# Supplementary material for: Solar-driven highly selective conversion of glycerol to dihydroxyacetone using surface atom engineered BiVO4 photoanodes
Source: Nat Commun. 2024 Jun 28;15:5475. doi: 10.1038/s41467-024-49662-7 (PMC11213950; doi:10.1038/s41467-024-49662-7)
Supplement: Supplementary file 3 — Source Data [file 41467_2024_49662_MOESM3_ESM.zip]

Archive with 64 entries (62 files):
- Manuscript/
- Manuscript/ncomms-Figure 1e-source-data.xlsx
- Manuscript/ncomms-Figure 1f-source-data.xlsx
- Manuscript/ncomms-Figure 2a-source-data.xlsx
- Manuscript/ncomms-Figure 2b-source-data.xlsx
- Manuscript/ncomms-Figure 2c-source-data.xlsx
- Manuscript/ncomms-Figure 2d-source-data.xlsx
- Manuscript/ncomms-Figure 2e-source-data.xlsx
- Manuscript/ncomms-Figure 2f-source-data.xlsx
- Manuscript/ncomms-Figure 3a-source-data.xlsx
- Manuscript/ncomms-Figure 3b-source-data.xlsx
- Manuscript/ncomms-Figure 3c-source-data.xlsx
- Manuscript/ncomms-Figure 3d-source-data.xlsx
- Manuscript/ncomms-Figure 3e-source-data.xlsx
- Manuscript/ncomms-Figure 3f-source-data.xlsx
- Manuscript/ncomms-Figure 4a-source-data.xlsx
- Manuscript/ncomms-Figure 4b-source-data.xlsx
- Manuscript/ncomms-Figure 4c-source-data.xlsx
- Manuscript/ncomms-Figure 4d-source-data.xlsx
- Manuscript/ncomms-Figure 4e-source-data.xlsx
- Manuscript/ncomms-Figure 4f-source-data.xlsx
- Manuscript/ncomms-Figure 5a-source-data.xlsx
- Manuscript/ncomms-Figure 5c-source-data.xlsx
- Manuscript/ncomms-Figure 5d-source-data.xlsx
- Supplementary Information/
- Supplementary Information/ncomms-Supplementary Fig. 10-source-data.xlsx
- Supplementary Information/ncomms-Supplementary Fig. 11-source-data.xlsx
- Supplementary Information/ncomms-Supplementary Fig. 12-source-data.xlsx
- Supplementary Information/ncomms-Supplementary Fig. 13-source-data.xlsx
- Supplementary Information/ncomms-Supplementary Fig. 14-source-data.xlsx
- Supplementary Information/ncomms-Supplementary Fig. 15-source-data.xlsx
- Supplementary Information/ncomms-Supplementary Fig. 16-source-data.xlsx
- Supplementary Information/ncomms-Supplementary Fig. 17-source-data.xlsx
- Supplementary Information/ncomms-Supplementary Fig. 18-source-data.xlsx
- Supplementary Information/ncomms-Supplementary Fig. 19-source-data.xlsx
- Supplementary Information/ncomms-Supplementary Fig. 2-source-data.xlsx
- Supplementary Information/ncomms-Supplementary Fig. 20-source-data.xlsx
- Supplementary Information/ncomms-Supplementary Fig. 21-source-data.xlsx
- Supplementary Information/ncomms-Supplementary Fig. 25-source-data.xlsx
- Supplementary Information/ncomms-Supplementary Fig. 26-source-data.xlsx
- Supplementary Information/ncomms-Supplementary Fig. 27-source-data.xlsx
- Supplementary Information/ncomms-Supplementary Fig. 28-source-data.xlsx
- Supplementary Information/ncomms-Supplementary Fig. 29-source-data.xlsx
- Supplementary Information/ncomms-Supplementary Fig. 30-source-data.xlsx
- Supplementary Information/ncomms-Supplementary Fig. 31-source-data.xlsx
- Supplementary Information/ncomms-Supplementary Fig. 32-source-data.xlsx
- Supplementary Information/ncomms-Supplementary Fig. 33-source-data.xlsx
- Supplementary Information/ncomms-Supplementary Fig. 34-source-data.xlsx
- Supplementary Information/ncomms-Supplementary Fig. 35-source-data.xlsx
- Supplementary Information/ncomms-Supplementary Fig. 36-source-data.xlsx
- Supplementary Information/ncomms-Supplementary Fig. 38-source-data.xlsx
- Supplementary Information/ncomms-Supplementary Fig. 39-source-data.xlsx
- Supplementary Information/ncomms-Supplementary Fig. 4-source-data.xlsx
- Supplementary Information/ncomms-Supplementary Fig. 40-source-data.xlsx
- Supplementary Information/ncomms-Supplementary Fig. 41-source-data.xlsx
- Supplementary Information/ncomms-Supplementary Fig. 42-source-data.xlsx
- Supplementary Information/ncomms-Supplementary Fig. 43-source-data.xlsx
- Supplementary Information/ncomms-Supplementary Fig. 44-source-data.xlsx
- Supplementary Information/ncomms-Supplementary Fig. 45-source-data.xlsx
- Supplementary Information/ncomms-Supplementary Fig. 46-source-data.xlsx
- Supplementary Information/ncomms-Supplementary Fig. 47-source-data.xlsx
- Supplementary Information/ncomms-Supplementary Fig. 48-source-data.xlsx
- Supplementary Information/ncomms-Supplementary Fig. 5-source-data.xlsx
- Supplementary Information/ncomms-Supplementary Fig. 6-source-data.xlsx
