# Supplementary material for: Solar-driven highly selective conversion of glycerol to dihydroxyacetone using surface atom engineered BiVO4 photoanodes
Source: Nat Commun. 2024 Jun 28;15:5475. doi: 10.1038/s41467-024-49662-7 (PMC11213950; doi:10.1038/s41467-024-49662-7)
Supplement: Supplementary file 3 — Source Data [file 41467_2024_49662_MOESM3_ESM.zip › Manuscript/ncomms-Figure 1e-source-data.xlsx]

## Sheet: Sheet1
Figure 1e
	Data1	Data2	Data3	Data4	Data5	Data6	Data7	Data8	Data9	Data10	Data11	Data12	Data13	Data14
Parameter x	Parameter y
500.05	-0.00432	0.00713	-0.000907125	-0.0054	-0.00527	-0.00332	-0.00104	0.000959031	-0.0079	0.01092	0.00637	-0.01998	-0.0104	-0.02975
500.1	-0.00438	0.00617	-0.00205	-0.00278	-0.00458	-0.00368	-0.00098382	0.00148	-0.00942	0.00861	0.00356	-0.01564	-0.00743	-0.02448
500.15	-0.00462	0.00526	-0.00238	9.53107e-05	-0.00284	-0.00357	-0.000560939	0.00196	-0.01067	0.00653	0.000845363	-0.0105	-0.00408	-0.01937
500.2	-0.00411	0.00332	-0.00188	0.00308	-0.000888116	-0.0027	0.000816165	0.00193	-0.01196	0.00417	-0.00345	-0.00568	-0.000208538	-0.01418
500.25	-0.0035	0.000666944	-0.00149	0.00488	0.00183	-0.00278	0.00308	0.00196	-0.01277	0.00208	-0.00719	-0.00191	0.00343	-0.00727
500.3	-0.00344	-0.00172	-0.00163	0.00604	0.00431	-0.00324	0.00547	0.00254	-0.01273	8.33415e-05	-0.0103	0.00073425	0.00574	-0.00204
500.35	-0.00363	-0.0043	-0.00173	0.00723	0.00546	-0.00281	0.00723	0.004	-0.01225	-0.00155	-0.01232	0.00361	0.00774	0.00164
500.4	-0.00363	-0.00665	-0.00154	0.00771	0.00489	-0.00208	0.00836	0.00611	-0.01178	-0.00278	-0.01462	0.00589	0.01014	0.00416
500.45	-0.00317	-0.00889	-0.00181	0.0072	0.00299	-0.00118	0.00893	0.00832	-0.01134	-0.00323	-0.01618	0.00773	0.01315	0.00669
500.5	-0.00291	-0.01064	-0.00328	0.00609	0.00168	-0.000235368	0.00912	0.00961	-0.01047	-0.0018	-0.01666	0.00751	0.01373	0.00865
500.55	-0.00346	-0.01184	-0.00431	0.00418	0.00161	0.000976156	0.00889	0.01035	-0.00939	-0.000344591	-0.01564	0.00716	0.01263	0.01144
500.6	-0.00399	-0.0123	-0.00443	0.00219	0.0016	0.00212	0.00895	0.01074	-0.00743	0.000651138	-0.01422	0.00608	0.01112	0.01387
500.65	-0.00449	-0.01176	-0.0037	0.00136	0.000242254	0.00151	0.00886	0.01058	-0.0066	0.00114	-0.01386	0.00559	0.00814	0.01241
500.7	-0.0055	-0.01112	-0.00209	0.00117	-0.000891324	0.000194651	0.00812	0.00876	-0.00641	0.00183	-0.01464	0.00488	0.00543	0.01074
500.75	-0.00667	-0.00993	-0.0012	0.00131	-0.000546794	-0.000325586	0.00719	0.00622	-0.00683	0.00215	-0.01435	0.00345	0.00357	0.00942
500.8	-0.0079	-0.00765	-0.00106	0.0014	-0.000100264	-0.000344927	0.00614	0.00461	-0.00663	0.00369	-0.01364	0.0016	0.00283	0.0068
500.85	-0.00765	-0.006	-0.000863571	0.000504733	-0.000121915	-0.000382458	0.00436	0.00281	-0.00607	0.00493	-0.01191	0.00062227	0.00361	0.00291
500.9	-0.00727	-0.00425	-0.00066592	0.000187492	0.000692418	-0.000725058	0.00189	0.00137	-0.006	0.00623	-0.01	0.000922202	0.00232	-0.0011
500.95	-0.00849	-0.00261	-0.000660569	0.000708554	0.00258	-0.00128	0.000427129	-0.000404517	-0.00636	0.00759	-0.00842	0.00356	-0.000794023	-0.00273
501	-0.00927	-0.0024	-0.000571473	0.00188	0.00427	-0.000575638	-0.000377109	-0.00125	-0.00711	0.00867	-0.00723	0.00502	-0.00371	-0.0055
501.05	-0.00798	-0.00119	-0.000118281	0.00327	0.00481	0.000680576	-0.000801296	-0.0028	-0.0077	0.00876	-0.00619	0.00516	-0.00571	-0.0085
501.1	-0.00654	0.00067701	0.000265827	0.00473	0.00604	0.00114	-0.00142	-0.00489	-0.00764	0.00717	-0.00591	0.00401	-0.00731	-0.01004
501.15	-0.00573	0.00179	0.00134	0.00583	0.00681	0.00154	-0.00194	-0.00733	-0.007	0.00511	-0.00595	0.00305	-0.00858	-0.01022
501.2	-0.00505	0.00197	0.00201	0.00629	0.00664	0.00122	-0.00157	-0.00963	-0.00606	0.00367	-0.00658	0.00255	-0.00828	-0.00947
501.25	-0.00501	0.00156	0.00165	0.00678	0.00723	0.000459096	-0.00126	-0.01159	-0.00448	0.00323	-0.00592	0.000628228	-0.0081	-0.00704
501.3	-0.00505	0.00142	0.00097365	0.00724	0.00773	-2.80318e-05	-0.00154	-0.01236	-0.00235	0.00251	-0.00555	-8.90271e-06	-0.00775	-0.00691
501.35	-0.00417	0.000811541	0.000733358	0.00714	0.00734	-2.76344e-05	-0.00131	-0.01182	-0.000539624	0.00167	-0.00526	0.00157	-0.00631	-0.0061
501.4	-0.00291	0.000451828	0.000435666	0.00612	0.00565	-0.000587938	-0.00179	-0.01094	0.000200461	0.00165	-0.00634	0.00232	-0.00408	-0.00227
501.45	-0.00197	-0.000374176	-0.000992989	0.00459	0.00452	-0.00189	-0.00247	-0.01066	0.000417296	0.00237	-0.00494	0.00318	-0.00228	0.00366
501.5	-0.0012	-0.000922291	-0.00263	0.00249	0.00455	-0.00312	-0.0034	-0.01087	0.000610238	0.00339	-0.00285	0.00298	-0.00295	0.00757
501.55	-0.000529781	-0.000702886	-0.00323	0.000583318	0.00579	-0.00419	-0.00481	-0.01042	0.00106	0.00302	-0.00105	0.00126	-0.00257	0.01251
501.6	-0.000215104	-0.000799099	-0.00329	-0.000175958	0.00637	-0.00555	-0.00515	-0.00953	0.0016	0.00253	-0.000862584	-0.00107	-0.0014	0.01621
501.65	-0.000682598	-0.000751113	-0.00266	0.000644381	0.00752	-0.00758	-0.00504	-0.00902	0.0025	0.00211	-0.00176	-0.00342	-0.00189	0.01714
501.7	-0.00181	-0.000407029	-0.00142	0.00217	0.00954	-0.00813	-0.00501	-0.00923	0.00337	0.00274	-0.00246	-0.00483	-0.00128	0.01713
501.75	-0.00303	0.00069973	0.000307347	0.00374	0.01129	-0.00703	-0.00407	-0.01007	0.00371	0.00309	-0.00194	-0.00441	0.000314309	0.01569
501.8	-0.00333	0.00139	0.00202	0.00373	0.01272	-0.00637	-0.00369	-0.00986	0.0038	0.00379	-0.00254	-0.00207	0.00133	0.01194
501.85	-0.00281	0.00108	0.00364	0.00327	0.01412	-0.00457	-0.00315	-0.00955	0.00231	0.0052	-0.0027	0.00126	0.00146	0.00854
501.9	-0.00265	0.000958997	0.0052	0.00316	0.01594	-0.00182	-0.00306	-0.00987	0.00117	0.00675	-0.00258	0.00389	0.00107	0.00823
501.95	-0.00346	0.00181	0.0065	0.00428	0.01732	0.000752575	-0.002	-0.00999	0.00128	0.00754	-0.00212	0.00514	0.000873348	0.0077
502	-0.00318	0.00288	0.00748	0.00544	0.0159	0.00296	-0.00141	-0.00892	0.00149	0.00768	-0.00101	0.00462	0.00122	0.00825
502.05	-0.00236	0.00517	0.00766	0.00672	0.01399	0.00462	-0.00189	-0.00786	0.00079341	0.0068	0.000769121	0.00372	0.00195	0.01045
502.1	-0.00338	0.00662	0.00798	0.0084	0.01338	0.00495	-0.00296	-0.00755	0.000543565	0.00506	0.00219	0.00386	0.00345	0.01246
502.15	-0.00632	0.00699	0.00938	0.01059	0.01146	0.00462	-0.00369	-0.00656	0.000519784	0.0042	0.00441	0.00627	0.00524	0.01283
502.2	-0.00906	0.0066	0.00974	0.01263	0.00972	0.00487	-0.00337	-0.00583	0.000941033	0.00534	0.00593	0.00825	0.00707	0.01238
502.25	-0.01133	0.00576	0.00989	0.0149	0.0096	0.00575	-0.00205	-0.00532	0.000646582	0.00588	0.00482	0.00927	0.00739	0.01307
502.3	-0.0127	0.00509	0.00982	0.01574	0.00949	0.00507	0.000349177	-0.00379	0.00104	0.00581	0.0045	0.01072	0.00699	0.01684
502.35	-0.01366	0.004	0.00968	0.01579	0.00817	0.00335	0.0035	-0.00137	0.00136	0.00627	0.0054	0.01208	0.00571	0.01948
502.4	-0.01439	0.00259	0.00999	0.01582	0.00573	0.00168	0.00467	0.000652996	0.00141	0.00694	0.00632	0.01173	0.00437	0.02078
502.45	-0.01529	0.00104	0.01019	0.01445	0.00315	-7.333e-05	0.00547	0.00255	0.00178	0.00661	0.00756	0.01043	0.00402	0.01827
502.5	-0.01565	0.000404073	0.01094	0.01201	0.000912069	-0.00134	0.00577	0.00444	0.00287	0.00571	0.00735	0.00605	0.00342	0.01426
502.55	-0.01603	7.74032e-05	0.01018	0.01045	-0.000712374	-0.00231	0.00567	0.00588	0.00506	0.00564	0.00743	-0.000625031	0.00214	0.01075
502.6	-0.01636	0.000266629	0.00921	0.00943	-0.00163	-0.00241	0.00574	0.00706	0.00728	0.00575	0.00741	-0.00381	0.000930121	0.007
502.65	-0.01597	0.00218	0.00953	0.00825	-0.0012	-0.00264	0.00557	0.0074	0.00883	0.00537	0.00777	-0.00566	0.000673387	0.00155
502.7	-0.01535	0.00415	0.01095	0.00677	-0.00182	-0.00182	0.00528	0.00699	0.00842	0.00507	0.00858	-0.00502	0.00211	-0.0034
502.75	-0.01383	0.00555	0.01197	0.00449	-0.00381	-0.00070851	0.00549	0.00645	0.00704	0.0047	0.00988	-0.00371	0.00324	-0.00588
502.8	-0.01232	0.00706	0.01155	0.00177	-0.00524	0.000262472	0.00605	0.00647	0.00555	0.00448	0.01073	-0.00234	0.00367	-0.00993
502.85	-0.0105	0.00885	0.01101	-0.000445281	-0.00563	0.00257	0.0074	0.00676	0.00339	0.00484	0.01267	-0.00033754	0.00364	-0.01149
502.9	-0.0079	0.01082	0.01072	-0.00225	-0.00561	0.00376	0.00757	0.00718	0.00232	0.0047	0.01474	0.000867257	0.00531	-0.00854
502.95	-0.0055	0.01258	0.00986	-0.00337	-0.00539	0.00292	0.00848	0.00758	0.00129	0.00394	0.01677	0.00294	0.00589	-0.00664
503	-0.00348	0.0136	0.00795	-0.00502	-0.00553	0.00218	0.00874	0.0072	-0.000500909	0.00291	0.01868	0.00477	0.00637	-0.00389
503.05	-0.00174	0.01364	0.00566	-0.00632	-0.00539	0.00224	0.00766	0.00718	-0.00284	0.00184	0.01922	0.00618	0.00695	-0.00196
503.1	-0.00115	0.01226	0.00412	-0.0069	-0.00541	0.00195	0.00696	0.00596	-0.00464	-0.000163805	0.01913	0.00808	0.00755	0.000434523
503.15	-0.000669581	0.0104	0.00293	-0.00784	-0.0065	0.00162	0.00689	0.00511	-0.00615	-0.00187	0.01997	0.00887	0.00705	0.00256
503.2	0.000243825	0.00791	-9.49783e-05	-0.00904	-0.00677	0.00204	0.00786	0.00404	-0.00733	-0.00219	0.0198	0.00748	0.00661	0.00505
503.25	0.0012	0.00561	-0.00263	-0.01005	-0.00582	0.00166	0.00856	0.00418	-0.00876	-0.0025	0.01866	0.00579	0.00566	0.01027
503.3	0.00234	0.00322	-0.00434	-0.01135	-0.00463	0.000232563	0.00859	0.00434	-0.00834	-0.00207	0.01884	0.00379	0.00438	0.01498
503.35	0.00315	0.000374299	-0.00536	-0.012	-0.00323	-0.00126	0.00799	0.00401	-0.00814	-0.00146	0.01805	0.00186	0.00222	0.01435
503.4	0.00321	-0.00226	-0.00477	-0.01258	-0.00161	-0.00196	0.00626	0.00328	-0.00794	-0.00234	0.01589	-0.000685209	5.74593e-05	0.01242
503.45	0.00259	-0.00432	-0.00404	-0.01356	-0.000473377	-0.00267	0.0038	0.00279	-0.00826	-0.00435	0.01397	-0.00373	-0.000784215	0.00628
503.5	0.00163	-0.00659	-0.00372	-0.01348	0.000520474	-0.00279	0.00159	0.00133	-0.0078	-0.00538	0.01325	-0.00754	-0.00163	0.00214
503.55	0.00158	-0.0084	-0.00479	-0.01168	0.00155	-0.00221	-0.00161	-0.00139	-0.00665	-0.00515	0.01407	-0.00969	-0.00321	-0.000707007
503.6	0.00136	-0.00804	-0.00513	-0.00985	0.0032	-0.00115	-0.00461	-0.00382	-0.00644	-0.00511	0.01459	-0.01027	-0.00224	-0.00249
503.65	0.000612474	-0.00715	-0.00475	-0.00775	0.00453	-0.000148855	-0.00647	-0.005	-0.00658	-0.00501	0.015	-0.01081	0.000769104	-0.00782
503.7	-0.000418869	-0.00742	-0.00427	-0.00484	0.0047	0.00105	-0.00795	-0.0053	-0.00612	-0.00432	0.01422	-0.0107	0.00301	-0.0112
503.75	-0.00168	-0.00711	-0.00313	-0.00291	0.00474	0.00161	-0.00882	-0.00563	-0.00596	-0.00353	0.01326	-0.01064	0.00531	-0.01233
503.8	-0.00335	-0.00624	-0.00252	-0.00155	0.00588	0.00134	-0.0084	-0.00686	-0.00672	-0.00292	0.01175	-0.0107	0.00695	-0.01688
503.85	-0.00345	-0.00575	-0.00171	-0.000230041	0.0069	0.000986226	-0.00749	-0.00809	-0.00826	-0.00198	0.00944	-0.01003	0.00762	-0.01707
503.9	-0.00377	-0.00465	-0.00154	0.000109719	0.00637	-0.000615406	-0.00682	-0.00927	-0.00822	-0.00124	0.0064	-0.00879	0.00933	-0.0158
503.95	-0.00479	-0.00369	-0.00214	-0.000743045	0.00558	-0.00233	-0.00533	-0.0099	-0.00796	-0.00098529	0.00301	-0.00687	0.01005	-0.01554
504	-0.00689	-0.00329	-0.00331	-0.00226	0.00461	-0.00279	-0.00412	-0.01004	-0.0077	-0.000807996	-0.000110303	-0.00479	0.01091	-0.01421
504.05	-0.00826	-0.0033	-0.00351	-0.00405	0.00277	-0.00295	-0.00384	-0.00983	-0.00653	-0.00127	-0.00211	-0.00201	0.0112	-0.01098
504.1	-0.00933	-0.00264	-0.00304	-0.00609	0.00123	-0.00369	-0.00274	-0.01035	-0.00565	-0.002	-0.00146	0.000874335	0.01091	-0.00529
504.15	-0.01082	-0.000910676	-0.00342	-0.00868	0.000705607	-0.00401	-0.00103	-0.00997	-0.00518	-0.00158	-0.000114735	0.00223	0.01043	0.000158694
504.2	-0.01186	0.000950289	-0.00377	-0.01017	0.000415404	-0.00363	0.00064566	-0.00901	-0.00532	-0.000623911	0.00111	0.00364	0.00998	0.00488
504.25	-0.01189	0.00267	-0.00357	-0.01153	0.000155998	-0.00277	0.00126	-0.00686	-0.00575	-0.000520592	0.00174	0.00489	0.00796	0.00837
504.3	-0.01174	0.00383	-0.00374	-0.01402	0.000421849	-0.00179	0.00186	-0.00524	-0.00525	-0.000818615	0.00114	0.00602	0.00548	0.00924
504.35	-0.01152	0.00334	-0.00422	-0.01581	0.00118	-0.000177806	0.00172	-0.00443	-0.00553	-0.00124	-0.000222852	0.00562	0.00185	0.01158
504.4	-0.01178	0.00272	-0.00403	-0.01666	0.00284	0.00166	0.000863387	-0.0035	-0.00593	-0.00197	-0.00115	0.00554	-0.00147	0.01305
504.45	-0.01152	0.00228	-0.00385	-0.0165	0.00423	0.00441	0.000334495	-0.00375	-0.00583	-0.00284	-0.000939473	0.00601	-0.00482	0.01164
504.5	-0.01129	0.00142	-0.00463	-0.01488	0.00473	0.00708	8.31496e-05	-0.00569	-0.00422	-0.00334	-0.000401746	0.00576	-0.00725	0.01476
504.55	-0.01002	0.00209	-0.00565	-0.01293	0.00511	0.0091	-0.0014	-0.0076	-0.00133	-0.00388	-0.00036215	0.00456	-0.00926	0.01732
504.6	-0.00882	0.00318	-0.00538	-0.01095	0.00462	0.01076	-0.00232	-0.00821	0.0017	-0.00431	-0.000493255	0.00333	-0.00913	0.01493
504.65	-0.00745	0.00326	-0.00501	-0.00892	0.00442	0.01235	-0.00304	-0.00744	0.00563	-0.00465	-0.000544243	0.00302	-0.00819	0.006
504.7	-0.00605	0.00199	-0.00508	-0.0067	0.00459	0.01212	-0.00351	-0.00705	0.00916	-0.00564	-7.57254e-05	0.00231	-0.00762	-0.00141
504.75	-0.00433	7.71049e-06	-0.00514	-0.00512	0.00515	0.01097	-0.00388	-0.00724	0.01086	-0.00657	-7.61847e-05	0.00204	-0.00678	-0.00775
504.8	-0.00175	-0.00184	-0.00558	-0.00316	0.00512	0.00925	-0.00366	-0.00784	0.01256	-0.00718	-0.00153	0.00142	-0.00609	-0.01629
504.85	0.00223	-0.00321	-0.00612	-0.00162	0.00469	0.00686	-0.00387	-0.00777	0.01401	-0.00624	-0.00279	0.00231	-0.0056	-0.02173
504.9	0.00436	-0.00379	-0.00664	-0.000999469	0.00337	0.0041	-0.00489	-0.00712	0.01592	-0.00439	-0.00315	0.00505	-0.00408	-0.02295
504.95	0.0059	-0.00477	-0.00593	-0.000335968	0.00183	0.00185	-0.00561	-0.00502	0.01617	-0.0026	-0.00362	0.00778	-0.00258	-0.02256
505	0.00727	-0.00586	-0.00504	-0.000143306	5.7043e-05	-0.000626004	-0.00612	-0.00271	0.01619	-0.00136	-0.0034	0.01076	-0.0016	-0.0215
505.05	0.00957	-0.00581	-0.00412	0.000230561	-0.00146	-0.00276	-0.00675	-0.00163	0.01534	4.41857e-06	-0.00145	0.01315	-0.00199	-0.0206
505.1	0.01119	-0.00477	-0.00336	0.000793787	-0.00207	-0.00475	-0.00641	-0.00182	0.01298	0.00107	0.000446419	0.01457	-0.00281	-0.01879
505.15	0.0127	-0.00389	-0.00258	0.00195	-0.00169	-0.00488	-0.00617	-0.00203	0.00883	0.00145	0.00132	0.01484	-0.00244	-0.01643
505.2	0.01581	-0.00369	-0.00124	0.00323	-0.0015	-0.00388	-0.00626	-0.00184	0.00479	0.00134	0.00171	0.01506	-0.00209	-0.0156
505.25	0.01899	-0.00484	-0.000744127	0.00367	-0.00108	-0.00288	-0.00649	-0.00107	0.00109	0.00115	0.000502839	0.0142	-0.00133	-0.01397
505.3	0.02069	-0.00628	-0.000191385	0.00309	-0.000379577	-0.00207	-0.00712	-0.00101	-0.00198	0.000870032	-0.00288	0.01344	-0.000719058	-0.01021
505.35	0.02129	-0.00762	-0.000412142	0.00328	0.000273757	-0.000758335	-0.00805	-0.00235	-0.00577	0.00107	-0.00609	0.01171	-0.000747024	-0.00722
505.4	0.0207	-0.00662	-0.00159	0.00428	0.00184	0.000473854	-0.0077	-0.00325	-0.00868	0.00151	-0.00753	0.01012	-0.00119	-0.00502
505.45	0.0196	-0.00441	-0.00354	0.00466	0.00267	0.00167	-0.00662	-0.00318	-0.01014	0.000298981	-0.00808	0.00758	-0.00273	-0.0043
505.5	0.01862	-0.00236	-0.0066	0.00447	0.00225	0.00123	-0.00635	-0.00233	-0.01099	-0.00119	-0.00805	0.00301	-0.00407	-0.00185
505.55	0.0174	0.000561954	-0.00908	0.00334	0.00101	0.000609464	-0.00595	-0.000667569	-0.01071	-0.0023	-0.00785	-0.00206	-0.00612	-0.00198
505.6	0.01597	0.00285	-0.01013	0.00266	-0.000334307	0.0015	-0.00567	0.000975274	-0.00952	-0.00274	-0.00675	-0.00521	-0.00683	-0.0058
505.65	0.01343	0.0047	-0.01109	0.00209	-0.000966929	0.00356	-0.00447	0.00261	-0.00712	-0.00412	-0.00524	-0.00712	-0.00789	-0.00915
505.7	0.01012	0.00567	-0.01223	0.00191	-0.0026	0.00432	-0.00271	0.0042	-0.00439	-0.0057	-0.00339	-0.00824	-0.00806	-0.00916
505.75	0.00718	0.00557	-0.01275	0.00147	-0.00496	0.00447	-0.00114	0.00569	-0.0025	-0.00528	-0.00206	-0.00959	-0.00815	-0.00742
505.8	0.00481	0.00544	-0.01235	0.0014	-0.00695	0.00418	0.000209147	0.00667	0.000144336	-0.00373	-0.000863318	-0.01118	-0.00703	-0.00501
505.85	0.00304	0.00506	-0.01142	0.00127	-0.00874	0.00382	0.000761474	0.00799	0.00258	-0.00182	0.000436004	-0.01266	-0.0061	0.000245013
505.9	0.000365118	0.00508	-0.01038	0.00153	-0.01122	0.0037	0.000190581	0.00981	0.00464	-0.000296847	-8.86053e-05	-0.01248	-0.00428	0.00903
505.95	-0.00217	0.00511	-0.00903	0.00188	-0.01236	0.00371	-0.000704555	0.01213	0.00723	0.000357377	-0.0016	-0.01321	-0.00243	0.01205
506	-0.00344	0.00474	-0.0073	0.00108	-0.01156	0.00442	-0.00216	0.01342	0.00916	0.000604055	-0.00337	-0.0151	-0.00127	0.01408
506.05	-0.00368	0.0035	-0.00507	0.000338388	-0.01017	0.00454	-0.00422	0.0126	0.00931	0.00105	-0.00465	-0.01604	-0.000181736	0.01703
506.1	-0.00369	0.00133	-0.00321	-0.00148	-0.0085	0.00512	-0.00628	0.01051	0.00925	0.000642467	-0.00615	-0.01642	0.00255	0.01835
506.15	-0.00225	-0.000457308	-0.00149	-0.00304	-0.00607	0.00616	-0.00973	0.00875	0.00805	4.3057e-06	-0.00869	-0.01598	0.00495	0.01943
506.2	0.000566819	-0.00152	0.000483706	-0.00411	-0.0043	0.00559	-0.01206	0.00782	0.00597	-0.00113	-0.01159	-0.01571	0.00618	0.01912
506.25	0.00338	-0.00295	0.00242	-0.0053	-0.00394	0.00374	-0.01413	0.00678	0.00315	-0.00222	-0.01351	-0.01686	0.00768	0.02044
506.3	0.00587	-0.00353	0.00429	-0.00744	-0.00504	0.0013	-0.01573	0.00507	-0.000607927	-0.0038	-0.01569	-0.01756	0.00932	0.02064
506.35	0.00745	-0.00349	0.00465	-0.0096	-0.00604	-0.000403507	-0.01566	0.00201	-0.00392	-0.00431	-0.01608	-0.01878	0.01113	0.01595
506.4	0.00826	-0.00225	0.00372	-0.01079	-0.00582	-0.00201	-0.0149	-0.000120275	-0.0059	-0.00448	-0.0147	-0.01879	0.01225	0.01454
506.45	0.00895	-0.00128	0.0027	-0.01189	-0.00625	-0.00381	-0.01399	-0.00162	-0.00851	-0.00575	-0.01325	-0.01913	0.01222	0.01127
506.5	0.00926	-0.000703759	0.0019	-0.01338	-0.00665	-0.00508	-0.01351	-0.00329	-0.01151	-0.00494	-0.01207	-0.01879	0.01101	0.00885
506.55	0.00901	0.00069358	0.00143	-0.01431	-0.00726	-0.00486	-0.01249	-0.00398	-0.01326	-0.00326	-0.01076	-0.01834	0.00975	0.00381
506.6	0.00818	0.00192	0.00191	-0.01383	-0.00764	-0.00293	-0.01175	-0.00462	-0.01384	-0.0022	-0.00738	-0.01759	0.00834	-0.00335
506.65	0.00688	0.00304	0.00195	-0.01293	-0.00848	-0.00126	-0.00975	-0.00514	-0.01421	-0.00175	-0.00343	-0.01615	0.0051	-0.00655
506.7	0.00519	0.00319	0.00158	-0.01222	-0.00997	-0.0027	-0.00693	-0.00627	-0.01472	-0.00073189	-0.00012244	-0.01498	0.00217	-0.0087
506.75	0.0052	0.00179	0.000938015	-0.01141	-0.01041	-0.00413	-0.00452	-0.0063	-0.01466	0.00214	0.00324	-0.01407	-0.000495881	-0.00931
506.8	0.0055	-0.000159227	0.00101	-0.01003	-0.00994	-0.00506	-0.00312	-0.0049	-0.01251	0.0055	0.00516	-0.01242	-0.00204	-0.00891
506.85	0.00558	-0.00136	0.00147	-0.009	-0.00946	-0.00553	-0.00249	-0.0026	-0.00967	0.00703	0.00595	-0.01024	-0.00371	-0.01004
506.9	0.00508	-0.00205	0.000928005	-0.00788	-0.00772	-0.00687	-0.00261	-0.000601946	-0.00688	0.00729	0.00441	-0.00799	-0.00483	-0.01317
506.95	0.00451	-0.00329	0.00136	-0.00648	-0.00442	-0.00851	-0.00247	-0.00011403	-0.00446	0.00647	0.00195	-0.00605	-0.00539	-0.01739
507	0.00341	-0.00456	0.0018	-0.00581	-0.00114	-0.00961	-0.00249	-0.000697867	-0.00332	0.00485	-0.000882485	-0.00427	-0.0065	-0.01553
507.05	0.00301	-0.00574	0.00135	-0.00559	0.000552113	-0.01116	-0.00302	-0.00142	-0.00261	0.00301	-0.00389	-0.00105	-0.00818	-0.01549
507.1	0.00316	-0.00679	0.000131828	-0.00592	0.00109	-0.01288	-0.0036	-0.00143	-0.00271	0.000822707	-0.00675	0.00128	-0.00934	-0.01647
507.15	0.00406	-0.00748	0.000606251	-0.00497	0.00149	-0.01452	-0.00507	-0.00101	-0.0029	-0.00158	-0.00919	0.0028	-0.01085	-0.01351
507.2	0.0057	-0.00761	0.00203	-0.00358	0.00129	-0.01573	-0.00544	-0.000348223	-0.0027	-0.00384	-0.01095	0.00367	-0.01089	-0.00894
507.25	0.00684	-0.00751	0.00395	-0.00337	0.001	-0.0161	-0.00579	-3.3073e-05	-0.00213	-0.00601	-0.01242	0.00462	-0.00864	-0.00217
507.3	0.00668	-0.00691	0.00548	-0.00405	-0.00066385	-0.01644	-0.0053	-0.00107	-0.00189	-0.00739	-0.014	0.00584	-0.00465	0.00315
507.35	0.0051	-0.00633	0.00617	-0.00418	-0.003	-0.01621	-0.00494	-0.00318	-0.000526675	-0.00833	-0.01586	0.00738	-0.00104	0.00731
507.4	0.00354	-0.00587	0.00539	-0.00334	-0.00596	-0.016	-0.00475	-0.00452	0.000303974	-0.00932	-0.01774	0.00881	0.00267	0.01446
507.45	0.0022	-0.00601	0.00406	-0.0029	-0.00908	-0.01558	-0.00455	-0.00495	0.000421009	-0.01011	-0.0205	0.00804	0.00539	0.0186
507.5	-0.000161738	-0.00604	0.00335	-0.00335	-0.01158	-0.01533	-0.00498	-0.00527	0.000365062	-0.0093	-0.02409	0.00705	0.00693	0.02007
507.55	-0.00297	-0.00495	0.00333	-0.00321	-0.01338	-0.01602	-0.00588	-0.00498	0.00162	-0.00903	-0.02636	0.00402	0.00798	0.01869
507.6	-0.00589	-0.00427	0.00428	-0.00341	-0.01522	-0.01733	-0.00717	-0.00539	0.00377	-0.00869	-0.02718	0.00112	0.00818	0.0166
507.65	-0.00836	-0.00343	0.00415	-0.00495	-0.01767	-0.01897	-0.00822	-0.00555	0.00514	-0.0075	-0.02825	-0.00101	0.00773	0.01548
507.7	-0.01097	-0.00313	0.00351	-0.00703	-0.02011	-0.0215	-0.00864	-0.00529	0.00548	-0.00587	-0.02891	-0.000971675	0.00811	0.01269
507.75	-0.01267	-0.00357	0.00239	-0.00861	-0.02279	-0.0225	-0.00866	-0.00287	0.00534	-0.00377	-0.0276	0.000801953	0.00804	0.01235
507.8	-0.01449	-0.00386	0.00162	-0.00891	-0.02462	-0.02302	-0.00765	0.000509129	0.0055	-0.00268	-0.02606	0.00158	0.00711	0.01033
507.85	-0.01468	-0.00347	0.00143	-0.00885	-0.02506	-0.02316	-0.00638	0.00229	0.0048	-0.00381	-0.02404	0.00176	0.00565	0.00702
507.9	-0.01457	-0.00315	0.00066074	-0.00853	-0.0232	-0.02403	-0.0048	0.00263	0.00264	-0.00512	-0.02233	0.00208	0.00377	0.00257
507.95	-0.01504	-0.0028	-0.000155141	-0.00741	-0.02111	-0.02434	-0.00337	0.00209	-0.00197	-0.00555	-0.02111	0.00253	0.00161	0.00137
508	-0.01651	-0.00186	-0.00148	-0.0068	-0.01941	-0.02411	-0.00248	0.00164	-0.00592	-0.00579	-0.01889	0.0029	-0.0017	0.00156
508.05	-0.01636	-0.0017	-0.00288	-0.00622	-0.01792	-0.02395	-0.00219	0.00217	-0.00914	-0.00516	-0.01541	0.00335	-0.00397	-0.000758762
508.1	-0.01527	-0.00261	-0.00391	-0.0052	-0.01608	-0.02319	-0.00146	0.0028	-0.01118	-0.00472	-0.01208	0.00378	-0.0047	-0.00127
508.15	-0.01278	-0.0031	-0.00383	-0.00434	-0.0137	-0.02065	-0.000654624	0.00179	-0.0116	-0.00524	-0.0083	0.00386	-0.00479	0.000148383
508.2	-0.00973	-0.0022	-0.00414	-0.00488	-0.01146	-0.01796	0.00047018	0.000799239	-0.01234	-0.00687	-0.00487	0.00456	-0.00355	-0.000102547
508.25	-0.00731	-0.000375587	-0.00466	-0.00646	-0.00994	-0.01592	0.000928775	0.000648528	-0.01282	-0.00882	-0.000691593	0.00397	-0.00215	0.0023
508.3	-0.0057	0.000775975	-0.00641	-0.00796	-0.00993	-0.014	0.000832115	0.000506531	-0.01334	-0.00976	0.00243	0.00207	-0.00149	0.00439
508.35	-0.00432	0.00148	-0.00832	-0.0085	-0.00948	-0.01246	0.000882237	0.000585249	-0.0124	-0.01048	0.0043	0.000335672	-0.00148	0.00715
508.4	-0.00328	0.00118	-0.01066	-0.0083	-0.0087	-0.0102	0.00114	0.000293963	-0.01052	-0.01008	0.00617	-0.00206	-0.00153	0.00929
508.45	-0.00325	0.000485472	-0.01238	-0.00786	-0.00699	-0.00736	0.000280958	-0.00015348	-0.00828	-0.00943	0.00739	-0.00436	-0.00161	0.01086
508.5	-0.00398	0.00074314	-0.01311	-0.00761	-0.0054	-0.00483	-0.000928182	-0.000877777	-0.00588	-0.00788	0.00664	-0.00603	-0.000777762	0.01222
508.55	-0.00426	0.00167	-0.01297	-0.00674	-0.00351	-0.0025	-0.00267	-0.000663179	-0.00286	-0.00658	0.00551	-0.00805	0.000632538	0.01315
508.6	-0.0035	0.00264	-0.01222	-0.00701	-0.00321	0.000154663	-0.00416	0.000140411	-0.000678768	-0.00554	0.0041	-0.00921	0.00286	0.01156
508.65	-0.00412	0.00365	-0.01186	-0.00757	-0.00426	0.00278	-0.00556	0.00144	-0.00122	-0.00446	0.00439	-0.00841	0.00392	0.00862
508.7	-0.00555	0.00407	-0.0113	-0.00695	-0.0056	0.00503	-0.00694	0.00286	-0.00224	-0.00446	0.00466	-0.00577	0.00436	0.00723
508.75	-0.00731	0.00407	-0.01034	-0.00473	-0.00749	0.00767	-0.00839	0.00521	-0.00329	-0.00488	0.00558	-0.0045	0.00253	0.00985
508.8	-0.0071	0.00455	-0.00863	-0.00109	-0.00864	0.00952	-0.00959	0.00717	-0.00325	-0.00674	0.00556	-0.00536	-0.00131	0.01076
508.85	-0.00612	0.00591	-0.00689	0.0021	-0.00909	0.00958	-0.01071	0.00692	-0.00382	-0.00853	0.00576	-0.00624	-0.00526	0.01104
508.9	-0.0069	0.00691	-0.00624	0.00381	-0.00978	0.00832	-0.01104	0.00635	-0.00502	-0.00853	0.00554	-0.00724	-0.00809	0.00969
508.95	-0.00901	0.00661	-0.00568	0.00453	-0.01142	0.00483	-0.01109	0.00617	-0.00612	-0.00762	0.00312	-0.00823	-0.01037	0.00882
509	-0.01084	0.00704	-0.00409	0.004	-0.01259	0.00121	-0.0103	0.00495	-0.00508	-0.00678	0.000932563	-0.00728	-0.01236	0.00599
509.05	-0.01099	0.00706	-0.00266	0.00416	-0.01289	-0.00172	-0.00876	0.00321	-0.00357	-0.00602	-0.000624008	-0.00551	-0.01383	0.005
509.1	-0.01021	0.00608	-0.000477059	0.0044	-0.01389	-0.00362	-0.00721	0.0015	-0.00265	-0.00558	-0.00274	-0.00371	-0.01633	0.00441
509.15	-0.0092	0.00559	0.00287	0.00332	-0.01491	-0.00554	-0.00677	-0.00029406	-0.0031	-0.00594	-0.00415	-0.0034	-0.01847	0.00271
509.2	-0.00905	0.0057	0.00563	0.00115	-0.01481	-0.00689	-0.00691	-0.00208	-0.00488	-0.00623	-0.00536	-0.00341	-0.02016	-0.00121
509.25	-0.00898	0.00555	0.00757	-0.00075225	-0.01325	-0.00757	-0.00687	-0.00238	-0.00504	-0.00548	-0.00464	-0.00326	-0.02155	-0.00239
509.3	-0.00971	0.00437	0.00854	-0.00228	-0.01081	-0.00836	-0.00592	-0.00301	-0.00475	-0.00378	-0.00449	-0.00339	-0.02268	-0.00293
509.35	-0.01098	0.00252	0.00917	-0.00295	-0.00771	-0.00877	-0.00429	-0.00402	-0.00343	-0.00127	-0.00547	-0.00491	-0.02259	-0.00133
509.4	-0.01246	-0.000201612	0.00892	-0.00269	-0.00571	-0.00692	-0.0021	-0.00492	-0.00304	0.000833611	-0.00812	-0.00583	-0.02165	-0.000735481
509.45	-0.01277	-0.00235	0.00761	-0.00204	-0.004	-0.00355	-0.000628738	-0.00459	-0.00238	0.00185	-0.01004	-0.00511	-0.01877	0.00162
509.5	-0.01135	-0.00307	0.00623	-0.00163	-0.0028	-6.27983e-05	0.000271392	-0.00328	-0.00171	0.00322	-0.01149	-0.00416	-0.01422	0.00201
509.55	-0.00999	-0.00345	0.00503	-0.0011	-0.00147	0.00318	0.000358812	-0.00276	-0.00212	0.00463	-0.01178	-0.00401	-0.00956	0.00179
509.6	-0.00983	-0.00366	0.00427	-0.00133	-0.000732202	0.00582	-4.4706e-05	-0.00258	-0.0027	0.00601	-0.01116	-0.00417	-0.0055	1.10218e-05
509.65	-0.01006	-0.0044	0.00377	-0.00165	-0.000807141	0.00701	-0.000976889	-0.00263	-0.00346	0.00727	-0.01038	-0.0045	-0.00243	0.000551425
509.7	-0.00894	-0.00441	0.00259	-0.00211	-0.000999485	0.00739	-0.00241	-0.0027	-0.00328	0.00704	-0.01063	-0.00592	0.000133097	0.00174
509.75	-0.0071	-0.00397	0.000383722	-0.00205	-0.0018	0.00777	-0.00265	-0.00219	-0.00251	0.00743	-0.00962	-0.00655	0.000329641	0.00215
509.8	-0.00447	-0.00363	-0.00189	-0.00199	-0.00286	0.00705	-0.00204	-0.0026	-0.000351162	0.00655	-0.00767	-0.00813	-0.000317968	0.00134
509.85	-0.00337	-0.00329	-0.00459	-0.00276	-0.0034	0.00537	-0.00109	-0.00385	0.00175	0.00591	-0.00567	-0.01016	0.000706166	0.00259
509.9	-0.0038	-0.00346	-0.00737	-0.00431	-0.00427	0.00383	-0.000157212	-0.00501	0.00397	0.00555	-0.00445	-0.01137	0.00195	0.00368
509.95	-0.0044	-0.00433	-0.00937	-0.00597	-0.00485	0.00143	0.000313392	-0.00579	0.0049	0.00533	-0.00388	-0.01076	0.0028	0.00607
510	-0.00506	-0.00378	-0.00946	-0.00659	-0.00503	9.37269e-05	0.001	-0.00674	0.00595	0.00483	-0.00314	-0.00958	0.00342	0.00679
510.05	-0.00525	-0.00309	-0.00921	-0.00584	-0.00432	-0.00117	-0.000305913	-0.0065	0.00641	0.00353	-0.00258	-0.00844	0.00255	0.00912
510.1	-0.00592	-0.0032	-0.00782	-0.00578	-0.00363	-0.00263	-0.00321	-0.00476	0.00587	0.00262	-0.00132	-0.00742	0.00136	0.00938
510.15	-0.00637	-0.00226	-0.00564	-0.00565	-0.00164	-0.00425	-0.00626	-0.00361	0.00406	0.00062016	-0.000512358	-0.00718	0.00165	0.00747
510.2	-0.00742	-0.000903867	-0.00388	-0.00451	0.000819732	-0.00501	-0.00813	-0.00335	0.00235	-0.00185	-0.000130891	-0.00723	0.00191	0.0051
510.25	-0.00824	-0.000210288	-0.00307	-0.00333	0.00327	-0.00622	-0.00929	-0.00298	0.00158	-0.00355	0.000624683	-0.00731	0.00308	0.00538
510.3	-0.01005	4.33183e-06	-0.00199	-0.00231	0.00466	-0.00884	-0.01026	-0.00287	0.000166579	-0.00406	0.00062421	-0.00867	0.00315	0.00608
510.35	-0.01147	0.000148746	-0.000799816	-0.000746131	0.005	-0.01142	-0.01081	-0.00211	-0.00158	-0.00424	-9.52948e-05	-0.00972	0.00329	0.00699
510.4	-0.01174	0.000247843	0.000443009	0.00117	0.00418	-0.01212	-0.01093	-0.00163	-0.00375	-0.00471	0.000531919	-0.01041	0.00313	0.00447
510.45	-0.01043	0.00156	0.0013	0.00258	0.00316	-0.01178	-0.01268	-0.00137	-0.00485	-0.00439	0.00334	-0.01063	0.00374	0.00228
510.5	-0.00959	0.003	0.00267	0.00358	0.00213	-0.01088	-0.01399	-0.00168	-0.00699	-0.00303	0.00659	-0.01053	0.00408	0.00194
510.55	-0.00911	0.00373	0.00309	0.00463	0.0012	-0.01048	-0.01538	-0.00275	-0.00841	-0.00073974	0.0087	-0.01241	0.00325	0.00313
510.6	-0.00879	0.00374	0.00417	0.00528	-0.000190823	-0.01148	-0.01552	-0.00375	-0.00855	0.00145	0.00891	-0.01449	0.00266	0.00275
510.65	-0.00751	0.0036	0.00492	0.00469	-0.00251	-0.01311	-0.01472	-0.00483	-0.00835	0.00377	0.00779	-0.01795	0.00246	0.0024
510.7	-0.00568	0.00437	0.00498	0.00365	-0.00432	-0.01442	-0.01229	-0.00699	-0.00782	0.00689	0.0071	-0.02055	0.00156	0.00186
510.75	-0.0034	0.00465	0.005	0.00358	-0.00621	-0.01462	-0.00872	-0.0093	-0.00668	0.0101	0.00712	-0.02202	5.37452e-05	0.00332
510.8	-0.00227	0.0046	0.00528	0.0034	-0.00789	-0.01366	-0.00542	-0.01123	-0.00446	0.0116	0.00704	-0.024	-0.00105	0.00495
510.85	-0.00225	0.00447	0.0054	0.00209	-0.00883	-0.01197	-0.00199	-0.01344	-0.00269	0.01272	0.00554	-0.02539	-0.00073836	0.00962
510.9	-0.00261	0.00429	0.00424	0.00029216	-0.00953	-0.0101	0.00111	-0.01488	-0.00068282	0.01362	0.00362	-0.02575	-0.000724297	0.01244
510.95	-0.00202	0.00428	0.003	-0.00134	-0.00945	-0.00873	0.00337	-0.01531	0.000152366	0.0144	0.00174	-0.02554	-0.00106	0.01698
511	-0.00147	0.00515	0.00215	-0.00175	-0.00804	-0.00797	0.00543	-0.0156	0.00166	0.01432	-0.00132	-0.02532	-0.00158	0.01926
511.05	-0.000367056	0.00646	0.000387639	-0.0015	-0.00491	-0.00703	0.00552	-0.01548	0.00277	0.01374	-0.00515	-0.02345	-0.00357	0.0201
511.1	-0.000153585	0.00728	-0.000886929	-0.000627161	-0.00157	-0.00622	0.00561	-0.01432	0.00342	0.01273	-0.0072	-0.021	-0.00458	0.02048
511.15	-0.000126493	0.00859	-0.0021	0.00203	0.00215	-0.00554	0.00628	-0.0133	0.00285	0.01083	-0.00952	-0.01841	-0.00347	0.01877
511.2	-0.00139	0.00951	-0.00326	0.00517	0.00557	-0.00475	0.00662	-0.01203	0.00249	0.0084	-0.0112	-0.01642	-0.00216	0.01782
511.25	-0.00195	0.01002	-0.0045	0.00696	0.00839	-0.00538	0.00611	-0.01084	0.00134	0.0062	-0.01216	-0.01436	-0.000940331	0.01756
511.3	-0.00234	0.01037	-0.00488	0.00819	0.01022	-0.00798	0.00499	-0.00802	-2.12258e-05	0.00437	-0.01149	-0.0129	-0.00126	0.01778
511.35	-0.00201	0.01168	-0.00455	0.00921	0.01059	-0.0112	0.00387	-0.00509	-0.000950051	0.00216	-0.00971	-0.01081	-0.00294	0.01742
511.4	-0.000615062	0.01152	-0.00429	0.00977	0.00993	-0.01189	0.00183	-0.00279	-0.00271	-0.000421161	-0.00718	-0.00975	-0.00478	0.01574
511.45	0.000842618	0.01096	-0.00363	0.00937	0.00869	-0.01091	-0.00144	-0.000205503	-0.00388	-0.00236	-0.00447	-0.00686	-0.00603	0.01571
511.5	0.000773832	0.00954	-0.00295	0.00792	0.00741	-0.00934	-0.0044	0.00301	-0.00328	-0.00467	-0.00326	-0.00331	-0.00872	0.01926
511.55	0.0009549	0.00821	-0.00196	0.00648	0.00598	-0.0088	-0.00717	0.00598	-0.000893582	-0.00653	-0.00356	-0.00204	-0.01135	0.01962
511.6	0.000918314	0.00722	-0.00115	0.00449	0.00424	-0.00956	-0.0086	0.00752	5.7701e-06	-0.00736	-0.00454	-0.00166	-0.01251	0.0192
511.65	-6.93077e-05	0.00791	-0.00101	0.00209	0.00207	-0.01003	-0.0091	0.00869	0.00119	-0.00753	-0.00462	-0.00414	-0.01359	0.01835
511.7	-0.000193815	0.00917	-7.03305e-05	0.000274523	0.000136236	-0.01047	-0.00895	0.00948	0.00258	-0.00722	-0.0044	-0.00679	-0.01385	0.01853
511.75	8.29506e-06	0.00929	0.00178	-0.0015	-0.00155	-0.01075	-0.00863	0.0108	0.00325	-0.00742	-0.0044	-0.00831	-0.01427	0.02019
511.8	-0.000341738	0.00983	0.00356	-0.00461	-0.00333	-0.01001	-0.00754	0.01164	0.00397	-0.0071	-0.00499	-0.00827	-0.01448	0.02008
511.85	-0.00188	0.01058	0.00487	-0.0088	-0.00563	-0.00971	-0.00566	0.01209	0.00416	-0.00644	-0.00556	-0.00837	-0.01351	0.021
511.9	-0.00325	0.01143	0.00595	-0.01194	-0.00783	-0.00943	-0.00363	0.01206	0.00434	-0.00666	-0.00589	-0.008	-0.0131	0.0198
511.95	-0.00418	0.01285	0.00729	-0.01393	-0.0089	-0.00846	-0.00169	0.01088	0.00257	-0.0067	-0.00648	-0.00732	-0.01281	0.01776
512	-0.00502	0.0144	0.00789	-0.01501	-0.00885	-0.00735	0.000684087	0.00883	0.000486761	-0.0069	-0.00751	-0.0074	-0.01079	0.01447
512.05	-0.00587	0.01524	0.00754	-0.01562	-0.00876	-0.00584	0.00269	0.00628	-0.001	-0.00701	-0.00735	-0.00697	-0.00938	0.00973
512.1	-0.00643	0.01625	0.00648	-0.01456	-0.0083	-0.0046	0.00557	0.00334	-0.00196	-0.00742	-0.00712	-0.00696	-0.00658	0.0058
512.15	-0.00668	0.01671	0.0051	-0.01276	-0.00811	-0.00494	0.00865	-0.000294665	-0.00233	-0.00814	-0.00621	-0.00653	-0.00122	0.000202311
512.2	-0.00694	0.01635	0.00349	-0.01073	-0.00841	-0.00624	0.01129	-0.00316	-0.00311	-0.0089	-0.00466	-0.00687	0.00428	-0.00368
512.25	-0.00693	0.01657	0.00183	-0.00839	-0.00837	-0.00834	0.01313	-0.00505	-0.00355	-0.00836	-0.00299	-0.00657	0.00868	-0.00696
512.3	-0.00647	0.01716	0.000324024	-0.0059	-0.00851	-0.00993	0.01363	-0.00567	-0.00232	-0.00777	-0.000259984	-0.00674	0.01168	-0.00819
512.35	-0.00587	0.01851	-0.00126	-0.0039	-0.00933	-0.00973	0.01282	-0.00665	-0.000213123	-0.00708	0.00129	-0.00678	0.01319	-0.00963
512.4	-0.00462	0.01808	-0.00334	-0.00255	-0.01017	-0.0077	0.01116	-0.0076	0.00194	-0.00578	0.00241	-0.00683	0.01422	-0.01114
512.45	-0.00451	0.0179	-0.00481	-0.00142	-0.01133	-0.006	0.00968	-0.00864	0.00545	-0.00471	0.00429	-0.00632	0.01426	-0.01134
512.5	-0.0048	0.01892	-0.00655	-0.000291355	-0.01193	-0.00442	0.00787	-0.01004	0.00895	-0.00419	0.00484	-0.00506	0.01401	-0.00929
512.55	-0.00339	0.02053	-0.00786	0.0013	-0.01173	-0.00297	0.00621	-0.01079	0.01055	-0.00263	0.00514	-0.00541	0.01406	-0.00837
512.6	-0.00143	0.02232	-0.00985	0.00305	-0.01083	-0.00217	0.00463	-0.01036	0.011	-0.000467542	0.00499	-0.00673	0.01494	-0.00782
512.65	4.44983e-05	0.02435	-0.01147	0.00512	-0.00985	-0.00191	0.00358	-0.00847	0.01231	0.000726383	0.00524	-0.00856	0.01557	-0.00575
512.7	0.00179	0.02441	-0.01139	0.00795	-0.00882	-0.00246	0.00176	-0.00577	0.01288	0.00197	0.00621	-0.00853	0.01703	-0.00158
512.75	0.0035	0.02298	-0.0099	0.00988	-0.00765	-0.00331	0.000797262	-0.00338	0.01246	0.00427	0.00676	-0.00605	0.01793	0.00564
512.8	0.00568	0.02217	-0.00701	0.01145	-0.00732	-0.00262	0.000669704	-0.000403313	0.01163	0.00651	0.00736	-0.00315	0.01798	0.01096
512.85	0.00697	0.02176	-0.00302	0.01269	-0.00629	-0.00169	0.000815654	0.00373	0.01044	0.00796	0.00837	-0.000832828	0.01839	0.01402
512.9	0.00885	0.02089	0.00145	0.01359	-0.00391	-0.000273924	0.000608105	0.00708	0.00918	0.00895	0.00934	0.000788963	0.01974	0.0189
512.95	0.0108	0.0196	0.006	0.01435	-0.000957487	0.00164	0.000796807	0.01077	0.00713	0.01085	0.00895	0.00155	0.02171	0.02321
513	0.0135	0.01795	0.00953	0.01476	0.00257	0.00325	0.00237	0.01373	0.00527	0.01333	0.00811	0.00303	0.02374	0.0293
513.05	0.01615	0.01607	0.01145	0.01561	0.00506	0.0042	0.00501	0.01607	0.00485	0.0159	0.00798	0.0048	0.02534	0.03503
513.1	0.01748	0.01462	0.01259	0.0166	0.00714	0.00521	0.0077	0.01859	0.00588	0.01744	0.00822	0.00766	0.02964	0.04029
513.15	0.01718	0.01289	0.01333	0.01591	0.00828	0.00587	0.01018	0.02175	0.00745	0.01937	0.01121	0.01106	0.03495	0.04506
513.2	0.0165	0.01197	0.01387	0.01502	0.00968	0.00672	0.01207	0.02576	0.00842	0.02222	0.01483	0.01455	0.03886	0.04911
513.25	0.01522	0.01247	0.01527	0.01447	0.01194	0.00754	0.01243	0.02911	0.01061	0.02528	0.01877	0.01812	0.04125	0.05347
513.3	0.01438	0.0131	0.01653	0.01379	0.01369	0.00813	0.0123	0.03155	0.01348	0.02743	0.02067	0.02065	0.04319	0.05923
513.35	0.01366	0.01437	0.01736	0.01311	0.01617	0.00917	0.01274	0.03187	0.01586	0.03042	0.02239	0.02371	0.0455	0.06423
513.4	0.01295	0.01527	0.01759	0.01352	0.01862	0.00975	0.01473	0.03125	0.01881	0.03266	0.02658	0.02785	0.04748	0.06496
513.45	0.01273	0.01681	0.01807	0.0153	0.02079	0.01048	0.01757	0.0306	0.02184	0.03428	0.03217	0.03226	0.04976	0.06471
513.5	0.01271	0.01878	0.01909	0.01843	0.02277	0.01311	0.01979	0.03068	0.02381	0.03644	0.03701	0.03622	0.05371	0.06324
513.55	0.0135	0.02037	0.02019	0.02239	0.02499	0.0151	0.02181	0.03168	0.0246	0.03825	0.04124	0.03946	0.05766	0.06092
513.6	0.01457	0.02222	0.02068	0.02682	0.02694	0.0164	0.02415	0.03202	0.02581	0.03896	0.04475	0.04292	0.06251	0.06057
513.65	0.01593	0.02352	0.02103	0.03165	0.02841	0.01671	0.02545	0.03172	0.0268	0.03889	0.0482	0.04705	0.06764	0.06548
513.7	0.0178	0.02404	0.02237	0.03651	0.03032	0.01601	0.02595	0.03123	0.02849	0.04001	0.0515	0.05145	0.07258	0.06887
513.75	0.02097	0.0256	0.02483	0.03985	0.03262	0.01662	0.02669	0.03178	0.02981	0.04182	0.05487	0.0552	0.07582	0.07448
513.8	0.02525	0.02884	0.02796	0.04359	0.03509	0.01868	0.02717	0.03334	0.03137	0.0431	0.05874	0.05828	0.0793	0.08045
513.85	0.03115	0.03297	0.03062	0.04696	0.03892	0.02024	0.02843	0.03533	0.03307	0.04541	0.06305	0.06169	0.08353	0.08685
513.9	0.03722	0.03734	0.03335	0.05069	0.0426	0.02126	0.0305	0.03669	0.03387	0.04851	0.06777	0.06544	0.08859	0.09939
513.95	0.04317	0.04256	0.03656	0.05514	0.04657	0.02271	0.03206	0.0389	0.0337	0.0528	0.07004	0.07073	0.0933	0.11014
514	0.04935	0.04757	0.03785	0.05902	0.05061	0.02473	0.03433	0.04182	0.03461	0.05763	0.07196	0.07636	0.09931	0.12051
514.05	0.05468	0.05297	0.03818	0.06244	0.0544	0.0284	0.03742	0.0465	0.03855	0.06169	0.07373	0.08104	0.10701	0.13244
514.1	0.06027	0.05858	0.03977	0.06439	0.05729	0.03363	0.04085	0.05145	0.04394	0.06586	0.07677	0.08667	0.11631	0.14563
514.15	0.06707	0.06327	0.04306	0.06623	0.05916	0.03845	0.04452	0.05555	0.04824	0.07163	0.08231	0.09335	0.124	0.15692
514.2	0.07314	0.06668	0.04781	0.0692	0.06067	0.04191	0.04718	0.05928	0.05311	0.07908	0.08902	0.09978	0.13239	0.16703
514.25	0.07742	0.06956	0.05327	0.07285	0.06314	0.04672	0.04988	0.06281	0.05861	0.08751	0.09787	0.10664	0.14132	0.17888
514.3	0.08181	0.07257	0.05839	0.07749	0.06719	0.053	0.05484	0.06679	0.06525	0.09549	0.10612	0.11474	0.15131	0.19258
514.35	0.08612	0.07601	0.06359	0.08287	0.07273	0.06002	0.06094	0.07039	0.07295	0.10306	0.11799	0.1245	0.16107	0.20353
514.4	0.08972	0.07951	0.06922	0.08904	0.07852	0.06609	0.06843	0.07517	0.08096	0.11049	0.13013	0.13342	0.17096	0.21078
514.45	0.09354	0.0843	0.07561	0.09628	0.08397	0.07138	0.07657	0.08041	0.08826	0.11816	0.14109	0.14046	0.1807	0.21579
514.5	0.09668	0.0898	0.08182	0.10411	0.08929	0.07654	0.08445	0.08574	0.09398	0.12576	0.15106	0.14804	0.18998	0.22032
514.55	0.10005	0.09586	0.08745	0.11139	0.09503	0.08092	0.09135	0.0904	0.09993	0.13216	0.15936	0.15727	0.20151	0.2297
514.6	0.10333	0.10232	0.0932	0.11749	0.10043	0.08685	0.09791	0.09464	0.10638	0.13826	0.16731	0.16751	0.21519	0.24282
514.65	0.10687	0.1085	0.10006	0.12354	0.10555	0.09272	0.1042	0.09922	0.11263	0.14489	0.1752	0.17866	0.22889	0.25862
514.7	0.11145	0.11532	0.10698	0.1292	0.11024	0.09873	0.10986	0.10432	0.11989	0.15183	0.18422	0.18965	0.24281	0.27358
514.75	0.11768	0.12359	0.11519	0.13476	0.11391	0.10502	0.11534	0.11077	0.12649	0.15893	0.1939	0.20038	0.25525	0.2929
514.8	0.12445	0.13168	0.12304	0.14077	0.11766	0.11044	0.12118	0.11787	0.1331	0.16704	0.20211	0.21299	0.26689	0.31173
514.85	0.13169	0.1393	0.13007	0.14664	0.12237	0.11536	0.12829	0.12633	0.13953	0.17627	0.21052	0.22643	0.27743	0.32859
514.9	0.13844	0.14688	0.13802	0.15286	0.12831	0.12006	0.13557	0.1344	0.14503	0.18563	0.21766	0.23812	0.28836	0.34843
514.95	0.1452	0.1546	0.14568	0.15895	0.13488	0.12482	0.14146	0.14251	0.15121	0.19715	0.22352	0.24991	0.30057	0.36513
515	0.15167	0.16047	0.1531	0.16515	0.14056	0.12952	0.15013	0.15072	0.15997	0.20815	0.23069	0.2613	0.31341	0.38172
515.05	0.15835	0.16708	0.16202	0.17235	0.14727	0.13483	0.15986	0.15931	0.17047	0.21897	0.23827	0.27276	0.32503	0.39708
515.1	0.16576	0.17421	0.17189	0.18028	0.15352	0.14022	0.16882	0.16736	0.18077	0.23108	0.2479	0.28391	0.33704	0.41145
515.15	0.17201	0.18031	0.18273	0.18964	0.15915	0.14633	0.17694	0.17446	0.18995	0.24332	0.26112	0.2943	0.34985	0.42198
515.2	0.17627	0.18567	0.19367	0.1998	0.16603	0.15335	0.18385	0.18106	0.1995	0.25537	0.27562	0.30402	0.36302	0.42975
515.25	0.18041	0.19245	0.20402	0.21012	0.17481	0.16292	0.19114	0.18841	0.20931	0.26777	0.29066	0.31433	0.37521	0.43853
515.3	0.18516	0.19969	0.21391	0.22069	0.18507	0.17237	0.20075	0.19556	0.22011	0.27959	0.3054	0.32441	0.38702	0.44595
515.35	0.19126	0.20717	0.2238	0.23113	0.19558	0.17917	0.21033	0.20185	0.23106	0.29169	0.3215	0.33322	0.39875	0.45127
515.4	0.19912	0.21572	0.23424	0.2409	0.2058	0.18509	0.21977	0.20898	0.2409	0.30424	0.3376	0.34197	0.41212	0.45807
515.45	0.20919	0.22617	0.24469	0.25177	0.21657	0.19205	0.22891	0.21641	0.25017	0.31607	0.35465	0.35131	0.42729	0.46518
515.5	0.21928	0.23666	0.25495	0.26185	0.22819	0.2011	0.23764	0.22501	0.25907	0.32848	0.37276	0.36364	0.44394	0.47523
515.55	0.22954	0.24793	0.26636	0.27179	0.23974	0.21172	0.24718	0.23439	0.26936	0.34029	0.39067	0.37583	0.46464	0.49024
515.6	0.24104	0.2609	0.27796	0.28318	0.25047	0.22353	0.25736	0.24373	0.27959	0.35368	0.40866	0.39048	0.48811	0.50806
515.65	0.25411	0.27517	0.28977	0.29639	0.26174	0.23527	0.26689	0.25409	0.2903	0.36843	0.4257	0.40773	0.51191	0.52812
515.7	0.26957	0.2897	0.30084	0.30982	0.27344	0.24689	0.27656	0.26559	0.30227	0.3836	0.44176	0.42633	0.53361	0.54993
515.75	0.28745	0.30505	0.31341	0.32313	0.28598	0.25779	0.28726	0.27943	0.31373	0.3987	0.45594	0.44624	0.5526	0.57685
515.8	0.30592	0.32053	0.32646	0.33618	0.29984	0.27062	0.29905	0.2963	0.32642	0.41423	0.47189	0.46654	0.57035	0.60219
515.85	0.32464	0.33725	0.34081	0.35011	0.31466	0.28539	0.31313	0.31476	0.34129	0.43071	0.48838	0.4861	0.58876	0.62842
515.9	0.3441	0.3543	0.35687	0.36625	0.32983	0.30021	0.32953	0.33417	0.35641	0.44892	0.50482	0.50567	0.60688	0.65935
515.95	0.36271	0.37264	0.37188	0.38394	0.34503	0.31441	0.34651	0.35416	0.37272	0.46783	0.52321	0.52871	0.62546	0.68781
516	0.38093	0.39081	0.38711	0.40288	0.36109	0.32782	0.36516	0.37548	0.39163	0.48444	0.54172	0.55211	0.64205	0.71417
516.05	0.39935	0.40882	0.4028	0.42212	0.37888	0.34294	0.38327	0.39672	0.41104	0.50167	0.56043	0.57541	0.65856	0.73806
516.1	0.417	0.42572	0.41847	0.44093	0.39607	0.35915	0.40019	0.4163	0.42907	0.51832	0.57898	0.59699	0.67656	0.76269
516.15	0.43355	0.44105	0.43371	0.45893	0.41158	0.37575	0.41593	0.43416	0.44702	0.53466	0.59739	0.61702	0.6947	0.78478
516.2	0.44889	0.45464	0.44866	0.47565	0.4261	0.39246	0.43031	0.45183	0.46454	0.5505	0.61324	0.63598	0.71159	0.80059
516.25	0.46399	0.46731	0.46308	0.49154	0.44018	0.408	0.44497	0.46796	0.48078	0.56717	0.62837	0.65202	0.72749	0.81836
516.3	0.47794	0.479	0.47609	0.50542	0.4535	0.42116	0.46057	0.48035	0.49544	0.58237	0.6436	0.66688	0.74215	0.83208
516.35	0.49168	0.4895	0.48822	0.51899	0.46463	0.43101	0.47549	0.49008	0.50879	0.59726	0.65862	0.68248	0.75744	0.84701
516.4	0.50403	0.5	0.50044	0.5311	0.47383	0.44038	0.4894	0.49976	0.52015	0.61199	0.67383	0.69718	0.77353	0.86391
516.45	0.51451	0.50956	0.51298	0.54249	0.48257	0.44966	0.5026	0.50765	0.52959	0.62711	0.68805	0.71047	0.79032	0.87788
516.5	0.52295	0.51947	0.52498	0.55277	0.49024	0.45768	0.51551	0.51377	0.53897	0.64168	0.70266	0.72263	0.80821	0.88978
516.55	0.53145	0.52954	0.53608	0.56387	0.49733	0.46538	0.52803	0.51872	0.54867	0.65367	0.71838	0.73468	0.82785	0.89939
516.6	0.5392	0.53904	0.54491	0.57538	0.50346	0.472	0.53853	0.52262	0.55766	0.66554	0.73384	0.7474	0.84719	0.90853
516.65	0.54632	0.5477	0.55338	0.58526	0.51062	0.47938	0.54695	0.52558	0.56563	0.67653	0.74718	0.76005	0.86304	0.91748
516.7	0.55501	0.55642	0.5638	0.59342	0.51744	0.48791	0.55657	0.5295	0.57334	0.68619	0.76036	0.77114	0.87558	0.9291
516.75	0.56418	0.56665	0.57548	0.60178	0.52402	0.49664	0.56573	0.53553	0.58005	0.69471	0.77346	0.78066	0.88758	0.94151
516.8	0.57207	0.577	0.58777	0.61057	0.53191	0.50563	0.57446	0.54325	0.58692	0.70386	0.78629	0.78942	0.89813	0.94861
516.85	0.57899	0.58733	0.59896	0.61993	0.53991	0.51371	0.5836	0.55253	0.5935	0.71268	0.79658	0.79972	0.90809	0.95626
516.9	0.58589	0.59585	0.60784	0.62935	0.54805	0.51904	0.59406	0.56352	0.59976	0.72181	0.80836	0.81219	0.91736	0.96075
516.95	0.59217	0.6037	0.61471	0.63855	0.55709	0.52352	0.60252	0.57383	0.60753	0.72999	0.8216	0.82496	0.92832	0.95886
517	0.59901	0.60963	0.62222	0.64625	0.56599	0.52934	0.60892	0.58367	0.61645	0.73852	0.83382	0.83657	0.93847	0.954
517.05	0.60636	0.61337	0.62954	0.65196	0.57357	0.53697	0.61463	0.59333	0.62519	0.74766	0.84513	0.84703	0.94789	0.94847
517.1	0.61324	0.61706	0.63449	0.65725	0.57958	0.54395	0.61847	0.60353	0.63249	0.75687	0.85386	0.85623	0.95565	0.94193
517.15	0.6197	0.62096	0.63807	0.66148	0.58465	0.54967	0.62162	0.61389	0.64135	0.76605	0.85966	0.86426	0.96095	0.93368
517.2	0.62482	0.62472	0.64288	0.66422	0.58912	0.55493	0.62449	0.62397	0.64757	0.77513	0.86335	0.87303	0.96539	0.92035
517.25	0.62916	0.62842	0.64791	0.66695	0.59521	0.56048	0.62775	0.63094	0.65116	0.78557	0.86722	0.88167	0.96801	0.90856
517.3	0.63297	0.63311	0.65244	0.67015	0.60119	0.567	0.63176	0.63598	0.65453	0.79638	0.87115	0.89148	0.96871	0.89347
517.35	0.63626	0.63804	0.65764	0.67537	0.60572	0.57427	0.63623	0.64147	0.65941	0.80787	0.87455	0.89966	0.97067	0.87925
517.4	0.63913	0.64421	0.66414	0.68058	0.61065	0.58395	0.64089	0.64846	0.66396	0.81924	0.87724	0.90492	0.96923	0.86775
517.45	0.6436	0.65271	0.672	0.68746	0.61694	0.59471	0.64628	0.65448	0.66837	0.82985	0.88071	0.90898	0.96694	0.8548
517.5	0.65092	0.66373	0.67946	0.6963	0.6242	0.60714	0.65363	0.66084	0.67474	0.83914	0.88649	0.91311	0.96656	0.84168
517.55	0.66077	0.67521	0.68727	0.70668	0.63367	0.62198	0.66196	0.66846	0.68339	0.84719	0.89307	0.91862	0.96471	0.82947
517.6	0.67202	0.6878	0.6968	0.71694	0.64548	0.63823	0.67142	0.67702	0.69566	0.85517	0.89845	0.92283	0.95967	0.8209
517.65	0.68597	0.70289	0.70961	0.72859	0.65934	0.65677	0.68289	0.68812	0.70934	0.86437	0.90131	0.92486	0.95148	0.81336
517.7	0.70296	0.72038	0.72591	0.74172	0.67486	0.67613	0.69748	0.70217	0.72417	0.87326	0.90505	0.92346	0.94363	0.80462
517.75	0.72169	0.73966	0.74247	0.75519	0.69292	0.69406	0.71435	0.71799	0.7414	0.88249	0.9099	0.9226	0.93488	0.79323
517.8	0.74104	0.76024	0.75943	0.76937	0.71422	0.71245	0.73406	0.73567	0.76007	0.89258	0.91388	0.92531	0.92506	0.7818
517.85	0.76197	0.78146	0.7762	0.78598	0.737	0.73032	0.757	0.75651	0.77945	0.90343	0.91976	0.92801	0.9163	0.76921
517.9	0.785	0.80267	0.79384	0.80502	0.76066	0.74954	0.78195	0.77896	0.80155	0.91575	0.92788	0.93073	0.90888	0.75488
517.95	0.80933	0.82414	0.81269	0.82665	0.78585	0.77283	0.80563	0.80222	0.82509	0.92761	0.93474	0.93218	0.90298	0.74106
518	0.83539	0.84459	0.83306	0.84854	0.81144	0.79786	0.82938	0.82631	0.84875	0.93745	0.93913	0.93277	0.89451	0.72864
518.05	0.86159	0.86452	0.85267	0.86987	0.83667	0.82195	0.85497	0.85168	0.87251	0.94688	0.94205	0.93229	0.88462	0.71862
518.1	0.88487	0.8846	0.8702	0.89176	0.86246	0.8445	0.87925	0.87665	0.89595	0.95675	0.94613	0.9313	0.87546	0.70803
518.15	0.90599	0.90414	0.88957	0.91178	0.88841	0.86686	0.90214	0.89961	0.9179	0.966	0.95013	0.92767	0.86752	0.69432
518.2	0.92496	0.92192	0.90963	0.92874	0.91139	0.88967	0.92228	0.92022	0.9346	0.97541	0.95379	0.92584	0.86059	0.67601
518.25	0.94206	0.93726	0.92841	0.94351	0.93342	0.91281	0.94044	0.93884	0.9499	0.9833	0.95737	0.92331	0.85337	0.6566
518.3	0.95751	0.95182	0.94574	0.95707	0.95174	0.93315	0.95689	0.95584	0.96404	0.98846	0.96038	0.91897	0.84446	0.63787
518.35	0.9695	0.96434	0.95983	0.9682	0.96509	0.95025	0.97012	0.97001	0.97522	0.99123	0.96076	0.91161	0.83458	0.6198
518.4	0.97806	0.97449	0.97118	0.97604	0.97495	0.96484	0.97937	0.98068	0.9823	0.99121	0.95973	0.90441	0.82112	0.6038
518.45	0.98456	0.98148	0.97964	0.98086	0.98132	0.97714	0.98579	0.98704	0.98601	0.98883	0.95726	0.89547	0.80806	0.58793
518.5	0.98992	0.98556	0.98325	0.98107	0.98371	0.98635	0.98886	0.98973	0.98719	0.98507	0.95229	0.8863	0.79387	0.57249
518.55	0.99174	0.98629	0.9832	0.97709	0.98394	0.99107	0.98761	0.98862	0.98532	0.97827	0.94404	0.87535	0.77851	0.55777
518.6	0.98878	0.98375	0.98115	0.96971	0.97944	0.99166	0.9821	0.98461	0.98041	0.96836	0.9333	0.85987	0.76128	0.53998
518.65	0.98192	0.97769	0.97497	0.95911	0.9688	0.98829	0.97329	0.97877	0.97141	0.95749	0.92112	0.8388	0.74166	0.52111
518.7	0.97201	0.96778	0.96424	0.94324	0.95505	0.98217	0.96228	0.969	0.95948	0.94339	0.90765	0.81536	0.72167	0.50216
518.75	0.95964	0.9561	0.94867	0.92338	0.9397	0.97139	0.94874	0.95579	0.94551	0.9274	0.8924	0.79404	0.7003	0.48394
518.8	0.94484	0.94157	0.9288	0.90281	0.92206	0.95754	0.93178	0.9394	0.92804	0.91034	0.87348	0.7737	0.67832	0.4684
518.85	0.92751	0.92333	0.90584	0.88239	0.90191	0.93921	0.91138	0.92094	0.90763	0.89074	0.8522	0.75034	0.65493	0.45397
518.9	0.90657	0.90164	0.88065	0.86094	0.87967	0.91951	0.88737	0.89992	0.886	0.86756	0.82854	0.72719	0.63048	0.44204
518.95	0.88354	0.87757	0.85389	0.83894	0.85724	0.89742	0.86185	0.87675	0.86254	0.84096	0.80274	0.70354	0.60484	0.42949
519	0.85989	0.85081	0.82558	0.81481	0.83312	0.87155	0.8363	0.85125	0.83727	0.81217	0.77535	0.67833	0.57874	0.41774
519.05	0.83423	0.82334	0.79503	0.7897	0.80647	0.8437	0.8105	0.82375	0.81074	0.78252	0.74902	0.65348	0.55407	0.40656
519.1	0.80506	0.79419	0.76342	0.76419	0.77979	0.8152	0.78234	0.79487	0.78297	0.75278	0.72479	0.63137	0.53228	0.39299
519.15	0.7755	0.7656	0.7347	0.73762	0.75218	0.78648	0.75274	0.76477	0.75303	0.72433	0.70017	0.61076	0.51227	0.38027
519.2	0.74615	0.73636	0.70727	0.7103	0.72303	0.75531	0.72202	0.73406	0.72327	0.696	0.67586	0.59319	0.49346	0.36904
519.25	0.71615	0.70733	0.68088	0.68437	0.69417	0.7235	0.69151	0.70481	0.69652	0.66744	0.65068	0.57577	0.47727	0.35945
519.3	0.68556	0.67866	0.65617	0.66023	0.66491	0.69174	0.66167	0.6755	0.66984	0.64041	0.62711	0.55859	0.46175	0.35241
519.35	0.65482	0.65003	0.63255	0.63706	0.63487	0.66095	0.63143	0.64541	0.64268	0.61522	0.60455	0.54237	0.44843	0.34361
519.4	0.62534	0.62142	0.6096	0.61339	0.60536	0.63082	0.60226	0.61635	0.61643	0.59006	0.58505	0.52828	0.43589	0.33469
519.45	0.59791	0.59339	0.58708	0.58915	0.5767	0.60267	0.57554	0.5872	0.5908	0.5673	0.56602	0.51418	0.42421	0.32871
519.5	0.57208	0.56814	0.5652	0.56518	0.54912	0.57664	0.55009	0.5601	0.56554	0.54686	0.5483	0.49966	0.4128	0.32482
519.55	0.5453	0.54386	0.54351	0.54277	0.52357	0.55186	0.5271	0.53438	0.5418	0.52904	0.53228	0.48395	0.40397	0.32042
519.6	0.51997	0.52114	0.52272	0.52218	0.49817	0.52881	0.50507	0.50998	0.51945	0.51404	0.51762	0.46665	0.39541	0.31569
519.65	0.49746	0.49884	0.50099	0.50252	0.47484	0.50744	0.48432	0.48759	0.49846	0.49999	0.50426	0.44966	0.3874	0.31431
519.7	0.47737	0.47732	0.47929	0.48379	0.45531	0.48792	0.46582	0.46644	0.47808	0.48673	0.49052	0.43455	0.38267	0.3122
519.75	0.45921	0.45811	0.45847	0.4667	0.43784	0.46866	0.44842	0.44633	0.4585	0.47486	0.47784	0.4213	0.38008	0.31128
519.8	0.44324	0.43967	0.43855	0.451	0.42196	0.45113	0.43192	0.42891	0.43991	0.46347	0.46546	0.40805	0.37656	0.30931
519.85	0.42759	0.42332	0.42018	0.43755	0.40807	0.43438	0.41709	0.41383	0.42185	0.45078	0.45398	0.39495	0.3706	0.30684
519.9	0.41194	0.40832	0.40225	0.42524	0.39666	0.41862	0.40433	0.40067	0.40515	0.43767	0.44366	0.3846	0.36533	0.30694
519.95	0.39944	0.3951	0.38552	0.41346	0.38728	0.40369	0.39472	0.38893	0.39064	0.42545	0.43404	0.37593	0.36096	0.30711
520	0.38873	0.38332	0.37008	0.402	0.37909	0.38993	0.38705	0.37906	0.37613	0.41256	0.42364	0.36653	0.3567	0.30761
520.05	0.37826	0.37325	0.35607	0.39145	0.37137	0.37922	0.37975	0.37078	0.36336	0.39964	0.41479	0.35997	0.35265	0.31114
520.1	0.36929	0.36444	0.34478	0.38146	0.36487	0.37071	0.37183	0.36307	0.35196	0.38951	0.40666	0.35728	0.35014	0.31149
520.15	0.3627	0.35783	0.33701	0.37237	0.35881	0.36225	0.36373	0.35663	0.34338	0.38246	0.39908	0.35407	0.34861	0.312
520.2	0.35763	0.35159	0.33088	0.36458	0.35316	0.35382	0.3559	0.35211	0.33713	0.37532	0.39092	0.35162	0.34787	0.31167
520.25	0.35313	0.3466	0.32693	0.35843	0.34823	0.34645	0.34957	0.34886	0.3318	0.36869	0.38293	0.35143	0.34903	0.3147
520.3	0.34989	0.34339	0.32487	0.35257	0.34317	0.33912	0.34441	0.34541	0.32686	0.364	0.37705	0.35207	0.35181	0.31708
520.35	0.34752	0.34107	0.32423	0.3466	0.33723	0.33252	0.3393	0.34257	0.32394	0.35985	0.37312	0.35493	0.35568	0.31864
520.4	0.34556	0.33825	0.32399	0.34041	0.33094	0.32629	0.33503	0.34045	0.32298	0.35572	0.37209	0.35843	0.35704	0.32342
520.45	0.34349	0.33515	0.32405	0.33448	0.32406	0.32234	0.33168	0.33755	0.32274	0.35282	0.37092	0.36101	0.35687	0.32805
520.5	0.34078	0.33214	0.32491	0.32942	0.3163	0.31881	0.32849	0.33522	0.32243	0.35213	0.37091	0.36285	0.35577	0.33307
520.55	0.33731	0.32918	0.32452	0.32502	0.30957	0.31413	0.3257	0.33137	0.32314	0.35337	0.37139	0.36433	0.35576	0.33586
520.6	0.33413	0.32563	0.32348	0.32178	0.30472	0.31099	0.3221	0.32734	0.32353	0.35407	0.37125	0.36485	0.35705	0.33758
520.65	0.3319	0.32102	0.32253	0.32044	0.30234	0.30866	0.31861	0.3246	0.32328	0.3531	0.37059	0.36614	0.36047	0.33786
520.7	0.32939	0.31677	0.32109	0.31991	0.30125	0.30718	0.3153	0.32198	0.32214	0.3522	0.37105	0.36614	0.36705	0.33754
520.75	0.32639	0.31449	0.31962	0.31997	0.301	0.30622	0.31226	0.31937	0.32061	0.35011	0.37135	0.36443	0.37217	0.33872
520.8	0.32346	0.31195	0.31795	0.32043	0.30127	0.30549	0.30915	0.31715	0.31847	0.34742	0.37062	0.35993	0.37553	0.33868
520.85	0.32074	0.30918	0.31468	0.32149	0.30128	0.30406	0.30692	0.315	0.31621	0.34491	0.37007	0.35525	0.37749	0.34252
520.9	0.31866	0.30697	0.31066	0.32148	0.3031	0.30209	0.30581	0.31331	0.31428	0.34275	0.36978	0.35146	0.37908	0.35129
520.95	0.31747	0.306	0.30778	0.32173	0.30576	0.30045	0.30557	0.31218	0.31342	0.34149	0.36968	0.3459	0.37969	0.35935
521	0.31564	0.30632	0.30617	0.32241	0.30728	0.29959	0.30552	0.31223	0.31269	0.33967	0.36917	0.34019	0.37807	0.36676
521.05	0.31504	0.3066	0.30514	0.322	0.30761	0.30018	0.30594	0.31192	0.31359	0.33965	0.36999	0.33782	0.3756	0.37288
521.1	0.31579	0.30727	0.30408	0.32187	0.30746	0.29899	0.30737	0.31004	0.31357	0.34162	0.37074	0.33815	0.37426	0.37517
521.15	0.31589	0.30725	0.30328	0.32215	0.30691	0.29607	0.30947	0.30893	0.31428	0.34448	0.37138	0.34075	0.37366	0.38054
521.2	0.31641	0.30822	0.30371	0.32357	0.3062	0.29297	0.31234	0.30899	0.31505	0.3468	0.37312	0.34502	0.37511	0.38938
521.25	0.31735	0.31134	0.30645	0.32536	0.30628	0.29066	0.31578	0.30946	0.3171	0.34927	0.37722	0.35015	0.3789	0.39888
521.3	0.31962	0.31557	0.31	0.32713	0.30647	0.29082	0.31959	0.31064	0.32101	0.3517	0.3824	0.35478	0.38284	0.40692
521.35	0.32195	0.31873	0.31361	0.32902	0.30674	0.29294	0.32397	0.31359	0.32564	0.3538	0.39013	0.36109	0.38591	0.41535
521.4	0.32415	0.32123	0.3163	0.33199	0.30678	0.29623	0.32799	0.31701	0.32943	0.35521	0.40015	0.36881	0.38747	0.42339
521.45	0.32736	0.32357	0.31854	0.33576	0.30582	0.29963	0.33068	0.32014	0.33395	0.35799	0.41047	0.37825	0.39175	0.42603
521.5	0.33067	0.32619	0.32201	0.33901	0.30521	0.30282	0.33205	0.32415	0.33927	0.36371	0.42119	0.38806	0.39847	0.43177
521.55	0.33377	0.32867	0.3256	0.34218	0.30709	0.30715	0.33319	0.32911	0.34571	0.37027	0.4315	0.39705	0.40766	0.43713
521.6	0.33752	0.33133	0.32981	0.34627	0.31137	0.31376	0.33523	0.33507	0.35263	0.37728	0.44085	0.40513	0.4186	0.44138
521.65	0.34403	0.33563	0.33605	0.35213	0.31731	0.32005	0.33853	0.34063	0.35815	0.38493	0.44861	0.41237	0.43144	0.4446
521.7	0.34987	0.34067	0.34205	0.35917	0.32417	0.3267	0.34366	0.34603	0.36264	0.39266	0.45606	0.41919	0.44619	0.44657
521.75	0.35606	0.34586	0.3467	0.36536	0.33126	0.33315	0.3507	0.35191	0.3679	0.40009	0.46215	0.42667	0.45843	0.4522
521.8	0.36409	0.35003	0.35151	0.37087	0.33826	0.33907	0.3583	0.35809	0.37302	0.40869	0.46796	0.4347	0.47049	0.46124
521.85	0.3723	0.35473	0.35544	0.3765	0.34636	0.34434	0.36566	0.36445	0.37818	0.41908	0.47357	0.44401	0.48204	0.47632
521.9	0.3809	0.36089	0.36055	0.3833	0.35634	0.34935	0.37303	0.37055	0.38386	0.43034	0.48107	0.45433	0.49383	0.4932
521.95	0.38911	0.36824	0.36803	0.39209	0.36617	0.35494	0.38106	0.3772	0.39038	0.44289	0.4884	0.46434	0.50489	0.51007
522	0.39578	0.37541	0.37683	0.40085	0.37589	0.36085	0.39044	0.38484	0.39767	0.45484	0.49359	0.4765	0.51748	0.52599
522.05	0.40219	0.38155	0.38517	0.40825	0.38618	0.36619	0.40031	0.39213	0.40449	0.4661	0.49923	0.48918	0.52974	0.54141
522.1	0.40758	0.38805	0.39323	0.41676	0.39576	0.37005	0.4099	0.3985	0.41064	0.47808	0.50601	0.502	0.54125	0.55782
522.15	0.41202	0.39475	0.40194	0.42593	0.4043	0.37538	0.41775	0.40504	0.41744	0.48976	0.51344	0.51477	0.55178	0.57357
522.2	0.41754	0.4033	0.41111	0.43529	0.41307	0.38274	0.42514	0.41275	0.42429	0.50087	0.52208	0.52503	0.56311	0.58682
522.25	0.423	0.41304	0.42101	0.44382	0.42139	0.39136	0.4324	0.41994	0.4316	0.51216	0.53077	0.53385	0.5754	0.59737
522.3	0.42948	0.42246	0.4309	0.45231	0.4282	0.40072	0.44037	0.42685	0.44052	0.52137	0.54106	0.542	0.58707	0.61018
522.35	0.43484	0.43133	0.4398	0.46087	0.4335	0.40947	0.44805	0.43421	0.44935	0.52992	0.55367	0.55163	0.59852	0.62239
522.4	0.43986	0.44046	0.4487	0.46983	0.43859	0.41715	0.45349	0.44082	0.4582	0.53805	0.56822	0.5628	0.61131	0.6363
522.45	0.44618	0.4498	0.45817	0.47888	0.44297	0.42345	0.45805	0.44804	0.46804	0.54829	0.58207	0.57401	0.62631	0.65048
522.5	0.45253	0.45937	0.4671	0.48753	0.44883	0.42987	0.46239	0.45658	0.47827	0.55994	0.59533	0.58433	0.64166	0.66671
522.55	0.46028	0.46954	0.476	0.49596	0.45522	0.43706	0.46684	0.46413	0.48754	0.57112	0.60713	0.59323	0.6581	0.68056
522.6	0.4684	0.47983	0.48643	0.50378	0.46232	0.4451	0.47226	0.47149	0.49552	0.58108	0.6185	0.60184	0.67354	0.69416
522.65	0.47948	0.49032	0.49684	0.51099	0.46912	0.45243	0.47939	0.47901	0.50297	0.59052	0.6299	0.61141	0.68838	0.70333
522.7	0.49077	0.49997	0.50536	0.51728	0.47585	0.45979	0.48738	0.48741	0.51036	0.59916	0.64097	0.62323	0.70315	0.71141
522.75	0.50268	0.5093	0.51206	0.52195	0.48284	0.46683	0.49461	0.49557	0.5186	0.60925	0.65098	0.63694	0.71418	0.72308
522.8	0.51458	0.51913	0.51943	0.52724	0.4899	0.47279	0.50196	0.5048	0.52669	0.61997	0.66009	0.6504	0.72577	0.73364
522.85	0.52539	0.52789	0.52636	0.53452	0.49693	0.47866	0.50936	0.5144	0.5347	0.63055	0.6686	0.66318	0.73958	0.74528
522.9	0.53619	0.53604	0.53339	0.54248	0.50513	0.48586	0.51831	0.52539	0.54345	0.6405	0.67819	0.67569	0.75377	0.75578
522.95	0.54522	0.5447	0.54058	0.55169	0.51494	0.49388	0.52887	0.53724	0.55249	0.6499	0.68616	0.68979	0.76566	0.76709
523	0.55241	0.55349	0.54738	0.56202	0.52563	0.50133	0.54022	0.54851	0.56131	0.65923	0.69399	0.70351	0.77935	0.77722
523.05	0.56098	0.56222	0.5537	0.5724	0.53517	0.50806	0.54979	0.55845	0.56976	0.66857	0.70348	0.71463	0.7904	0.78839
523.1	0.57068	0.57212	0.56055	0.58438	0.54359	0.51591	0.55896	0.56682	0.57857	0.67932	0.71343	0.7234	0.79927	0.79585
523.15	0.58112	0.58231	0.5677	0.59598	0.55191	0.52553	0.5678	0.57469	0.58676	0.68996	0.72241	0.73011	0.80648	0.80084
523.2	0.59194	0.59234	0.57551	0.6065	0.55986	0.53676	0.57662	0.5821	0.59454	0.70125	0.73164	0.73539	0.81449	0.80192
523.25	0.60095	0.60081	0.58409	0.61728	0.56731	0.54773	0.58624	0.58784	0.60394	0.71225	0.74099	0.74156	0.82221	0.80234
523.3	0.60927	0.60959	0.59257	0.6281	0.57601	0.55835	0.59616	0.59276	0.61445	0.7212	0.75043	0.74921	0.82986	0.80374
523.35	0.6159	0.61869	0.60132	0.63796	0.58586	0.5678	0.60513	0.59698	0.62337	0.7305	0.75987	0.75795	0.83666	0.80561
523.4	0.62243	0.62791	0.60944	0.64771	0.59596	0.57555	0.61306	0.60195	0.63213	0.73893	0.76871	0.76589	0.84393	0.80896
523.45	0.62989	0.63672	0.61676	0.65794	0.60608	0.58272	0.62203	0.60834	0.64188	0.74835	0.77582	0.77466	0.85078	0.81197
523.5	0.63814	0.64399	0.62462	0.66714	0.61609	0.59059	0.62943	0.61514	0.65209	0.7568	0.78162	0.78258	0.85757	0.81604
523.55	0.64803	0.65029	0.63445	0.67393	0.62503	0.59864	0.63618	0.62038	0.66047	0.76325	0.78923	0.7894	0.86328	0.8208
523.6	0.65859	0.65588	0.64535	0.67886	0.63321	0.60692	0.64396	0.62609	0.66816	0.76908	0.79946	0.79586	0.86607	0.82321
523.65	0.67075	0.66259	0.65637	0.68249	0.64106	0.61397	0.65248	0.6323	0.67585	0.77547	0.80978	0.80299	0.86915	0.81928
523.7	0.68095	0.66966	0.66699	0.68587	0.64842	0.62106	0.65908	0.63794	0.68224	0.78202	0.82045	0.81034	0.8715	0.81541
523.75	0.68987	0.67689	0.67597	0.68974	0.65394	0.62715	0.66624	0.64338	0.68731	0.78945	0.83021	0.81861	0.87157	0.80931
523.8	0.69761	0.68327	0.68499	0.69556	0.65653	0.63203	0.67355	0.65161	0.69196	0.79535	0.83937	0.82608	0.8728	0.80319
523.85	0.7037	0.68786	0.6933	0.70192	0.65917	0.63702	0.68011	0.6598	0.69661	0.80033	0.84925	0.83356	0.87552	0.80125
523.9	0.708	0.6929	0.7003	0.70702	0.66347	0.6433	0.68642	0.66798	0.70057	0.80641	0.85823	0.84304	0.87697	0.80143
523.95	0.71246	0.69959	0.70703	0.71295	0.66825	0.64994	0.69245	0.67602	0.70427	0.81375	0.86575	0.85139	0.87819	0.79922
524	0.71903	0.70592	0.71418	0.71918	0.67282	0.65702	0.69683	0.68325	0.70772	0.82152	0.87237	0.85602	0.88113	0.79916
524.05	0.72837	0.71196	0.72119	0.7254	0.67736	0.66469	0.70069	0.69073	0.71201	0.82887	0.87676	0.85752	0.88219	0.80223
524.1	0.73764	0.71944	0.72804	0.73193	0.6822	0.67349	0.70617	0.6981	0.71674	0.83469	0.88074	0.85873	0.88152	0.80458
524.15	0.74619	0.72679	0.73419	0.73754	0.68667	0.68179	0.71118	0.70588	0.72068	0.84065	0.88504	0.86118	0.87931	0.80453
524.2	0.75382	0.73366	0.73932	0.74371	0.69163	0.68966	0.71477	0.71338	0.72489	0.84753	0.88849	0.86501	0.87908	0.80415
524.25	0.75948	0.74057	0.74348	0.75167	0.69832	0.69657	0.72011	0.7205	0.73023	0.85383	0.88875	0.86855	0.88084	0.80497
524.3	0.76456	0.74844	0.74779	0.75746	0.70549	0.70312	0.72601	0.72794	0.73725	0.85945	0.88755	0.87027	0.88352	0.80476
524.35	0.7695	0.756	0.75272	0.76232	0.71106	0.70965	0.73146	0.73577	0.74616	0.86517	0.88664	0.87006	0.88449	0.80089
524.4	0.77365	0.76236	0.75633	0.76822	0.71624	0.71512	0.73783	0.74409	0.75544	0.86909	0.88465	0.86819	0.88461	0.79459
524.45	0.77782	0.7669	0.76046	0.77427	0.72294	0.72048	0.74563	0.75192	0.76538	0.87235	0.88108	0.86631	0.8845	0.78903
524.5	0.7813	0.77026	0.76569	0.7796	0.73011	0.72633	0.75246	0.75973	0.77486	0.87503	0.87832	0.86411	0.8821	0.78404
524.55	0.78493	0.77403	0.77024	0.78486	0.73863	0.7313	0.75969	0.76557	0.78325	0.87796	0.87938	0.86198	0.87741	0.77717
524.6	0.78818	0.77968	0.77586	0.78936	0.74805	0.73619	0.76703	0.77093	0.79108	0.88093	0.88099	0.85911	0.87078	0.76491
524.65	0.79016	0.78644	0.78214	0.79395	0.75829	0.74088	0.77294	0.77583	0.79894	0.8824	0.88285	0.85562	0.86333	0.74839
524.7	0.79234	0.79359	0.78746	0.79937	0.76637	0.74693	0.77789	0.78123	0.80541	0.88319	0.8857	0.85143	0.85471	0.73207
524.75	0.79527	0.79984	0.79223	0.80506	0.77204	0.75266	0.78333	0.787	0.81089	0.88309	0.88801	0.84897	0.84612	0.71446
524.8	0.79774	0.80607	0.79717	0.81106	0.77733	0.75968	0.78707	0.79358	0.81683	0.88257	0.89208	0.84782	0.83756	0.69865
524.85	0.80055	0.81192	0.80154	0.81393	0.78343	0.76817	0.79048	0.79952	0.82157	0.88146	0.89588	0.84542	0.8272	0.68485
524.9	0.80492	0.81753	0.80413	0.81514	0.78897	0.77818	0.7929	0.80503	0.82535	0.88107	0.89777	0.84235	0.8165	0.67022
524.95	0.81047	0.82314	0.80747	0.81617	0.79403	0.78898	0.79672	0.81072	0.82866	0.87981	0.89908	0.83617	0.8051	0.65594
525	0.81765	0.82691	0.81121	0.8174	0.79894	0.79886	0.80194	0.81637	0.83115	0.87744	0.89959	0.83066	0.79299	0.6476
525.05	0.82508	0.83084	0.81545	0.81909	0.8043	0.80793	0.80925	0.82161	0.83286	0.87448	0.89837	0.8256	0.78021	0.64191
525.1	0.83107	0.83585	0.81936	0.82208	0.80796	0.81621	0.8165	0.82629	0.83314	0.86852	0.89646	0.82045	0.76584	0.63635
525.15	0.83664	0.8392	0.82183	0.82534	0.81061	0.8217	0.82272	0.82913	0.83262	0.86304	0.89572	0.81392	0.7527	0.6306
525.2	0.84136	0.8419	0.82322	0.82885	0.81267	0.82525	0.82691	0.83092	0.83252	0.85914	0.89316	0.80417	0.74251	0.6255
525.25	0.84419	0.84229	0.82359	0.8309	0.81366	0.82888	0.83088	0.83208	0.83259	0.85457	0.88762	0.79313	0.73309	0.61578
525.3	0.846	0.83986	0.82323	0.83029	0.81251	0.83101	0.83335	0.8328	0.83253	0.84879	0.88074	0.78258	0.72297	0.60312
525.35	0.84669	0.83583	0.82166	0.82991	0.81126	0.83092	0.83459	0.8329	0.8308	0.84274	0.87245	0.77341	0.71173	0.58729
525.4	0.84455	0.82878	0.81764	0.82857	0.80981	0.82925	0.83419	0.8313	0.82626	0.83539	0.86163	0.766	0.70012	0.57206
525.45	0.84104	0.81957	0.81161	0.82509	0.80765	0.82668	0.83286	0.82864	0.82006	0.82799	0.84898	0.75986	0.68764	0.55948
525.5	0.83558	0.80861	0.80396	0.81943	0.80364	0.82132	0.82927	0.82465	0.81219	0.82137	0.83601	0.75374	0.6727	0.54514
525.55	0.82862	0.79664	0.79535	0.81193	0.79793	0.81371	0.82339	0.81658	0.80324	0.81391	0.82215	0.74537	0.6576	0.52791
525.6	0.8194	0.78418	0.78677	0.80209	0.79014	0.80624	0.81456	0.80652	0.79384	0.80433	0.80888	0.73439	0.64289	0.50835
525.65	0.80984	0.77172	0.77726	0.79166	0.78019	0.79735	0.80329	0.7956	0.78463	0.79259	0.79545	0.72099	0.62937	0.49061
525.7	0.80068	0.75852	0.76604	0.78127	0.76795	0.78777	0.79047	0.78559	0.77407	0.78082	0.781	0.70709	0.61737	0.47508
525.75	0.78954	0.74517	0.75508	0.76943	0.75306	0.77647	0.77627	0.77322	0.76306	0.76708	0.76775	0.69591	0.60609	0.46147
525.8	0.77607	0.73302	0.7442	0.75583	0.7372	0.7646	0.76146	0.75926	0.75075	0.75281	0.75515	0.68338	0.5935	0.44951
525.85	0.76258	0.71994	0.73273	0.73961	0.72104	0.75246	0.7451	0.74533	0.73631	0.73804	0.73937	0.66801	0.57825	0.43869
525.9	0.74895	0.70748	0.72	0.7228	0.70573	0.74037	0.728	0.73042	0.72157	0.72327	0.72482	0.65145	0.56446	0.42948
525.95	0.73291	0.696	0.70773	0.70458	0.69115	0.72788	0.71231	0.71464	0.70784	0.70575	0.71171	0.63386	0.55017	0.42389
526	0.71783	0.685	0.69499	0.68676	0.6774	0.71304	0.69645	0.69856	0.69448	0.68749	0.69844	0.61584	0.53587	0.41824
526.05	0.70205	0.67494	0.68192	0.66946	0.66396	0.69712	0.67919	0.68127	0.68094	0.66941	0.68366	0.59784	0.52028	0.4138
526.1	0.6845	0.66577	0.66605	0.654	0.64943	0.68072	0.66015	0.6644	0.66637	0.65154	0.66919	0.57805	0.50485	0.40986
526.15	0.66729	0.65517	0.64925	0.6383	0.63397	0.66388	0.64142	0.64801	0.65214	0.63575	0.65485	0.5577	0.4913	0.40587
526.2	0.65101	0.64493	0.63268	0.62327	0.61685	0.6461	0.62169	0.63252	0.63734	0.62122	0.63793	0.53806	0.4779	0.39824
526.25	0.63444	0.63273	0.61605	0.60894	0.59967	0.62907	0.60271	0.61668	0.62123	0.60514	0.62002	0.52237	0.46564	0.38984
526.3	0.61873	0.61948	0.59981	0.59607	0.58397	0.6107	0.58496	0.60143	0.60591	0.58881	0.60247	0.50926	0.45464	0.3841
526.35	0.60183	0.60627	0.58294	0.58418	0.57063	0.59256	0.56904	0.58715	0.59051	0.57332	0.58555	0.49846	0.44393	0.37906
526.4	0.58398	0.59233	0.56509	0.57148	0.55731	0.57509	0.55427	0.57164	0.57378	0.55866	0.56748	0.48938	0.43248	0.37217
526.45	0.56697	0.57679	0.54731	0.55851	0.54349	0.55674	0.5412	0.55553	0.5565	0.54504	0.54893	0.47879	0.41986	0.36324
526.5	0.5501	0.55933	0.53014	0.5458	0.52945	0.53758	0.52898	0.53964	0.5394	0.53202	0.53082	0.46699	0.40783	0.35205
526.55	0.53408	0.54214	0.51416	0.53341	0.51591	0.51959	0.51601	0.52365	0.52282	0.51872	0.51389	0.45632	0.39707	0.34166
526.6	0.51908	0.52584	0.49943	0.52063	0.50206	0.50304	0.50314	0.50958	0.5063	0.50539	0.49951	0.44661	0.38837	0.33357
526.65	0.50575	0.51014	0.4867	0.50798	0.48884	0.48633	0.49169	0.49726	0.49064	0.49217	0.48566	0.43644	0.38169	0.32714
526.7	0.49256	0.49412	0.47516	0.49636	0.47561	0.47129	0.48127	0.48669	0.47502	0.47992	0.47295	0.42901	0.37603	0.3218
526.75	0.47893	0.47967	0.46692	0.48417	0.46229	0.45771	0.47237	0.47494	0.46068	0.46724	0.46172	0.42443	0.37187	0.31697
526.8	0.46581	0.46631	0.45967	0.47149	0.44906	0.44656	0.4638	0.46364	0.4471	0.45588	0.45036	0.41906	0.36711	0.3135
526.85	0.45406	0.45321	0.45155	0.45882	0.43658	0.43797	0.45448	0.45226	0.43582	0.44499	0.44115	0.41529	0.36363	0.31153
526.9	0.44299	0.44142	0.44351	0.44533	0.4258	0.43017	0.4455	0.44016	0.42728	0.43459	0.43597	0.4119	0.36159	0.31075
526.95	0.43234	0.42981	0.43482	0.43198	0.41505	0.42211	0.43647	0.42897	0.42064	0.42281	0.4317	0.40766	0.35838	0.30932
527	0.42314	0.41917	0.4255	0.41971	0.40448	0.4129	0.42685	0.41923	0.41323	0.413	0.42641	0.40355	0.35429	0.30505
527.05	0.41412	0.40896	0.41565	0.40647	0.39404	0.40555	0.41588	0.40937	0.40576	0.40585	0.42107	0.39954	0.34958	0.30052
527.1	0.40583	0.39877	0.40467	0.39466	0.38436	0.4002	0.4058	0.40011	0.39822	0.40091	0.41643	0.39453	0.34463	0.29518
527.15	0.39926	0.38988	0.3957	0.38393	0.37448	0.39531	0.39723	0.39167	0.39178	0.39663	0.41119	0.38949	0.3379	0.2889
527.2	0.39304	0.38254	0.38766	0.37551	0.36518	0.38948	0.38909	0.383	0.38614	0.39249	0.40749	0.38429	0.33167	0.28257
527.25	0.38629	0.37519	0.37972	0.36819	0.35725	0.38451	0.38121	0.37438	0.3806	0.3886	0.40365	0.37873	0.3276	0.27794
527.3	0.37951	0.36872	0.37205	0.36226	0.35127	0.37905	0.37322	0.36628	0.37644	0.38584	0.39854	0.37284	0.32388	0.27398
527.35	0.372	0.36208	0.36497	0.35693	0.34618	0.3744	0.36651	0.35898	0.37078	0.38368	0.39116	0.36486	0.31903	0.26927
527.4	0.3649	0.35476	0.35871	0.35175	0.34126	0.36949	0.36053	0.35155	0.36356	0.38171	0.38195	0.35618	0.31189	0.26184
527.45	0.35896	0.34795	0.3518	0.34814	0.33689	0.36412	0.35427	0.3448	0.3564	0.37913	0.37182	0.34673	0.30481	0.2567
527.5	0.35345	0.34277	0.34484	0.34496	0.33371	0.35898	0.34772	0.34	0.34923	0.37543	0.36374	0.33794	0.29897	0.25467
527.55	0.34875	0.33893	0.33964	0.34201	0.3311	0.35461	0.34031	0.33591	0.34333	0.37112	0.35654	0.3292	0.29399	0.25359
527.6	0.34463	0.33528	0.33606	0.33862	0.32836	0.34999	0.33348	0.33356	0.33855	0.36663	0.35072	0.32071	0.29035	0.25217
527.65	0.34131	0.33212	0.33293	0.33518	0.32617	0.34544	0.3263	0.33123	0.33603	0.36174	0.34622	0.31337	0.28601	0.25077
527.7	0.3379	0.32897	0.33031	0.33284	0.32258	0.34221	0.31919	0.32846	0.33435	0.35614	0.34176	0.3095	0.28159	0.25045
527.75	0.33541	0.32657	0.3285	0.33053	0.31875	0.34033	0.31336	0.3254	0.33432	0.35023	0.33738	0.30668	0.27852	0.25092
527.8	0.33351	0.32468	0.32776	0.32754	0.31353	0.33825	0.30885	0.3232	0.33403	0.34438	0.33237	0.30391	0.27645	0.25382
527.85	0.3312	0.32223	0.32689	0.32498	0.30818	0.3353	0.30487	0.3216	0.33294	0.33806	0.32854	0.30203	0.27618	0.25543
527.9	0.32859	0.31898	0.32568	0.32142	0.30438	0.33056	0.30074	0.32075	0.33106	0.33156	0.32476	0.29968	0.27424	0.25586
527.95	0.32533	0.31512	0.32348	0.3185	0.30136	0.32567	0.29745	0.3211	0.32856	0.32471	0.3199	0.29764	0.27244	0.2566
528	0.32095	0.31285	0.31987	0.31442	0.30009	0.31954	0.29467	0.32066	0.32659	0.3193	0.31456	0.29701	0.27084	0.25739
528.05	0.31676	0.31173	0.31634	0.30993	0.3002	0.3136	0.29243	0.31863	0.32475	0.31556	0.31065	0.29653	0.26944	0.25627
528.1	0.313	0.31173	0.31365	0.30715	0.30015	0.30817	0.2904	0.317	0.32373	0.31275	0.30586	0.2967	0.26624	0.255
528.15	0.30925	0.31225	0.31188	0.30502	0.29803	0.3028	0.28907	0.31561	0.32127	0.31119	0.30169	0.29586	0.2637	0.25243
528.2	0.3054	0.31186	0.31042	0.30293	0.29462	0.29827	0.28889	0.31353	0.31738	0.31037	0.2993	0.29327	0.26275	0.24898
528.25	0.30257	0.30983	0.30873	0.30163	0.29142	0.2946	0.289	0.31125	0.31251	0.30977	0.29617	0.29108	0.26285	0.24602
528.3	0.29908	0.30683	0.30638	0.30045	0.2899	0.29087	0.28915	0.3082	0.30773	0.30823	0.29291	0.29069	0.26391	0.2426
528.35	0.29586	0.30284	0.30418	0.29885	0.28826	0.28869	0.29044	0.30461	0.3021	0.30651	0.29027	0.28911	0.26327	0.23948
528.4	0.29272	0.30064	0.30143	0.29735	0.28716	0.2879	0.29159	0.30113	0.297	0.30525	0.28814	0.28849	0.2624	0.23648
528.45	0.29096	0.3007	0.2972	0.29649	0.28729	0.28759	0.29196	0.29753	0.29289	0.30412	0.28663	0.28748	0.2607	0.23638
528.5	0.29044	0.30139	0.29381	0.29658	0.28717	0.28789	0.29141	0.29445	0.28993	0.30229	0.28774	0.28386	0.25842	0.23597
528.55	0.29109	0.30218	0.29166	0.29755	0.28611	0.28915	0.29165	0.29182	0.28917	0.30123	0.28912	0.28045	0.25503	0.23574
528.6	0.29252	0.30133	0.28963	0.29653	0.28623	0.29111	0.29131	0.28965	0.28889	0.29996	0.29075	0.27852	0.25112	0.23538
528.65	0.2943	0.30155	0.28789	0.29494	0.28632	0.29546	0.29062	0.28761	0.28939	0.29875	0.29349	0.2774	0.24751	0.23507
528.7	0.2959	0.30118	0.28777	0.29364	0.2853	0.30149	0.29112	0.28574	0.29021	0.29837	0.29655	0.27691	0.24516	0.23455
528.75	0.2986	0.29997	0.28899	0.29264	0.28476	0.30687	0.29368	0.28644	0.29212	0.29995	0.29975	0.27558	0.24308	0.23377
528.8	0.30097	0.29818	0.29115	0.29184	0.28416	0.3101	0.29832	0.28818	0.29501	0.30141	0.30233	0.27325	0.24222	0.2308
528.85	0.30271	0.29702	0.29284	0.29268	0.28365	0.31209	0.30317	0.29065	0.2996	0.30331	0.30477	0.27275	0.24317	0.2292
528.9	0.30479	0.2968	0.29463	0.29336	0.2848	0.31401	0.30903	0.29351	0.30576	0.30533	0.30548	0.27364	0.24509	0.23217
528.95	0.30794	0.2979	0.29828	0.29485	0.28808	0.31578	0.31571	0.29772	0.31179	0.30875	0.30454	0.27623	0.24848	0.23572
529	0.31169	0.30039	0.30315	0.29767	0.29274	0.31745	0.32231	0.30233	0.31832	0.31349	0.30414	0.28022	0.25229	0.23788
529.05	0.31528	0.30478	0.30887	0.30233	0.29797	0.32039	0.32732	0.30844	0.32386	0.31854	0.30405	0.28344	0.25611	0.23899
529.1	0.31936	0.31093	0.3165	0.30802	0.30375	0.32445	0.33223	0.31614	0.33	0.32452	0.30533	0.28611	0.25971	0.23751
529.15	0.32492	0.31721	0.3249	0.31423	0.30991	0.32784	0.33925	0.32447	0.33527	0.33189	0.30998	0.28826	0.26489	0.23607
529.2	0.33237	0.32337	0.33437	0.32115	0.31759	0.33168	0.34638	0.33274	0.34137	0.33916	0.31648	0.29282	0.27183	0.23845
529.25	0.34117	0.32968	0.34401	0.33065	0.32752	0.3368	0.35219	0.34217	0.34897	0.34699	0.32318	0.30048	0.27913	0.24054
529.3	0.35041	0.3382	0.35317	0.33971	0.3384	0.34343	0.35853	0.35134	0.35801	0.35531	0.33031	0.3095	0.28617	0.24076
529.35	0.36031	0.34879	0.3628	0.34819	0.34929	0.35165	0.36639	0.3617	0.36781	0.36412	0.33781	0.31785	0.2915	0.24148
529.4	0.37181	0.3608	0.37335	0.35771	0.36129	0.36132	0.37651	0.37451	0.37737	0.37333	0.34544	0.32588	0.2974	0.24437
529.45	0.38434	0.37443	0.38359	0.36785	0.37448	0.37106	0.38751	0.38783	0.38588	0.38238	0.3544	0.33275	0.30155	0.2474
529.5	0.39636	0.38909	0.39445	0.379	0.38653	0.38174	0.3976	0.40165	0.39391	0.39124	0.36389	0.33809	0.30617	0.25106
529.55	0.40716	0.40358	0.40547	0.38924	0.397	0.39298	0.40816	0.41392	0.4025	0.40024	0.37349	0.3449	0.31092	0.25356
529.6	0.41734	0.41708	0.41654	0.39878	0.4084	0.40491	0.41843	0.42474	0.41123	0.4085	0.38377	0.34981	0.31655	0.25388
529.65	0.42763	0.43155	0.42789	0.40871	0.41974	0.41804	0.42888	0.43536	0.42009	0.41687	0.39558	0.35493	0.32119	0.25448
529.7	0.43738	0.44434	0.43859	0.41843	0.43016	0.4301	0.44056	0.44493	0.42909	0.42558	0.40766	0.36075	0.32437	0.25531
529.75	0.44708	0.45563	0.44816	0.42822	0.43996	0.43967	0.45377	0.45516	0.43889	0.43392	0.41936	0.36608	0.32634	0.25699
529.8	0.45587	0.4669	0.45641	0.43852	0.44842	0.44712	0.46647	0.46415	0.44898	0.44149	0.42904	0.37116	0.33038	0.25882
529.85	0.46394	0.47861	0.46534	0.44928	0.45612	0.45575	0.47778	0.47319	0.45811	0.44947	0.43603	0.37737	0.33528	0.26473
529.9	0.47222	0.48969	0.47424	0.45952	0.46423	0.46548	0.48883	0.48228	0.46582	0.45653	0.44146	0.3839	0.34155	0.27246
529.95	0.48105	0.49917	0.48297	0.47007	0.47267	0.47489	0.4979	0.49109	0.4719	0.46298	0.44783	0.39031	0.34712	0.27635
530	0.48897	0.5069	0.49104	0.48097	0.48061	0.48473	0.50435	0.49919	0.47727	0.46815	0.45448	0.39629	0.35319	0.27698
530.05	0.49555	0.51422	0.4965	0.49124	0.48787	0.49394	0.50768	0.50673	0.48107	0.47241	0.4602	0.39967	0.35844	0.27809
530.1	0.50253	0.52078	0.50164	0.49994	0.49461	0.50122	0.51123	0.51228	0.48558	0.47712	0.46695	0.40371	0.36306	0.28076
530.15	0.51071	0.52545	0.50647	0.50691	0.50049	0.50783	0.51459	0.51662	0.49086	0.48168	0.47221	0.40969	0.36705	0.28709
530.2	0.519	0.52869	0.51264	0.5136	0.50523	0.51486	0.51614	0.51949	0.49589	0.48636	0.47756	0.41661	0.37239	0.29489
530.25	0.52586	0.5312	0.52014	0.51938	0.50928	0.52337	0.51692	0.52295	0.50121	0.49238	0.48358	0.42448	0.37618	0.29767
530.3	0.5323	0.53228	0.52643	0.52276	0.51339	0.53359	0.51911	0.52636	0.50747	0.49757	0.48787	0.43165	0.3802	0.29993
530.35	0.53735	0.53188	0.53235	0.52516	0.5171	0.54176	0.52191	0.53126	0.51358	0.50134	0.49144	0.43802	0.38334	0.30482
530.4	0.5423	0.53149	0.53806	0.52848	0.52082	0.54896	0.52474	0.53683	0.51804	0.50508	0.49688	0.44381	0.3872	0.31089
530.45	0.54518	0.53378	0.54217	0.53106	0.52425	0.55458	0.52599	0.54132	0.52319	0.50778	0.5041	0.44892	0.39052	0.31347
530.5	0.54765	0.53677	0.54527	0.53277	0.52717	0.55877	0.52677	0.5454	0.52989	0.51087	0.50966	0.45416	0.39377	0.31407
530.55	0.55009	0.54011	0.54792	0.5347	0.53078	0.5616	0.52855	0.54747	0.53699	0.51341	0.51432	0.45919	0.39563	0.31458
530.6	0.55285	0.5437	0.55091	0.53624	0.53615	0.56338	0.53247	0.54961	0.54232	0.51702	0.51829	0.46311	0.39765	0.31706
530.65	0.55592	0.54607	0.55364	0.53623	0.54231	0.56585	0.53644	0.55282	0.54632	0.52107	0.52335	0.46743	0.39832	0.32039
530.7	0.55771	0.54829	0.55603	0.53684	0.5472	0.56758	0.54227	0.5578	0.5512	0.52493	0.52933	0.47069	0.3974	0.32778
530.75	0.56027	0.55057	0.55925	0.54015	0.55243	0.5691	0.54896	0.56429	0.55588	0.52905	0.53515	0.47157	0.39676	0.33405
530.8	0.56331	0.55403	0.56233	0.54618	0.55742	0.57188	0.55547	0.57068	0.55987	0.5331	0.54085	0.47191	0.39855	0.3397
530.85	0.56686	0.55866	0.56781	0.55291	0.56296	0.57573	0.56233	0.57808	0.56327	0.53653	0.54565	0.4724	0.40242	0.35008
530.9	0.57042	0.56346	0.57358	0.55904	0.56864	0.57838	0.56823	0.58629	0.56607	0.54032	0.54957	0.47337	0.40942	0.36007
530.95	0.57607	0.56789	0.57813	0.56521	0.5737	0.58054	0.57422	0.59373	0.56767	0.54391	0.55166	0.47386	0.41598	0.36777
531	0.58306	0.57188	0.58152	0.57016	0.57736	0.58269	0.57969	0.59943	0.5683	0.54783	0.55255	0.47396	0.4224	0.37567
531.05	0.59076	0.57684	0.58316	0.57421	0.5809	0.58556	0.58516	0.60407	0.56876	0.552	0.55278	0.47478	0.42736	0.38622
531.1	0.59871	0.58218	0.58499	0.57725	0.58503	0.58786	0.5911	0.60701	0.56959	0.55558	0.55266	0.47781	0.43216	0.39761
531.15	0.60593	0.58662	0.5879	0.57933	0.58902	0.59109	0.59643	0.60936	0.57102	0.55899	0.55239	0.48282	0.43819	0.4068
531.2	0.61204	0.58883	0.5919	0.58155	0.59138	0.59493	0.59971	0.61125	0.57128	0.56206	0.55232	0.48773	0.44626	0.41417
531.25	0.61755	0.58972	0.59578	0.58405	0.59237	0.59891	0.6013	0.61272	0.57208	0.56503	0.55339	0.49334	0.45458	0.41999
531.3	0.6217	0.58928	0.59688	0.58597	0.5933	0.60255	0.60185	0.6125	0.5738	0.56635	0.55269	0.49777	0.46219	0.42713
531.35	0.62339	0.58947	0.59664	0.58751	0.593	0.60416	0.60194	0.6116	0.57516	0.56735	0.55158	0.5042	0.46955	0.43747
531.4	0.62374	0.58966	0.59596	0.58911	0.59325	0.60493	0.60081	0.61	0.57598	0.56747	0.55209	0.51045	0.47768	0.44771
531.45	0.62361	0.59038	0.59485	0.59011	0.59305	0.6049	0.59838	0.608	0.5793	0.56711	0.55213	0.51578	0.48459	0.45689
531.5	0.62365	0.58959	0.59324	0.59093	0.59311	0.60409	0.59574	0.6053	0.58248	0.56859	0.55192	0.51996	0.49008	0.46379
531.55	0.62313	0.58779	0.59244	0.59069	0.59124	0.60274	0.59251	0.60072	0.58411	0.57032	0.55105	0.52228	0.49499	0.47598
531.6	0.62186	0.58555	0.59251	0.58865	0.58774	0.60227	0.58897	0.59622	0.58417	0.57225	0.55076	0.52266	0.49986	0.4887
531.65	0.6195	0.58365	0.5924	0.5864	0.58397	0.60256	0.58455	0.5923	0.58293	0.57374	0.55243	0.52049	0.50284	0.50224
531.7	0.6157	0.582	0.59225	0.58572	0.57972	0.6013	0.58263	0.58909	0.5816	0.57396	0.55474	0.51754	0.50285	0.51686
531.75	0.61259	0.58115	0.59259	0.58637	0.57664	0.59991	0.58051	0.58571	0.57949	0.57402	0.55714	0.51216	0.50387	0.52711
531.8	0.61131	0.5805	0.59283	0.58618	0.57472	0.5974	0.57789	0.58299	0.57821	0.5731	0.55862	0.5067	0.50529	0.5384
531.85	0.60874	0.57865	0.59402	0.58413	0.57411	0.59316	0.57544	0.58162	0.57825	0.57235	0.558	0.50186	0.50698	0.55192
531.9	0.60557	0.57554	0.59369	0.58154	0.57302	0.58899	0.5729	0.58112	0.57761	0.57261	0.55759	0.49668	0.50841	0.56038
531.95	0.60468	0.57325	0.59146	0.57905	0.57162	0.58449	0.57201	0.58006	0.57601	0.57235	0.55718	0.49228	0.50822	0.56574
532	0.60371	0.57163	0.58765	0.57623	0.56938	0.57894	0.56984	0.57729	0.57376	0.57068	0.55809	0.48875	0.50745	0.57021
532.05	0.60063	0.57112	0.58397	0.5732	0.56831	0.57261	0.5678	0.57485	0.57293	0.56859	0.55862	0.48651	0.50767	0.57259
532.1	0.59669	0.5702	0.58052	0.57105	0.56729	0.56572	0.5655	0.5719	0.57162	0.56655	0.55867	0.48667	0.5084	0.57555
532.15	0.59202	0.56873	0.57559	0.56771	0.56522	0.55989	0.56312	0.56994	0.56901	0.56339	0.55865	0.4887	0.50873	0.57657
532.2	0.58642	0.56583	0.56919	0.56445	0.56213	0.55355	0.5607	0.56786	0.5667	0.55811	0.55747	0.48954	0.50758	0.57521
532.25	0.58043	0.564	0.56177	0.56135	0.55836	0.54762	0.55898	0.56469	0.56537	0.55273	0.5562	0.49084	0.50612	0.57539
532.3	0.57269	0.5617	0.55311	0.55734	0.55572	0.54303	0.55736	0.5602	0.56361	0.54827	0.5544	0.49294	0.50388	0.5764
532.35	0.56521	0.55865	0.54468	0.55356	0.55218	0.53952	0.55465	0.55625	0.56232	0.54349	0.55184	0.4954	0.50245	0.57653
532.4	0.55945	0.55466	0.53736	0.55025	0.54805	0.53632	0.5498	0.55223	0.56002	0.53835	0.55051	0.49564	0.5	0.57532
532.45	0.5561	0.55179	0.53163	0.5479	0.54309	0.53265	0.5432	0.54798	0.55713	0.53382	0.54928	0.49677	0.49742	0.57536
532.5	0.55278	0.54945	0.52599	0.5449	0.5377	0.52928	0.53607	0.54253	0.5522	0.53001	0.54817	0.49674	0.49654	0.57477
532.55	0.54964	0.54613	0.52199	0.54024	0.53187	0.52653	0.52996	0.53579	0.54678	0.52661	0.5455	0.4971	0.49696	0.57964
532.6	0.54588	0.54315	0.51827	0.53508	0.5268	0.52452	0.52502	0.52899	0.54025	0.52406	0.54446	0.4966	0.49705	0.58331
532.65	0.54115	0.54033	0.51391	0.53051	0.5229	0.52103	0.5215	0.52295	0.53301	0.52222	0.54302	0.49461	0.4971	0.5842
532.7	0.53709	0.53597	0.50929	0.52567	0.51847	0.51632	0.51873	0.51722	0.52673	0.51913	0.54158	0.4911	0.49621	0.58206
532.75	0.53361	0.5312	0.50494	0.52128	0.51444	0.5126	0.51542	0.51228	0.52159	0.51627	0.53962	0.48775	0.49643	0.57638
532.8	0.53024	0.52475	0.50035	0.51646	0.51067	0.50829	0.51254	0.50783	0.5166	0.514	0.53776	0.48604	0.49691	0.57387
532.85	0.5255	0.51668	0.49649	0.51102	0.50658	0.50461	0.50946	0.50378	0.51133	0.51303	0.53657	0.4862	0.49859	0.57149
532.9	0.52138	0.50794	0.49427	0.5066	0.50251	0.50156	0.5058	0.50105	0.50455	0.51253	0.53764	0.4839	0.49905	0.56985
532.95	0.517	0.50108	0.49295	0.50267	0.49831	0.4979	0.50239	0.49914	0.49739	0.51038	0.53721	0.48268	0.49856	0.57116
533	0.51231	0.49538	0.49184	0.49941	0.49423	0.49317	0.49924	0.49637	0.49134	0.50774	0.53487	0.48106	0.49992	0.57504
533.05	0.50687	0.49047	0.49062	0.49561	0.48997	0.48733	0.49752	0.4939	0.4861	0.50513	0.53109	0.4804	0.50197	0.57815
533.1	0.50179	0.48634	0.48847	0.49167	0.48452	0.48243	0.49599	0.49169	0.47978	0.50216	0.52646	0.48074	0.50168	0.58009
533.15	0.49692	0.48261	0.48481	0.4866	0.47872	0.47767	0.49479	0.48984	0.47377	0.49762	0.51996	0.47941	0.49999	0.57874
533.2	0.49218	0.47744	0.48017	0.48238	0.47256	0.47205	0.49397	0.48686	0.46945	0.49247	0.51335	0.47562	0.49753	0.5769
533.25	0.48773	0.47233	0.47497	0.47874	0.46601	0.46786	0.4915	0.48279	0.46678	0.48695	0.50726	0.47261	0.49519	0.57614
533.3	0.48239	0.46821	0.47023	0.47578	0.46014	0.46421	0.48625	0.47785	0.46394	0.48166	0.50201	0.46932	0.49115	0.57075
533.35	0.47877	0.46502	0.46589	0.47142	0.45379	0.46049	0.4791	0.47324	0.46192	0.47594	0.49572	0.46566	0.48529	0.56163
533.4	0.47591	0.46206	0.46184	0.4662	0.4495	0.45663	0.47172	0.46846	0.45873	0.47033	0.48843	0.46127	0.48029	0.55228
533.45	0.47315	0.45867	0.45899	0.46185	0.44673	0.45186	0.46428	0.4633	0.45598	0.46504	0.48066	0.45694	0.47773	0.54631
533.5	0.4699	0.45378	0.4556	0.45715	0.44447	0.44727	0.45732	0.45796	0.45466	0.46014	0.4741	0.45069	0.47642	0.54074
533.55	0.46622	0.44765	0.45281	0.4518	0.44311	0.44205	0.45165	0.45278	0.45393	0.45572	0.47022	0.44463	0.47513	0.53819
533.6	0.46267	0.44248	0.44913	0.44675	0.44176	0.43708	0.44565	0.44834	0.45223	0.45236	0.46817	0.43769	0.47266	0.53419
533.65	0.45859	0.43824	0.44459	0.44283	0.44057	0.43331	0.44101	0.44444	0.45004	0.44835	0.46468	0.43109	0.46892	0.52874
533.7	0.45397	0.43412	0.43935	0.43945	0.43882	0.43046	0.43682	0.44128	0.44701	0.44306	0.46314	0.42636	0.46409	0.52568
533.75	0.44931	0.42929	0.43484	0.43602	0.43795	0.42859	0.43357	0.4391	0.44384	0.43934	0.46181	0.42413	0.45839	0.52216
533.8	0.44485	0.42579	0.43072	0.43229	0.43693	0.42635	0.43018	0.43618	0.4408	0.43734	0.46122	0.42246	0.45363	0.52354
533.85	0.44239	0.42272	0.42807	0.42784	0.43558	0.42476	0.42698	0.43328	0.43854	0.43496	0.46024	0.42162	0.4495	0.52512
533.9	0.44026	0.42041	0.42662	0.42505	0.43492	0.42258	0.4256	0.43096	0.4366	0.43209	0.4592	0.41978	0.44383	0.52919
533.95	0.43827	0.42058	0.42512	0.42364	0.4326	0.4201	0.42607	0.42832	0.43433	0.42954	0.45627	0.41861	0.43861	0.5349
534	0.43716	0.42121	0.42401	0.42163	0.42936	0.41604	0.42786	0.42489	0.43163	0.42907	0.45281	0.41692	0.4355	0.54166
534.05	0.43579	0.42136	0.42309	0.41912	0.42503	0.41128	0.43061	0.42181	0.42802	0.42718	0.45037	0.41741	0.43218	0.54544
534.1	0.4349	0.42135	0.42281	0.41653	0.42166	0.40792	0.43363	0.41968	0.42407	0.42547	0.44779	0.41717	0.42779	0.54581
534.15	0.43572	0.42066	0.42192	0.41573	0.41883	0.40464	0.43629	0.41858	0.42139	0.42471	0.44403	0.41549	0.4232	0.54616
534.2	0.43611	0.41883	0.42095	0.41555	0.41487	0.40045	0.43786	0.41641	0.42045	0.42291	0.44197	0.41241	0.41932	0.54513
534.25	0.43555	0.41825	0.41973	0.41528	0.41041	0.39763	0.43689	0.41388	0.4215	0.41898	0.44061	0.40955	0.41581	0.54098
534.3	0.43467	0.41964	0.41866	0.41472	0.40661	0.39567	0.43485	0.41187	0.42208	0.41551	0.4383	0.4054	0.41267	0.53425
534.35	0.43445	0.42046	0.41691	0.41297	0.40339	0.39523	0.43283	0.41163	0.4231	0.41361	0.43483	0.40192	0.41105	0.52608
534.4	0.43354	0.41982	0.41502	0.4129	0.40232	0.39576	0.43054	0.41181	0.42453	0.41284	0.42854	0.39657	0.4109	0.52193
534.45	0.43258	0.41899	0.41403	0.41399	0.4017	0.3965	0.42721	0.41089	0.4251	0.41362	0.42411	0.39185	0.40957	0.51969
534.5	0.43153	0.41876	0.41349	0.41411	0.40029	0.39783	0.42342	0.41075	0.42496	0.41553	0.4211	0.38766	0.40755	0.51898
534.55	0.43005	0.41908	0.4136	0.41364	0.39991	0.4005	0.41974	0.41118	0.42398	0.41859	0.41918	0.38484	0.40566	0.5211
534.6	0.42735	0.4197	0.41265	0.41527	0.40062	0.40478	0.41711	0.41125	0.42166	0.42099	0.41717	0.38082	0.40263	0.51761
534.65	0.4239	0.42026	0.41185	0.41693	0.40096	0.40959	0.41601	0.41147	0.41847	0.4209	0.41309	0.37616	0.39701	0.51444
534.7	0.42154	0.42037	0.41155	0.41739	0.4015	0.41296	0.41333	0.41241	0.41489	0.42057	0.40921	0.37129	0.38976	0.51156
534.75	0.42015	0.4196	0.4116	0.41673	0.40242	0.41436	0.41023	0.41226	0.41045	0.42093	0.40518	0.36603	0.38323	0.50533
534.8	0.41845	0.41969	0.41132	0.41734	0.40291	0.41485	0.40677	0.41079	0.40605	0.42161	0.40097	0.36253	0.3788	0.50015
534.85	0.41735	0.42005	0.41019	0.41796	0.4029	0.41524	0.40476	0.4086	0.40251	0.42146	0.39724	0.36052	0.37491	0.49485
534.9	0.41708	0.4209	0.41042	0.41773	0.40366	0.41537	0.40368	0.40749	0.40012	0.42129	0.39373	0.35891	0.37042	0.48847
534.95	0.41796	0.42282	0.41128	0.41704	0.40305	0.4155	0.40319	0.4066	0.39787	0.42021	0.39176	0.35641	0.36732	0.48056
535	0.41819	0.42367	0.41131	0.41516	0.40258	0.41423	0.40382	0.40673	0.3958	0.41808	0.39143	0.35413	0.36567	0.47176
535.05	0.41771	0.42322	0.4105	0.41331	0.40283	0.4137	0.40486	0.40765	0.39443	0.41445	0.39285	0.3535	0.36534	0.45835
535.1	0.41854	0.42273	0.40853	0.41153	0.40324	0.41339	0.40536	0.40967	0.39444	0.41106	0.39318	0.35236	0.3653	0.44755
535.15	0.42013	0.42363	0.40612	0.40978	0.40303	0.41133	0.40638	0.41101	0.39562	0.40736	0.3933	0.34971	0.36633	0.43968
535.2	0.42031	0.42404	0.40446	0.407	0.40193	0.40754	0.40788	0.41068	0.39797	0.40134	0.39543	0.3463	0.36921	0.43325
535.25	0.4211	0.42409	0.40194	0.4038	0.40095	0.40459	0.40987	0.41015	0.40085	0.3945	0.39813	0.34422	0.37116	0.43076
535.3	0.42193	0.42376	0.39916	0.40124	0.40058	0.40093	0.41139	0.40908	0.40312	0.38965	0.39909	0.34288	0.37183	0.43239
535.35	0.42285	0.42334	0.39621	0.39924	0.40033	0.39917	0.41237	0.40724	0.40432	0.38712	0.3982	0.34225	0.37265	0.43543
535.4	0.42274	0.42293	0.394	0.3981	0.40025	0.39743	0.41203	0.40407	0.40467	0.38699	0.39696	0.34103	0.37228	0.44031
535.45	0.42177	0.42329	0.39278	0.39739	0.39861	0.39534	0.41112	0.40059	0.40379	0.38847	0.39644	0.34064	0.37168	0.4448
535.5	0.42026	0.42246	0.3924	0.39661	0.39562	0.39475	0.41015	0.39796	0.4028	0.39118	0.39472	0.34092	0.37266	0.45398
535.55	0.41928	0.41944	0.39162	0.39721	0.39258	0.39447	0.4093	0.3947	0.40154	0.39339	0.39238	0.34082	0.37201	0.4622
535.6	0.41792	0.41643	0.3904	0.39927	0.38918	0.39343	0.40804	0.39161	0.39807	0.39316	0.39025	0.33822	0.36918	0.46611
535.65	0.41562	0.41191	0.39023	0.40004	0.38493	0.39229	0.40495	0.388	0.39253	0.39166	0.38612	0.3353	0.36368	0.47281
535.7	0.41343	0.40651	0.38928	0.39989	0.38126	0.3907	0.40133	0.38411	0.38646	0.39007	0.38193	0.33346	0.35907	0.48011
535.75	0.4104	0.40117	0.38836	0.40013	0.37805	0.3897	0.39779	0.38019	0.38014	0.38805	0.37772	0.33173	0.35687	0.48573
535.8	0.40748	0.39661	0.387	0.39977	0.37427	0.38936	0.39387	0.37633	0.37453	0.38696	0.37254	0.33066	0.35597	0.49
535.85	0.4041	0.39363	0.38506	0.39675	0.37041	0.38869	0.38984	0.37385	0.37135	0.38634	0.36805	0.32963	0.35433	0.49156
535.9	0.40171	0.39046	0.38406	0.39233	0.36698	0.38608	0.38519	0.37181	0.36999	0.38432	0.36554	0.32777	0.35335	0.49185
535.95	0.39891	0.38679	0.38168	0.38814	0.36287	0.38268	0.38013	0.36986	0.36677	0.38026	0.36442	0.32583	0.35216	0.49143
536	0.39511	0.38197	0.37827	0.38343	0.35834	0.37932	0.37562	0.3683	0.36294	0.37627	0.36309	0.32491	0.34979	0.49052
536.05	0.39071	0.37696	0.37503	0.37809	0.35376	0.3766	0.3706	0.36726	0.36066	0.37211	0.3611	0.32435	0.34813	0.48905
536.1	0.38729	0.37353	0.37142	0.37298	0.34969	0.37299	0.36592	0.36683	0.35836	0.3673	0.35747	0.3236	0.34682	0.49063
536.15	0.38398	0.37042	0.36761	0.36728	0.34651	0.36796	0.36236	0.36441	0.35574	0.36123	0.35474	0.3217	0.34593	0.49157
536.2	0.37958	0.36655	0.36405	0.36135	0.34296	0.3613	0.35887	0.36125	0.35468	0.35482	0.35102	0.32074	0.34393	0.49288
536.25	0.37515	0.3627	0.36052	0.35524	0.33973	0.35478	0.35603	0.35801	0.35483	0.34852	0.34645	0.32146	0.34048	0.49751
536.3	0.36982	0.35963	0.35729	0.34892	0.33724	0.34804	0.35322	0.35423	0.35473	0.34391	0.3423	0.32201	0.33797	0.50021
536.35	0.36468	0.35686	0.35422	0.34336	0.33606	0.34311	0.35055	0.3498	0.35286	0.34123	0.33815	0.32274	0.337	0.50282
536.4	0.36009	0.35357	0.35114	0.3398	0.33502	0.33867	0.34805	0.34544	0.35017	0.33962	0.33503	0.32369	0.33569	0.50126
536.45	0.3568	0.34974	0.34743	0.33752	0.33392	0.3338	0.34535	0.34065	0.34688	0.33732	0.33218	0.32407	0.33608	0.50252
536.5	0.35349	0.3452	0.34345	0.33587	0.33251	0.32863	0.34234	0.33651	0.34403	0.33453	0.32879	0.3255	0.3372	0.5063
536.55	0.35128	0.34211	0.33976	0.33458	0.33016	0.32272	0.34033	0.33221	0.34119	0.33144	0.32813	0.3272	0.33748	0.50845
536.6	0.34878	0.34037	0.337	0.33331	0.32732	0.31776	0.33817	0.32836	0.33727	0.32797	0.3302	0.32727	0.33824	0.51283
536.65	0.34601	0.33758	0.33461	0.3316	0.32503	0.31476	0.3362	0.32397	0.33362	0.32581	0.33175	0.3274	0.33957	0.52137
536.7	0.34432	0.33505	0.33187	0.32866	0.32309	0.31289	0.3355	0.31968	0.33114	0.32504	0.33267	0.32696	0.34262	0.53017
536.75	0.34319	0.3331	0.33106	0.32528	0.32064	0.31137	0.33503	0.31552	0.32946	0.32564	0.33259	0.32471	0.34619	0.53521
536.8	0.34246	0.33081	0.33022	0.32097	0.3176	0.30986	0.33416	0.31259	0.32856	0.32684	0.33181	0.32253	0.35105	0.54297
536.85	0.34174	0.32758	0.32977	0.31635	0.31626	0.30833	0.33134	0.3119	0.32775	0.32802	0.3311	0.32072	0.35538	0.5516
536.9	0.34195	0.324	0.32995	0.31344	0.31539	0.30706	0.3271	0.31062	0.32617	0.32739	0.33164	0.31925	0.35973	0.56107
536.95	0.34188	0.32142	0.33054	0.31128	0.31438	0.30709	0.32388	0.31059	0.32256	0.32753	0.3324	0.31785	0.3604	0.56925
537	0.34096	0.31964	0.33111	0.31059	0.31246	0.30866	0.32151	0.31126	0.32042	0.32927	0.33223	0.31518	0.36092	0.57612
537.05	0.33819	0.31803	0.33114	0.31074	0.3108	0.30948	0.31893	0.31227	0.31933	0.33075	0.33137	0.31192	0.36319	0.58451
537.1	0.33538	0.31713	0.331	0.3115	0.31065	0.31048	0.31659	0.31252	0.31842	0.33155	0.33036	0.30908	0.3654	0.59164
537.15	0.33249	0.31644	0.33111	0.31215	0.31064	0.31216	0.31363	0.3119	0.31784	0.3314	0.32942	0.30694	0.36642	0.59674
537.2	0.32881	0.31738	0.33162	0.31306	0.31008	0.3137	0.31122	0.31125	0.3182	0.33171	0.32619	0.30593	0.36714	0.60111
537.25	0.32432	0.3199	0.33169	0.31335	0.31032	0.31654	0.3109	0.311	0.31856	0.33188	0.32346	0.30578	0.36639	0.60764
537.3	0.32032	0.32251	0.33078	0.31447	0.31206	0.31806	0.31165	0.31014	0.31819	0.33226	0.32268	0.30466	0.36639	0.611
537.35	0.31822	0.32462	0.32939	0.3179	0.31484	0.3183	0.31388	0.3092	0.31579	0.33304	0.32124	0.30453	0.36727	0.61391
537.4	0.31741	0.32691	0.3273	0.32238	0.31745	0.31935	0.31688	0.30914	0.31426	0.33335	0.32111	0.30453	0.36674	0.61413
537.45	0.31701	0.33021	0.3258	0.32628	0.31971	0.31885	0.31879	0.30925	0.31318	0.33278	0.32184	0.30647	0.36772	0.61759
537.5	0.31692	0.33454	0.32521	0.33101	0.32154	0.31817	0.32079	0.31053	0.31294	0.33301	0.32292	0.31098	0.36943	0.62078
537.55	0.3187	0.33942	0.32543	0.3354	0.32455	0.31822	0.3233	0.31151	0.31501	0.33497	0.32618	0.31546	0.37174	0.62151
537.6	0.32214	0.34317	0.32577	0.33919	0.32854	0.32012	0.32593	0.3135	0.31894	0.3383	0.32821	0.31773	0.37389	0.62222
537.65	0.32743	0.34601	0.32597	0.34236	0.33291	0.32311	0.32889	0.31689	0.32338	0.3424	0.32913	0.32164	0.37633	0.6208
537.7	0.3337	0.34881	0.32699	0.34473	0.33572	0.32633	0.33343	0.32127	0.32811	0.34537	0.33006	0.32541	0.37893	0.61587
537.75	0.34106	0.3515	0.32994	0.34691	0.33804	0.33002	0.33861	0.32738	0.33386	0.34756	0.33101	0.32936	0.38237	0.60953
537.8	0.34903	0.35315	0.33309	0.34882	0.34074	0.33449	0.34336	0.33531	0.33946	0.3499	0.33271	0.33353	0.38754	0.60835
537.85	0.35591	0.35462	0.33744	0.35038	0.34508	0.33812	0.34685	0.34361	0.34249	0.35353	0.33512	0.33737	0.39238	0.6041
537.9	0.36164	0.35773	0.3418	0.35182	0.35032	0.34092	0.35155	0.35113	0.34542	0.35838	0.33869	0.33937	0.39745	0.60078
537.95	0.36761	0.36116	0.34602	0.35405	0.35584	0.3437	0.35775	0.35849	0.34828	0.36556	0.34383	0.34124	0.40116	0.6007
538	0.37355	0.36495	0.35059	0.35722	0.3608	0.34651	0.36282	0.36497	0.3515	0.37284	0.3486	0.34315	0.40682	0.60032
538.05	0.37825	0.36827	0.35677	0.36144	0.36527	0.34851	0.36673	0.36903	0.35329	0.37815	0.35394	0.34567	0.41225	0.59991
538.1	0.38309	0.37274	0.36268	0.36624	0.36912	0.35043	0.37009	0.37128	0.35522	0.38242	0.36097	0.34865	0.41644	0.59794
538.15	0.38787	0.37755	0.36701	0.37155	0.37081	0.35268	0.37367	0.37335	0.35773	0.38625	0.36869	0.35149	0.41818	0.59844
538.2	0.39186	0.38259	0.37106	0.37561	0.37166	0.35532	0.37716	0.3754	0.36138	0.38967	0.37465	0.35222	0.41989	0.60097
538.25	0.39479	0.38757	0.37498	0.37684	0.37336	0.35683	0.38068	0.37678	0.36547	0.39062	0.38125	0.35184	0.42046	0.60769
538.3	0.39785	0.39178	0.37825	0.37829	0.37611	0.35721	0.38392	0.3769	0.36963	0.38934	0.38896	0.3513	0.42202	0.6137
538.35	0.40111	0.39638	0.38165	0.38002	0.37885	0.35932	0.38816	0.37739	0.37288	0.38756	0.39405	0.35277	0.42201	0.61915
538.4	0.40333	0.40108	0.38479	0.38107	0.3811	0.36344	0.39034	0.37924	0.37633	0.38619	0.39818	0.35456	0.42137	0.62447
538.45	0.40485	0.40518	0.38838	0.3812	0.3819	0.36713	0.39133	0.3804	0.37993	0.38523	0.40046	0.35669	0.42238	0.62803
538.5	0.40618	0.40787	0.39147	0.38162	0.38203	0.37104	0.3923	0.38197	0.38361	0.38542	0.40086	0.35814	0.42247	0.6276
538.55	0.40849	0.40945	0.39294	0.38129	0.38268	0.37588	0.39256	0.38411	0.38828	0.38625	0.39931	0.35907	0.4209	0.62622
538.6	0.41159	0.40981	0.39316	0.38083	0.38233	0.38203	0.3928	0.38697	0.39226	0.38635	0.39775	0.35967	0.41879	0.62581
538.65	0.41513	0.4093	0.39337	0.38078	0.38138	0.38779	0.39314	0.39029	0.39519	0.38532	0.39708	0.36201	0.41598	0.62701
538.7	0.41817	0.40874	0.39435	0.38155	0.38019	0.39372	0.3938	0.39244	0.39735	0.38344	0.39778	0.36543	0.41342	0.62956
538.75	0.41985	0.40774	0.3954	0.38125	0.38105	0.40002	0.39406	0.39467	0.39914	0.38223	0.39715	0.36785	0.41278	0.63161
538.8	0.42057	0.4071	0.39669	0.38048	0.38198	0.40428	0.39469	0.39793	0.39868	0.38219	0.39539	0.36877	0.41386	0.63405
538.85	0.4198	0.40679	0.39719	0.37995	0.3836	0.40666	0.39551	0.40187	0.39668	0.38466	0.39323	0.36979	0.4143	0.63591
538.9	0.41835	0.40737	0.39763	0.38053	0.38645	0.40723	0.39677	0.40513	0.39511	0.3872	0.39183	0.37103	0.41601	0.63863
538.95	0.41804	0.40719	0.39915	0.38372	0.38909	0.40714	0.39738	0.407	0.39256	0.39065	0.39221	0.37436	0.4166	0.64041
539	0.41794	0.40711	0.40147	0.38822	0.39051	0.40574	0.3973	0.40716	0.38949	0.39375	0.39279	0.37777	0.41714	0.63633
539.05	0.4157	0.40547	0.40384	0.39348	0.39076	0.40276	0.39696	0.40581	0.38568	0.39565	0.39422	0.38013	0.41705	0.63594
539.1	0.41323	0.4037	0.40475	0.39728	0.39131	0.39897	0.39743	0.40465	0.38447	0.39827	0.39771	0.38015	0.41692	0.64014
539.15	0.41034	0.40225	0.4056	0.4	0.39201	0.39562	0.39954	0.40457	0.38579	0.40082	0.40079	0.37895	0.41724	0.64637
539.2	0.40805	0.4016	0.40696	0.40066	0.39314	0.39235	0.40113	0.40504	0.3882	0.4027	0.40463	0.37667	0.42027	0.6522
539.25	0.40639	0.4017	0.40804	0.39987	0.39497	0.38861	0.40186	0.40424	0.3902	0.40334	0.40832	0.37518	0.42306	0.65949
539.3	0.4053	0.40167	0.40825	0.39995	0.39652	0.38638	0.40138	0.40331	0.39167	0.40301	0.41003	0.374	0.42632	0.66355
539.35	0.40395	0.40164	0.40763	0.39995	0.39717	0.38527	0.40042	0.40385	0.39278	0.40307	0.40943	0.37199	0.42849	0.66401
539.4	0.40266	0.40152	0.40692	0.39957	0.39639	0.3838	0.3983	0.40486	0.39323	0.40395	0.4089	0.36849	0.43246	0.66383
539.45	0.40125	0.40112	0.40628	0.39808	0.39483	0.38275	0.39652	0.40491	0.39393	0.40461	0.40815	0.36552	0.43394	0.66458
539.5	0.40141	0.39926	0.40529	0.39638	0.39238	0.38261	0.39516	0.40475	0.39372	0.40464	0.40893	0.36202	0.43447	0.66326
539.55	0.40275	0.39792	0.40332	0.39535	0.38884	0.38309	0.39314	0.40466	0.39277	0.40392	0.41021	0.35911	0.4347	0.66569
539.6	0.40283	0.39724	0.4019	0.39508	0.38545	0.38402	0.39141	0.40328	0.39202	0.40224	0.41117	0.35745	0.4349	0.66901
539.65	0.40275	0.39657	0.40061	0.39485	0.38373	0.38374	0.3903	0.40065	0.39134	0.39958	0.4125	0.35772	0.43527	0.6727
539.7	0.40258	0.39628	0.39971	0.39459	0.3824	0.38324	0.38916	0.39707	0.38985	0.3957	0.41408	0.35812	0.4367	0.67346
539.75	0.40213	0.39667	0.39958	0.39214	0.38149	0.38255	0.38734	0.39547	0.38853	0.3922	0.41491	0.35755	0.43772	0.67078
539.8	0.40176	0.3977	0.40033	0.38857	0.37965	0.38048	0.38567	0.39635	0.38665	0.389	0.41585	0.35829	0.43831	0.66602
539.85	0.40123	0.39849	0.40064	0.38633	0.37856	0.37886	0.38397	0.39658	0.38501	0.38702	0.4153	0.36087	0.43821	0.66447
539.9	0.40092	0.39863	0.40251	0.38495	0.37902	0.37684	0.38183	0.39523	0.38326	0.38527	0.41346	0.36422	0.43794	0.66409
539.95	0.40085	0.397	0.40497	0.3836	0.37917	0.37562	0.37966	0.39302	0.38033	0.38497	0.41122	0.36843	0.4373	0.66324
540	0.40011	0.39536	0.40782	0.38265	0.37928	0.37543	0.37911	0.3911	0.37836	0.38518	0.40988	0.37165	0.43844	0.65934
540.05	0.39828	0.3935	0.41147	0.38271	0.38037	0.37647	0.38034	0.38991	0.3777	0.38579	0.41056	0.37419	0.44039	0.65939
540.1	0.39742	0.39292	0.41485	0.3828	0.38289	0.37786	0.38304	0.38928	0.37843	0.38688	0.41193	0.37756	0.44318	0.66398
540.15	0.39603	0.39337	0.41771	0.38396	0.3854	0.37909	0.38682	0.38891	0.37953	0.38778	0.4124	0.38384	0.44703	0.66838
540.2	0.39614	0.39438	0.41864	0.38481	0.38684	0.38081	0.38962	0.38879	0.3806	0.39004	0.41343	0.39067	0.45086	0.67484
540.25	0.39701	0.39624	0.41794	0.385	0.38872	0.38294	0.39056	0.38758	0.38256	0.39354	0.41256	0.3955	0.45508	0.68373
540.3	0.39903	0.39881	0.41565	0.38556	0.39084	0.38587	0.3914	0.3867	0.38478	0.39696	0.4114	0.39755	0.46023	0.69245
540.35	0.4018	0.40312	0.41266	0.3863	0.39303	0.38861	0.39316	0.38725	0.38604	0.39918	0.41125	0.39748	0.46318	0.70029
540.4	0.40518	0.40794	0.41059	0.38771	0.39497	0.39146	0.39411	0.38847	0.38655	0.40116	0.41122	0.39502	0.46626	0.7072
540.45	0.40819	0.41155	0.40819	0.38835	0.39618	0.39457	0.3949	0.38977	0.38624	0.40214	0.41233	0.39252	0.46742	0.71038
540.5	0.41188	0.4133	0.4056	0.38985	0.39546	0.39644	0.39741	0.3909	0.38536	0.40202	0.41455	0.38765	0.46819	0.70919
540.55	0.4146	0.41538	0.4031	0.39299	0.39497	0.39719	0.39907	0.39188	0.385	0.40286	0.41548	0.38404	0.46554	0.70811
540.6	0.41611	0.41617	0.40091	0.3962	0.39612	0.3974	0.40069	0.3915	0.38599	0.40411	0.41605	0.38263	0.46175	0.70642
540.65	0.41779	0.41669	0.39903	0.39899	0.39761	0.39547	0.40194	0.39122	0.38886	0.40535	0.41764	0.38143	0.45798	0.70096
540.7	0.41939	0.41752	0.39855	0.40185	0.39809	0.39365	0.40184	0.39212	0.39121	0.40792	0.41839	0.37814	0.45544	0.6903
540.75	0.42047	0.4185	0.39869	0.40322	0.39774	0.39225	0.40042	0.39509	0.39325	0.41087	0.41957	0.37539	0.45137	0.6791
540.8	0.42195	0.41878	0.39867	0.40422	0.39711	0.39146	0.39958	0.39837	0.39478	0.41393	0.4196	0.37294	0.44866	0.66971
540.85	0.42344	0.41865	0.39847	0.40624	0.39594	0.39259	0.39889	0.39918	0.3958	0.41742	0.41651	0.36996	0.44598	0.66384
540.9	0.42498	0.41698	0.40071	0.40686	0.39533	0.39385	0.39866	0.399	0.3964	0.42133	0.41262	0.36775	0.44412	0.65568
540.95	0.42532	0.4145	0.40392	0.40814	0.3956	0.39495	0.39922	0.39895	0.39699	0.42444	0.41007	0.36567	0.44432	0.6439
541	0.42551	0.41271	0.40794	0.41068	0.39716	0.39636	0.40147	0.39975	0.39874	0.42631	0.41021	0.36519	0.44458	0.62993
541.05	0.42589	0.41016	0.41291	0.41373	0.39956	0.39763	0.40428	0.40076	0.40028	0.42675	0.41001	0.36752	0.44435	0.62077
541.1	0.42481	0.40852	0.41602	0.41611	0.40284	0.39787	0.40635	0.40108	0.40267	0.42709	0.40859	0.37273	0.44638	0.61566
541.15	0.42243	0.40793	0.41788	0.41751	0.40661	0.39921	0.40855	0.40164	0.40539	0.42778	0.40669	0.37815	0.44856	0.61162
541.2	0.42174	0.40892	0.41979	0.41776	0.40892	0.4013	0.41106	0.40274	0.40816	0.42999	0.40622	0.38264	0.45178	0.61343
541.25	0.42193	0.41207	0.42155	0.41705	0.41212	0.4031	0.41333	0.40396	0.41063	0.43146	0.40649	0.38673	0.45582	0.61993
541.3	0.42359	0.41606	0.42315	0.41667	0.41585	0.40506	0.41668	0.40507	0.41087	0.4311	0.40629	0.39084	0.45789	0.62833
541.35	0.42532	0.41956	0.42531	0.41655	0.41985	0.40581	0.41963	0.40633	0.41028	0.4278	0.40691	0.39359	0.45954	0.63393
541.4	0.4267	0.42149	0.42752	0.41608	0.42351	0.40524	0.42002	0.40745	0.40986	0.42355	0.4077	0.39543	0.46205	0.63772
541.45	0.42797	0.42278	0.42904	0.41501	0.42507	0.40341	0.41931	0.40841	0.40852	0.41832	0.4101	0.39587	0.46264	0.64189
541.5	0.42872	0.42359	0.43024	0.41521	0.42534	0.401	0.41894	0.40865	0.40767	0.41372	0.41234	0.3954	0.46094	0.645
541.55	0.4294	0.42406	0.43184	0.416	0.42472	0.39852	0.41808	0.40899	0.40962	0.41168	0.41259	0.39613	0.45896	0.64615
541.6	0.4305	0.4249	0.43274	0.41597	0.42347	0.39662	0.41735	0.41009	0.41247	0.41022	0.41116	0.39736	0.45893	0.64984
541.65	0.43109	0.42738	0.43426	0.4166	0.42108	0.39557	0.41707	0.41243	0.41559	0.40979	0.40963	0.3986	0.45881	0.64948
541.7	0.43108	0.4297	0.43524	0.41826	0.41871	0.39486	0.41644	0.4161	0.41637	0.41076	0.40874	0.39894	0.45985	0.6504
541.75	0.43084	0.43075	0.43485	0.42027	0.41613	0.39369	0.41616	0.41987	0.41828	0.4117	0.40935	0.40029	0.45905	0.65221
541.8	0.43173	0.43087	0.43285	0.42223	0.41299	0.39242	0.41532	0.42206	0.42092	0.41341	0.40977	0.40102	0.45844	0.65442
541.85	0.43255	0.43147	0.43062	0.42389	0.40997	0.39195	0.41392	0.42225	0.42312	0.41418	0.40994	0.40072	0.45675	0.65283
541.9	0.43376	0.43217	0.42973	0.42543	0.40943	0.39082	0.41342	0.42066	0.42474	0.41492	0.41183	0.3998	0.45656	0.64927
541.95	0.43508	0.4327	0.42841	0.42848	0.41011	0.38981	0.41334	0.41936	0.4262	0.41566	0.41515	0.39852	0.45657	0.64669
542	0.43589	0.43379	0.42638	0.43166	0.41032	0.39043	0.41446	0.41959	0.42696	0.41572	0.41912	0.3982	0.45494	0.64423
542.05	0.43572	0.43462	0.42435	0.43459	0.40994	0.39115	0.41631	0.41901	0.42701	0.41643	0.42192	0.39832	0.45409	0.643
542.1	0.4346	0.43535	0.42074	0.43693	0.40973	0.39276	0.41748	0.41787	0.42685	0.41858	0.42394	0.40092	0.45473	0.63937
542.15	0.43308	0.4366	0.41774	0.43867	0.40981	0.39551	0.41847	0.4169	0.4254	0.41994	0.42529	0.40408	0.45417	0.63944
542.2	0.43255	0.43787	0.41624	0.4396	0.41008	0.39829	0.41989	0.41615	0.42257	0.42159	0.42693	0.40823	0.45493	0.64214
542.25	0.4323	0.43906	0.41511	0.43947	0.41231	0.40061	0.42088	0.41473	0.4185	0.42188	0.4271	0.41227	0.45504	0.64822
542.3	0.43185	0.43944	0.41534	0.43988	0.41537	0.40282	0.42148	0.41295	0.4139	0.4217	0.4281	0.41446	0.45511	0.65408
542.35	0.43056	0.43925	0.41746	0.44058	0.41844	0.4041	0.42076	0.41245	0.41059	0.42238	0.43005	0.41286	0.4551	0.65957
542.4	0.42915	0.43928	0.41926	0.44044	0.4202	0.40499	0.42035	0.41272	0.40795	0.42358	0.43243	0.41	0.45448	0.66567
542.45	0.428	0.43961	0.42126	0.44065	0.4195	0.40609	0.41983	0.4141	0.40703	0.4249	0.43436	0.40543	0.45404	0.66978
542.5	0.42717	0.43919	0.42363	0.44103	0.41716	0.40643	0.42008	0.4153	0.40784	0.42619	0.43529	0.40075	0.45519	0.67069
542.55	0.4269	0.43858	0.42663	0.44066	0.41441	0.4069	0.42086	0.41785	0.40992	0.42723	0.43541	0.39707	0.45729	0.67025
542.6	0.42677	0.43879	0.42874	0.43887	0.41277	0.40862	0.4215	0.42067	0.41103	0.42847	0.43405	0.39314	0.4575	0.66865
542.65	0.42598	0.43868	0.43083	0.43831	0.41075	0.40969	0.42336	0.4238	0.41219	0.43038	0.43184	0.39092	0.4567	0.66822
542.7	0.42567	0.4371	0.43182	0.43742	0.41013	0.4093	0.42545	0.42771	0.41388	0.43245	0.4292	0.39071	0.4565	0.66876
542.75	0.42676	0.43559	0.4318	0.43617	0.40995	0.40865	0.42668	0.43075	0.41647	0.43403	0.42694	0.38922	0.45527	0.66696
542.8	0.4282	0.43557	0.43147	0.43444	0.4105	0.40803	0.42714	0.43247	0.41774	0.43539	0.42704	0.38646	0.45532	0.66615
542.85	0.43035	0.43664	0.43234	0.4327	0.41134	0.40751	0.42794	0.43231	0.41764	0.43581	0.42937	0.38423	0.4561	0.66016
542.9	0.43306	0.43643	0.43346	0.43139	0.41173	0.40748	0.42946	0.43082	0.41782	0.43623	0.43225	0.38252	0.45789	0.65352
542.95	0.43614	0.43556	0.43356	0.43033	0.41119	0.40859	0.43136	0.42903	0.41862	0.43685	0.43503	0.38356	0.45903	0.64542
543	0.4385	0.43439	0.43187	0.42947	0.40939	0.41013	0.43247	0.42701	0.41927	0.43764	0.43679	0.3851	0.4605	0.63545
543.05	0.44024	0.43254	0.42944	0.42837	0.40731	0.4121	0.43253	0.42427	0.41929	0.43892	0.43644	0.38753	0.46264	0.62562
543.1	0.44198	0.42965	0.42596	0.42668	0.40592	0.41508	0.43167	0.4218	0.41904	0.43813	0.4342	0.39145	0.46527	0.61548
543.15	0.44225	0.4273	0.4232	0.42528	0.40542	0.41783	0.4302	0.41926	0.41862	0.43626	0.43095	0.39464	0.46713	0.60936
543.2	0.44379	0.42474	0.42151	0.42313	0.40604	0.42023	0.42852	0.41722	0.41694	0.43479	0.42844	0.39786	0.46962	0.60302
543.25	0.44453	0.42122	0.42078	0.42144	0.4066	0.42203	0.426	0.41465	0.41435	0.43305	0.42698	0.40016	0.47157	0.60115
543.3	0.44385	0.41715	0.42104	0.42037	0.40694	0.42356	0.42348	0.41308	0.4128	0.43347	0.4277	0.40195	0.47279	0.59991
543.35	0.44286	0.41416	0.42121	0.41941	0.4071	0.42415	0.42137	0.41209	0.41277	0.43536	0.4294	0.40362	0.47381	0.60096
543.4	0.44168	0.41265	0.41987	0.41871	0.40615	0.42301	0.42021	0.41145	0.41355	0.43555	0.43273	0.40474	0.47609	0.59933
543.45	0.43983	0.41123	0.41981	0.41892	0.40378	0.41965	0.41785	0.41226	0.41469	0.43477	0.43647	0.40493	0.47917	0.59816
543.5	0.43715	0.41101	0.42006	0.41952	0.40068	0.41531	0.41525	0.41181	0.415	0.43356	0.44021	0.40444	0.48134	0.59863
543.55	0.43383	0.4121	0.42004	0.42041	0.39734	0.41212	0.41279	0.41121	0.41424	0.43308	0.44144	0.4035	0.48205	0.60041
543.6	0.42994	0.41298	0.41851	0.42031	0.39498	0.40944	0.41211	0.4102	0.41256	0.43411	0.44007	0.40148	0.48057	0.6026
543.65	0.42698	0.41293	0.4163	0.4205	0.39315	0.40649	0.41261	0.4097	0.41131	0.43517	0.43779	0.40009	0.47862	0.60891
543.7	0.42614	0.41373	0.41517	0.42094	0.39373	0.4044	0.4128	0.40948	0.41012	0.43491	0.43789	0.3996	0.47638	0.61445
543.75	0.42492	0.4155	0.41427	0.42227	0.39567	0.40354	0.41188	0.4103	0.40817	0.43319	0.44061	0.39624	0.47392	0.61637
543.8	0.42302	0.41705	0.41432	0.42438	0.39886	0.40333	0.41179	0.41162	0.40617	0.43295	0.44265	0.39271	0.47204	0.61881
543.85	0.4232	0.41758	0.41502	0.42559	0.4008	0.40323	0.4122	0.41201	0.40402	0.43328	0.44354	0.39174	0.47015	0.61816
543.9	0.42425	0.41677	0.41485	0.42503	0.4023	0.40361	0.41236	0.41078	0.40354	0.43403	0.44468	0.39082	0.46718	0.61866
543.95	0.42576	0.41628	0.4145	0.4238	0.40458	0.4041	0.41165	0.40834	0.4042	0.43537	0.44599	0.39028	0.46432	0.61698
544	0.42619	0.41468	0.414	0.42279	0.40737	0.40382	0.40943	0.40686	0.40442	0.43563	0.4447	0.38937	0.46215	0.61517
544.05	0.42623	0.41299	0.41295	0.42166	0.41084	0.40412	0.40764	0.40653	0.40405	0.43492	0.44081	0.38812	0.46054	0.61317
544.1	0.42641	0.41052	0.41237	0.41973	0.41476	0.40384	0.40743	0.40648	0.40467	0.43213	0.43695	0.38591	0.45911	0.61096
544.15	0.42541	0.40659	0.41332	0.41804	0.4182	0.40225	0.4076	0.40583	0.40424	0.42881	0.43214	0.38394	0.45754	0.60988
544.2	0.42404	0.40326	0.41511	0.41563	0.42076	0.39992	0.40722	0.4047	0.40366	0.42587	0.42773	0.38247	0.45752	0.60697
544.25	0.42137	0.39932	0.41633	0.41335	0.42166	0.39796	0.40579	0.40293	0.4029	0.4233	0.42289	0.38022	0.45864	0.60487
544.3	0.41888	0.39643	0.4165	0.41012	0.42221	0.39669	0.40423	0.40256	0.4028	0.42235	0.41808	0.37941	0.45821	0.60435
544.35	0.41577	0.39596	0.41584	0.40657	0.42174	0.39559	0.40281	0.40292	0.40256	0.42159	0.41443	0.3797	0.4577	0.60293
544.4	0.41187	0.39685	0.4157	0.4036	0.42039	0.39397	0.40144	0.40325	0.40223	0.41967	0.41091	0.38063	0.45614	0.59914
544.45	0.40707	0.39888	0.41559	0.4025	0.41842	0.39221	0.40084	0.40279	0.4023	0.41785	0.40732	0.3827	0.45417	0.59586
544.5	0.40326	0.40187	0.41448	0.40256	0.41662	0.39172	0.39937	0.39963	0.40194	0.41562	0.40366	0.38429	0.45156	0.59219
544.55	0.40035	0.40481	0.41272	0.40198	0.41496	0.39167	0.39818	0.39727	0.4008	0.4141	0.39947	0.38458	0.44977	0.59074
544.6	0.3982	0.40748	0.4092	0.40049	0.41382	0.3924	0.39815	0.39546	0.39938	0.41221	0.39763	0.3853	0.4477	0.58933
544.65	0.39887	0.41007	0.40581	0.40044	0.41255	0.39491	0.39762	0.39473	0.39912	0.40914	0.39802	0.38574	0.44495	0.58853
544.7	0.40072	0.41322	0.40375	0.40191	0.41198	0.39898	0.39817	0.39548	0.39934	0.40599	0.39999	0.38664	0.44198	0.58819
544.75	0.40281	0.41561	0.40227	0.40417	0.41043	0.40358	0.39846	0.39748	0.39998	0.40316	0.40205	0.38733	0.43829	0.58706
544.8	0.40583	0.41783	0.40119	0.40585	0.40855	0.40787	0.39973	0.39876	0.40049	0.40199	0.40243	0.38897	0.43529	0.58745
544.85	0.40971	0.41952	0.40037	0.40584	0.40481	0.40983	0.40121	0.39934	0.40126	0.4007	0.40519	0.39187	0.43302	0.58781
544.9	0.41286	0.42024	0.40006	0.40576	0.40086	0.409	0.4023	0.39915	0.40193	0.40031	0.40986	0.39283	0.43017	0.5869
544.95	0.41498	0.42008	0.39994	0.4057	0.39799	0.40627	0.4027	0.40024	0.40153	0.40093	0.41332	0.39353	0.42863	0.58205
545	0.41558	0.41921	0.39948	0.40586	0.39605	0.4022	0.40284	0.40165	0.39978	0.40153	0.41564	0.39493	0.42861	0.57576
545.05	0.41547	0.41818	0.39813	0.40591	0.39445	0.39825	0.40373	0.40382	0.39765	0.4027	0.41775	0.39404	0.4306	0.57052
545.1	0.414	0.41531	0.39755	0.40563	0.39332	0.39447	0.40543	0.40651	0.39658	0.40279	0.42028	0.39161	0.43178	0.56654
545.15	0.41101	0.41145	0.39791	0.40558	0.39156	0.39133	0.40571	0.40771	0.39411	0.40248	0.42092	0.38919	0.43238	0.56093
545.2	0.407	0.40855	0.39794	0.40606	0.38966	0.38947	0.4044	0.40793	0.39188	0.40277	0.42094	0.38587	0.43137	0.55388
545.25	0.40299	0.40571	0.39727	0.4067	0.38685	0.38858	0.40232	0.40868	0.38901	0.40287	0.42036	0.38246	0.42873	0.54559
545.3	0.39937	0.40348	0.39579	0.40691	0.38374	0.38757	0.40019	0.41061	0.38566	0.40282	0.42011	0.38125	0.42403	0.53824
545.35	0.39674	0.40207	0.39388	0.40644	0.38151	0.38625	0.39863	0.41082	0.38314	0.40187	0.42032	0.38081	0.4206	0.52972
545.4	0.39526	0.40122	0.39156	0.40578	0.38061	0.38434	0.39724	0.40915	0.38049	0.39954	0.4195	0.38261	0.41922	0.52384
545.45	0.39463	0.40089	0.38793	0.40548	0.3807	0.38176	0.39662	0.40714	0.37902	0.39624	0.41857	0.38347	0.41917	0.51893
545.5	0.39464	0.39941	0.38566	0.40498	0.3821	0.38029	0.39586	0.40473	0.37771	0.39285	0.41793	0.38357	0.4197	0.51477
545.55	0.39533	0.3975	0.38412	0.40413	0.3837	0.37928	0.39402	0.40314	0.37702	0.39017	0.41559	0.38308	0.42156	0.51273
545.6	0.3965	0.39591	0.3829	0.40355	0.38484	0.38029	0.39174	0.40058	0.37701	0.38821	0.41376	0.38315	0.42406	0.51237
545.65	0.39912	0.39426	0.38307	0.40346	0.3854	0.38354	0.38952	0.39828	0.37844	0.38621	0.41296	0.3824	0.42463	0.5108
545.7	0.40147	0.3922	0.38466	0.40362	0.38494	0.38537	0.38922	0.39546	0.38072	0.38542	0.41297	0.3806	0.42303	0.51099
545.75	0.4028	0.38983	0.38738	0.40391	0.3836	0.38589	0.38881	0.39215	0.38269	0.38397	0.4137	0.378	0.42136	0.51494
545.8	0.40181	0.38836	0.38962	0.40253	0.38195	0.38602	0.38826	0.38963	0.38421	0.38267	0.4134	0.37606	0.42003	0.51768
545.85	0.40004	0.388	0.39255	0.39979	0.37991	0.38457	0.38691	0.38828	0.38486	0.38238	0.41369	0.37351	0.4187	0.52086
545.9	0.39851	0.38836	0.39583	0.39692	0.37847	0.38261	0.38552	0.38797	0.38344	0.38363	0.41283	0.37066	0.41622	0.52444
545.95	0.39662	0.38967	0.3981	0.39335	0.37785	0.38099	0.38473	0.38936	0.38111	0.38535	0.41025	0.3694	0.4133	0.52598
546	0.39538	0.39072	0.39946	0.39119	0.37719	0.37934	0.38318	0.38988	0.37879	0.38706	0.40786	0.37009	0.41122	0.52626
546.05	0.39445	0.39128	0.40025	0.38984	0.37731	0.37756	0.38176	0.39059	0.37686	0.38889	0.40552	0.37088	0.40856	0.52718
546.1	0.3939	0.39148	0.40022	0.38958	0.37758	0.37678	0.38109	0.39056	0.37548	0.38987	0.40312	0.37175	0.40492	0.52942
546.15	0.3945	0.39204	0.39955	0.39012	0.37699	0.3771	0.38125	0.38847	0.37297	0.39021	0.4008	0.37255	0.39964	0.53033
546.2	0.39483	0.39275	0.39694	0.39191	0.3755	0.37786	0.38194	0.38565	0.37003	0.38875	0.39981	0.37246	0.39367	0.53176
546.25	0.39598	0.39365	0.39364	0.39251	0.37282	0.37845	0.38158	0.385	0.36696	0.38574	0.39952	0.37327	0.38975	0.53306
546.3	0.3975	0.39484	0.39026	0.39166	0.3708	0.37821	0.37995	0.38501	0.36504	0.3828	0.40047	0.37412	0.38824	0.53176
546.35	0.40061	0.39634	0.38696	0.38978	0.37003	0.37764	0.37877	0.38341	0.36427	0.38	0.40169	0.37479	0.38904	0.53096
546.4	0.4037	0.39662	0.38381	0.38788	0.37055	0.37674	0.37681	0.3822	0.36404	0.37772	0.40169	0.3769	0.39	0.53031
546.45	0.40637	0.39597	0.38076	0.38653	0.37248	0.37602	0.37456	0.38033	0.36499	0.3758	0.40174	0.37823	0.39126	0.52625
546.5	0.40833	0.39446	0.37968	0.38606	0.3755	0.37582	0.37183	0.37821	0.36621	0.37481	0.40198	0.37909	0.39203	0.51963
546.55	0.40994	0.39261	0.37852	0.38514	0.37923	0.37505	0.36815	0.37529	0.36699	0.3745	0.40174	0.37822	0.39321	0.51389
546.6	0.41039	0.39125	0.37804	0.38377	0.38272	0.37527	0.3661	0.37289	0.36681	0.37581	0.40286	0.37578	0.39464	0.5079
546.65	0.40969	0.39018	0.37806	0.38343	0.38441	0.37494	0.36594	0.37069	0.36781	0.37734	0.40391	0.37143	0.39458	0.50201
546.7	0.40805	0.38849	0.37872	0.38398	0.38471	0.37261	0.36756	0.36853	0.36843	0.37888	0.40461	0.36601	0.39399	0.50049
546.75	0.40513	0.38692	0.37903	0.3841	0.38426	0.37116	0.36916	0.36676	0.36771	0.37951	0.40338	0.36049	0.39378	0.50164
546.8	0.40144	0.38636	0.37756	0.38317	0.38366	0.37033	0.36926	0.36668	0.36663	0.37974	0.40038	0.35648	0.39215	0.49972
546.85	0.398	0.38585	0.3765	0.38167	0.38251	0.36817	0.36999	0.36712	0.36612	0.38066	0.39725	0.35229	0.3895	0.49863
546.9	0.3942	0.38466	0.37617	0.3806	0.38029	0.36543	0.37117	0.36732	0.36679	0.38144	0.39233	0.3479	0.38656	0.49922
546.95	0.39091	0.38303	0.37513	0.38073	0.37751	0.36274	0.37284	0.36633	0.36792	0.38281	0.38737	0.34525	0.38461	0.49824
547	0.3896	0.38101	0.37301	0.38197	0.37374	0.35894	0.37342	0.36342	0.36885	0.38496	0.3831	0.34492	0.38517	0.49747
547.05	0.38881	0.38023	0.37078	0.38295	0.37064	0.35442	0.37309	0.36064	0.37037	0.38624	0.37852	0.34529	0.38452	0.49675
547.1	0.38802	0.37954	0.36755	0.38333	0.36763	0.35086	0.37266	0.35906	0.37172	0.386	0.37418	0.34488	0.38308	0.49651
547.15	0.38792	0.37817	0.36521	0.38257	0.36436	0.34823	0.37253	0.35808	0.37182	0.3843	0.37073	0.34424	0.38139	0.49307
547.2	0.38726	0.37667	0.36312	0.38102	0.36154	0.34693	0.37139	0.35695	0.37165	0.38177	0.36903	0.34444	0.38093	0.48951
547.25	0.38647	0.37597	0.36217	0.37763	0.35882	0.34646	0.36856	0.35688	0.37201	0.37843	0.36848	0.34565	0.38226	0.48596
547.3	0.38592	0.37628	0.36233	0.37409	0.35645	0.34514	0.36604	0.35721	0.3735	0.37693	0.36805	0.34604	0.38274	0.4796
547.35	0.38568	0.37604	0.36169	0.37096	0.3553	0.34315	0.36343	0.35749	0.37494	0.37627	0.36738	0.34858	0.38308	0.47487
547.4	0.38509	0.37501	0.36043	0.36801	0.35567	0.34249	0.35982	0.35804	0.37589	0.37584	0.36661	0.35248	0.38285	0.47126
547.45	0.38431	0.3747	0.35899	0.36649	0.35742	0.34237	0.35708	0.3587	0.37517	0.37572	0.36747	0.35565	0.38136	0.465
547.5	0.38363	0.37487	0.35925	0.36566	0.36085	0.34269	0.35517	0.35959	0.37403	0.3751	0.37038	0.35705	0.37804	0.45863
547.55	0.38234	0.37514	0.35874	0.36471	0.36428	0.34371	0.35568	0.36056	0.37201	0.37448	0.37318	0.35722	0.37519	0.45623
547.6	0.38094	0.37547	0.35868	0.36485	0.36601	0.34608	0.35778	0.36178	0.36997	0.37452	0.37655	0.35717	0.37279	0.455
547.65	0.37757	0.37624	0.35857	0.36632	0.36549	0.34762	0.36091	0.3611	0.3686	0.37381	0.37984	0.35696	0.37133	0.45761
547.7	0.37463	0.37725	0.35855	0.36702	0.36433	0.34977	0.36426	0.36059	0.36656	0.37319	0.38353	0.35704	0.37073	0.46386
547.75	0.37263	0.37853	0.35773	0.36707	0.36298	0.3531	0.36575	0.36052	0.36445	0.37349	0.38492	0.35718	0.37016	0.47012
547.8	0.37133	0.37949	0.35642	0.36735	0.36077	0.35585	0.36663	0.36013	0.36219	0.37327	0.38473	0.35541	0.3687	0.47605
547.85	0.36991	0.38042	0.35691	0.36775	0.35616	0.35635	0.36881	0.3579	0.36089	0.37301	0.38321	0.3516	0.36633	0.48161
547.9	0.36854	0.38086	0.35778	0.36876	0.35237	0.35647	0.36991	0.35602	0.36029	0.373	0.38065	0.34697	0.36613	0.48645
547.95	0.36773	0.38053	0.35868	0.3704	0.35053	0.35602	0.37009	0.35415	0.35875	0.37398	0.37852	0.34349	0.36659	0.49151
548	0.367	0.38054	0.36008	0.37234	0.34974	0.35477	0.36906	0.35241	0.35658	0.37428	0.3761	0.34237	0.36797	0.49543
548.05	0.36606	0.38063	0.3623	0.37315	0.35057	0.35267	0.36669	0.35103	0.35481	0.37306	0.37368	0.34124	0.36813	0.4965
548.1	0.36493	0.38079	0.365	0.37163	0.35229	0.34991	0.36527	0.35053	0.35406	0.37111	0.3708	0.34081	0.3681	0.49834
548.15	0.36518	0.38066	0.36731	0.37055	0.35384	0.34866	0.36519	0.35042	0.35291	0.3697	0.36868	0.34208	0.36973	0.49857
548.2	0.36601	0.3808	0.3696	0.36972	0.35475	0.34912	0.36474	0.349	0.35221	0.36857	0.36497	0.34391	0.36998	0.4993
548.25	0.36658	0.38158	0.37007	0.36881	0.3538	0.34967	0.36318	0.34766	0.35175	0.36648	0.35891	0.34488	0.36974	0.49978
548.3	0.36821	0.3824	0.3701	0.36783	0.35133	0.35019	0.36116	0.34735	0.3516	0.36632	0.35208	0.34581	0.36934	0.49792
548.35	0.3691	0.38241	0.36982	0.366	0.34929	0.35083	0.3583	0.34756	0.35155	0.36668	0.34816	0.34801	0.37058	0.49377
548.4	0.36974	0.38167	0.37025	0.36465	0.3494	0.3516	0.35513	0.34773	0.35122	0.36657	0.34547	0.35016	0.37093	0.48909
548.45	0.37053	0.3798	0.37177	0.36383	0.35087	0.35187	0.353	0.34718	0.35033	0.36631	0.34442	0.35014	0.3688	0.47861
548.5	0.37082	0.37752	0.37334	0.36266	0.35214	0.35247	0.3509	0.34521	0.34999	0.36509	0.34445	0.34961	0.36619	0.46865
548.55	0.37074	0.37563	0.37335	0.36087	0.35269	0.35267	0.34979	0.34367	0.34876	0.36349	0.34433	0.35088	0.36337	0.46356
548.6	0.37053	0.37388	0.37275	0.35973	0.35209	0.3522	0.34863	0.34263	0.34809	0.36157	0.34614	0.35474	0.3609	0.4587
548.65	0.36891	0.37341	0.37249	0.35857	0.35038	0.35163	0.34761	0.34229	0.34828	0.36026	0.34831	0.35794	0.35961	0.45603
548.7	0.36856	0.37391	0.37291	0.35827	0.34856	0.35181	0.34646	0.34372	0.34861	0.36107	0.34839	0.36079	0.35939	0.4558
548.75	0.36987	0.37466	0.37329	0.35952	0.34593	0.35156	0.34621	0.34547	0.34892	0.36363	0.34683	0.36078	0.35795	0.45498
548.8	0.37192	0.37551	0.37349	0.36131	0.34322	0.35024	0.34755	0.34641	0.34884	0.36543	0.34599	0.3579	0.35477	0.45805
548.85	0.37449	0.37666	0.37429	0.36309	0.34322	0.34804	0.34888	0.34833	0.34941	0.36678	0.3462	0.35467	0.35179	0.46166
548.9	0.37713	0.37718	0.37563	0.36525	0.34625	0.34635	0.34884	0.35308	0.35172	0.36911	0.34769	0.35256	0.35098	0.46568
548.95	0.37791	0.37729	0.37694	0.3676	0.34978	0.34604	0.34939	0.35645	0.35357	0.3707	0.34972	0.35042	0.35058	0.47247
549	0.3783	0.37823	0.37753	0.36972	0.35246	0.34665	0.35098	0.35889	0.35518	0.37066	0.35247	0.34942	0.35186	0.478
549.05	0.37934	0.38038	0.37696	0.37151	0.35579	0.34644	0.35261	0.36105	0.35663	0.37008	0.35441	0.34795	0.35251	0.48284
549.1	0.38159	0.38347	0.37549	0.37317	0.35836	0.34694	0.35445	0.36304	0.3576	0.36975	0.3545	0.34806	0.353	0.48886
549.15	0.3843	0.38545	0.37369	0.37628	0.36053	0.34959	0.35585	0.36421	0.3573	0.3698	0.35415	0.34812	0.35304	0.49309
549.2	0.38631	0.38688	0.37262	0.37777	0.36331	0.35209	0.35591	0.36421	0.35692	0.36971	0.35179	0.34634	0.35343	0.49609
549.25	0.38756	0.38848	0.37215	0.37768	0.36408	0.35322	0.35639	0.36313	0.35667	0.36933	0.35023	0.34432	0.35529	0.49943
549.3	0.38894	0.38964	0.37212	0.37714	0.36321	0.35511	0.35711	0.36132	0.35656	0.36983	0.34994	0.34197	0.35812	0.49799
549.35	0.38815	0.38961	0.37143	0.37651	0.36292	0.35687	0.35673	0.35925	0.35742	0.37055	0.35073	0.33993	0.36204	0.4937
549.4	0.38541	0.38853	0.37165	0.37643	0.36424	0.35725	0.35515	0.35596	0.35819	0.37022	0.35047	0.33952	0.36442	0.48713
549.45	0.38276	0.38679	0.37315	0.3761	0.36423	0.35683	0.35456	0.35132	0.35877	0.36881	0.35139	0.33924	0.36535	0.47838
549.5	0.38022	0.38558	0.3741	0.37672	0.36379	0.35561	0.35473	0.34722	0.35823	0.36611	0.35114	0.34065	0.36536	0.47249
549.55	0.37861	0.38494	0.37411	0.37748	0.36366	0.35374	0.35559	0.34395	0.35701	0.3631	0.35058	0.34324	0.3641	0.46803
549.6	0.3772	0.38413	0.37397	0.37819	0.36221	0.35216	0.35673	0.34141	0.35614	0.36161	0.35195	0.34514	0.36303	0.46382
549.65	0.37614	0.38317	0.37531	0.37875	0.36034	0.35155	0.35918	0.34023	0.35532	0.36144	0.35313	0.34551	0.36267	0.46088
549.7	0.37534	0.3823	0.37716	0.3798	0.35787	0.35072	0.36159	0.34044	0.35455	0.36228	0.35362	0.34597	0.3625	0.46186
549.75	0.3758	0.38156	0.37738	0.37962	0.35596	0.34943	0.36409	0.34116	0.35406	0.364	0.35513	0.34457	0.36092	0.46351
549.8	0.37751	0.38016	0.37744	0.37755	0.35582	0.34837	0.36554	0.34274	0.35439	0.36471	0.35658	0.34276	0.35901	0.46852
549.85	0.3801	0.37787	0.37695	0.37479	0.35682	0.34698	0.36604	0.34651	0.35601	0.3648	0.35864	0.3407	0.35789	0.47208
549.9	0.38197	0.37586	0.37676	0.37238	0.35733	0.34542	0.36713	0.35173	0.35715	0.36529	0.36084	0.33815	0.35686	0.47428
549.95	0.38247	0.37399	0.3759	0.36982	0.35716	0.34522	0.36838	0.35541	0.35612	0.3646	0.36176	0.33479	0.3561	0.47657
550	0.38271	0.37265	0.37447	0.36682	0.35574	0.34627	0.36883	0.35837	0.35451	0.36342	0.36117	0.33242	0.35583	0.4771
550.05	0.38262	0.37265	0.37333	0.36448	0.35501	0.34713	0.36805	0.36093	0.35327	0.36363	0.35989	0.33088	0.35408	0.47798
550.1	0.38186	0.37251	0.37277	0.3616	0.35428	0.34944	0.36671	0.36264	0.35166	0.36455	0.35843	0.32958	0.35377	0.4801
550.15	0.38017	0.37253	0.37286	0.35868	0.35384	0.35155	0.36514	0.36344	0.35121	0.36529	0.35748	0.32747	0.35329	0.48039
550.2	0.37752	0.37176	0.37365	0.35577	0.35298	0.35293	0.36345	0.36405	0.3513	0.36647	0.35624	0.32548	0.35456	0.48126
550.25	0.3753	0.37075	0.37439	0.35356	0.35042	0.35371	0.36248	0.36333	0.35222	0.36636	0.35499	0.32441	0.35509	0.48486
550.3	0.37298	0.36985	0.3727	0.3516	0.34733	0.35541	0.35976	0.36156	0.35333	0.36561	0.35267	0.3239	0.35704	0.48172
550.35	0.36981	0.36904	0.36992	0.35016	0.34603	0.35708	0.35567	0.35916	0.35486	0.36476	0.35043	0.32319	0.35981	0.47857
550.4	0.36707	0.36893	0.36803	0.35029	0.3465	0.35771	0.35268	0.35598	0.35766	0.36407	0.34944	0.32278	0.36267	0.4743
550.45	0.36657	0.36871	0.36697	0.35167	0.34692	0.35743	0.35198	0.35325	0.36071	0.36372	0.34856	0.32275	0.36623	0.47083
550.5	0.36661	0.3699	0.3658	0.35381	0.34777	0.35806	0.35218	0.35114	0.36244	0.36397	0.34569	0.32288	0.36878	0.46829
550.55	0.36714	0.3716	0.36536	0.35609	0.3479	0.35873	0.35254	0.34911	0.36324	0.36532	0.34544	0.32351	0.3701	0.46562
550.6	0.36898	0.37304	0.36512	0.35833	0.34785	0.3605	0.35319	0.34776	0.36435	0.3667	0.34769	0.32438	0.37163	0.46237
550.65	0.37132	0.3741	0.365	0.36014	0.34808	0.3624	0.35524	0.34834	0.36506	0.36729	0.34978	0.32554	0.37393	0.45648
550.7	0.37397	0.37518	0.36493	0.36154	0.34836	0.36388	0.35646	0.34966	0.36657	0.3673	0.35171	0.3265	0.37558	0.45232
550.75	0.37682	0.37653	0.3643	0.3621	0.35035	0.36503	0.35859	0.35151	0.36795	0.36856	0.35343	0.32572	0.37629	0.44972
550.8	0.3794	0.37765	0.36623	0.36148	0.35144	0.36648	0.36103	0.35428	0.36873	0.36923	0.3569	0.32359	0.37535	0.44914
550.85	0.38151	0.37973	0.36826	0.36232	0.35231	0.36685	0.36358	0.35714	0.36939	0.36873	0.36254	0.3227	0.37153	0.45279
550.9	0.38231	0.38226	0.37067	0.36452	0.35301	0.36738	0.3664	0.35915	0.36815	0.36813	0.36738	0.32157	0.36662	0.45646
550.95	0.38155	0.38476	0.37231	0.3666	0.35317	0.36986	0.36723	0.35987	0.36639	0.36835	0.37056	0.32097	0.36133	0.45923
551	0.37919	0.38784	0.37317	0.36893	0.35232	0.37342	0.36697	0.35884	0.36513	0.36864	0.3718	0.32011	0.35686	0.4632
551.05	0.37602	0.39191	0.37465	0.37144	0.35262	0.37543	0.36705	0.35776	0.36474	0.36961	0.37332	0.32076	0.35404	0.46655
551.1	0.37503	0.39531	0.37607	0.37357	0.35348	0.37666	0.36634	0.35668	0.3635	0.36978	0.37494	0.3208	0.35202	0.47091
551.15	0.37522	0.39777	0.37729	0.37562	0.3534	0.3762	0.36636	0.35585	0.36271	0.36913	0.37604	0.3204	0.34993	0.47471
551.2	0.37535	0.39769	0.37814	0.37771	0.35392	0.37518	0.36708	0.35532	0.36113	0.36877	0.3772	0.3215	0.3493	0.48109
551.25	0.37513	0.39704	0.3767	0.37945	0.35494	0.37435	0.36674	0.35468	0.35996	0.3681	0.37733	0.3228	0.34861	0.48465
551.3	0.37454	0.39653	0.37441	0.38112	0.35656	0.37454	0.36574	0.35392	0.3591	0.36827	0.37424	0.32314	0.34921	0.48411
551.35	0.37466	0.3965	0.37196	0.38354	0.35995	0.37385	0.36576	0.35283	0.35984	0.36961	0.37065	0.32139	0.34952	0.48522
551.4	0.37534	0.39643	0.3706	0.38631	0.36272	0.37138	0.36564	0.35148	0.36203	0.37086	0.36693	0.32041	0.3504	0.48484
551.45	0.37602	0.3959	0.37062	0.38836	0.36393	0.36755	0.36492	0.35115	0.36279	0.37104	0.36286	0.3219	0.35123	0.48132
551.5	0.37555	0.39572	0.37082	0.38962	0.36455	0.3635	0.36438	0.35186	0.36295	0.37055	0.3599	0.32509	0.35159	0.47789
551.55	0.37506	0.39493	0.37087	0.39101	0.36483	0.35926	0.36426	0.353	0.3634	0.36952	0.36026	0.32939	0.35316	0.47298
551.6	0.37597	0.39368	0.37093	0.39095	0.365	0.35665	0.36534	0.35498	0.36547	0.36797	0.36185	0.33319	0.35488	0.46282
551.65	0.37763	0.39197	0.37204	0.38995	0.36581	0.35497	0.36747	0.35838	0.36712	0.36737	0.36379	0.33511	0.35665	0.45182
551.7	0.379	0.39014	0.37351	0.38823	0.36654	0.3549	0.36884	0.36143	0.36854	0.36715	0.36542	0.33559	0.35631	0.44559
551.75	0.37998	0.38881	0.37552	0.38583	0.36719	0.35664	0.36977	0.36544	0.3694	0.36757	0.36764	0.3362	0.3556	0.44102
551.8	0.38005	0.38817	0.37807	0.38283	0.36591	0.35846	0.3692	0.3695	0.37022	0.36586	0.37168	0.33653	0.35349	0.43786
551.85	0.37891	0.38744	0.37905	0.381	0.36483	0.35959	0.36884	0.37216	0.37191	0.36396	0.37505	0.33729	0.35195	0.43608
551.9	0.37851	0.38707	0.37814	0.37856	0.36347	0.36207	0.3683	0.37336	0.37318	0.36363	0.37735	0.3387	0.35194	0.43319
551.95	0.37833	0.38696	0.37598	0.37626	0.36217	0.36566	0.36712	0.37284	0.37419	0.3648	0.37847	0.33905	0.35353	0.43148
552	0.37736	0.38604	0.37314	0.37447	0.36044	0.3684	0.36672	0.37127	0.37413	0.36526	0.37909	0.34107	0.35627	0.43154
552.05	0.37707	0.38456	0.3708	0.37301	0.35943	0.36912	0.36744	0.36993	0.37429	0.36563	0.38116	0.34427	0.35987	0.4321
552.1	0.37781	0.38254	0.3687	0.37169	0.35897	0.36849	0.36772	0.36901	0.37404	0.36577	0.3841	0.34612	0.36275	0.43288
552.15	0.37737	0.38017	0.36693	0.37045	0.35866	0.36837	0.36966	0.36857	0.37373	0.36613	0.3853	0.34688	0.36594	0.43545
552.2	0.37613	0.37664	0.36537	0.36995	0.35935	0.36892	0.37061	0.36713	0.37307	0.36784	0.38563	0.34906	0.36887	0.4371
552.25	0.37366	0.37343	0.36399	0.37095	0.35992	0.36952	0.37	0.36601	0.37369	0.36971	0.3843	0.35113	0.37135	0.43998
552.3	0.37306	0.37146	0.36368	0.37249	0.35987	0.36905	0.37083	0.36499	0.37417	0.3717	0.38102	0.35213	0.37253	0.44599
552.35	0.37352	0.37034	0.36348	0.37417	0.35886	0.36639	0.37256	0.36416	0.3729	0.37273	0.37766	0.35304	0.37304	0.45146
552.4	0.37389	0.36914	0.36384	0.37587	0.35765	0.36199	0.37263	0.36313	0.37082	0.37207	0.37304	0.35533	0.37416	0.45573
552.45	0.37465	0.36946	0.36413	0.37827	0.35755	0.35692	0.37255	0.36266	0.36859	0.37075	0.36901	0.35723	0.37639	0.45885
552.5	0.37558	0.37058	0.36407	0.38081	0.35833	0.35231	0.37326	0.36331	0.36721	0.36901	0.36787	0.35795	0.38076	0.46313
552.55	0.37809	0.37185	0.36439	0.38283	0.3597	0.34943	0.37447	0.36279	0.36663	0.36679	0.36696	0.35757	0.38433	0.46658
552.6	0.38151	0.37319	0.36638	0.38427	0.36017	0.34795	0.37492	0.36305	0.36626	0.36544	0.36533	0.35634	0.38533	0.4679
552.65	0.38517	0.37512	0.36745	0.38597	0.36163	0.34697	0.37447	0.36414	0.36553	0.36514	0.36396	0.35318	0.3845	0.47006
552.7	0.38766	0.37761	0.36751	0.38685	0.36264	0.34655	0.37375	0.36537	0.36557	0.36449	0.36156	0.34962	0.38267	0.47331
552.75	0.38895	0.38071	0.36848	0.38746	0.36315	0.34637	0.37303	0.36763	0.36627	0.36311	0.35853	0.34762	0.38123	0.47416
552.8	0.38749	0.3841	0.36907	0.38775	0.36253	0.34603	0.37263	0.37077	0.36834	0.36094	0.35713	0.34563	0.37962	0.47525
552.85	0.38744	0.38675	0.3693	0.38774	0.36193	0.34691	0.37346	0.37331	0.37042	0.3595	0.35619	0.34434	0.37933	0.47378
552.9	0.38851	0.38879	0.36945	0.38799	0.36103	0.35005	0.37447	0.3745	0.37064	0.35907	0.35561	0.34468	0.37759	0.47541
552.95	0.3874	0.38901	0.36906	0.38832	0.36032	0.35226	0.37556	0.37391	0.36878	0.35899	0.35483	0.34343	0.37561	0.47652
553	0.38543	0.38753	0.36797	0.38799	0.3609	0.35279	0.37689	0.37321	0.36671	0.35863	0.35504	0.34384	0.37374	0.47546
553.05	0.38352	0.38613	0.36741	0.38723	0.36246	0.35248	0.37728	0.3721	0.36599	0.3576	0.35592	0.34271	0.37207	0.47355
553.1	0.38064	0.38433	0.36814	0.3859	0.36512	0.352	0.37644	0.37103	0.36458	0.35605	0.35569	0.34079	0.36873	0.47296
553.15	0.37658	0.38195	0.36957	0.38461	0.36785	0.3521	0.37468	0.36965	0.36198	0.35426	0.35411	0.33745	0.36552	0.47299
553.2	0.37337	0.37818	0.37103	0.38402	0.36955	0.3519	0.37294	0.36831	0.35872	0.35374	0.35264	0.33385	0.36251	0.4716
553.25	0.37113	0.37444	0.37216	0.3844	0.36967	0.35133	0.37248	0.36829	0.35552	0.35403	0.35232	0.33092	0.36004	0.47304
553.3	0.36931	0.37138	0.3724	0.38321	0.36927	0.35072	0.37287	0.36843	0.35132	0.35432	0.35215	0.32776	0.35693	0.47426
553.35	0.36787	0.3694	0.37252	0.38174	0.36892	0.34992	0.37243	0.36809	0.34687	0.35397	0.35053	0.3253	0.35619	0.47362
553.4	0.36751	0.36863	0.3724	0.37995	0.36917	0.34828	0.37062	0.36625	0.34481	0.35302	0.34849	0.32417	0.35517	0.4728
553.45	0.36859	0.3689	0.37152	0.37736	0.36924	0.34732	0.3687	0.36319	0.34383	0.35152	0.34676	0.32236	0.35439	0.47145
553.5	0.3691	0.36871	0.36871	0.37419	0.36867	0.34701	0.36691	0.35937	0.34338	0.35051	0.34696	0.3216	0.3536	0.47026
553.55	0.37006	0.36823	0.36638	0.37128	0.36778	0.34686	0.36487	0.35484	0.34406	0.35028	0.34647	0.32224	0.35094	0.46883
553.6	0.37116	0.36808	0.36486	0.36907	0.36684	0.34641	0.36194	0.35167	0.34508	0.35072	0.34581	0.32229	0.34757	0.46767
553.65	0.37144	0.3687	0.36247	0.36752	0.36723	0.34577	0.35994	0.34888	0.34706	0.35263	0.34511	0.32168	0.34424	0.46696
553.7	0.37014	0.36996	0.3614	0.36635	0.36667	0.34484	0.35895	0.34763	0.34974	0.35456	0.3437	0.32212	0.34219	0.46647
553.75	0.36851	0.37094	0.36075	0.36491	0.36561	0.34402	0.35816	0.34779	0.3517	0.35618	0.34279	0.32496	0.3416	0.46527
553.8	0.36837	0.3707	0.35937	0.36368	0.36438	0.34435	0.35656	0.34873	0.35299	0.35711	0.34424	0.32817	0.34282	0.46632
553.85	0.37079	0.37032	0.35769	0.36303	0.36363	0.3453	0.35512	0.34834	0.35246	0.35809	0.34426	0.33121	0.34458	0.46659
553.9	0.37277	0.36929	0.35623	0.36259	0.36282	0.34689	0.35339	0.34673	0.35104	0.35919	0.34321	0.33461	0.34636	0.46908
553.95	0.37384	0.36813	0.35529	0.36157	0.36252	0.3468	0.35189	0.34461	0.3504	0.36054	0.34143	0.33834	0.34843	0.46887
554	0.37546	0.36744	0.35561	0.36033	0.3634	0.34605	0.34973	0.34345	0.35165	0.36143	0.33915	0.34223	0.35223	0.46647
554.05	0.37658	0.36667	0.35683	0.35906	0.3634	0.34638	0.34652	0.34345	0.35208	0.36105	0.33735	0.3443	0.35531	0.46557
554.1	0.37763	0.36618	0.35944	0.35872	0.36387	0.34643	0.34376	0.34484	0.35237	0.36032	0.33606	0.34362	0.35761	0.46723
554.15	0.37854	0.366	0.36189	0.35988	0.36318	0.3464	0.34143	0.34636	0.35355	0.35883	0.33431	0.34124	0.36114	0.46503
554.2	0.37983	0.36567	0.36413	0.36118	0.36118	0.34653	0.34136	0.34808	0.35546	0.35789	0.33196	0.33878	0.36497	0.46273
554.25	0.38089	0.36465	0.36651	0.36108	0.35881	0.34665	0.34286	0.35003	0.35806	0.35638	0.33141	0.33751	0.36836	0.46225
554.3	0.38039	0.36309	0.36819	0.36052	0.3563	0.34713	0.34464	0.35163	0.35921	0.35382	0.33158	0.33436	0.37113	0.46302
554.35	0.38013	0.36168	0.36899	0.36115	0.35337	0.34829	0.34702	0.35172	0.35885	0.35099	0.3304	0.33219	0.37339	0.46331
554.4	0.37918	0.36063	0.36791	0.36104	0.3508	0.34946	0.34947	0.35069	0.359	0.34799	0.33073	0.33153	0.373	0.46379
554.45	0.37781	0.35967	0.36562	0.3614	0.34946	0.34959	0.35117	0.34877	0.35947	0.34561	0.33196	0.33071	0.37278	0.46589
554.5	0.37642	0.35862	0.36371	0.36291	0.34907	0.34834	0.35206	0.34622	0.36121	0.34462	0.33407	0.32961	0.37136	0.4685
554.55	0.37514	0.3575	0.36404	0.36427	0.34876	0.34659	0.35294	0.34462	0.36293	0.34408	0.33496	0.32768	0.36901	0.47052
554.6	0.37315	0.35721	0.36485	0.36476	0.34859	0.34582	0.35351	0.34301	0.36411	0.34376	0.33553	0.32482	0.3661	0.47286
554.65	0.37036	0.3579	0.36482	0.36517	0.34834	0.34548	0.35455	0.34196	0.36418	0.34464	0.33749	0.32432	0.36271	0.47398
554.7	0.36814	0.35811	0.36449	0.36589	0.3467	0.34449	0.35521	0.3428	0.36329	0.34574	0.34047	0.32433	0.36171	0.47552
554.75	0.36763	0.35789	0.36266	0.36611	0.3454	0.34453	0.35588	0.34382	0.36227	0.34643	0.34402	0.32582	0.36124	0.47548
554.8	0.36735	0.35795	0.36031	0.3664	0.34417	0.34415	0.35597	0.34389	0.36115	0.34723	0.34799	0.32642	0.36082	0.47811
554.85	0.36562	0.35885	0.3579	0.36678	0.34248	0.3432	0.35557	0.34329	0.35953	0.3478	0.34958	0.32681	0.36041	0.47972
554.9	0.36397	0.35999	0.35623	0.36698	0.34198	0.34174	0.35439	0.34307	0.3596	0.3481	0.35102	0.32717	0.36093	0.48092
554.95	0.36182	0.36087	0.35598	0.367	0.34167	0.33969	0.3518	0.34295	0.36039	0.34913	0.35112	0.32847	0.36181	0.48018
555	0.36055	0.36143	0.35669	0.36697	0.34093	0.33831	0.34952	0.34332	0.36169	0.35033	0.35104	0.32891	0.36301	0.47986
555.05	0.35906	0.36153	0.35685	0.36652	0.33994	0.33861	0.34684	0.34405	0.36227	0.35191	0.35087	0.32746	0.3639	0.47809
555.1	0.35918	0.36244	0.35699	0.36575	0.3399	0.3387	0.34398	0.34473	0.36384	0.35376	0.35114	0.32665	0.36404	0.47871
555.15	0.35973	0.36327	0.35674	0.36508	0.34045	0.33902	0.3417	0.344	0.36566	0.35422	0.35073	0.32669	0.36359	0.47735
555.2	0.35931	0.3632	0.35679	0.36316	0.3411	0.339	0.34181	0.34265	0.36489	0.35437	0.3512	0.32721	0.36508	0.47643
555.25	0.3593	0.36232	0.35709	0.36152	0.3414	0.33797	0.34332	0.34158	0.36211	0.35399	0.35275	0.32717	0.36697	0.47737
555.3	0.35822	0.36252	0.35627	0.36157	0.34161	0.33745	0.34484	0.34106	0.3575	0.35385	0.3539	0.32667	0.36853	0.48021
555.35	0.35612	0.36355	0.35447	0.3614	0.34197	0.33809	0.3455	0.34038	0.35379	0.3546	0.35563	0.32952	0.36907	0.483
555.4	0.35382	0.36395	0.35282	0.36091	0.34301	0.33818	0.34519	0.33903	0.35147	0.35612	0.3588	0.3321	0.36853	0.4864
555.45	0.35232	0.36456	0.35215	0.36161	0.34493	0.33667	0.34411	0.33745	0.35012	0.3567	0.361	0.33481	0.36931	0.49064
555.5	0.35154	0.36498	0.3523	0.361	0.34631	0.3345	0.3441	0.33695	0.34972	0.35658	0.3616	0.33707	0.37012	0.49436
555.55	0.35075	0.36559	0.35266	0.35946	0.34697	0.33321	0.34535	0.3378	0.34925	0.35592	0.36102	0.33785	0.37116	0.4998
555.6	0.35027	0.36765	0.35322	0.357	0.34824	0.33269	0.34664	0.33933	0.34911	0.355	0.36255	0.33905	0.37232	0.502
555.65	0.35178	0.36944	0.35347	0.35493	0.34944	0.33285	0.34814	0.34126	0.34898	0.3544	0.36597	0.33931	0.37408	0.50103
555.7	0.35415	0.37051	0.35385	0.35494	0.34981	0.33321	0.34804	0.34441	0.3495	0.35501	0.36912	0.33721	0.3774	0.50043
555.75	0.35625	0.37174	0.35332	0.35487	0.3497	0.33325	0.34776	0.34691	0.35026	0.35532	0.37154	0.33533	0.37954	0.4993
555.8	0.35802	0.37165	0.35223	0.35456	0.34917	0.33196	0.34668	0.34917	0.35064	0.35452	0.37248	0.33244	0.38224	0.49975
555.85	0.35928	0.3704	0.35097	0.3549	0.34819	0.33135	0.34532	0.35056	0.35157	0.35288	0.37116	0.32954	0.38547	0.49757
555.9	0.36136	0.36892	0.3508	0.35549	0.34837	0.33133	0.34392	0.35084	0.35387	0.35176	0.36956	0.326	0.38721	0.49072
555.95	0.3626	0.36675	0.35097	0.35532	0.34771	0.33296	0.34194	0.35098	0.35503	0.35196	0.36735	0.32405	0.38682	0.48497
556	0.36381	0.36499	0.35105	0.35504	0.34724	0.3352	0.34106	0.35177	0.35486	0.35283	0.36671	0.32173	0.38413	0.48038
556.05	0.36463	0.36433	0.35084	0.35461	0.34672	0.33702	0.33977	0.35198	0.35427	0.35375	0.36624	0.31931	0.37974	0.47568
556.1	0.36586	0.36369	0.35081	0.35363	0.3465	0.33792	0.33768	0.35217	0.35286	0.3546	0.3671	0.31833	0.37379	0.47349
556.15	0.36641	0.36234	0.35151	0.35351	0.3464	0.33885	0.33641	0.35092	0.35025	0.3543	0.36816	0.31701	0.36872	0.46998
556.2	0.36539	0.36073	0.35147	0.35387	0.34541	0.33907	0.33626	0.34865	0.34603	0.35421	0.36825	0.3162	0.36545	0.46555
556.25	0.36375	0.3604	0.35067	0.35517	0.34422	0.33878	0.33707	0.34745	0.34286	0.35448	0.36826	0.31674	0.36049	0.46237
556.3	0.3618	0.36025	0.34998	0.35558	0.34364	0.33864	0.33864	0.34697	0.34023	0.35489	0.36794	0.31965	0.35593	0.45938
556.35	0.35876	0.35889	0.34899	0.3558	0.34249	0.33935	0.34021	0.34587	0.33941	0.35508	0.36765	0.32236	0.35199	0.4577
556.4	0.35698	0.3573	0.3485	0.35597	0.34123	0.33934	0.34228	0.34359	0.33812	0.35388	0.36556	0.32396	0.34973	0.45634
556.45	0.35611	0.35703	0.34801	0.35616	0.34056	0.33794	0.34427	0.3419	0.33844	0.35102	0.36204	0.32642	0.35018	0.46086
556.5	0.35505	0.35704	0.34839	0.3564	0.34058	0.33561	0.34624	0.34144	0.33899	0.34859	0.35802	0.32775	0.35307	0.46602
556.55	0.35412	0.35808	0.34996	0.3564	0.34103	0.33499	0.34768	0.34093	0.33998	0.34614	0.35468	0.32732	0.35705	0.46808
556.6	0.35384	0.35998	0.35032	0.35565	0.34184	0.33471	0.34872	0.34055	0.33996	0.34408	0.35332	0.32791	0.36118	0.46744
556.65	0.35492	0.36103	0.34947	0.35529	0.3415	0.33398	0.34946	0.33961	0.34083	0.3433	0.35322	0.32837	0.36695	0.46794
556.7	0.35627	0.36141	0.34832	0.35593	0.33983	0.33297	0.34978	0.33987	0.34204	0.34322	0.35162	0.32877	0.37284	0.47012
556.75	0.35812	0.36176	0.3464	0.3565	0.33858	0.33216	0.34968	0.33997	0.3433	0.34263	0.34995	0.32944	0.3777	0.47158
556.8	0.35982	0.36206	0.3455	0.3579	0.3382	0.33275	0.3496	0.34111	0.34498	0.3418	0.34809	0.32997	0.38173	0.46682
556.85	0.3607	0.36262	0.34569	0.35976	0.33814	0.33399	0.35017	0.34166	0.34736	0.34211	0.34608	0.33048	0.38466	0.45908
556.9	0.36117	0.36268	0.34689	0.35977	0.33815	0.3352	0.35052	0.34201	0.35023	0.34318	0.34566	0.3297	0.38521	0.45236
556.95	0.36073	0.36218	0.34719	0.35902	0.33784	0.33593	0.35035	0.34306	0.35169	0.34465	0.3463	0.32836	0.38379	0.44935
557	0.36046	0.36163	0.3475	0.36039	0.33708	0.33606	0.34987	0.34379	0.35241	0.34586	0.3474	0.32519	0.38135	0.4488
557.05	0.3608	0.36032	0.34918	0.36261	0.33634	0.33501	0.34966	0.3435	0.35351	0.34691	0.34886	0.32241	0.37874	0.44908
557.1	0.36113	0.3591	0.35212	0.36402	0.33616	0.33432	0.34871	0.34331	0.35295	0.34782	0.34936	0.32061	0.37665	0.4469
557.15	0.3612	0.35753	0.35429	0.36557	0.33627	0.3348	0.34827	0.34306	0.35221	0.34852	0.34909	0.31979	0.3755	0.44583
557.2	0.36177	0.35577	0.35509	0.36678	0.3365	0.33546	0.34773	0.34346	0.35205	0.34973	0.34755	0.31893	0.37251	0.44498
557.25	0.36241	0.35419	0.35648	0.36699	0.3367	0.33497	0.34838	0.34433	0.35103	0.3504	0.34649	0.31962	0.36783	0.44453
557.3	0.36392	0.35342	0.3582	0.36657	0.33731	0.33483	0.35002	0.3451	0.34931	0.35065	0.3447	0.32024	0.36446	0.44407
557.35	0.36516	0.35312	0.35918	0.36681	0.33792	0.33683	0.35168	0.34542	0.34808	0.3501	0.3437	0.31986	0.36108	0.44775
557.4	0.36752	0.3535	0.35913	0.36596	0.33868	0.33784	0.35356	0.3441	0.34653	0.34944	0.34299	0.32154	0.35976	0.45264
557.45	0.36916	0.35494	0.35859	0.36564	0.34003	0.33857	0.35528	0.34383	0.34624	0.34984	0.34267	0.32387	0.35953	0.45972
557.5	0.37025	0.35677	0.3594	0.36538	0.34138	0.33905	0.35665	0.34409	0.34523	0.34991	0.34381	0.32624	0.3607	0.46221
557.55	0.37108	0.35923	0.35973	0.36326	0.34226	0.33923	0.35826	0.34449	0.34408	0.34849	0.34547	0.32943	0.36014	0.46309
557.6	0.37276	0.36212	0.35739	0.36081	0.3426	0.33825	0.35956	0.34554	0.34361	0.34782	0.3481	0.33375	0.35842	0.46925
557.65	0.37412	0.36453	0.35466	0.3586	0.34317	0.33742	0.36007	0.34619	0.34518	0.34851	0.35133	0.33925	0.35831	0.4746
557.7	0.37527	0.36665	0.35268	0.35742	0.34422	0.33857	0.35983	0.3471	0.34563	0.34936	0.35281	0.34314	0.35758	0.47866
557.75	0.37651	0.36951	0.35162	0.35659	0.34645	0.33931	0.35882	0.34847	0.34616	0.35017	0.35495	0.34497	0.35784	0.47829
557.8	0.37725	0.37183	0.35104	0.35553	0.34865	0.33884	0.35805	0.35119	0.34654	0.35035	0.35537	0.34569	0.35829	0.47525
557.85	0.37772	0.37147	0.35013	0.3539	0.35064	0.337	0.35754	0.35282	0.34675	0.35103	0.35648	0.34509	0.3599	0.47483
557.9	0.37755	0.37081	0.34929	0.35152	0.35142	0.33518	0.35691	0.35331	0.34699	0.35175	0.35887	0.34343	0.36258	0.47988
557.95	0.37742	0.37061	0.34909	0.35092	0.3515	0.3328	0.35674	0.35352	0.34681	0.35257	0.35981	0.3405	0.36601	0.48348
558	0.37702	0.37023	0.34939	0.35241	0.35229	0.3307	0.35744	0.35344	0.3466	0.35396	0.3594	0.33763	0.36953	0.48927
558.05	0.37718	0.3699	0.35093	0.35406	0.35415	0.32797	0.35835	0.35297	0.34558	0.35518	0.35849	0.33562	0.37295	0.49488
558.1	0.3766	0.3702	0.3527	0.35529	0.3552	0.32566	0.35888	0.35238	0.34425	0.35602	0.35588	0.33265	0.37613	0.50081
558.15	0.37573	0.3702	0.3534	0.35669	0.35359	0.32424	0.35806	0.35291	0.34374	0.35695	0.35341	0.3285	0.37891	0.50679
558.2	0.37547	0.37001	0.35373	0.35746	0.35086	0.32276	0.35569	0.35385	0.34317	0.3588	0.35176	0.32455	0.38023	0.51247
558.25	0.37348	0.36929	0.35397	0.35834	0.34931	0.32129	0.35441	0.3537	0.34063	0.36085	0.35099	0.32084	0.38084	0.51894
558.3	0.37139	0.36822	0.35414	0.35919	0.34954	0.32236	0.35416	0.35336	0.33872	0.36385	0.35111	0.3177	0.38203	0.52405
558.35	0.36995	0.36617	0.35465	0.36043	0.34931	0.32443	0.35352	0.35171	0.33732	0.36533	0.35169	0.31636	0.38279	0.52807
558.4	0.36917	0.36486	0.35449	0.36118	0.34792	0.32437	0.35304	0.34952	0.3367	0.36592	0.35222	0.31783	0.38233	0.52912
558.45	0.36786	0.36539	0.35444	0.36202	0.34649	0.3248	0.35297	0.34915	0.33719	0.36602	0.35241	0.31958	0.37996	0.52899
558.5	0.36652	0.36587	0.35408	0.36151	0.34593	0.32575	0.35192	0.34788	0.33833	0.36516	0.35297	0.3221	0.3775	0.53176
558.55	0.36527	0.36611	0.35327	0.35996	0.34649	0.32705	0.3508	0.34655	0.33959	0.36458	0.3543	0.32593	0.37468	0.53465
558.6	0.36381	0.36605	0.35115	0.35877	0.34632	0.32965	0.34956	0.34532	0.34197	0.36502	0.35643	0.32913	0.37168	0.53571
558.65	0.36175	0.36429	0.35033	0.35726	0.34579	0.3325	0.34901	0.34372	0.34185	0.36509	0.35821	0.33123	0.37061	0.53329
558.7	0.36017	0.36196	0.34963	0.35531	0.34473	0.33513	0.34978	0.34299	0.33998	0.36482	0.3587	0.33225	0.37015	0.52772
558.75	0.35927	0.35989	0.34822	0.35234	0.34343	0.33569	0.35143	0.34289	0.33938	0.36339	0.35925	0.33199	0.37	0.51973
558.8	0.35898	0.35711	0.34722	0.35014	0.34261	0.33682	0.35237	0.34359	0.3389	0.36142	0.35969	0.3313	0.3691	0.51494
558.85	0.35783	0.35362	0.34749	0.34914	0.34204	0.33788	0.35303	0.34351	0.33793	0.3603	0.36255	0.33023	0.36946	0.51133
558.9	0.35682	0.35122	0.34732	0.34861	0.34075	0.33952	0.35326	0.34236	0.33631	0.36024	0.36533	0.33032	0.36983	0.50881
558.95	0.35636	0.34916	0.34776	0.34838	0.34026	0.34201	0.35418	0.34124	0.33535	0.36039	0.36574	0.33099	0.3709	0.5041
559	0.35618	0.34764	0.34734	0.34946	0.34075	0.34434	0.35575	0.33938	0.33453	0.35971	0.36388	0.33261	0.37067	0.50047
559.05	0.35732	0.34747	0.34692	0.35122	0.34155	0.34533	0.35562	0.33734	0.33416	0.35873	0.36106	0.33328	0.37	0.499
559.1	0.35749	0.34827	0.34734	0.35276	0.34122	0.34486	0.35516	0.33711	0.33541	0.35777	0.35871	0.33367	0.37047	0.49801
559.15	0.35762	0.34967	0.34846	0.35379	0.33883	0.34413	0.35491	0.3378	0.33717	0.35631	0.35792	0.33346	0.37056	0.4952
559.2	0.35789	0.35069	0.34961	0.35387	0.33791	0.34332	0.35523	0.33813	0.33857	0.35624	0.35726	0.33313	0.37003	0.49272
559.25	0.35873	0.35082	0.35119	0.35493	0.33748	0.34285	0.35609	0.3383	0.3384	0.35608	0.35464	0.33033	0.36893	0.49219
559.3	0.36119	0.35198	0.35265	0.35641	0.33622	0.34237	0.35677	0.339	0.33759	0.35487	0.35013	0.32891	0.36709	0.49143
559.35	0.36424	0.35477	0.35445	0.35752	0.33568	0.3401	0.35635	0.3388	0.3372	0.35234	0.34497	0.3296	0.36479	0.4902
559.4	0.36669	0.3587	0.35597	0.35741	0.33662	0.33633	0.35522	0.3384	0.33847	0.35011	0.34043	0.33062	0.36296	0.49026
559.45	0.36786	0.36381	0.35684	0.35717	0.33904	0.33483	0.35489	0.33732	0.34042	0.34909	0.3355	0.33069	0.36208	0.49025
559.5	0.36851	0.36872	0.357	0.35616	0.34211	0.33541	0.35429	0.33652	0.34127	0.34931	0.33175	0.33169	0.3614	0.4922
559.55	0.36808	0.37235	0.35823	0.35415	0.34276	0.33625	0.35491	0.33639	0.34116	0.34964	0.33048	0.33266	0.3619	0.49244
559.6	0.36712	0.37533	0.35826	0.35194	0.34092	0.33717	0.35538	0.33696	0.34065	0.34897	0.32885	0.3328	0.36312	0.49129
559.65	0.36623	0.37749	0.35916	0.34805	0.33946	0.33646	0.35493	0.33796	0.33987	0.34784	0.32641	0.33125	0.36558	0.48968
559.7	0.36499	0.37908	0.35904	0.34414	0.33835	0.33492	0.35381	0.33876	0.34094	0.34777	0.32501	0.33154	0.3685	0.48589
559.75	0.36359	0.38004	0.35809	0.34131	0.33802	0.33297	0.3518	0.33934	0.3424	0.34796	0.32504	0.33191	0.37017	0.48413
559.8	0.36222	0.38037	0.35838	0.3401	0.33859	0.33235	0.34908	0.33978	0.34253	0.34878	0.32485	0.33257	0.37258	0.48512
559.85	0.36111	0.37937	0.35912	0.33961	0.34001	0.3317	0.34579	0.3398	0.34089	0.3502	0.32638	0.33443	0.37391	0.48529
559.9	0.36163	0.37862	0.35744	0.33985	0.34073	0.33162	0.3432	0.33938	0.33922	0.35281	0.32935	0.33744	0.37391	0.48431
559.95	0.36198	0.37818	0.35534	0.34193	0.34081	0.33229	0.34216	0.33923	0.33971	0.35486	0.33151	0.34029	0.37355	0.48168
560	0.3632	0.37724	0.35411	0.34527	0.3409	0.33195	0.3421	0.33905	0.34047	0.35673	0.33251	0.34295	0.3723	0.48
560.05	0.36381	0.37613	0.3542	0.34851	0.34156	0.33089	0.3424	0.33986	0.34132	0.35869	0.33519	0.34377	0.37215	0.48036
560.1	0.36373	0.3748	0.35491	0.35208	0.34113	0.32965	0.34489	0.34255	0.34312	0.35944	0.33995	0.3422	0.37349	0.48437
560.15	0.36448	0.37279	0.35523	0.35536	0.33947	0.32912	0.34798	0.34413	0.34539	0.35996	0.34567	0.33971	0.37186	0.48707
560.2	0.36589	0.37156	0.35495	0.35845	0.33842	0.32924	0.35071	0.34656	0.34719	0.36071	0.34937	0.33843	0.36831	0.48839
560.25	0.3675	0.37167	0.35498	0.36199	0.33767	0.33028	0.35221	0.35017	0.34753	0.36152	0.35175	0.33633	0.36554	0.49051
560.3	0.3678	0.37154	0.35527	0.36488	0.33724	0.33206	0.354	0.35199	0.3476	0.36218	0.3527	0.33491	0.36307	0.49244
560.35	0.36743	0.371	0.35653	0.36657	0.33867	0.3336	0.35489	0.35161	0.34863	0.36269	0.354	0.3335	0.36108	0.49333
560.4	0.3679	0.37027	0.35847	0.36796	0.34031	0.33529	0.35543	0.35045	0.35012	0.36286	0.35611	0.33099	0.35994	0.49614
560.45	0.36831	0.37047	0.36078	0.37019	0.34196	0.33811	0.35743	0.35005	0.35021	0.3628	0.35878	0.32937	0.35808	0.49719
560.5	0.3681	0.37083	0.363	0.3712	0.34286	0.34238	0.35886	0.35109	0.3496	0.3619	0.36119	0.32773	0.35569	0.50054
560.55	0.3672	0.37059	0.36423	0.37022	0.34205	0.34504	0.36007	0.35127	0.34907	0.36062	0.36183	0.32519	0.3563	0.50505
560.6	0.3667	0.36984	0.36306	0.36813	0.34129	0.34598	0.36007	0.35121	0.34928	0.359	0.36006	0.32309	0.3578	0.50818
560.65	0.36507	0.36842	0.36181	0.36535	0.34113	0.34498	0.35951	0.35048	0.35111	0.35723	0.35909	0.32022	0.36034	0.5086
560.7	0.36258	0.36683	0.35914	0.36398	0.34052	0.34327	0.35874	0.34845	0.35263	0.35544	0.35962	0.31952	0.36266	0.51134
560.75	0.35969	0.36592	0.35573	0.36312	0.34198	0.34245	0.35836	0.34639	0.3525	0.35465	0.35963	0.32017	0.36403	0.51357
560.8	0.35683	0.3658	0.35344	0.36252	0.34385	0.34174	0.35828	0.34434	0.35141	0.35492	0.35873	0.32187	0.36444	0.51686
560.85	0.35508	0.36513	0.35128	0.36329	0.34542	0.3397	0.35711	0.34275	0.35046	0.35464	0.3606	0.32402	0.3632	0.51647
560.9	0.35383	0.36499	0.34799	0.36428	0.34623	0.33742	0.35662	0.34238	0.35047	0.35502	0.36294	0.32604	0.36155	0.51544
560.95	0.35269	0.36507	0.34666	0.36541	0.3469	0.33609	0.35619	0.34271	0.35075	0.35441	0.36488	0.32861	0.36098	0.51352
561	0.35228	0.36524	0.34767	0.36533	0.34784	0.33597	0.35571	0.34243	0.35082	0.35368	0.36613	0.33047	0.36299	0.51116
561.05	0.35165	0.36586	0.34915	0.36497	0.34869	0.33718	0.35547	0.34324	0.35091	0.35176	0.36861	0.33195	0.36651	0.50938
561.1	0.35245	0.36643	0.35016	0.36511	0.34898	0.33947	0.3537	0.34518	0.35018	0.35016	0.37002	0.33307	0.36787	0.50859
561.15	0.35283	0.36665	0.35167	0.36516	0.34868	0.34217	0.34993	0.34632	0.35006	0.35007	0.36985	0.33669	0.36636	0.50274
561.2	0.35236	0.36834	0.35279	0.36441	0.34913	0.34481	0.34638	0.34829	0.34877	0.34947	0.37001	0.34043	0.36515	0.49476
561.25	0.35224	0.36944	0.35516	0.36406	0.3502	0.34759	0.34351	0.35024	0.34645	0.34939	0.37134	0.34213	0.36768	0.48762
561.3	0.35228	0.36905	0.35811	0.36447	0.35066	0.35012	0.34217	0.35106	0.34448	0.34933	0.37218	0.34297	0.37063	0.48293
561.35	0.35469	0.36884	0.36089	0.36568	0.35219	0.35203	0.34096	0.35233	0.34244	0.34877	0.37186	0.3428	0.37241	0.47855
561.4	0.35891	0.36894	0.36454	0.36739	0.35468	0.35303	0.34098	0.35419	0.34089	0.34798	0.3703	0.34242	0.37172	0.47583
561.45	0.36229	0.36902	0.36819	0.36934	0.35595	0.3551	0.3426	0.35562	0.33865	0.34812	0.36823	0.34169	0.3706	0.47383
561.5	0.36541	0.36801	0.37019	0.36963	0.35569	0.35723	0.34451	0.35586	0.33675	0.34892	0.36465	0.33952	0.37025	0.47468
561.55	0.36778	0.36583	0.3699	0.36901	0.35438	0.35699	0.34675	0.35486	0.33513	0.34972	0.3601	0.33584	0.37042	0.47626
561.6	0.36891	0.362	0.36849	0.36866	0.35274	0.35592	0.34944	0.3535	0.33475	0.35079	0.35498	0.33171	0.3687	0.47729
561.65	0.36831	0.35779	0.36756	0.36933	0.35126	0.35426	0.35177	0.35198	0.33462	0.35199	0.35031	0.32881	0.3679	0.48038
561.7	0.36745	0.35567	0.36682	0.37036	0.35012	0.3517	0.35337	0.35021	0.33595	0.35401	0.34687	0.32699	0.36746	0.48454
561.75	0.36576	0.3546	0.36552	0.37125	0.35032	0.34928	0.35582	0.34846	0.33662	0.3568	0.34474	0.32577	0.36685	0.48797
561.8	0.36389	0.35377	0.36346	0.37281	0.3498	0.34693	0.35875	0.34736	0.33768	0.35866	0.34455	0.32454	0.36515	0.49303
561.85	0.3624	0.35233	0.36102	0.37423	0.34945	0.34419	0.36058	0.34653	0.33892	0.35824	0.3437	0.32345	0.36247	0.49397
561.9	0.36102	0.35253	0.35948	0.37384	0.35063	0.34245	0.36243	0.34641	0.33999	0.35803	0.34171	0.3237	0.35887	0.49388
561.95	0.36078	0.3551	0.35899	0.37299	0.35196	0.3414	0.36395	0.34576	0.34095	0.35625	0.34142	0.32444	0.35595	0.49307
562	0.36053	0.35693	0.35962	0.37168	0.35228	0.34118	0.3652	0.34533	0.34291	0.35457	0.34164	0.32553	0.35444	0.48854
562.05	0.3614	0.35817	0.36079	0.37145	0.35265	0.34078	0.36633	0.34636	0.34358	0.35346	0.34191	0.32743	0.35385	0.48647
562.1	0.36372	0.35989	0.36179	0.37183	0.35197	0.34033	0.36533	0.34797	0.34389	0.35315	0.3425	0.32826	0.35318	0.48496
562.15	0.36548	0.36182	0.36227	0.37274	0.34983	0.33996	0.36363	0.34999	0.34568	0.35319	0.34411	0.32895	0.35337	0.48236
562.2	0.36733	0.364	0.36198	0.37372	0.34899	0.33964	0.36306	0.35285	0.34682	0.35347	0.34739	0.32885	0.35525	0.48107
562.25	0.36863	0.36605	0.36214	0.37533	0.34945	0.3395	0.36388	0.35587	0.34743	0.35326	0.35127	0.32833	0.36129	0.48075
562.3	0.37027	0.36797	0.36222	0.37694	0.35069	0.34038	0.36514	0.35852	0.3484	0.3534	0.35422	0.32865	0.3661	0.47984
562.35	0.37324	0.37001	0.36165	0.37715	0.35203	0.34217	0.36552	0.3611	0.34859	0.35432	0.35529	0.33027	0.36906	0.47757
562.4	0.37543	0.37166	0.36287	0.37639	0.35368	0.3431	0.36433	0.36199	0.34835	0.35586	0.35518	0.33152	0.37118	0.47595
562.45	0.37655	0.37191	0.36387	0.37533	0.35338	0.34427	0.363	0.36168	0.34751	0.35813	0.35552	0.33021	0.37492	0.47642
562.5	0.37784	0.37156	0.36426	0.37351	0.35269	0.34362	0.36157	0.36132	0.34745	0.3601	0.35587	0.32739	0.37826	0.47839
562.55	0.37888	0.37119	0.36519	0.37242	0.35261	0.34247	0.36016	0.3617	0.34744	0.3611	0.35454	0.32445	0.38066	0.47921
562.6	0.37932	0.37057	0.36669	0.37181	0.35306	0.34094	0.35922	0.36244	0.34687	0.36245	0.35347	0.32224	0.38303	0.47724
562.65	0.37889	0.3702	0.36867	0.37036	0.35311	0.33915	0.35673	0.36241	0.34595	0.3648	0.35434	0.32196	0.38649	0.4774
562.7	0.3782	0.37131	0.37026	0.36883	0.3539	0.33824	0.3537	0.36117	0.34574	0.36739	0.35816	0.32171	0.39019	0.47541
562.75	0.37631	0.37244	0.37047	0.36796	0.35589	0.33914	0.35188	0.35952	0.34409	0.36879	0.36193	0.32333	0.39109	0.47662
562.8	0.37414	0.37359	0.37009	0.36701	0.35785	0.34134	0.35076	0.35841	0.3434	0.36955	0.36402	0.32534	0.39001	0.47777
562.85	0.37204	0.37436	0.37015	0.36474	0.36002	0.34322	0.34968	0.35666	0.34217	0.37054	0.36349	0.32676	0.38813	0.48118
562.9	0.3698	0.3761	0.37066	0.36274	0.36258	0.34541	0.3497	0.35468	0.34155	0.37109	0.36443	0.32778	0.38573	0.48344
562.95	0.36795	0.37708	0.371	0.36168	0.36416	0.34666	0.35085	0.35347	0.34138	0.37129	0.36621	0.32848	0.38328	0.48521
563	0.36642	0.37522	0.37261	0.36061	0.36548	0.34809	0.3529	0.3542	0.34265	0.37211	0.36778	0.32882	0.38225	0.48617
563.05	0.3659	0.37365	0.37412	0.36075	0.36691	0.34998	0.35531	0.3558	0.34485	0.37334	0.36938	0.32738	0.38244	0.48722
563.1	0.36624	0.37303	0.37443	0.36219	0.36652	0.3522	0.35668	0.3579	0.34815	0.37451	0.37156	0.32532	0.38347	0.49048
563.15	0.36624	0.37207	0.37368	0.36475	0.36445	0.35372	0.35795	0.35873	0.35098	0.37506	0.37404	0.32388	0.38456	0.49391
563.2	0.3659	0.37044	0.37243	0.36727	0.36352	0.35454	0.36093	0.35944	0.35341	0.37513	0.37538	0.32288	0.3864	0.49712
563.25	0.36458	0.36952	0.37025	0.36987	0.36339	0.35474	0.36441	0.36111	0.35559	0.37399	0.37587	0.32342	0.38858	0.50012
563.3	0.36482	0.36826	0.36862	0.37139	0.36371	0.35564	0.36587	0.3632	0.35751	0.37336	0.37526	0.32661	0.38886	0.49966
563.35	0.3652	0.36775	0.36677	0.37117	0.36383	0.35574	0.3661	0.36597	0.35948	0.37232	0.3732	0.32874	0.3882	0.49847
563.4	0.36523	0.36656	0.36638	0.37098	0.36343	0.35465	0.36525	0.36812	0.3606	0.37084	0.37081	0.32857	0.38802	0.49771
563.45	0.36515	0.36548	0.36564	0.37104	0.36113	0.35306	0.36528	0.37149	0.36168	0.36836	0.36811	0.32692	0.38704	0.4984
563.5	0.366	0.36615	0.36453	0.37125	0.35859	0.34985	0.3652	0.37488	0.36368	0.36614	0.36571	0.32532	0.38621	0.49818
563.55	0.36793	0.36698	0.36441	0.37176	0.35649	0.34776	0.36442	0.37771	0.36507	0.36344	0.36226	0.32395	0.38681	0.49543
563.6	0.3688	0.367	0.36407	0.37178	0.35465	0.34685	0.36274	0.3783	0.3647	0.36119	0.35935	0.32272	0.38806	0.49074
563.65	0.36925	0.36673	0.36367	0.37088	0.35377	0.34679	0.35996	0.37693	0.36536	0.35976	0.35809	0.32247	0.38928	0.48733
563.7	0.36953	0.36734	0.36305	0.37015	0.35422	0.34684	0.35764	0.37508	0.36593	0.35888	0.35599	0.32183	0.39083	0.48529
563.75	0.37009	0.36818	0.36263	0.37054	0.35371	0.34782	0.3567	0.37385	0.36663	0.35744	0.35224	0.32333	0.39137	0.48549
563.8	0.37065	0.36889	0.36238	0.36985	0.35345	0.34935	0.35705	0.37237	0.36804	0.35688	0.34891	0.32328	0.39219	0.48877
563.85	0.37074	0.36905	0.36244	0.36786	0.35471	0.35007	0.35775	0.37024	0.36844	0.35662	0.34744	0.32181	0.39299	0.49194
563.9	0.36956	0.36961	0.36279	0.36648	0.35651	0.34972	0.35859	0.36905	0.36761	0.3562	0.34746	0.32144	0.39377	0.49029
563.95	0.36863	0.37025	0.36325	0.36497	0.35885	0.34805	0.35989	0.36936	0.36628	0.35729	0.34678	0.32176	0.39359	0.4908
564	0.36751	0.37035	0.3647	0.36374	0.36135	0.3472	0.36095	0.37021	0.36466	0.35894	0.34687	0.32027	0.39319	0.49255
564.05	0.3663	0.371	0.36645	0.36353	0.36162	0.34665	0.36105	0.3714	0.36339	0.35931	0.348	0.31828	0.39332	0.49366
564.1	0.36556	0.37091	0.36782	0.36465	0.35986	0.34591	0.35959	0.37202	0.36208	0.35962	0.35001	0.31678	0.39258	0.49708
564.15	0.36396	0.3699	0.36803	0.3654	0.35838	0.34578	0.35847	0.37183	0.36089	0.35987	0.35176	0.31653	0.3907	0.50004
564.2	0.36234	0.36822	0.36777	0.36559	0.35902	0.34668	0.35778	0.37286	0.36017	0.36041	0.35296	0.31747	0.38869	0.50106
564.25	0.36068	0.36746	0.3667	0.36575	0.36096	0.34811	0.35722	0.3744	0.3596	0.36061	0.35451	0.31891	0.38736	0.50199
564.3	0.36078	0.3671	0.36706	0.36444	0.36309	0.35052	0.35605	0.37567	0.35862	0.3606	0.35569	0.32093	0.38609	0.49936
564.35	0.36243	0.36756	0.36857	0.36189	0.36484	0.35246	0.35564	0.37593	0.35623	0.36107	0.3567	0.32282	0.38368	0.49864
564.4	0.36435	0.36887	0.37153	0.35999	0.36511	0.35462	0.35499	0.37578	0.35306	0.36199	0.35817	0.32421	0.38061	0.49754
564.45	0.36644	0.37065	0.37321	0.35999	0.36435	0.35637	0.35529	0.37542	0.35021	0.36247	0.35898	0.3246	0.37788	0.49713
564.5	0.36901	0.372	0.37377	0.36077	0.36375	0.35777	0.35651	0.37321	0.34821	0.36346	0.36011	0.32506	0.3775	0.49439
564.55	0.37125	0.37217	0.37462	0.36112	0.36349	0.35933	0.35697	0.36886	0.34744	0.36284	0.36	0.32643	0.37772	0.49169
564.6	0.37295	0.37205	0.37459	0.36185	0.36335	0.36015	0.35774	0.36419	0.34736	0.3622	0.3607	0.32792	0.37817	0.48893
564.65	0.37537	0.37243	0.37449	0.36292	0.3635	0.3593	0.35883	0.36024	0.34963	0.36149	0.3628	0.32943	0.37824	0.48721
564.7	0.37798	0.37342	0.3743	0.3644	0.36308	0.35739	0.36005	0.35724	0.35184	0.36152	0.36385	0.33101	0.37836	0.48782
564.75	0.3806	0.3748	0.3742	0.36661	0.36215	0.35585	0.36158	0.35528	0.35448	0.36117	0.36543	0.33402	0.37828	0.48889
564.8	0.38255	0.37669	0.37387	0.3679	0.36264	0.35347	0.36329	0.354	0.35726	0.36165	0.36833	0.33595	0.37823	0.49271
564.85	0.38403	0.3788	0.37329	0.36917	0.36299	0.34971	0.3642	0.35376	0.35911	0.36221	0.37141	0.33772	0.37801	0.49573
564.9	0.3849	0.38137	0.37254	0.37122	0.36223	0.34551	0.36472	0.3549	0.36005	0.36331	0.37365	0.33974	0.3776	0.50072
564.95	0.38561	0.38362	0.37168	0.37329	0.36079	0.34145	0.36514	0.35661	0.36166	0.36455	0.37529	0.33996	0.37592	0.50781
565	0.38522	0.38453	0.37118	0.37566	0.35821	0.33825	0.36477	0.35853	0.36329	0.36493	0.37711	0.33841	0.37404	0.5138
	0.38443	0.38448	0.37052	0.37759	0.3549	0.33577	0.36343	0.36098	0.36613	0.36426	0.37906	0.33649	0.37279	0.51944
