# Supplementary material for: Solar-driven highly selective conversion of glycerol to dihydroxyacetone using surface atom engineered BiVO4 photoanodes
Source: Nat Commun. 2024 Jun 28;15:5475. doi: 10.1038/s41467-024-49662-7 (PMC11213950; doi:10.1038/s41467-024-49662-7)
Supplement: Supplementary file 3 — Source Data [file 41467_2024_49662_MOESM3_ESM.zip › Manuscript/ncomms-Figure 1f-source-data.xlsx]

## Sheet: Sheet1
Figure 1f
	Data 1	Data 2
Parameter x	Parameter y
0	516.88	523.78
2	517.33	524.055
4	517.98	524.405
6	518.33	524.705
8	518.38	524.73
10	518.48	525.08
12	518.48	525.33
14	518.48	525.33
16	518.58	525.28
18	518.53	525.23
20	518.48	525.23
22	518.48	525.23
24	518.53	525.23
26	518.53	525.33
