# Supplementary material for: Solar-driven highly selective conversion of glycerol to dihydroxyacetone using surface atom engineered BiVO4 photoanodes
Source: Nat Commun. 2024 Jun 28;15:5475. doi: 10.1038/s41467-024-49662-7 (PMC11213950; doi:10.1038/s41467-024-49662-7)
Supplement: Supplementary file 3 — Source Data [file 41467_2024_49662_MOESM3_ESM.zip › Manuscript/ncomms-Figure 2a-source-data.xlsx]

## Sheet: Sheet1
Figure 2a
Data 1		Data 2		Data 3
Parameter x	Parameter y	Parameter x	Parameter y	Parameter x	Parameter y
300	91.098	300	82.0946	300	84.732
301	91.634	301	82.1671	301	85.323
302	92.027	302	82.2004	302	85.74
303	92.288	303	82.2543	303	86.076
304	92.425	304	82.272	304	86.305
305	92.47	305	82.3533	305	86.436
306	92.334	306	82.4092	306	86.558
307	92.194	307	82.4719	307	86.686
308	92.14	308	82.469	308	86.789
309	92.01	309	82.5062	309	86.81
310	91.825	310	82.5229	310	86.844
311	91.698	311	82.5199	311	86.876
312	91.283	312	82.5385	312	86.662
313	91.132	313	82.5621	313	86.761
314	90.97	314	82.6209	314	86.799
315	90.831	315	82.5885	315	86.835
316	90.263	316	82.5709	316	86.42
317	90.159	317	82.4925	317	86.546
318	89.824	318	82.4739	318	86.389
319	89.759	319	82.4895	319	86.495
320	89.725	320	82.4895	320	86.619
321	89.568	321	82.5679	321	86.682
322	89.395	322	82.6238	322	86.683
323	89.25	323	82.6855	323	86.678
324	89.113	324	82.7002	324	86.744
325	88.974	325	82.714	325	86.807
326	88.781	326	82.71	326	86.787
327	88.589	327	82.7316	327	86.764
328	88.4	328	82.713	328	86.771
329	88.22	329	82.7228	329	86.763
330	87.986	330	82.7287	330	86.741
331	87.7	331	82.7022	331	86.697
332	87.453	332	82.6738	332	86.695
333	87.172	333	82.6718	333	86.745
334	86.948	334	82.6503	334	86.752
335	86.676	335	82.6424	335	86.709
336	86.466	336	82.6581	336	86.708
337	86.233	337	82.6267	337	86.675
338	86.005	338	82.615	338	86.678
339	85.745	339	82.614	339	86.655
340	85.479	340	82.6542	340	86.63
341	85.235	341	82.6748	341	86.651
342	84.973	342	82.6787	342	86.637
343	84.669	343	82.7032	343	86.606
344	84.444	344	82.7218	344	86.577
345	84.246	345	82.7198	345	86.545
346	84.07	346	82.6944	346	86.572
347	83.847	347	82.7434	347	86.586
348	83.665	348	82.7365	348	86.577
349	83.477	349	82.7502	349	86.605
350	83.331	350	82.7375	350	86.619
351	83.163	351	82.7571	351	86.623
352	82.994	352	82.8061	352	86.626
353	82.858	353	82.8218	353	86.689
354	82.705	354	82.8286	354	86.701
355	82.55	355	82.8482	355	86.721
356	82.448	356	82.8884	356	86.729
357	82.316	357	82.8953	357	86.763
358	82.199	358	82.8786	358	86.78
359	82.109	359	82.9217	359	86.787
360	82.036	360	82.9639	360	86.801
361	81.965	361	83.0285	361	86.848
362	81.816	362	83.0374	362	86.879
363	81.712	363	83.0491	363	86.88
364	81.682	364	83.0775	364	86.901
365	81.61	365	83.0991	365	86.931
366	81.562	366	83.1001	366	86.945
367	81.46	367	83.1363	367	86.945
368	81.401	368	83.1844	368	86.977
369	81.294	369	83.2	369	87.022
370	81.239	370	83.2373	370	87.092
371	81.245	371	83.2549	371	87.109
372	81.2	372	83.2794	372	87.096
373	81.138	373	83.3108	373	87.081
374	81.061	374	83.3539	374	87.086
375	81.02	375	83.3882	375	87.122
376	81.006	376	83.396	376	87.142
377	80.998	377	83.4117	377	87.139
378	80.94	378	83.4137	378	87.138
379	80.891	379	83.4274	379	87.153
380	80.85	380	83.4225	380	87.173
381	80.828	381	83.4078	381	87.182
382	80.815	382	83.4117	382	87.17
383	80.782	383	83.3862	383	87.184
384	80.726	384	83.4078	384	87.184
385	80.683	385	83.4117	385	87.172
386	80.532	386	83.4215	386	87.136
387	80.434	387	83.4049	387	87.11
388	80.351	388	83.3872	388	87.095
389	80.279	389	83.3588	389	87.072
390	80.215	390	83.3245	390	87.074
391	80.171	391	83.2941	391	87.051
392	80.094	392	83.2961	392	87.02
393	80.044	393	83.249	393	86.985
394	79.924	394	83.2059	394	86.929
395	79.836	395	83.1844	395	86.881
396	79.766	396	83.1481	396	86.827
397	79.702	397	83.0873	397	86.766
398	79.641	398	83.055	398	86.698
399	79.583	399	83.0011	399	86.627
400	79.514	400	82.9413	400	86.546
401	79.471	401	82.8502	401	86.497
402	79.382	402	82.81	402	86.444
403	79.276	403	82.76	403	86.348
404	79.216	404	82.6973	404	86.26
405	79.163	405	82.614	405	86.205
406	79.111	406	82.5356	406	86.132
407	79.07	407	82.4464	407	86.037
408	79.012	408	82.3543	408	85.94
409	78.928	409	82.2622	409	85.84
410	78.857	410	82.172	410	85.749
411	78.769	411	82.1073	411	85.649
412	78.697	412	82.0309	412	85.551
413	78.649	413	81.9349	413	85.427
414	78.588	414	81.8329	414	85.292
415	78.51	415	81.7496	415	85.215
416	78.368	416	81.6095	416	85.039
417	78.241	417	81.4547	417	84.85
418	78.128	418	81.3184	418	84.708
419	78.051	419	81.2371	419	84.588
420	77.979	420	81.1371	420	84.471
421	77.92	421	81.0538	421	84.37
422	77.845	422	80.9715	422	84.269
423	77.79	423	80.9029	423	84.173
424	77.728	424	80.8088	424	84.063
425	77.684	425	80.7177	425	83.969
426	77.631	426	80.6491	426	83.886
427	77.595	427	80.5766	427	83.804
428	77.498	428	80.5237	428	83.705
429	77.433	429	80.4335	429	83.628
430	77.376	430	80.3522	430	83.538
431	77.332	431	80.2806	431	83.451
432	77.309	432	80.2355	432	83.377
433	77.273	433	80.1924	433	83.308
434	77.195	434	80.1483	434	83.211
435	77.133	435	80.1081	435	83.143
436	77.099	436	80.0386	436	83.078
437	77.046	437	80.0003	437	83.008
438	77.024	438	79.9582	438	82.971
439	76.988	439	79.92	439	82.926
440	76.96	440	79.8847	440	82.876
441	76.947	441	79.8641	441	82.809
442	76.892	442	79.8504	442	82.761
443	76.833	443	79.821	443	82.714
444	76.792	444	79.8004	444	82.69
445	76.764	445	79.774	445	82.673
446	76.753	446	79.7769	446	82.653
447	76.748	447	79.7622	447	82.647
448	76.775	448	79.7642	448	82.638
449	76.778	449	79.771	449	82.631
450	76.75	450	79.7857	450	82.633
451	76.713	451	79.7749	451	82.638
452	76.659	452	79.7828	452	82.646
453	76.652	453	79.8063	453	82.67
454	76.651	454	79.8337	454	82.683
455	76.645	455	79.8475	455	82.707
456	76.617	456	79.8671	456	82.734
457	76.606	457	79.9072	457	82.765
458	76.587	458	79.9464	458	82.789
459	76.61	459	79.9739	459	82.828
460	76.604	460	80.0121	460	82.866
461	76.593	461	80.0425	461	82.899
462	76.554	462	80.0562	462	82.919
463	76.484	463	80.0513	463	82.924
464	76.417	464	80.0621	464	82.922
465	76.374	465	80.0395	465	82.918
466	76.31	466	80.0013	466	82.884
467	76.176	467	79.9406	467	82.838
468	76.058	468	79.8553	468	82.769
469	75.906	469	79.7367	469	82.667
470	75.723	470	79.578	470	82.526
471	75.457	471	79.3908	471	82.321
472	75.131	472	79.1673	472	82.082
473	74.784	473	78.9086	473	81.809
474	74.411	474	78.6107	474	81.495
475	74.014	475	78.2716	475	81.155
476	73.541	476	77.8992	476	80.765
477	72.989	477	77.4749	477	80.331
478	72.351	478	77.0064	478	79.809
479	71.688	479	76.4968	479	79.225
480	70.963	480	75.9245	480	78.603
481	70.193	481	75.3032	481	77.933
482	69.331	482	74.6094	482	77.188
483	68.415	483	73.8881	483	76.358
484	67.428	484	73.0992	484	75.465
485	66.393	485	72.2093	485	74.527
486	65.296	486	71.2401	486	73.504
487	64.139	487	70.2356	487	72.407
488	62.913	488	69.1723	488	71.233
489	61.583	489	68.0238	489	69.984
490	60.199	490	66.7801	490	68.659
491	58.786	491	65.4748	491	67.262
492	57.342	492	64.1165	492	65.817
493	55.857	493	62.6779	493	64.296
494	54.344	494	61.1824	494	62.76
495	52.827	495	59.6555	495	61.204
496	51.264	496	58.0836	496	59.584
497	49.617	497	56.4578	497	57.884
498	47.951	498	54.7781	498	56.12
499	46.267	499	53.0944	499	54.327
500	44.6	500	51.3687	500	52.538
501	42.989	501	49.6341	501	50.759
502	41.36	502	47.8505	502	48.978
503	39.714	503	46.0571	503	47.169
504	38.035	504	44.2931	504	45.356
505	36.453	505	42.5467	505	43.521
506	34.841	506	40.7817	506	41.67
507	33.253	507	39.0236	507	39.891
508	31.7	508	37.2782	508	38.081
509	30.218	509	35.575	509	36.332
510	28.819	510	33.9021	510	34.668
511	27.387	511	32.2724	511	33.015
512	26.073	512	30.6897	512	31.431
513	24.831	513	29.1472	513	29.883
514	23.628	514	27.6438	514	28.401
515	22.423	515	26.2111	515	26.948
516	21.302	516	24.8332	516	25.555
517	20.259	517	23.5337	517	24.271
518	19.313	518	22.2685	518	23.07
519	18.362	519	21.1102	519	21.889
520	17.489	520	20.0028	520	20.742
521	16.674	521	18.9493	521	19.696
522	15.929	522	17.932	522	18.743
523	15.202	523	16.9912	523	17.815
524	14.542	524	16.0955	524	16.931
525	13.876	525	15.2155	525	16.089
526	13.296	526	14.4344	526	15.335
527	12.767	527	13.7239	527	14.646
528	12.262	528	13.0752	528	14.026
529	11.802	529	12.4431	529	13.456
530	11.349	530	11.8472	530	12.842
531	10.995	531	11.3219	531	12.322
532	10.632	532	10.8486	532	11.874
533	10.293	533	10.4262	533	11.467
534	9.992	534	10.0509	534	11.068
535	9.738	535	9.66378	535	10.699
536	9.514	536	9.27668	536	10.413
537	9.26	537	9.00718	537	10.11
538	8.991	538	8.70534	538	9.786
539	8.782	539	8.428	539	9.491
540	8.609	540	8.17418	540	9.268
541	8.423	541	7.98896	541	9.037
542	8.228	542	7.82236	542	8.824
543	8.073	543	7.63126	543	8.606
544	7.966	544	7.45878	544	8.45
545	7.815	545	7.30002	545	8.276
546	7.707	546	7.14518	546	8.118
547	7.606	547	7.0168	547	7.948
548	7.519	548	6.91096	548	7.825
549	7.406	549	6.80218	549	7.734
550	7.281	550	6.64244	550	7.582
551	7.245	551	6.54542	551	7.499
552	7.18	552	6.47486	552	7.408
553	7.078	553	6.39254	553	7.35
554	6.998	554	6.32982	554	7.272
555	6.961	555	6.27004	555	7.13
556	6.867	556	6.16322	556	6.995
557	6.805	557	6.125	557	6.861
558	6.763	558	6.09364	558	6.839
559	6.778	559	6.03582	559	6.851
560	6.747	560	5.94468	560	6.765
561	6.644	561	5.90842	561	6.651
562	6.56	562	5.86138	562	6.594
563	6.524	563	5.85256	563	6.589
564	6.511	564	5.85256	564	6.507
565	6.454	565	5.80356	565	6.422
566	6.432	566	5.78788	566	6.375
567	6.425	567	5.76828	567	6.355
568	6.368	568	5.70458	568	6.353
569	6.32	569	5.65068	569	6.334
570	6.317	570	5.64088	570	6.324
571	6.293	571	5.65166	571	6.334
572	6.228	572	5.62422	572	6.313
573	6.177	573	5.57914	573	6.217
574	6.146	574	5.54092	574	6.13
575	6.114	575	5.56248	575	6.084
576	6.108	576	5.55268	576	6.093
577	6.063	577	5.45958	577	6.059
578	6.029	578	5.39098	578	6.06
579	6.023	579	5.38412	579	6.07
580	6.086	580	5.40764	580	6.077
581	6.108	581	5.41058	581	6.036
582	6.082	582	5.38608	582	6
583	6.035	583	5.34688	583	5.981
584	5.974	584	5.31454	584	5.911
585	5.931	585	5.31062	585	5.871
586	5.908	586	5.29004	586	5.871
587	5.918	587	5.30964	587	5.898
588	5.885	588	5.32336	588	5.887
589	5.814	589	5.33708	589	5.848
590	5.781	590	5.30376	590	5.817
591	5.814	591	5.25868	591	5.809
592	5.83	592	5.20086	592	5.814
593	5.833	593	5.17538	593	5.785
594	5.853	594	5.20576	594	5.849
595	5.867	595	5.24496	595	5.856
596	5.804	596	5.24888	596	5.83
597	5.803	597	5.24594	597	5.817
598	5.824	598	5.2871	598	5.819
599	5.844	599	5.29788	599	5.829
600	5.819	600	5.29004	600	5.792
601	5.809	601	5.3067	601	5.764
602	5.736	602	5.2871	602	5.725
603	5.694	603	5.26456	603	5.738
604	5.672	604	5.26848	604	5.741
605	5.725	605	5.31062	605	5.754
606	5.732	606	5.2969	606	5.792
607	5.755	607	5.30866	607	5.798
608	5.738	608	5.31552	608	5.802
609	5.759	609	5.27534	609	5.806
610	5.779	610	5.3018	610	5.832
611	5.781	611	5.34198	611	5.863
612	5.777	612	5.39882	612	5.867
613	5.794	613	5.40372	613	5.837
614	5.808	614	5.38412	614	5.862
615	5.788	615	5.38216	615	5.837
616	5.788	616	5.34492	616	5.882
617	5.834	617	5.37922	617	5.916
618	5.836	618	5.40568	618	5.889
619	5.822	619	5.4782	619	5.898
620	5.855	620	5.51642	620	5.957
621	5.872	621	5.50956	621	6.033
622	5.891	622	5.52916	622	6.044
623	5.946	623	5.54876	623	6.051
624	5.974	624	5.56542	624	6.106
625	5.999	625	5.61932	625	6.174
626	6.017	626	5.64872	626	6.193
627	6.054	627	5.68302	627	6.165
628	6.067	628	5.69674	628	6.218
629	5.993	629	5.69968	629	6.213
630	5.997	630	5.74868	630	6.234
631	6.056	631	5.8261	631	6.261
632	6.135	632	5.84864	632	6.282
633	6.121	633	5.86628	633	6.282
634	6.135	634	5.86334	634	6.32
635	6.17	635	5.90646	635	6.391
636	6.19	636	5.94076	636	6.431
637	6.239	637	5.95938	637	6.476
638	6.289	638	5.95938	638	6.49
639	6.265	639	5.9731	639	6.505
640	6.283	640	6.03386	640	6.55
641	6.355	641	6.0809	641	6.613
642	6.415	642	6.13088	642	6.663
643	6.415	643	6.11912	643	6.654
644	6.424	644	6.16028	644	6.658
645	6.452	645	6.18086	645	6.673
646	6.477	646	6.23574	646	6.743
647	6.554	647	6.27886	647	6.808
648	6.594	648	6.32002	648	6.849
649	6.622	649	6.3602	649	6.894
650	6.602	650	6.32884	650	6.889
651	6.603	651	6.3553	651	6.925
652	6.666	652	6.42194	652	6.958
653	6.705	653	6.47388	653	7.033
654	6.749	654	6.44546	654	7.056
655	6.736	655	6.5121	655	7.055
656	6.731	656	6.54738	656	7.093
657	6.743	657	6.59834	657	7.095
658	6.779	658	6.60618	658	7.136
659	6.85	659	6.61206	659	7.213
660	6.866	660	6.64734	660	7.263
661	6.949	661	6.71202	661	7.301
662	7.069	662	6.78552	662	7.327
663	6.988	663	6.80708	663	7.317
664	6.962	664	6.84628	664	7.305
665	7.04	665	6.88352	665	7.383
666	7.121	666	6.89136	666	7.454
667	7.17	667	6.92958	667	7.51
668	7.167	668	6.94428	668	7.531
669	7.163	669	6.96192	669	7.59
670	7.257	670	7.03444	670	7.68
671	7.353	671	7.0952	671	7.763
672	7.417	672	7.17164	672	7.767
673	7.444	673	7.2471	673	7.812
674	7.371	674	7.26866	674	7.814
675	7.398	675	7.29512	675	7.83
676	7.457	676	7.37548	676	7.905
677	7.552	677	7.44016	677	7.987
678	7.574	678	7.48132	678	7.987
679	7.626	679	7.45682	679	8.011
680	7.695	680	7.50582	680	8.054
681	7.754	681	7.56952	681	8.142
682	7.811	682	7.61754	682	8.187
683	7.852	683	7.60774	683	8.209
684	7.852	684	7.65968	684	8.279
685	7.85	685	7.7273	685	8.267
686	7.915	686	7.82334	686	8.334
687	7.922	687	7.889	687	8.362
688	7.942	688	7.88508	688	8.367
689	8.007	689	7.84294	689	8.428
690	8.038	690	7.86156	690	8.481
691	8.031	691	7.90468	691	8.519
692	8.088	692	7.98504	692	8.592
693	8.138	693	8.05266	693	8.599
694	8.119	694	8.1242	694	8.592
695	8.145	695	8.16536	695	8.621
696	8.181	696	8.17418	696	8.72
697	8.185	697	8.16732	697	8.716
698	8.275	698	8.20456	698	8.712
699	8.333	699	8.24768	699	8.766
700	8.33	700	8.42114	700	8.815
701	8.38	701	8.43584	701	8.849
702	8.353	702	8.39762	702	8.87
703	8.441	703	8.42702	703	8.942
704	8.465	704	8.46328	704	8.944
705	8.498	705	8.47994	705	8.96
706	8.551	706	8.51424	706	8.985
707	8.586	707	8.58676	707	9.049
708	8.688	708	8.5799	708	9.118
709	8.693	709	8.60146	709	9.175
710	8.703	710	8.66026	710	9.141
711	8.721	711	8.68378	711	9.148
712	8.738	712	8.75238	712	9.131
713	8.797	713	8.85626	713	9.165
714	8.895	714	8.95328	714	9.267
715	8.961	715	8.9817	715	9.339
716	8.977	716	8.87684	716	9.361
717	8.96	717	8.9033	717	9.369
718	8.923	718	8.98268	718	9.262
719	8.94	719	8.99738	719	9.316
720	8.992	720	9.03364	720	9.353
721	9.024	721	9.0552	721	9.441
722	9.102	722	9.15908	722	9.522
723	9.167	723	9.1875	723	9.565
724	9.182	724	9.2218	724	9.601
725	9.196	725	9.16104	725	9.593
726	9.211	726	9.17966	726	9.637
727	9.275	727	9.24434	727	9.707
728	9.203	728	9.3296	728	9.65
729	9.192	729	9.39134	729	9.646
730	9.266	730	9.38742	730	9.715
731	9.306	731	9.32078	731	9.804
732	9.364	732	9.3198	732	9.793
733	9.382	733	9.3149	733	9.742
734	9.442	734	9.40016	734	9.822
735	9.52	735	9.49424	735	9.9
736	9.513	736	9.55892	736	9.888
737	9.512	737	9.56578	737	9.901
738	9.527	738	9.5501	738	9.878
739	9.615	739	9.51482	739	9.916
740	9.677	740	9.55696	740	9.96
741	9.684	741	9.65104	741	9.976
742	9.65	742	9.67358	742	10.056
743	9.615	743	9.6922	743	9.968
744	9.594	744	9.71964	744	9.975
745	9.668	745	9.75198	745	9.956
746	9.787	746	9.91564	746	10.112
747	9.869	747	9.88232	747	10.229
748	9.877	748	9.89016	748	10.218
749	9.797	749	9.86272	749	10.168
750	9.884	750	10.0019	750	10.158
751	9.903	751	10.0822	751	10.249
752	9.982	752	10.0166	752	10.321
753	9.95	753	9.97248	753	10.305
754	9.892	754	10.0127	754	10.316
755	9.959	755	10.0617	755	10.34
756	9.989	756	10.0881	756	10.312
757	9.963	757	10.0313	757	10.258
758	9.877	758	10.0607	758	10.19
759	9.868	759	10.1528	759	10.274
760	10.166	760	10.29	760	10.432
761	10.323	761	10.3478	761	10.461
762	10.481	762	10.3655	762	10.538
763	10.531	763	10.3478	763	10.732
764	10.524	764	10.4517	764	10.747
765	10.492	765	10.4654	765	10.777
766	10.609	766	10.4399	766	10.768
767	10.565	767	10.3527	767	10.781
768	10.507	768	10.4458	768	10.774
769	10.518	769	10.5419	769	10.856
770	10.661	770	10.6448	770	10.93
771	10.729	771	10.6271	771	10.864
772	10.746	772	10.6438	772	10.664
773	10.681	773	10.6281	773	10.748
774	10.685	774	10.6016	774	10.808
775	10.712	775	10.5321	775	10.939
776	10.684	776	10.7232	776	10.957
777	10.62	777	10.6369	777	10.813
778	10.684	778	10.6418	778	10.888
779	10.829	779	10.634	779	11.02
780	10.975	780	10.7496	780	11.144
781	10.968	781	10.8643	781	11.052
782	11.077	782	10.8123	782	11.068
783	11.08	783	10.9152	783	11.02
784	10.947	784	11.0181	784	10.966
785	10.961	785	11.0044	785	10.977
786	10.983	786	10.9574	786	11.085
787	11.071	787	11.1338	787	11.283
788	11.124	788	11.1534	788	11.369
789	11.171	789	11.2543	789	11.195
790	11.118	790	11.2122	790	11.065
791	11.094	791	11.2367	791	11.152
792	11.046	792	11.0025	792	11.235
793	11.141	793	11.0828	793	11.356
794	11.191	794	11.0387	794	11.521
795	11.317	795	11.1465	795	11.548
796	11.305	796	11.2102	796	11.483
797	11.328	797	11.2984	797	11.506
798	11.511	798	11.2965	798	11.495
799	11.384	799	11.2661	799	11.511
800	11.329	800	11.3112	800	11.542
801		801	--	801
802		802	--	802
803		803	--	803
804		804	--	804
805		805	--	805
806		806	--	806
807		807	--	807
808		808	--	808
809		809	--	809
810		810	--	810
811		811	--	811
812		812	--	812
813		813	--	813
814		814	--	814
815		815	--	815
816		816	--	816
817		817	--	817
818		818	--	818
819		819	--	819
820		820	--	820
821		821	--	821
822		822	--	822
823		823	--	823
824		824	--	824
825		825	--	825
826		826	--	826
827		827	--	827
828		828	--	828
829		829	--	829
830		830	--	830
831		831	--	831
832		832	--	832
833		833	--	833
834		834	--	834
835		835	--	835
836		836	--	836
837		837	--	837
838		838	--	838
839		839	--	839
840		840	--	840
841		841	--	841
842		842	--	842
843		843	--	843
844		844	--	844
845		845	--	845
846		846	--	846
847		847	--	847
848		848	--	848
849		849	--	849
850		850	--	850
851		851	--	851
852		852	--	852
853		853	--	853
854		854	--	854
855		855	--	855
856		856	--	856
857		857	--	857
858		858	--	858
859		859	--	859
860		860	--	860
861		861	--	861
862		862	--	862
863		863	--	863
864		864	--	864
865		865	--	865
866		866	--	866
867		867	--	867
868		868	--	868
869		869	--	869
870		870	--	870
871		871	--	871
872		872	--	872
873		873	--	873
874		874	--	874
875		875	--	875
876		876	--	876
877		877	--	877
878		878	--	878
879		879	--	879
880		880	--	880
881		881	--	881
882		882	--	882
883		883	--	883
884		884	--	884
885		885	--	885
886		886	--	886
887		887	--	887
888		888	--	888
889		889	--	889
890		890	--	890
891		891	--	891
892		892	--	892
893		893	--	893
894		894	--	894
895		895	--	895
896		896	--	896
897		897	--	897
898		898	--	898
899		899	--	899
900		900	--	900
901		901	--	901
902		902	--	902
903		903	--	903
904		904	--	904
905		905	--	905
906		906	--	906
907		907	--	907
908		908	--	908
909		909	--	909
910		910	--	910
911		911	--	911
912		912	--	912
913		913	--	913
914		914	--	914
915		915	--	915
916		916	--	916
917		917	--	917
918		918	--	918
919		919	--	919
920		920	--	920
921		921	--	921
922		922	--	922
923		923	--	923
924		924	--	924
925		925	--	925
926		926	--	926
927		927	--	927
928		928	--	928
929		929	--	929
930		930	--	930
931		931	--	931
932		932	--	932
933		933	--	933
934		934	--	934
935		935	--	935
936		936	--	936
937		937	--	937
938		938	--	938
939		939	--	939
940		940	--	940
941		941	--	941
942		942	--	942
943		943	--	943
944		944	--	944
945		945	--	945
946		946	--	946
947		947	--	947
948		948	--	948
949		949	--	949
950		950	--	950
951		951	--	951
952		952	--	952
953		953	--	953
954		954	--	954
955		955	--	955
956		956	--	956
957		957	--	957
958		958	--	958
959		959	--	959
960		960	--	960
961		961	--	961
962		962	--	962
963		963	--	963
964		964	--	964
965		965	--	965
966		966	--	966
967		967	--	967
968		968	--	968
969		969	--	969
970		970	--	970
971		971	--	971
972		972	--	972
973		973	--	973
974		974	--	974
975		975	--	975
976		976	--	976
977		977	--	977
978		978	--	978
979		979	--	979
980		980	--	980
981		981	--	981
982		982	--	982
983		983	--	983
984		984	--	984
985		985	--	985
986		986	--	986
987		987	--	987
988		988	--	988
989		989	--	989
990		990	--	990
991		991	--	991
992		992	--	992
993		993	--	993
994		994	--	994
995		995	--	995
996		996	--	996
997		997	--	997
998		998	--	998
999		999	--	999
1000		1000	--	1000
1001		1001	--	1001
1002		1002	--	1002
1003		1003	--	1003
1004		1004	--	1004
1005		1005	--	1005
1006		1006	--	1006
1007		1007	--	1007
1008		1008	--	1008
1009		1009	--	1009
1010		1010	--	1010
1011		1011	--	1011
1012		1012	--	1012
1013		1013	--	1013
1014		1014	--	1014
1015		1015	--	1015
1016		1016	--	1016
1017		1017	--	1017
1018		1018	--	1018
1019		1019	--	1019
1020		1020	--	1020
1021		1021	--	1021
1022		1022	--	1022
1023		1023	--	1023
1024		1024	--	1024
1025		1025	--	1025
1026		1026	--	1026
1027		1027	--	1027
1028		1028	--	1028
1029		1029	--	1029
1030		1030	--	1030
1031		1031	--	1031
1032		1032	--	1032
1033		1033	--	1033
1034		1034	--	1034
1035		1035	--	1035
1036		1036	--	1036
1037		1037	--	1037
1038		1038	--	1038
1039		1039	--	1039
1040		1040	--	1040
1041		1041	--	1041
1042		1042	--	1042
1043		1043	--	1043
1044		1044	--	1044
1045		1045	--	1045
1046		1046	--	1046
1047		1047	--	1047
1048		1048	--	1048
1049		1049	--	1049
1050		1050	--	1050
1051		1051	--	1051
1052		1052	--	1052
1053		1053	--	1053
1054		1054	--	1054
1055		1055	--	1055
1056		1056	--	1056
1057		1057	--	1057
1058		1058	--	1058
1059		1059	--	1059
1060		1060	--	1060
1061		1061	--	1061
1062		1062	--	1062
1063		1063	--	1063
1064		1064	--	1064
1065		1065	--	1065
1066		1066	--	1066
1067		1067	--	1067
1068		1068	--	1068
1069		1069	--	1069
1070		1070	--	1070
1071		1071	--	1071
1072		1072	--	1072
1073		1073	--	1073
1074		1074	--	1074
1075		1075	--	1075
1076		1076	--	1076
1077		1077	--	1077
1078		1078	--	1078
1079		1079	--	1079
1080		1080	--	1080
1081		1081	--	1081
1082		1082	--	1082
1083		1083	--	1083
1084		1084	--	1084
1085		1085	--	1085
1086		1086	--	1086
1087		1087	--	1087
1088		1088	--	1088
1089		1089	--	1089
1090		1090	--	1090
1091		1091	--	1091
1092		1092	--	1092
1093		1093	--	1093
1094		1094	--	1094
1095		1095	--	1095
1096		1096	--	1096
1097		1097	--	1097
1098		1098	--	1098
1099		1099	--	1099
1100		1100	--	1100
1101		1101	--	1101
1102		1102	--	1102
1103		1103	--	1103
1104		1104	--	1104
1105		1105	--	1105
1106		1106	--	1106
1107		1107	--	1107
1108		1108	--	1108
1109		1109	--	1109
1110		1110	--	1110
1111		1111	--	1111
1112		1112	--	1112
1113		1113	--	1113
1114		1114	--	1114
1115		1115	--	1115
1116		1116	--	1116
1117		1117	--	1117
1118		1118	--	1118
1119		1119	--	1119
1120		1120	--	1120
1121		1121	--	1121
1122		1122	--	1122
1123		1123	--	1123
1124		1124	--	1124
1125		1125	--	1125
1126		1126	--	1126
1127		1127	--	1127
1128		1128	--	1128
1129		1129	--	1129
1130		1130	--	1130
1131		1131	--	1131
1132		1132	--	1132
1133		1133	--	1133
1134		1134	--	1134
1135		1135	--	1135
1136		1136	--	1136
1137		1137	--	1137
1138		1138	--	1138
1139		1139	--	1139
1140		1140	--	1140
1141		1141	--	1141
1142		1142	--	1142
1143		1143	--	1143
1144		1144	--	1144
1145		1145	--	1145
1146		1146	--	1146
1147		1147	--	1147
1148		1148	--	1148
1149		1149	--	1149
1150		1150	--	1150
1151		1151	--	1151
1152		1152	--	1152
1153		1153	--	1153
1154		1154	--	1154
1155		1155	--	1155
1156		1156	--	1156
1157		1157	--	1157
1158		1158	--	1158
1159		1159	--	1159
1160		1160	--	1160
1161		1161	--	1161
1162		1162	--	1162
1163		1163	--	1163
1164		1164	--	1164
1165		1165	--	1165
1166		1166	--	1166
1167		1167	--	1167
1168		1168	--	1168
1169		1169	--	1169
1170		1170	--	1170
1171		1171	--	1171
1172		1172	--	1172
1173		1173	--	1173
1174		1174	--	1174
1175		1175	--	1175
1176		1176	--	1176
1177		1177	--	1177
1178		1178	--	1178
1179		1179	--	1179
1180		1180	--	1180
1181		1181	--	1181
1182		1182	--	1182
1183		1183	--	1183
1184		1184	--	1184
1185		1185	--	1185
1186		1186	--	1186
1187		1187	--	1187
1188		1188	--	1188
1189		1189	--	1189
1190		1190	--	1190
1191		1191	--	1191
1192		1192	--	1192
1193		1193	--	1193
1194		1194	--	1194
1195		1195	--	1195
1196		1196	--	1196
1197		1197	--	1197
1198		1198	--	1198
1199		1199	--	1199
1200		1200	--	1200
1201		1201	--	1201
1202		1202	--	1202
1203		1203	--	1203
1204		1204	--	1204
1205		1205	--	1205
1206		1206	--	1206
1207		1207	--	1207
1208		1208	--	1208
1209		1209	--	1209
1210		1210	--	1210
1211		1211	--	1211
1212		1212	--	1212
1213		1213	--	1213
1214		1214	--	1214
1215		1215	--	1215
1216		1216	--	1216
1217		1217	--	1217
1218		1218	--	1218
1219		1219	--	1219
1220		1220	--	1220
1221		1221	--	1221
1222		1222	--	1222
1223		1223	--	1223
1224		1224	--	1224
1225		1225	--	1225
1226		1226	--	1226
1227		1227	--	1227
1228		1228	--	1228
1229		1229	--	1229
1230		1230	--	1230
1231		1231	--	1231
1232		1232	--	1232
1233		1233	--	1233
1234		1234	--	1234
1235		1235	--	1235
1236		1236	--	1236
1237		1237	--	1237
1238		1238	--	1238
1239		1239	--	1239
1240		1240	--	1240
1241		1241	--	1241
1242		1242	--	1242
1243		1243	--	1243
1244		1244	--	1244
1245		1245	--	1245
1246		1246	--	1246
1247		1247	--	1247
1248		1248	--	1248
1249		1249	--	1249
1250		1250	--	1250
1251		1251	--	1251
1252		1252	--	1252
1253		1253	--	1253
1254		1254	--	1254
1255		1255	--	1255
1256		1256	--	1256
1257		1257	--	1257
1258		1258	--	1258
1259		1259	--	1259
1260		1260	--	1260
1261		1261	--	1261
1262		1262	--	1262
1263		1263	--	1263
1264		1264	--	1264
1265		1265	--	1265
1266		1266	--	1266
1267		1267	--	1267
1268		1268	--	1268
1269		1269	--	1269
1270		1270	--	1270
1271		1271	--	1271
1272		1272	--	1272
1273		1273	--	1273
1274		1274	--	1274
1275		1275	--	1275
1276		1276	--	1276
1277		1277	--	1277
1278		1278	--	1278
1279		1279	--	1279
1280		1280	--	1280
1281		1281	--	1281
1282		1282	--	1282
1283		1283	--	1283
1284		1284	--	1284
1285		1285	--	1285
1286		1286	--	1286
1287		1287	--	1287
1288		1288	--	1288
1289		1289	--	1289
1290		1290	--	1290
1291		1291	--	1291
1292		1292	--	1292
1293		1293	--	1293
1294		1294	--	1294
1295		1295	--	1295
1296		1296	--	1296
1297		1297	--	1297
1298		1298	--	1298
1299		1299	--	1299
1300		1300	--	1300
1301		1301	--	1301
1302		1302	--	1302
1303		1303	--	1303
1304		1304	--	1304
1305		1305	--	1305
1306		1306	--	1306
1307		1307	--	1307
1308		1308	--	1308
1309		1309	--	1309
1310		1310	--	1310
1311		1311	--	1311
1312		1312	--	1312
1313		1313	--	1313
1314		1314	--	1314
1315		1315	--	1315
1316		1316	--	1316
1317		1317	--	1317
1318		1318	--	1318
1319		1319	--	1319
1320		1320	--	1320
1321		1321	--	1321
1322		1322	--	1322
1323		1323	--	1323
1324		1324	--	1324
1325		1325	--	1325
1326		1326	--	1326
1327		1327	--	1327
1328		1328	--	1328
1329		1329	--	1329
1330		1330	--	1330
1331		1331	--	1331
1332		1332	--	1332
1333		1333	--	1333
1334		1334	--	1334
1335		1335	--	1335
1336		1336	--	1336
1337		1337	--	1337
1338		1338	--	1338
1339		1339	--	1339
1340		1340	--	1340
1341		1341	--	1341
1342		1342	--	1342
1343		1343	--	1343
1344		1344	--	1344
1345		1345	--	1345
1346		1346	--	1346
1347		1347	--	1347
1348		1348	--	1348
1349		1349	--	1349
1350		1350	--	1350
1351		1351	--	1351
1352		1352	--	1352
1353		1353	--	1353
1354		1354	--	1354
1355		1355	--	1355
1356		1356	--	1356
1357		1357	--	1357
1358		1358	--	1358
1359		1359	--	1359
1360		1360	--	1360
1361		1361	--	1361
1362		1362	--	1362
1363		1363	--	1363
1364		1364	--	1364
1365		1365	--	1365
1366		1366	--	1366
1367		1367	--	1367
1368		1368	--	1368
1369		1369	--	1369
1370		1370	--	1370
1371		1371	--	1371
1372		1372	--	1372
1373		1373	--	1373
1374		1374	--	1374
1375		1375	--	1375
1376		1376	--	1376
1377		1377	--	1377
1378		1378	--	1378
1379		1379	--	1379
1380		1380	--	1380
1381		1381	--	1381
1382		1382	--	1382
1383		1383	--	1383
1384		1384	--	1384
1385		1385	--	1385
1386		1386	--	1386
1387		1387	--	1387
1388		1388	--	1388
1389		1389	--	1389
1390		1390	--	1390
1391		1391	--	1391
1392		1392	--	1392
1393		1393	--	1393
1394		1394	--	1394
1395		1395	--	1395
1396		1396	--	1396
1397		1397	--	1397
1398		1398	--	1398
1399		1399	--	1399
1400		1400	--	1400
