# Supplementary material for: Solar-driven highly selective conversion of glycerol to dihydroxyacetone using surface atom engineered BiVO4 photoanodes
Source: Nat Commun. 2024 Jun 28;15:5475. doi: 10.1038/s41467-024-49662-7 (PMC11213950; doi:10.1038/s41467-024-49662-7)
Supplement: Supplementary file 3 — Source Data [file 41467_2024_49662_MOESM3_ESM.zip › Manuscript/ncomms-Figure 2b-source-data.xlsx]

## Sheet: Sheet1
Figure 2b
	Parameter 1	Parameter 2
Data 1	-6.92	-4.54
	Parameter 1	Parameter 2
Data 2	-6.76	-4.38
	Parameter 1	Parameter 2
Data 3	-6.68	-4.3
