# Supplementary material for: Solar-driven highly selective conversion of glycerol to dihydroxyacetone using surface atom engineered BiVO4 photoanodes
Source: Nat Commun. 2024 Jun 28;15:5475. doi: 10.1038/s41467-024-49662-7 (PMC11213950; doi:10.1038/s41467-024-49662-7)
Supplement: Supplementary file 3 — Source Data [file 41467_2024_49662_MOESM3_ESM.zip › Manuscript/ncomms-Figure 2c-source-data.xlsx]

## Sheet: Sheet1
Figure 2c
Data 1		Data 2		Data 3
Parameter x	Parameter y	Parameter x	Parameter y	Parameter x	Parameter y
0.1142	-0.17725	0.1142	-0.29357	0.1142	-0.26502
0.1152	-0.17209	0.1152	-0.28501	0.1152	-0.25022
0.1162	-0.16783	0.1162	-0.27846	0.1162	-0.23919
0.1172	-0.1637	0.1172	-0.27245	0.1172	-0.22964
0.1182	-0.1597	0.1182	-0.26681	0.1182	-0.22082
0.1192	-0.15622	0.1192	-0.2619	0.1192	-0.21294
0.1202	-0.15248	0.1202	-0.25735	0.1202	-0.20549
0.1212	-0.14874	0.1212	-0.2528	0.1212	-0.19856
0.1222	-0.14538	0.1222	-0.24825	0.1222	-0.19194
0.1232	-0.14177	0.1232	-0.24406	0.1232	-0.18543
0.1242	-0.13855	0.1242	-0.24042	0.1242	-0.17934
0.1252	-0.13532	0.1252	-0.23678	0.1252	-0.17378
0.1262	-0.13248	0.1262	-0.23296	0.1262	-0.16821
0.1272	-0.12965	0.1272	-0.22932	0.1272	-0.16296
0.1282	-0.12686	0.1282	-0.22586	0.1282	-0.15792
0.1292	-0.12406	0.1292	-0.22313	0.1292	-0.15309
0.1302	-0.12135	0.1302	-0.22022	0.1302	-0.14858
0.1312	-0.11882	0.1312	-0.21694	0.1312	-0.14417
0.1322	-0.11633	0.1322	-0.21367	0.1322	-0.13986
0.1332	-0.11373	0.1332	-0.21112	0.1332	-0.13577
0.1342	-0.11138	0.1342	-0.20857	0.1342	-0.13167
0.1352	-0.10902	0.1352	-0.20566	0.1352	-0.1281
0.1362	-0.10684	0.1362	-0.20275	0.1362	-0.12443
0.1372	-0.10458	0.1372	-0.2002	0.1372	-0.12075
0.1382	-0.10241	0.1382	-0.19802	0.1382	-0.1175
0.1392	-0.1003	0.1392	-0.19565	0.1392	-0.11403
0.1402	-0.09812	0.1402	-0.19328	0.1402	-0.11088
0.1412	-0.09603	0.1412	-0.19092	0.1412	-0.10784
0.1422	-0.09395	0.1422	-0.18873	0.1422	-0.10472
0.1432	-0.09203	0.1432	-0.18655	0.1432	-0.10181
0.1442	-0.09033	0.1442	-0.18418	0.1442	-0.09904
0.1452	-0.08861	0.1452	-0.18196	0.1452	-0.09633
0.1462	-0.08698	0.1462	-0.17993	0.1462	-0.09379
0.1472	-0.08513	0.1472	-0.17807	0.1472	-0.09113
0.1482	-0.08332	0.1482	-0.17623	0.1482	-0.08857
0.1492	-0.08171	0.1492	-0.17436	0.1492	-0.08619
0.1502	-0.0802	0.1502	-0.17234	0.1502	-0.08371
0.1512	-0.07855	0.1512	-0.17024	0.1512	-0.08143
0.1522	-0.07705	0.1522	-0.1684	0.1522	-0.07919
0.1532	-0.07565	0.1532	-0.16666	0.1532	-0.07697
0.1542	-0.07433	0.1542	-0.16487	0.1542	-0.07509
0.1552	-0.07281	0.1552	-0.16296	0.1552	-0.07298
0.1562	-0.07135	0.1562	-0.16136	0.1562	-0.07098
0.1572	-0.06996	0.1572	-0.15991	0.1572	-0.06909
0.1582	-0.06859	0.1582	-0.15821	0.1582	-0.06712
0.1592	-0.06733	0.1592	-0.15636	0.1592	-0.06529
0.1602	-0.06606	0.1602	-0.15454	0.1602	-0.06341
0.1612	-0.06475	0.1612	-0.15286	0.1612	-0.06166
0.1622	-0.06365	0.1622	-0.15142	0.1622	-0.06003
0.1632	-0.06253	0.1632	-0.14979	0.1632	-0.05836
0.1642	-0.06133	0.1642	-0.14808	0.1642	-0.05674
0.1652	-0.05997	0.1652	-0.14664	0.1652	-0.05519
0.1662	-0.05879	0.1662	-0.1452	0.1662	-0.0535
0.1672	-0.05778	0.1672	-0.14378	0.1672	-0.05196
0.1682	-0.05673	0.1682	-0.14225	0.1682	-0.05044
0.1692	-0.05574	0.1692	-0.14072	0.1692	-0.04892
0.1702	-0.05472	0.1702	-0.1393	0.1702	-0.04754
0.1712	-0.05382	0.1712	-0.1379	0.1712	-0.04613
0.1722	-0.05293	0.1722	-0.13634	0.1722	-0.04479
0.1732	-0.05181	0.1732	-0.13503	0.1732	-0.04353
0.1742	-0.05075	0.1742	-0.13362	0.1742	-0.04212
0.1752	-0.04987	0.1752	-0.1325	0.1752	-0.0407
0.1762	-0.04911	0.1762	-0.13102	0.1762	-0.03941
0.1772	-0.04826	0.1772	-0.12958	0.1772	-0.03809
0.1782	-0.04738	0.1782	-0.12824	0.1782	-0.03699
0.1792	-0.04641	0.1792	-0.12702	0.1792	-0.03568
0.1802	-0.0456	0.1802	-0.12569	0.1802	-0.03447
0.1812	-0.04485	0.1812	-0.12438	0.1812	-0.03331
0.1822	-0.04403	0.1822	-0.12305	0.1822	-0.03209
0.1832	-0.04318	0.1832	-0.12194	0.1832	-0.03094
0.1842	-0.04227	0.1842	-0.12072	0.1842	-0.02976
0.1852	-0.04147	0.1852	-0.11928	0.1852	-0.02851
0.1862	-0.04079	0.1862	-0.11795	0.1862	-0.02751
0.1872	-0.04009	0.1872	-0.1167	0.1872	-0.02638
0.1882	-0.03942	0.1882	-0.11561	0.1882	-0.02528
0.1892	-0.03867	0.1892	-0.11437	0.1892	-0.02421
0.1902	-0.03786	0.1902	-0.11317	0.1902	-0.02311
0.1912	-0.03729	0.1912	-0.1122	0.1912	-0.02209
0.1922	-0.03655	0.1922	-0.11118	0.1922	-0.02104
0.1932	-0.0359	0.1932	-0.10971	0.1932	-0.02001
0.1942	-0.03535	0.1942	-0.10833	0.1942	-0.01907
0.1952	-0.0346	0.1952	-0.10731	0.1952	-0.018
0.1962	-0.03395	0.1962	-0.10638	0.1962	-0.01693
0.1972	-0.0332	0.1972	-0.10527	0.1972	-0.01599
0.1982	-0.03262	0.1982	-0.10372	0.1982	-0.01495
0.1992	-0.03215	0.1992	-0.10272	0.1992	-0.01404
0.2002	-0.03146	0.2002	-0.10183	0.2002	-0.01295
0.2012	-0.03092	0.2012	-0.10083	0.2012	-0.01192
0.2022	-0.03037	0.2022	-0.09946	0.2022	-0.01108
0.2032	-0.0298	0.2032	-0.09804	0.2032	-0.01018
0.2042	-0.02917	0.2042	-0.09713	0.2042	-0.00927
0.2052	-0.0286	0.2052	-0.09626	0.2052	-0.00833
0.2062	-0.02815	0.2062	-0.09517	0.2062	-0.00729
0.2072	-0.02766	0.2072	-0.09386	0.2072	-0.00629
0.2082	-0.02703	0.2082	-0.09275	0.2082	-0.00538
0.2092	-0.02639	0.2092	-0.09196	0.2092	-0.00439
0.2102	-0.02588	0.2102	-0.09089	0.2102	-0.00356
0.2112	-0.0254	0.2112	-0.08958	0.2112	-0.00255
0.2122	-0.02487	0.2122	-0.08842	0.2122	-0.00164
0.2132	-0.02437	0.2132	-0.08756	0.2132	-0.000750645
0.2142	-0.02383	0.2142	-0.0866	0.2142	0.00014784
0.2152	-0.02327	0.2152	-0.08549	0.2152	0.000998445
0.2162	-0.02281	0.2162	-0.08401	0.2162	0.00192
0.2172	-0.0223	0.2172	-0.08314	0.2172	0.00292
0.2182	-0.0218	0.2182	-0.0825	0.2182	0.00373
0.2192	-0.02132	0.2192	-0.08145	0.2192	0.00471
0.2202	-0.02094	0.2202	-0.08017	0.2202	0.00562
0.2212	-0.02049	0.2212	-0.07904	0.2212	0.00648
0.2222	-0.01996	0.2222	-0.0781	0.2222	0.00746
0.2232	-0.01948	0.2232	-0.07726	0.2232	0.0083
0.2242	-0.01901	0.2242	-0.0762	0.2242	0.00911
0.2252	-0.0186	0.2252	-0.07502	0.2252	0.01001
0.2262	-0.01807	0.2262	-0.07411	0.2262	0.01088
0.2272	-0.01756	0.2272	-0.07316	0.2272	0.01189
0.2282	-0.01714	0.2282	-0.07214	0.2282	0.01276
0.2292	-0.0168	0.2292	-0.071	0.2292	0.01357
0.2302	-0.01634	0.2302	-0.06994	0.2302	0.01447
0.2312	-0.01578	0.2312	-0.06892	0.2312	0.0153
0.2322	-0.01534	0.2322	-0.06796	0.2322	0.01626
0.2332	-0.01499	0.2332	-0.06701	0.2332	0.01709
0.2342	-0.01462	0.2342	-0.06607	0.2342	0.01783
0.2352	-0.01415	0.2352	-0.06503	0.2352	0.01888
0.2362	-0.01374	0.2362	-0.06419	0.2362	0.01986
0.2372	-0.01326	0.2372	-0.06314	0.2372	0.0207
0.2382	-0.01285	0.2382	-0.06203	0.2382	0.02162
0.2392	-0.01248	0.2392	-0.06081	0.2392	0.02241
0.2402	-0.01198	0.2402	-0.05997	0.2402	0.02339
0.2412	-0.01148	0.2412	-0.05899	0.2412	0.02432
0.2422	-0.01113	0.2422	-0.05817	0.2422	0.02512
0.2432	-0.01078	0.2432	-0.05713	0.2432	0.02601
0.2442	-0.01045	0.2442	-0.05627	0.2442	0.02692
0.2452	-0.01003	0.2452	-0.05518	0.2452	0.02781
0.2462	-0.00956	0.2462	-0.05416	0.2462	0.0287
0.2472	-0.00918	0.2472	-0.05313	0.2472	0.02946
0.2482	-0.00878	0.2482	-0.05222	0.2482	0.03041
0.2492	-0.00837	0.2492	-0.05129	0.2492	0.03137
0.2502	-0.00791	0.2502	-0.05025	0.2502	0.03216
0.2512	-0.00751	0.2512	-0.04947	0.2512	0.03303
0.2522	-0.00714	0.2522	-0.04863	0.2522	0.03397
0.2532	-0.00681	0.2532	-0.0477	0.2532	0.03484
0.2542	-0.00637	0.2542	-0.04656	0.2542	0.03579
0.2552	-0.00587	0.2552	-0.04559	0.2552	0.03652
0.2562	-0.00547	0.2562	-0.04464	0.2562	0.03733
0.2572	-0.00512	0.2572	-0.04393	0.2572	0.03829
0.2582	-0.00476	0.2582	-0.04301	0.2582	0.0391
0.2592	-0.00437	0.2592	-0.04195	0.2592	0.03999
0.2602	-0.00401	0.2602	-0.04113	0.2602	0.04078
0.2612	-0.00367	0.2612	-0.04048	0.2612	0.04166
0.2622	-0.00334	0.2622	-0.03942	0.2622	0.04268
0.2632	-0.00295	0.2632	-0.03826	0.2632	0.04352
0.2642	-0.00248	0.2642	-0.03733	0.2642	0.04433
0.2652	-0.00212	0.2652	-0.03656	0.2652	0.04526
0.2662	-0.00183	0.2662	-0.03576	0.2662	0.04604
0.2672	-0.0015	0.2672	-0.03483	0.2672	0.04701
0.2682	-0.00105	0.2682	-0.03376	0.2682	0.0478
0.2692	-0.000696084	0.2692	-0.03305	0.2692	0.04848
0.2702	-0.000417057	0.2702	-0.03234	0.2702	0.04942
0.2712	-2.63805e-05	0.2712	-0.03149	0.2712	0.0503
0.2722	0.000406866	0.2722	-0.03043	0.2722	0.05116
0.2732	0.000791415	0.2732	-0.02932	0.2732	0.05198
0.2742	0.00111	0.2742	-0.02863	0.2742	0.05265
0.2752	0.00149	0.2752	-0.02783	0.2752	0.05353
0.2762	0.00187	0.2762	-0.02688	0.2762	0.05443
0.2772	0.00218	0.2772	-0.02579	0.2772	0.05517
0.2782	0.00241	0.2782	-0.0249	0.2782	0.05601
0.2792	0.0027	0.2792	-0.02421	0.2792	0.05677
0.2802	0.00313	0.2802	-0.02339	0.2802	0.05773
0.2812	0.00356	0.2812	-0.02248	0.2812	0.05862
0.2822	0.00389	0.2822	-0.02159	0.2822	0.05939
0.2832	0.00417	0.2832	-0.02053	0.2832	0.06034
0.2842	0.00446	0.2842	-0.01977	0.2842	0.06139
0.2852	0.00487	0.2852	-0.01907	0.2852	0.06237
0.2862	0.00532	0.2862	-0.01824	0.2862	0.06346
0.2872	0.00555	0.2872	-0.01733	0.2872	0.06445
0.2882	0.00584	0.2882	-0.0164	0.2882	0.06563
0.2892	0.00622	0.2892	-0.01566	0.2892	0.06683
0.2902	0.00663	0.2902	-0.01484	0.2902	0.06792
0.2912	0.00696	0.2912	-0.01399	0.2912	0.06909
0.2922	0.00717	0.2922	-0.01307	0.2922	0.07016
0.2932	0.0075	0.2932	-0.01226	0.2932	0.07128
0.2942	0.00795	0.2942	-0.01144	0.2942	0.07248
0.2952	0.00828	0.2952	-0.0105	0.2952	0.07351
0.2962	0.00852	0.2962	-0.00958	0.2962	0.07471
0.2972	0.00882	0.2972	-0.00884	0.2972	0.0759
0.2982	0.00918	0.2982	-0.00822	0.2982	0.07691
0.2992	0.00956	0.2992	-0.0073	0.2992	0.07813
0.3002	0.00987	0.3002	-0.00621	0.3002	0.07928
0.3012	0.01015	0.3012	-0.00537	0.3012	0.08034
0.3022	0.01047	0.3022	-0.00472	0.3022	0.08153
0.3032	0.01089	0.3032	-0.00405	0.3032	0.0827
0.3042	0.01114	0.3042	-0.00314	0.3042	0.08388
0.3052	0.01135	0.3052	-0.0023	0.3052	0.08505
0.3062	0.01165	0.3062	-0.00173	0.3062	0.08593
0.3072	0.01205	0.3072	-0.001	0.3072	0.08693
0.3082	0.01244	0.3082	-8.4448e-05	0.3082	0.08787
0.3092	0.01268	0.3092	0.000837382	0.3092	0.08873
0.3102	0.01299	0.3102	0.00161	0.3102	0.08951
0.3112	0.01334	0.3112	0.0022	0.3112	0.09009
0.3122	0.01366	0.3122	0.00277	0.3122	0.09081
0.3132	0.01392	0.3132	0.00364	0.3132	0.09157
0.3142	0.01425	0.3142	0.00473	0.3142	0.09278
0.3152	0.01462	0.3152	0.00537	0.3152	0.09315
0.3162	0.01496	0.3162	0.00599	0.3162	0.09361
0.3172	0.01525	0.3172	0.00676	0.3172	0.09405
0.3182	0.01552	0.3182	0.00751	0.3182	0.09463
0.3192	0.01574	0.3192	0.00813	0.3192	0.09506
0.3202	0.01606	0.3202	0.00856	0.3202	0.09558
0.3212	0.01637	0.3212	0.00908	0.3212	0.09616
0.3222	0.01664	0.3222	0.00955	0.3222	0.09665
0.3232	0.01694	0.3232	0.01041	0.3232	0.09717
0.3242	0.01721	0.3242	0.01137	0.3242	0.09768
0.3252	0.01747	0.3252	0.01208	0.3252	0.0982
0.3262	0.01781	0.3262	0.01246	0.3262	0.09882
0.3272	0.01811	0.3272	0.01282	0.3272	0.09923
0.3282	0.01838	0.3282	0.01345	0.3282	0.09973
0.3292	0.01865	0.3292	0.01445	0.3292	0.10037
0.3302	0.01895	0.3302	0.01497	0.3302	0.10085
0.3312	0.01921	0.3312	0.01538	0.3312	0.10144
0.3322	0.0194	0.3322	0.01576	0.3322	0.10197
0.3332	0.01963	0.3332	0.01631	0.3332	0.10238
0.3342	0.01998	0.3342	0.01719	0.3342	0.10296
0.3352	0.02029	0.3352	0.0179	0.3352	0.10344
0.3362	0.02051	0.3362	0.01845	0.3362	0.10391
0.3372	0.02077	0.3372	0.01891	0.3372	0.10443
0.3382	0.02101	0.3382	0.01935	0.3382	0.10484
0.3392	0.02125	0.3392	0.01989	0.3392	0.10532
0.3402	0.02149	0.3402	0.02058	0.3402	0.10584
0.3412	0.02183	0.3412	0.02109	0.3412	0.10616
0.3422	0.02218	0.3422	0.02175	0.3422	0.10658
0.3432	0.02245	0.3432	0.02217	0.3432	0.10689
0.3442	0.0227	0.3442	0.02282	0.3442	0.10731
0.3452	0.02294	0.3452	0.02342	0.3452	0.10784
0.3462	0.02316	0.3462	0.02381	0.3462	0.10805
0.3472	0.02337	0.3472	0.0243	0.3472	0.10847
0.3482	0.02353	0.3482	0.0249	0.3482	0.10878
0.3492	0.02383	0.3492	0.02548	0.3492	0.10899
0.3502	0.02415	0.3502	0.02583	0.3502	0.10931
0.3512	0.02436	0.3512	0.02628	0.3512	0.10962
0.3522	0.02455	0.3522	0.02685	0.3522	0.10994
0.3532	0.02483	0.3532	0.0275	0.3532	0.11025
0.3542	0.02513	0.3542	0.02801	0.3542	0.11046
0.3552	0.02539	0.3552	0.02839	0.3552	0.11078
0.3562	0.02548	0.3562	0.02883	0.3562	0.11099
0.3572	0.02571	0.3572	0.02943	0.3572	0.1112
0.3582	0.02605	0.3582	0.02992	0.3582	0.11141
0.3592	0.02634	0.3592	0.0303	0.3592	0.11151
0.3602	0.02655	0.3602	0.03072	0.3602	0.11183
0.3612	0.02672	0.3612	0.03141	0.3612	0.11204
0.3622	0.02696	0.3622	0.03187	0.3622	0.11214
0.3632	0.02727	0.3632	0.03227	0.3632	0.11225
0.3642	0.02749	0.3642	0.03249	0.3642	0.11246
0.3652	0.02766	0.3652	0.03307	0.3652	0.11256
0.3662	0.0279	0.3662	0.03376	0.3662	0.11277
0.3672	0.02816	0.3672	0.03418	0.3672	0.11288
0.3682	0.02838	0.3682	0.0344	0.3682	0.11288
0.3692	0.02855	0.3692	0.03483	0.3692	0.11309
0.3702	0.0287	0.3702	0.03545	0.3702	0.11309
0.3712	0.02904	0.3712	0.03609	0.3712	0.11319
0.3722	0.02937	0.3722	0.03658	0.3722	0.11319
0.3732	0.02954	0.3732	0.03665	0.3732	0.11319
0.3742	0.02968	0.3742	0.03698	0.3742	0.1133
0.3752	0.02988	0.3752	0.03736	0.3752	0.1133
0.3762	0.03012	0.3762	0.03807	0.3762	0.1133
0.3772	0.03041	0.3772	0.0386	0.3772	0.1134
0.3782	0.03052	0.3782	0.03893	0.3782	0.1133
0.3792	0.03075	0.3792	0.03913	0.3792	0.1134
0.3802	0.03101	0.3802	0.03951	0.3802	0.1134
0.3812	0.03114	0.3812	0.04002	0.3812	0.1133
0.3822	0.03133	0.3822	0.0404	0.3822	0.1134
0.3832	0.03148	0.3832	0.04051	0.3832	0.1133
0.3842	0.03167	0.3842	0.04075	0.3842	0.11319
0.3852	0.03191	0.3852	0.04133	0.3852	0.1133
0.3862	0.03211	0.3862	0.04199	0.3862	0.11319
0.3872	0.03234	0.3872	0.04228	0.3872	0.11319
0.3882	0.03248	0.3882	0.04242	0.3882	0.11319
0.3892	0.03265	0.3892	0.04273	0.3892	0.11309
0.3902	0.03284	0.3902	0.04333	0.3902	0.11309
0.3912	0.03299	0.3912	0.04375	0.3912	0.11298
0.3922	0.03322	0.3922	0.04399	0.3922	0.11298
0.3932	0.03342	0.3932	0.04417	0.3932	0.11309
0.3942	0.03355	0.3942	0.04448	0.3942	0.11288
0.3952	0.03377	0.3952	0.04492	0.3952	0.11298
0.3962	0.03399	0.3962	0.0453	0.3962	0.11298
0.3972	0.03424	0.3972	0.04565	0.3972	0.11288
0.3982	0.03442	0.3982	0.04596	0.3982	0.11288
0.3992	0.03456	0.3992	0.04614	0.3992	0.11288
0.4002	0.03462	0.4002	0.04645	0.4002	0.11277
0.4012	0.03484	0.4012	0.04688	0.4012	0.11288
0.4022	0.03505	0.4022	0.04707	0.4022	0.11277
0.4032	0.03519	0.4032	0.04741	0.4032	0.11288
0.4042	0.0354	0.4042	0.04759	0.4042	0.11288
0.4052	0.03558	0.4052	0.04792	0.4052	0.11288
0.4062	0.03575	0.4062	0.04841	0.4062	0.11298
0.4072	0.03595	0.4072	0.04872	0.4072	0.11298
0.4082	0.03608	0.4082	0.04885	0.4082	0.11298
0.4092	0.03618	0.4092	0.04909	0.4092	0.11309
0.4102	0.03629	0.4102	0.04932	0.4102	0.11309
0.4112	0.03646	0.4112	0.04967	0.4112	0.1133
0.4122	0.03667	0.4122	0.04992	0.4122	0.1134
0.4132	0.03687	0.4132	0.05023	0.4132	0.11351
0.4142	0.03704	0.4142	0.0506	0.4142	0.11372
0.4152	0.03716	0.4152	0.05087	0.4152	0.11382
0.4162	0.03733	0.4162	0.05107	0.4162	0.11403
0.4172	0.03754	0.4172	0.05132	0.4172	0.11435
0.4182	0.03767	0.4182	0.05171	0.4182	0.11456
0.4192	0.03782	0.4192	0.05205	0.4192	0.11477
0.4202	0.038	0.4202	0.05222	0.4202	0.11508
0.4212	0.0382	0.4212	0.05243	0.4212	0.1154
0.4222	0.03839	0.4222	0.05293	0.4222	0.11582
0.4232	0.03848	0.4232	0.05338	0.4232	0.11613
0.4242	0.03866	0.4242	0.05362	0.4242	0.11655
0.4252	0.03884	0.4252	0.05371	0.4252	0.11708
0.4262	0.03896	0.4262	0.05411	0.4262	0.1175
0.4272	0.03909	0.4272	0.05455	0.4272	0.11813
0.4282	0.03931	0.4282	0.05471	0.4282	0.11865
0.4292	0.03958	0.4292	0.0548	0.4292	0.11918
0.4302	0.0398	0.4302	0.05533	0.4302	0.11981
0.4312	0.03994	0.4312	0.05584	0.4312	0.12044
0.4322	0.04007	0.4322	0.0562	0.4322	0.12117
0.4332	0.04026	0.4332	0.05637	0.4332	0.12201
0.4342	0.04047	0.4342	0.05662	0.4342	0.12275
0.4352	0.04057	0.4352	0.05708	0.4352	0.12369
0.4362	0.04067	0.4362	0.05755	0.4362	0.12453
0.4372	0.04082	0.4372	0.05779	0.4372	0.12548
0.4382	0.0411	0.4382	0.058	0.4382	0.12653
0.4392	0.0414	0.4392	0.05842	0.4392	0.12758
0.4402	0.04159	0.4402	0.0591	0.4402	0.12863
0.4412	0.04173	0.4412	0.0595	0.4412	0.12989
0.4422	0.04193	0.4422	0.0597	0.4422	0.13104
0.4432	0.04217	0.4432	0.06006	0.4432	0.13241
0.4442	0.04236	0.4442	0.06057	0.4442	0.13367
0.4452	0.04267	0.4452	0.06104	0.4452	0.13503
0.4462	0.04284	0.4462	0.06139	0.4462	0.13661
0.4472	0.04302	0.4472	0.06179	0.4472	0.13808
0.4482	0.04323	0.4482	0.06239	0.4482	0.13955
0.4492	0.04349	0.4492	0.06279	0.4492	0.14123
0.4502	0.04367	0.4502	0.06321	0.4502	0.1428
0.4512	0.04399	0.4512	0.06368	0.4512	0.14469
0.4522	0.04417	0.4522	0.0641	0.4522	0.14658
0.4532	0.0444	0.4532	0.06445	0.4532	0.14837
0.4542	0.0446	0.4542	0.06497	0.4542	0.15036
0.4552	0.0448	0.4552	0.06563	0.4552	0.15246
0.4562	0.04507	0.4562	0.06625	0.4562	0.15456
0.4572	0.04536	0.4572	0.06681	0.4572	0.15677
0.4582	0.04558	0.4582	0.0673	0.4582	0.15887
0.4592	0.04587	0.4592	0.06794	0.4592	0.16118
0.4602	0.04613	0.4602	0.06856	0.4602	0.16359
0.4612	0.04643	0.4612	0.06907	0.4612	0.16601
0.4622	0.0467	0.4622	0.06969	0.4622	0.16853
0.4632	0.04693	0.4632	0.07042	0.4632	0.17105
0.4642	0.04729	0.4642	0.07123	0.4642	0.17367
0.4652	0.04761	0.4652	0.07189	0.4652	0.1764
0.4662	0.04798	0.4662	0.07251	0.4662	0.17903
0.4672	0.04826	0.4672	0.07324	0.4672	0.18186
0.4682	0.04857	0.4682	0.07417	0.4682	0.1847
0.4692	0.04898	0.4692	0.075	0.4692	0.18774
0.4702	0.04938	0.4702	0.07557	0.4702	0.19079
0.4712	0.04967	0.4712	0.07633	0.4712	0.19383
0.4722	0.04999	0.4722	0.07739	0.4722	0.19698
0.4732	0.0504	0.4732	0.07831	0.4732	0.20024
0.4742	0.05085	0.4742	0.07913	0.4742	0.20318
0.4752	0.05129	0.4752	0.07993	0.4752	0.20654
0.4762	0.05161	0.4762	0.0809	0.4762	0.2099
0.4772	0.05199	0.4772	0.08195	0.4772	0.21336
0.4782	0.05255	0.4782	0.08294	0.4782	0.21693
0.4792	0.05299	0.4792	0.08372	0.4792	0.22061
0.4802	0.05338	0.4802	0.08472	0.4802	0.22439
0.4812	0.05378	0.4812	0.086	0.4812	0.22806
0.4822	0.05428	0.4822	0.08705	0.4822	0.23153
0.4832	0.05485	0.4832	0.08809	0.4832	0.23531
0.4842	0.05533	0.4842	0.08909	0.4842	0.2393
0.4852	0.05578	0.4852	0.09027	0.4852	0.24339
0.4862	0.05627	0.4862	0.0916	0.4862	0.24728
0.4872	0.05676	0.4872	0.09286	0.4872	0.25116
0.4882	0.05725	0.4882	0.09395	0.4882	0.25526
0.4892	0.0578	0.4892	0.09519	0.4892	0.25956
0.4902	0.05831	0.4902	0.09637	0.4902	0.26376
0.4912	0.05891	0.4912	0.09779	0.4912	0.26796
0.4922	0.05946	0.4922	0.0991	0.4922	0.27216
0.4932	0.06004	0.4932	0.10041	0.4932	0.27647
0.4942	0.06062	0.4942	0.10179	0.4942	0.28098
0.4952	0.06116	0.4952	0.10319	0.4952	0.28539
0.4962	0.0617	0.4962	0.10463	0.4962	0.2897
0.4972	0.06235	0.4972	0.10609	0.4972	0.29421
0.4982	0.06302	0.4982	0.10754	0.4982	0.29862
0.4992	0.06373	0.4992	0.10909	0.4992	0.30335
0.5002	0.06432	0.5002	0.11064	0.5002	0.30796
0.5012	0.06502	0.5012	0.11226	0.5012	0.31269
0.5022	0.06573	0.5022	0.11391	0.5022	0.31752
0.5032	0.06638	0.5032	0.11542	0.5032	0.32214
0.5042	0.06711	0.5042	0.1171	0.5042	0.32697
0.5052	0.06773	0.5052	0.11883	0.5052	0.3318
0.5062	0.0685	0.5062	0.12047	0.5062	0.33663
0.5072	0.06926	0.5072	0.12221	0.5072	0.34157
0.5082	0.06994	0.5082	0.12405	0.5082	0.3465
0.5092	0.07058	0.5092	0.12582	0.5092	0.35133
0.5102	0.07138	0.5102	0.12767	0.5102	0.35648
0.5112	0.07216	0.5112	0.12947	0.5112	0.36131
0.5122	0.07298	0.5122	0.13139	0.5122	0.36635
0.5132	0.0738	0.5132	0.13332	0.5132	0.37149
0.5142	0.07459	0.5142	0.13523	0.5142	0.37664
0.5152	0.07543	0.5152	0.13719	0.5152	0.38157
0.5162	0.07629	0.5162	0.13914	0.5162	0.38672
0.5172	0.07717	0.5172	0.1412	0.5172	0.39197
0.5182	0.07797	0.5182	0.14327	0.5182	0.39732
0.5192	0.07881	0.5192	0.14529	0.5192	0.40257
0.5202	0.0797	0.5202	0.1474	0.5202	0.40761
0.5212	0.08072	0.5212	0.14951	0.5212	0.41307
0.5222	0.08149	0.5222	0.15164	0.5222	0.41853
0.5232	0.08225	0.5232	0.15377	0.5232	0.4241
0.5242	0.08323	0.5242	0.15585	0.5242	0.42924
0.5252	0.08415	0.5252	0.15805	0.5252	0.4346
0.5262	0.08524	0.5262	0.16032	0.5262	0.44027
0.5272	0.08616	0.5272	0.16254	0.5272	0.44594
0.5282	0.08708	0.5282	0.16476	0.5282	0.45108
0.5292	0.08802	0.5292	0.16706	0.5292	0.45623
0.5302	0.08904	0.5302	0.1693	0.5302	0.46158
0.5312	0.09	0.5312	0.17163	0.5312	0.46757
0.5322	0.09085	0.5322	0.17399	0.5322	0.47313
0.5332	0.09195	0.5332	0.17639	0.5332	0.47859
0.5342	0.09296	0.5342	0.17878	0.5342	0.48416
0.5352	0.09417	0.5352	0.18118	0.5352	0.49004
0.5362	0.09509	0.5362	0.18346	0.5362	0.49571
0.5372	0.09613	0.5372	0.186	0.5372	0.50096
0.5382	0.09725	0.5382	0.18855	0.5382	0.50642
0.5392	0.09831	0.5392	0.1911	0.5392	0.51209
0.5402	0.09941	0.5402	0.19347	0.5402	0.51828
0.5412	0.10048	0.5412	0.19601	0.5412	0.52406
0.5422	0.10157	0.5422	0.19874	0.5422	0.52962
0.5432	0.10276	0.5432	0.20129	0.5432	0.53508
0.5442	0.10387	0.5442	0.20384	0.5442	0.54096
0.5452	0.10498	0.5452	0.20639	0.5452	0.54674
0.5462	0.10609	0.5462	0.20894	0.5462	0.5522
0.5472	0.10728	0.5472	0.21167	0.5472	0.55787
0.5482	0.10844	0.5482	0.2144	0.5482	0.56385
0.5492	0.10956	0.5492	0.21694	0.5492	0.56984
0.5502	0.11081	0.5502	0.21967	0.5502	0.57593
0.5512	0.11192	0.5512	0.2224	0.5512	0.58212
0.5522	0.11317	0.5522	0.22513	0.5522	0.588
0.5532	0.11447	0.5532	0.22786	0.5532	0.59336
0.5542	0.11564	0.5542	0.23059	0.5542	0.59903
0.5552	0.11687	0.5552	0.23351	0.5552	0.60501
0.5562	0.11807	0.5562	0.23624	0.5562	0.61121
0.5572	0.11931	0.5572	0.23897	0.5572	0.61698
0.5582	0.12052	0.5582	0.2417	0.5582	0.62307
0.5592	0.1218	0.5592	0.24461	0.5592	0.62937
0.5602	0.12307	0.5602	0.24752	0.5602	0.63557
0.5612	0.12436	0.5612	0.25043	0.5612	0.64103
0.5622	0.12568	0.5622	0.25334	0.5622	0.6467
0.5632	0.12697	0.5632	0.25607	0.5632	0.6531
0.5642	0.1282	0.5642	0.25899	0.5642	0.65951
0.5652	0.12939	0.5652	0.26208	0.5652	0.66528
0.5662	0.13068	0.5662	0.26499	0.5662	0.67106
0.5672	0.1321	0.5672	0.2679	0.5672	0.67704
0.5682	0.13339	0.5682	0.27082	0.5682	0.68345
0.5692	0.13468	0.5692	0.27373	0.5692	0.68964
0.5702	0.13597	0.5702	0.277	0.5702	0.69552
0.5712	0.13726	0.5712	0.27992	0.5712	0.70161
0.5722	0.13855	0.5722	0.28301	0.5722	0.70791
0.5732	0.13997	0.5732	0.28592	0.5732	0.71421
0.5742	0.14138	0.5742	0.28902	0.5742	0.72009
0.5752	0.1428	0.5752	0.29211	0.5752	0.72608
0.5762	0.14422	0.5762	0.2952	0.5762	0.73238
0.5772	0.14564	0.5772	0.2983	0.5772	0.73857
0.5782	0.14693	0.5782	0.30139	0.5782	0.74456
0.5792	0.14835	0.5792	0.30449	0.5792	0.75075
0.5802	0.14977	0.5802	0.30758	0.5802	0.75747
0.5812	0.15119	0.5812	0.31049	0.5812	0.76398
0.5822	0.15261	0.5822	0.31359	0.5822	0.77028
0.5832	0.15403	0.5832	0.31686	0.5832	0.77595
0.5842	0.15545	0.5842	0.31996	0.5842	0.78183
0.5852	0.15699	0.5852	0.32305	0.5852	0.78824
0.5862	0.15841	0.5862	0.32614	0.5862	0.79475
0.5872	0.1597	0.5872	0.32942	0.5872	0.80105
0.5882	0.16138	0.5882	0.3327	0.5882	0.80724
0.5892	0.16267	0.5892	0.33579	0.5892	0.81354
0.5902	0.16422	0.5902	0.33888	0.5902	0.82058
0.5912	0.16564	0.5912	0.34216	0.5912	0.82719
0.5922	0.16718	0.5922	0.34562	0.5922	0.83318
0.5932	0.1686	0.5932	0.34871	0.5932	0.83906
0.5942	0.17002	0.5942	0.35162	0.5942	0.84557
0.5952	0.17157	0.5952	0.3549	0.5952	0.85229
0.5962	0.17312	0.5962	0.35818	0.5962	0.8588
0.5972	0.17467	0.5972	0.36163	0.5972	0.86468
0.5982	0.17596	0.5982	0.36473	0.5982	0.87119
0.5992	0.17763	0.5992	0.368	0.5992	0.87759
0.6002	0.17905	0.6002	0.37128	0.6002	0.88431
0.6012	0.1806	0.6012	0.37474	0.6012	0.89082
0.6022	0.18215	0.6022	0.37801	0.6022	0.89702
0.6032	0.1837	0.6032	0.38129	0.6032	0.90342
0.6042	0.18512	0.6042	0.38457	0.6042	0.91004
0.6052	0.18666	0.6052	0.38802	0.6052	0.91644
0.6062	0.18821	0.6062	0.3913	0.6062	0.92306
0.6072	0.18976	0.6072	0.39458	0.6072	0.92988
0.6082	0.19144	0.6082	0.39785	0.6082	0.93639
0.6092	0.19298	0.6092	0.40131	0.6092	0.94259
0.6102	0.19453	0.6102	0.40477	0.6102	0.94878
0.6112	0.19608	0.6112	0.40804	0.6112	0.95592
0.6122	0.19763	0.6122	0.4115	0.6122	0.96296
0.6132	0.19918	0.6132	0.41496	0.6132	0.96926
0.6142	0.20085	0.6142	0.41842	0.6142	0.97524
0.6152	0.20253	0.6152	0.42188	0.6152	0.98228
0.6162	0.20421	0.6162	0.42515	0.6162	0.98963
0.6172	0.20576	0.6172	0.42861	0.6172	0.99656
0.6182	0.2073	0.6182	0.43207	0.6182	1.00202
0.6192	0.20885	0.6192	0.43553	0.6192	1.00832
0.6202	0.2104	0.6202	0.43898	0.6202	1.01535
0.6212	0.21195	0.6212	0.44244	0.6212	1.02281
0.6222	0.21362	0.6222	0.44608	0.6222	1.02879
0.6232	0.2153	0.6232	0.44954	0.6232	1.0352
0.6242	0.21685	0.6242	0.45282	0.6242	1.04255
0.6252	0.2184	0.6252	0.45627	0.6252	1.05
0.6262	0.22007	0.6262	0.45955	0.6262	1.0563
0.6272	0.22188	0.6272	0.46319	0.6272	1.06155
0.6282	0.22343	0.6282	0.46683	0.6282	1.0689
0.6292	0.22498	0.6292	0.47065	0.6292	1.07625
0.6302	0.22652	0.6302	0.47393	0.6302	1.0836
0.6312	0.22846	0.6312	0.47739	0.6312	1.0899
0.6322	0.23001	0.6322	0.48084	0.6322	1.09725
0.6332	0.23156	0.6332	0.48448	0.6332	1.1046
0.6342	0.2331	0.6342	0.48794	0.6342	1.1109
0.6352	0.23491	0.6352	0.4914	0.6352	1.1172
0.6362	0.23659	0.6362	0.49504	0.6362	1.1235
0.6372	0.23813	0.6372	0.49886	0.6372	1.13085
0.6382	0.2402	0.6382	0.5025	0.6382	1.1382
0.6392	0.24175	0.6392	0.50578	0.6392	1.1445
0.6402	0.24329	0.6402	0.50924	0.6402	1.15185
0.6412	0.2451	0.6412	0.51288	0.6412	1.1592
0.6422	0.24665	0.6422	0.5167	0.6422	1.16655
0.6432	0.2482	0.6432	0.52016	0.6432	1.17285
0.6442	0.25	0.6442	0.52361	0.6442	1.17915
0.6452	0.25168	0.6452	0.52725	0.6452	1.18545
0.6462	0.25349	0.6462	0.53108	0.6462	1.1928
0.6472	0.25503	0.6472	0.53472	0.6472	1.20015
0.6482	0.25684	0.6482	0.53817	0.6482	1.20855
0.6492	0.25877	0.6492	0.54181	0.6492	1.2159
0.6502	0.26045	0.6502	0.54564	0.6502	1.2222
0.6512	0.26213	0.6512	0.54928	0.6512	1.22745
0.6522	0.26406	0.6522	0.55273	0.6522	1.2348
0.6532	0.26561	0.6532	0.55637	0.6532	1.24215
0.6542	0.26755	0.6542	0.56038	0.6542	1.24845
0.6552	0.26922	0.6552	0.56438	0.6552	1.2558
0.6562	0.2709	0.6562	0.56784	0.6562	1.26315
0.6572	0.27284	0.6572	0.5713	0.6572	1.27155
0.6582	0.27438	0.6582	0.57494	0.6582	1.2789
0.6592	0.27593	0.6592	0.57876	0.6592	1.2852
0.6602	0.27787	0.6602	0.58258	0.6602	1.29045
0.6612	0.27954	0.6612	0.58604	0.6612	1.29885
0.6622	0.28135	0.6622	0.58968	0.6622	1.3062
0.6632	0.2829	0.6632	0.59387	0.6632	1.31355
0.6642	0.2847	0.6642	0.59769	0.6642	1.31985
0.6652	0.28677	0.6652	0.60115	0.6652	1.3272
0.6662	0.28832	0.6662	0.60442	0.6662	1.33455
0.6672	0.28999	0.6672	0.60824	0.6672	1.3419
0.6682	0.29167	0.6682	0.61225	0.6682	1.34925
0.6692	0.29348	0.6692	0.61625	0.6692	1.35555
0.6702	0.29528	0.6702	0.61971	0.6702	1.3629
0.6712	0.29722	0.6712	0.62317	0.6712	1.37025
0.6722	0.29889	0.6722	0.62717	0.6722	1.37655
0.6732	0.30083	0.6732	0.63118	0.6732	1.3839
0.6742	0.30263	0.6742	0.63482	0.6742	1.39125
0.6752	0.30431	0.6752	0.63827	0.6752	1.3986
0.6762	0.30612	0.6762	0.64191	0.6762	1.40595
0.6772	0.30805	0.6772	0.64574	0.6772	1.4133
0.6782	0.30999	0.6782	0.64938	0.6782	1.42065
0.6792	0.31166	0.6792	0.65338	0.6792	1.428
0.6802	0.31347	0.6802	0.65738	0.6802	1.4343
0.6812	0.31515	0.6812	0.66157	0.6812	1.44165
0.6822	0.31721	0.6822	0.66539	0.6822	1.45005
0.6832	0.31889	0.6832	0.66903	0.6832	1.4574
0.6842	0.32069	0.6842	0.67249	0.6842	1.46475
0.6852	0.32237	0.6852	0.67631	0.6852	1.47105
0.6862	0.32405	0.6862	0.6805	0.6862	1.4784
0.6872	0.32585	0.6872	0.68414	0.6872	1.48575
0.6882	0.32753	0.6882	0.68796	0.6882	1.4931
0.6892	0.32947	0.6892	0.69178	0.6892	1.50045
0.6902	0.33114	0.6902	0.69579	0.6902	1.50675
0.6912	0.33295	0.6912	0.69979	0.6912	1.51515
0.6922	0.33463	0.6922	0.70343	0.6922	1.5225
0.6932	0.33643	0.6932	0.70725	0.6932	1.5288
0.6942	0.33837	0.6942	0.71126	0.6942	1.53615
0.6952	0.34017	0.6952	0.71526	0.6952	1.54455
0.6962	0.34224	0.6962	0.71908	0.6962	1.5519
0.6972	0.34404	0.6972	0.72272	0.6972	1.5582
0.6982	0.34598	0.6982	0.72673	0.6982	1.5645
0.6992	0.34778	0.6992	0.73073	0.6992	1.5729
0.7002	0.34959	0.7002	0.73455	0.7002	1.5813
0.7012	0.35127	0.7012	0.73819	0.7012	1.58865
0.7022	0.35307	0.7022	0.74183	0.7022	1.59495
0.7032	0.35475	0.7032	0.74602	0.7032	1.6023
0.7042	0.35681	0.7042	0.7502	0.7042	1.60965
0.7052	0.35875	0.7052	0.75421	0.7052	1.61805
0.7062	0.36068	0.7062	0.75785	0.7062	1.6254
0.7072	0.36236	0.7072	0.76185	0.7072	1.63065
0.7082	0.3643	0.7082	0.76567	0.7082	1.638
0.7092	0.36623	0.7092	0.76968	0.7092	1.64745
0.7102	0.36804	0.7102	0.7735	0.7102	1.6548
0.7112	0.36984	0.7112	0.7775	0.7112	1.66215
0.7122	0.37178	0.7122	0.78114	0.7122	1.67055
0.7132	0.37371	0.7132	0.78497	0.7132	1.6779
0.7142	0.37539	0.7142	0.78933	0.7142	1.68525
0.7152	0.37707	0.7152	0.79352	0.7152	1.69155
0.7162	0.37913	0.7162	0.79734	0.7162	1.6989
0.7172	0.3812	0.7172	0.80116	0.7172	1.7052
0.7182	0.38326	0.7182	0.80499	0.7182	1.7136
0.7192	0.38507	0.7192	0.80899	0.7192	1.72095
0.7202	0.38687	0.7202	0.81281	0.7202	1.72935
0.7212	0.38894	0.7212	0.81663	0.7212	1.7367
0.7222	0.39126	0.7222	0.82082	0.7222	1.74405
0.7232	0.39319	0.7232	0.82537	0.7232	1.75035
0.7242	0.395	0.7242	0.82937	0.7242	1.75875
0.7252	0.3968	0.7252	0.83301	0.7252	1.7661
0.7262	0.39913	0.7262	0.83665	0.7262	1.77345
0.7272	0.40119	0.7272	0.84102	0.7272	1.77975
0.7282	0.40313	0.7282	0.84521	0.7282	1.78815
0.7292	0.40493	0.7292	0.84958	0.7292	1.79655
0.7302	0.40674	0.7302	0.85303	0.7302	1.8039
0.7312	0.40841	0.7312	0.85704	0.7312	1.8102
0.7322	0.41009	0.7322	0.86159	0.7322	1.8165
0.7332	0.41203	0.7332	0.86596	0.7332	1.8249
0.7342	0.41383	0.7342	0.86978	0.7342	1.83225
0.7352	0.41628	0.7352	0.87324	0.7352	1.8396
0.7362	0.41809	0.7362	0.87706	0.7362	1.84695
0.7372	0.42002	0.7372	0.88143	0.7372	1.8543
0.7382	0.42222	0.7382	0.88579	0.7382	1.86165
0.7392	0.42415	0.7392	0.8898	0.7392	1.869
0.7402	0.42622	0.7402	0.89344	0.7402	1.87635
0.7412	0.42828	0.7412	0.89744	0.7412	1.8837
0.7422	0.43047	0.7422	0.90163	0.7422	1.89105
0.7432	0.43241	0.7432	0.90563	0.7432	1.8984
0.7442	0.43447	0.7442	0.90982	0.7442	1.90575
0.7452	0.43615	0.7452	0.91364	0.7452	1.91415
0.7462	0.43821	0.7462	0.91764	0.7462	1.92045
0.7472	0.43989	0.7472	0.92183	0.7472	1.9278
0.7482	0.44208	0.7482	0.92565	0.7482	1.9341
0.7492	0.44415	0.7492	0.92984	0.7492	1.94145
0.7502	0.44595	0.7502	0.93384	0.7502	1.94985
0.7512	0.44776	0.7512	0.93803	0.7512	1.95825
0.7522	0.44995	0.7522	0.94203	0.7522	1.96665
0.7532	0.45163	0.7532	0.94604	0.7532	1.97295
0.7542	0.45369	0.7542	0.95004	0.7542	1.97925
0.7552	0.4555	0.7552	0.95423	0.7552	1.9866
0.7562	0.45769	0.7562	0.95823	0.7562	1.995
0.7572	0.45937	0.7572	0.96242	0.7572	2.0013
0.7582	0.46156	0.7582	0.9666	0.7582	2.0076
0.7592	0.46363	0.7592	0.97061	0.7592	2.0139
0.7602	0.46543	0.7602	0.97497	0.7602	2.0223
0.7612	0.4675	0.7612	0.9788	0.7612	2.03175
0.7622	0.46917	0.7622	0.98262	0.7622	2.0391
0.7632	0.47111	0.7632	0.9868	0.7632	2.0454
0.7642	0.4733	0.7642	0.99135	0.7642	2.0517
0.7652	0.47562	0.7652	0.99572	0.7652	2.05905
0.7662	0.47782	0.7662	0.99954	0.7662	2.06745
0.7672	0.47962	0.7672	1.00337	0.7672	2.0748
0.7682	0.48156	0.7682	1.00792	0.7682	2.08215
0.7692	0.48362	0.7692	1.01228	0.7692	2.0895
0.7702	0.48581	0.7702	1.01611	0.7702	2.09685
0.7712	0.48736	0.7712	1.01975	0.7712	2.10315
0.7722	0.4893	0.7722	1.02393	0.7722	2.1105
0.7732	0.49149	0.7732	1.02866	0.7732	2.11785
0.7742	0.49355	0.7742	1.03303	0.7742	2.1252
0.7752	0.49549	0.7752	1.03685	0.7752	2.13255
0.7762	0.49742	0.7762	1.04086	0.7762	2.1399
0.7772	0.4991	0.7772	1.04504	0.7772	2.1462
0.7782	0.50142	0.7782	1.04941	0.7782	2.15355
0.7792	0.50349	0.7792	1.05305	0.7792	2.15985
0.7802	0.50529	0.7802	1.05687	0.7802	2.1672
0.7812	0.5071	0.7812	1.06106	0.7812	2.17455
0.7822	0.50981	0.7822	1.06561	0.7822	2.18295
0.7832	0.51213	0.7832	1.07016	0.7832	2.1903
0.7842	0.51407	0.7842	1.07453	0.7842	2.1966
0.7852	0.516	0.7852	1.07853	0.7852	2.20395
0.7862	0.51781	0.7862	1.08235	0.7862	2.2113
0.7872	0.51987	0.7872	1.08636	0.7872	2.2197
0.7882	0.52193	0.7882	1.09073	0.7882	2.226
0.7892	0.52413	0.7892	1.09491	0.7892	2.2323
0.7902	0.52645	0.7902	1.09873	0.7902	2.2386
0.7912	0.52851	0.7912	1.10292	0.7912	2.247
0.7922	0.53058	0.7922	1.10783	0.7922	2.2554
0.7932	0.53238	0.7932	1.1122	0.7932	2.2617
0.7942	0.53432	0.7942	1.11602	0.7942	2.268
0.7952	0.536	0.7952	1.11948	0.7952	2.27535
0.7962	0.5378	0.7962	1.12385	0.7962	2.28375
0.7972	0.53999	0.7972	1.1284	0.7972	2.29005
0.7982	0.54206	0.7982	1.13259	0.7982	2.29635
0.7992	0.54399	0.7992	1.13659	0.7992	2.30265
0.8002	0.5458	0.8002	1.14114	0.8002	2.31105
0.8012	0.54773	0.8012	1.14587	0.8012	2.31735
0.8022	0.54993	0.8022	1.15024	0.8022	2.32575
0.8032	0.55199	0.8032	1.1537	0.8032	2.3331
0.8042	0.55393	0.8042	1.15716	0.8042	2.34045
0.8052	0.55612	0.8052	1.16189	0.8052	2.34675
0.8062	0.55857	0.8062	1.1668	0.8062	2.35305
0.8072	0.56063	0.8072	1.17099	0.8072	2.35935
0.8082	0.56257	0.8082	1.17426	0.8082	2.36565
0.8092	0.56425	0.8092	1.17863	0.8092	2.373
0.8102	0.5667	0.8102	1.183	0.8102	2.38035
0.8112	0.56889	0.8112	1.18755	0.8112	2.38875
0.8122	0.57095	0.8122	1.19155	0.8122	2.3961
0.8132	0.57289	0.8132	1.19556	0.8132	2.40135
0.8142	0.5747	0.8142	1.19956	0.8142	2.40765
0.8152	0.57676	0.8152	1.20393	0.8152	2.415
0.8162	0.57882	0.8162	1.20812	0.8162	2.42235
0.8172	0.58102	0.8172	1.21212	0.8172	2.42865
0.8182	0.58295	0.8182	1.21649	0.8182	2.43495
0.8192	0.58527	0.8192	1.22067	0.8192	2.44335
0.8202	0.5876	0.8202	1.22468	0.8202	2.45175
0.8212	0.58992	0.8212	1.22868	0.8212	2.4591
0.8222	0.59185	0.8222	1.23269	0.8222	2.4633
0.8232	0.59366	0.8232	1.23669	0.8232	2.47065
0.8242	0.59534	0.8242	1.24106	0.8242	2.47695
0.8252	0.5974	0.8252	1.24543	0.8252	2.48325
0.8262	0.59985	0.8262	1.24979	0.8262	2.48955
0.8272	0.60204	0.8272	1.25434	0.8272	2.49585
0.8282	0.60411	0.8282	1.25817	0.8282	2.50425
0.8292	0.6063	0.8292	1.26235	0.8292	2.51265
0.8302	0.60849	0.8302	1.2669	0.8302	2.51895
0.8312	0.61043	0.8312	1.27127	0.8312	2.5242
0.8322	0.61275	0.8322	1.27527	0.8322	2.52945
0.8332	0.61481	0.8332	1.27891	0.8332	2.5368
0.8342	0.61662	0.8342	1.2831	0.8342	2.54415
0.8352	0.61843	0.8352	1.28783	0.8352	2.5494
0.8362	0.62036	0.8362	1.29256	0.8362	2.55675
0.8372	0.62255	0.8372	1.2962	0.8372	2.56515
0.8382	0.62475	0.8382	1.30075	0.8382	2.5725
0.8392	0.62668	0.8392	1.30494	0.8392	2.5788
0.8402	0.62862	0.8402	1.30913	0.8402	2.5851
0.8412	0.63055	0.8412	1.31313	0.8412	2.59035
0.8422	0.63313	0.8422	1.31713	0.8422	2.5977
0.8432	0.63545	0.8432	1.32168	0.8432	2.60295
0.8442	0.63752	0.8442	1.32587	0.8442	2.60925
0.8452	0.63945	0.8452	1.32987	0.8452	2.6166
0.8462	0.6419	0.8462	1.33388	0.8462	2.62605
0.8472	0.6441	0.8472	1.33788	0.8472	2.63235
0.8482	0.64616	0.8482	1.34243	0.8482	2.63655
0.8492	0.64823	0.8492	1.34662	0.8492	2.6418
0.8502	0.65055	0.8502	1.35044	0.8502	2.64915
0.8512	0.65248	0.8512	1.35463	0.8512	2.65545
0.8522	0.65455	0.8522	1.35918	0.8522	2.66175
0.8532	0.65687	0.8532	1.36445	0.8532	2.6691
0.8542	0.65919	0.8542	1.36955	0.8542	2.67645
0.8552	0.66138	0.8552	1.37355	0.8552	2.6838
0.8562	0.66293	0.8562	1.3781	0.8562	2.6901
0.8572	0.66512	0.8572	1.38284	0.8572	2.6943
0.8582	0.66758	0.8582	1.38702	0.8582	2.7006
0.8592	0.67003	0.8592	1.39066	0.8592	2.70795
0.8602	0.67209	0.8602	1.39467	0.8602	2.7132
0.8612	0.67403	0.8612	1.3994	0.8612	2.71845
0.8622	0.67622	0.8622	1.40431	0.8622	2.72475
0.8632	0.67867	0.8632	1.40868	0.8632	2.73315
0.8642	0.68112	0.8642	1.41232	0.8642	2.74155
0.8652	0.6828	0.8652	1.41687	0.8652	2.7468
0.8662	0.68486	0.8662	1.42087	0.8662	2.751
0.8672	0.68744	0.8672	1.42506	0.8672	2.7573
0.8682	0.69002	0.8682	1.42943	0.8682	2.76465
0.8692	0.69157	0.8692	1.43398	0.8692	2.772
0.8702	0.69389	0.8702	1.43762	0.8702	2.77725
0.8712	0.69634	0.8712	1.44162	0.8712	2.78355
0.8722	0.69879	0.8722	1.44672	0.8722	2.79195
0.8732	0.7006	0.8732	1.45145	0.8732	2.79825
0.8742	0.70253	0.8742	1.45545	0.8742	2.80245
0.8752	0.70486	0.8752	1.45909	0.8752	2.8077
0.8762	0.70705	0.8762	1.46328	0.8762	2.814
0.8772	0.70937	0.8772	1.46856	0.8772	2.82135
0.8782	0.71169	0.8782	1.47329	0.8782	2.8266
0.8792	0.71389	0.8792	1.47675	0.8792	2.83185
0.8802	0.71608	0.8802	1.48039	0.8802	2.84025
0.8812	0.71827	0.8812	1.48567	0.8812	2.8476
0.8822	0.72047	0.8822	1.49131	0.8822	2.85285
0.8832	0.72279	0.8832	1.49531	0.8832	2.856
0.8842	0.72472	0.8842	1.49895	0.8842	2.86125
0.8852	0.72717	0.8852	1.50296	0.8852	2.86755
0.8862	0.72975	0.8862	1.50751	0.8862	2.87595
0.8872	0.73208	0.8872	1.51206	0.8872	2.8812
0.8882	0.73388	0.8882	1.51624	0.8882	2.88855
0.8892	0.73582	0.8892	1.52025	0.8892	2.8959
0.8902	0.73788	0.8902	1.52534	0.8902	2.9022
0.8912	0.74007	0.8912	1.53026	0.8912	2.90535
0.8922	0.7424	0.8922	1.53426	0.8922	2.90955
0.8932	0.74472	0.8932	1.53772	0.8932	2.91585
0.8942	0.74691	0.8942	1.54154	0.8942	2.92215
0.8952	0.74923	0.8952	1.54591	0.8952	2.9295
0.8962	0.75181	0.8962	1.55064	0.8962	2.9358
0.8972	0.75362	0.8972	1.55519	0.8972	2.9442
0.8982	0.75555	0.8982	1.55919	0.8982	2.94945
0.8992	0.75762	0.8992	1.56302	0.8992	2.9547
0.9002	0.75994	0.9002	1.56702	0.9002	2.95785
0.9012	0.76175	0.9012	1.57139	0.9012	2.9631
0.9022	0.76381	0.9022	1.57576	0.9022	2.9694
0.9032	0.76626	0.9032	1.58049	0.9032	2.9757
0.9042	0.76884	0.9042	1.58449	0.9042	2.982
0.9052	0.77039	0.9052	1.5885	0.9052	2.98935
0.9062	0.77219	0.9062	1.5925	0.9062	2.9946
0.9072	0.77465	0.9072	1.59687	0.9072	3.0009
0.9082	0.77723	0.9082	1.60124	0.9082	3.0051
0.9092	0.77955	0.9092	1.60542	0.9092	3.01035
0.9102	0.78135	0.9102	1.60943	0.9102	3.0156
0.9112	0.78342	0.9112	1.61379	0.9112	3.02085
0.9122	0.78561	0.9122	1.61798	0.9122	3.02925
0.9132	0.78832	0.9132	1.62162	0.9132	3.03555
0.9142	0.79025	0.9142	1.62581	0.9142	3.04185
0.9152	0.79206	0.9152	1.63036	0.9152	3.04605
0.9162	0.79438	0.9162	1.63491	0.9162	3.0513
0.9172	0.7967	0.9172	1.63873	0.9172	3.0555
0.9182	0.7989	0.9182	1.64291	0.9182	3.0618
0.9192	0.8007	0.9192	1.64746	0.9192	3.06705
0.9202	0.80251	0.9202	1.6522	0.9202	3.07335
0.9212	0.80496	0.9212	1.65547	0.9212	3.0786
0.9222	0.80741	0.9222	1.65966	0.9222	3.08595
0.9232	0.8096	0.9232	1.66457	0.9232	3.09225
0.9242	0.81141	0.9242	1.66894	0.9242	3.0975
0.9252	0.81335	0.9252	1.67203	0.9252	3.1017
0.9262	0.81554	0.9262	1.67567	0.9262	3.10695
0.9272	0.81812	0.9272	1.68059	0.9272	3.11325
0.9282	0.82018	0.9282	1.68568	0.9282	3.1185
0.9292	0.82276	0.9292	1.68932	0.9292	3.1227
0.9302	0.82483	0.9302	1.69224	0.9302	3.129
0.9312	0.82741	0.9312	1.69624	0.9312	3.13635
0.9322	0.82986	0.9322	1.70097	0.9322	3.14475
0.9332	0.83141	0.9332	1.70625	0.9332	3.14895
0.9342	0.83347	0.9342	1.71007	0.9342	3.1521
0.9352	0.83592	0.9352	1.71408	0.9352	3.15735
0.9362	0.8385	0.9362	1.71808	0.9362	3.16365
0.9372	0.84108	0.9372	1.72227	0.9372	3.16995
0.9382	0.84327	0.9382	1.72591	0.9382	3.1731
0.9392	0.84508	0.9392	1.73027	0.9392	3.1773
0.9402	0.84701	0.9402	1.73428	0.9402	3.18465
0.9412	0.84908	0.9412	1.73828	0.9412	3.192
0.9422	0.8514	0.9422	1.74247	0.9422	3.19725
0.9432	0.85321	0.9432	1.7472	0.9432	3.2004
0.9442	0.85579	0.9442	1.75193	0.9442	3.20565
0.9452	0.85785	0.9452	1.75557	0.9452	3.2109
0.9462	0.85979	0.9462	1.75994	0.9462	3.21615
0.9472	0.86159	0.9472	1.76431	0.9472	3.2214
0.9482	0.86404	0.9482	1.76922	0.9482	3.22665
0.9492	0.86688	0.9492	1.77323	0.9492	3.2361
0.9502	0.86985	0.9502	1.77759	0.9502	3.24135
0.9512	0.87178	0.9512	1.78269	0.9512	3.2445
0.9522	0.87359	0.9522	1.78833	0.9522	3.24765
0.9532	0.87604	0.9532	1.79197	0.9532	3.2529
0.9542	0.87836	0.9542	1.79488	0.9542	3.2592
0.9552	0.8812	0.9552	1.79816	0.9552	3.2655
0.9562	0.88404	0.9562	1.80362	0.9562	3.27075
0.9572	0.88636	0.9572	1.80908	0.9572	3.27495
0.9582	0.88804	0.9582	1.81363	0.9582	3.2802
0.9592	0.8901	0.9592	1.81636	0.9592	3.2865
0.9602	0.89216	0.9602	1.82	0.9602	3.2907
0.9612	0.89436	0.9612	1.82546	0.9612	3.2928
0.9622	0.89681	0.9622	1.83092	0.9622	3.29805
0.9632	0.89849	0.9632	1.83456	0.9632	3.30435
0.9642	0.90145	0.9642	1.8382	0.9642	3.3117
0.9652	0.90326	0.9652	1.84184	0.9652	3.31695
0.9662	0.90519	0.9662	1.84548	0.9662	3.3222
0.9672	0.907	0.9672	1.84912	0.9672	3.32745
0.9682	0.90906	0.9682	1.85458	0.9682	3.3327
0.9692	0.91113	0.9692	1.85822	0.9692	3.33585
0.9702	0.91319	0.9702	1.86186	0.9702	3.339
0.9712	0.9159	0.9712	1.8655	0.9712	3.3453
0.9722	0.91835	0.9722	1.86914	0.9722	3.3516
0.9732	0.92054	0.9732	1.8746	0.9732	3.3579
0.9742	0.92222	0.9742	1.87824	0.9742	3.36315
0.9752	0.9239	0.9752	1.8837	0.9752	3.36945
0.9762	0.92609	0.9762	1.88734	0.9762	3.37365
0.9772	0.9288	0.9772	1.89098	0.9772	3.3768
0.9782	0.93112	0.9782	1.89462	0.9782	3.37995
0.9792	0.93332	0.9792	1.89826	0.9792	3.38415
0.9802	0.93551	0.9802	1.9019	0.9802	3.3894
0.9812	0.93809	0.9812	1.90736	0.9812	3.3936
0.9822	0.94054	0.9822	1.911	0.9822	3.40095
0.9832	0.94273	0.9832	1.91646	0.9832	3.40725
0.9842	0.9448	0.9842	1.9201	0.9842	3.41355
0.9852	0.9466	0.9852	1.92192	0.9852	3.41565
0.9862	0.94854	0.9862	1.92738	0.9862	3.41985
0.9872	0.9506	0.9872	1.93102	0.9872	3.42615
0.9882	0.95267	0.9882	1.93648	0.9882	3.43035
0.9892	0.95486	0.9892	1.94012	0.9892	3.43245
0.9902	0.95692	0.9902	1.94376	0.9902	3.4356
0.9912	0.95912	0.9912	1.9474	0.9912	3.4419
0.9922	0.96157	0.9922	1.95286	0.9922	3.44925
0.9932	0.96363	0.9932	1.9565	0.9932	3.4545
0.9942	0.96595	0.9942	1.96014	0.9942	3.45975
0.9952	0.9684	0.9952	1.96378	0.9952	3.46395
0.9962	0.97073	0.9962	1.97106	0.9962	3.46815
0.9972	0.97305	0.9972	1.97652	0.9972	3.47235
0.9982	0.97537	0.9982	1.98198	0.9982	3.4776
0.9992	0.97769	0.9992	1.98744	0.9992	3.48285
1.0002	0.97976	1.0002	1.99108	1.0002	3.48705
1.0012	0.98234	1.0012	1.99472	1.0012	3.4902
1.0022	0.98414	1.0022	1.99836	1.0022	3.49545
1.0032	0.98608	1.0032	2.00382	1.0032	3.50175
1.0042	0.98879	1.0042	2.00928	1.0042	3.507
1.0052	0.99085	1.0052	2.01292	1.0052	3.51015
1.0062	0.99317	1.0062	2.01474	1.0062	3.51435
1.0072	0.99524	1.0072	2.0202	1.0072	3.51855
1.0082	0.99769	1.0082	2.02566	1.0082	3.5259
1.0092	1.00014	1.0092	2.0293	1.0092	3.5301
1.0102	1.00233	1.0102	2.03112	1.0102	3.5343
1.0112	1.00452	1.0112	2.03658	1.0112	3.53745
1.0122	1.00659	1.0122	2.04204	1.0122	3.54375
1.0132	1.0093	1.0132	2.04568	1.0132	3.5469
1.0142	1.01239	1.0142	2.04932	1.0142	3.55005
1.0152	1.01471	1.0152	2.05296	1.0152	3.55635
1.0162	1.01639	1.0162	2.0566	1.0162	3.56055
1.0172	1.01833	1.0172	2.06388	1.0172	3.5658
1.0182	1.02039	1.0182	2.0657	1.0182	3.57105
1.0192	1.02245	1.0192	2.06752	1.0192	3.5763
1.0202	1.02491	1.0202	2.07116	1.0202	3.5805
1.0212	1.0271	1.0212	2.07662	1.0212	3.5868
1.0222	1.02916	1.0222	2.08208	1.0222	3.58995
1.0232	1.03148	1.0232	2.08572	1.0232	3.5931
1.0242	1.03458	1.0242	2.08936	1.0242	3.5973
1.0252	1.03626	1.0252	2.09482	1.0252	3.6036
1.0262	1.03819	1.0262	2.09846	1.0262	3.6099
1.0272	1.04064	1.0272	2.10028	1.0272	3.612
1.0282	1.04271	1.0282	2.10392	1.0282	3.6141
1.0292	1.04516	1.0292	2.10756	1.0292	3.6204
1.0302	1.04709	1.0302	2.11302	1.0302	3.6267
1.0312	1.0489	1.0312	2.11666	1.0312	3.62985
1.0322	1.05109	1.0322	2.1203	1.0322	3.63195
1.0332	1.05406	1.0332	2.12576	1.0332	3.63615
1.0342	1.05677	1.0342	2.1294	1.0342	3.64245
1.0352	1.05845	1.0352	2.13304	1.0352	3.6498
1.0362	1.06051	1.0362	2.13668	1.0362	3.65295
1.0372	1.0627	1.0372	2.14032	1.0372	3.6582
1.0382	1.06477	1.0382	2.14396	1.0382	3.6624
1.0392	1.06657	1.0392	2.1476	1.0392	3.66765
1.0402	1.06915	1.0402	2.15306	1.0402	3.66975
1.0412	1.07186	1.0412	2.15852	1.0412	3.6729
1.0422	1.07418	1.0422	2.16034	1.0422	3.67605
1.0432	1.07676	1.0432	2.16398	1.0432	3.6813
1.0442	1.07909	1.0442	2.16762	1.0442	3.6876
1.0452	1.08141	1.0452	2.17126	1.0452	3.6939
1.0462	1.08373	1.0462	2.1749	1.0462	3.69915
1.0472	1.08566	1.0472	2.17854	1.0472	3.7002
1.0482	1.08837	1.0482	2.184	1.0482	3.7044
1.0492	1.09057	1.0492	2.18764	1.0492	3.7086
1.0502	1.09302	1.0502	2.1931	1.0502	3.71385
1.0512	1.09469	1.0512	2.19492	1.0512	3.717
1.0522	1.09624	1.0522	2.19856	1.0522	3.72225
1.0532	1.09869	1.0532	2.20402	1.0532	3.72645
1.0542	1.10114	1.0542	2.20766	1.0542	3.73275
1.0552	1.10385	1.0552	2.2113	1.0552	3.7359
1.0562	1.10553	1.0562	2.21312	1.0562	3.73905
1.0572	1.10785	1.0572	2.21858	1.0572	3.7422
1.0582	1.11082	1.0582	2.22404	1.0582	3.7464
1.0592	1.11327	1.0592	2.22768	1.0592	3.74955
1.0602	1.11508	1.0602	2.2295	1.0602	3.7527
1.0612	1.11753	1.0612	2.23132	1.0612	3.75585
1.0622	1.1192	1.0622	2.23678	1.0622	3.76215
1.0632	1.12088	1.0632	2.24224	1.0632	3.7695
1.0642	1.12295	1.0642	2.24406	1.0642	3.77055
1.0652	1.12565	1.0652	2.2477	1.0652	3.7737
1.0662	1.12875	1.0662	2.25316	1.0662	3.7779
1.0672	1.1312	1.0672	2.2568	1.0672	3.78315
1.0682	1.13262	1.0682	2.26044	1.0682	3.78735
1.0692	1.13456	1.0692	2.26408	1.0692	3.7905
1.0702	1.13688	1.0702	2.26772	1.0702	3.7947
1.0712	1.13881	1.0712	2.27136	1.0712	3.79995
1.0722	1.14049	1.0722	2.275	1.0722	3.8052
1.0732	1.14255	1.0732	2.27682	1.0732	3.8073
1.0742	1.14462	1.0742	2.28046	1.0742	3.80835
1.0752	1.14758	1.0752	2.28592	1.0752	3.81255
1.0762	1.14939	1.0762	2.29138	1.0762	3.81675
1.0772	1.15094	1.0772	2.29502	1.0772	3.82095
1.0782	1.15274	1.0782	2.29684	1.0782	3.8241
1.0792	1.15532	1.0792	2.30048	1.0792	3.82725
1.0802	1.15739	1.0802	2.30412	1.0802	3.83355
1.0812	1.15932	1.0812	2.30776	1.0812	3.83985
1.0822	1.16139	1.0822	2.31322	1.0822	3.8409
1.0832	1.16474	1.0832	2.31686	1.0832	3.84195
1.0842	1.16745	1.0842	2.3205	1.0842	3.8472
1.0852	1.16926	1.0852	2.32414	1.0852	3.8535
1.0862	1.17132	1.0862	2.32778	1.0862	3.8577
1.0872	1.17326	1.0872	2.3296	1.0872	3.85875
1.0882	1.17648	1.0882	2.33324	1.0882	3.86295
1.0892	1.1788	1.0892	2.3387	1.0892	3.86925
1.0902	1.18035	1.0902	2.34234	1.0902	3.8724
1.0912	1.18267	1.0912	2.34598	1.0912	3.87345
1.0922	1.18551	1.0922	2.35144	1.0922	3.8787
1.0932	1.18757	1.0932	2.3569	1.0932	3.88185
1.0942	1.18912	1.0942	2.36054	1.0942	3.8871
1.0952	1.19157	1.0952	2.36236	1.0952	3.8892
1.0962	1.19428	1.0962	2.366	1.0962	3.8955
1.0972	1.19673	1.0972	2.37146	1.0972	3.89865
1.0982	1.19931	1.0982	2.3751	1.0982	3.90285
1.0992	1.20112	1.0992	2.37874	1.0992	3.90705
1.1002	1.20241	1.1002	2.38238	1.1002	3.90915
1.1012	1.20525	1.1012	2.38966	1.1012	3.9123
1.1022	1.20796	1.1022	2.3933	1.1022	3.9165
1.1032	1.21092	1.1032	2.39512	1.1032	3.9207
1.1042	1.21312	1.1042	2.39876	1.1042	3.92385
1.1052	1.21479	1.1052	2.4024	1.1052	3.92805
1.1062	1.21673	1.1062	2.40786	1.1062	3.9312
1.1072	1.21853	1.1072	2.4115	1.1072	3.93645
1.1082	1.22099	1.1082	2.41514	1.1082	3.93855
1.1092	1.22305	1.1092	2.4206	1.1092	3.9417
1.1102	1.22537	1.1102	2.42424	1.1102	3.9438
1.1112	1.22731	1.1112	2.42606	1.1112	3.95115
1.1122	1.22976	1.1122	2.42788	1.1122	3.9564
1.1132	1.23247	1.1132	2.43334	1.1132	3.9627
1.1142	1.23363	1.1142	2.43698	1.1142	3.96795
1.1152	1.23505	1.1152	2.44062	1.1152	3.97425
1.1162	1.2375	1.1162	2.44426	1.1162	3.97635
1.1172	1.23995	1.1172	2.4479	1.1172	3.97845
1.1182	1.24188	1.1182	2.45336	1.1182	3.9795
1.1192	1.24343	1.1192	2.457	1.1192	3.98265
1.1202	1.2455	1.1202	2.45882	1.1202	3.9858
1.1212	1.24859	1.1212	2.46064	1.1212	3.99
1.1222	1.25066	1.1222	2.46428	1.1222	3.99525
1.1232	1.25285	1.1232	2.46974	1.1232	4.0026
1.1242	1.25543	1.1242	2.47338	1.1242	4.0089
1.1252	1.25788	1.1252	2.47884	1.1252	4.00995
1.1262	1.26007	1.1262	2.4843	1.1262	4.011
1.1272	1.26188	1.1272	2.48794	1.1272	4.01415
1.1282	1.2642	1.1282	2.49158	1.1282	4.01835
1.1292	1.26639	1.1292	2.4934	1.1292	4.02045
1.1302	1.26833	1.1302	2.49704	1.1302	4.02255
1.1312	1.27052	1.1312	2.50068	1.1312	4.02675
1.1322	1.27297	1.1322	2.50432	1.1322	4.03305
1.1332	1.27529	1.1332	2.50796	1.1332	4.03935
1.1342	1.27826	1.1342	2.51342	1.1342	4.04355
1.1352	1.28033	1.1352	2.51706	1.1352	4.04355
1.1362	1.28174	1.1362	2.5207	1.1362	4.04565
1.1372	1.28303	1.1372	2.52252	1.1372	4.0488
1.1382	1.286	1.1382	2.52616	1.1382	4.05195
1.1392	1.28871	1.1392	2.53162	1.1392	4.05615
1.1402	1.29	1.1402	2.53526	1.1402	4.0593
1.1412	1.29258	1.1412	2.5389	1.1412	4.06245
1.1422	1.29387	1.1422	2.54254	1.1422	4.06665
1.1432	1.29645	1.1432	2.548	1.1432	4.07085
1.1442	1.29903	1.1442	2.55164	1.1442	4.074
1.1452	1.30161	1.1452	2.55346	1.1452	4.0761
1.1462	1.3029	1.1462	2.55528	1.1462	4.0803
1.1472	1.30548	1.1472	2.56074	1.1472	4.08345
1.1482	1.30677	1.1482	2.5662	1.1482	4.08765
1.1492	1.30935	1.1492	2.56984	1.1492	4.09185
1.1502	1.31193	1.1502	2.57166	1.1502	4.095
1.1512	1.31451	1.1512	2.5753	1.1512	4.0992
1.1522	1.3158	1.1522	2.57894	1.1522	4.10445
1.1532	1.31967	1.1532	2.5844	1.1532	4.10655
1.1542	1.32096	1.1542	2.58622	1.1542	4.10655
1.1552	1.32354	1.1552	2.58804	1.1552	4.10865
1.1562	1.32483	1.1562	2.58986	1.1562	4.11285
1.1572	1.32741	1.1572	2.59532	1.1572	4.1181
1.1582	1.32999	1.1582	2.59896	1.1582	4.1244
1.1592	1.33128	1.1592	2.6026	1.1592	4.12965
1.1602	1.33386	1.1602	2.60442	1.1602	4.1328
1.1612	1.33515	1.1612	2.60806	1.1612	4.1349
1.1622	1.33773	1.1622	2.6117	1.1622	4.13385
1.1632	1.34031	1.1632	2.61534	1.1632	4.13595
1.1642	1.34289	1.1642	2.61898	1.1642	4.14015
1.1652	1.34418	1.1652	2.62262	1.1652	4.14645
1.1662	1.34676	1.1662	2.62626	1.1662	4.14855
1.1672	1.34805	1.1672	2.62808	1.1672	4.15275
1.1682	1.35063	1.1682	2.63172	1.1682	4.15905
1.1692	1.35321	1.1692	2.63536	1.1692	4.1643
1.1702	1.3545	1.1702	2.63718	1.1702	4.16535
1.1712	1.35708	1.1712	2.64082	1.1712	4.1664
1.1722	1.35966	1.1722	2.64628	1.1722	4.16955
1.1732	1.36224	1.1732	2.64992	1.1732	4.1706
1.1742	1.36482	1.1742	2.65174	1.1742	4.1748
1.1752	1.36611	1.1752	2.65538	1.1752	4.1769
1.1762	1.36869	1.1762	2.65902	1.1762	4.1853
1.1772	1.37127	1.1772	2.66084	1.1772	4.1916
1.1782	1.37385	1.1782	2.66448	1.1782	4.1958
1.1792	1.37514	1.1792	2.66812	1.1792	4.19475
1.1802	1.37772	1.1802	2.67176	1.1802	4.19685
1.1812	1.3803	1.1812	2.67722	1.1812	4.20105
1.1822	1.38159	1.1822	2.67904	1.1822	4.2042
1.1832	1.38288	1.1832	2.68086	1.1832	4.20735
1.1842	1.38546	1.1842	2.6845	1.1842	4.20945
1.1852	1.38675	1.1852	2.68996	1.1852	4.2126
1.1862	1.38933	1.1862	2.6936	1.1862	4.2168
1.1872	1.39191	1.1872	2.6936	1.1872	4.221
1.1882	1.39449	1.1882	2.69724	1.1882	4.2231
1.1892	1.39578	1.1892	2.70088	1.1892	4.22625
1.1902	1.39836	1.1902	2.70634	1.1902	4.23045
1.1912	1.40094	1.1912	2.70816	1.1912	4.23465
1.1922	1.40223	1.1922	2.70998	1.1922	4.23675
1.1932	1.40481	1.1932	2.7118	1.1932	4.2399
1.1942	1.4061	1.1942	2.71726	1.1942	4.24305
1.1952	1.40868	1.1952	2.7209	1.1952	4.24725
1.1962	1.41126	1.1962	2.72454	1.1962	4.25145
1.1972	1.41384	1.1972	2.72636	1.1972	4.2546
1.1982	1.41642	1.1982	2.73182	1.1982	4.2546
1.1992	1.41771	1.1992	2.73546	1.1992	4.25775
1.2002	1.42029	1.2002	2.73728	1.2002	4.26195
1.2012	1.42158	1.2012	2.7391	1.2012	4.26615
1.2022	1.42287	1.2022	2.74092	1.2022	4.2693
1.2032	1.42545	1.2032	2.74638	1.2032	4.27245
1.2042	1.42803	1.2042	2.75002	1.2042	4.27665
1.2052	1.43061	1.2052	2.75366	1.2052	4.2819
1.2062	1.43319	1.2062	2.7573	1.2062	4.284
1.2072	1.43577	1.2072	2.76094	1.2072	4.284
1.2082	1.43706	1.2082	2.76276	1.2082	4.28505
1.2092	1.43964	1.2092	2.7664	1.2092	4.2903
1.2102	1.44222	1.2102	2.76822	1.2102	4.2966
1.2112	1.44351	1.2112	2.77186	1.2112	4.2987
1.2122	1.44609	1.2122	2.7755	1.2122	4.30185
1.2132	1.44867	1.2132	2.77914	1.2132	4.30815
1.2142	1.44996	1.2142	2.78278	1.2142	4.3134
1.2152	1.45254	1.2152	2.78642	1.2152	4.3134
1.2162	1.45512	1.2162	2.78824	1.2162	4.31235
1.2172	1.45641	1.2172	2.79006	1.2172	4.3134
1.2182	1.4577	1.2182	2.7937	1.2182	4.32075
1.2192	1.46028	1.2192	2.79734	1.2192	4.32705
1.2202	1.46286	1.2202	2.80098	1.2202	4.3302
1.2212	1.46544	1.2212	2.80462	1.2212	4.3323
1.2222	1.46673	1.2222	2.81008	1.2222	4.33545
1.2232	1.46802	1.2232	2.81372	1.2232	4.33755
1.2242	1.4706	1.2242	2.81372	1.2242	4.33965
1.2252	1.47318	1.2252	2.81554	1.2252	4.3407
1.2262	1.47576	1.2262	2.81918	1.2262	4.3449
1.2272	1.47834	1.2272	2.82464	1.2272	4.35015
1.2282	1.47963	1.2282	2.82646	1.2282	4.3554
1.2292	1.48092	1.2292	2.82828	1.2292	4.36275
1.2302	1.4835	1.2302	2.83192	1.2302	4.3638
1.2312	1.48608	1.2312	2.83738	1.2312	4.36275
1.2322	1.48737	1.2322	2.84102	1.2322	4.36275
1.2332	1.48995	1.2332	2.84284	1.2332	4.368
1.2342	1.49124	1.2342	2.84284	1.2342	4.37115
1.2352	1.49382	1.2352	2.8483	1.2352	4.37535
1.2362	1.4964	1.2362	2.85194	1.2362	4.37535
1.2372	1.49898	1.2372	2.85558	1.2372	4.38165
1.2382	1.50156	1.2382	2.8574	1.2382	4.3869
1.2392	1.50285	1.2392	2.86104	1.2392	4.389
1.2402	1.50543	1.2402	2.86468	1.2402	4.389
1.2412	1.50672	1.2412	2.86832	1.2412	4.39215
1.2422	1.5093	1.2422	2.86832	1.2422	4.3974
1.2432	1.51188	1.2432	2.87196	1.2432	4.4016
1.2442	1.51317	1.2442	2.87742	1.2442	4.40055
1.2452	1.51575	1.2452	2.87924	1.2452	4.40265
1.2462	1.51704	1.2462	2.88288	1.2462	4.40685
1.2472	1.51962	1.2472	2.88652	1.2472	4.40895
1.2482	1.52091	1.2482	2.88834	1.2482	4.4121
1.2492	1.52349	1.2492	2.8938	1.2492	4.41525
1.2502	1.52607	1.2502	2.89562	1.2502	4.41945
1.2512	1.52736	1.2512	2.89926	1.2512	4.4247
1.2522	1.52994	1.2522	2.9029	1.2522	4.4289
1.2532	1.53252	1.2532	2.90654	1.2532	4.4289
1.2542	1.53381	1.2542	2.91018	1.2542	4.42995
1.2552	1.53639	1.2552	2.912	1.2552	4.43415
1.2562	1.53897	1.2562	2.91382	1.2562	4.43835
1.2572	1.54155	1.2572	2.91746	1.2572	4.43835
1.2582	1.54284	1.2582	2.92292	1.2582	4.44255
1.2592	1.54542	1.2592	2.92656	1.2592	4.44675
1.2602	1.54671	1.2602	2.92838	1.2602	4.4541
1.2612	1.54929	1.2612	2.9302	1.2612	4.45515
1.2622	1.55187	1.2622	2.93384	1.2622	4.45515
1.2632	1.55316	1.2632	2.93748	1.2632	4.45725
1.2642	1.55574	1.2642	2.94294	1.2642	4.4625
1.2652	1.55832	1.2652	2.94476	1.2652	4.46565
1.2662	1.5609	1.2662	2.94658	1.2662	4.46775
1.2672	1.56219	1.2672	2.95022	1.2672	4.46775
1.2682	1.56477	1.2682	2.95568	1.2682	4.473
1.2692	1.56606	1.2692	2.95932	1.2692	4.47615
1.2702	1.56735	1.2702	2.96114	1.2702	4.4772
1.2712	1.56993	1.2712	2.96296	1.2712	4.4793
1.2722	1.57251	1.2722	2.96842	1.2722	4.4835
1.2732	1.57509	1.2732	2.97024	1.2732	4.4898
1.2742	1.57638	1.2742	2.9757	1.2742	4.4898
1.2752	1.57896	1.2752	2.97752	1.2752	4.4919
1.2762	1.58025	1.2762	2.97934	1.2762	4.49505
1.2772	1.58283	1.2772	2.98298	1.2772	4.49925
1.2782	1.58541	1.2782	2.9848	1.2782	4.49925
1.2792	1.5867	1.2792	2.98844	1.2792	4.5003
1.2802	1.58799	1.2802	2.99026	1.2802	4.50135
1.2812	1.59057	1.2812	2.9939	1.2812	4.5066
1.2822	1.59444	1.2822	2.99754	1.2822	4.5129
1.2832	1.59573	1.2832	3.00118	1.2832	4.515
1.2842	1.59702	1.2842	3.00482	1.2842	4.51605
1.2852	1.59831	1.2852	3.00664	1.2852	4.52235
1.2862	1.60218	1.2862	3.00664	1.2862	4.5276
1.2872	1.60476	1.2872	3.01028	1.2872	4.52655
1.2882	1.60476	1.2882	3.01392	1.2882	4.5234
1.2892	1.60605	1.2892	3.01938	1.2892	4.52655
1.2902	1.60863	1.2902	3.0212	1.2902	4.53285
1.2912	1.6125	1.2912	3.02484	1.2912	4.53915
1.2922	1.61379	1.2922	3.02848	1.2922	4.54125
1.2932	1.61508	1.2932	3.0303	1.2932	4.54125
1.2942	1.61766	1.2942	3.03394	1.2942	4.54755
1.2952	1.62024	1.2952	3.03758	1.2952	4.5507
1.2962	1.62282	1.2962	3.0394	1.2962	4.55175
1.2972	1.62411	1.2972	3.04122	1.2972	4.54965
1.2982	1.6254	1.2982	3.04486	1.2982	4.55175
1.2992	1.62798	1.2992	3.0485	1.2992	4.55805
1.3002	1.62927	1.3002	3.05214	1.3002	4.56645
1.3012	1.63185	1.3012	3.05214	1.3012	4.57275
1.3022	1.63443	1.3022	3.05396	1.3022	4.57695
1.3032	1.63572	1.3032	3.05942	1.3032	4.5759
1.3042	1.6383	1.3042	3.06488	1.3042	4.57485
1.3052	1.64088	1.3052	3.06488	1.3052	4.5759
1.3062	1.64346	1.3062	3.0667	1.3062	4.578
1.3072	1.64604	1.3072	3.07034	1.3072	4.58325
1.3082	1.64733	1.3082	3.0758	1.3082	4.58535
1.3092	1.64862	1.3092	3.07762	1.3092	4.59165
1.3102	1.6512	1.3102	3.07944	1.3102	4.59795
1.3112	1.65249	1.3112	3.08308	1.3112	4.6011
1.3122	1.65507	1.3122	3.08672	1.3122	4.59795
1.3132	1.65636	1.3132	3.09036	1.3132	4.599
1.3142	1.65765	1.3142	3.09036	1.3142	4.60425
1.3152	1.66152	1.3152	3.09218	1.3152	4.6095
1.3162	1.6641	1.3162	3.09764	1.3162	4.6095
1.3172	1.66539	1.3172	3.10128	1.3172	4.6116
1.3182	1.66668	1.3182	3.1031	1.3182	4.6158
1.3192	1.66926	1.3192	3.10492	1.3192	4.6221
1.3202	1.67184	1.3202	3.10856	1.3202	4.62525
1.3212	1.67313	1.3212	3.1122	1.3212	4.6263
1.3222	1.67571	1.3222	3.11402	1.3222	4.62735
1.3232	1.677	1.3232	3.11584	1.3232	4.62945
1.3242	1.68087	1.3242	3.11948	1.3242	4.63365
1.3252	1.68216	1.3252	3.12312	1.3252	4.63785
1.3262	1.68345	1.3262	3.12676	1.3262	4.63995
1.3272	1.68603	1.3272	3.12676	1.3272	4.64415
1.3282	1.68732	1.3282	3.12676	1.3282	4.64835
1.3292	1.6899	1.3292	3.13222	1.3292	4.6515
1.3302	1.69248	1.3302	3.13586	1.3302	4.6536
1.3312	1.69506	1.3312	3.1395	1.3312	4.65465
1.3322	1.69635	1.3322	3.14314	1.3322	4.65465
1.3332	1.69893	1.3332	3.14678	1.3332	4.6578
1.3342	1.70022	1.3342	3.1486	1.3342	4.6641
1.3352	1.70151	1.3352	3.15042	1.3352	4.6662
1.3362	1.70409	1.3362	3.15406	1.3362	4.67145
1.3372	1.70667	1.3372	3.15406	1.3372	4.67565
1.3382	1.70796	1.3382	3.15588	1.3382	4.6788
1.3392	1.71054	1.3392	3.15952	1.3392	4.67565
1.3402	1.71183	1.3402	3.16498	1.3402	4.67565
1.3412	1.71441	1.3412	3.16862	1.3412	4.6767
1.3422	1.71699	1.3422	3.17044	1.3422	4.68405
1.3432	1.71957	1.3432	3.17226	1.3432	4.6893
1.3442	1.72086	1.3442	3.17408	1.3442	4.6935
1.3452	1.72086	1.3452	3.1759	1.3452	4.69665
1.3462	1.72344	1.3462	3.17954	1.3462	4.69875
1.3472	1.72602	1.3472	3.18318	1.3472	4.69665
1.3482	1.7286	1.3482	3.18682	1.3482	4.69455
1.3492	1.72989	1.3492	3.19046	1.3492	4.6956
1.3502	1.73247	1.3502	3.19228	1.3502	4.7019
1.3512	1.73376	1.3512	3.1941	1.3512	4.7061
1.3522	1.73634	1.3522	3.19592	1.3522	4.70925
1.3532	1.73892	1.3532	3.19956	1.3532	4.7166
1.3542	1.74021	1.3542	3.20138	1.3542	4.7208
1.3552	1.7415	1.3552	3.2032	1.3552	4.7208
1.3562	1.74408	1.3562	3.20684	1.3562	4.71765
1.3572	1.74666	1.3572	3.2123	1.3572	4.72185
1.3582	1.74795	1.3582	3.21594	1.3582	4.725
1.3592	1.75182	1.3592	3.21776	1.3592	4.7292
1.3602	1.75311	1.3602	3.21776	1.3602	4.72815
1.3612	1.75569	1.3612	3.21958	1.3612	4.7313
1.3622	1.75827	1.3622	3.22322	1.3622	4.73655
1.3632	1.75956	1.3632	3.22504	1.3632	4.74075
1.3642	1.76085	1.3642	3.22686	1.3642	4.74075
1.3652	1.76343	1.3652	3.23232	1.3652	4.7418
1.3662	1.76343	1.3662	3.23778	1.3662	4.74285
1.3672	1.76601	1.3672	3.2396	1.3672	4.7481
1.3682	1.76988	1.3682	3.2396	1.3682	4.7502
1.3692	1.77246	1.3692	3.24142	1.3692	4.7523
1.3702	1.77504	1.3702	3.24324	1.3702	4.7544
1.3712	1.77633	1.3712	3.2487	1.3712	4.75545
1.3722	1.77762	1.3722	3.25052	1.3722	4.7586
1.3732	1.7802	1.3732	3.25234	1.3732	4.76385
1.3742	1.78278	1.3742	3.25598	1.3742	4.7691
1.3752	1.78407	1.3752	3.26144	1.3752	4.7712
1.3762	1.78536	1.3762	3.26326	1.3762	4.7712
1.3772	1.78665	1.3772	3.26326	1.3772	4.77015
1.3782	1.79052	1.3782	3.26508	1.3782	4.7754
1.3792	1.7931	1.3792	3.26872	1.3792	4.78065
1.3802	1.79439	1.3802	3.27054	1.3802	4.78485
1.3812	1.79568	1.3812	3.27236	1.3812	4.7838
1.3822	1.79826	1.3822	3.27782	1.3822	4.78695
1.3832	1.79955	1.3832	3.28328	1.3832	4.78905
1.3842	1.80213	1.3842	3.2851	1.3842	4.79535
1.3852	1.80342	1.3852	3.2851	1.3852	4.7964
1.3862	1.80471	1.3862	3.2851	1.3862	4.79955
1.3872	1.80729	1.3872	3.29056	1.3872	4.80165
1.3882	1.80858	1.3882	3.2942	1.3882	4.80375
1.3892	1.80987	1.3892	3.29602	1.3892	4.8048
1.3902	1.81245	1.3902	3.29784	1.3902	4.80585
1.3912	1.81374	1.3912	3.3033	1.3912	4.81005
1.3922	1.81632	1.3922	3.30694	1.3922	4.81425
1.3932	1.8189	1.3932	3.30694	1.3932	4.8153
1.3942	1.82019	1.3942	3.30694	1.3942	4.81845
1.3952	1.82277	1.3952	3.31058	1.3952	4.8237
1.3962	1.82535	1.3962	3.31422	1.3962	4.82685
1.3972	1.82793	1.3972	3.31604	1.3972	4.83
1.3982	1.82922	1.3982	3.31604	1.3982	4.83
1.3992	1.83051	1.3992	3.3215	1.3992	4.83315
1.4002	1.83309	1.4002	3.32696	1.4002	4.8363
1.4012	1.83567	1.4012	3.3306	1.4012	4.8384
1.4022	1.83696	1.4022	3.32878	1.4022	4.8363
1.4032	1.83825	1.4032	3.3306	1.4032	4.83735
1.4042	1.83954	1.4042	3.33424	1.4042	4.84365
1.4052	1.84341	1.4052	3.33788	1.4052	4.851
1.4062	1.8447	1.4062	3.34152	1.4062	4.8531
1.4072	1.84599	1.4072	3.34152	1.4072	4.85415
1.4082	1.84728	1.4082	3.34334	1.4082	4.8573
1.4092	1.84857	1.4092	3.34698	1.4092	4.8615
1.4102	1.85244	1.4102	3.35062	1.4102	4.8615
1.4112	1.85373	1.4112	3.35426	1.4112	4.86255
1.4122	1.85631	1.4122	3.35426	1.4122	4.8636
1.4132	1.85889	1.4132	3.35608	1.4132	4.8678
1.4142	1.86018	1.4142	3.35972	1.4142	4.87305
1.4152	1.86147	1.4152	3.36336	1.4152	4.8762
1.4162	1.86405	1.4162	3.36518	1.4162	4.87935
1.4172	1.86534	1.4172	3.36882	1.4172	4.88145
1.4182	1.86792	1.4182	3.36882	1.4182	4.88145
1.4192	1.86921	1.4192	3.37064	1.4192	4.8825
1.4202	1.87179	1.4202	3.3761	1.4202	4.8867
1.4212	1.87437	1.4212	3.37974	1.4212	4.88985
1.4222	1.87566	1.4222	3.37974	1.4222	4.893
1.4232	1.87695	1.4232	3.38156	1.4232	4.8972
1.4242	1.87824	1.4242	3.38338	1.4242	4.90245
1.4252	1.88082	1.4252	3.38702	1.4252	4.9035
1.4262	1.88211	1.4262	3.39066	1.4262	4.9014
1.4272	1.88469	1.4272	3.39248	1.4272	4.90245
1.4282	1.88727	1.4282	3.3943	1.4282	4.90875
1.4292	1.88985	1.4292	3.39794	1.4292	4.9119
1.4302	1.89243	1.4302	3.39976	1.4302	4.9119
1.4312	1.89243	1.4312	3.40158	1.4312	4.91085
1.4322	1.89372	1.4322	3.40522	1.4322	4.9161
1.4332	1.8963	1.4332	3.40886	1.4332	4.9224
1.4342	1.90017	1.4342	3.41068	1.4342	4.9266
1.4352	1.90146	1.4352	3.41068	1.4352	4.92765
1.4362	1.90146	1.4362	3.41432	1.4362	4.9287
1.4372	1.90404	1.4372	3.41796	1.4372	4.9308
1.4382	1.90791	1.4382	3.4216	1.4382	4.9329
1.4392	1.91049	1.4392	3.42342	1.4392	4.935
1.4402	1.91049	1.4402	3.42342	1.4402	4.93605
1.4412	1.91307	1.4412	3.42706	1.4412	4.94025
1.4422	1.91565	1.4422	3.43252	1.4422	4.9413
1.4432	1.91694	1.4432	3.43434	1.4432	4.9434
1.4442	1.91823	1.4442	3.43616	1.4442	4.94655
1.4452	1.92081	1.4452	3.43616	1.4452	4.9539
1.4462	1.92339	1.4462	3.4398	1.4462	4.956
1.4472	1.92597	1.4472	3.44526	1.4472	4.9581
1.4482	1.92726	1.4482	3.44708	1.4482	4.956
1.4492	1.92855	1.4492	3.44708	1.4492	4.96125
1.4502	1.92984	1.4502	3.4489	1.4502	4.96545
1.4512	1.93113	1.4512	3.45254	1.4512	4.9686
1.4522	1.93371	1.4522	3.458	1.4522	4.9686
1.4532	1.93629	1.4532	3.45982	1.4532	4.9707
1.4542	1.93887	1.4542	3.46346	1.4542	4.9749
1.4552	1.94016	1.4552	3.46528	1.4552	4.97595
1.4562	1.94274	1.4562	3.4671	1.4562	4.97595
1.4572	1.94403	1.4572	3.46892	1.4572	4.977
1.4582	1.94532	1.4582	3.47074	1.4582	4.9833
1.4592	1.94661	1.4592	3.47438	1.4592	4.9875
1.4602	1.94919	1.4602	3.47438	1.4602	4.98855
1.4612	1.95177	1.4612	3.4762	1.4612	4.98855
1.4622	1.95435	1.4622	3.48166	1.4622	4.99275
1.4632	1.95693	1.4632	3.4853	1.4632	4.99695
1.4642	1.95822	1.4642	3.4853	1.4642	5.0001
1.4652	1.9608	1.4652	3.48894	1.4652	4.998
1.4662	1.96209	1.4662	3.49258	1.4662	4.99905
1.4672	1.96338	1.4672	3.49622	1.4672	5.0022
1.4682	1.96596	1.4682	3.49804	1.4682	5.00955
1.4692	1.96725	1.4692	3.49986	1.4692	5.01165
1.4702	1.96854	1.4702	3.50168	1.4702	5.0148
1.4712	1.97112	1.4712	3.5035	1.4712	5.01585
1.4722	1.97241	1.4722	3.50714	1.4722	5.02215
1.4732	1.97499	1.4732	3.51078	1.4732	5.02215
1.4742	1.97628	1.4742	3.5126	1.4742	5.0211
1.4752	1.97757	1.4752	3.51442	1.4752	5.0211
1.4762	1.97886	1.4762	3.51624	1.4762	5.02635
1.4772	1.98144	1.4772	3.51806	1.4772	5.0337
1.4782	1.98402	1.4782	3.5217	1.4782	5.03475
1.4792	1.98531	1.4792	3.52534	1.4792	5.0358
1.4802	1.98789	1.4802	3.52716	1.4802	5.03895
1.4812	1.99176	1.4812	3.52716	1.4812	5.04525
1.4822	1.99305	1.4822	3.52898	1.4822	5.0463
1.4832	1.99305	1.4832	3.53626	1.4832	5.0442
1.4842	1.99434	1.4842	3.5399	1.4842	5.0442
1.4852	1.99692	1.4852	3.5399	1.4852	5.04945
1.4862	1.9995	1.4862	3.54172	1.4862	5.05575
1.4872	2.00208	1.4872	3.54354	1.4872	5.0589
1.4882	2.00208	1.4882	3.549	1.4882	5.06205
1.4892	2.00337	1.4892	3.549	1.4892	5.06415
1.4902	2.00595	1.4902	3.55082	1.4902	5.06415
1.4912	2.00853	1.4912	3.55446	1.4912	5.0631
1.4922	2.00982	1.4922	3.5581	1.4922	5.06625
1.4932	2.01111	1.4932	3.55992	1.4932	5.06835
1.4942	2.0124	1.4942	3.56174	1.4942	5.0715
1.4952	2.01498	1.4952	3.56174	1.4952	5.0757
1.4962	2.01627	1.4962	3.56538	1.4962	5.08095
1.4972	2.01885	1.4972	3.56902	1.4972	5.08515
1.4982	2.02143	1.4982	3.57084	1.4982	5.0841
1.4992	2.02143	1.4992	3.57266	1.4992	5.082
1.5002	2.02272	1.5002	3.5763	1.5002	5.0862
1.5012	2.0253	1.5012	3.57994	1.5012	5.0904
1.5022	2.02917	1.5022	3.58176	1.5022	5.09355
1.5032	2.03046	1.5032	3.58358	1.5032	5.09355
1.5042	2.03175	1.5042	3.58358	1.5042	5.09775
1.5052	2.03175	1.5052	3.58904	1.5052	5.10405
1.5062	2.03433	1.5062	3.59268	1.5062	5.10825
1.5072	2.03562	1.5072	3.5945	1.5072	5.1051
1.5082	2.0382	1.5082	3.59268	1.5082	5.10615
1.5092	2.03949	1.5092	3.59632	1.5092	5.1114
1.5102	2.04207	1.5102	3.59996	1.5102	5.1156
1.5112	2.04336	1.5112	3.60178	1.5112	5.1156
1.5122	2.04465	1.5122	3.60178	1.5122	5.1156
1.5132	2.04723	1.5132	3.60542	1.5132	5.1198
1.5142	2.04852	1.5142	3.61088	1.5142	5.124
1.5152	2.04981	1.5152	3.61634	1.5152	5.12715
1.5162	2.05239	1.5162	3.61634	1.5162	5.12505
1.5172	2.05497	1.5172	3.61634	1.5172	5.1261
1.5182	2.05626	1.5182	3.61998	1.5182	5.1282
1.5192	2.05755	1.5192	3.62362	1.5192	5.13345
1.5202	2.05884	1.5202	3.62544	1.5202	5.13555
1.5212	2.06013	1.5212	3.62544	1.5212	5.1387
1.5222	2.06271	1.5222	3.62726	1.5222	5.1408
1.5232	2.06529	1.5232	3.6309	1.5232	5.1429
1.5242	2.06658	1.5242	3.63454	1.5242	5.145
1.5252	2.06787	1.5252	3.63636	1.5252	5.1492
1.5262	2.07045	1.5262	3.64	1.5262	5.15235
1.5272	2.07174	1.5272	3.64182	1.5272	5.1534
1.5282	2.07303	1.5282	3.64364	1.5282	5.15445
1.5292	2.07561	1.5292	3.64364	1.5292	5.1576
1.5302	2.0769	1.5302	3.6491	1.5302	5.16075
1.5312	2.07819	1.5312	3.65092	1.5312	5.1639
1.5322	2.07948	1.5322	3.65092	1.5322	5.16705
1.5332	2.08206	1.5332	3.65456	1.5332	5.17125
1.5342	2.08464	1.5342	3.66002	1.5342	5.17335
1.5352	2.08593	1.5352	3.66366	1.5352	5.17335
1.5362	2.08722	1.5362	3.66366	1.5362	5.1744
1.5372	2.08722	1.5372	3.66366	1.5372	5.18175
1.5382	2.09109	1.5382	3.6673	1.5382	5.1828
1.5392	2.09367	1.5392	3.67094	1.5392	5.18175
1.5402	2.09367	1.5402	3.67094	1.5402	5.18385
1.5412	2.09496	1.5412	3.67276	1.5412	5.1933
1.5422	2.09754	1.5422	3.6764	1.5422	5.19855
1.5432	2.10012	1.5432	3.68368	1.5432	5.19645
1.5442	2.1027	1.5442	3.6855	1.5442	5.19435
1.5452	2.1027	1.5452	3.68368	1.5452	5.1975
1.5462	2.10399	1.5462	3.6855	1.5462	5.2059
1.5472	2.10657	1.5472	3.69096	1.5472	5.2059
1.5482	2.10915	1.5482	3.69278	1.5482	5.2059
1.5492	2.10915	1.5492	3.6946	1.5492	5.208
1.5502	2.11173	1.5502	3.69642	1.5502	5.2185
1.5512	2.11302	1.5512	3.70188	1.5512	5.21955
1.5522	2.1156	1.5522	3.70552	1.5522	5.21535
1.5532	2.11818	1.5532	3.70552	1.5532	5.2143
1.5542	2.11947	1.5542	3.70552	1.5542	5.22165
1.5552	2.12205	1.5552	3.70916	1.5552	5.229
1.5562	2.12334	1.5562	3.70916	1.5562	5.2311
1.5572	2.12334	1.5572	3.7128	1.5572	5.22585
1.5582	2.12592	1.5582	3.71644	1.5582	5.23215
1.5592	2.12721	1.5592	3.7219	1.5592	5.23845
1.5602	2.12979	1.5602	3.72554	1.5602	5.2416
1.5612	2.13108	1.5612	3.72554	1.5612	5.2374
1.5622	2.13366	1.5622	3.72554	1.5622	5.23845
1.5632	2.13624	1.5632	3.72736	1.5632	5.24265
1.5642	2.13753	1.5642	3.731	1.5642	5.2458
1.5652	2.13882	1.5652	3.73282	1.5652	5.25315
1.5662	2.14011	1.5662	3.73464	1.5662	5.2542
1.5672	2.14269	1.5672	3.73828	1.5672	5.26365
1.5682	2.14398	1.5682	3.74374	1.5682	5.2626
1.5692	2.14527	1.5692	3.74374	1.5692	5.2605
1.5702	2.14656	1.5702	3.74556	1.5702	5.2563
1.5712	2.15043	1.5712	3.74556	1.5712	5.26365
1.5722	2.15301	1.5722	3.7492	1.5722	5.26575
1.5732	2.15301	1.5732	3.75102	1.5732	5.27205
1.5742	2.1543	1.5742	3.75284	1.5742	5.27625
1.5752	2.15559	1.5752	3.75648	1.5752	5.2815
1.5762	2.15817	1.5762	3.76376	1.5762	5.2794
1.5772	2.15946	1.5772	3.76558	1.5772	5.2794
1.5782	2.15946	1.5782	3.76376	1.5782	5.2815
1.5792	2.16204	1.5792	3.76194	1.5792	5.28255
1.5802	2.16462	1.5802	3.7674	1.5802	5.2857
1.5812	2.1672	1.5812	3.77286	1.5812	5.2878
1.5822	2.16849	1.5822	3.7765	1.5822	5.29515
1.5832	2.16849	1.5832	3.7765	1.5832	5.30145
1.5842	2.16978	1.5842	3.7765	1.5842	5.30355
1.5852	2.17236	1.5852	3.77832	1.5852	5.3004
1.5862	2.17494	1.5862	3.78196	1.5862	5.30355
1.5872	2.17752	1.5872	3.7856	1.5872	5.30565
1.5882	2.18139	1.5882	3.78742	1.5882	5.30775
1.5892	2.18268	1.5892	3.78924	1.5892	5.3088
1.5902	2.18268	1.5902	3.78924	1.5902	5.3151
1.5912	2.18397	1.5912	3.79288	1.5912	5.32035
1.5922	2.18397	1.5922	3.79652	1.5922	5.32455
1.5932	2.18655	1.5932	3.80198	1.5932	5.3235
1.5942	2.18913	1.5942	3.80198	1.5942	5.32035
1.5952	2.19042	1.5952	3.8038	1.5952	5.3235
1.5962	2.193	1.5962	3.80744	1.5962	5.32665
1.5972	2.19429	1.5972	3.81108	1.5972	5.3277
1.5982	2.19558	1.5982	3.81108	1.5982	5.3319
1.5992	2.19687	1.5992	3.8129	1.5992	5.33715
1.6002	2.19945	1.6002	3.81654	1.6002	5.3445
1.6012	2.20074	1.6012	3.82018	1.6012	5.3466
1.6022	2.20203	1.6022	3.82382	1.6022	5.34555
1.6032	2.20332	1.6032	3.822	1.6032	5.34555
1.6042	2.2059	1.6042	3.82382	1.6042	5.3466
1.6052	2.20848	1.6052	3.82564	1.6052	5.3487
1.6062	2.20977	1.6062	3.82928	1.6062	5.35185
1.6072	2.21106	1.6072	3.8311	1.6072	5.35815
1.6082	2.21235	1.6082	3.83474	1.6082	5.36445
1.6092	2.21364	1.6092	3.83838	1.6092	5.3676
1.6102	2.21493	1.6102	3.8402	1.6102	5.36445
1.6112	2.21622	1.6112	3.8402	1.6112	5.3634
1.6122	2.21751	1.6122	3.84566	1.6122	5.36655
1.6132	2.22138	1.6132	3.8493	1.6132	5.37075
1.6142	2.22267	1.6142	3.85112	1.6142	5.37285
1.6152	2.22396	1.6152	3.85112	1.6152	5.3781
1.6162	2.22525	1.6162	3.85294	1.6162	5.3823
1.6172	2.22654	1.6172	3.8584	1.6172	5.3886
1.6182	2.22912	1.6182	3.86204	1.6182	5.3886
1.6192	2.23041	1.6192	3.86204	1.6192	5.3865
1.6202	2.2317	1.6202	3.86386	1.6202	5.3886
1.6212	2.23299	1.6212	3.8675	1.6212	5.3928
1.6222	2.23686	1.6222	3.87296	1.6222	5.39385
1.6232	2.23815	1.6232	3.87296	1.6232	5.3949
1.6242	2.23944	1.6242	3.87296	1.6242	5.397
1.6252	2.23944	1.6252	3.8766	1.6252	5.40435
1.6262	2.24202	1.6262	3.88206	1.6262	5.41275
1.6272	2.24331	1.6272	3.88388	1.6272	5.4117
1.6282	2.2446	1.6282	3.88206	1.6282	5.4075
1.6292	2.24589	1.6292	3.8857	1.6292	5.4096
1.6302	2.24976	1.6302	3.89116	1.6302	5.41695
1.6312	2.25234	1.6312	3.8948	1.6312	5.42115
1.6322	2.25234	1.6322	3.89116	1.6322	5.42325
1.6332	2.25234	1.6332	3.89298	1.6332	5.4243
1.6342	2.25492	1.6342	3.89844	1.6342	5.4285
1.6352	2.2575	1.6352	3.9039	1.6352	5.43165
1.6362	2.25879	1.6362	3.9039	1.6362	5.4327
1.6372	2.25879	1.6372	3.9039	1.6372	5.4327
1.6382	2.26137	1.6382	3.90754	1.6382	5.43795
1.6392	2.26524	1.6392	3.913	1.6392	5.4411
1.6402	2.26653	1.6402	3.91482	1.6402	5.44215
1.6412	2.26653	1.6412	3.913	1.6412	5.44425
1.6422	2.26782	1.6422	3.91482	1.6422	5.4495
1.6432	2.26911	1.6432	3.92028	1.6432	5.4558
1.6442	2.27169	1.6442	3.92392	1.6442	5.45685
1.6452	2.27169	1.6452	3.92574	1.6452	5.45475
1.6462	2.27427	1.6462	3.92938	1.6462	5.4537
1.6472	2.27685	1.6472	3.9312	1.6472	5.4579
1.6482	2.27943	1.6482	3.93302	1.6482	5.46105
1.6492	2.27943	1.6492	3.93302	1.6492	5.4642
1.6502	2.28072	1.6502	3.93666	1.6502	5.4663
1.6512	2.28201	1.6512	3.93848	1.6512	5.4747
1.6522	2.2833	1.6522	3.9403	1.6522	5.4768
1.6532	2.28588	1.6532	3.94394	1.6532	5.4768
1.6542	2.28717	1.6542	3.9494	1.6542	5.4747
1.6552	2.28975	1.6552	3.95304	1.6552	5.4768
1.6562	2.29233	1.6562	3.95304	1.6562	5.48205
1.6572	2.29362	1.6572	3.95304	1.6572	5.4873
1.6582	2.29362	1.6582	3.95486	1.6582	5.48625
1.6592	2.29491	1.6592	3.96032	1.6592	5.4936
1.6602	2.29749	1.6602	3.96032	1.6602	5.50095
1.6612	2.29878	1.6612	3.96032	1.6612	5.5041
1.6622	2.29878	1.6622	3.9676	1.6622	5.4999
1.6632	2.30136	1.6632	3.97306	1.6632	5.502
1.6642	2.30523	1.6642	3.97306	1.6642	5.5062
1.6652	2.30781	1.6652	3.97124	1.6652	5.50935
1.6662	2.30652	1.6662	3.97306	1.6662	5.50935
1.6672	2.30652	1.6672	3.98034	1.6672	5.51145
1.6682	2.3091	1.6682	3.98216	1.6682	5.51775
1.6692	2.31168	1.6692	3.98216	1.6692	5.51985
1.6702	2.31297	1.6702	3.98216	1.6702	5.52195
1.6712	2.31297	1.6712	3.98762	1.6712	5.51985
1.6722	2.31555	1.6722	3.99308	1.6722	5.5251
1.6732	2.31813	1.6732	3.9949	1.6732	5.52825
1.6742	2.32071	1.6742	3.9949	1.6742	5.53035
1.6752	2.32071	1.6752	3.99672	1.6752	5.5293
1.6762	2.32071	1.6762	4.00036	1.6762	5.53455
1.6772	2.32329	1.6772	4.00582	1.6772	5.5398
1.6782	2.32458	1.6782	4.00582	1.6782	5.5461
1.6792	2.32587	1.6792	4.00764	1.6792	5.5461
1.6802	2.32716	1.6802	4.00946	1.6802	5.5461
1.6812	2.32974	1.6812	4.01128	1.6812	5.5482
1.6822	2.33232	1.6822	4.0131	1.6822	5.5545
1.6832	2.33232	1.6832	4.01492	1.6832	5.5545
1.6842	2.33361	1.6842	4.01674	1.6842	5.55555
1.6852	2.3349	1.6852	4.01856	1.6852	5.5587
1.6862	2.33748	1.6862	4.02402	1.6862	5.56815
1.6872	2.33877	1.6872	4.02766	1.6872	5.5734
1.6882	2.34006	1.6882	4.0313	1.6882	5.57235
1.6892	2.34135	1.6892	4.03312	1.6892	5.56815
1.6902	2.34522	1.6902	4.03676	1.6902	5.57235
1.6912	2.34651	1.6912	4.03676	1.6912	5.58075
1.6922	2.34651	1.6922	4.03858	1.6922	5.58495
1.6932	2.34651	1.6932	4.04222	1.6932	5.5839
1.6942	2.34909	1.6942	4.04586	1.6942	5.58285
1.6952	2.35167	1.6952	4.0495	1.6952	5.5923
1.6962	2.35167	1.6962	4.05314	1.6962	5.59755
1.6972	2.35425	1.6972	4.0586	1.6972	5.5986
1.6982	2.35812	1.6982	4.0586	1.6982	5.5923
1.6992	2.35941	1.6992	4.0586	1.6992	5.5986
1.7002	2.35941	1.7002	4.06224	1.7002	5.60595
1.7012	2.3607	1.7012	4.0677	1.7012	5.61225
1.7022	2.36199	1.7022	4.0677	1.7022	5.60805
1.7032	2.36328	1.7032	4.0677	1.7032	5.61015
1.7042	2.36457	1.7042	4.07134	1.7042	5.6196
1.7052	2.36715	1.7052	4.0768	1.7052	5.628
1.7062	2.36973	1.7062	4.08226	1.7062	5.62275
1.7072	2.37102	1.7072	4.08226	1.7072	5.6196
1.7082	2.37231	1.7082	4.08226	1.7082	5.6238
1.7092	2.3736	1.7092	4.0859	1.7092	5.6322
1.7102	2.37489	1.7102	4.08954	1.7102	5.6364
1.7112	2.37489	1.7112	4.09136	1.7112	5.63325
1.7122	2.37747	1.7122	4.09318	1.7122	5.63745
1.7132	2.37747	1.7132	4.095	1.7132	5.64795
1.7142	2.38005	1.7142	4.09864	1.7142	5.6532
1.7152	2.38263	1.7152	4.10046	1.7152	5.64795
1.7162	2.38521	1.7162	4.10046	1.7162	5.6448
1.7172	2.38521	1.7172	4.1041	1.7172	5.65005
1.7182	2.38521	1.7182	4.10956	1.7182	5.65845
1.7192	2.3865	1.7192	4.11502	1.7192	5.66265
1.7202	2.38908	1.7202	4.11684	1.7202	5.66265
1.7212	2.38908	1.7212	4.11684	1.7212	5.66895
1.7222	2.39166	1.7222	4.11866	1.7222	5.6763
1.7232	2.39553	1.7232	4.1223	1.7232	5.6763
1.7242	2.39811	1.7242	4.12594	1.7242	5.6742
1.7252	2.39811	1.7252	4.12594	1.7252	5.6721
1.7262	2.3994	1.7262	4.12958	1.7262	5.67735
1.7272	2.40069	1.7272	4.13322	1.7272	5.68155
1.7282	2.40327	1.7282	4.13686	1.7282	5.6889
1.7292	2.40456	1.7292	4.13686	1.7292	5.69415
1.7302	2.40714	1.7302	4.13868	1.7302	5.69835
1.7312	2.40843	1.7312	4.14232	1.7312	5.6994
1.7322	2.41101	1.7322	4.14778	1.7322	5.6973
1.7332	2.41359	1.7332	4.15142	1.7332	5.70045
1.7342	2.41359	1.7342	4.15142	1.7342	5.7036
1.7352	2.41359	1.7352	4.15324	1.7352	5.70885
1.7362	2.41488	1.7362	4.16052	1.7362	5.712
1.7372	2.41746	1.7372	4.16416	1.7372	5.71935
1.7382	2.41875	1.7382	4.16234	1.7382	5.72355
1.7392	2.41875	1.7392	4.16234	1.7392	5.7267
1.7402	2.42133	1.7402	4.1678	1.7402	5.7246
1.7412	2.42262	1.7412	4.17326	1.7412	5.7267
1.7422	2.4252	1.7422	4.17326	1.7422	5.7288
1.7432	2.42778	1.7432	4.17508	1.7432	5.733
1.7442	2.42778	1.7442	4.1769	1.7442	5.7372
1.7452	2.42907	1.7452	4.17872	1.7452	5.7456
1.7462	2.43036	1.7462	4.18418	1.7462	5.754
1.7472	2.43294	1.7472	4.186	1.7472	5.75505
1.7482	2.43552	1.7482	4.18964	1.7482	5.75085
1.7492	2.4381	1.7492	4.19328	1.7492	5.7519
1.7502	2.43939	1.7502	4.19692	1.7502	5.7561
1.7512	2.43939	1.7512	4.19874	1.7512	5.7582
1.7522	2.44068	1.7522	4.20056	1.7522	5.75925
1.7532	2.44197	1.7532	4.20238	1.7532	5.7666
1.7542	2.44326	1.7542	4.2042	1.7542	5.77815
1.7552	2.44455	1.7552	4.21148	1.7552	5.7834
1.7562	2.44584	1.7562	4.21512	1.7562	5.78235
1.7572	2.44971	1.7572	4.21694	1.7572	5.78025
1.7582	2.45229	1.7582	4.21694	1.7582	5.78655
1.7592	2.45358	1.7592	4.22058	1.7592	5.79075
1.7602	2.45358	1.7602	4.22422	1.7602	5.7939
1.7612	2.45358	1.7612	4.22604	1.7612	5.79285
1.7622	2.45616	1.7622	4.22422	1.7622	5.7939
1.7632	2.46003	1.7632	4.2315	1.7632	5.8002
1.7642	2.46003	1.7642	4.23696	1.7642	5.8086
1.7652	2.46003	1.7652	4.24242	1.7652	5.80965
1.7662	2.46261	1.7662	4.2406	1.7662	5.8107
1.7672	2.46519	1.7672	4.24242	1.7672	5.81385
1.7682	2.46648	1.7682	4.24606	1.7682	5.8191
1.7692	2.46648	1.7692	4.25152	1.7692	5.82225
1.7702	2.46777	1.7702	4.25152	1.7702	5.8233
1.7712	2.47035	1.7712	4.25152	1.7712	5.8275
1.7722	2.47164	1.7722	4.25516	1.7722	5.83695
1.7732	2.47164	1.7732	4.26244	1.7732	5.8422
1.7742	2.47422	1.7742	4.26608	1.7742	5.8401
1.7752	2.47809	1.7752	4.26608	1.7752	5.838
1.7762	2.47938	1.7762	4.2679	1.7762	5.8401
1.7772	2.47938	1.7772	4.27154	1.7772	5.84535
1.7782	2.48067	1.7782	4.27882	1.7782	5.8485
1.7792	2.48325	1.7792	4.28246	1.7792	5.8527
1.7802	2.48583	1.7802	4.27882	1.7802	5.8548
1.7812	2.48583	1.7812	4.28246	1.7812	5.86005
1.7822	2.48712	1.7822	4.28974	1.7822	5.8632
1.7832	2.4897	1.7832	4.29338	1.7832	5.86845
1.7842	2.49228	1.7842	4.29702	1.7842	5.86845
1.7852	2.49357	1.7852	4.2952	1.7852	5.87265
1.7862	2.49228	1.7862	4.29702	1.7862	5.8758
1.7872	2.49486	1.7872	4.30066	1.7872	5.88
1.7882	2.49744	1.7882	4.30248	1.7882	5.8821
1.7892	2.49873	1.7892	4.30794	1.7892	5.88735
1.7902	2.49873	1.7902	4.31158	1.7902	5.8905
1.7912	2.50002	1.7912	4.31704	1.7912	5.8947
1.7922	2.50389	1.7922	4.32068	1.7922	5.8968
1.7932	2.50647	1.7932	4.32068	1.7932	5.89575
1.7942	2.50647	1.7942	4.3225	1.7942	5.89785
1.7952	2.50776	1.7952	4.32432	1.7952	5.90205
1.7962	2.50905	1.7962	4.32796	1.7962	5.91255
1.7972	2.51163	1.7972	4.3316	1.7972	5.9178
1.7982	2.51163	1.7982	4.33342	1.7982	5.9241
1.7992	2.51421	1.7992	4.33888	1.7992	5.92725
1.8002	2.51679	1.8002	4.34252	1.8002	5.93145
1.8012	2.51937	1.8012	4.34616	1.8012	5.93145
1.8022	2.51937	1.8022	4.34798	1.8022	5.93145
1.8032	2.51937	1.8032	4.3498	1.8032	5.93565
1.8042	2.52195	1.8042	4.35162	1.8042	5.9409
1.8052	2.52324	1.8052	4.35526	1.8052	5.94615
1.8062	2.52453	1.8062	4.3589	1.8062	5.95245
1.8072	2.52582	1.8072	4.3589	1.8072	5.9556
1.8082	2.5284	1.8082	4.36254	1.8082	5.9619
1.8092	2.53227	1.8092	4.36982	1.8092	5.9619
1.8102	2.53485	1.8102	4.37346	1.8102	5.9619
1.8112	2.53356	1.8112	4.37164	1.8112	5.96295
1.8122	2.53356	1.8122	4.36982	1.8122	5.9703
1.8132	2.53614	1.8132	4.37346	1.8132	5.97555
