# Supplementary material for: Solar-driven highly selective conversion of glycerol to dihydroxyacetone using surface atom engineered BiVO4 photoanodes
Source: Nat Commun. 2024 Jun 28;15:5475. doi: 10.1038/s41467-024-49662-7 (PMC11213950; doi:10.1038/s41467-024-49662-7)
Supplement: Supplementary file 3 — Source Data [file 41467_2024_49662_MOESM3_ESM.zip › Manuscript/ncomms-Figure 2d-source-data.xlsx]

## Sheet: Sheet1
Figure 2d
Data 1		Data 2		Data 3
Parameter x	Parameter y	Parameter x	Parameter y	Parameter x	Parameter y
8e-06	-1.07202	3.2e-06	-0.03012	3.2e-06	-0.05067
1.6e-05	-0.95803	6.4e-06	-0.06397	6.4e-06	-0.09923
2.4e-05	-0.84788	9.6e-06	-0.03606	9.6e-06	-0.09481
3.2e-05	-0.74156	1.28e-05	-0.02003	1.28e-05	-0.04405
4e-05	-0.63908	1.6e-05	-0.04081	1.6e-05	-0.07937
4.8e-05	-0.54043	1.92e-05	-0.023	1.92e-05	-0.07716
5.6e-05	-0.44562	2.24e-05	-0.02775	2.24e-05	-0.15661
6.4e-05	-0.35465	2.56e-05	-0.05031	2.56e-05	-0.07054
7.2e-05	-0.26751	2.88e-05	-0.01291	2.88e-05	-0.04626
8e-05	-0.18421	3.2e-05	0.01559	3.2e-05	0.0663
8.8e-05	-0.10474	3.52e-05	-0.01469	3.52e-05	0.05747
9.6e-05	-0.02911	3.84e-05	0.01322	3.84e-05	0.0663
0.000104	0.04268	4.16e-05	0.0245	4.16e-05	0.02437
0.000112	0.11064	4.48e-05	0.00134	4.48e-05	0.05527
0.00012	0.17477	4.8e-05	0.00134	4.8e-05	0.04644
0.000128	0.23505	5.12e-05	0.00728	5.12e-05	0.08616
0.000136	0.35169	5.44e-05	0.03578	5.44e-05	0.04644
0.000144	0.44462	5.76e-05	0.03994	5.76e-05	0.15899
0.000152	0.48548	6.08e-05	0.05656	6.08e-05	0.13913
0.00016	0.48943	6.4e-05	0.04825	6.4e-05	0.12148
0.000168	0.46297	6.72e-05	0.02688	6.72e-05	0.11485
0.000176	0.42831	7.04e-05	-0.00341	7.04e-05	0.04644
0.000184	0.42225	7.36e-05	-0.01528	7.36e-05	0.00671
0.000192	0.44343	7.68e-05	0.01025	7.68e-05	0.0354
0.0002	0.48576	8e-05	-0.04853	8e-05	-0.00874
0.000208	0.55378	8.32e-05	-0.023	8.32e-05	-0.03081
0.000216	0.61143	8.64e-05	-0.00103	8.64e-05	0.01774
0.000224	0.64395	8.96e-05	-0.11681	8.96e-05	-0.09702
0.000232	0.64186	9.28e-05	-0.05684	9.28e-05	-0.1522
0.00024	0.60599	9.6e-05	-0.17738	9.6e-05	-0.30669
0.000248	0.58024	9.92e-05	-0.22072	9.92e-05	-0.35083
0.000256	0.57489	0.0001024	-0.12156	0.0001024	-0.27358
0.000264	0.59818	0.0001056	-0.25931	0.0001056	-0.60684
0.000272	0.6201	0.0001088	-0.05328	0.0001088	-0.0595
0.00028	0.70857	0.000112	-0.12809	0.000112	-1.43
0.000288	0.74174	0.0001152	1.01666	0.0001152	-7.11
0.000296	0.79433	0.0001184	2.60553	0.0001184	-16.76
0.000304	0.80808	0.0001216	2.82344	0.0001216	-26.39
0.000312	0.80836	0.0001248	2.90894	0.0001248	-29.12
0.00032	0.81076	0.000128	2.68569	0.000128	-32.98
0.000328	0.84446	0.0001312	2.63878	0.0001312	-36.42
0.000336	0.87478	0.0001344	2.77356	0.0001344	-38.65
0.000344	0.93759	0.0001376	2.32766	0.0001376	-41.31
0.000352	0.9977	0.0001408	2.73081	0.0001408	-42
0.00036	1.04196	0.000144	2.32766	0.000144	-44.66
0.000368	1.05406	0.0001472	2.36981	0.0001472	-45.01
0.000376	1.04247	0.0001504	2.61266	0.0001504	-46.2
0.000384	1.00705	0.0001536	2.10738	0.0001536	-47.56
0.000392	0.97135	0.0001568	2.63225	0.0001568	-47.1
0.0004	0.94731	0.00016	2.31756	0.00016	-48.81
0.000408	0.94477	0.0001632	2.36684	0.0001632	-48.19
0.000416	0.96242	0.0001664	2.63522	0.0001664	-49.06
0.000424	0.9928	0.0001696	2.21484	0.0001696	-49.5
0.000432	1.01296	0.0001728	2.51766	0.0001728	-49.13
0.00044	1.02048	0.000176	2.31994	0.000176	-50.3
0.000448	1.01624	0.0001792	2.31222	0.0001792	-49.81
0.000456	1.00382	0.0001824	2.43334	0.0001824	-50.49
0.000464	1.0015	0.0001856	2.30331	0.0001856	-50.29
0.000472	1.01175	0.0001888	2.46066	0.0001888	-50.17
0.00048	1.04699	0.000192	2.38525	0.000192	-50.63
0.000488	1.10285	0.0001952	2.50163	0.0001952	-50.11
0.000496	1.16623	0.0002016	2.48975	0.0002016	-50.29
0.000504	1.21607	0.0002048	2.57288	0.0002048	-50.57
0.000512	1.25126	0.0002112	2.72725	0.0002112	-50.19
0.00052	1.26323	0.0002144	2.61147	0.0002144	-50.56
0.000528	1.25727	0.0002208	2.83234	0.0002208	-50.26
0.000536	1.24608	0.000224	2.72606	0.000224	-50.17
0.000544	1.23944	0.0002304	2.86084	0.0002304	-50.09
0.000552	1.24475	0.0002368	3.04372	0.0002368	-49.84
0.00056	1.26588	0.00024	3.00631	0.00024	-49.59
0.000568	1.28895	0.0002464	3.17672	0.0002464	-49.45
0.000576	1.30818	0.0002528	3.34356	0.0002528	-49.23
0.000584	1.31674	0.0002592	3.43797	0.0002592	-48.82
0.000592	1.31101	0.0002656	3.55553	0.0002656	-48.51
0.0006	1.29832	0.000272	3.69566	0.000272	-48.18
0.000608	1.28319	0.0002784	3.80253	0.0002784	-48.02
0.000616	1.27486	0.0002848	3.85775	0.0002848	-47.85
0.000624	1.28057	0.0002912	3.891	0.0002912	-47.77
0.000632	1.30297	0.0002976	4.02103	0.0002976	-47.64
0.00064	1.3326	0.000304	4.07209	0.000304	-47.37
0.000648	1.3649	0.0003104	4.15819	0.0003104	-47.19
0.000656	1.3886	0.0003168	4.24606	0.0003168	-47.11
0.000664	1.40412	0.0003264	4.43666	0.0003264	-46.64
0.000672	1.41068	0.0003328	4.55244	0.0003328	-46.41
0.00068	1.41217	0.0003392	4.67713	0.0003392	-46.12
0.000688	1.41726	0.0003488	4.86356	0.0003488	-45.79
0.000696	1.43217	0.0003552	5.03813	0.0003552	-45.43
0.000704	1.45737	0.0003648	5.16638	0.0003648	-45.13
0.000712	1.48739	0.0003744	5.32609	0.0003744	-44.72
0.00072	1.52216	0.0003808	5.43713	0.0003808	-44.43
0.000728	1.55241	0.0003904	5.60516	0.0003904	-44.11
0.000736	1.57137	0.0004	5.73994	0.0004	-43.88
0.000744	1.58058	0.0004096	5.85038	0.0004096	-43.5
0.000752	1.59409	0.0004192	5.97209	0.0004192	-43.45
0.00076	1.60676	0.0004288	6.10984	0.0004288	-42.99
0.000768	1.62271	0.0004384	6.26659	0.0004384	-42.67
0.000776	1.64673	0.000448	6.42513	0.000448	-42.38
0.000784	1.67168	0.0004576	6.61394	0.0004576	-41.97
0.000792	1.69184	0.0004704	6.81463	0.0004704	-41.45
0.0008	1.70826	0.00048	6.96366	0.00048	-41.08
0.000808	1.72279	0.0004928	7.16731	0.0004928	-40.67
0.000816	1.7269	0.0005024	7.28309	0.0005024	-40.38
0.000824	1.72911	0.0005152	7.44697	0.0005152	-40.01
0.000832	1.72858	0.000528	7.61084	0.000528	-39.61
0.00084	1.72389	0.0005376	7.7195	0.0005376	-39.43
0.000856	1.72731	0.0005504	7.90356	0.0005504	-39.06
0.000872	1.74014	0.0005632	8.09356	0.0005632	-38.58
0.000896	1.76015	0.000576	8.25684	0.000576	-38.17
0.00092	1.7864	0.000592	8.489	0.000592	-37.66
0.000936	1.81361	0.0006048	8.67366	0.0006048	-37.23
0.00096	1.84326	0.0006176	8.79478	0.0006176	-37.02
0.000984	1.87539	0.0006336	8.96638	0.0006336	-36.54
0.001	1.91049	0.0006464	9.08394	0.0006464	-36.15
0.00102	1.94546	0.0006624	9.28344	0.0006624	-35.71
0.00105	1.98493	0.0006784	9.48412	0.0006784	-35.3
0.00107	2.0281	0.0006944	9.65809	0.0006944	-34.82
0.0011	2.07298	0.0007104	9.83978	0.0007104	-34.42
0.00113	2.11242	0.0007264	10.0227	0.0007264	-33.97
0.00115	2.1492	0.0007424	10.1913	0.0007424	-33.5
0.00118	2.18361	0.0007616	10.3302	0.0007616	-33.15
0.00121	2.21456	0.0007776	10.5048	0.0007776	-32.7
0.00123	2.24226	0.0007968	10.7102	0.0007968	-32.18
0.00126	2.27474	0.000816	10.9068	0.000816	-31.78
0.0013	2.31186	0.000832	11.0694	0.000832	-31.38
0.00132	2.34493	0.0008512	11.2256	0.0008512	-30.85
0.00135	2.37665	0.0008736	11.4019	0.0008736	-30.49
0.00138	2.41568	0.0008928	11.5628	0.0008928	-30
0.00142	2.44859	0.0009152	11.7778	0.0009152	-29.48
0.00145	2.47952	0.0009344	11.9304	0.0009344	-29.11
0.00148	2.51766	0.0009568	12.1133	0.0009568	-28.49
0.00152	2.55641	0.0009792	12.2658	0.0009792	-28.06
0.00155	2.58605	0.001	12.4618	0.001	-27.59
0.00159	2.62081	0.00102	12.6512	0.00102	-27.14
0.00162	2.65135	0.00105	12.8453	0.00105	-26.61
0.00166	2.68085	0.00107	12.9926	0.00107	-26.12
0.0017	2.72009	0.0011	13.16	0.0011	-25.66
0.00174	2.75588	0.00112	13.3251	0.00112	-25.12
0.00178	2.78938	0.00115	13.5192	0.00115	-24.57
0.00182	2.82369	0.00118	13.6879	0.00118	-24.01
0.00186	2.85495	0.0012	13.8387	0.0012	-23.56
0.00191	2.88894	0.00123	14.0245	0.00123	-23.01
0.00195	2.92129	0.00126	14.2098	0.00126	-22.48
0.002	2.95204	0.00129	14.3606	0.00129	-21.95
0.00205	2.98216	0.00132	14.534	0.00132	-21.54
0.0021	3.01411	0.00135	14.7085	0.00135	-20.9
0.00214	3.04543	0.00138	14.876	0.00138	-20.38
0.00219	3.07486	0.00141	15.0666	0.00141	-19.89
0.00224	3.10163	0.00145	15.2174	0.00145	-19.31
0.0023	3.13238	0.00148	15.3949	0.00148	-18.66
0.00235	3.16187	0.00151	15.5808	0.00151	-18.19
0.0024	3.18927	0.00155	15.7488	0.00155	-17.66
0.00246	3.21372	0.00159	15.8812	0.00159	-17.1
0.00251	3.23933	0.00162	16.0563	0.00162	-16.54
0.00258	3.26382	0.00166	16.244	0.00166	-16
0.00263	3.28797	0.0017	16.3877	0.0017	-15.47
0.0027	3.3133	0.00174	16.5373	0.00174	-14.97
0.00276	3.34059	0.00178	16.6988	0.00178	-14.37
0.00282	3.36392	0.00182	16.8478	0.00182	-13.73
0.00289	3.38706	0.00186	17.0253	0.00186	-13.17
0.00295	3.41263	0.00191	17.2094	0.00191	-12.69
0.00302	3.43628	0.00195	17.3537	0.00195	-12.1
0.0031	3.45953	0.002	17.4974	0.002	-11.61
0.00317	3.48382	0.00204	17.6333	0.00204	-11
0.00324	3.50439	0.00209	17.8702	0.00209	-10.39
0.00331	3.52375	0.00214	18.0021	0.00214	-9.83
0.00339	3.54527	0.00219	18.1469	0.00219	-9.3
0.00347	3.564	0.00224	18.3286	0.00224	-8.69
0.00355	3.58357	0.00229	18.448	0.00229	-8.21
0.00363	3.60436	0.00235	18.6101	0.00235	-7.6
0.00372	3.62126	0.0024	18.7876	0.0024	-7.08
0.00381	3.64071	0.00246	18.92	0.00246	-6.56
0.0039	3.65706	0.00251	19.0868	0.00251	-5.9
0.00398	3.67338	0.00257	19.2282	0.00257	-5.34
0.00408	3.68872	0.00263	19.3623	0.00263	-4.78
0.00418	3.70236	0.00269	19.5268	0.00269	-4.23
0.00427	3.71508	0.00276	19.6586	0.00276	-3.77
0.00437	3.7262	0.00282	19.8112	0.00282	-3.14
0.00447	3.73667	0.00289	19.9579	0.00289	-2.55
0.00458	3.74709	0.00295	20.1253	0.00295	-2.06
0.00468	3.75751	0.00302	20.2518	0.00302	-1.49
0.00479	3.7667	0.00309	20.3652	0.00309	-0.97321
0.0049	3.77619	0.00316	20.5172	0.00316	-0.40601
0.00502	3.78375	0.00324	20.6692	0.00324	0.08616
0.00514	3.7908	0.00331	20.7968	0.00331	0.68648
0.00526	3.79441	0.00339	20.9524	0.00339	1.16
0.00538	3.79711	0.00347	21.0504	0.00347	1.75
0.0055	3.80064	0.00355	21.2374	0.00355	2.14
0.00562	3.80146	0.00363	21.3342	0.00363	2.77
0.00576	3.80544	0.00372	21.4779	0.00372	3.33
0.0059	3.80647	0.0038	21.577	0.0038	3.79
0.00603	3.8097	0.00389	21.7136	0.00389	4.37
0.00617	3.8122	0.00398	21.8211	0.00398	4.84
0.00631	3.8101	0.00408	21.9659	0.00408	5.37
0.00646	3.808	0.00417	22.0871	0.00417	5.93
0.00661	3.80508	0.00427	22.2011	0.00427	6.35
0.00677	3.80331	0.00437	22.3121	0.00437	6.79
0.00692	3.80135	0.00447	22.4237	0.00447	7.33
0.00708	3.79583	0.00457	22.5555	0.00457	7.82
0.00725	3.79311	0.00468	22.66	0.00468	8.22
0.00742	3.78698	0.00479	22.7408	0.00479	8.75
0.00759	3.77991	0.0049	22.8678	0.0049	9.11
0.00777	3.77162	0.00501	23.0074	0.00501	9.67
0.00794	3.76278	0.00513	23.0816	0.00513	10.13
0.00814	3.75433	0.00525	23.1653	0.00525	10.6
0.00832	3.74476	0.00537	23.2781	0.00537	11.04
0.00851	3.7347	0.0055	23.4028	0.0055	11.52
0.00871	3.7238	0.00563	23.4711	0.00563	11.84
0.00892	3.7115	0.00576	23.5566	0.00576	12.3
0.00913	3.69894	0.00589	23.6278	0.00589	12.66
0.00934	3.68669	0.00603	23.705	0.00603	13.04
0.00955	3.66959	0.00617	23.7834	0.00617	13.54
0.00978	3.65251	0.00631	23.8642	0.00631	13.92
0.01	3.63388	0.00646	23.9681	0.00646	14.32
0.01024	3.61548	0.00661	24.0369	0.00661	14.65
0.01047	3.59278	0.00676	24.1023	0.00676	15.05
0.01072	3.57323	0.00692	24.1676	0.00692	15.42
0.01097	3.5533	0.00708	24.2305	0.00708	15.75
0.01122	3.53228	0.00724	24.3285	0.00724	16.13
0.01149	3.51287	0.00741	24.3653	0.00741	16.54
0.01175	3.48778	0.00759	24.4181	0.00759	16.82
0.01202	3.46698	0.00776	24.4573	0.00776	17.16
0.0123	3.44114	0.00795	24.4971	0.00795	17.51
0.01259	3.41289	0.00813	24.5838	0.00813	17.86
0.01289	3.38861	0.00832	24.6408	0.00832	18.16
0.01318	3.3612	0.00851	24.6776	0.00851	18.4
0.0135	3.33533	0.00871	24.7174	0.00871	18.7
0.01381	3.30954	0.00892	24.7655	0.00892	19.1
0.01413	3.28378	0.00912	24.7726	0.00912	19.17
0.01446	3.25763	0.00933	24.7952	0.00933	19.49
0.01479	3.22907	0.00955	24.8551	0.00955	19.87
0.01514	3.19979	0.00977	24.8706	0.00977	20.07
0.0155	3.17222	0.01	24.8759	0.01	20.26
0.01586	3.14341	0.01023	24.9133	0.01023	20.59
0.01622	3.11514	0.01047	24.9329	0.01047	20.81
0.0166	3.08499	0.01072	24.9632	0.01072	20.97
0.01698	3.05476	0.01097	24.9424	0.01097	21.2
0.01738	3.02493	0.01122	24.9561	0.01122	21.44
0.01778	2.99127	0.01148	24.9656	0.01148	21.66
0.0182	2.95926	0.01175	24.9679	0.01175	21.92
0.01862	2.92861	0.01203	24.9584	0.01203	22.07
0.01906	2.89761	0.0123	24.9549	0.0123	22.27
0.0195	2.86791	0.01259	24.9418	0.01259	22.41
0.01996	2.83714	0.01288	24.9056	0.01288	22.64
0.02042	2.80332	0.01318	24.9157	0.01318	22.81
0.0209	2.77011	0.01349	24.8622	0.01349	22.85
0.02138	2.73717	0.0138	24.8551	0.0138	23.03
0.02188	2.70554	0.01413	24.8337	0.01413	23.17
0.02239	2.6727	0.01445	24.8124	0.01445	23.34
0.02291	2.63863	0.01479	24.7922	0.01479	23.51
0.02345	2.60517	0.01514	24.7441	0.01514	23.69
0.02399	2.57262	0.01549	24.7079	0.01549	23.74
0.02455	2.53848	0.01585	24.6562	0.01585	23.9
0.02512	2.50569	0.01622	24.623	0.01622	23.95
0.0257	2.47301	0.0166	24.5541	0.0166	24.04
0.0263	2.43799	0.01699	24.49	0.01699	24.13
0.02692	2.40468	0.01738	24.4448	0.01738	24.23
0.02754	2.37202	0.01779	24.3968	0.01779	24.36
0.02818	2.33824	0.0182	24.3498	0.0182	24.51
0.02885	2.30301	0.01862	24.2851	0.01862	24.57
0.02952	2.27138	0.01906	24.2127	0.01906	24.58
0.0302	2.2364	0.0195	24.1403	0.0195	24.57
0.0309	2.20154	0.01996	24.0619	0.01996	24.62
0.03162	2.16849	0.02042	23.9972	0.02042	24.74
0.03236	2.13379	0.0209	23.9206	0.0209	24.68
0.03312	2.09885	0.02138	23.8167	0.02138	24.81
0.03389	2.063	0.02188	23.7389	0.02188	24.86
0.03468	2.02952	0.02239	23.6528	0.02239	24.92
0.03549	1.99646	0.02291	23.5803	0.02291	24.93
0.03631	1.96494	0.02344	23.4877	0.02344	24.97
0.03716	1.93194	0.02399	23.3666	0.02399	25.01
0.03802	1.89909	0.02455	23.2799	0.02455	24.96
0.03891	1.86447	0.02512	23.1849	0.02512	25.02
0.03982	1.83084	0.02571	23.0858	0.02571	25.01
0.04074	1.7959	0.0263	22.9783	0.0263	25.01
0.04169	1.76219	0.02692	22.8518	0.02692	24.99
0.04266	1.73102	0.02754	22.7432	0.02754	25.03
0.04366	1.70176	0.02819	22.6238	0.02819	25.01
0.04467	1.67	0.02884	22.5395	0.02884	24.97
0.04571	1.64067	0.02951	22.3833	0.02951	25.04
0.04678	1.61032	0.0302	22.2765	0.0302	24.94
0.04786	1.57927	0.03091	22.1589	0.03091	24.94
0.04898	1.5485	0.03163	22.0318	0.03163	24.9
0.05012	1.51926	0.03236	21.8852	0.03236	24.89
0.05129	1.4917	0.03311	21.7617	0.03311	24.89
0.05249	1.46402	0.03388	21.6055	0.03388	24.8
0.0537	1.43544	0.03468	21.4767	0.03468	24.74
0.05496	1.40841	0.03548	21.3306	0.03548	24.74
0.05624	1.37962	0.03631	21.1828	0.03631	24.66
0.05754	1.35369	0.03716	21.064	0.03716	24.65
0.05889	1.32475	0.03802	20.918	0.03802	24.64
0.06026	1.29761	0.03891	20.7226	0.03891	24.56
0.06166	1.27366	0.03981	20.5914	0.03981	24.46
0.0631	1.24941	0.04074	20.4163	0.04074	24.47
0.06457	1.22254	0.04169	20.2904	0.04169	24.37
0.06607	1.19667	0.04266	20.1134	0.04266	24.28
0.06762	1.17189	0.04365	19.9377	0.04365	24.19
0.06918	1.14719	0.04467	19.7667	0.04467	24.17
0.0708	1.12188	0.04571	19.5975	0.04571	23.97
0.07245	1.09473	0.04677	19.4609	0.04677	23.95
0.07414	1.06962	0.04787	19.2757	0.04787	23.92
0.07586	1.0432	0.04898	19.1385	0.04898	23.85
0.07763	1.01676	0.05012	18.9307	0.05012	23.69
0.07944	0.9937	0.05129	18.7674	0.05129	23.59
0.08129	0.96864	0.05248	18.5703	0.05248	23.43
0.08318	0.94714	0.05371	18.3702	0.05371	23.34
0.08512	0.92581	0.05496	18.1927	0.05496	23.27
0.0871	0.90226	0.05624	18.0086	0.05624	23.2
0.08913	0.87585	0.05755	17.8317	0.05755	23.13
0.09121	0.85349	0.05889	17.6506	0.05889	22.94
0.09333	0.82966	0.06026	17.4368	0.06026	22.87
0.0955	0.8075	0.06166	17.226	0.06166	22.72
0.09773	0.78773	0.0631	17.058	0.0631	22.54
0.1	0.76716	0.06457	16.8128	0.06457	22.45
0.10234	0.74599	0.06607	16.6234	0.06607	22.34
0.10472	0.72491	0.06761	16.4328	0.06761	22.18
0.10715	0.70355	0.06918	16.2309	0.06918	21.94
0.10965	0.68257	0.0708	16.0207	0.0708	21.87
0.11221	0.66225	0.07244	15.785	0.07244	21.69
0.11482	0.64282	0.07413	15.5944	0.07413	21.64
0.1175	0.62455	0.07586	15.3611	0.07586	21.47
0.12023	0.60744	0.07763	15.1408	0.07763	21.23
0.12303	0.58993	0.07943	14.9229	0.07943	21.05
0.1259	0.57027	0.08128	14.7216	0.08128	20.94
0.12883	0.55212	0.08318	14.4918	0.08318	20.71
0.13183	0.53448	0.08512	14.243	0.08512	20.66
0.1349	0.51567	0.0871	14.0495	0.0871	20.45
0.13804	0.49729	0.08913	13.7989	0.08913	20.28
0.14126	0.48261	0.0912	13.603	0.0912	19.98
0.14454	0.46663	0.09333	13.3512	0.09333	19.85
0.14791	0.44948	0.0955	13.1333	0.0955	19.65
0.15136	0.4368	0.09772	12.8988	0.09772	19.52
0.15489	0.4239	0.1	12.6447	0.1	19.31
0.1585	0.41112	0.10233	12.4256	0.10233	19.05
0.16218	0.39419	0.10471	12.1869	0.10471	18.81
0.16596	0.38141	0.10715	11.9458	0.10715	18.67
0.16983	0.36605	0.10965	11.6905	0.10965	18.38
0.17378	0.35141	0.1122	11.4732	0.1122	18.25
0.17783	0.33472	0.11482	11.2315	0.11482	17.99
0.18198	0.32166	0.11749	10.9643	0.11749	17.76
0.18622	0.30893	0.12023	10.7268	0.12023	17.48
0.19055	0.29549	0.12303	10.5054	0.12303	17.27
0.19499	0.28327	0.12589	10.2328	0.12589	17.03
0.19953	0.26686	0.12883	10.0043	0.12883	16.81
0.20418	0.25296	0.13183	9.78278	0.13183	16.59
0.20894	0.24207	0.1349	9.53637	0.1349	16.35
0.2138	0.22909	0.13804	9.2965	0.13804	16.02
0.21878	0.2144	0.14125	9.05603	0.14125	15.8
0.22388	0.20113	0.14454	8.81794	0.14454	15.56
0.22909	0.18613	0.14791	8.58044	0.14791	15.34
0.23442	0.17541	0.15136	8.33522	0.15136	15.07
0.23989	0.16053	0.15488	8.05972	0.15488	14.75
0.24547	0.14782	0.15849	7.85369	0.15849	14.5
0.25119	0.13565	0.16218	7.62925	0.16218	14.3
0.25704	0.12468	0.16596	7.38819	0.16596	13.96
0.26303	0.1106	0.16983	7.15544	0.16983	13.75
0.26916	0.09682	0.17378	6.89716	0.17378	13.42
0.27542	0.08747	0.17783	6.68162	0.17783	13.17
0.28184	0.07848	0.18197	6.43047	0.18197	12.84
0.28841	0.06739	0.18621	6.22503	0.18621	12.59
0.29513	0.05786	0.19055	5.98219	0.19055	12.37
0.302	0.04992	0.19499	5.77794	0.19499	12.04
0.30903	0.03737	0.19953	5.54638	0.19953	11.73
0.31623	0.02727	0.20418	5.35222	0.20418	11.39
0.3236	0.01964	0.20893	5.13194	0.20893	11.14
0.33114	0.01346	0.2138	4.88197	0.2138	10.89
0.33885	0.00463	0.21878	4.68069	0.21878	10.59
0.34674	-0.00405	0.22388	4.47109	0.22388	10.33
0.35482	-0.01247	0.22909	4.25853	0.22909	10.06
0.36308	-0.01795	0.23443	4.06022	0.23443	9.79
0.37154	-0.02366	0.23988	3.89159	0.23989	9.44
0.38019	-0.0317	0.24547	3.70456	0.24547	9.13
0.38905	-0.03783	0.25119	3.52347	0.25119	8.82
0.39811	-0.04588	0.25704	3.31566	0.25704	8.53
0.40738	-0.05147	0.26303	3.15119	0.26303	8.3
0.41687	-0.05742	0.26916	2.94516	0.26916	8.01
0.42658	-0.06679	0.27542	2.78247	0.27542	7.76
0.43652	-0.07415	0.28184	2.57941	0.28184	7.48
0.44669	-0.08161	0.2884	2.43334	0.28841	7.16
0.4571	-0.08864	0.29512	2.27956	0.29512	6.92
0.46774	-0.0954	0.302	2.10916	0.302	6.61
0.47863	-0.10462	0.30903	1.96963	0.30903	6.41
0.48978	-0.11077	0.31623	1.78556	0.31623	6.08
0.50119	-0.11629	0.3236	1.61397	0.32359	5.77
0.51286	-0.12423	0.33113	1.49819	0.33113	5.6
0.52481	-0.13371	0.33884	1.36816	0.33885	5.28
0.53703	-0.13892	0.34674	1.26781	0.34674	5
0.54954	-0.14602	0.35482	1.10631	0.35482	4.8
0.56234	-0.15208	0.36308	0.98163	0.36308	4.55
0.57544	-0.15911	0.37154	0.87119	0.37154	4.33
0.58885	-0.16576	0.38019	0.74353	0.38019	4.04
0.60256	-0.17013	0.38905	0.63784	0.38905	3.83
0.6166	-0.17642	0.39811	0.54403	0.39811	3.61
0.63096	-0.17987	0.40738	0.46269	0.40738	3.39
0.64566	-0.184	0.41687	0.34809	0.41687	3.24
0.6607	-0.18769	0.42658	0.27209	0.42658	3.03
0.67609	-0.19252	0.43652	0.18659	0.43652	2.89
0.69183	-0.19467	0.44668	0.07319	0.44669	2.72
0.70795	-0.19988	0.45709	0.02391	0.45709	2.42
0.72444	-0.20341	0.46774	-0.03784	0.46774	2.22
0.74131	-0.20684	0.47863	-0.11325	0.47863	2.07
0.75858	-0.21004	0.48978	-0.19222	0.48978	1.9
0.77625	-0.2125	0.50119	-0.24566	0.50119	1.64
0.79434	-0.21644	0.51286	-0.29969	0.51286	1.49
0.81283	-0.21973	0.52481	-0.31216	0.52481	1.41
0.83177	-0.22428	0.53703	-0.40597	0.53703	1.27
0.85114	-0.22737	0.54954	-0.41428	0.54954	1.06
0.87097	-0.2288	0.56234	-0.48316	0.56234	1
0.89126	-0.23381	0.57544	-0.51106	0.57544	0.86745
0.91202	-0.23571	0.58884	-0.53125	0.58885	0.75931
0.93326	-0.24027	0.60256	-0.56628	0.60256	0.6622
0.955	-0.24063	0.6166	-0.57756	0.6166	0.52316
0.97724	-0.24119	0.63096	-0.62269	0.63096	0.35101
1	-0.24588	0.64565	-0.64169	0.64566	0.30907
1.0233	-0.24749	0.66069	-0.64288	0.66069	0.26052
1.04714	-0.25081	0.67608	-0.68206	0.67608	0.13472
1.07152	-0.25408	0.69183	-0.6975	0.69183	0.03982
1.09648	-0.25748	0.70795	-0.68147	0.70795	-0.01978
1.12202	-0.25827	0.72444	-0.68147	0.72444	-0.07937
1.14816	-0.26257	0.74131	-0.68563	0.74131	-0.14558
1.1749	-0.26342	0.75858	-0.70106	0.75858	-0.21399
1.20227	-0.26501	0.77625	-0.69631	0.77625	-0.27358
1.23027	-0.2686	0.79433	-0.72363	0.79433	-0.33538
1.25893	-0.26915	0.81283	-0.72006	0.81283	-0.36849
1.28826	-0.27026	0.83177	-0.70997	0.83177	-0.34642
1.31826	-0.26982	0.85114	-0.70581	0.85114	-0.45677
1.34897	-0.27328	0.87097	-0.71888	0.87097	-0.46339
1.38039	-0.27347	0.89125	-0.69038	0.89125	-0.42366
1.41254	-0.27572	0.91201	-0.6785	0.91201	-0.53622
1.44544	-0.2767	0.93325	-0.68681	0.93326	-0.55608
1.47911	-0.27993	0.955	-0.6595	0.955	-0.57374
1.51357	-0.28147	0.97724	-0.64406	0.97724	-0.6245
1.54882	-0.28298	1	-0.65831	1	-0.63995
1.5849	-0.28491	1.02329	-0.65713	1.03	-0.64437
1.62182	-0.28612	1.04713	-0.65831	1.05	-0.63554
1.65959	-0.28724	1.07152	-0.669	1.08	-0.65319
1.69825	-0.28613	1.09648	-0.61259	1.1	-0.69954
1.73781	-0.28832	1.12202	-0.60309	1.13	-0.66202
1.77828	-0.29139	1.14815	-0.59538	1.15	-0.66423
1.8197	-0.29308	1.1749	-0.60013	1.18	-0.69071
1.86209	-0.29518	1.20227	-0.59122	1.21	-0.69292
1.90546	-0.29626	1.23027	-0.56094	1.24	-0.69733
1.94985	-0.29991	1.25893	-0.57519	1.26	-0.67968
1.99526	-0.30211	1.28825	-0.54016	1.29	-0.57153
2.04174	-0.30314	1.31826	-0.54491	1.32	-0.67526
2.0893	-0.30697	1.34896	-0.51997	1.35	-0.68409
2.13797	-0.30737	1.38039	-0.48316	1.39	-0.60905
2.18777	-0.30913	1.41254	-0.51641	1.42	-0.66202
2.23873	-0.31039	1.44544	-0.51759	1.45	-0.63333
2.29087	-0.31426	1.47911	-0.48969	1.48	-0.5914
2.34423	-0.31444	1.51356	-0.46356	1.52	-0.64657
2.39884	-0.31725	1.54882	-0.45584	1.55	-0.56491
2.45471	-0.31652	1.5849	-0.43328	1.59	-0.51856
2.51189	-0.31528	1.62181	-0.43922	1.63	-0.5627
2.5704	-0.31596	1.65959	-0.43269	1.66	-0.54063
2.63027	-0.31747	1.69825	-0.40775	1.7	-0.58257
2.69154	-0.31953	1.7378	-0.41903	1.74	-0.54726
2.75423	-0.32015	1.77828	-0.37153	1.78	-0.57374
2.81838	-0.32165	1.8197	-0.35788	1.82	-0.48987
2.88403	-0.32398	1.86209	-0.37213	1.87	-0.53843
2.95122	-0.32531	1.90546	-0.40122	1.91	-0.42808
3.01995	-0.32285	1.94985	-0.35966	1.95	-0.46559
3.0903	-0.32291	1.99526	-0.35431	2	-0.52298
3.16228	-0.32289	2.04174	-0.36203	2.05	-0.44353
3.23594	-0.32249	2.0893	-0.34363	2.09	-0.45235
3.31131	-0.32158	2.13797	-0.31809	2.14	-0.38614
3.38845	-0.31962	2.18776	-0.32344	2.19	-0.3729
3.46738	-0.32183	2.23872	-0.32759	2.24	-0.45235
3.54814	-0.32149	2.29087	-0.30384	2.3	-0.40821
3.63078	-0.32191	2.34423	-0.28781	2.35	-0.44573
3.71536	-0.32188	2.39884	-0.25872	2.4	-0.54063
3.8019	-0.32177	2.45471	-0.30681	2.46	-0.39497
3.89046	-0.32212	2.51189	-0.29197	2.52	-0.36628
3.98107	-0.32093	2.5704	-0.28128	2.58	-0.36407
4.07381	-0.32175	2.63027	-0.25159	2.64	-0.40159
4.1687	-0.31938	2.69154	-0.26466	2.7	-0.33097
4.2658	-0.31914	2.75423	-0.24922	2.76	-0.29124
4.36516	-0.31802	2.81838	-0.25278	2.82	-0.29345
4.46684	-0.3169	2.88403	-0.23853	2.89	-0.28903
4.57089	-0.31868	2.95121	-0.22784	2.96	-0.35745
4.67735	-0.31689	3.01995	-0.20469	3.02	-0.32655
4.7863	-0.31735	3.0903	-0.21953	3.1	-0.31552
4.89779	-0.31739			3.17	-0.34862
5.01188	-0.31761
5.12862	-0.31935
5.24808	-0.31858
5.37032	-0.31981
5.49542	-0.32042
5.62342	-0.3219
5.7544	-0.32241
5.88844	-0.32293
6.0256	-0.32348
6.16595	-0.32406
6.30958	-0.32465
6.45654	-0.32527
6.60694	-0.32592
6.76083	-0.32658
6.91831	-0.32727
7.07946	-0.32799
7.24436	-0.32873
7.4131	-0.32949
7.58578	-0.33027
7.76247	-0.33108
7.94329	-0.33191
