# Supplementary material for: Solar-driven highly selective conversion of glycerol to dihydroxyacetone using surface atom engineered BiVO4 photoanodes
Source: Nat Commun. 2024 Jun 28;15:5475. doi: 10.1038/s41467-024-49662-7 (PMC11213950; doi:10.1038/s41467-024-49662-7)
Supplement: Supplementary file 3 — Source Data [file 41467_2024_49662_MOESM3_ESM.zip › Manuscript/ncomms-Figure 3a-source-data.xlsx]

## Sheet: Sheet1
Figure 3a
Data 1		Data 2		Data 3
Parameter x	Parameter y	Parameter x	Parameter y	Parameter x	Parameter y
0	0	0	0	0	0
0.03606	0	0.03607	0	0.03719	0
0.07212	0	0.07214	0	0.07438	0
0.10818	0	0.10822	0	0.11157	0
0.14424	0	0.14429	0	0.14876	0
0.18029	0	0.18036	0	0.18595	0
0.21635	0	0.21643	0	0.22314	0
0.25241	0	0.25251	0	0.26033	0
0.28847	0	0.28858	0	0.29752	0
0.32453	0	0.32465	0	0.33471	0
0.36059	0	0.36072	0	0.3719	0
0.39665	0	0.39679	0	0.40909	0
0.43271	0	0.43287	0	0.44628	0
0.46876	0	0.46894	0	0.48347	0
0.50482	0	0.50501	0	0.52066	0
0.54088	0	0.54108	0	0.55785	0
0.57694	0	0.57715	0	0.59504	0
0.613	0	0.61323	0	0.63223	0
0.64906	0	0.6493	0	0.66942	0
0.68512	0	0.68537	0	0.70661	0
0.72118	0	0.72144	0	0.7438	0
0.75723	0	0.75752	0	0.78099	0
0.79329	0	0.79359	0	0.81818	0
0.82935	0	0.82966	0	0.85537	0
0.86541	0	0.86573	0	0.89256	0
0.90147	0	0.9018	0	0.92975	0
0.93753	0	0.93788	0	0.96694	0
0.97359	0	0.97395	0	1.00413	0
1.00965	0	1.01002	0	1.04132	0
1.0457	0	1.04609	0	1.07851	0
1.08176	0	1.08216	0	1.1157	0
1.11782	0	1.11824	0	1.15289	0
1.15388	0	1.15431	0	1.19008	0
1.18994	0	1.19038	0	1.22727	0
1.226	0	1.22645	0	1.26446	0
1.26206	0	1.26253	0	1.30165	0
1.29812	0	1.2986	0	1.33884	0
1.33418	0	1.33467	0	1.37603	0
1.37023	0	1.37074	0	1.41322	0
1.40629	0	1.40681	0	1.45041	0
1.44235	0	1.44289	0	1.4876	0
1.47841	0	1.47896	0	1.52479	0
1.51447	0	1.51503	0	1.56198	0
1.55053	0	1.5511	0	1.59917	0
1.58659	0	1.58717	0	1.63636	0
1.62265	0	1.62325	0	1.67355	0
1.6587	0	1.65932	0	1.71074	0
1.69476	0	1.69539	0	1.74793	0
1.73082	0	1.73146	0	1.78512	0
1.76688	0	1.76754	0	1.82231	0
1.80294	0	1.80361	0	1.8595	0
1.839	0	1.83968	0	1.89669	0
1.87506	0	1.87575	0	1.93388	0
1.91112	0	1.91182	0	1.97107	0
1.94717	0	1.9479	0	2.00826	0
1.98323	0	1.98397	0	2.04545	0
2.01929	0	2.02004	0	2.08264	0
2.05535	0	2.05611	0	2.11983	0
2.09141	0	2.09218	0	2.15702	0
2.12747	0	2.12826	0	2.19421	0
2.16353	0	2.16433	0	2.2314	0
2.19959	0	2.2004	0	2.2686	0
2.23564	0	2.23647	0	2.30579	0
2.2717	0	2.27255	0	2.34298	0
2.30776	0	2.30862	0	2.38017	0
2.34382	0	2.34469	0	2.41736	0
2.37988	0	2.38076	0	2.45455	0
2.41594	0	2.41683	0	2.49174	0
2.452	0	2.45291	0	2.52893	0
2.48806	0	2.48898	0	2.56612	0
2.52411	0	2.52505	0	2.60331	0
2.56017	0	2.56112	0	2.6405	0
2.59623	0	2.59719	0	2.67769	0
2.63229	0	2.63327	0	2.71488	0
2.66835	0	2.66934	0	2.75207	0
2.70441	0	2.70541	0	2.78926	0
2.74047	0	2.74148	0	2.82645	0
2.77653	0	2.77756	0	2.86364	0
2.81259	0	2.81363	0	2.90083	0
2.84864	0	2.8497	0	2.93802	0
2.8847	0	2.88577	0	2.97521	0
2.92076	0	2.92184	0	3.0124	0
2.95682	0	2.95792	0	3.04959	0
2.99288	0	2.99399	0	3.08678	0
3.02894	0	3.03006	0	3.12397	0
3.065	0	3.06613	0	3.16116	0
3.10106	0	3.1022	0	3.19835	0
3.13711	0	3.13828	0	3.23554	0
3.17317	0	3.17435	0	3.27273	0
3.20923	0	3.21042	0	3.30992	0
3.24529	0	3.24649	0	3.34711	0
3.28135	0	3.28257	0	3.3843	0
3.31741	0	3.31864	0	3.42149	0
3.35347	0	3.35471	0	3.45868	0
3.38953	0	3.39078	0	3.49587	0
3.42558	0	3.42685	0	3.53306	0
3.46164	0	3.46293	0	3.57025	0
3.4977	0	3.499	0	3.60744	0
3.53376	0	3.53507	0	3.64463	0
3.56982	0	3.57114	0	3.68182	0
3.60588	0	3.60721	0	3.71901	0
3.64194	0	3.64329	0	3.7562	0
3.678	0	3.67936	0	3.79339	0
3.71405	0	3.71543	0	3.83058	0
3.75011	0	3.7515	0	3.86777	0
3.78617	0	3.78758	0	3.90496	0
3.82223	0	3.82365	0	3.94215	0
3.85829	0	3.85972	0	3.97934	0
3.89435	0	3.89579	0	4.01653	0
3.93041	0	3.93186	0	4.05372	0
3.96647	0	3.96794	0	4.09091	0
4.00253	0	4.00401	0	4.1281	0
4.03858	0	4.04008	0	4.16529	0
4.07464	0	4.07615	0	4.20248	0
4.1107	0	4.11222	0	4.23967	0
4.14676	0	4.1483	0	4.27686	0
4.18282	0	4.18437	0	4.31405	0
4.21888	0	4.22044	0	4.35124	0
4.25494	0	4.25651	0	4.38843	0
4.291	0	4.29259	0	4.42562	0
4.32705	0	4.32866	0	4.46281	0
4.36311	0	4.36473	0	4.5	0
4.39917	0	4.4008	0	4.53719	0
4.43523	0	4.43687	0	4.57438	0
4.47129	0	4.47295	0	4.61157	0
4.50735	0	4.50902	0	4.64876	0
4.54341	0	4.54509	0	4.68595	0
4.57947	0	4.58116	0	4.72314	0
4.61552	0	4.61723	0	4.76033	0
4.65158	0	4.65331	0	4.79752	0
4.68764	0	4.68938	0	4.83471	0
4.7237	0	4.72545	0	4.8719	0
4.75976	0	4.76152	0	4.90909	0
4.79582	0	4.7976	0	4.94628	0
4.83188	0	4.83367	0	4.98347	0
4.86794	0	4.86974	0	5.02066	0
4.90399	0	4.90581	0	5.05785	0
4.94005	0	4.94188	0	5.09504	0
4.97611	0	4.97796	0	5.13223	0
5.01217	0	5.01403	0	5.16942	0
5.04823	0	5.0501	0	5.20661	0
5.08429	0	5.08617	0	5.2438	0
5.12035	0	5.12224	0	5.28099	0
5.15641	0	5.15832	0	5.31818	0
5.19246	0	5.19439	0	5.35537	0
5.22852	0	5.23046	0	5.39256	0
5.26458	0	5.26653	0	5.42975	0
5.30064	0	5.30261	0	5.46694	0
5.3367	0	5.33868	0	5.50413	0
5.37276	0	5.37475	0	5.54132	0
5.40882	0	5.41082	0	5.57851	0
5.44488	0	5.44689	0	5.6157	0
5.48094	0	5.48297	0	5.65289	0
5.51699	0	5.51904	0	5.69008	0
5.55305	0	5.55511	0	5.72727	0
5.58911	0	5.59118	0	5.76446	0
5.62517	0	5.62725	0	5.80165	0
5.66123	0	5.66333	0	5.83884	1.42109e-14
5.69729	5.79288e-127	5.6994	0	5.87603	8.52651e-14
5.73335	1.25859e-121	5.73547	0	5.91322	4.54747e-13
5.76941	2.10495e-116	5.77154	7.10543e-15	5.95041	2.359e-12
5.80546	2.70998e-111	5.80762	4.26326e-14	5.9876	1.15534e-11
5.84152	2.6857e-106	5.84369	2.20268e-13	6.02479	5.42855e-11
5.87758	2.04888e-101	5.87976	1.01608e-12	6.06198	2.44569e-10
5.91364	1.20322e-96	5.91583	4.61853e-12	6.09917	1.05568e-09
5.9497	5.43923e-92	5.9519	2.0151e-11	6.13636	4.36633e-09
5.98576	1.89277e-87	5.98798	8.47535e-11	6.17355	1.73041e-08
6.02182	5.07022e-83	6.02405	3.43491e-10	6.21074	6.57095e-08
6.05788	1.0455e-78	6.06012	1.34143e-09	6.24793	2.39087e-07
6.09393	1.65953e-74	6.09619	5.04803e-09	6.28512	8.33548e-07
6.12999	2.02776e-70	6.13226	1.83052e-08	6.32231	2.78454e-06
6.16605	1.90728e-66	6.16834	6.39622e-08	6.3595	8.91302e-06
6.20211	1.38096e-62	6.20441	2.15363e-07	6.39669	2.73365e-05
6.23817	7.69684e-59	6.24048	6.98745e-07	6.43388	8.0336e-05
6.27423	3.30227e-55	6.27655	2.18456e-06	6.47107	0.000226217
6.31029	1.09064e-51	6.31263	6.58124e-06	6.50826	0.000610362
6.34635	2.77277e-48	6.3487	1.91051e-05	6.54545	0.00158
6.3824	5.42645e-45	6.38477	5.3443e-05	6.58264	0.00391
6.41846	8.17495e-42	6.42084	0.000144056	6.61983	0.00928
6.45452	9.48029e-39	6.45691	0.000374169	6.65702	0.0211
6.49058	8.46303e-36	6.49299	0.000936493	6.69421	0.04599
6.52664	5.81563e-33	6.52906	0.00226	6.7314	0.09602
6.5627	3.07635e-30	6.56513	0.00525	6.7686	0.19212
6.59876	1.25268e-27	6.6012	0.01175	6.80579	0.36831
6.63482	3.92658e-25	6.63727	0.02536	6.84298	0.67656
6.67088	9.47448e-23	6.67335	0.05274	6.88017	1.19082
6.70693	1.7598e-20	6.70942	0.10568	6.91736	2.00832
6.74299	2.51616e-18	6.74549	0.20404	6.95455	3.24542
6.77905	2.76937e-16	6.78156	0.37961	6.99174	5.02522
6.81511	2.34634e-14	6.81764	0.68055	7.02893	7.45569
6.85117	1.53027e-12	6.85371	1.17566	7.06612	10.5991
6.88723	7.68269e-11	6.88978	1.95705	7.10331	14.4377
6.92329	2.9691e-09	6.92585	3.13921	7.1405	18.844
6.95935	8.83292e-08	6.96192	4.85218	7.17769	23.5666
6.9954	2.02279e-06	6.998	7.2269	7.21488	28.2403
7.03146	3.56587e-05	7.03407	10.3721	7.25207	32.4257
7.06752	0.00048389	7.07014	14.3442	7.28926	35.6744
7.10358	0.00505	7.10621	19.1156	7.32645	37.6073
7.13964	0.04065	7.14228	24.5469	7.36364	37.9871
7.1757	0.25159	7.17836	30.3741	7.40083	36.766
7.21176	1.19879	7.21443	36.2167	7.43802	34.0962
7.24782	4.39707	7.2505	41.6115	7.47521	30.2979
7.28387	12.415	7.28657	46.0698	7.5124	25.7969
7.31993	26.9837	7.32265	49.1493	7.54959	21.0461
7.35599	45.1462	7.35872	50.5263	7.58678	16.4521
7.39205	58.1445	7.39479	50.0513	7.62397	12.3231
7.42811	57.6452	7.43086	47.7762	7.66116	8.84436
7.46417	43.9931	7.46693	43.9448	7.69835	6.0822
7.50023	25.8449	7.50301	38.9494	7.73554	4.00777
7.53629	11.6878	7.53908	33.2654	7.77273	2.53042
7.57234	4.0687	7.57515	27.3768	7.80992	1.53084
7.6084	1.0903	7.61122	21.7106	7.84711	0.88739
7.64446	0.22491	7.64729	16.5905	7.8843	0.49289
7.68052	0.03571	7.68337	12.2165	7.92149	0.26232
7.71658	0.00437	7.71944	8.66823	7.95868	0.13377
7.75264	0.000410757	7.75551	5.9267	7.99587	0.06536
7.7887	2.97518e-05	7.79158	3.90476	8.03306	0.0306
7.82476	1.65886e-06	7.82766	2.47899	8.07025	0.01373
7.86081	7.11986e-08	7.86373	1.51654	8.10744	0.0059
7.89687	2.35235e-09	7.8998	0.89398	8.14463	0.00243
7.93293	5.98273e-11	7.93587	0.50781	8.18182	0.000959271
7.96899	1.17129e-12	7.97194	0.27796	8.21901	0.000362749
8.00505	1.76521e-14	8.00802	0.14661	8.2562	0.000131437
8.04111	2.04784e-16	8.04409	0.07451	8.29339	4.56329e-05
8.07717	1.82878e-18	8.08016	0.03649	8.33058	1.51805e-05
8.11323	1.25718e-20	8.11623	0.01722	8.36777	4.83885e-06
8.14929	6.6527e-23	8.1523	0.00783	8.40496	1.4779e-06
8.18534	2.70998e-25	8.18838	0.00343	8.44215	4.32511e-07
8.2214	8.49773e-28	8.22445	0.00145	8.47934	1.21282e-07
8.25746	2.05119e-30	8.26052	0.000589541	8.51653	3.2587e-08
8.29352	3.81133e-33	8.29659	0.00023114	8.55372	8.38956e-09
8.32958	5.45149e-36	8.33267	8.73239e-05	8.59091	2.06958e-09
8.36564	6.00234e-39	8.36874	3.179e-05	8.6281	4.8918e-10
8.4017	5.08737e-42	8.40481	1.11518e-05	8.66529	1.10788e-10
8.43776	3.3192e-45	8.44088	3.76964e-06	8.70248	2.40448e-11
8.47381	1.66702e-48	8.47695	1.22787e-06	8.73967	5.00222e-12
8.50987	6.4449e-52	8.51303	3.85392e-07	8.77686	9.9476e-13
8.54593	1.91804e-55	8.5491	1.16561e-07	8.81405	1.84741e-13
8.58199	4.39408e-59	8.58517	3.39704e-08	8.85124	2.84217e-14
8.61805	7.74898e-63	8.62124	9.53996e-09	8.88843	0
8.65411	1.05193e-66	8.65731	2.58161e-09	8.92562	0
8.69017	1.09926e-70	8.69339	6.73182e-10	8.96281	0
8.72623	8.84258e-75	8.72946	1.69152e-10	9	0
8.76228	5.47552e-79	8.76553	4.09557e-11	9.03719	0
8.79834	2.60999e-83	8.8016	9.5568e-12	9.07438	0
8.8344	9.57678e-88	8.83768	2.14584e-12	9.11157	0
8.87046	2.705e-92	8.87375	4.61853e-13	9.14876	0
8.90652	5.88144e-97	8.90982	9.9476e-14	9.18595	0
8.94258	9.84388e-102	8.94589	2.13163e-14	9.22314	0
8.97864	1.26828e-106	8.98196	7.10543e-15	9.26033	0
9.0147	1.25786e-111	9.01804	0	9.29752	0
9.05075	9.60327e-117	9.05411	0	9.33471	0
9.08681	5.64379e-122	9.09018	0	9.3719	0
9.12287	2.55323e-127	9.12625	0	9.40909	0
9.15893	0	9.16232	0	9.44628	0
9.19499	0	9.1984	0	9.48347	0
9.23105	0	9.23447	0	9.52066	0
9.26711	0	9.27054	0	9.55785	0
9.30317	0	9.30661	0	9.59504	0
9.33923	0	9.34269	0	9.63223	0
9.37528	0	9.37876	0	9.66942	0
9.41134	0	9.41483	0	9.70661	0
9.4474	0	9.4509	0	9.7438	0
9.48346	0	9.48697	0	9.78099	0
9.51952	0	9.52305	0	9.81818	0
9.55558	0	9.55912	0	9.85537	0
9.59164	0	9.59519	0	9.89256	0
9.6277	6.51215e-129	9.63126	0	9.92975	0
9.66375	1.97632e-125	9.66733	0	9.96694	0
9.69981	5.37558e-122	9.70341	0	10.0041	0
9.73587	1.31048e-118	9.73948	0	10.0413	0
9.77193	2.86331e-115	9.77555	0	10.0785	0
9.80799	5.60717e-112	9.81162	0	10.1157	0
9.84405	9.84132e-109	9.8477	0	10.1529	0
9.88011	1.5481e-105	9.88377	0	10.1901	0
9.91617	2.18263e-102	9.91984	0	10.2273	0
9.95222	2.75801e-99	9.95591	0	10.2645	0
9.98828	3.12355e-96	9.99198	0	10.3017	2.84217e-14
10.0243	3.17056e-93	10.0281	0	10.3388	2.98428e-13
10.0604	2.88442e-90	10.0641	0	10.376	3.56692e-12
10.0965	2.35188e-87	10.1002	0	10.4132	3.71898e-11
10.1325	1.71874e-84	10.1363	0	10.4504	3.46901e-10
10.1686	1.12574e-81	10.1723	0	10.4876	2.89189e-09
10.2046	6.6085e-79	10.2084	0	10.5248	2.15414e-08
10.2407	3.47698e-76	10.2445	0	10.562	1.43377e-07
10.2767	1.6396e-73	10.2806	0	10.5992	8.5272e-07
10.3128	6.9296e-71	10.3166	0	10.6364	4.53158e-06
10.3489	2.62491e-68	10.3527	0	10.6736	2.15184e-05
10.3849	8.9116e-66	10.3888	0	10.7107	9.13039e-05
10.421	2.71164e-63	10.4248	0	10.7479	0
10.4571	7.39511e-61	10.4609	0	10.7851	0
10.4931	1.80756e-58	10.497	0	10.8223	0
10.5292	3.95982e-56	10.5331	0	10.8595	0
10.5652	7.77488e-54	10.5691	0	10.8967	2.84217e-14
10.6013	1.36819e-51	10.6052	0	10.9339	2.98428e-13
10.6373	2.15793e-49	10.6413	0	10.9711	3.56692e-12
10.6734	3.05044e-47	10.6774	0	11.0083	3.71898e-11
10.7095	3.86476e-45	10.7134	0	11.0455	3.46901e-10
10.7455	4.38852e-43	10.7495	0	11.0826	2.89189e-09
10.7816	4.46631e-41	10.7856	0	11.1198	2.15414e-08
10.8176	4.07395e-39	10.8216	0	11.157	1.43377e-07
10.8537	3.33056e-37	10.8577	0	11.1942	8.5272e-07
10.8897	2.44036e-35	10.8938	0	11.2314	4.53158e-06
10.9258	1.60261e-33	10.9299	0	11.2686	0
10.9619	9.43268e-32	10.9659	0	11.3058	0
10.9979	4.97598e-30	11.002	0	11.343	0
11.034	2.35265e-28	11.0381	0	11.3802	2.84217e-14
11.0701	9.96947e-27	11.0741	0	11.4174	2.98428e-13
11.1061	3.78636e-25	11.1102	2.13163e-14	11.4545	3.56692e-12
11.1422	1.28886e-23	11.1463	1.84741e-13	11.4917	3.71898e-11
11.1782	3.93213e-22	11.1824	1.32161e-12	11.5289	3.46901e-10
11.2143	1.07519e-20	11.2184	8.87468e-12	11.5661	0.000830091
11.2503	2.63497e-19	11.2545	5.587e-11	11.6033	0.000315304
11.2864	5.78765e-18	11.2906	3.29663e-10	11.6405	0.000331152
11.3225	1.13937e-16	11.3267	1.8229e-09	11.6777	0.000820997
11.3585	2.01031e-15	11.3627	9.44576e-09	11.7149	0.00224
11.3946	3.17904e-14	11.3988	4.58663e-08	11.7521	0.00578
11.4306	4.50572e-13	11.4349	2.08704e-07	11.7893	0.01399
11.4667	5.72358e-12	11.4709	8.89912e-07	11.8264	0.03162
11.5028	6.5164e-11	11.507	3.55586e-06	11.8636	0.06684
11.5388	6.6494e-10	11.5431	1.33144e-05	11.9008	0.13205
11.5749	6.08125e-09	11.5792	4.67177e-05	11.938	0.2439
11.6109	4.98469e-08	11.6152	0.000153611	11.9752	0.42112
11.647	3.66201e-07	11.6513	0.000473305	12.0124	0.67972
11.683	2.41121e-06	11.6874	0.00137	12.0496	1.02562
11.7191	1.42294e-05	11.7234	0.0037	12.0868	1.44667
11.7552	7.52619e-05	11.7595	0.00938	12.124	1.90758
11.7912	0.000356778	11.7956	0.02228	12.1612	2.35139
11.8273	0.00152	11.8317	0.0496	12.1983	2.70956
11.8633	0.00577	11.8677	0.10348	12.2355	2.91878
11.8994	0.0197	11.9038	0.20232	12.2727	2.93923
11.9355	0.06026	11.9399	0.37068	12.3099	2.76693
11.9715	0.16521	11.9759	0.63642	12.3471	2.43499
12.0076	0.40596	12.012	1.02393	12.3843	2.00326
12.0436	0.89402	12.0481	1.54375	12.4215	1.54076
12.0797	1.76464	12.0842	2.18104	12.4587	1.108
12.1158	3.12174	12.1202	2.88756	12.4959	0.74523
12.1518	4.94964	12.1563	3.58243	12.5331	0.46924
12.1879	7.03374	12.1924	4.16491	12.5702	0.27739
12.2239	8.95847	12.2285	4.53748	12.6074	0.15535
12.26	10.2263	12.2645	4.63238	12.6446	0.08478
12.296	10.4625	12.3006	4.43174	12.6818	0.04884
12.3321	9.59378	12.3367	3.97305	12.719	0.0348
12.3682	7.8846	12.3727	3.33776	12.7562	0.03451
12.4042	5.8077	12.4088	2.62764	12.7934	0.04359
12.4403	3.83411	12.4449	1.93847	12.8306	0.06034
12.4763	2.26861	12.481	1.34008	12.8678	0.08471
12.5124	1.20307	12.517	0.86813	12.905	0.11749
12.5485	0.57182	12.5531	0.52701	12.9421	0.15987
12.5845	0.24359	12.5892	0.29981	12.9793	0.21301
12.6206	0.093	12.6252	0.15985	13.0165	0.27782
12.6566	0.03183	12.6613	0.07993	13.0537	0.35462
12.6927	0.00976	12.6974	0.03759	13.0909	0.44301
12.7287	0.00268	12.7335	0.01689	13.1281	0.54164
12.7648	0.000661574	12.7695	0.00784	13.1653	0.64811
12.8009	0.000148742	12.8056	0.00494	13.2025	0.75898
12.8369	4.13477e-05	12.8417	0.00573	13.2397	0.86987
12.873	5.63962e-05	12.8778	0.00974	13.2769	0.97572
12.909	0.000194971	12.9138	0.0179	13.314	1.07112
12.9451	0.000676848	12.9499	0.03236	13.3512	1.15078
12.9812	0.00217	12.986	0.05641	13.3884	1.21002
13.0172	0.00641	13.022	0.09456	13.4256	1.24519
13.0533	0.01743	13.0581	0.1523	13.4628	1.25407
13.0893	0.0436	13.0942	0.2357	13.5	1.23609
13.1254	0.10041	13.1303	0.35048	13.5372	1.1924
13.1615	0.21284	13.1663	0.50073	13.5744	1.12574
13.1975	0.41527	13.2024	0.68736	13.6116	1.04016
13.2336	0.74579	13.2385	0.90657	13.6488	0.94059
13.2696	1.23282	13.2745	1.14885	13.686	0.83243
13.3057	1.8758	13.3106	1.39883	13.7231	0.721
13.3417	2.6271	13.3467	1.63647	13.7603	0.61118
13.3778	3.38662	13.3828	1.83947	13.7975	0.50705
13.4139	4.01846	13.4188	1.98663	13.8347	0.41169
13.4499	4.38888	13.4549	2.06149	13.8719	0.32714
13.486	4.41216	13.491	2.05536	13.9091	0.25441
13.522	4.08272	13.527	1.96895	13.9463	0.19364
13.5581	3.47737	13.5631	1.81227	13.9835	0.14424
13.5942	2.72618	13.5992	1.60269	14.0207	0.10515
13.6302	1.96725	13.6353	1.36182	14.0579	0.07502
13.6663	1.30667	13.6713	1.1118	14.095	0.05239
13.7023	0.79887	13.7074	0.87212	14.1322	0.0358
13.7384	0.44956	13.7435	0.65731	14.1694	0.02396
13.7745	0.23286	13.7796	0.47599	14.2066	0.01571
13.8105	0.11102	13.8156	0.33119	14.2438	0.01016
13.8466	0.04872	13.8517	0.2214	14.281	0.00663
13.8826	0.01968	13.8878	0.14221	14.3182	0.00478
13.9187	0.00732	13.9238	0.08777	14.3554	0.0047
13.9548	0.0025	13.9599	0.05204	14.3926	0.00724
13.9908	0.00078891	13.996	0.02965	14.4298	0.01461
14.0269	0.000228747	14.0321	0.01624	14.4669	0.03136
14.0629	6.10501e-05	14.0681	0.00855	14.5041	0.06597
14.099	1.49975e-05	14.1042	0.00434	14.5413	0.13295
14.135	3.3912e-06	14.1403	0.00217	14.5785	0.25525
14.1711	7.05829e-07	14.1763	0.00119	14.6157	0.46617
14.2072	1.35342e-07	14.2124	0.00097059	14.6529	0.80954
14.2432	2.48307e-08	14.2485	0.00149	14.6901	1.33665
14.2793	1.09819e-08	14.2846	0.00313	14.7273	2.09828
14.3153	4.77512e-08	14.3206	0.0069	14.7645	3.13165
14.3514	2.88172e-07	14.3567	0.0149	14.8017	4.44372
14.3874	1.61996e-06	14.3928	0.03101	14.8388	5.99492
14.4235	8.3869e-06	14.4289	0.06204	14.876	7.68923
14.4596	3.9979e-05	14.4649	0.11931	14.9132	9.37661
14.4956	0.000175466	14.501	0.2205	14.9504	10.8711
14.5317	0.000709064	14.5371	0.39166	14.9876	11.9829
14.5678	0.00264	14.5732	0.66859	15.0248	12.5578
14.6038	0.00904	14.6092	1.09687	15.062	12.512
14.6399	0.02851	14.6453	1.72941	15.0992	11.8524
14.6759	0.08279	14.6814	2.62052	15.1364	10.6745
14.712	0.22136	14.7174	3.81614	15.1736	9.14013
14.748	0.54498	14.7535	5.34085	15.2107	7.44093
14.7841	1.23535	14.7896	7.18362	15.2479	5.75977
14.8202	2.57826	14.8256	9.28594	15.2851	4.24088
14.8562	4.95444	14.8617	11.5361	15.3223	2.97601
14.8923	8.76584	14.8978	13.7734	15.3595	2.00866
14.9283	14.2798	14.9339	15.8045	15.3967	1.3544
14.9644	21.4182	14.9699	17.4295	15.4339	1.03164
15.0005	29.5784	15.006	18.4743	15.4711	1.0921
15.0365	37.6093	15.0421	18.8222	15.5083	1.63291
15.0726	44.03	15.0782	18.4355	15.5455	2.76793
15.1086	47.4605	15.1142	17.3646	15.5826	4.54677
15.1447	47.1029	15.1503	15.7393	15.6198	6.84525
15.1807	43.0427	15.1864	13.7468	15.657	9.29537
15.2168	36.2159	15.2224	11.6009	15.6942	11.3343
15.2529	28.0605	15.2585	9.5109	15.7314	12.3942
15.2889	20.0291	15.2946	7.65518	15.7686	12.1497
15.325	13.1901	15.3307	6.16524	15.8058	10.6755
15.361	8.06029	15.3667	5.11941	15.843	8.40739
15.3971	4.67089	15.4028	4.54507	15.8802	5.9345
15.4332	2.76711	15.4389	4.42572	15.9174	3.7545
15.4692	2.01785	15.4749	4.70954	15.9545	2.12895
15.5053	2.15456	15.511	5.31744	15.9917	1.08199
15.5413	3.01798	15.5471	6.15012	16.0289	0.49286
15.5774	4.53181	15.5832	7.0949	16.0661	0.20122
15.6135	6.63773	15.6192	8.03356	16.1033	0.07363
15.6495	9.22471	15.6553	8.85181	16.1405	0.02415
15.6856	12.0802	15.6914	9.45017	16.1777	0.0071
15.7216	14.8826	15.7274	9.75477	16.2149	0.00187
15.7577	17.2426	15.7635	9.72585	16.2521	0.000441645
15.7937	18.785	15.7996	9.36192	16.2893	9.3473e-05
15.8298	19.244	15.8357	8.69826	16.3265	1.77314e-05
15.8659	18.5377	15.8717	7.79981	16.3636	3.01471e-06
15.9019	16.7915	15.9078	6.74994	16.4008	4.594e-07
15.938	14.302	15.9439	5.63728	16.438	6.27453e-08
15.974	11.4545	15.98	4.54348	16.4752	7.68097e-09
16.0101	8.62648	16.016	3.53391	16.5124	8.42746e-10
16.0462	6.10891	16.0521	2.65258	16.5496	8.28777e-11
16.0822	4.06787	16.0882	1.92144	16.5868	7.30438e-12
16.1183	2.5471	16.1242	1.34317	16.624	5.82645e-13
16.1543	1.49968	16.1603	0.90611	16.6612	4.26326e-14
16.1904	0.83028	16.1964	0.5899	16.6984	0
16.2264	0.43224	16.2325	0.37061	16.7355	0
16.2625	0.21159	16.2685	0.2247	16.7727	0
16.2986	0.0974	16.3046	0.13148	16.8099	0
16.3346	0.04216	16.3407	0.07424	16.8471	0
16.3707	0.01716	16.3768	0.04045	16.8843	0
16.4067	0.00657	16.4128	0.02127	16.9215	0
16.4428	0.00236	16.4489	0.0108	16.9587	0
16.4789	0.000799654	16.485	0.00529	16.9959	0
16.5149	0.000254446	16.521	0.0025	17.0331	0
16.551	7.61312e-05	16.5571	0.00114	17.0703	0
16.587	2.14192e-05	16.5932	0.000501601	17.1074	0
16.6231	5.66656e-06	16.6293	0.000213061	17.1446	0
16.6592	1.40964e-06	16.6653	8.73363e-05	17.1818	0
16.6952	3.29741e-07	16.7014	3.45487e-05	17.219	0
16.7313	7.25289e-08	16.7375	1.31891e-05	17.2562	0
16.7673	1.50011e-08	16.7736	4.85894e-06	17.2934	0
16.8034	2.91749e-09	16.8096	1.72749e-06	17.3306	0
16.8394	5.33543e-10	16.8457	5.927e-07	17.3678	0
16.8755	9.17495e-11	16.8818	1.96246e-07	17.405	0
16.9116	1.48358e-11	16.9178	6.27063e-08	17.4422	0
16.9476	2.25577e-12	16.9539	1.9336e-08	17.4793	0
16.9837	3.22516e-13	16.99	5.754e-09	17.5165	0
17.0197	4.33593e-14	17.0261	1.65241e-09	17.5537	0
17.0558	5.48134e-15	17.0621	4.57945e-10	17.5909	0
17.0919	6.51577e-16	17.0982	1.22476e-10	17.6281	0
17.1279	7.28314e-17	17.1343	3.1612e-11	17.6653	0
17.164	7.65501e-18	17.1703	7.87281e-12	17.7025	0
17.2	7.56567e-19	17.2064	1.89004e-12	17.7397	0
17.2361	7.03109e-20	17.2425	4.40536e-13	17.7769	0
17.2722	6.1443e-21	17.2786	9.9476e-14	17.8141	0
17.3082	5.04889e-22	17.3146	2.13163e-14	17.8512	0
17.3443	3.90116e-23	17.3507	7.10543e-15	17.8884	0
17.3803	2.83443e-24	17.3868	0	17.9256	0
17.4164	1.93647e-25	17.4229	0	17.9628	0
17.4524	1.24403e-26	17.4589	0	18	0
17.4885	7.51494e-28	17.495	0		--
17.5246	4.26868e-29	17.5311	0		--
17.5606	2.28001e-30	17.5671	0		--
17.5967	1.14512e-31	17.6032	0		--
17.6328	5.40808e-33	17.6393	0		--
17.6688	2.40164e-34	17.6754	0		--
17.7049	1.00287e-35	17.7114	0		--
17.7409	3.93785e-37	17.7475	0		--
17.777	1.45394e-38	17.7836	0		--
17.813	5.04786e-40	17.8196	0		--
17.8491	1.64795e-41	17.8557	0		--
17.8852	5.05885e-43	17.8918	0		--
17.9212	1.46028e-44	17.9279	0		--
17.9573	3.96363e-46	17.9639	0		--
17.9933	1.01164e-47	18	0		--
