# Supplementary material for: Solar-driven highly selective conversion of glycerol to dihydroxyacetone using surface atom engineered BiVO4 photoanodes
Source: Nat Commun. 2024 Jun 28;15:5475. doi: 10.1038/s41467-024-49662-7 (PMC11213950; doi:10.1038/s41467-024-49662-7)
Supplement: Supplementary file 3 — Source Data [file 41467_2024_49662_MOESM3_ESM.zip › Manuscript/ncomms-Figure 3b-source-data.xlsx]

## Sheet: Sheet1
Figure 3b
Data 1					Data 2
Parameter x	Parameter y				Parameter x	Parameter y	Parameter x	Parameter y	Parameter x	Parameter y
1	54	18.1	1.812	26.085	0.7	96.84	1.7	219.2	2.7	361.9
2	73.338	13.088	2.462	11.111	0.9	32.46	1.9	39.12	2.9	33.9
3	80.3	7.521	2.05	10.127	1.1	3.25	2.1	7.36	3.1	9.24
					1.3	46.78	2.3	33.21	3.3	45.64
