# Supplementary material for: Solar-driven highly selective conversion of glycerol to dihydroxyacetone using surface atom engineered BiVO4 photoanodes
Source: Nat Commun. 2024 Jun 28;15:5475. doi: 10.1038/s41467-024-49662-7 (PMC11213950; doi:10.1038/s41467-024-49662-7)
Supplement: Supplementary file 3 — Source Data [file 41467_2024_49662_MOESM3_ESM.zip › Manuscript/ncomms-Figure 3c-source-data.xlsx]

## Sheet: Sheet1
Figure 3c
Data 1				Data 2
Parameter x	Parameter y			Parameter x	Parameter y
0	100	100	100	0	0	0	0
1	54.21	73.34	80.3	1	96.84	219.2	361.9
2	50.42	72.68	74.02	2	114.2	274.49	852.82
3	48.19	69.51	72.677	3	146.56	352.27	1220.32
4	46.92	67.92	71.39	4	177.4	428.02	1501.42
5	45.21	66.127	70.71	5	206.85	504.26	1781.6
