# Supplementary material for: Solar-driven highly selective conversion of glycerol to dihydroxyacetone using surface atom engineered BiVO4 photoanodes
Source: Nat Commun. 2024 Jun 28;15:5475. doi: 10.1038/s41467-024-49662-7 (PMC11213950; doi:10.1038/s41467-024-49662-7)
Supplement: Supplementary file 3 — Source Data [file 41467_2024_49662_MOESM3_ESM.zip › Manuscript/ncomms-Figure 3e-source-data.xlsx]

## Sheet: Sheet1
Figure 3e
	Data 1	Data 2	Data 3
Parameter x	Parameter y
1	36.556	42.882	45.537
2	12.253	7.653	4.266
3	2.045	2.4	1.938
4	23.545	8.663	7.657
