# Supplementary material for: Solar-driven highly selective conversion of glycerol to dihydroxyacetone using surface atom engineered BiVO4 photoanodes
Source: Nat Commun. 2024 Jun 28;15:5475. doi: 10.1038/s41467-024-49662-7 (PMC11213950; doi:10.1038/s41467-024-49662-7)
Supplement: Supplementary file 3 — Source Data [file 41467_2024_49662_MOESM3_ESM.zip › Manuscript/ncomms-Figure 3f-source-data.xlsx]

## Sheet: Sheet1
Figure 3f
Data 1
Parameter x	Parameter y
65.7	172
55	90
51	200
58	325.2
60	100
72	315
40	230
80.3	361.9
