# Supplementary material for: Solar-driven highly selective conversion of glycerol to dihydroxyacetone using surface atom engineered BiVO4 photoanodes
Source: Nat Commun. 2024 Jun 28;15:5475. doi: 10.1038/s41467-024-49662-7 (PMC11213950; doi:10.1038/s41467-024-49662-7)
Supplement: Supplementary file 3 — Source Data [file 41467_2024_49662_MOESM3_ESM.zip › Manuscript/ncomms-Figure 4a-source-data.xlsx]

## Sheet: Sheet1
Figure 4a
Data 1		Data 2		Data 3		Data 4
Parameter x	Parameter y	Parameter x	Parameter y	Parameter x	Parameter y	Parameter x	Parameter y
3996.39	0.00225	3996.39	0.05424	3996.39	0.0908	3996.39	0.13265
3994.46	0.00266	3994.46	0.05511	3994.46	0.09138	3994.46	0.13458
3992.54	0.00289	3992.54	0.05437	3992.54	0.09198	3992.54	0.13532
3990.61	0.00181	3990.61	0.05261	3990.61	0.09197	3990.61	0.13309
3988.68	0.00017108	3988.68	0.05151	3988.68	0.09182	3988.68	0.13008
3986.75	0.00030212	3986.75	0.05212	3986.75	0.09211	3986.75	0.13
3984.82	0.00168	3984.82	0.05323	3984.82	0.09257	3984.82	0.13226
3982.89	0.00247	3982.89	0.05317	3982.89	0.09222	3982.89	0.13336
3980.96	0.0023	3980.96	0.05237	3980.96	0.09098	3980.96	0.13212
3979.03	0.00129	3979.03	0.05134	3979.03	0.09008	3979.03	0.13053
3977.11	0	3977.11	0.05002	3977.11	0.09	3977.11	0.1302
3975.18	0.00034552	3975.18	0.05	3975.18	0.09044	3975.18	0.1309
3973.25	0.00286	3973.25	0.05181	3973.25	0.09125	3973.25	0.1319
3971.32	0.00537	3971.32	0.05327	3971.32	0.09239	3971.32	0.13286
3969.39	0.00605	3969.39	0.05347	3969.39	0.09392	3969.39	0.13335
3967.46	0.00506	3967.46	0.05306	3967.46	0.09534	3967.46	0.13321
3965.53	0.0041	3965.53	0.0524	3965.53	0.0963	3965.53	0.13313
3963.6	0.00398	3963.6	0.05201	3963.6	0.09714	3963.6	0.13324
3961.68	0.0041	3961.68	0.05246	3961.68	0.09759	3961.68	0.13292
3959.75	0.00385	3959.75	0.05352	3959.75	0.09725	3959.75	0.13231
3957.82	0.00303	3957.82	0.05419	3957.82	0.09641	3957.82	0.13187
3955.89	0.00283	3955.89	0.05373	3955.89	0.09498	3955.89	0.13226
3953.96	0.00368	3953.96	0.05216	3953.96	0.09315	3953.96	0.13348
3952.03	0.00387	3952.03	0.05063	3952.03	0.09224	3952.03	0.13423
3950.1	0.0041	3950.1	0.05103	3950.1	0.09321	3950.1	0.13448
3948.17	0.00628	3948.17	0.05302	3948.17	0.09521	3948.17	0.13548
3946.25	0.00722	3946.25	0.05421	3946.25	0.09612	3946.25	0.1363
3944.32	0.00479	3944.32	0.05402	3944.32	0.09482	3944.32	0.13502
3942.39	0.00253	3942.39	0.05325	3942.39	0.09244	3942.39	0.13231
3940.46	0.00212	3940.46	0.0531	3940.46	0.09146	3940.46	0.13108
3938.53	0.00238	3938.53	0.05422	3938.53	0.0927	3938.53	0.13198
3936.6	0.00306	3936.6	0.05536	3936.6	0.09395	3936.6	0.13323
3934.67	0.00348	3934.67	0.05545	3934.67	0.09358	3934.67	0.13406
3932.74	0.00347	3932.74	0.05492	3932.74	0.09283	3932.74	0.13384
3930.81	0.00393	3930.81	0.05475	3930.81	0.09307	3930.81	0.13254
3928.89	0.00502	3928.89	0.05552	3928.89	0.0946	3928.89	0.133
3926.96	0.00496	3926.96	0.05569	3926.96	0.09612	3926.96	0.13462
3925.03	0.00291	3925.03	0.05332	3925.03	0.09581	3925.03	0.13359
3923.1	0.00156	3923.1	0.05035	3923.1	0.09474	3923.1	0.13159
3921.17	0.00199	3921.17	0.05	3921.17	0.09444	3921.17	0.13201
3919.24	0.0027	3919.24	0.05149	3919.24	0.09396	3919.24	0.133
3917.31	0.00363	3917.31	0.0524	3917.31	0.09305	3917.31	0.13283
3915.38	0.00419	3915.38	0.05249	3915.38	0.09301	3915.38	0.13319
3913.46	0.00253	3913.46	0.05205	3913.46	0.09388	3913.46	0.13433
3911.53	-0.00038654	3911.53	0.05069	3911.53	0.09445	3911.53	0.13372
3909.6	-0.0009226	3909.6	0.05	3909.6	0.0946	3909.6	0.13156
3907.67	0.00082334	3907.67	0.05148	3907.67	0.09505	3907.67	0.13105
3905.74	0.00168	3905.74	0.05346	3905.74	0.09609	3905.74	0.13244
3903.81	0.00227	3903.81	0.05388	3903.81	0.09765	3903.81	0.13347
3901.88	0.00336	3901.88	0.05372	3901.88	0.09847	3901.88	0.13308
3899.95	0.00231	3899.95	0.05379	3899.95	0.09742	3899.95	0.13176
3898.03	0.00099162	3898.03	0.05322	3898.03	0.09652	3898.03	0.13116
3896.1	0.00175	3896.1	0.05257	3896.1	0.09672	3896.1	0.13169
3894.17	0.00329	3894.17	0.05218	3894.17	0.09681	3894.17	0.13218
3892.24	0.00484	3892.24	0.05203	3892.24	0.09726	3892.24	0.13219
3890.31	0.0054	3890.31	0.05276	3890.31	0.09823	3890.31	0.13215
3888.38	0.00459	3888.38	0.05413	3888.38	0.09808	3888.38	0.13235
3886.45	0.00475	3886.45	0.05529	3886.45	0.09749	3886.45	0.13268
3884.52	0.0055	3884.52	0.05504	3884.52	0.09753	3884.52	0.13276
3882.6	0.0037	3882.6	0.05345	3882.6	0.09693	3882.6	0.13251
3880.67	0.00104	3880.67	0.05235	3880.67	0.09538	3880.67	0.13284
3878.74	0.00040362	3878.74	0.0525	3878.74	0.09437	3878.74	0.13333
3876.81	0.00063896	3876.81	0.05289	3876.81	0.09472	3876.81	0.13283
3874.88	0.00129	3874.88	0.05301	3874.88	0.09599	3874.88	0.13283
3872.95	0.00332	3872.95	0.05319	3872.95	0.09691	3872.95	0.13448
3871.02	0.00545	3871.02	0.05372	3871.02	0.09653	3871.02	0.13609
3869.09	0.00586	3869.09	0.05452	3869.09	0.09585	3869.09	0.13616
3867.17	0.00502	3867.17	0.05417	3867.17	0.09491	3867.17	0.13465
3865.24	0.00364	3865.24	0.05244	3865.24	0.0929	3865.24	0.13237
3863.31	0.00171	3863.31	0.05108	3863.31	0.0907	3863.31	0.13056
3861.38	0	3861.38	0.0509	3861.38	0.09	3861.38	0.13
3859.45	7.21e-05	3859.45	0.05162	3859.45	0.09205	3859.45	0.13062
3857.52	0.00266	3857.52	0.05316	3857.52	0.09655	3857.52	0.13264
3855.59	0.00578	3855.59	0.05427	3855.59	0.10002	3855.59	0.13531
3853.66	0.00548	3853.66	0.05305	3853.66	0.09863	3853.66	0.1357
3851.74	0.00208	3851.74	0.05152	3851.74	0.09478	3851.74	0.13396
3849.81	0.0004326	3849.81	0.0522	3849.81	0.09389	3849.81	0.13396
3847.88	0.00132	3847.88	0.05332	3847.88	0.09519	3847.88	0.13444
3845.95	0.00363	3845.95	0.05405	3845.95	0.09666	3845.95	0.13485
3844.02	0.00548	3844.02	0.05407	3844.02	0.09655	3844.02	0.13559
3842.09	0.00669	3842.09	0.05314	3842.09	0.09538	3842.09	0.13597
3840.16	0.00675	3840.16	0.05186	3840.16	0.09494	3840.16	0.13536
3838.23	0.00353	3838.23	0.05061	3838.23	0.09445	3838.23	0.13301
3836.31	0.00077532	3836.31	0.05	3836.31	0.0931	3836.31	0.13084
3834.38	0.00214	3834.38	0.0507	3834.38	0.09245	3834.38	0.13196
3832.45	0.00414	3832.45	0.05183	3832.45	0.0929	3832.45	0.13395
3830.52	0.00475	3830.52	0.05208	3830.52	0.09384	3830.52	0.13425
3828.59	0.00503	3828.59	0.05161	3828.59	0.09455	3828.59	0.13381
3826.66	0.00522	3826.66	0.05137	3826.66	0.09451	3826.66	0.13384
3824.73	0.00476	3824.73	0.05155	3824.73	0.09392	3824.73	0.13442
3822.8	0.00381	3822.8	0.0521	3822.8	0.09334	3822.8	0.13462
3820.88	0.00335	3820.88	0.05347	3820.88	0.09382	3820.88	0.13396
3818.95	0.00422	3818.95	0.05489	3818.95	0.09501	3818.95	0.13379
3817.02	0.0057	3817.02	0.05528	3817.02	0.09599	3817.02	0.13386
3815.09	0.00568	3815.09	0.05442	3815.09	0.09711	3815.09	0.13311
3813.16	0.00402	3813.16	0.05296	3813.16	0.09674	3813.16	0.13231
3811.23	0.00407	3811.23	0.05215	3811.23	0.09496	3811.23	0.13242
3809.3	0.00597	3809.3	0.05192	3809.3	0.09416	3809.3	0.13364
3807.37	0.00655	3807.37	0.05125	3807.37	0.09418	3807.37	0.13477
3805.45	0.00556	3805.45	0.05106	3805.45	0.09338	3805.45	0.13476
3803.52	0.00549	3803.52	0.05273	3803.52	0.09303	3803.52	0.13494
3801.59	0.00508	3801.59	0.05377	3801.59	0.09361	3801.59	0.13538
3799.66	0.0036	3799.66	0.052	3799.66	0.09359	3799.66	0.1347
3797.73	0.00419	3797.73	0.05099	3797.73	0.09321	3797.73	0.13317
3795.8	0.00639	3795.8	0.05165	3795.8	0.0931	3795.8	0.13166
3793.87	0.00657	3793.87	0.05192	3793.87	0.09314	3793.87	0.13103
3791.94	0.00484	3791.94	0.05193	3791.94	0.09312	3791.94	0.13104
3790.02	0.00344	3790.02	0.05204	3790.02	0.09273	3790.02	0.13126
3788.09	0.0025	3788.09	0.05145	3788.09	0.09227	3788.09	0.13146
3786.16	0.00147	3786.16	0.05047	3786.16	0.09214	3786.16	0.13112
3784.23	0.00071162	3784.23	0.05	3784.23	0.09207	3784.23	0.13088
3782.3	0.00142	3782.3	0.05022	3782.3	0.0922	3782.3	0.13153
3780.37	0.00383	3780.37	0.05133	3780.37	0.09268	3780.37	0.13265
3778.44	0.00576	3778.44	0.05293	3778.44	0.09284	3778.44	0.13356
3776.51	0.00644	3776.51	0.05351	3776.51	0.09292	3776.51	0.1335
3774.59	0.00755	3774.59	0.05299	3774.59	0.09304	3774.59	0.13264
3772.66	0.00837	3772.66	0.0525	3772.66	0.09249	3772.66	0.13158
3770.73	0.00758	3770.73	0.05239	3770.73	0.09193	3770.73	0.13078
3768.8	0.00643	3768.8	0.05199	3768.8	0.09191	3768.8	0.13072
3766.87	0.00614	3766.87	0.05124	3766.87	0.09162	3766.87	0.13122
3764.94	0.00515	3764.94	0.05078	3764.94	0.09158	3764.94	0.13214
3763.01	0.00247	3763.01	0.05088	3763.01	0.09185	3763.01	0.13304
3761.08	0	3761.08	0.05113	3761.08	0.09152	3761.08	0.13332
3759.16	0.00043148	3759.16	0.05095	3759.16	0.09123	3759.16	0.13371
3757.23	0.00326	3757.23	0.05089	3757.23	0.09168	3757.23	0.13429
3755.3	0.00509	3755.3	0.05174	3755.3	0.09181	3755.3	0.13416
3753.37	0.00654	3753.37	0.05313	3753.37	0.09164	3753.37	0.13382
3751.44	0.01024	3751.44	0.05457	3751.44	0.09239	3751.44	0.13401
3749.51	0.0142	3749.51	0.05638	3749.51	0.09454	3749.51	0.13473
3747.58	0.01675	3747.58	0.05846	3747.58	0.09814	3747.58	0.13632
3745.65	0.01862	3745.65	0.05895	3745.65	0.10184	3745.65	0.13797
3743.73	0.01642	3743.73	0.05628	3743.73	0.10034	3743.73	0.13756
3741.8	0.012	3741.8	0.0536	3741.8	0.09521	3741.8	0.13571
3739.87	0.00949	3739.87	0.05293	3739.87	0.09252	3739.87	0.13408
3737.94	0.0076	3737.94	0.05327	3737.94	0.09179	3737.94	0.1325
3736.01	0.00516	3736.01	0.05372	3736.01	0.09154	3736.01	0.13183
3734.08	0.00301	3734.08	0.05333	3734.08	0.09151	3734.08	0.13317
3732.15	0.00212	3732.15	0.05274	3732.15	0.09161	3732.15	0.13518
3730.22	0.00287	3730.22	0.05292	3730.22	0.09197	3730.22	0.13673
3728.3	0.0041	3728.3	0.05311	3728.3	0.09237	3728.3	0.13704
3726.37	0.00442	3726.37	0.05255	3726.37	0.09233	3726.37	0.13539
3724.44	0.00461	3724.44	0.05165	3724.44	0.09201	3724.44	0.1331
3722.51	0.00538	3722.51	0.05109	3722.51	0.09175	3722.51	0.13196
3720.58	0.00496	3720.58	0.0508	3720.58	0.09119	3720.58	0.13134
3718.65	0.00251	3718.65	0.05031	3718.65	0.09006	3718.65	0.13042
3716.72	0.00024178	3716.72	0.05	3716.72	0.08979	3716.72	0.12977
3714.79	0	3714.79	0.05058	3714.79	0.09136	3714.79	0.12998
3712.86	0.00138	3712.86	0.05207	3712.86	0.09329	3712.86	0.1311
3710.94	0.00406	3710.94	0.05364	3710.94	0.09334	3710.94	0.13205
3709.01	0.00571	3709.01	0.05425	3709.01	0.0917	3709.01	0.13191
3707.08	0.00525	3707.08	0.0538	3707.08	0.09035	3707.08	0.13215
3705.15	0.00527	3705.15	0.0524	3705.15	0.09014	3705.15	0.13311
3703.22	0.00652	3703.22	0.05099	3703.22	0.09123	3703.22	0.13364
3701.29	0.00692	3701.29	0.05091	3701.29	0.09271	3701.29	0.13418
3699.36	0.00557	3699.36	0.05134	3699.36	0.09269	3699.36	0.13525
3697.43	0.00444	3697.43	0.05157	3697.43	0.09191	3697.43	0.13551
3695.51	0.00443	3695.51	0.05223	3695.51	0.09213	3695.51	0.13514
3693.58	0.00522	3693.58	0.05349	3693.58	0.09296	3693.58	0.13568
3691.65	0.00697	3691.65	0.05509	3691.65	0.09328	3691.65	0.13726
3689.72	0.00783	3689.72	0.05526	3689.72	0.09252	3689.72	0.13774
3687.79	0.00522	3687.79	0.05251	3687.79	0.09128	3687.79	0.13586
3685.86	0.00283	3685.86	0.05079	3685.86	0.09103	3685.86	0.13456
3683.93	0.0037	3683.93	0.05182	3683.93	0.09174	3683.93	0.13496
3682	0.0065	3682	0.05283	3682	0.09215	3682	0.13547
3680.08	0.00868	3680.08	0.05237	3680.08	0.09162	3680.08	0.1349
3678.15	0.0091	3678.15	0.05218	3678.15	0.0907	3678.15	0.13351
3676.22	0.00903	3676.22	0.05312	3676.22	0.09014	3676.22	0.13249
3674.29	0.01	3674.29	0.05372	3674.29	0.09074	3674.29	0.13293
3672.36	0.00986	3672.36	0.05309	3672.36	0.09146	3672.36	0.13306
3670.43	0.00728	3670.43	0.05162	3670.43	0.09141	3670.43	0.13136
3668.5	0.00432	3668.5	0.05097	3668.5	0.09152	3668.5	0.13019
3666.57	0.00315	3666.57	0.0523	3666.57	0.09174	3666.57	0.13191
3664.65	0.00263	3664.65	0.05389	3664.65	0.09195	3664.65	0.13439
3662.72	0.00218	3662.72	0.05406	3662.72	0.09262	3662.72	0.13496
3660.79	0.00278	3660.79	0.0534	3660.79	0.09351	3660.79	0.13398
3658.86	0.00433	3658.86	0.05297	3658.86	0.09406	3658.86	0.13361
3656.93	0.0053	3656.93	0.05248	3656.93	0.09377	3656.93	0.13406
3655	0.00475	3655	0.05188	3655	0.09215	3655	0.13408
3653.07	0.00387	3653.07	0.05168	3653.07	0.09036	3653.07	0.13367
3651.14	0.00545	3651.14	0.05185	3651.14	0.09052	3651.14	0.13403
3649.22	0.00962	3649.22	0.0521	3649.22	0.09351	3649.22	0.13561
3647.29	0.00988	3647.29	0.05203	3647.29	0.09511	3647.29	0.13599
3645.36	0.00675	3645.36	0.05197	3645.36	0.0934	3645.36	0.13458
3643.43	0.00547	3643.43	0.05253	3643.43	0.09185	3643.43	0.13367
3641.5	0.00587	3641.5	0.05336	3641.5	0.09206	3641.5	0.13388
3639.57	0.00484	3639.57	0.05286	3639.57	0.09215	3639.57	0.13369
3637.64	0.00242	3637.64	0.05105	3637.64	0.09085	3637.64	0.13249
3635.71	0.00149	3635.71	0.04989	3635.71	0.08995	3635.71	0.13175
3633.79	0.00338	3633.79	0.05034	3633.79	0.09033	3633.79	0.13229
3631.86	0.00674	3631.86	0.05177	3631.86	0.09091	3631.86	0.13318
3629.93	0.00959	3629.93	0.05364	3629.93	0.09155	3629.93	0.13371
3628	0.00956	3628	0.05506	3628	0.09205	3628	0.1333
3626.07	0.00641	3626.07	0.0544	3626.07	0.0914	3626.07	0.13195
3624.14	0.00387	3624.14	0.05278	3624.14	0.09079	3624.14	0.1316
3622.21	0.00356	3622.21	0.05193	3622.21	0.09145	3622.21	0.13254
3620.28	0.00449	3620.28	0.05259	3620.28	0.09271	3620.28	0.13339
3618.36	0.00619	3618.36	0.05384	3618.36	0.09358	3618.36	0.13411
3616.43	0.00803	3616.43	0.0539	3616.43	0.09384	3616.43	0.13461
3614.5	0.00745	3614.5	0.05301	3614.5	0.09305	3614.5	0.13421
3612.57	0.0042	3612.57	0.05204	3612.57	0.09166	3612.57	0.13359
3610.64	0.00148	3610.64	0.05091	3610.64	0.09073	3610.64	0.1333
3608.71	0.00033684	3608.71	0.05017	3608.71	0.09023	3608.71	0.13276
3606.78	0	3606.78	0.05047	3606.78	0.09003	3606.78	0.13158
3604.85	0.00087542	3604.85	0.05112	3604.85	0.08998	3604.85	0.13042
3602.93	0.00291	3602.93	0.0518	3602.93	0.09	3602.93	0.13
3601	0.00472	3601	0.0526	3601	0.0904	3601	0.13023
3599.07	0.00593	3599.07	0.05319	3599.07	0.0911	3599.07	0.13116
3597.14	0.00674	3597.14	0.05415	3597.14	0.09204	3597.14	0.1332
3595.21	0.00655	3595.21	0.05603	3595.21	0.09294	3595.21	0.13568
3593.28	0.00579	3593.28	0.05749	3593.28	0.09314	3593.28	0.13667
3591.35	0.00532	3591.35	0.05749	3591.35	0.09295	3591.35	0.13642
3589.42	0.00514	3589.42	0.05678	3589.42	0.0935	3589.42	0.13667
3587.5	0.00528	3587.5	0.05606	3587.5	0.0946	3587.5	0.13686
3585.57	0.00522	3585.57	0.05528	3585.57	0.09434	3585.57	0.13531
3583.64	0.00521	3583.64	0.05446	3583.64	0.09343	3583.64	0.13434
3581.71	0.00587	3581.71	0.05379	3581.71	0.0932	3581.71	0.13546
3579.78	0.0062	3579.78	0.05277	3579.78	0.09267	3579.78	0.13595
3577.85	0.00574	3577.85	0.0515	3577.85	0.09164	3577.85	0.13461
3575.92	0.00594	3575.92	0.05127	3575.92	0.09134	3575.92	0.13367
3573.99	0.0071	3573.99	0.05213	3573.99	0.09172	3573.99	0.1339
3572.07	0.0079	3572.07	0.05294	3572.07	0.09209	3572.07	0.1345
3570.14	0.00775	3570.14	0.05378	3570.14	0.09247	3570.14	0.13545
3568.21	0.00702	3568.21	0.05501	3568.21	0.09294	3568.21	0.13688
3566.28	0.0061	3566.28	0.05525	3566.28	0.09302	3566.28	0.13722
3564.35	0.00494	3564.35	0.05421	3564.35	0.09233	3564.35	0.1355
3562.42	0.00391	3562.42	0.05361	3562.42	0.09173	3562.42	0.13397
3560.49	0.00307	3560.49	0.05342	3560.49	0.09165	3560.49	0.13379
3558.56	0.00184	3558.56	0.05292	3558.56	0.09146	3558.56	0.13422
3556.64	0.00116	3556.64	0.05223	3556.64	0.09116	3556.64	0.13452
3554.71	0.00191	3554.71	0.05121	3554.71	0.09083	3554.71	0.13431
3552.78	0.00273	3552.78	0.05	3552.78	0.0903	3552.78	0.13379
3550.85	0.00265	3550.85	0.05015	3550.85	0.09025	3550.85	0.13396
3548.92	0.00273	3548.92	0.05187	3548.92	0.09093	3548.92	0.13482
3546.99	0.00306	3546.99	0.05314	3546.99	0.09189	3546.99	0.13512
3545.06	0.00244	3545.06	0.05319	3545.06	0.09255	3545.06	0.13443
3543.13	0.0021	3543.13	0.05291	3543.13	0.09237	3543.13	0.13372
3541.21	0.00327	3541.21	0.05285	3541.21	0.0917	3541.21	0.13362
3539.28	0.00404	3539.28	0.05303	3539.28	0.09139	3539.28	0.13376
3537.35	0.00325	3537.35	0.05313	3537.35	0.09148	3537.35	0.13412
3535.42	0.00174	3535.42	0.05281	3535.42	0.09153	3535.42	0.1349
3533.49	0.00036932	3533.49	0.05266	3533.49	0.09141	3533.49	0.13503
3531.56	0.00056084	3531.56	0.05298	3531.56	0.09128	3531.56	0.13426
3529.63	0.00295	3529.63	0.0531	3529.63	0.091	3529.63	0.13382
3527.7	0.00531	3527.7	0.05331	3527.7	0.09064	3527.7	0.13392
3525.78	0.00607	3525.78	0.05423	3525.78	0.09131	3525.78	0.13442
3523.85	0.00567	3523.85	0.05443	3523.85	0.09265	3523.85	0.13567
3521.92	0.00394	3521.92	0.05356	3521.92	0.09278	3521.92	0.13645
3519.99	0.00154	3519.99	0.05321	3519.99	0.09169	3519.99	0.13545
3518.06	0	3518.06	0.05346	3518.06	0.09076	3518.06	0.134
3516.13	0.0003248	3516.13	0.05419	3516.13	0.09106	3516.13	0.13403
3514.2	0.00332	3514.2	0.05559	3514.2	0.09277	3514.2	0.13508
3512.27	0.00661	3512.27	0.05626	3512.27	0.09425	3512.27	0.13563
3510.35	0.00659	3510.35	0.05511	3510.35	0.09388	3510.35	0.13576
3508.42	0.00427	3508.42	0.05323	3508.42	0.09292	3508.42	0.13609
3506.49	0.003	3506.49	0.0526	3506.49	0.09298	3506.49	0.13613
3504.56	0.00343	3504.56	0.05326	3504.56	0.09332	3504.56	0.13629
3502.63	0.00451	3502.63	0.05412	3502.63	0.09351	3502.63	0.13746
3500.7	0.0045	3500.7	0.05482	3500.7	0.09372	3500.7	0.1382
3498.77	0.00316	3498.77	0.05454	3498.77	0.09357	3498.77	0.13756
3496.84	0.00262	3496.84	0.05354	3496.84	0.09345	3496.84	0.1368
3494.91	0.00376	3494.91	0.05352	3494.91	0.09393	3494.91	0.13688
3492.99	0.00457	3492.99	0.05439	3492.99	0.09477	3492.99	0.1376
3491.06	0.00377	3491.06	0.05484	3491.06	0.09541	3491.06	0.13795
3489.13	0.00269	3489.13	0.05506	3489.13	0.09539	3489.13	0.1378
3487.2	0.00303	3487.2	0.05611	3487.2	0.09499	3487.2	0.1378
3485.27	0.0046	3485.27	0.05789	3485.27	0.09504	3485.27	0.13771
3483.34	0.00616	3483.34	0.05905	3483.34	0.09614	3483.34	0.13765
3481.41	0.00742	3481.41	0.05881	3481.41	0.09771	3481.41	0.13825
3479.48	0.00829	3479.48	0.05753	3479.48	0.09803	3479.48	0.13906
3477.56	0.00812	3477.56	0.05647	3477.56	0.09692	3477.56	0.13926
3475.63	0.00761	3475.63	0.05661	3475.63	0.09597	3475.63	0.13919
3473.7	0.00778	3473.7	0.05748	3473.7	0.0963	3473.7	0.13979
3471.77	0.00836	3471.77	0.05789	3471.77	0.09727	3471.77	0.14058
3469.84	0.00898	3469.84	0.05758	3469.84	0.09738	3469.84	0.14066
3467.91	0.00884	3467.91	0.05725	3467.91	0.09634	3467.91	0.14024
3465.98	0.00697	3465.98	0.0569	3465.98	0.09517	3465.98	0.139
3464.05	0.00519	3464.05	0.05635	3464.05	0.09506	3464.05	0.13729
3462.13	0.00666	3462.13	0.05665	3462.13	0.09663	3462.13	0.13766
3460.2	0.01038	3460.2	0.05747	3460.2	0.09854	3460.2	0.14053
3458.27	0.01202	3458.27	0.05694	3458.27	0.09843	3458.27	0.14249
3456.34	0.01043	3456.34	0.05576	3456.34	0.09665	3456.34	0.14184
3454.41	0.00848	3454.41	0.05601	3454.41	0.09571	3454.41	0.14069
3452.48	0.0081	3452.48	0.05733	3452.48	0.09642	3452.48	0.14039
3450.55	0.00865	3450.55	0.05804	3450.55	0.09741	3450.55	0.14038
3448.62	0.00921	3448.62	0.05793	3448.62	0.09773	3448.62	0.14022
3446.7	0.00946	3446.7	0.05781	3446.7	0.09801	3446.7	0.13984
3444.77	0.0098	3444.77	0.058	3444.77	0.09881	3444.77	0.13985
3442.84	0.01063	3442.84	0.05848	3442.84	0.09948	3442.84	0.14062
3440.91	0.01124	3440.91	0.0591	3440.91	0.09979	3440.91	0.14146
3438.98	0.01067	3438.98	0.05915	3438.98	0.09994	3438.98	0.14218
3437.05	0.00948	3437.05	0.05875	3437.05	0.09987	3437.05	0.14274
3435.12	0.00935	3435.12	0.0588	3435.12	0.09976	3435.12	0.14255
3433.19	0.01027	3433.19	0.05898	3433.19	0.09967	3433.19	0.14187
3431.27	0.01077	3431.27	0.05848	3431.27	0.09941	3431.27	0.14154
3429.34	0.01067	3429.34	0.05785	3429.34	0.09896	3429.34	0.14137
3427.41	0.01055	3427.41	0.05806	3427.41	0.09857	3427.41	0.14121
3425.48	0.01042	3425.48	0.059	3425.48	0.09844	3425.48	0.14159
3423.55	0.01077	3423.55	0.05998	3423.55	0.09863	3423.55	0.14228
3421.62	0.01237	3421.62	0.0607	3421.62	0.09917	3421.62	0.14255
3419.69	0.0141	3419.69	0.06128	3419.69	0.10014	3419.69	0.1425
3417.76	0.01447	3417.76	0.06204	3417.76	0.10163	3417.76	0.1425
3415.84	0.01395	3415.84	0.06257	3415.84	0.10253	3415.84	0.14266
3413.91	0.0136	3413.91	0.06269	3413.91	0.10229	3413.91	0.14311
3411.98	0.01409	3411.98	0.06324	3411.98	0.1024	3411.98	0.1439
3410.05	0.01519	3410.05	0.06359	3410.05	0.10307	3410.05	0.14467
3408.12	0.01652	3408.12	0.06287	3408.12	0.10347	3408.12	0.14506
3406.19	0.01774	3406.19	0.06238	3406.19	0.10378	3406.19	0.14516
3404.26	0.01746	3404.26	0.0625	3404.26	0.10386	3404.26	0.14544
3402.33	0.01614	3402.33	0.0622	3402.33	0.10353	3402.33	0.14583
3400.41	0.01607	3400.41	0.06169	3400.41	0.10289	3400.41	0.14561
3398.48	0.01712	3398.48	0.06172	3398.48	0.10231	3398.48	0.14499
3396.55	0.01769	3396.55	0.06211	3396.55	0.10257	3396.55	0.14479
3394.62	0.01745	3394.62	0.06255	3394.62	0.10358	3394.62	0.14514
3392.69	0.01731	3392.69	0.06293	3392.69	0.10428	3392.69	0.1458
3390.76	0.01799	3390.76	0.0632	3390.76	0.1041	3390.76	0.14579
3388.83	0.01847	3388.83	0.06359	3388.83	0.10356	3388.83	0.14472
3386.9	0.01859	3386.9	0.06435	3386.9	0.10345	3386.9	0.14438
3384.98	0.0199	3384.98	0.06491	3384.98	0.10401	3384.98	0.14544
3383.05	0.02159	3383.05	0.0644	3383.05	0.10484	3383.05	0.14641
3381.12	0.02174	3381.12	0.06404	3381.12	0.10594	3381.12	0.14731
3379.19	0.02092	3379.19	0.06522	3379.19	0.10731	3379.19	0.14867
3377.26	0.02037	3377.26	0.06632	3377.26	0.10781	3377.26	0.14919
3375.33	0.0204	3375.33	0.066	3375.33	0.10708	3375.33	0.14816
3373.4	0.02079	3373.4	0.06543	3373.4	0.10627	3373.4	0.14693
3371.47	0.02141	3371.47	0.06552	3371.47	0.10617	3371.47	0.14692
3369.55	0.02189	3369.55	0.06603	3369.55	0.10684	3369.55	0.14802
3367.62	0.02146	3367.62	0.06615	3367.62	0.10766	3367.62	0.14898
3365.69	0.02043	3365.69	0.06548	3365.69	0.10768	3365.69	0.14876
3363.76	0.02001	3363.76	0.06485	3363.76	0.1067	3363.76	0.14751
3361.83	0.02047	3361.83	0.06462	3361.83	0.10564	3361.83	0.14632
3359.9	0.02096	3359.9	0.06463	3359.9	0.10561	3359.9	0.14635
3357.97	0.02107	3357.97	0.06521	3357.97	0.10656	3357.97	0.14724
3356.04	0.02127	3356.04	0.06588	3356.04	0.10738	3356.04	0.14736
3354.12	0.02202	3354.12	0.06617	3354.12	0.10717	3354.12	0.1469
3352.19	0.02342	3352.19	0.06644	3352.19	0.10625	3352.19	0.14723
3350.26	0.02455	3350.26	0.06636	3350.26	0.1056	3350.26	0.14768
3348.33	0.02388	3348.33	0.06564	3348.33	0.1056	3348.33	0.14724
3346.4	0.02221	3346.4	0.06503	3346.4	0.10592	3346.4	0.14701
3344.47	0.0221	3344.47	0.06526	3344.47	0.10637	3344.47	0.14768
3342.54	0.02353	3342.54	0.06597	3342.54	0.10682	3342.54	0.14816
3340.61	0.02502	3340.61	0.06648	3340.61	0.1068	3340.61	0.14813
3338.69	0.02633	3338.69	0.06667	3338.69	0.10624	3338.69	0.14822
3336.76	0.02614	3336.76	0.06616	3336.76	0.10538	3336.76	0.14769
3334.83	0.02385	3334.83	0.06516	3334.83	0.10458	3334.83	0.1461
3332.9	0.0227	3332.9	0.06517	3332.9	0.10441	3332.9	0.14524
3330.97	0.02336	3330.97	0.06606	3330.97	0.10453	3330.97	0.14574
3329.04	0.02304	3329.04	0.06621	3329.04	0.10451	3329.04	0.14613
3327.11	0.02182	3327.11	0.06566	3327.11	0.10502	3327.11	0.14589
3325.18	0.02156	3325.18	0.06555	3325.18	0.10595	3325.18	0.14574
3323.26	0.02192	3323.26	0.06605	3323.26	0.10592	3323.26	0.14575
3321.33	0.0221	3321.33	0.06635	3321.33	0.10475	3321.33	0.14548
3319.4	0.02201	3319.4	0.06582	3319.4	0.10364	3319.4	0.1448
3317.47	0.02112	3317.47	0.0645	3317.47	0.10306	3317.47	0.14384
3315.54	0.02006	3315.54	0.06333	3315.54	0.10285	3315.54	0.14334
3313.61	0.02032	3313.61	0.06298	3313.61	0.10271	3313.61	0.1438
3311.68	0.02091	3311.68	0.06285	3311.68	0.10242	3311.68	0.14423
3309.75	0.02029	3309.75	0.06236	3309.75	0.10244	3309.75	0.14379
3307.83	0.01972	3307.83	0.06187	3307.83	0.10279	3307.83	0.14323
3305.9	0.02065	3305.9	0.062	3305.9	0.10322	3305.9	0.14313
3303.97	0.02185	3303.97	0.06266	3303.97	0.10408	3303.97	0.1429
3302.04	0.02171	3302.04	0.06304	3302.04	0.10486	3302.04	0.14279
3300.11	0.02072	3300.11	0.0628	3300.11	0.10464	3300.11	0.1434
3298.18	0.01963	3298.18	0.06248	3298.18	0.10371	3298.18	0.14378
3296.25	0.01885	3296.25	0.06257	3296.25	0.1031	3296.25	0.14357
3294.32	0.01883	3294.32	0.06304	3294.32	0.10295	3294.32	0.14386
3292.4	0.01882	3292.4	0.06326	3292.4	0.10289	3292.4	0.1444
3290.47	0.01839	3290.47	0.06303	3290.47	0.10287	3290.47	0.14438
3288.54	0.01864	3288.54	0.06309	3288.54	0.10252	3288.54	0.14443
3286.61	0.01895	3286.61	0.06319	3286.61	0.1019	3286.61	0.14509
3284.68	0.01779	3284.68	0.06254	3284.68	0.10171	3284.68	0.14564
3282.75	0.01644	3282.75	0.06199	3282.75	0.10212	3282.75	0.14542
3280.82	0.01644	3280.82	0.0621	3280.82	0.10261	3280.82	0.14461
3278.89	0.017	3278.89	0.06218	3278.89	0.10282	3278.89	0.14396
3276.96	0.01747	3276.96	0.06218	3276.96	0.10292	3276.96	0.14402
3275.04	0.01812	3275.04	0.062	3275.04	0.10276	3275.04	0.1441
3273.11	0.01818	3273.11	0.06123	3273.11	0.10218	3273.11	0.14355
3271.18	0.01633	3271.18	0.05994	3271.18	0.10112	3271.18	0.14232
3269.25	0.01371	3269.25	0.0589	3269.25	0.09989	3269.25	0.14075
3267.32	0.01298	3267.32	0.05927	3267.32	0.09956	3267.32	0.14022
3265.39	0.01361	3265.39	0.06011	3265.39	0.0999	3265.39	0.14088
3263.46	0.01331	3263.46	0.05972	3263.46	0.09969	3263.46	0.14111
3261.53	0.01223	3261.53	0.05871	3261.53	0.09927	3261.53	0.14084
3259.61	0.01175	3259.61	0.058	3259.61	0.09927	3259.61	0.14092
3257.68	0.0121	3257.68	0.0574	3257.68	0.09924	3257.68	0.14103
3255.75	0.01233	3255.75	0.0569	3255.75	0.09899	3255.75	0.14114
3253.82	0.01146	3253.82	0.05689	3253.82	0.09879	3253.82	0.14178
3251.89	0.01058	3251.89	0.05737	3251.89	0.09891	3251.89	0.14254
3249.96	0.01114	3249.96	0.05799	3249.96	0.0996	3249.96	0.14262
3248.03	0.01203	3248.03	0.05884	3248.03	0.1004	3248.03	0.14223
3246.1	0.01205	3246.1	0.05958	3246.1	0.10053	3246.1	0.14194
3244.18	0.01188	3244.18	0.05946	3244.18	0.1001	3244.18	0.14167
3242.25	0.01191	3242.25	0.05881	3242.25	0.09962	3242.25	0.1412
3240.32	0.01169	3240.32	0.05828	3240.32	0.09913	3240.32	0.14078
3238.39	0.01135	3238.39	0.05773	3238.39	0.09829	3238.39	0.14065
3236.46	0.0113	3236.46	0.05726	3236.46	0.0975	3236.46	0.14072
3234.53	0.01126	3234.53	0.05726	3234.53	0.09708	3234.53	0.14064
3232.6	0.01073	3232.6	0.05749	3232.6	0.09649	3232.6	0.13995
3230.67	0.00968	3230.67	0.05741	3230.67	0.09609	3230.67	0.13884
3228.75	0.00843	3228.75	0.05676	3228.75	0.09629	3228.75	0.13782
3226.82	0.00781	3226.82	0.05596	3226.82	0.09643	3226.82	0.13731
3224.89	0.00807	3224.89	0.05559	3224.89	0.09632	3224.89	0.13747
3222.96	0.00811	3222.96	0.0554	3222.96	0.09593	3222.96	0.13753
3221.03	0.00757	3221.03	0.05534	3221.03	0.09523	3221.03	0.13733
3219.1	0.00769	3219.1	0.05574	3219.1	0.0951	3219.1	0.13807
3217.17	0.00831	3217.17	0.05593	3217.17	0.09568	3217.17	0.13926
3215.24	0.00786	3215.24	0.05549	3215.24	0.09591	3215.24	0.13903
3213.32	0.00691	3213.32	0.05506	3213.32	0.09562	3213.32	0.1377
3211.39	0.00662	3211.39	0.05465	3211.39	0.09542	3211.39	0.13675
3209.46	0.00597	3209.46	0.05391	3209.46	0.09532	3209.46	0.1365
3207.53	0.00483	3207.53	0.05346	3207.53	0.09519	3207.53	0.1369
3205.6	0.00456	3205.6	0.05342	3205.6	0.09487	3205.6	0.13751
3203.67	0.00486	3203.67	0.05316	3203.67	0.09422	3203.67	0.13742
3201.74	0.00479	3201.74	0.05298	3201.74	0.09407	3201.74	0.13681
3199.81	0.0045	3199.81	0.05345	3199.81	0.09466	3199.81	0.13644
3197.89	0.00433	3197.89	0.05397	3197.89	0.09484	3197.89	0.13623
3195.96	0.00439	3195.96	0.05385	3195.96	0.09441	3195.96	0.13602
3194.03	0.00444	3194.03	0.05358	3194.03	0.09402	3194.03	0.13609
3192.1	0.0042	3192.1	0.05364	3192.1	0.09417	3192.1	0.13608
3190.17	0.00388	3190.17	0.05371	3190.17	0.09489	3190.17	0.13551
3188.24	0.00377	3188.24	0.05394	3188.24	0.09534	3188.24	0.13527
3186.31	0.00344	3186.31	0.05456	3186.31	0.09473	3186.31	0.13543
3184.38	0.00258	3184.38	0.05445	3184.38	0.09355	3184.38	0.13462
3182.46	0.00234	3182.46	0.05359	3182.46	0.0931	3182.46	0.13364
3180.53	0.00364	3180.53	0.05339	3180.53	0.09375	3180.53	0.13416
3178.6	0.0051	3178.6	0.0535	3178.6	0.09405	3178.6	0.1352
3176.67	0.00492	3176.67	0.053	3176.67	0.09298	3176.67	0.13536
3174.74	0.00375	3174.74	0.0523	3174.74	0.09196	3174.74	0.13487
3172.81	0.00329	3172.81	0.05199	3172.81	0.09226	3172.81	0.13453
3170.88	0.00382	3170.88	0.05188	3170.88	0.09275	3170.88	0.13435
3168.95	0.00443	3168.95	0.05159	3168.95	0.09257	3168.95	0.13387
3167.03	0.00459	3167.03	0.05134	3167.03	0.09258	3167.03	0.13351
3165.1	0.00422	3165.1	0.0513	3165.1	0.09253	3165.1	0.13334
3163.17	0.00303	3163.17	0.05098	3163.17	0.09176	3163.17	0.13268
3161.24	0.00144	3161.24	0.05042	3161.24	0.09144	3161.24	0.13185
3159.31	0.00068502	3159.31	0.05032	3159.31	0.09199	3159.31	0.13124
3157.38	0.00124	3157.38	0.05065	3157.38	0.09217	3157.38	0.13103
3155.45	0.00261	3155.45	0.05107	3155.45	0.09197	3155.45	0.13166
3153.52	0.00405	3153.52	0.0517	3153.52	0.09229	3153.52	0.13288
3151.6	0.00507	3151.6	0.05222	3151.6	0.09277	3151.6	0.13383
3149.67	0.00501	3149.67	0.05186	3149.67	0.09259	3149.67	0.13373
3147.74	0.00349	3147.74	0.05095	3147.74	0.09218	3147.74	0.1327
3145.81	0.0018	3145.81	0.05049	3145.81	0.09194	3145.81	0.13181
3143.88	0.00117	3143.88	0.05041	3143.88	0.09126	3143.88	0.13135
3141.95	0.00082474	3141.95	0.05016	3141.95	0.09046	3141.95	0.13064
3140.02	0.00034314	3140.02	0.04994	3140.02	0.09051	3140.02	0.13
3138.09	0.00063854	3138.09	0.05018	3138.09	0.09116	3138.09	0.13046
3136.17	0.00156	3136.17	0.05089	3136.17	0.09169	3136.17	0.13167
3134.24	0.00203	3134.24	0.05122	3134.24	0.09174	3134.24	0.13227
3132.31	0.002	3132.31	0.05098	3132.31	0.09147	3132.31	0.13217
3130.38	0.00189	3130.38	0.05125	3130.38	0.09149	3130.38	0.13214
3128.45	0.00141	3128.45	0.05166	3128.45	0.09159	3128.45	0.13204
3126.52	0.0003185	3126.52	0.05113	3126.52	0.09128	3126.52	0.13164
3124.59	0	3124.59	0.05067	3124.59	0.09135	3124.59	0.13171
3122.66	0.00149	3122.66	0.05151	3122.66	0.09246	3122.66	0.13264
3120.74	0.00287	3120.74	0.05243	3120.74	0.09346	3120.74	0.13306
3118.81	0.00267	3118.81	0.05243	3118.81	0.09342	3118.81	0.13214
3116.88	0.00227	3116.88	0.05234	3116.88	0.09306	3116.88	0.13142
3114.95	0.00221	3114.95	0.0524	3114.95	0.0927	3114.95	0.1317
3113.02	0.00183	3113.02	0.05192	3113.02	0.09204	3113.02	0.13201
3111.09	0.00104	3111.09	0.05093	3111.09	0.0915	3111.09	0.13195
3109.16	0.00078008	3109.16	0.05047	3109.16	0.09155	3109.16	0.13177
3107.23	0.00159	3107.23	0.05108	3107.23	0.09167	3107.23	0.13169
3105.31	0.00248	3105.31	0.05178	3105.31	0.09151	3105.31	0.13177
3103.38	0.00232	3103.38	0.05159	3103.38	0.09145	3103.38	0.13179
3101.45	0.00104	3101.45	0.05076	3101.45	0.09097	3101.45	0.13129
3099.52	0.00020314	3099.52	0.0504	3099.52	0.09	3099.52	0.13038
3097.59	0.00145	3097.59	0.05127	3097.59	0.0901	3097.59	0.13019
3095.66	0.00308	3095.66	0.05208	3095.66	0.09137	3095.66	0.13093
3093.73	0.00233	3093.73	0.05126	3093.73	0.09185	3093.73	0.13165
3091.8	0.0005159	3091.8	0.05	3091.8	0.09141	3091.8	0.13177
3089.88	0.00055356	3089.88	0.05005	3089.88	0.09107	3089.88	0.13173
3087.95	0.00224	3087.95	0.05136	3087.95	0.09123	3087.95	0.13211
3086.02	0.00307	3086.02	0.05235	3086.02	0.09168	3086.02	0.13254
3084.09	0.00227	3084.09	0.0523	3084.09	0.09182	3084.09	0.13237
3082.16	0.00157	3082.16	0.05167	3082.16	0.09149	3082.16	0.13146
3080.23	0.00146	3080.23	0.05116	3080.23	0.09109	3080.23	0.13031
3078.3	0.00092806	3078.3	0.05104	3078.3	0.09093	3078.3	0.12994
3076.37	8.764e-05	3076.37	0.05101	3076.37	0.09097	3076.37	0.1304
3074.45	4.508e-05	3074.45	0.05107	3074.45	0.0911	3074.45	0.1311
3072.52	0.00105	3072.52	0.05163	3072.52	0.0915	3072.52	0.13176
3070.59	0.00146	3070.59	0.0517	3070.59	0.09199	3070.59	0.13169
3068.66	0.00078232	3068.66	0.05079	3068.66	0.09208	3068.66	0.13118
3066.73	0.00084168	3066.73	0.05052	3066.73	0.09182	3066.73	0.13156
3064.8	0.00191	3064.8	0.05123	3064.8	0.09162	3064.8	0.13238
3062.87	0.00273	3062.87	0.05165	3062.87	0.09148	3062.87	0.13235
3060.94	0.00327	3060.94	0.05178	3060.94	0.09103	3060.94	0.13179
3059.01	0.00413	3059.01	0.05225	3059.01	0.09055	3059.01	0.13198
3057.09	0.00511	3057.09	0.05288	3057.09	0.09064	3057.09	0.13298
3055.16	0.00525	3055.16	0.05306	3055.16	0.09102	3055.16	0.13335
3053.23	0.00415	3053.23	0.05271	3053.23	0.0913	3053.23	0.13257
3051.3	0.0027	3051.3	0.05224	3051.3	0.09145	3051.3	0.13149
3049.37	0.00152	3049.37	0.05148	3049.37	0.09116	3049.37	0.13056
3047.44	0.00087528	3047.44	0.05048	3047.44	0.09067	3047.44	0.13004
3045.51	0.00136	3045.51	0.05007	3045.51	0.09067	3045.51	0.13025
3043.58	0.00222	3043.58	0.05022	3043.58	0.0908	3043.58	0.13099
3041.66	0.00236	3041.66	0.05028	3041.66	0.09065	3041.66	0.13144
3039.73	0.00181	3039.73	0.05016	3039.73	0.09053	3039.73	0.13091
3037.8	0.00068362	3037.8	0.04993	3037.8	0.09044	3037.8	0.13008
3035.87	6.062e-05	3035.87	0.05011	3035.87	0.0903	3035.87	0.13029
3033.94	0.00090146	3033.94	0.05117	3033.94	0.09031	3033.94	0.13116
3032.01	0.00192	3032.01	0.05176	3032.01	0.09024	3032.01	0.13131
3030.08	0.00166	3030.08	0.0512	3030.08	0.09006	3030.08	0.13073
3028.15	0.00108	3028.15	0.05067	3028.15	0.09	3028.15	0.13032
3026.23	0.00115	3026.23	0.05056	3026.23	0.09009	3026.23	0.13038
3024.3	0.00158	3024.3	0.05028	3024.3	0.09033	3024.3	0.13055
3022.37	0.00197	3022.37	0.04999	3022.37	0.09068	3022.37	0.13048
3020.44	0.00221	3020.44	0.05012	3020.44	0.09129	3020.44	0.13036
3018.51	0.00243	3018.51	0.0503	3018.51	0.09183	3018.51	0.13058
3016.58	0.00273	3016.58	0.05014	3016.58	0.09146	3016.58	0.13077
3014.65	0.00301	3014.65	0.05002	3014.65	0.09047	3014.65	0.13063
3012.72	0.0031	3012.72	0.0501	3012.72	0.09008	3012.72	0.13072
3010.8	0.00309	3010.8	0.05036	3010.8	0.09064	3010.8	0.13119
3008.87	0.00332	3008.87	0.05082	3008.87	0.09135	3008.87	0.1313
3006.94	0.00353	3006.94	0.05117	3006.94	0.0914	3006.94	0.13089
3005.01	0.00337	3005.01	0.05133	3005.01	0.09136	3005.01	0.13064
3003.08	0.00301	3003.08	0.05156	3003.08	0.09185	3003.08	0.13088
3001.15	0.00265	3001.15	0.05192	3001.15	0.0924	3001.15	0.13144
2999.22	0.00278	2999.22	0.05243	2999.22	0.0926	2999.22	0.13191
2997.29	0.00417	2997.29	0.05295	2997.29	0.09285	2997.29	0.13234
2995.37	0.00648	2995.37	0.05337	2995.37	0.09373	2995.37	0.13345
2993.44	0.00811	2993.44	0.0537	2993.44	0.09476	2993.44	0.13455
2991.51	0.00889	2991.51	0.05432	2991.51	0.0955	2991.51	0.13485
2989.58	0.01068	2989.58	0.05581	2989.58	0.09704	2989.58	0.13573
2987.65	0.01371	2987.65	0.05802	2987.65	0.09972	2987.65	0.13807
2985.72	0.01654	2985.72	0.06034	2985.72	0.10233	2985.72	0.14071
2983.79	0.02024	2983.79	0.06298	2983.79	0.10487	2983.79	0.14313
2981.86	0.02695	2981.86	0.06692	2981.86	0.10874	2981.86	0.14665
2979.94	0.03576	2979.94	0.07248	2979.94	0.11394	2979.94	0.15173
2978.01	0.04462	2978.01	0.07877	2978.01	0.11929	2978.01	0.15735
2976.08	0.05253	2976.08	0.08421	2976.08	0.12424	2976.08	0.16235
2974.15	0.0585	2974.15	0.08785	2974.15	0.12831	2974.15	0.16579
2972.22	0.06189	2972.22	0.08995	2972.22	0.13063	2972.22	0.16723
2970.29	0.06223	2970.29	0.09001	2970.29	0.1302	2970.29	0.1664
2968.36	0.05831	2968.36	0.08692	2968.36	0.12666	2968.36	0.16311
2966.43	0.04998	2966.43	0.08128	2966.43	0.12114	2966.43	0.15786
2964.51	0.03991	2964.51	0.07487	2964.51	0.11545	2964.51	0.15188
2962.58	0.03102	2962.58	0.06911	2962.58	0.11043	2962.58	0.14659
2960.65	0.02358	2960.65	0.06431	2960.65	0.10571	2960.65	0.14242
2958.72	0.01736	2958.72	0.0603	2958.72	0.10155	2958.72	0.13927
2956.79	0.01292	2956.79	0.05739	2956.79	0.0988	2956.79	0.1371
2954.86	0.00999	2954.86	0.05595	2954.86	0.09728	2954.86	0.13526
2952.93	0.0075	2952.93	0.05526	2952.93	0.09608	2952.93	0.13319
2951	0.00523	2951	0.05413	2951	0.09487	2951	0.13167
2949.08	0.00476	2949.08	0.05306	2949.08	0.09421	2949.08	0.13186
2947.15	0.00656	2947.15	0.05333	2947.15	0.09421	2947.15	0.13324
2945.22	0.00836	2945.22	0.05442	2945.22	0.09419	2945.22	0.13428
2943.29	0.00935	2943.29	0.05534	2943.29	0.09466	2943.29	0.13471
2941.36	0.01027	2941.36	0.05591	2941.36	0.09603	2941.36	0.13532
2939.43	0.01052	2939.43	0.05619	2939.43	0.09714	2939.43	0.13594
2937.5	0.00985	2937.5	0.05654	2937.5	0.09745	2937.5	0.13602
2935.57	0.00968	2935.57	0.05716	2935.57	0.09745	2935.57	0.13581
2933.65	0.01075	2933.65	0.05773	2933.65	0.09734	2933.65	0.13571
2931.72	0.01184	2931.72	0.05787	2931.72	0.09732	2931.72	0.13588
2929.79	0.01166	2929.79	0.05752	2929.79	0.0971	2929.79	0.13598
2927.86	0.01085	2927.86	0.05712	2927.86	0.09644	2927.86	0.13533
2925.93	0.01034	2925.93	0.05687	2925.93	0.09597	2925.93	0.13426
2924	0.00953	2924	0.05634	2924	0.09555	2924	0.13317
2922.07	0.00816	2922.07	0.05581	2922.07	0.0948	2922.07	0.13212
2920.14	0.00759	2920.14	0.05621	2920.14	0.09428	2920.14	0.13186
2918.22	0.00853	2918.22	0.05712	2918.22	0.09407	2918.22	0.13274
2916.29	0.00961	2916.29	0.05739	2916.29	0.09376	2916.29	0.13375
2914.36	0.00971	2914.36	0.05695	2914.36	0.09382	2914.36	0.13394
2912.43	0.00986	2912.43	0.05648	2912.43	0.0947	2912.43	0.13354
2910.5	0.01078	2910.5	0.05636	2910.5	0.09572	2910.5	0.1334
2908.57	0.01115	2908.57	0.05637	2908.57	0.09627	2908.57	0.13383
2906.64	0.0105	2906.64	0.05631	2906.64	0.09644	2906.64	0.13464
2904.71	0.00981	2904.71	0.05584	2904.71	0.09654	2904.71	0.13526
2902.79	0.00944	2902.79	0.055	2902.79	0.09666	2902.79	0.13517
2900.86	0.00954	2900.86	0.05462	2900.86	0.09681	2900.86	0.13473
2898.93	0.01014	2898.93	0.05503	2898.93	0.09726	2898.93	0.1345
2897	0.01076	2897	0.05586	2897	0.09767	2897	0.13469
2895.07	0.0109	2895.07	0.05658	2895.07	0.09747	2895.07	0.13514
2893.14	0.01062	2893.14	0.05679	2893.14	0.09743	2893.14	0.13547
2891.21	0.01047	2891.21	0.05686	2891.21	0.09806	2891.21	0.13569
2889.28	0.01042	2889.28	0.05713	2889.28	0.0987	2889.28	0.13576
2887.36	0.01039	2887.36	0.05745	2887.36	0.09893	2887.36	0.13557
2885.43	0.01133	2885.43	0.05792	2885.43	0.09905	2885.43	0.1356
2883.5	0.01283	2883.5	0.05829	2883.5	0.09913	2883.5	0.13598
2881.57	0.01314	2881.57	0.05789	2881.57	0.09871	2881.57	0.13609
2879.64	0.0123	2879.64	0.05699	2879.64	0.09793	2879.64	0.13577
2877.71	0.01153	2877.71	0.05635	2877.71	0.09726	2877.71	0.13564
2875.78	0.01116	2875.78	0.05589	2875.78	0.09684	2875.78	0.13577
2873.85	0.01054	2873.85	0.05523	2873.85	0.09676	2873.85	0.13541
2871.93	0.00922	2871.93	0.05467	2871.93	0.09658	2871.93	0.13435
2870	0.00816	2870	0.05451	2870	0.09584	2870	0.13343
2868.07	0.00815	2868.07	0.05442	2868.07	0.09507	2868.07	0.13322
2866.14	0.00834	2866.14	0.05418	2866.14	0.09498	2866.14	0.13296
2864.21	0.00841	2864.21	0.0542	2864.21	0.09544	2864.21	0.13222
2862.28	0.00883	2862.28	0.05441	2862.28	0.09544	2862.28	0.13168
2860.35	0.00847	2860.35	0.0542	2860.35	0.09435	2860.35	0.13122
2858.42	0.00673	2858.42	0.05344	2858.42	0.09307	2858.42	0.13056
2856.5	0.00525	2856.5	0.05237	2856.5	0.09253	2856.5	0.13032
2854.57	0.00498	2854.57	0.0516	2854.57	0.09235	2854.57	0.1308
2852.64	0.00497	2852.64	0.05167	2852.64	0.09196	2852.64	0.1313
2850.71	0.00444	2850.71	0.0523	2850.71	0.09164	2850.71	0.1314
2848.78	0.0037	2848.78	0.05295	2848.78	0.09164	2848.78	0.13137
2846.85	0.00335	2846.85	0.05301	2846.85	0.0916	2846.85	0.13126
2844.92	0.00348	2844.92	0.05229	2844.92	0.09169	2844.92	0.13111
2842.99	0.00358	2842.99	0.0515	2842.99	0.09194	2842.99	0.13116
2841.06	0.00334	2841.06	0.05123	2841.06	0.09171	2841.06	0.13122
2839.14	0.00344	2839.14	0.05143	2839.14	0.09156	2839.14	0.1314
2837.21	0.00428	2837.21	0.05154	2837.21	0.09223	2837.21	0.13185
2835.28	0.00482	2835.28	0.05118	2835.28	0.09278	2835.28	0.1317
2833.35	0.0046	2833.35	0.05092	2833.35	0.09262	2833.35	0.1308
2831.42	0.00455	2831.42	0.05144	2831.42	0.09269	2831.42	0.13055
2829.49	0.0044	2829.49	0.052	2829.49	0.09304	2829.49	0.13097
2827.56	0.00311	2827.56	0.05157	2827.56	0.09265	2827.56	0.13088
2825.63	0.0016	2825.63	0.05059	2825.63	0.09188	2825.63	0.13062
2823.71	0.00112	2823.71	0.05	2823.71	0.09137	2823.71	0.13086
2821.78	0.0014	2821.78	0.05001	2821.78	0.09063	2821.78	0.13109
2819.85	0.00194	2819.85	0.05035	2819.85	0.08999	2819.85	0.1309
2817.92	0.0023	2817.92	0.05042	2817.92	0.09022	2817.92	0.13038
2815.99	0.00201	2815.99	0.05014	2815.99	0.09095	2815.99	0.12993
2814.06	0.00123	2814.06	0.05016	2814.06	0.09147	2814.06	0.12997
2812.13	0.0008351	2812.13	0.05061	2812.13	0.09176	2812.13	0.13059
2810.2	0.00147	2810.2	0.05108	2810.2	0.092	2810.2	0.13144
2808.28	0.00206	2808.28	0.0513	2808.28	0.092	2808.28	0.13177
2806.35	0.00186	2806.35	0.05124	2806.35	0.09155	2806.35	0.13142
2804.42	0.00244	2804.42	0.0513	2804.42	0.09125	2804.42	0.13117
2802.49	0.00417	2802.49	0.05171	2802.49	0.0915	2802.49	0.13141
2800.56	0.00503	2800.56	0.05189	2800.56	0.09169	2800.56	0.13177
2798.63	0.00406	2798.63	0.05137	2798.63	0.09142	2798.63	0.13212
2796.7	0.00217	2796.7	0.05062	2796.7	0.09097	2796.7	0.13249
2794.77	0.0006125	2794.77	0.05036	2794.77	0.09069	2794.77	0.1324
2792.85	0	2792.85	0.05049	2792.85	0.09055	2792.85	0.13131
2790.92	9.618e-05	2790.92	0.05039	2790.92	0.09034	2790.92	0.13004
2788.99	0.00085414	2788.99	0.05011	2788.99	0.09045	2788.99	0.13001
2787.06	0.0018	2787.06	0.05018	2787.06	0.09132	2787.06	0.13085
2785.13	0.0023	2785.13	0.05029	2785.13	0.09217	2785.13	0.13115
2783.2	0.00246	2783.2	0.05013	2783.2	0.09223	2783.2	0.13106
2781.27	0.00241	2781.27	0.05029	2781.27	0.09214	2781.27	0.13142
2779.34	0.00215	2779.34	0.05109	2779.34	0.09236	2779.34	0.1319
2777.42	0.00187	2777.42	0.05198	2777.42	0.09207	2777.42	0.1317
2775.49	0.00145	2775.49	0.05223	2775.49	0.09108	2775.49	0.13098
2773.56	0.00111	2773.56	0.05166	2773.56	0.09025	2773.56	0.13067
2771.63	0.00132	2771.63	0.05085	2771.63	0.0902	2771.63	0.13087
2769.7	0.00197	2769.7	0.05056	2769.7	0.09071	2769.7	0.13105
2767.77	0.00268	2767.77	0.05058	2767.77	0.09096	2767.77	0.13114
2765.84	0.00363	2765.84	0.05076	2765.84	0.09088	2765.84	0.13131
2763.91	0.00484	2763.91	0.05169	2763.91	0.09123	2763.91	0.13175
2761.99	0.00489	2761.99	0.0524	2761.99	0.09175	2761.99	0.1323
2760.06	0.00358	2760.06	0.05206	2760.06	0.09191	2760.06	0.1328
2758.13	0.00253	2758.13	0.05154	2758.13	0.0919	2758.13	0.13306
2756.2	0.00223	2756.2	0.05101	2756.2	0.09172	2756.2	0.13259
2754.27	0.00224	2754.27	0.05045	2754.27	0.09132	2754.27	0.13206
2752.34	0.00224	2752.34	0.05032	2752.34	0.09077	2752.34	0.13204
2750.41	0.00256	2750.41	0.05053	2750.41	0.09042	2750.41	0.13194
2748.48	0.0035	2748.48	0.05082	2748.48	0.09051	2748.48	0.13176
2746.56	0.00401	2746.56	0.05112	2746.56	0.09063	2746.56	0.13181
2744.63	0.00315	2744.63	0.05121	2744.63	0.09039	2744.63	0.13173
2742.7	0.00131	2742.7	0.05072	2742.7	0.09	2742.7	0.13098
2740.77	-0.00010262	2740.77	0.05003	2740.77	0.09002	2740.77	0.13005
2738.84	-0.00019376	2738.84	0.04998	2738.84	0.09051	2738.84	0.13
2736.91	0.00039662	2736.91	0.05041	2736.91	0.09089	2736.91	0.13075
2734.98	0.00113	2734.98	0.05053	2734.98	0.09079	2734.98	0.13155
2733.05	0.0014	2733.05	0.05014	2733.05	0.09032	2733.05	0.13177
2731.13	0.00145	2731.13	0.04995	2731.13	0.09034	2731.13	0.13188
2729.2	0.0021	2729.2	0.0504	2729.2	0.09113	2729.2	0.1324
2727.27	0.00266	2727.27	0.05082	2727.27	0.09163	2727.27	0.13262
2725.34	0.00261	2725.34	0.05094	2725.34	0.09161	2725.34	0.13222
2723.41	0.00265	2723.41	0.05124	2723.41	0.09161	2723.41	0.13166
2721.48	0.00299	2721.48	0.05153	2721.48	0.09176	2721.48	0.13112
2719.55	0.00365	2719.55	0.05152	2719.55	0.09202	2719.55	0.13093
2717.62	0.00443	2717.62	0.05118	2717.62	0.09206	2717.62	0.13122
2715.7	0.00465	2715.7	0.0508	2715.7	0.09176	2715.7	0.13137
2713.77	0.00434	2713.77	0.05105	2713.77	0.09168	2713.77	0.13134
2711.84	0.00387	2711.84	0.0517	2711.84	0.09181	2711.84	0.13153
2709.91	0.00341	2709.91	0.05215	2709.91	0.0917	2709.91	0.13174
2707.98	0.00311	2707.98	0.05236	2707.98	0.09159	2707.98	0.13179
2706.05	0.00299	2706.05	0.05221	2706.05	0.09189	2706.05	0.13164
2704.12	0.00314	2704.12	0.05187	2704.12	0.09233	2704.12	0.13146
2702.19	0.00334	2702.19	0.05184	2702.19	0.09224	2702.19	0.13147
2700.27	0.00288	2700.27	0.05185	2700.27	0.09166	2700.27	0.13126
2698.34	0.00204	2698.34	0.05158	2698.34	0.09118	2698.34	0.13077
2696.41	0.00176	2696.41	0.05141	2696.41	0.09094	2696.41	0.1305
2694.48	0.00149	2694.48	0.05118	2694.48	0.09088	2694.48	0.13045
2692.55	0.00057988	2692.55	0.05055	2692.55	0.09086	2692.55	0.13036
2690.62	0	2690.62	0.05002	2690.62	0.09053	2690.62	0.13031
2688.69	2.128e-05	2688.69	0.05002	2688.69	0.0901	2688.69	0.13039
2686.76	0.00058884	2686.76	0.0504	2686.76	0.09029	2686.76	0.1305
2684.84	0.00194	2684.84	0.0509	2684.84	0.0911	2684.84	0.1305
2682.91	0.00323	2682.91	0.05158	2682.91	0.09145	2682.91	0.13037
2680.98	0.0038	2680.98	0.0524	2680.98	0.09126	2680.98	0.13049
2679.05	0.00346	2679.05	0.05259	2679.05	0.09125	2679.05	0.13097
2677.12	0.00222	2677.12	0.05176	2677.12	0.0912	2677.12	0.13118
2675.19	0.00126	2675.19	0.05096	2675.19	0.09097	2675.19	0.13113
2673.26	0.0014	2673.26	0.05086	2673.26	0.09123	2673.26	0.13145
2671.33	0.00213	2671.33	0.05092	2671.33	0.09206	2671.33	0.13201
2669.41	0.00259	2669.41	0.05083	2669.41	0.09276	2669.41	0.13216
2667.48	0.00217	2667.48	0.05078	2667.48	0.0926	2667.48	0.13166
2665.55	0.00123	2665.55	0.05081	2665.55	0.09177	2665.55	0.13088
2663.62	0.00076258	2663.62	0.0511	2663.62	0.09109	2663.62	0.13036
2661.69	0.00088144	2661.69	0.05161	2661.69	0.0909	2661.69	0.13004
2659.76	0.00121	2659.76	0.05173	2659.76	0.09112	2659.76	0.12987
2657.83	0.00184	2657.83	0.05156	2657.83	0.09161	2657.83	0.13029
2655.9	0.00258	2655.9	0.05184	2655.9	0.09208	2655.9	0.13112
2653.98	0.00264	2653.98	0.05214	2653.98	0.09239	2653.98	0.13137
2652.05	0.00201	2652.05	0.05176	2652.05	0.09271	2652.05	0.13101
2650.12	0.00145	2650.12	0.05111	2650.12	0.09266	2650.12	0.13069
2648.19	0.00121	2648.19	0.05071	2648.19	0.09209	2648.19	0.13031
2646.26	0.00127	2646.26	0.05081	2646.26	0.09188	2646.26	0.12991
2644.33	0.00131	2644.33	0.05127	2644.33	0.09218	2644.33	0.13008
2642.4	0.00092806	2642.4	0.05162	2642.4	0.09207	2642.4	0.13045
2640.47	0.00046256	2640.47	0.05147	2640.47	0.09132	2640.47	0.13032
2638.55	0.00029246	2638.55	0.05078	2638.55	0.09062	2638.55	0.12996
2636.62	0.00049014	2636.62	0.05043	2636.62	0.09045	2636.62	0.13005
2634.69	0.00096768	2634.69	0.05083	2634.69	0.09073	2634.69	0.13064
2632.76	0.00115	2632.76	0.05102	2632.76	0.09098	2632.76	0.131
2630.83	0.00088326	2630.83	0.05074	2630.83	0.09089	2630.83	0.13077
2628.9	0.00090356	2628.9	0.0505	2628.9	0.09076	2628.9	0.13067
2626.97	0.00127	2626.97	0.05026	2626.97	0.09069	2626.97	0.13089
2625.04	0.00134	2625.04	0.05	2625.04	0.09039	2625.04	0.13095
2623.11	0.00116	2623.11	0.05019	2623.11	0.09005	2623.11	0.13077
2621.19	0.00090986	2621.19	0.05085	2621.19	0.08999	2621.19	0.13046
2619.26	0.00072436	2619.26	0.05154	2619.26	0.09022	2619.26	0.1303
2617.33	0.0011	2617.33	0.05202	2617.33	0.09059	2617.33	0.13062
2615.4	0.00167	2615.4	0.05207	2615.4	0.09074	2615.4	0.13085
2613.47	0.00176	2613.47	0.05163	2613.47	0.09047	2613.47	0.13041
2611.54	0.0017	2611.54	0.05125	2611.54	0.09011	2611.54	0.12998
2609.61	0.00171	2609.61	0.05128	2609.61	0.09009	2609.61	0.13039
2607.68	0.00158	2607.68	0.05145	2607.68	0.09044	2607.68	0.13137
2605.76	0.00182	2605.76	0.05149	2605.76	0.09116	2605.76	0.13211
2603.83	0.00224	2603.83	0.05118	2603.83	0.09163	2603.83	0.13214
2601.9	0.00196	2601.9	0.05058	2601.9	0.09112	2601.9	0.1314
2599.97	0.0011	2599.97	0.05054	2599.97	0.09028	2599.97	0.13048
2598.04	0.0002324	2598.04	0.05136	2598.04	0.09002	2598.04	0.13003
2596.11	0	2596.11	0.05207	2596.11	0.09034	2596.11	0.13
2594.18	0.00057554	2594.18	0.05196	2594.18	0.09082	2594.18	0.13013
2592.25	0.0015	2592.25	0.05159	2592.25	0.09116	2592.25	0.13043
2590.33	0.00191	2590.33	0.05148	2590.33	0.09116	2590.33	0.13053
2588.4	0.00124	2588.4	0.05116	2588.4	0.09051	2588.4	0.13022
2586.47	0.00062874	2586.47	0.05074	2586.47	0.08994	2586.47	0.13029
2584.54	0.00103	2584.54	0.05096	2584.54	0.09027	2584.54	0.13092
2582.61	0.00175	2582.61	0.05168	2582.61	0.09083	2582.61	0.13122
2580.68	0.00256	2580.68	0.05234	2580.68	0.09127	2580.68	0.13118
2578.75	0.00332	2578.75	0.0525	2578.75	0.09208	2578.75	0.13124
2576.82	0.00333	2576.82	0.05168	2576.82	0.09241	2576.82	0.13103
2574.9	0.00274	2574.9	0.05045	2574.9	0.09139	2574.9	0.13036
2572.97	0.00249	2572.97	0.05	2572.97	0.0902	2572.97	0.12993
2571.04	0.00276	2571.04	0.05044	2571.04	0.09017	2571.04	0.13017
2569.11	0.00295	2569.11	0.05103	2569.11	0.09064	2569.11	0.13073
2567.18	0.00284	2567.18	0.05128	2567.18	0.09071	2567.18	0.13115
2565.25	0.0023	2565.25	0.05105	2565.25	0.09068	2565.25	0.13121
2563.32	0.00107	2563.32	0.05051	2563.32	0.09062	2563.32	0.13085
2561.39	-6.804e-05	2561.39	0.0501	2561.39	0.0904	2561.39	0.13025
2559.47	-4.746e-05	2559.47	0.05026	2559.47	0.09067	2559.47	0.12994
2557.54	0.00074872	2557.54	0.05094	2557.54	0.09138	2557.54	0.12997
2555.61	0.00128	2555.61	0.05154	2555.61	0.09174	2555.61	0.12999
2553.68	0.00158	2553.68	0.05176	2553.68	0.09171	2553.68	0.13029
2551.75	0.00196	2551.75	0.05183	2551.75	0.09148	2551.75	0.13079
2549.82	0.0021	2549.82	0.05159	2549.82	0.09104	2549.82	0.13095
2547.89	0.00222	2547.89	0.05106	2547.89	0.09079	2547.89	0.13096
2545.96	0.00302	2545.96	0.0507	2545.96	0.09121	2545.96	0.13111
2544.04	0.00419	2544.04	0.05066	2544.04	0.09186	2544.04	0.13132
2542.11	0.00454	2542.11	0.0508	2542.11	0.09203	2542.11	0.13164
2540.18	0.00377	2540.18	0.0511	2540.18	0.09183	2540.18	0.13189
2538.25	0.00306	2538.25	0.05167	2538.25	0.09163	2538.25	0.13188
2536.32	0.00267	2536.32	0.05187	2536.32	0.09122	2536.32	0.13153
2534.39	0.00175	2534.39	0.05098	2534.39	0.09049	2534.39	0.13079
2532.46	0.00113	2532.46	0.05016	2532.46	0.09023	2532.46	0.13034
2530.53	0.00141	2530.53	0.05032	2530.53	0.09076	2530.53	0.13075
2528.61	0.001	2528.61	0.05044	2528.61	0.09083	2528.61	0.13105
2526.68	1.274e-05	2526.68	0.05043	2526.68	0.09018	2526.68	0.13047
2524.75	0.00040628	2524.75	0.05129	2524.75	0.09046	2524.75	0.13
2522.82	0.00203	2522.82	0.05236	2522.82	0.0916	2522.82	0.1306
2520.89	0.00291	2520.89	0.05219	2520.89	0.09192	2520.89	0.13139
2518.96	0.00226	2518.96	0.05123	2518.96	0.09127	2518.96	0.1313
2517.03	0.0009401	2517.03	0.05065	2517.03	0.09053	2517.03	0.13083
2515.1	0.00045178	2515.1	0.05068	2515.1	0.09	2515.1	0.13074
2513.18	0.00171	2513.18	0.05136	2513.18	0.09005	2513.18	0.13114
2511.25	0.00379	2511.25	0.0523	2511.25	0.09076	2511.25	0.13169
2509.32	0.00474	2509.32	0.05265	2509.32	0.09122	2509.32	0.13183
2507.39	0.00424	2507.39	0.05255	2507.39	0.09094	2507.39	0.13148
2505.46	0.00342	2505.46	0.0524	2505.46	0.0903	2505.46	0.13091
2503.53	0.00316	2503.53	0.05204	2503.53	0.09003	2503.53	0.13057
2501.6	0.00327	2501.6	0.05183	2501.6	0.09048	2501.6	0.13081
2499.67	0.0029	2499.67	0.05201	2499.67	0.0912	2499.67	0.13126
2497.75	0.00206	2497.75	0.05194	2497.75	0.09172	2497.75	0.1314
2495.82	0.00134	2495.82	0.05143	2495.82	0.09173	2495.82	0.13121
2493.89	0.00109	2493.89	0.05102	2493.89	0.09125	2493.89	0.13096
2491.96	0.00163	2491.96	0.05077	2491.96	0.0908	2491.96	0.13076
2490.03	0.00232	2490.03	0.05033	2490.03	0.09057	2490.03	0.13052
2488.1	0.00246	2488.1	0.04995	2488.1	0.0904	2488.1	0.1303
2486.17	0.00232	2486.17	0.05005	2486.17	0.09033	2486.17	0.13019
2484.24	0.00219	2484.24	0.0505	2484.24	0.09037	2484.24	0.13015
2482.32	0.00193	2482.32	0.0508	2482.32	0.09036	2482.32	0.13019
2480.39	0.00178	2480.39	0.05092	2480.39	0.09035	2480.39	0.1304
2478.46	0.00201	2478.46	0.05128	2478.46	0.09069	2478.46	0.13083
2476.53	0.00223	2476.53	0.05185	2476.53	0.09144	2476.53	0.13142
2474.6	0.00212	2474.6	0.05211	2474.6	0.09225	2474.6	0.13204
2472.67	0.00205	2472.67	0.05175	2472.67	0.09267	2472.67	0.13213
2470.74	0.00225	2470.74	0.05114	2470.74	0.0922	2470.74	0.13126
2468.81	0.00247	2468.81	0.05075	2468.81	0.09101	2468.81	0.13017
2466.89	0.00255	2466.89	0.05062	2466.89	0.09023	2466.89	0.12996
2464.96	0.00215	2464.96	0.05082	2464.96	0.09067	2464.96	0.13049
2463.03	0.00081606	2463.03	0.0511	2463.03	0.09144	2463.03	0.13086
2461.1	0	2461.1	0.05115	2461.1	0.0918	2461.1	0.13093
2459.17	0.00114	2459.17	0.05101	2459.17	0.09205	2459.17	0.1309
2457.24	0.00274	2457.24	0.05083	2457.24	0.09223	2457.24	0.1309
2455.31	0.00325	2455.31	0.05097	2455.31	0.09233	2455.31	0.13129
2453.38	0.00304	2453.38	0.05154	2453.38	0.09235	2453.38	0.13182
2451.46	0.00233	2451.46	0.052	2451.46	0.09196	2451.46	0.13173
2449.53	0.00129	2449.53	0.05184	2449.53	0.09156	2449.53	0.13112
2447.6	0.00090734	2447.6	0.0512	2447.6	0.09174	2447.6	0.13073
2445.67	0.00118	2445.67	0.05078	2445.67	0.09176	2445.67	0.13072
2443.74	0.00102	2443.74	0.05059	2443.74	0.09089	2443.74	0.13047
2441.81	0.00037296	2441.81	0.05024	2441.81	0.09	2441.81	0.12999
2439.88	0.00027104	2439.88	0.05033	2439.88	0.09011	2439.88	0.13011
2437.95	0.0009905	2437.95	0.05121	2437.95	0.09119	2437.95	0.13084
2436.03	0.00138	2436.03	0.05163	2436.03	0.09181	2436.03	0.13106
2434.1	0.00079044	2434.1	0.05089	2434.1	0.09135	2434.1	0.13047
2432.17	0.00014378	2432.17	0.05007	2432.17	0.09085	2432.17	0.13002
2430.24	2.702e-05	2430.24	0.05	2430.24	0.09092	2430.24	0.13002
2428.31	2.856e-05	2428.31	0.05024	2428.31	0.09106	2428.31	0.13
2426.38	2.94e-05	2426.38	0.05077	2426.38	0.09116	2426.38	0.13
2424.45	0.00034104	2424.45	0.05159	2424.45	0.09141	2424.45	0.13011
2422.52	0.00086366	2422.52	0.05211	2422.52	0.09146	2422.52	0.13009
2420.6	0.0016	2420.6	0.05199	2420.6	0.09123	2420.6	0.13
2418.67	0.00228	2418.67	0.05164	2418.67	0.09107	2418.67	0.13019
2416.74	0.00243	2416.74	0.05151	2416.74	0.09107	2416.74	0.13067
2414.81	0.00242	2414.81	0.0516	2414.81	0.09139	2414.81	0.13116
2412.88	0.0026	2412.88	0.05165	2412.88	0.09204	2412.88	0.13156
2410.95	0.00278	2410.95	0.05162	2410.95	0.09226	2410.95	0.13181
2409.02	0.00284	2409.02	0.05148	2409.02	0.09177	2409.02	0.13175
2407.09	0.00268	2407.09	0.05119	2407.09	0.09129	2407.09	0.13139
2405.16	0.00225	2405.16	0.05102	2405.16	0.09111	2405.16	0.13099
2403.24	0.00187	2403.24	0.05117	2403.24	0.09104	2403.24	0.13072
2401.31	0.00185	2401.31	0.05149	2401.31	0.09128	2401.31	0.13072
2399.38	0.00195	2399.38	0.05156	2399.38	0.09165	2399.38	0.13081
2397.45	0.00194	2397.45	0.05118	2397.45	0.09167	2397.45	0.13084
2395.52	0.00187	2395.52	0.05085	2395.52	0.09166	2395.52	0.13122
2393.59	0.00171	2393.59	0.05071	2393.59	0.09172	2393.59	0.13168
2391.66	0.00133	2391.66	0.05047	2391.66	0.09146	2391.66	0.1315
2389.73	0.00101	2389.73	0.05046	2389.73	0.09103	2389.73	0.13103
2387.81	0.00111	2387.81	0.05083	2387.81	0.09092	2387.81	0.13088
2385.88	0.00158	2385.88	0.051	2385.88	0.09136	2385.88	0.1312
2383.95	0.002	2383.95	0.05076	2383.95	0.09207	2383.95	0.13152
2382.02	0.0019	2382.02	0.05036	2382.02	0.09243	2382.02	0.13113
2380.09	0.00143	2380.09	0.0501	2380.09	0.0924	2380.09	0.13033
2378.16	0.0015	2378.16	0.05032	2378.16	0.09236	2378.16	0.1303
2376.23	0.00171	2376.23	0.05079	2376.23	0.0918	2376.23	0.13097
2374.3	0.00097118	2374.3	0.05089	2374.3	0.09043	2374.3	0.13118
2372.38	-0.00070014	2372.38	0.05085	2372.38	0.0894	2372.38	0.13082
2370.45	-0.00349	2370.45	0.05087	2370.45	0.08921	2370.45	0.12966
2368.52	-0.00633	2368.52	0.05063	2368.52	0.08914	2368.52	0.12737
2366.59	-0.0063	2366.59	0.05091	2366.59	0.08876	2366.59	0.12588
2364.66	-0.0056	2364.66	0.05233	2364.66	0.08822	2364.66	0.12609
2362.73	-0.00762	2362.73	0.05342	2362.73	0.08838	2362.73	0.12576
2360.8	-0.00837	2360.8	0.05265	2360.8	0.08872	2360.8	0.1245
2358.87	-0.00676	2358.87	0.0497	2358.87	0.08762	2358.87	0.12418
2356.95	-0.00531	2356.95	0.04685	2356.95	0.08751	2356.95	0.12516
2355.02	-0.00198	2355.02	0.04756	2355.02	0.09052	2355.02	0.12734
2353.09	0.00138	2353.09	0.04951	2353.09	0.09274	2353.09	0.12948
2351.16	0.00118	2351.16	0.04944	2351.16	0.09199	2351.16	0.12994
2349.23	-0.00045486	2349.23	0.04843	2349.23	0.09024	2349.23	0.12936
2347.3	-0.00083594	2347.3	0.0475	2347.3	0.08844	2347.3	0.12856
2345.37	0.0006475	2345.37	0.04701	2345.37	0.08702	2345.37	0.12789
2343.44	0.00211	2343.44	0.04768	2343.44	0.08709	2343.44	0.12805
2341.52	0.00117	2341.52	0.04894	2341.52	0.0882	2341.52	0.12839
2339.59	-0.0003528	2339.59	0.04953	2339.59	0.08937	2339.59	0.12795
2337.66	-0.0004536	2337.66	0.04905	2337.66	0.09067	2337.66	0.12811
2335.73	-0.00011648	2335.73	0.04838	2335.73	0.0918	2335.73	0.12995
2333.8	2.604e-05	2333.8	0.0485	2333.8	0.0921	2333.8	0.13218
2331.87	2.954e-05	2331.87	0.0486	2331.87	0.09191	2331.87	0.13289
2329.94	-0.00046536	2329.94	0.04782	2329.94	0.09194	2329.94	0.13163
2328.01	-0.0011	2328.01	0.04732	2328.01	0.09193	2328.01	0.13019
2326.09	-0.00138	2326.09	0.04795	2326.09	0.09143	2326.09	0.12995
2324.16	-0.00163	2324.16	0.04915	2324.16	0.09076	2324.16	0.12999
2322.23	-0.00208	2322.23	0.05042	2322.23	0.09063	2322.23	0.12961
2320.3	-0.00237	2320.3	0.05121	2320.3	0.09089	2320.3	0.12926
2318.37	-0.00205	2318.37	0.05136	2318.37	0.09132	2318.37	0.1295
2316.44	-0.0011	2316.44	0.05123	2316.44	0.09208	2316.44	0.13027
2314.51	-0.00038542	2314.51	0.05091	2314.51	0.09259	2314.51	0.1308
2312.58	-0.00040628	2312.58	0.05039	2312.58	0.09229	2312.58	0.13067
2310.66	-0.0005054	2310.66	0.04993	2310.66	0.09155	2310.66	0.13028
2308.73	4.018e-05	2308.73	0.04981	2308.73	0.09101	2308.73	0.1302
2306.8	0.0008946	2306.8	0.04965	2306.8	0.09083	2306.8	0.13041
2304.87	0.00106	2304.87	0.04941	2304.87	0.09066	2304.87	0.1306
2302.94	0.00045206	2302.94	0.04951	2302.94	0.0905	2302.94	0.13076
2301.01	-8.302e-05	2301.01	0.0496	2301.01	0.09024	2301.01	0.13084
2299.08	-0.0002793	2299.08	0.04958	2299.08	0.08982	2299.08	0.13089
2297.15	-0.00063672	2297.15	0.04982	2297.15	0.0898	2297.15	0.13081
2295.23	-0.00107	2295.23	0.04999	2295.23	0.09024	2295.23	0.13046
2293.3	-0.00084154	2293.3	0.04988	2293.3	0.09065	2293.3	0.13032
2291.37	-0.0003535	2291.37	0.04969	2291.37	0.09086	2291.37	0.13058
2289.44	-0.00045248	2289.44	0.04963	2289.44	0.09083	2289.44	0.13069
2287.51	-0.0006391	2287.51	0.04966	2287.51	0.09057	2287.51	0.13043
2285.58	-0.00049112	2285.58	0.04976	2285.58	0.09034	2285.58	0.13009
2283.65	-0.00063028	2283.65	0.04993	2283.65	0.09019	2283.65	0.12976
2281.72	-0.00115	2281.72	0.05017	2281.72	0.09018	2281.72	0.12976
2279.8	-0.00142	2279.8	0.05031	2279.8	0.09033	2279.8	0.13026
2277.87	-0.00118	2277.87	0.05015	2277.87	0.09051	2277.87	0.13071
2275.94	-0.00055832	2275.94	0.04991	2275.94	0.09073	2275.94	0.13084
2274.01	1.778e-05	2274.01	0.05	2274.01	0.09099	2274.01	0.13085
2272.08	0.00031794	2272.08	0.0504	2272.08	0.0914	2272.08	0.13092
2270.15	0.00070406	2270.15	0.0508	2270.15	0.09196	2270.15	0.13112
2268.22	0.00095844	2268.22	0.05074	2268.22	0.09219	2268.22	0.13116
2266.29	0.0006965	2266.29	0.05021	2266.29	0.09168	2266.29	0.13089
2264.37	0.00053522	2264.37	0.05014	2264.37	0.09084	2264.37	0.1306
2262.44	0.00081088	2262.44	0.05064	2262.44	0.09028	2262.44	0.13034
2260.51	0.00073346	2260.51	0.05068	2260.51	0.09001	2260.51	0.13003
2258.58	0.00017892	2258.58	0.05023	2258.58	0.09	2258.58	0.13
2256.65	6.202e-05	2256.65	0.05011	2256.65	0.09021	2256.65	0.13034
2254.72	0.00021994	2254.72	0.05033	2254.72	0.09041	2254.72	0.13071
2252.79	4.144e-05	2252.79	0.05047	2252.79	0.09056	2252.79	0.13063
2250.86	0	2250.86	0.05044	2250.86	0.09073	2250.86	0.13028
2248.94	0.00019992	2248.94	0.0504	2248.94	0.09087	2248.94	0.13015
2247.01	0.00029932	2247.01	0.05032	2247.01	0.09108	2247.01	0.13025
2245.08	0.00032382	2245.08	0.05017	2245.08	0.09129	2245.08	0.13042
2243.15	0.0002016	2243.15	0.05	2243.15	0.09107	2243.15	0.13064
2241.22	3.22e-06	2241.22	0.05	2241.22	0.09065	2241.22	0.13085
2239.29	0.00033222	2239.29	0.05045	2239.29	0.09076	2239.29	0.13113
2237.36	0.00095382	2237.36	0.05114	2237.36	0.09114	2237.36	0.13119
2235.43	0.00093982	2235.43	0.05136	2235.43	0.091	2235.43	0.13072
2233.51	0.00045654	2233.51	0.05103	2233.51	0.09061	2233.51	0.13025
2231.58	0.00044562	2231.58	0.05081	2231.58	0.09081	2231.58	0.13038
2229.65	0.00115	2229.65	0.05098	2229.65	0.09144	2229.65	0.13101
2227.72	0.00188	2227.72	0.0511	2227.72	0.09149	2227.72	0.13153
2225.79	0.00209	2225.79	0.05109	2225.79	0.09092	2225.79	0.1316
2223.86	0.00199	2223.86	0.05113	2223.86	0.09073	2223.86	0.13129
2221.93	0.00183	2221.93	0.05102	2221.93	0.091	2221.93	0.13082
2220	0.00136	2220	0.05058	2220	0.09087	2220	0.13049
2218.08	0.00051702	2218.08	0.05005	2218.08	0.09033	2218.08	0.13041
2216.15	2.94e-06	2216.15	0.04997	2216.15	0.0904	2216.15	0.13058
2214.22	3.402e-05	2214.22	0.05029	2214.22	0.09116	2214.22	0.13096
2212.29	8.89e-05	2212.29	0.05062	2212.29	0.09152	2212.29	0.13126
2210.36	4.074e-05	2210.36	0.05072	2210.36	0.09132	2210.36	0.13106
2208.43	6.93e-05	2208.43	0.05058	2208.43	0.09118	2208.43	0.13047
2206.5	0.00020832	2206.5	0.05062	2206.5	0.09121	2206.5	0.13012
2204.57	0.00047068	2204.57	0.05104	2204.57	0.09132	2204.57	0.13033
2202.65	0.00062608	2202.65	0.05115	2202.65	0.09145	2202.65	0.13068
2200.72	0.00071988	2200.72	0.05086	2200.72	0.09143	2200.72	0.13071
2198.79	0.00132	2198.79	0.05099	2198.79	0.09143	2198.79	0.13067
2196.86	0.00213	2196.86	0.0515	2196.86	0.0915	2196.86	0.13069
2194.93	0.00209	2194.93	0.05146	2194.93	0.09131	2194.93	0.13054
2193	0.00112	2193	0.05095	2193	0.09103	2193	0.13027
2191.07	0.00025144	2191.07	0.05082	2191.07	0.09109	2191.07	0.13021
2189.14	0.00022176	2189.14	0.05111	2189.14	0.0913	2189.14	0.13048
2187.21	0.00074228	2187.21	0.05135	2187.21	0.09139	2187.21	0.13102
2185.29	0.00122	2185.29	0.05133	2185.29	0.09145	2185.29	0.13149
2183.36	0.00134	2183.36	0.05118	2183.36	0.09147	2183.36	0.13148
2181.43	0.00094178	2181.43	0.05104	2181.43	0.09131	2181.43	0.13101
2179.5	0.00064148	2179.5	0.05103	2179.5	0.09118	2179.5	0.13058
2177.57	0.00117	2177.57	0.05115	2177.57	0.09117	2177.57	0.13061
2175.64	0.00178	2175.64	0.05107	2175.64	0.09082	2175.64	0.13068
2173.71	0.00175	2173.71	0.05065	2173.71	0.09016	2173.71	0.13032
2171.78	0.00168	2171.78	0.05046	2171.78	0.09005	2171.78	0.13009
2169.86	0.00176	2169.86	0.05061	2169.86	0.0905	2169.86	0.13039
2167.93	0.00159	2167.93	0.05074	2167.93	0.09085	2167.93	0.13072
2166	0.00141	2166	0.05078	2166	0.09091	2166	0.13078
2164.07	0.00123	2164.07	0.05069	2164.07	0.09089	2164.07	0.13061
2162.14	0.0006419	2162.14	0.05034	2162.14	0.09086	2162.14	0.1304
2160.21	3.416e-05	2160.21	0.05	2160.21	0.0906	2160.21	0.1303
2158.28	0.0002149	2158.28	0.05	2158.28	0.09024	2158.28	0.13034
2156.35	0.00135	2156.35	0.05043	2156.35	0.09031	2156.35	0.13047
2154.43	0.00224	2154.43	0.05097	2154.43	0.09078	2154.43	0.13055
2152.5	0.00207	2152.5	0.0513	2152.5	0.09099	2152.5	0.13059
2150.57	0.00169	2150.57	0.05153	2150.57	0.09086	2150.57	0.13079
2148.64	0.00169	2148.64	0.05153	2148.64	0.09082	2148.64	0.13104
2146.71	0.00162	2146.71	0.05124	2146.71	0.09088	2146.71	0.13091
2144.78	0.00142	2144.78	0.05115	2144.78	0.09088	2144.78	0.13064
2142.85	0.00139	2142.85	0.05161	2142.85	0.09088	2142.85	0.13078
2140.92	0.00159	2140.92	0.05214	2140.92	0.09098	2140.92	0.13111
2139	0.00154	2139	0.05207	2139	0.09103	2139	0.1311
2137.07	0.0009205	2137.07	0.05136	2137.07	0.09073	2137.07	0.13067
2135.14	0.00016688	2135.14	0.05046	2135.14	0.09037	2135.14	0.13016
2133.21	0	2133.21	0.04998	2133.21	0.09053	2133.21	0.13
2131.28	0.00065632	2131.28	0.05036	2131.28	0.09115	2131.28	0.13045
2129.35	0.00133	2129.35	0.05111	2129.35	0.09145	2129.35	0.13108
2127.42	0.00113	2127.42	0.05127	2127.42	0.09097	2127.42	0.13113
2125.49	0.00060928	2125.49	0.0509	2125.49	0.09026	2125.49	0.13082
2123.57	0.00062034	2123.57	0.05085	2123.57	0.09003	2123.57	0.13072
2121.64	0.00112	2121.64	0.05137	2121.64	0.09026	2121.64	0.13073
2119.71	0.00166	2119.71	0.05173	2119.71	0.0906	2119.71	0.13074
2117.78	0.00176	2117.78	0.05137	2117.78	0.09068	2117.78	0.13086
2115.85	0.00155	2115.85	0.05098	2115.85	0.09063	2115.85	0.13108
2113.92	0.00154	2113.92	0.05124	2113.92	0.09089	2113.92	0.13124
2111.99	0.00164	2111.99	0.05153	2111.99	0.09119	2111.99	0.13115
2110.06	0.00184	2110.06	0.05144	2110.06	0.09126	2110.06	0.13116
2108.14	0.0022	2108.14	0.05122	2108.14	0.09136	2108.14	0.13145
2106.21	0.00207	2106.21	0.05082	2106.21	0.0914	2106.21	0.1315
2104.28	0.00131	2104.28	0.05044	2104.28	0.09122	2104.28	0.13136
2102.35	0.00060046	2102.35	0.05037	2102.35	0.09088	2102.35	0.13132
2100.42	0.00036372	2100.42	0.05054	2100.42	0.09048	2100.42	0.1313
2098.49	0.00057904	2098.49	0.05087	2098.49	0.0904	2098.49	0.13132
2096.56	0.00049476	2096.56	0.05083	2096.56	0.09043	2096.56	0.13101
2094.63	-7.742e-05	2094.63	0.05024	2094.63	0.09014	2094.63	0.13029
2092.71	-8.26e-05	2092.71	0.04991	2092.71	0.09	2092.71	0.12995
2090.78	0.00031458	2090.78	0.05003	2090.78	0.09025	2090.78	0.13
2088.85	0.0002135	2088.85	0.05014	2088.85	0.0905	2088.85	0.1301
2086.92	0.00029498	2086.92	0.05026	2086.92	0.09068	2086.92	0.13051
2084.99	0.00125	2084.99	0.05065	2084.99	0.09102	2084.99	0.13123
2083.06	0.00198	2083.06	0.05107	2083.06	0.09135	2083.06	0.1316
2081.13	0.00169	2081.13	0.05121	2081.13	0.09139	2081.13	0.13133
2079.2	0.00118	2079.2	0.05124	2079.2	0.09132	2079.2	0.13097
2077.28	0.001	2077.28	0.0513	2077.28	0.09123	2077.28	0.13076
2075.35	0.00070154	2075.35	0.05121	2075.35	0.09099	2075.35	0.13048
2073.42	0.00033012	2073.42	0.05095	2073.42	0.09071	2073.42	0.13025
2071.49	0.00048734	2071.49	0.05079	2071.49	0.09067	2071.49	0.13034
2069.56	0.00095648	2069.56	0.05085	2069.56	0.09089	2069.56	0.1305
2067.63	0.00117	2067.63	0.05102	2067.63	0.09108	2067.63	0.13059
2065.7	0.00149	2065.7	0.05123	2065.7	0.0912	2065.7	0.13086
2063.77	0.00177	2063.77	0.05128	2063.77	0.09125	2063.77	0.13102
2061.85	0.00134	2061.85	0.05107	2061.85	0.09108	2061.85	0.13077
2059.92	0.00080626	2059.92	0.05079	2059.92	0.09078	2059.92	0.13049
2057.99	0.00062314	2057.99	0.05038	2057.99	0.09041	2057.99	0.13025
2056.06	0.00064204	2056.06	0.05002	2056.06	0.09012	2056.06	0.13
2054.13	0.00085358	2054.13	0.05019	2054.13	0.09022	2054.13	0.13003
2052.2	0.00086926	2052.2	0.0507	2052.2	0.09045	2052.2	0.13025
2050.27	0.00075684	2050.27	0.05109	2050.27	0.09051	2050.27	0.13046
2048.34	0.0009611	2048.34	0.05139	2048.34	0.0906	2048.34	0.13063
2046.42	0.00128	2046.42	0.05168	2046.42	0.09077	2046.42	0.13059
2044.49	0.00147	2044.49	0.05166	2044.49	0.09077	2044.49	0.13032
2042.56	0.00158	2042.56	0.05119	2042.56	0.09056	2042.56	0.1301
2040.63	0.00158	2040.63	0.0507	2040.63	0.09045	2040.63	0.13007
2038.7	0.0014	2038.7	0.05052	2038.7	0.09052	2038.7	0.13012
2036.77	0.00116	2036.77	0.05057	2036.77	0.09042	2036.77	0.13016
2034.84	0.00083636	2034.84	0.05074	2034.84	0.09013	2034.84	0.13028
2032.91	0.00043848	2032.91	0.0509	2032.91	0.09007	2032.91	0.13046
2030.99	0.0001015	2030.99	0.05076	2030.99	0.09024	2030.99	0.13046
2029.06	1.218e-05	2029.06	0.05052	2029.06	0.09039	2029.06	0.13032
2027.13	3.402e-05	2027.13	0.05059	2027.13	0.09031	2027.13	0.13036
2025.2	2.52e-06	2025.2	0.05076	2025.2	0.09026	2025.2	0.1305
2023.27	0.00016814	2023.27	0.0508	2023.27	0.09052	2023.27	0.13054
2021.34	0.00073164	2021.34	0.05078	2021.34	0.0908	2021.34	0.13063
2019.41	0.00121	2019.41	0.05081	2019.41	0.09081	2019.41	0.13073
2017.48	0.00129	2017.48	0.05092	2017.48	0.09069	2017.48	0.13055
2015.56	0.00138	2015.56	0.05108	2015.56	0.09068	2015.56	0.13027
2013.63	0.00157	2013.63	0.05123	2013.63	0.09068	2013.63	0.13023
2011.7	0.00149	2011.7	0.05116	2011.7	0.09044	2011.7	0.13033
2009.77	0.00145	2009.77	0.05082	2009.77	0.09034	2009.77	0.13056
2007.84	0.00153	2007.84	0.05044	2007.84	0.09057	2007.84	0.13091
2005.91	0.0012	2005.91	0.05012	2005.91	0.09056	2005.91	0.13101
2003.98	0.0007693	2003.98	0.05007	2003.98	0.09034	2003.98	0.13097
2002.05	0.00077392	2002.05	0.05051	2002.05	0.09051	2002.05	0.13115
2000.13	0.00089362	2000.13	0.05112	2000.13	0.09079	2000.13	0.13126
1998.2	0.00079198	1998.2	0.05114	1998.2	0.09061	1998.2	0.13099
1996.27	0.00057498	1996.27	0.05072	1996.27	0.09026	1996.27	0.13051
1994.34	0.000378	1994.34	0.05048	1994.34	0.09016	1994.34	0.13013
1992.41	0.00036064	1992.41	0.05051	1992.41	0.09023	1992.41	0.13
1990.48	0.00050596	1990.48	0.05057	1990.48	0.09022	1990.48	0.13016
1988.55	0.00054992	1988.55	0.0507	1988.55	0.09017	1988.55	0.13055
1986.62	0.00066976	1986.62	0.05092	1986.62	0.09019	1986.62	0.13087
1984.7	0.00109	1984.7	0.05105	1984.7	0.09038	1984.7	0.13091
1982.77	0.00134	1982.77	0.05099	1982.77	0.09063	1982.77	0.13065
1980.84	0.00124	1980.84	0.05076	1980.84	0.09056	1980.84	0.13027
1978.91	0.00127	1978.91	0.05069	1978.91	0.09032	1978.91	0.13012
1976.98	0.00149	1976.98	0.05095	1976.98	0.09033	1976.98	0.13034
1975.05	0.0015	1975.05	0.05107	1975.05	0.0905	1975.05	0.13063
1973.12	0.00128	1973.12	0.05085	1973.12	0.09044	1973.12	0.13072
1971.19	0.00116	1971.19	0.05062	1971.19	0.0902	1971.19	0.1307
1969.27	0.00114	1969.27	0.0505	1969.27	0.09009	1969.27	0.13063
1967.34	0.00094444	1967.34	0.05046	1967.34	0.09012	1967.34	0.13054
1965.41	0.00050442	1965.41	0.0505	1965.41	0.09013	1965.41	0.13046
1963.48	0.00015414	1963.48	0.05047	1963.48	0.09014	1963.48	0.13025
1961.55	0.00011802	1961.55	0.05026	1961.55	0.09031	1961.55	0.13008
1959.62	5.334e-05	1959.62	0.05	1959.62	0.09045	1959.62	0.13015
1957.69	4.648e-05	1957.69	0.05	1957.69	0.09045	1957.69	0.13027
1955.76	0.00055622	1955.76	0.05038	1955.76	0.09059	1955.76	0.13033
1953.83	0.00105	1953.83	0.05071	1953.83	0.09074	1953.83	0.13035
1951.91	0.00085806	1951.91	0.05062	1951.91	0.09069	1951.91	0.13044
1949.98	0.00033152	1949.98	0.0503	1949.98	0.09068	1949.98	0.13066
1948.05	0.00021798	1948.05	0.05008	1948.05	0.09067	1948.05	0.13076
1946.12	0.00054866	1946.12	0.05002	1946.12	0.09048	1946.12	0.13046
1944.19	0.00089558	1944.19	0.05013	1944.19	0.09047	1944.19	0.13021
1942.26	0.00095634	1942.26	0.05034	1942.26	0.09077	1942.26	0.13042
1940.33	0.00044422	1940.33	0.05023	1940.33	0.09067	1940.33	0.13045
1938.4	-1.778e-05	1938.4	0.04997	1938.4	0.09018	1938.4	0.13006
1936.48	0.00016716	1936.48	0.0501	1936.48	0.09	1936.48	0.12989
1934.55	0.00033656	1934.55	0.05027	1934.55	0.09004	1934.55	0.12996
1932.62	6.944e-05	1932.62	0.05012	1932.62	0.09006	1932.62	0.13008
1930.69	0	1930.69	0.05005	1930.69	0.0903	1930.69	0.13037
1928.76	0.0001148	1928.76	0.05013	1928.76	0.09068	1928.76	0.13063
1926.83	0.00013426	1926.83	0.05016	1926.83	0.09074	1926.83	0.13057
1924.9	0.00052374	1924.9	0.0504	1924.9	0.09072	1924.9	0.13048
1922.97	0.00136	1922.97	0.05072	1922.97	0.09091	1922.97	0.13066
1921.05	0.00185	1921.05	0.05068	1921.05	0.09086	1921.05	0.13085
1919.12	0.00162	1919.12	0.05052	1919.12	0.0906	1919.12	0.13094
1917.19	0.00108	1917.19	0.05066	1917.19	0.09079	1917.19	0.131
1915.26	0.00066808	1915.26	0.05094	1915.26	0.09123	1915.26	0.13103
1913.33	0.00068208	1913.33	0.05116	1913.33	0.09132	1913.33	0.13097
1911.4	0.00119	1911.4	0.05119	1911.4	0.09113	1911.4	0.13084
1909.47	0.00163	1909.47	0.05088	1909.47	0.09087	1909.47	0.13072
1907.54	0.00145	1907.54	0.05062	1907.54	0.09076	1907.54	0.13079
1905.62	0.00122	1905.62	0.05081	1905.62	0.09107	1905.62	0.13107
1903.69	0.00145	1903.69	0.05103	1903.69	0.0915	1903.69	0.1313
1901.76	0.00163	1901.76	0.05092	1901.76	0.09151	1901.76	0.13135
1899.83	0.00131	1899.83	0.05074	1899.83	0.09107	1899.83	0.13131
1897.9	0.00094038	1897.9	0.05074	1897.9	0.09062	1897.9	0.13105
1895.97	0.00077056	1895.97	0.05074	1895.97	0.09046	1895.97	0.13074
1894.04	0.00042308	1894.04	0.05045	1894.04	0.09033	1894.04	0.13056
1892.11	0.00015106	1892.11	0.05009	1892.11	0.09014	1892.11	0.13039
1890.19	0.00037254	1890.19	0.05004	1890.19	0.09016	1890.19	0.13041
1888.26	0.0006139	1888.26	0.05026	1888.26	0.09034	1888.26	0.13074
1886.33	0.00055524	1886.33	0.05059	1886.33	0.09047	1886.33	0.13099
1884.4	0.0005747	1884.4	0.05088	1884.4	0.09063	1884.4	0.13095
1882.47	0.00054334	1882.47	0.0509	1882.47	0.09081	1882.47	0.13068
1880.54	0.0002926	1880.54	0.05061	1880.54	0.09075	1880.54	0.13033
1878.61	0.00016492	1878.61	0.0504	1878.61	0.09044	1878.61	0.13008
1876.68	0.00025564	1876.68	0.05053	1876.68	0.09018	1876.68	0.13
1874.76	0.00042686	1874.76	0.05065	1874.76	0.09019	1874.76	0.13009
1872.83	0.00063658	1872.83	0.05061	1872.83	0.09045	1872.83	0.13051
1870.9	0.00103	1870.9	0.05063	1870.9	0.0908	1870.9	0.13106
1868.97	0.00171	1868.97	0.05082	1868.97	0.09122	1868.97	0.13134
1867.04	0.00195	1867.04	0.05107	1867.04	0.09144	1867.04	0.13139
1865.11	0.00125	1865.11	0.05128	1865.11	0.0912	1865.11	0.13135
1863.18	0.0005642	1863.18	0.05138	1863.18	0.09087	1863.18	0.13108
1861.25	0.00084028	1861.25	0.05132	1861.25	0.09082	1861.25	0.1308
1859.33	0.00153	1859.33	0.05125	1859.33	0.09103	1859.33	0.13089
1857.4	0.00157	1857.4	0.05113	1857.4	0.09122	1857.4	0.13111
1855.47	0.00092918	1855.47	0.0507	1855.47	0.09111	1855.47	0.13104
1853.54	0.0002268	1853.54	0.05013	1853.54	0.09066	1853.54	0.13066
1851.61	0	1851.61	0.04988	1851.61	0.09013	1851.61	0.13018
1849.68	0.0001855	1849.68	0.05004	1849.68	0.09	1849.68	0.12994
1847.75	0.00051408	1847.75	0.05053	1847.75	0.09048	1847.75	0.13018
1845.82	0.00090888	1845.82	0.05102	1845.82	0.09112	1845.82	0.13066
1843.9	0.00133	1843.9	0.05119	1843.9	0.09126	1843.9	0.13089
1841.97	0.00143	1841.97	0.05103	1841.97	0.09083	1841.97	0.13075
1840.04	0.00109	1840.04	0.05065	1840.04	0.09028	1840.04	0.13038
1838.11	0.00073514	1838.11	0.05036	1838.11	0.09001	1838.11	0.13
1836.18	0.0008029	1836.18	0.0505	1836.18	0.09028	1836.18	0.13008
1834.25	0.00118	1834.25	0.05092	1834.25	0.09093	1834.25	0.13056
1832.32	0.00156	1832.32	0.05136	1832.32	0.09144	1832.32	0.13098
1830.39	0.00168	1830.39	0.05156	1830.39	0.09151	1830.39	0.13103
1828.47	0.00138	1828.47	0.05124	1828.47	0.09136	1828.47	0.13069
1826.54	0.00106	1826.54	0.0509	1826.54	0.09128	1826.54	0.13052
1824.61	0.001	1824.61	0.05093	1824.61	0.09117	1824.61	0.13075
1822.68	0.00097272	1822.68	0.05111	1822.68	0.09105	1822.68	0.13088
1820.75	0.00093814	1820.75	0.05113	1820.75	0.09106	1820.75	0.13064
1818.82	0.00095508	1818.82	0.05083	1818.82	0.09094	1818.82	0.13038
1816.89	0.00087178	1816.89	0.05041	1816.89	0.09055	1816.89	0.13029
1814.96	0.00065898	1814.96	0.0502	1814.96	0.0904	1814.96	0.13029
1813.04	0.00048062	1813.04	0.05029	1813.04	0.09067	1813.04	0.1303
1811.11	0.00032942	1811.11	0.05048	1811.11	0.09082	1811.11	0.13017
1809.18	0.00019964	1809.18	0.05048	1809.18	0.09064	1809.18	0.12995
1807.25	0.00042392	1807.25	0.05047	1807.25	0.09057	1807.25	0.12991
1805.32	0.00112	1805.32	0.05068	1805.32	0.09075	1805.32	0.13007
1803.39	0.00188	1803.39	0.05095	1803.39	0.09095	1803.39	0.13033
1801.46	0.00215	1801.46	0.05113	1801.46	0.09088	1801.46	0.13043
1799.53	0.00166	1799.53	0.05122	1799.53	0.09061	1799.53	0.13028
1797.61	0.00118	1797.61	0.05135	1797.61	0.09058	1797.61	0.13045
1795.68	0.0014	1795.68	0.05141	1795.68	0.0909	1795.68	0.13091
1793.75	0.0021	1793.75	0.05131	1793.75	0.09152	1793.75	0.13106
1791.82	0.00278	1791.82	0.05129	1791.82	0.09221	1791.82	0.13107
1789.89	0.00275	1789.89	0.05122	1789.89	0.09219	1789.89	0.1312
1787.96	0.00179	1787.96	0.0509	1787.96	0.09152	1787.96	0.13092
1786.03	0.00080402	1786.03	0.05065	1786.03	0.09098	1786.03	0.13032
1784.1	0.00079296	1784.1	0.05074	1784.1	0.09093	1784.1	0.1301
1782.18	0.00105	1782.18	0.05086	1782.18	0.09116	1782.18	0.13028
1780.25	0.00051212	1780.25	0.0506	1780.25	0.09115	1780.25	0.13025
1778.32	0.00015904	1778.32	0.05026	1778.32	0.09096	1778.32	0.13019
1776.39	0.00103	1776.39	0.05031	1776.39	0.09111	1776.39	0.13053
1774.46	0.0025	1774.46	0.05075	1774.46	0.09174	1774.46	0.13113
1772.53	0.00348	1772.53	0.05149	1772.53	0.09237	1772.53	0.13168
1770.6	0.00347	1770.6	0.05194	1770.6	0.0923	1770.6	0.13177
1768.67	0.0032	1768.67	0.05173	1768.67	0.09195	1768.67	0.13153
1766.75	0.003	1766.75	0.05138	1766.75	0.09175	1766.75	0.13138
1764.82	0.00281	1764.82	0.05141	1764.82	0.09164	1764.82	0.1314
1762.89	0.00292	1762.89	0.05196	1762.89	0.09175	1762.89	0.13167
1760.96	0.0029	1760.96	0.05244	1760.96	0.09203	1760.96	0.13188
1759.03	0.0022	1759.03	0.05216	1759.03	0.09194	1759.03	0.13156
1757.1	0.0016	1757.1	0.0514	1757.1	0.09147	1757.1	0.13093
1755.17	0.0016	1755.17	0.05087	1755.17	0.09111	1755.17	0.13052
1753.24	0.00181	1753.24	0.05102	1753.24	0.09124	1753.24	0.13062
1751.32	0.00219	1751.32	0.05152	1751.32	0.09167	1751.32	0.13108
1749.39	0.00254	1749.39	0.0514	1749.39	0.09176	1749.39	0.13119
1747.46	0.00229	1747.46	0.05057	1747.46	0.09156	1747.46	0.13074
1745.53	0.00162	1745.53	0.05	1745.53	0.09137	1745.53	0.13027
1743.6	0.00118	1743.6	0.05	1743.6	0.09103	1743.6	0.13008
1741.67	0.00126	1741.67	0.0502	1741.67	0.09064	1741.67	0.13021
1739.74	0.00121	1739.74	0.05014	1739.74	0.09032	1739.74	0.13025
1737.81	0.00060816	1737.81	0.04996	1737.81	0.09013	1737.81	0.13
1735.88	0.00030156	1735.88	0.0501	1735.88	0.09039	1735.88	0.13
1733.96	0.00082334	1733.96	0.05038	1733.96	0.09103	1733.96	0.13035
1732.03	0.00128	1732.03	0.05019	1732.03	0.09119	1732.03	0.13033
1730.1	0.00103	1730.1	0.04993	1730.1	0.0907	1730.1	0.13023
1728.17	0.00053732	1728.17	0.04992	1728.17	0.0901	1728.17	0.13022
1726.24	0.00025032	1726.24	0.05016	1726.24	0.09	1726.24	0.1302
1724.31	0.0002905	1724.31	0.05032	1724.31	0.09031	1724.31	0.13031
1722.38	0.00058618	1722.38	0.05013	1722.38	0.09061	1722.38	0.13044
1720.45	0.00112	1720.45	0.0502	1720.45	0.0909	1720.45	0.13064
1718.53	0.0022	1718.53	0.05097	1718.53	0.09168	1718.53	0.13134
1716.6	0.00329	1716.6	0.05147	1716.6	0.09231	1716.6	0.13189
1714.67	0.00296	1714.67	0.05106	1714.67	0.09185	1714.67	0.13134
1712.74	0.0018	1712.74	0.05059	1712.74	0.09125	1712.74	0.13068
1710.81	0.00121	1710.81	0.05051	1710.81	0.09109	1710.81	0.13074
1708.88	0.00164	1708.88	0.05094	1708.88	0.0913	1708.88	0.13146
1706.95	0.00229	1706.95	0.05148	1706.95	0.09169	1706.95	0.13228
1705.02	0.00196	1705.02	0.05134	1705.02	0.09168	1705.02	0.13243
1703.1	0.00102	1703.1	0.05075	1703.1	0.09122	1703.1	0.1319
1701.17	0.00106	1701.17	0.0508	1701.17	0.09131	1701.17	0.13176
1699.24	0.00238	1699.24	0.05169	1699.24	0.09225	1699.24	0.13244
1697.31	0.00308	1697.31	0.05224	1697.31	0.09249	1697.31	0.1327
1695.38	0.00262	1695.38	0.05168	1695.38	0.09188	1695.38	0.13218
1693.45	0.00171	1693.45	0.05064	1693.45	0.09158	1693.45	0.13167
1691.52	0.00107	1691.52	0.05035	1691.52	0.09193	1691.52	0.13165
1689.59	0.00096432	1689.59	0.05075	1689.59	0.09224	1689.59	0.1319
1687.67	0.00145	1687.67	0.05109	1687.67	0.09195	1687.67	0.13214
1685.74	0.00236	1685.74	0.05129	1685.74	0.09157	1685.74	0.1325
1683.81	0.00261	1683.81	0.05122	1683.81	0.0917	1683.81	0.13281
1681.88	0.00178	1681.88	0.05088	1681.88	0.09184	1681.88	0.13289
1679.95	0.00136	1679.95	0.05093	1679.95	0.09184	1679.95	0.13316
1678.02	0.00138	1678.02	0.05123	1678.02	0.09182	1678.02	0.13349
1676.09	0.00126	1676.09	0.05135	1676.09	0.09166	1676.09	0.13349
1674.16	0.00105	1674.16	0.05133	1674.16	0.09159	1674.16	0.13307
1672.24	0.00138	1672.24	0.05161	1672.24	0.09202	1672.24	0.13277
1670.31	0.00189	1670.31	0.052	1670.31	0.09266	1670.31	0.13297
1668.38	0.00177	1668.38	0.05197	1668.38	0.09293	1668.38	0.13354
1666.45	0.00146	1666.45	0.05174	1666.45	0.09298	1666.45	0.13408
1664.52	0.00148	1664.52	0.05176	1664.52	0.09331	1664.52	0.13474
1662.59	0.00128	1662.59	0.05169	1662.59	0.0938	1662.59	0.13532
1660.66	0.00065772	1660.66	0.05129	1660.66	0.0938	1660.66	0.13514
1658.73	0.00041832	1658.73	0.05113	1658.73	0.09335	1658.73	0.13465
1656.81	0.00071582	1656.81	0.05126	1656.81	0.09284	1656.81	0.13448
1654.88	0.00127	1654.88	0.05138	1654.88	0.09273	1654.88	0.1347
1652.95	0.00178	1652.95	0.05179	1652.95	0.09349	1652.95	0.13519
1651.02	0.002	1651.02	0.05238	1651.02	0.09366	1651.02	0.13541
1649.09	0.0024	1649.09	0.05266	1649.09	0.09337	1649.09	0.1355
1647.16	0.00309	1647.16	0.05274	1647.16	0.09337	1647.16	0.13554
1645.23	0.003	1645.23	0.05257	1645.23	0.09328	1645.23	0.13532
1643.3	0.00216	1643.3	0.05234	1643.3	0.09298	1643.3	0.13498
1641.38	0.00151	1641.38	0.05224	1641.38	0.09284	1641.38	0.13477
1639.45	0.00112	1639.45	0.05226	1639.45	0.09267	1639.45	0.13461
1637.52	0.00070882	1637.52	0.05215	1637.52	0.09208	1637.52	0.1343
1635.59	0.00028126	1635.59	0.05175	1635.59	0.09131	1635.59	0.13392
1633.66	0.00046046	1633.66	0.05144	1633.66	0.09136	1633.66	0.13393
1631.73	0.00112	1631.73	0.05133	1631.73	0.09179	1631.73	0.13394
1629.8	0.00162	1629.8	0.05122	1629.8	0.09199	1629.8	0.13359
1627.87	0.00157	1627.87	0.051	1627.87	0.09197	1627.87	0.13315
1625.95	0.00104	1625.95	0.05073	1625.95	0.092	1625.95	0.13293
1624.02	0.00087906	1624.02	0.05062	1624.02	0.09231	1624.02	0.13297
1622.09	0.00141	1622.09	0.05074	1622.09	0.09253	1622.09	0.13285
1620.16	0.00181	1620.16	0.05067	1620.16	0.09211	1620.16	0.13207
1618.23	0.00187	1618.23	0.05041	1618.23	0.09114	1618.23	0.13114
1616.3	0.00197	1616.3	0.05047	1616.3	0.09043	1616.3	0.13106
1614.37	0.002	1614.37	0.0508	1614.37	0.09076	1614.37	0.13168
1612.44	0.00166	1612.44	0.05084	1612.44	0.0913	1612.44	0.1319
1610.52	0.00099036	1610.52	0.05057	1610.52	0.09128	1610.52	0.13157
1608.59	0.00017654	1608.59	0.05013	1608.59	0.09067	1608.59	0.13104
1606.66	0	1606.66	0.05	1606.66	0.09036	1606.66	0.13077
1604.73	0.00087416	1604.73	0.05042	1604.73	0.0908	1604.73	0.13094
1602.8	0.00177	1602.8	0.05051	1602.8	0.09115	1602.8	0.1313
1600.87	0.00205	1600.87	0.05006	1600.87	0.09105	1600.87	0.13148
1598.94	0.00215	1598.94	0.05022	1598.94	0.09094	1598.94	0.13147
1597.01	0.00202	1597.01	0.05093	1597.01	0.09084	1597.01	0.13137
1595.09	0.00183	1595.09	0.05112	1595.09	0.0906	1595.09	0.13116
1593.16	0.00189	1593.16	0.05075	1593.16	0.09045	1593.16	0.13094
1591.23	0.00188	1591.23	0.05045	1591.23	0.09063	1591.23	0.1308
1589.3	0.00163	1589.3	0.05032	1589.3	0.09081	1589.3	0.13063
1587.37	0.00126	1587.37	0.05019	1587.37	0.09055	1587.37	0.13041
1585.44	0.00077238	1585.44	0.05004	1585.44	0.09013	1585.44	0.13017
1583.51	0.00034202	1583.51	0.05	1583.51	0.09	1583.51	0.13
1581.58	0.00048636	1581.58	0.0503	1581.58	0.09003	1581.58	0.1301
1579.66	0.00123	1579.66	0.05096	1579.66	0.09017	1579.66	0.13038
1577.73	0.00192	1577.73	0.05165	1577.73	0.09043	1577.73	0.1304
1575.8	0.00199	1575.8	0.05166	1575.8	0.09068	1575.8	0.13013
1573.87	0.00168	1573.87	0.05116	1573.87	0.09088	1573.87	0.13016
1571.94	0.0016	1571.94	0.05131	1571.94	0.09118	1571.94	0.13052
1570.01	0.00193	1570.01	0.05203	1570.01	0.09153	1570.01	0.13095
1568.08	0.00199	1568.08	0.05225	1568.08	0.09152	1568.08	0.13109
1566.15	0.00139	1566.15	0.05166	1566.15	0.09125	1566.15	0.13074
1564.23	0.00106	1564.23	0.05107	1564.23	0.0912	1564.23	0.13036
1562.3	0.0017	1562.3	0.0511	1562.3	0.09154	1562.3	0.13055
1560.37	0.00364	1560.37	0.05188	1560.37	0.09216	1560.37	0.13156
1558.44	0.00492	1558.44	0.05233	1558.44	0.09197	1558.44	0.13208
1556.51	0.00328	1556.51	0.0513	1556.51	0.09092	1556.51	0.13113
1554.58	0.00206	1554.58	0.05065	1554.58	0.09053	1554.58	0.1307
1552.65	0.00172	1552.65	0.05085	1552.65	0.09067	1552.65	0.13063
1550.72	0.00187	1550.72	0.05162	1550.72	0.09093	1550.72	0.1307
1548.8	0.00239	1548.8	0.05248	1548.8	0.09099	1548.8	0.13102
1546.87	0.00301	1546.87	0.05325	1546.87	0.09103	1546.87	0.13135
1544.94	0.00377	1544.94	0.05422	1544.94	0.09144	1544.94	0.13164
1543.01	0.00462	1543.01	0.05517	1543.01	0.09201	1543.01	0.132
1541.08	0.00462	1541.08	0.05529	1541.08	0.09195	1541.08	0.13226
1539.15	0.00294	1539.15	0.05445	1539.15	0.09108	1539.15	0.13177
1537.22	0.00148	1537.22	0.05348	1537.22	0.09046	1537.22	0.13082
1535.29	0.00084028	1535.29	0.05274	1535.29	0.09021	1535.29	0.13002
1533.37	0.00085624	1533.37	0.05219	1533.37	0.09002	1533.37	0.12971
1531.44	0.00133	1531.44	0.05165	1531.44	0.08994	1531.44	0.13016
1529.51	0.00167	1529.51	0.0512	1529.51	0.09012	1529.51	0.13078
1527.58	0.00195	1527.58	0.0512	1527.58	0.09032	1527.58	0.13106
1525.65	0.00239	1525.65	0.05173	1525.65	0.0903	1525.65	0.13097
1523.72	0.00297	1523.72	0.05253	1523.72	0.09051	1523.72	0.13082
1521.79	0.00386	1521.79	0.05315	1521.79	0.09145	1521.79	0.131
1519.86	0.00465	1519.86	0.053	1519.86	0.09231	1519.86	0.13144
1517.93	0.0047	1517.93	0.05239	1517.93	0.09231	1517.93	0.13161
1516.01	0.00419	1516.01	0.05195	1516.01	0.09191	1516.01	0.13158
1514.08	0.00356	1514.08	0.05184	1514.08	0.09174	1514.08	0.13171
1512.15	0.00335	1512.15	0.05188	1512.15	0.09194	1512.15	0.13189
1510.22	0.004	1510.22	0.05231	1510.22	0.09237	1510.22	0.13199
1508.29	0.00517	1508.29	0.05334	1508.29	0.09283	1508.29	0.1319
1506.36	0.0053	1506.36	0.05325	1506.36	0.09261	1506.36	0.13141
1504.43	0.00451	1504.43	0.05172	1504.43	0.09205	1504.43	0.13091
1502.5	0.0042	1502.5	0.05125	1502.5	0.09194	1502.5	0.13071
1500.58	0.00422	1500.58	0.05195	1500.58	0.09202	1500.58	0.13085
1498.65	0.00444	1498.65	0.053	1498.65	0.09203	1498.65	0.1314
1496.72	0.00484	1496.72	0.05349	1496.72	0.0921	1496.72	0.13203
1494.79	0.00548	1494.79	0.05349	1494.79	0.09266	1494.79	0.13252
1492.86	0.0064	1492.86	0.05378	1492.86	0.09361	1492.86	0.133
1490.93	0.00748	1490.93	0.05476	1490.93	0.09471	1490.93	0.13361
1489	0.00816	1489	0.05573	1489	0.0956	1489	0.13416
1487.07	0.00828	1487.07	0.05567	1487.07	0.09575	1487.07	0.13438
1485.15	0.00848	1485.15	0.0556	1485.15	0.09552	1485.15	0.13436
1483.22	0.00936	1483.22	0.0562	1483.22	0.09568	1483.22	0.13435
1481.29	0.01105	1481.29	0.05699	1481.29	0.09659	1481.29	0.13483
1479.36	0.01322	1479.36	0.05796	1479.36	0.09798	1479.36	0.13611
1477.43	0.01562	1477.43	0.05953	1477.43	0.09954	1477.43	0.13773
1475.5	0.01827	1475.5	0.06165	1475.5	0.10147	1475.5	0.13926
1473.57	0.02142	1473.57	0.06428	1473.57	0.10414	1473.57	0.14126
1471.64	0.02443	1471.64	0.06687	1471.64	0.10659	1471.64	0.14356
1469.72	0.0262	1469.72	0.06822	1469.72	0.10757	1469.72	0.14471
1467.79	0.02716	1467.79	0.06878	1467.79	0.10787	1467.79	0.14496
1465.86	0.02691	1465.86	0.06866	1465.86	0.10761	1465.86	0.14465
1463.93	0.02496	1463.93	0.06741	1463.93	0.10621	1463.93	0.14367
1462	0.02302	1462	0.06596	1462	0.10453	1462	0.14265
1460.07	0.02209	1460.07	0.0651	1460.07	0.10364	1460.07	0.14196
1458.14	0.02141	1458.14	0.06433	1458.14	0.10346	1458.14	0.14121
1456.21	0.01927	1456.21	0.06285	1456.21	0.10261	1456.21	0.13971
1454.29	0.01676	1454.29	0.06148	1454.29	0.10105	1454.29	0.13823
1452.36	0.01531	1452.36	0.06045	1452.36	0.09989	1452.36	0.13749
1450.43	0.01462	1450.43	0.0595	1450.43	0.09927	1450.43	0.13725
1448.5	0.01406	1448.5	0.05892	1448.5	0.09887	1448.5	0.13705
1446.57	0.01291	1446.57	0.05862	1446.57	0.09818	1446.57	0.13623
1444.64	0.01175	1444.64	0.05822	1444.64	0.0975	1444.64	0.1351
1442.71	0.01162	1442.71	0.05771	1442.71	0.0973	1442.71	0.13467
1440.78	0.01229	1440.78	0.05748	1440.78	0.09753	1440.78	0.13515
1438.86	0.01344	1438.86	0.05799	1438.86	0.09816	1438.86	0.13615
1436.93	0.01468	1436.93	0.05907	1436.93	0.09907	1436.93	0.13723
1435	0.01493	1435	0.0599	1435	0.09971	1435	0.1378
1433.07	0.0148	1433.07	0.06035	1433.07	0.10001	1433.07	0.13788
1431.14	0.01527	1431.14	0.06059	1431.14	0.10035	1431.14	0.13799
1429.21	0.01612	1429.21	0.06074	1429.21	0.10063	1429.21	0.13834
1427.28	0.01685	1427.28	0.06106	1427.28	0.10069	1427.28	0.13867
1425.35	0.01779	1425.35	0.06163	1425.35	0.10109	1425.35	0.13919
1423.43	0.01942	1423.43	0.06265	1423.43	0.10226	1423.43	0.14029
1421.5	0.02097	1421.5	0.06402	1421.5	0.10343	1421.5	0.14125
1419.57	0.02157	1419.57	0.06509	1419.57	0.10409	1419.57	0.14146
1417.64	0.02159	1417.64	0.0655	1417.64	0.10449	1417.64	0.14143
1415.71	0.02194	1415.71	0.06596	1415.71	0.10493	1415.71	0.14176
1413.78	0.02273	1413.78	0.06666	1413.78	0.10556	1413.78	0.14239
1411.85	0.02349	1411.85	0.06696	1411.85	0.10604	1411.85	0.14297
1409.92	0.02374	1409.92	0.06678	1409.92	0.10609	1409.92	0.14328
1408	0.02354	1408	0.06668	1408	0.10596	1408	0.14341
1406.07	0.02337	1406.07	0.06673	1406.07	0.10571	1406.07	0.14327
1404.14	0.02325	1404.14	0.06646	1404.14	0.1052	1404.14	0.14263
1402.21	0.02273	1402.21	0.06576	1402.21	0.10459	1402.21	0.14153
1400.28	0.0218	1400.28	0.06514	1400.28	0.10412	1400.28	0.14031
1398.35	0.02105	1398.35	0.06492	1398.35	0.10389	1398.35	0.13986
1396.42	0.02125	1396.42	0.06493	1396.42	0.10401	1396.42	0.14067
1394.49	0.02204	1394.49	0.06508	1394.49	0.10454	1394.49	0.14179
1392.57	0.0223	1392.57	0.06528	1392.57	0.10511	1392.57	0.14222
1390.64	0.02263	1390.64	0.06581	1390.64	0.10576	1390.64	0.14251
1388.71	0.02498	1388.71	0.06788	1388.71	0.10756	1388.71	0.14419
1386.78	0.02998	1386.78	0.07183	1386.78	0.1112	1386.78	0.14797
1384.85	0.03627	1384.85	0.07628	1384.85	0.11574	1384.85	0.15258
1382.92	0.04327	1382.92	0.08086	1382.92	0.12038	1382.92	0.15684
1380.99	0.04977	1380.99	0.08495	1380.99	0.12436	1380.99	0.15968
1379.06	0.05282	1379.06	0.08625	1379.06	0.12595	1379.06	0.15981
1377.14	0.05129	1377.14	0.08409	1377.14	0.1243	1377.14	0.15751
1375.21	0.04655	1375.21	0.08046	1375.21	0.1207	1375.21	0.15427
1373.28	0.04175	1373.28	0.07767	1373.28	0.11753	1373.28	0.15176
1371.35	0.0399	1371.35	0.07656	1371.35	0.11605	1371.35	0.15091
1369.42	0.04029	1369.42	0.07654	1369.42	0.11576	1369.42	0.15095
1367.49	0.04003	1367.49	0.07633	1367.49	0.11548	1367.49	0.15047
1365.56	0.03747	1365.56	0.07486	1365.56	0.11404	1365.56	0.14882
1363.63	0.03315	1363.63	0.07206	1363.63	0.1114	1363.63	0.14633
1361.71	0.02833	1361.71	0.06864	1361.71	0.10836	1361.71	0.14351
1359.78	0.0242	1359.78	0.06564	1359.78	0.1056	1359.78	0.14124
1357.85	0.02112	1357.85	0.06333	1357.85	0.10327	1357.85	0.1399
1355.92	0.01886	1355.92	0.06166	1355.92	0.10165	1355.92	0.139
1353.99	0.01727	1353.99	0.06076	1353.99	0.10088	1353.99	0.13806
1352.06	0.01662	1352.06	0.06056	1352.06	0.10068	1352.06	0.13737
1350.13	0.01697	1350.13	0.061	1350.13	0.10103	1350.13	0.13749
1348.2	0.01814	1348.2	0.06218	1348.2	0.10217	1348.2	0.13852
1346.28	0.02037	1346.28	0.06391	1346.28	0.10386	1346.28	0.14031
1344.35	0.02357	1344.35	0.06571	1344.35	0.10565	1344.35	0.14231
1342.42	0.02619	1342.42	0.06693	1342.42	0.10705	1342.42	0.14336
1340.49	0.02697	1340.49	0.06718	1340.49	0.10745	1340.49	0.14291
1338.56	0.02601	1338.56	0.06642	1338.56	0.10654	1338.56	0.14154
1336.63	0.02399	1336.63	0.06494	1336.63	0.10479	1336.63	0.14005
1334.7	0.02201	1334.7	0.06344	1334.7	0.10323	1334.7	0.13896
1332.77	0.02086	1332.77	0.06255	1332.77	0.1025	1332.77	0.13859
1330.85	0.02063	1330.85	0.06232	1330.85	0.10246	1330.85	0.13882
1328.92	0.02121	1328.92	0.06264	1328.92	0.10287	1328.92	0.13931
1326.99	0.02229	1326.99	0.06347	1326.99	0.10364	1326.99	0.14003
1325.06	0.02334	1325.06	0.06467	1325.06	0.10454	1325.06	0.14099
1323.13	0.02457	1323.13	0.06619	1323.13	0.10554	1323.13	0.14214
1321.2	0.02597	1321.2	0.06761	1321.2	0.10672	1321.2	0.14341
1319.27	0.02698	1319.27	0.06822	1319.27	0.108	1319.27	0.14448
1317.34	0.02805	1317.34	0.0684	1317.34	0.10919	1317.34	0.14539
1315.42	0.02952	1315.42	0.06914	1315.42	0.11014	1315.42	0.14634
1313.49	0.03042	1313.49	0.07004	1313.49	0.11077	1313.49	0.14711
1311.56	0.03035	1311.56	0.07018	1311.56	0.11115	1311.56	0.14753
1309.63	0.0299	1309.63	0.06974	1309.63	0.11124	1309.63	0.14767
1307.7	0.02958	1307.7	0.06964	1307.7	0.11109	1307.7	0.14765
1305.77	0.02949	1305.77	0.07002	1305.77	0.11096	1305.77	0.14763
1303.84	0.02955	1303.84	0.07027	1303.84	0.11078	1303.84	0.14779
1301.91	0.02934	1301.91	0.06999	1301.91	0.1103	1301.91	0.14797
1299.98	0.02841	1299.98	0.06928	1299.98	0.10954	1299.98	0.1475
1298.06	0.02736	1298.06	0.0686	1298.06	0.10886	1298.06	0.14655
1296.13	0.02674	1296.13	0.06812	1296.13	0.10844	1296.13	0.14591
1294.2	0.02596	1294.2	0.06752	1294.2	0.10793	1294.2	0.14541
1292.27	0.02438	1292.27	0.06665	1292.27	0.10707	1292.27	0.14426
1290.34	0.02218	1290.34	0.06557	1290.34	0.10585	1290.34	0.14265
1288.41	0.02036	1288.41	0.06445	1288.41	0.10446	1288.41	0.14168
1286.48	0.01946	1286.48	0.06347	1286.48	0.10346	1286.48	0.14156
1284.55	0.01856	1284.55	0.0625	1284.55	0.10266	1284.55	0.14118
1282.63	0.01693	1282.63	0.06146	1282.63	0.10155	1282.63	0.14018
1280.7	0.01524	1280.7	0.0605	1280.7	0.10071	1280.7	0.13942
1278.77	0.01387	1278.77	0.05957	1278.77	0.10037	1278.77	0.13908
1276.84	0.01212	1276.84	0.05855	1276.84	0.09964	1276.84	0.1383
1274.91	0.01007	1274.91	0.05747	1274.91	0.09823	1274.91	0.13695
1272.98	0.00856	1272.98	0.05647	1272.98	0.09683	1272.98	0.13578
1271.05	0.00767	1271.05	0.05569	1271.05	0.09613	1271.05	0.13531
1269.12	0.00673	1269.12	0.05501	1269.12	0.09584	1269.12	0.13502
1267.2	0.0056	1267.2	0.05426	1267.2	0.09519	1267.2	0.13436
1265.27	0.005	1265.27	0.05383	1265.27	0.0944	1265.27	0.13392
1263.34	0.00515	1263.34	0.05387	1263.34	0.09391	1263.34	0.13395
1261.41	0.00528	1261.41	0.05392	1261.41	0.09361	1261.41	0.13385
1259.48	0.00488	1259.48	0.05371	1259.48	0.09354	1259.48	0.13365
1257.55	0.00463	1257.55	0.05342	1257.55	0.09369	1257.55	0.13358
1255.62	0.0051	1255.62	0.05328	1255.62	0.09379	1255.62	0.13326
1253.69	0.00535	1253.69	0.05315	1253.69	0.09363	1253.69	0.13257
1251.77	0.00433	1251.77	0.05273	1251.77	0.09315	1251.77	0.13186
1249.84	0.00288	1249.84	0.05201	1249.84	0.09239	1249.84	0.13124
1247.91	0.00231	1247.91	0.05149	1247.91	0.09165	1247.91	0.13089
1245.98	0.00227	1245.98	0.05155	1245.98	0.09116	1245.98	0.13086
1244.05	0.00181	1244.05	0.05175	1244.05	0.09072	1244.05	0.13088
1242.12	0.00091812	1242.12	0.05135	1242.12	0.09025	1242.12	0.13069
1240.19	0.00014882	1240.19	0.05046	1240.19	0.09	1240.19	0.13023
1238.26	0	1238.26	0.05	1238.26	0.08998	1238.26	0.13
1236.34	-2.8e-05	1236.34	0.05	1236.34	0.08996	1236.34	0.13015
1234.41	0.00047908	1234.41	0.05031	1234.41	0.09041	1234.41	0.13043
1232.48	0.00184	1232.48	0.05096	1232.48	0.09126	1232.48	0.13049
1230.55	0.00361	1230.55	0.05196	1230.55	0.09179	1230.55	0.13051
1228.62	0.00533	1228.62	0.05299	1228.62	0.09214	1228.62	0.13076
1226.69	0.0072	1226.69	0.05421	1226.69	0.09311	1226.69	0.13119
1224.76	0.00891	1224.76	0.0556	1224.76	0.09461	1224.76	0.13187
1222.83	0.01009	1222.83	0.05663	1222.83	0.09592	1222.83	0.13277
1220.91	0.01074	1220.91	0.05715	1220.91	0.0967	1220.91	0.13334
1218.98	0.01103	1218.98	0.05736	1218.98	0.09715	1218.98	0.13339
1217.05	0.01123	1217.05	0.05736	1217.05	0.09764	1217.05	0.13334
1215.12	0.01109	1215.12	0.05718	1215.12	0.09783	1215.12	0.1334
1213.19	0.0102	1213.19	0.05684	1213.19	0.09732	1213.19	0.13345
1211.26	0.00889	1211.26	0.05639	1211.26	0.09635	1211.26	0.13311
1209.33	0.00781	1209.33	0.056	1209.33	0.09536	1209.33	0.13233
1207.4	0.00709	1207.4	0.05564	1207.4	0.09463	1207.4	0.13178
1205.48	0.00691	1205.48	0.0552	1205.48	0.09427	1205.48	0.13189
1203.55	0.00749	1203.55	0.05475	1203.55	0.09424	1203.55	0.13226
1201.62	0.008	1201.62	0.05437	1201.62	0.09435	1201.62	0.13236
1199.69	0.00761	1199.69	0.05414	1199.69	0.09438	1199.69	0.13211
1197.76	0.00652	1197.76	0.05407	1197.76	0.09408	1197.76	0.13153
1195.83	0.00539	1195.83	0.05409	1195.83	0.09367	1195.83	0.13062
1193.9	0.00518	1193.9	0.05432	1193.9	0.09384	1193.9	0.13003
1191.97	0.00617	1191.97	0.05485	1191.97	0.09468	1191.97	0.13061
1190.05	0.00739	1190.05	0.05535	1190.05	0.0957	1190.05	0.13174
1188.12	0.00785	1188.12	0.0553	1188.12	0.09608	1188.12	0.13226
1186.19	0.00736	1186.19	0.05491	1186.19	0.09557	1186.19	0.13221
1184.26	0.00683	1184.26	0.0549	1184.26	0.09499	1184.26	0.13221
1182.33	0.00753	1182.33	0.05521	1182.33	0.09506	1182.33	0.13225
1180.4	0.00946	1180.4	0.0556	1180.4	0.09513	1180.4	0.13236
1178.47	0.01137	1178.47	0.05672	1178.47	0.09518	1178.47	0.13244
1176.54	0.0131	1176.54	0.05779	1176.54	0.0952	1176.54	0.1325
1174.62	0.01595	1174.62	0.05891	1174.62	0.09625	1174.62	0.13257
1172.69	0.021	1172.69	0.06062	1172.69	0.09757	1172.69	0.13324
1170.76	0.02846	1170.76	0.0636	1170.76	0.09886	1170.76	0.13407
1168.83	0.03785	1168.83	0.06861	1168.83	0.10068	1168.83	0.13515
1166.9	0.04827	1166.9	0.07554	1166.9	0.10409	1166.9	0.13693
1164.97	0.05808	1164.97	0.08319	1164.97	0.10951	1164.97	0.13996
1163.04	0.06498	1163.04	0.08998	1163.04	0.11621	1163.04	0.14471
1161.11	0.06727	1161.11	0.09438	1161.11	0.12325	1161.11	0.15102
1159.19	0.0651	1159.19	0.09576	1159.19	0.12951	1159.19	0.15774
1157.26	0.0604	1157.26	0.09443	1157.26	0.1336	1157.26	0.16364
1155.33	0.05492	1155.33	0.09106	1155.33	0.13462	1155.33	0.16766
1153.4	0.04921	1153.4	0.08649	1153.4	0.13269	1153.4	0.1687
1151.47	0.04326	1151.47	0.08177	1151.47	0.1291	1151.47	0.16697
1149.54	0.03778	1149.54	0.07794	1149.54	0.12523	1149.54	0.16015
1147.61	0.03409	1147.61	0.07446	1147.61	0.12016	1147.61	0.1532
1145.68	0.03268	1145.68	0.07269	1145.68	0.11652	1145.68	0.14884
1143.76	0.03332	1143.76	0.07117	1143.76	0.11324	1143.76	0.14786
1141.83	0.0356	1141.83	0.07247	1141.83	0.11291	1141.83	0.15105
1139.9	0.03925	1139.9	0.07555	1139.9	0.11523	1139.9	0.15305
1137.97	0.04501	1137.97	0.07974	1137.97	0.11943	1137.97	0.1569
1136.04	0.05346	1136.04	0.08531	1136.04	0.126	1136.04	0.16228
1134.11	0.06315	1134.11	0.09227	1134.11	0.13338	1134.11	0.16877
1132.18	0.07102	1132.18	0.09858	1132.18	0.13915	1132.18	0.17441
1130.25	0.07489	1130.25	0.1018	1130.25	0.14217	1130.25	0.17764
1128.33	0.07441	1128.33	0.10172	1128.33	0.14217	1128.33	0.17822
1126.4	0.07074	1126.4	0.09925	1126.4	0.13915	1126.4	0.17644
1124.47	0.06535	1124.47	0.09496	1124.47	0.13423	1124.47	0.17267
1122.54	0.05901	1122.54	0.08989	1122.54	0.12924	1122.54	0.16777
1120.61	0.05328	1120.61	0.08584	1120.61	0.12558	1120.61	0.16335
1118.68	0.05032	1118.68	0.08414	1118.68	0.1238	1118.68	0.1608
1116.75	0.04986	1116.75	0.08445	1116.75	0.12357	1116.75	0.1602
1114.82	0.0505	1114.82	0.08535	1114.82	0.1245	1114.82	0.16086
1112.9	0.05208	1112.9	0.08596	1112.9	0.12617	1112.9	0.16225
1110.97	0.05388	1110.97	0.0865	1110.97	0.12727	1110.97	0.16351
1109.04	0.05408	1109.04	0.08701	1109.04	0.12702	1109.04	0.16375
1107.11	0.05231	1107.11	0.08689	1107.11	0.12608	1107.11	0.16311
1105.18	0.04972	1105.18	0.08591	1105.18	0.12511	1105.18	0.16188
1103.25	0.0467	1103.25	0.0842	1103.25	0.12367	1103.25	0.15963
1101.32	0.04288	1101.32	0.0814	1101.32	0.12111	1101.32	0.15662
1099.39	0.03855	1099.39	0.07785	1099.39	0.11785	1099.39	0.15421
1097.47	0.03462	1097.47	0.07469	1097.47	0.11467	1097.47	0.15251
1095.54	0.03138	1095.54	0.07189	1095.54	0.11177	1095.54	0.15035
1093.61	0.02822	1093.61	0.06917	1093.61	0.10905	1093.61	0.1476
1091.68	0.02422	1091.68	0.06683	1091.68	0.10627	1091.68	0.14481
1089.75	0.01959	1089.75	0.06477	1089.75	0.10364	1089.75	0.14226
1087.82	0.0164	1087.82	0.06306	1087.82	0.10195	1087.82	0.14022
1085.89	0.01544	1085.89	0.06155	1085.89	0.10097	1085.89	0.13866
1083.96	0.01502	1083.96	0.05996	1083.96	0.09986	1083.96	0.13738
1082.03	0.01417	1082.03	0.05906	1082.03	0.099	1082.03	0.13671
1080.11	0.0128	1080.11	0.05889	1080.11	0.09868	1080.11	0.1364
1078.18	0.01088	1078.18	0.0585	1078.18	0.09816	1078.18	0.1359
1076.25	0.00956	1076.25	0.05832	1076.25	0.09746	1076.25	0.13553
1074.32	0.00932	1074.32	0.05826	1074.32	0.09678	1074.32	0.13524
1072.39	0.00937	1072.39	0.05732	1072.39	0.0959	1072.39	0.13445
1070.46	0.00937	1070.46	0.05651	1070.46	0.09534	1070.46	0.13376
1068.53	0.00898	1068.53	0.05675	1068.53	0.09523	1068.53	0.1338
1066.6	0.00805	1066.6	0.05696	1066.6	0.0952	1066.6	0.13382
1064.68	0.00752	1064.68	0.05659	1064.68	0.09549	1064.68	0.13368
1062.75	0.00825	1062.75	0.0563	1062.75	0.09587	1062.75	0.13409
1060.82	0.0096	1060.82	0.05639	1060.82	0.09582	1060.82	0.1346
1058.89	0.01	1058.89	0.05649	1058.89	0.09549	1058.89	0.13445
1056.96	0.00897	1056.96	0.05621	1056.96	0.09509	1056.96	0.13409
1055.03	0.00737	1055.03	0.05569	1055.03	0.09459	1055.03	0.13367
1053.1	0.00594	1053.1	0.0553	1053.1	0.0938	1053.1	0.13287
1051.17	0.00512	1051.17	0.05494	1051.17	0.09305	1051.17	0.1321
1049.25	0.00513	1049.25	0.05483	1049.25	0.09326	1049.25	0.13197
1047.32	0.00532	1047.32	0.05529	1047.32	0.0939	1047.32	0.13225
1045.39	0.00533	1045.39	0.05554	1045.39	0.09392	1045.39	0.13232
1043.46	0.00531	1043.46	0.0551	1043.46	0.09372	1043.46	0.13223
1041.53	0.00512	1041.53	0.05445	1041.53	0.09365	1041.53	0.13211
1039.6	0.00492	1039.6	0.05422	1039.6	0.09364	1039.6	0.13202
1037.67	0.00457	1037.67	0.0545	1037.67	0.09357	1037.67	0.13203
1035.74	0.00394	1035.74	0.05471	1035.74	0.09333	1035.74	0.13194
1033.82	0.00395	1033.82	0.05472	1033.82	0.09322	1033.82	0.13179
1031.89	0.00471	1031.89	0.05478	1031.89	0.09306	1031.89	0.13171
1029.96	0.00568	1029.96	0.05484	1029.96	0.09257	1029.96	0.13167
1028.03	0.00648	1028.03	0.05478	1028.03	0.09251	1028.03	0.13188
1026.1	0.00638	1026.1	0.05421	1026.1	0.09309	1026.1	0.1319
1024.17	0.00486	1024.17	0.05293	1024.17	0.09301	1024.17	0.13105
1022.24	0.00277	1022.24	0.05161	1022.24	0.09187	1022.24	0.13002
1020.31	0.00192	1020.31	0.05117	1020.31	0.09134	1020.31	0.13035
1018.39	0.00227	1018.39	0.05189	1018.39	0.09205	1018.39	0.13179
1016.46	0.00247	1016.46	0.053	1016.46	0.09266	1016.46	0.13253
1014.53	0.00268	1014.53	0.05349	1014.53	0.09251	1014.53	0.1321
1012.6	0.00354	1012.6	0.05335	1012.6	0.09235	1012.6	0.13146
1010.67	0.00454	1010.67	0.05341	1010.67	0.09277	1010.67	0.13151
1008.74	0.00511	1008.74	0.054	1008.74	0.09347	1008.74	0.13209
1006.81	0.00511	1006.81	0.05443	1006.81	0.09398	1006.81	0.13241
1004.88	0.00432	1004.88	0.05396	1004.88	0.09408	1004.88	0.13237
1002.96	0.00287	1002.96	0.05281	1002.96	0.09346	1002.96	0.13238
1001.03	0.00157	1001.03	0.05183	1001.03	0.09217	1001.03	0.13219
999.098	0.0008379	999.098	0.05129	999.098	0.09106	999.098	0.13167
997.169	0.0006104	997.169	0.05067	997.169	0.09068	997.169	0.13112
995.241	0.0004522	995.241	0.05	995.241	0.09055	995.241	0.13045
993.312	0	993.312	0.04999	993.312	0.09021	993.312	0.13005
991.383	-3.01e-05	991.383	0.05065	991.383	0.09	991.383	0.13065
989.454	0.00049462	989.454	0.05108	989.454	0.0901	989.454	0.13195
987.526	0.00036512	987.526	0.05087	987.526	0.09047	987.526	0.13276
985.597	-0.00012754	985.597	0.05031	985.597	0.09107	985.597	0.13255
983.668	5.18e-06	983.668	0.04988	983.668	0.09176	983.668	0.1317
981.739	0.00025914	981.739	0.04985	981.739	0.09191	981.739	0.13118
979.811	0.00024164	979.811	0.05025	979.811	0.09158	979.811	0.13135
977.882	0.00105	977.882	0.05146	977.882	0.09182	977.882	0.13201
975.953	0.00309	975.953	0.0533	975.953	0.09286	975.953	0.13301
974.024	0.00551	974.024	0.05473	974.024	0.09413	974.024	0.13418
972.096	0.008	972.096	0.05563	972.096	0.09551	972.096	0.13551
970.167	0.01076	970.167	0.05701	970.167	0.09695	970.167	0.13689
968.238	0.01406	968.238	0.05946	968.238	0.09877	968.238	0.13832
966.309	0.01822	966.309	0.06267	966.309	0.10181	966.309	0.14024
964.381	0.0236	964.381	0.06667	964.381	0.10625	964.381	0.14342
962.452	0.03248	962.452	0.07293	962.452	0.11271	962.452	0.14913
960.523	0.04861	960.523	0.08335	960.523	0.12298	960.523	0.15869
958.594	0.074	958.594	0.09901	958.594	0.13838	958.594	0.1728
956.665	0.10659	956.665	0.11926	956.665	0.15802	956.665	0.19076
954.737	0.13867	954.737	0.13981	954.737	0.17761	954.737	0.20896
952.808	0.15759	952.808	0.1528	952.808	0.19034	952.808	0.22108
950.879	0.15334	950.879	0.15175	950.879	0.19044	950.879	0.22194
948.95	0.12923	948.95	0.13816	948.95	0.1787	948.95	0.21252
947.022	0.09855	947.022	0.11956	947.022	0.16167	947.022	0.19819
945.093	0.07147	945.093	0.10185	945.093	0.14437	945.093	0.18311
943.164	0.05145	943.164	0.08772	943.164	0.12939	943.164	0.16974
941.235	0.03848	941.235	0.07801	941.235	0.11886	941.235	0.15966
939.307	0.03054	939.307	0.07196	939.307	0.11273	939.307	0.15302
937.378	0.02514	937.378	0.06819	937.378	0.10873	937.378	0.14887
935.449	0.021	935.449	0.0656	935.449	0.10536	935.449	0.14585
933.52	0.01783	933.52	0.06329	933.52	0.10287	933.52	0.14334
931.592	0.01521	931.592	0.06079	931.592	0.10108	931.592	0.14126
929.663	0.01223	929.663	0.05818	929.663	0.09882	929.663	0.13909
927.734	0.0095	927.734	0.05623	927.734	0.09653	927.734	0.13695
925.805	0.0085	925.805	0.05575	925.805	0.09588	925.805	0.13569
923.877	0.00826	923.877	0.05617	923.877	0.09646	923.877	0.13532
921.948	0.00744	921.948	0.05608	921.948	0.09652	921.948	0.13522
920.019	0.00657	920.019	0.05511	920.019	0.0958	920.019	0.1348
918.09	0.0061	918.09	0.05412	918.09	0.09517	918.09	0.1339
916.161	0.00589	916.161	0.05366	916.161	0.09445	916.161	0.13299
914.233	0.00572	914.233	0.05355	914.233	0.09299	914.233	0.13267
912.304	0.00534	912.304	0.05368	912.304	0.09216	912.304	0.13304
910.375	0.00497	910.375	0.0538	910.375	0.09313	910.375	0.13341
908.446	0.00492	908.446	0.05368	908.446	0.09436	908.446	0.1332
906.518	0.00497	906.518	0.0532	906.518	0.09443	906.518	0.13263
904.589	0.0046	904.589	0.05229	904.589	0.09357	904.589	0.13201
902.66	0.00362	902.66	0.05114	902.66	0.0921	902.66	0.13173
900.731	0.0029	900.731	0.05032	900.731	0.09053	900.731	0.13218
898.803	0.00307	898.803	0.05018	898.803	0.09	898.803	0.1327
896.874	0.00308	896.874	0.05012	896.874	0.09053	896.874	0.13209
894.945	0.0024	894.945	0.05	894.945	0.09108	894.945	0.13092
893.016	0.00177	893.016	0.05082	893.016	0.09136	893.016	0.13084
891.088	0.00184	891.088	0.05219	891.088	0.09173	891.088	0.13178
889.159	0.00237	889.159	0.0524	889.159	0.09191	889.159	0.13216
887.23	0.00259	887.23	0.05191	887.23	0.09189	887.23	0.13186
885.301	0.0023	885.301	0.05189	885.301	0.09191	885.301	0.13172
883.373	0.00148	883.373	0.05159	883.373	0.09132	883.373	0.13158
881.444	0.0003563	881.444	0.05058	881.444	0.09026	881.444	0.13086
879.515	0.00026474	879.515	0.05008	879.515	0.09003	879.515	0.13022
877.586	0.00181	877.586	0.0508	877.586	0.09068	877.586	0.1306
875.658	0.00358	875.658	0.05181	875.658	0.09113	875.658	0.13143
873.729	0.00476	873.729	0.05177	873.729	0.09091	873.729	0.13177
871.8	0.00582	871.8	0.05103	871.8	0.09062	871.8	0.13178
869.871	0.00618	869.871	0.05065	869.871	0.09072	869.871	0.13156
867.942	0.00571	867.942	0.05042	867.942	0.09086	867.942	0.13127
866.014	0.00511	866.014	0.0501	866.014	0.09056	866.014	0.1309
864.085	0.00448	864.085	0.05027	864.085	0.09032	864.085	0.13022
862.156	0.00418	862.156	0.05115	862.156	0.09101	862.156	0.13027
860.227	0.00397	860.227	0.05212	860.227	0.09208	860.227	0.13136
858.299	0.00295	858.299	0.05229	858.299	0.09211	858.299	0.13169
856.37	0.0009352	856.37	0.05124	856.37	0.09106	856.37	0.13075
854.441	-0.0001624	854.441	0.05039	854.441	0.09103	854.441	0.13
852.512	0.00175	852.512	0.05209	852.512	0.0927	852.512	0.13041
850.584	0.00492	850.584	0.05489	850.584	0.09343	850.584	0.13215
848.655	0.00627	848.655	0.05549	848.655	0.09286	848.655	0.13424
846.726	0.00558	846.726	0.05411	846.726	0.09306	846.726	0.13444
844.797	0.00461	844.797	0.05247	844.797	0.09362	844.797	0.13254
842.869	0.00491	842.869	0.05186	842.869	0.094	842.869	0.1312
840.94	0.00562	840.94	0.05289	840.94	0.09448	840.94	0.13152
839.011	0.00585	839.011	0.05384	839.011	0.09361	839.011	0.13171
837.082	0.00633	837.082	0.05366	837.082	0.09148	837.082	0.13067
835.154	0.00721	835.154	0.0546	835.154	0.0918	835.154	0.13045
833.225	0.00912	833.225	0.05735	833.225	0.09552	833.225	0.13271
831.296	0.01222	831.296	0.05872	831.296	0.09849	831.296	0.13551
829.367	0.01331	829.367	0.05736	829.367	0.09889	829.367	0.13641
827.438	0.0125	827.438	0.05661	827.438	0.09917	827.438	0.13592
825.51	0.01424	825.51	0.05892	825.51	0.1003	825.51	0.13656
823.581	0.01997	823.581	0.06385	823.581	0.10285	823.581	0.13963
821.652	0.03088	821.652	0.07188	821.652	0.11	821.652	0.1458
819.723	0.04584	819.723	0.08191	819.723	0.1207	819.723	0.15532
817.795	0.05592	817.795	0.08809	817.795	0.12697	817.795	0.1636
815.866	0.05426	815.866	0.0864	815.866	0.1248	815.866	0.16406
813.937	0.04397	813.937	0.0791	813.937	0.11827	813.937	0.15684
812.008	0.0313	812.008	0.06981	812.008	0.11086	812.008	0.14756
810.08	0.02032	810.08	0.06102	810.08	0.10314	810.08	0.14015
808.151	0.01252	808.151	0.05542	808.151	0.09662	808.151	0.13599
806.222	0.00657	806.222	0.05289	806.222	0.09291	806.222	0.13503
804.293	0.00318	804.293	0.05198	804.293	0.09146	804.293	0.13533
802.365	0.00416	802.365	0.05269	802.365	0.09107	802.365	0.13456
800.436	0.00527	800.436	0.05304	800.436	0.09121	800.436	0.13257
798.507	0.0031	798.507	0.05154	798.507	0.09088	798.507	0.13098
796.578	0.00081382	796.578	0.05053	796.578	0.09011	796.578	0.13068
794.65	0.00012096	794.65	0.05131	794.65	0.09	794.65	0.13105
792.721	0	792.721	0.05271	792.721	0.09051	792.721	0.13198
790.792	0.00123	790.792	0.05394	790.792	0.09216	790.792	0.13353
788.863	0.00376	788.863	0.05478	788.863	0.09452	788.863	0.1348
786.934	0.00554	786.934	0.05517	786.934	0.09504	786.934	0.13544
785.006	0.00544	785.006	0.05463	785.006	0.09347	785.006	0.13508
783.077	0.0046	783.077	0.05398	783.077	0.0928	783.077	0.13337
781.148	0.00451	781.148	0.05478	781.148	0.09334	781.148	0.13234
779.219	0.00498	779.219	0.05603	779.219	0.09277	779.219	0.13361
777.291	0.00548	777.291	0.05686	777.291	0.0919	777.291	0.13549
775.362	0.00552	775.362	0.05793	775.362	0.09233	775.362	0.13643
773.433	0.00466	773.433	0.0584	773.433	0.09325	773.433	0.13658
771.504	0.0031	771.504	0.05718	771.504	0.09342	771.504	0.13572
769.576	0.00141	769.576	0.0554	769.576	0.09296	769.576	0.13436
767.647	0.000637	767.647	0.05417	767.647	0.09259	767.647	0.13393
765.718	0.0007203	765.718	0.05288	765.718	0.09224	765.718	0.13426
763.789	0.00157	763.789	0.05195	763.789	0.09235	763.789	0.1339
761.861	0.00417	761.861	0.05257	761.861	0.09313	761.861	0.13285
759.932	0.00797	759.932	0.05436	759.932	0.09446	759.932	0.13355
758.003	0.01033	758.003	0.05491	758.003	0.09585	758.003	0.13572
756.074	0.00961	756.074	0.05258	756.074	0.09503	756.074	0.13594
754.146	0.00826	754.146	0.05129	754.146	0.09332	754.146	0.13531
752.217	0.00925	752.217	0.05409	752.217	0.09429	752.217	0.13712
750.288	0.01224	750.288	0.0574	750.288	0.09615	750.288	0.1399
748.359	0.0145	748.359	0.05736	748.359	0.09537	748.359	0.13967
746.431	0.01367	746.431	0.05474	746.431	0.09349	746.431	0.13671
744.502	0.0106	744.502	0.05356	744.502	0.09452	744.502	0.13516
742.573	0.00661	742.573	0.05458	742.573	0.09708	742.573	0.13468
740.644	0.00442	740.644	0.05555	740.644	0.09776	740.644	0.1341
738.715	0.00703	738.715	0.0568	738.715	0.09802	738.715	0.1363
736.787	0.0112	736.787	0.05852	736.787	0.09863	736.787	0.13996
734.858	0.01317	734.858	0.05905	734.858	0.09716	734.858	0.14084
732.929	0.01464	732.929	0.05915	732.929	0.09446	732.929	0.13934
731	0.01619	731	0.06061	731	0.09436	731	0.13814
729.072	0.01506	729.072	0.06165	729.072	0.0964	729.072	0.13802
727.143	0.01222	727.143	0.06042	727.143	0.09789	727.143	0.13787
725.214	0.01237	725.214	0.0594	725.214	0.09944	725.214	0.137
723.285	0.01573	723.285	0.06082	723.285	0.10177	723.285	0.13643
721.357	0.01745	721.357	0.06319	721.357	0.10397	721.357	0.13804
719.428	0.01534	719.428	0.0649	719.428	0.10475	719.428	0.14145
717.499	0.01242	717.499	0.06584	717.499	0.10295	717.499	0.14303
715.57	0.0114	715.57	0.06519	715.57	0.1005	715.57	0.14174
713.642	0.01168	713.642	0.06371	713.642	0.09983	713.642	0.14095
711.713	0.0123	711.713	0.06395	711.713	0.09969	711.713	0.14343
709.784	0.01454	709.784	0.06561	709.784	0.09883	709.784	0.14721
707.855	0.01731	707.855	0.06613	707.855	0.0982	707.855	0.14694
705.927	0.01593	705.927	0.06373	705.927	0.09752	705.927	0.14148
703.998	0.01175	703.998	0.05985	703.998	0.09626	703.998	0.13571
702.069	0.01061	702.069	0.05821	702.069	0.09604	702.069	0.13394
700.14	0.01198	700.14	0.05928	700.14	0.09813	700.14	0.13628
698.211	0.01382	698.211	0.06121	698.211	0.10083	698.211	0.13963
696.283	0.01635	696.283	0.06345	696.283	0.1014	696.283	0.14009
694.354	0.01654	694.354	0.06515	694.354	0.1	694.354	0.13748
692.425	0.01373	692.425	0.06565	692.425	0.09836	692.425	0.13683
690.496	0.01215	690.496	0.06498	690.496	0.09686	690.496	0.1397
688.568	0.01268	688.568	0.06281	688.568	0.09587	688.568	0.14064
686.639	0.01201	686.639	0.0604	686.639	0.09509	686.639	0.13791
684.71	0.00856	684.71	0.06026	684.71	0.09446	684.71	0.13748
682.781	0.00738	682.781	0.06311	682.781	0.09593	682.781	0.14215
680.853	0.01229	680.853	0.06688	680.853	0.09885	680.853	0.14544
678.924	0.01692	678.924	0.06967	678.924	0.10019	678.924	0.14309
676.995	0.01568	676.995	0.07147	676.995	0.09886	676.995	0.14037
675.066	0.01636	675.066	0.07203	675.066	0.09825	675.066	0.14148
673.138	0.02751	673.138	0.07338	673.138	0.10207	673.138	0.14492
671.209	0.03878	671.209	0.07667	671.209	0.1071	671.209	0.14771
669.28	0.03289	669.28	0.0758	669.28	0.10992	669.28	0.14513
667.351	0.01766	667.351	0.07138	667.351	0.11165	667.351	0.13876
665.423	0.01991	665.423	0.0759	665.423	0.11367	665.423	0.14299
663.494	0.02186	663.494	0.07768	663.494	0.11181	663.494	0.14874
661.565	0.01633	661.565	0.06986	661.565	0.10206	661.565	0.14892
659.636	0.01626	659.636	0.06221	659.636	0.09398	659.636	0.14707
657.708	0.02483	657.708	0.06174	657.708	0.09717	657.708	0.1384
655.779	0.03977	655.779	0.06898	655.779	0.10383	655.779	0.13
653.85	0.04744	653.85	0.07563	653.85	0.10627	653.85	0.13537
651.921	0.02582	651.921	0.06292	651.921	0.0995	651.921	0.14172
649.992	0	649.992	0.05	649.992	0.09	649.992	0.13
