# Supplementary material for: Solar-driven highly selective conversion of glycerol to dihydroxyacetone using surface atom engineered BiVO4 photoanodes
Source: Nat Commun. 2024 Jun 28;15:5475. doi: 10.1038/s41467-024-49662-7 (PMC11213950; doi:10.1038/s41467-024-49662-7)
Supplement: Supplementary file 3 — Source Data [file 41467_2024_49662_MOESM3_ESM.zip › Manuscript/ncomms-Figure 4b-source-data.xlsx]

## Sheet: Sheet1
Figure 4b
	Data 1	Data 2	Data 3	Data 4	Data 5	Data 6
Parameter x	Parameter y
3998.68	0.36776	0.27414	0.18117	0.08634	-0.00774	-0.10372
3997.71	0.36774	0.27411	0.18116	0.08631	-0.00772	-0.10375
3996.75	0.3677	0.27407	0.18112	0.08628	-0.00776	-0.10379
3995.79	0.36764	0.27404	0.18106	0.08626	-0.00781	-0.10382
3994.82	0.36759	0.27403	0.18102	0.08625	-0.00786	-0.10385
3993.86	0.36756	0.27405	0.18101	0.08625	-0.00788	-0.10387
3992.89	0.36755	0.27408	0.18104	0.08626	-0.00789	-0.10388
3991.93	0.36757	0.27412	0.18108	0.08626	-0.00789	-0.10388
3990.96	0.3676	0.27416	0.18111	0.08625	-0.00789	-0.10387
3990	0.36763	0.2742	0.18112	0.08625	-0.00788	-0.10384
3989.04	0.36766	0.27425	0.18111	0.08626	-0.00785	-0.10379
3988.07	0.36768	0.27431	0.18111	0.08629	-0.00778	-0.10372
3987.11	0.36772	0.27437	0.18113	0.08634	-0.00768	-0.10363
3986.14	0.36777	0.27444	0.18119	0.08642	-0.00757	-0.10354
3985.18	0.36783	0.2745	0.18126	0.08649	-0.0075	-0.10347
3984.21	0.36787	0.27454	0.18134	0.08653	-0.00749	-0.10342
3983.25	0.36789	0.27454	0.1814	0.08654	-0.00752	-0.10337
3982.29	0.36788	0.27452	0.18144	0.08652	-0.00758	-0.10333
3981.32	0.36787	0.2745	0.18145	0.08651	-0.00761	-0.10328
3980.36	0.36787	0.2745	0.18145	0.08652	-0.00762	-0.10322
3979.39	0.36788	0.27451	0.18145	0.08654	-0.00759	-0.10316
3978.43	0.3679	0.27455	0.18147	0.08658	-0.00754	-0.10312
3977.46	0.36793	0.2746	0.1815	0.08663	-0.00746	-0.10309
3976.5	0.36796	0.27465	0.18154	0.08668	-0.00736	-0.10307
3975.54	0.36799	0.27469	0.1816	0.08674	-0.00725	-0.10306
3974.57	0.36802	0.27472	0.18166	0.08683	-0.00714	-0.10302
3973.61	0.36805	0.27475	0.18172	0.08692	-0.00707	-0.10297
3972.64	0.36808	0.27478	0.18178	0.08702	-0.00704	-0.1029
3971.68	0.36811	0.2748	0.18182	0.08708	-0.00704	-0.10286
3970.72	0.36814	0.27481	0.18184	0.08712	-0.00705	-0.10284
3969.75	0.36818	0.27482	0.18184	0.08713	-0.00706	-0.10286
3968.79	0.36823	0.27481	0.18183	0.08714	-0.00706	-0.1029
3967.82	0.36829	0.27481	0.18183	0.08716	-0.00705	-0.10293
3966.86	0.36836	0.27481	0.18185	0.08719	-0.00701	-0.10292
3965.89	0.36844	0.27482	0.18189	0.08724	-0.00695	-0.10287
3964.93	0.36851	0.27485	0.18195	0.08727	-0.00687	-0.10278
3963.97	0.36858	0.27491	0.18202	0.08729	-0.00676	-0.10268
3963	0.36863	0.27498	0.18208	0.08731	-0.00666	-0.10258
3962.04	0.36865	0.27505	0.18212	0.08733	-0.00658	-0.1025
3961.07	0.36863	0.2751	0.18211	0.08735	-0.00655	-0.10245
3960.11	0.36859	0.27513	0.18209	0.08739	-0.00656	-0.10242
3959.14	0.36857	0.27517	0.18208	0.08743	-0.00658	-0.10237
3958.18	0.36858	0.27522	0.1821	0.08749	-0.00658	-0.1023
3957.22	0.36865	0.2753	0.18215	0.08756	-0.00654	-0.10221
3956.25	0.36872	0.27538	0.18224	0.08764	-0.00646	-0.10211
3955.29	0.36879	0.27544	0.18235	0.08771	-0.00637	-0.10204
3954.32	0.36882	0.27548	0.18247	0.08777	-0.00627	-0.10197
3953.36	0.36886	0.27551	0.18263	0.08784	-0.00617	-0.10188
3952.39	0.36894	0.27558	0.18282	0.08793	-0.00604	-0.10176
3951.43	0.36908	0.27571	0.18304	0.08806	-0.00587	-0.10158
3950.47	0.36927	0.2759	0.18325	0.08819	-0.00568	-0.10137
3949.5	0.36945	0.27609	0.18339	0.08832	-0.00551	-0.10119
3948.54	0.36957	0.27621	0.18343	0.08839	-0.0054	-0.10108
3947.57	0.36962	0.27625	0.18339	0.08843	-0.00534	-0.10105
3946.61	0.36964	0.27623	0.18332	0.08845	-0.00532	-0.10108
3945.64	0.36967	0.27621	0.18331	0.08848	-0.00527	-0.10111
3944.68	0.36973	0.27622	0.18335	0.08854	-0.00519	-0.1011
3943.72	0.36982	0.27626	0.18343	0.08861	-0.00512	-0.10107
3942.75	0.36989	0.27628	0.18349	0.08866	-0.0051	-0.10105
3941.79	0.3699	0.27628	0.18349	0.08868	-0.00517	-0.10106
3940.82	0.36987	0.27627	0.18345	0.08869	-0.0053	-0.10109
3939.86	0.36984	0.27628	0.18342	0.08872	-0.00542	-0.10111
3938.9	0.36983	0.27632	0.18343	0.08878	-0.00549	-0.1011
3937.93	0.36988	0.2764	0.1835	0.08887	-0.00548	-0.10103
3936.97	0.36998	0.27651	0.18362	0.08898	-0.00537	-0.10092
3936	0.37015	0.27667	0.18379	0.08912	-0.00517	-0.10075
3935.04	0.37038	0.27687	0.18402	0.08931	-0.00486	-0.10052
3934.07	0.37065	0.27712	0.18429	0.08954	-0.00448	-0.10024
3933.11	0.37091	0.27736	0.18454	0.08978	-0.00413	-0.09996
3932.15	0.3711	0.27753	0.18472	0.08996	-0.00388	-0.09973
3931.18	0.37118	0.27762	0.1848	0.09004	-0.0038	-0.09962
3930.22	0.37118	0.27766	0.1848	0.09004	-0.00384	-0.09962
3929.25	0.37116	0.27769	0.1848	0.09004	-0.00391	-0.09965
3928.29	0.37119	0.27778	0.18487	0.09008	-0.00392	-0.09965
3927.32	0.37127	0.27792	0.18503	0.0902	-0.00384	-0.09958
3926.36	0.37139	0.27808	0.18523	0.09035	-0.00371	-0.09947
3925.4	0.3715	0.2782	0.18541	0.0905	-0.00357	-0.09937
3924.43	0.37157	0.27826	0.18551	0.09059	-0.00348	-0.09931
3923.47	0.37162	0.27828	0.18555	0.09063	-0.00341	-0.09929
3922.5	0.37169	0.2783	0.1856	0.09067	-0.00333	-0.09925
3921.54	0.37182	0.27839	0.18571	0.09074	-0.00319	-0.09913
3920.57	0.37201	0.27853	0.18589	0.09087	-0.00298	-0.09894
3919.61	0.37221	0.2787	0.18611	0.09102	-0.00277	-0.0987
3918.65	0.37235	0.27882	0.18627	0.09114	-0.00261	-0.0985
3917.68	0.37238	0.27883	0.1863	0.09117	-0.00259	-0.09841
3916.72	0.37229	0.27873	0.18616	0.09108	-0.00271	-0.09846
3915.75	0.37212	0.27855	0.18591	0.09092	-0.00293	-0.09863
3914.79	0.37196	0.27838	0.18565	0.09076	-0.00316	-0.09883
3913.83	0.37187	0.27829	0.18547	0.09066	-0.00333	-0.09899
3912.86	0.37186	0.27832	0.18541	0.09066	-0.0034	-0.09906
3911.9	0.37192	0.27844	0.18548	0.09075	-0.00337	-0.09904
3910.93	0.372	0.27859	0.18563	0.09089	-0.00326	-0.09896
3909.97	0.37209	0.27876	0.18584	0.09107	-0.0031	-0.0988
3909	0.37226	0.27897	0.18615	0.09129	-0.00284	-0.09855
3908.04	0.37256	0.27928	0.1866	0.09159	-0.00244	-0.09814
3907.08	0.37303	0.27971	0.1872	0.092	-0.00187	-0.09756
3906.11	0.37358	0.28023	0.1879	0.09247	-0.00118	-0.09687
3905.15	0.3741	0.28073	0.18855	0.09291	-0.0005	-0.09619
3904.18	0.37444	0.28108	0.18903	0.09323	2e-05	-0.09567
3903.22	0.37456	0.28123	0.18925	0.09337	0.00031	-0.09539
3902.25	0.37449	0.28118	0.18922	0.09335	0.00035	-0.09535
3901.29	0.3743	0.281	0.18901	0.09321	0.00021	-0.09552
3900.33	0.37404	0.28075	0.18866	0.09299	-9e-05	-0.09583
3899.36	0.37374	0.28044	0.18821	0.09271	-0.00049	-0.09626
3898.4	0.37343	0.28011	0.18772	0.09242	-0.00097	-0.09675
3897.43	0.37317	0.27982	0.18727	0.09216	-0.00143	-0.09722
3896.47	0.37305	0.27968	0.18701	0.09202	-0.00174	-0.09751
3895.5	0.37316	0.27976	0.18706	0.0921	-0.00178	-0.09752
3894.54	0.37349	0.28007	0.18742	0.09239	-0.00152	-0.09722
3893.58	0.37394	0.28053	0.18801	0.09283	-0.00105	-0.09671
3892.61	0.37435	0.28095	0.18857	0.09324	-0.00057	-0.09621
3891.65	0.37455	0.28119	0.18891	0.09348	-0.00026	-0.09592
3890.68	0.37455	0.28122	0.18894	0.09351	-0.00018	-0.09589
3889.72	0.37448	0.28114	0.18883	0.09346	-0.0002	-0.09597
3888.76	0.37453	0.28115	0.18881	0.09347	-0.00014	-0.09595
3887.79	0.37477	0.28132	0.18901	0.09362	0.0001	-0.09573
3886.83	0.3751	0.28155	0.18934	0.09384	0.00042	-0.09538
3885.86	0.37531	0.28168	0.18958	0.09399	0.00064	-0.09511
3884.9	0.3753	0.28164	0.18958	0.09401	0.00066	-0.09507
3883.93	0.37515	0.28151	0.18941	0.09394	0.00054	-0.09519
3882.97	0.37506	0.28144	0.18928	0.09394	0.00047	-0.0953
3882.01	0.37508	0.28151	0.18928	0.09403	0.00053	-0.09528
3881.04	0.37516	0.28161	0.18935	0.09413	0.00064	-0.09521
3880.08	0.37515	0.28161	0.18933	0.09413	0.00063	-0.09525
3879.11	0.37501	0.28148	0.18914	0.09401	0.00045	-0.09544
3878.15	0.37488	0.28135	0.18893	0.0939	0.00024	-0.09565
3877.18	0.37492	0.28139	0.1889	0.09394	0.00019	-0.0957
3876.22	0.37517	0.28164	0.18914	0.09417	0.0004	-0.09549
3875.26	0.37555	0.28203	0.18959	0.09454	0.0008	-0.09508
3874.29	0.37597	0.28247	0.19015	0.09494	0.00128	-0.0946
3873.33	0.37637	0.2829	0.19072	0.09534	0.00177	-0.09411
3872.36	0.37676	0.28333	0.1913	0.09572	0.00223	-0.09361
3871.4	0.37708	0.28371	0.19179	0.09603	0.00263	-0.09315
3870.43	0.37725	0.28392	0.19206	0.09619	0.00284	-0.09286
3869.47	0.37718	0.2839	0.192	0.09614	0.00278	-0.09285
3868.51	0.37695	0.2837	0.1917	0.09595	0.00252	-0.09306
3867.54	0.37674	0.28351	0.19137	0.09578	0.00227	-0.09331
3866.58	0.37668	0.28347	0.19123	0.09576	0.0022	-0.0934
3865.61	0.37676	0.28356	0.1913	0.09587	0.0023	-0.09333
3864.65	0.37685	0.28366	0.19144	0.096	0.00243	-0.09321
3863.69	0.37683	0.28364	0.19147	0.09601	0.00245	-0.09322
3862.72	0.37669	0.28347	0.19132	0.09588	0.00228	-0.09342
3861.76	0.37651	0.28325	0.19105	0.09568	0.002	-0.09372
3860.79	0.37641	0.28309	0.19081	0.09552	0.00177	-0.094
3859.83	0.37649	0.2831	0.19075	0.09551	0.00171	-0.0941
3858.86	0.37683	0.28339	0.19101	0.09576	0.00197	-0.09388
3857.9	0.37751	0.28405	0.19173	0.09634	0.00266	-0.09322
3856.94	0.37856	0.2851	0.19297	0.09727	0.00381	-0.09206
3855.97	0.37983	0.2864	0.1946	0.09843	0.0053	-0.09054
3855.01	0.38098	0.28758	0.19622	0.09949	0.00677	-0.08901
3854.04	0.38151	0.28814	0.19716	0.09997	0.00765	-0.08808
3853.08	0.3811	0.28777	0.19693	0.0996	0.00748	-0.08823
3852.11	0.37992	0.28661	0.1956	0.09852	0.00634	-0.08939
3851.15	0.37857	0.28526	0.19384	0.09728	0.00479	-0.09098
3850.19	0.37756	0.28423	0.19232	0.09635	0.00345	-0.09239
3849.22	0.37704	0.28368	0.19136	0.09589	0.00259	-0.09331
3848.26	0.37694	0.28356	0.19094	0.09581	0.00221	-0.09374
3847.29	0.37711	0.2837	0.19093	0.09599	0.00219	-0.0938
3846.33	0.37742	0.28399	0.1912	0.09632	0.00243	-0.09359
3845.36	0.37783	0.28437	0.19165	0.09672	0.00283	-0.09319
3844.4	0.37828	0.28478	0.19221	0.09715	0.00333	-0.09268
3843.44	0.37876	0.28521	0.19282	0.09759	0.00388	-0.0921
3842.47	0.37925	0.28566	0.19346	0.09804	0.00446	-0.09148
3841.51	0.37975	0.28617	0.19413	0.09852	0.00509	-0.09083
3840.54	0.38026	0.28672	0.19484	0.09902	0.00573	-0.09015
3839.58	0.38069	0.28723	0.19548	0.09946	0.00631	-0.08953
3838.62	0.38089	0.28753	0.19586	0.0997	0.00663	-0.08914
3837.65	0.38078	0.28749	0.19583	0.09964	0.00658	-0.08912
3836.69	0.38041	0.28713	0.19543	0.09931	0.00619	-0.08945
3835.72	0.37997	0.28664	0.19486	0.09889	0.00564	-0.08996
3834.76	0.37964	0.28622	0.19435	0.09856	0.00517	-0.09044
3833.79	0.37949	0.28595	0.19401	0.09836	0.00488	-0.0908
3832.83	0.37946	0.28582	0.1938	0.09826	0.00473	-0.09104
3831.87	0.37944	0.28573	0.19361	0.09817	0.0046	-0.09125
3830.9	0.37938	0.28564	0.1934	0.09804	0.00443	-0.09145
3829.94	0.37932	0.28558	0.19324	0.09793	0.00426	-0.09162
3828.97	0.37929	0.2856	0.19318	0.0979	0.00416	-0.0917
3828.01	0.37935	0.28573	0.19326	0.09798	0.00418	-0.09165
3827.04	0.37947	0.28594	0.19343	0.09816	0.00432	-0.09151
3826.08	0.37968	0.28626	0.1937	0.09843	0.00461	-0.09125
3825.12	0.38005	0.28673	0.19413	0.09884	0.00508	-0.09082
3824.15	0.38064	0.28739	0.19481	0.09941	0.0058	-0.09014
3823.19	0.38139	0.28817	0.1957	0.10009	0.00668	-0.08926
3822.22	0.38207	0.28885	0.19657	0.1007	0.00751	-0.08842
3821.26	0.38245	0.28919	0.19712	0.10103	0.008	-0.08792
3820.29	0.38246	0.28916	0.19723	0.10105	0.00806	-0.08787
3819.33	0.3823	0.28896	0.19708	0.10091	0.00787	-0.08808
3818.37	0.38219	0.28884	0.19693	0.10082	0.00769	-0.08828
3817.4	0.3822	0.28886	0.19687	0.10083	0.00759	-0.08835
3816.44	0.38215	0.28885	0.19674	0.10078	0.00744	-0.08845
3815.47	0.38188	0.28859	0.19631	0.10053	0.00703	-0.0888
3814.51	0.38138	0.28806	0.19556	0.10006	0.00636	-0.08944
3813.54	0.38087	0.2875	0.19476	0.09959	0.00565	-0.09017
3812.58	0.3806	0.28716	0.19423	0.09934	0.0052	-0.09069
3811.62	0.38071	0.2872	0.19416	0.09943	0.00515	-0.0908
3810.65	0.38117	0.28761	0.19457	0.09982	0.00553	-0.09046
3809.69	0.38184	0.28824	0.19533	0.10041	0.00621	-0.08978
3808.72	0.38255	0.28892	0.19622	0.10103	0.00702	-0.08896
3807.76	0.3831	0.28945	0.19696	0.1015	0.0077	-0.08826
3806.8	0.3834	0.28973	0.1974	0.10176	0.00811	-0.08784
3805.83	0.38354	0.28985	0.1976	0.10187	0.00829	-0.08766
3804.87	0.38374	0.29004	0.19782	0.10204	0.00849	-0.08745
3803.9	0.38414	0.29046	0.19827	0.10241	0.00889	-0.08703
3802.94	0.38465	0.29102	0.19889	0.1029	0.00944	-0.08643
3801.97	0.38497	0.29143	0.19935	0.10325	0.00984	-0.08595
3801.01	0.3849	0.29143	0.19937	0.10323	0.00984	-0.08589
3800.05	0.38448	0.29105	0.19892	0.10287	0.00943	-0.08627
3799.08	0.38401	0.29056	0.19831	0.10243	0.0089	-0.08684
3798.12	0.38375	0.29025	0.19787	0.10215	0.00852	-0.08728
3797.15	0.38373	0.29018	0.19768	0.10208	0.00836	-0.08749
3796.19	0.38383	0.29023	0.1976	0.1021	0.00831	-0.08759
3795.22	0.38388	0.29026	0.19749	0.10211	0.00821	-0.08769
3794.26	0.38386	0.29023	0.19732	0.10206	0.00803	-0.08786
3793.3	0.38381	0.29018	0.19714	0.10201	0.00783	-0.08804
3792.33	0.38379	0.29017	0.19705	0.102	0.00773	-0.08815
3791.37	0.38384	0.29022	0.19707	0.10206	0.00774	-0.08816
3790.4	0.38395	0.29033	0.19716	0.10214	0.00785	-0.0881
3789.44	0.38408	0.29047	0.19728	0.10225	0.00801	-0.08799
3788.47	0.38423	0.29065	0.19741	0.10238	0.0082	-0.08785
3787.51	0.3844	0.29083	0.19755	0.10254	0.0084	-0.0877
3786.55	0.38455	0.291	0.1977	0.10271	0.00859	-0.08754
3785.58	0.38469	0.29112	0.19784	0.10286	0.00873	-0.0874
3784.62	0.3848	0.29118	0.19798	0.10297	0.00882	-0.08728
3783.65	0.38494	0.29122	0.19815	0.10306	0.00889	-0.08715
3782.69	0.38513	0.29132	0.19839	0.1032	0.00902	-0.08697
3781.73	0.3854	0.29149	0.1987	0.1034	0.00924	-0.08671
3780.76	0.38566	0.29171	0.19902	0.10363	0.00952	-0.08644
3779.8	0.38582	0.29187	0.19923	0.10378	0.00972	-0.08625
3778.83	0.3858	0.29191	0.19922	0.10379	0.00975	-0.08624
3777.87	0.38563	0.29182	0.19902	0.10366	0.0096	-0.08639
3776.9	0.38543	0.2917	0.19873	0.10351	0.00937	-0.08661
3775.94	0.38532	0.29165	0.19852	0.10345	0.0092	-0.08678
3774.98	0.38538	0.29174	0.19851	0.10354	0.00922	-0.08681
3774.01	0.38564	0.29198	0.19874	0.10379	0.00945	-0.08663
3773.05	0.38604	0.29235	0.1992	0.10416	0.00989	-0.08626
3772.08	0.38652	0.29279	0.19977	0.10458	0.01042	-0.08573
3771.12	0.38695	0.29321	0.20033	0.10498	0.01091	-0.0852
3770.15	0.38725	0.2935	0.20073	0.10526	0.01124	-0.08481
3769.19	0.38738	0.29364	0.20092	0.10538	0.01133	-0.08465
3768.23	0.38741	0.29365	0.20094	0.10537	0.01126	-0.08468
3767.26	0.38739	0.2936	0.20087	0.1053	0.01113	-0.0848
3766.3	0.38737	0.29353	0.20077	0.10523	0.01102	-0.08491
3765.33	0.38734	0.29348	0.20066	0.10519	0.01095	-0.085
3764.37	0.3873	0.29346	0.20055	0.1052	0.01096	-0.08503
3763.4	0.38735	0.29356	0.20056	0.10533	0.01111	-0.08494
3762.44	0.38757	0.29383	0.20079	0.10562	0.01144	-0.08465
3761.48	0.38799	0.29427	0.20125	0.10606	0.01196	-0.08417
3760.51	0.3885	0.29476	0.20182	0.10655	0.01254	-0.08359
3759.55	0.38895	0.29515	0.20231	0.10695	0.01301	-0.0831
3758.58	0.38924	0.29538	0.20259	0.1072	0.01327	-0.08279
3757.62	0.38941	0.29552	0.20273	0.10736	0.01338	-0.08262
3756.66	0.38964	0.29574	0.20292	0.10758	0.01353	-0.08242
3755.69	0.39009	0.29619	0.2034	0.108	0.01394	-0.08199
3754.73	0.39083	0.29692	0.20425	0.10869	0.01471	-0.08122
3753.76	0.39176	0.29786	0.20542	0.10958	0.01579	-0.08017
3752.8	0.39269	0.29882	0.20667	0.11047	0.01695	-0.07903
3751.83	0.39333	0.29952	0.20764	0.11111	0.01787	-0.07812
3750.87	0.39348	0.29978	0.20807	0.1113	0.01826	-0.0777
3749.91	0.39321	0.29964	0.20793	0.11108	0.01811	-0.0778
3748.94	0.39289	0.29941	0.20758	0.11078	0.01776	-0.0781
3747.98	0.39292	0.29949	0.20753	0.11079	0.01767	-0.07816
3747.01	0.39343	0.29999	0.208	0.11124	0.01806	-0.07775
3746.05	0.39417	0.30068	0.20881	0.11191	0.01877	-0.07703
3745.08	0.39462	0.30109	0.20941	0.11233	0.01929	-0.07651
3744.12	0.39437	0.30079	0.20925	0.11209	0.01912	-0.0767
3743.16	0.39344	0.29983	0.20824	0.11122	0.0182	-0.07766
3742.19	0.39239	0.29874	0.20692	0.11022	0.01701	-0.07891
3741.23	0.39181	0.29811	0.206	0.10964	0.01618	-0.07982
3740.26	0.39196	0.29821	0.20585	0.10973	0.01607	-0.08001
3739.3	0.3927	0.29892	0.20644	0.11038	0.01664	-0.07949
3738.33	0.3937	0.29992	0.20746	0.1113	0.01762	-0.07855
3737.37	0.3946	0.30085	0.20853	0.11218	0.01866	-0.07754
3736.41	0.39522	0.3015	0.20937	0.1128	0.01949	-0.07674
3735.44	0.39551	0.30179	0.20984	0.11311	0.01993	-0.07628
3734.48	0.39556	0.30181	0.20995	0.11316	0.02	-0.07617
3733.51	0.39546	0.30163	0.20976	0.11302	0.01975	-0.07636
3732.55	0.39525	0.30134	0.20933	0.11275	0.01928	-0.07676
3731.59	0.39497	0.30099	0.20877	0.11241	0.01871	-0.0773
3730.62	0.39473	0.3007	0.20823	0.11209	0.0182	-0.07782
3729.66	0.39465	0.30058	0.20788	0.11192	0.0179	-0.07817
3728.69	0.39479	0.30072	0.20784	0.11198	0.01792	-0.07823
3727.73	0.39513	0.30108	0.20809	0.11225	0.01823	-0.07803
3726.76	0.39553	0.30151	0.20849	0.11262	0.01866	-0.07771
3725.8	0.39584	0.30185	0.20885	0.11293	0.01902	-0.07744
3724.84	0.396	0.30203	0.20906	0.11312	0.01919	-0.07731
3723.87	0.39608	0.3021	0.20914	0.11321	0.01919	-0.07729
3722.91	0.39614	0.30215	0.20917	0.11327	0.01911	-0.07731
3721.94	0.39622	0.30221	0.20917	0.11333	0.01903	-0.07731
3720.98	0.39629	0.30226	0.20915	0.11338	0.01898	-0.07729
3720.01	0.39632	0.30229	0.2091	0.11339	0.01894	-0.07728
3719.05	0.39632	0.30231	0.20906	0.1134	0.01893	-0.07726
3718.09	0.39637	0.30239	0.20908	0.11347	0.01898	-0.0772
3717.12	0.39655	0.30261	0.20926	0.11367	0.01918	-0.07701
3716.16	0.39696	0.30304	0.20968	0.11406	0.01959	-0.0766
3715.19	0.39762	0.30368	0.21036	0.11467	0.02027	-0.07595
3714.23	0.39844	0.30447	0.21126	0.11543	0.02115	-0.0751
3713.26	0.39925	0.30524	0.21218	0.11618	0.02207	-0.07424
3712.3	0.39982	0.30577	0.21287	0.11671	0.02277	-0.0736
3711.34	0.39998	0.3059	0.21312	0.11685	0.02304	-0.07339
3710.37	0.39975	0.30564	0.2129	0.1166	0.02284	-0.07362
3709.41	0.39931	0.30514	0.21234	0.11612	0.0223	-0.07415
3708.44	0.39888	0.30463	0.21167	0.11562	0.02166	-0.07476
3707.48	0.39861	0.30427	0.2111	0.11525	0.02114	-0.07526
3706.51	0.39858	0.30417	0.2108	0.11512	0.02088	-0.07551
3705.55	0.39883	0.30434	0.21085	0.11526	0.02093	-0.07546
3704.59	0.3993	0.30476	0.21125	0.11564	0.02124	-0.07511
3703.62	0.39983	0.30528	0.21184	0.11615	0.02169	-0.07462
3702.66	0.40026	0.30572	0.2124	0.1166	0.02207	-0.07418
3701.69	0.40045	0.30597	0.21273	0.11688	0.02226	-0.07397
3700.73	0.4004	0.30601	0.21277	0.11695	0.02224	-0.07401
3699.77	0.40026	0.30597	0.21264	0.11689	0.02211	-0.0742
3698.8	0.40019	0.30597	0.2125	0.11683	0.02202	-0.07436
3697.84	0.40028	0.30612	0.2125	0.11689	0.02208	-0.07438
3696.87	0.40058	0.30645	0.21272	0.11712	0.02233	-0.07417
3695.91	0.40106	0.30695	0.21317	0.11755	0.0228	-0.07375
3694.94	0.4017	0.30759	0.21383	0.11816	0.02346	-0.07311
3693.98	0.40247	0.30836	0.21467	0.11892	0.02428	-0.0723
3693.02	0.40336	0.30924	0.21567	0.11976	0.02523	-0.07133
3692.05	0.40431	0.31016	0.21677	0.12061	0.02626	-0.07027
3691.09	0.40518	0.31103	0.21784	0.12136	0.02721	-0.06925
3690.12	0.40578	0.31164	0.21865	0.12185	0.02788	-0.06849
3689.16	0.40593	0.31182	0.21894	0.12195	0.02805	-0.06823
3688.19	0.40557	0.3115	0.2186	0.12167	0.02766	-0.06857
3687.23	0.40492	0.31085	0.2178	0.12116	0.02689	-0.06936
3686.27	0.40428	0.31017	0.21691	0.12067	0.02608	-0.07025
3685.3	0.40392	0.30973	0.21627	0.1204	0.02551	-0.07091
3684.34	0.4039	0.30962	0.21602	0.12039	0.02529	-0.07118
3683.37	0.40411	0.3098	0.2161	0.12057	0.02538	-0.0711
3682.41	0.40445	0.31013	0.21641	0.12087	0.02567	-0.07079
3681.44	0.40484	0.31056	0.21685	0.12124	0.0261	-0.07035
3680.48	0.40532	0.31109	0.21744	0.1217	0.02666	-0.06981
3679.52	0.40595	0.31177	0.21824	0.12229	0.02743	-0.06911
3678.55	0.40674	0.3126	0.21927	0.12299	0.02839	-0.06823
3677.59	0.40754	0.31344	0.22042	0.1237	0.02943	-0.06726
3676.62	0.40808	0.314	0.22134	0.12419	0.03027	-0.06646
3675.66	0.40814	0.31406	0.22172	0.12429	0.03062	-0.0661
3674.7	0.40777	0.31367	0.22148	0.12404	0.03044	-0.06624
3673.73	0.40729	0.31318	0.22094	0.1237	0.03	-0.06662
3672.77	0.40705	0.31291	0.22052	0.12355	0.02967	-0.06692
3671.8	0.40712	0.31294	0.22042	0.12363	0.02958	-0.067
3670.84	0.40725	0.31303	0.22046	0.12374	0.02957	-0.06702
3669.87	0.40715	0.31288	0.22031	0.1236	0.02935	-0.06725
3668.91	0.40671	0.31238	0.21978	0.12314	0.02878	-0.06786
3667.95	0.40609	0.31172	0.21897	0.1225	0.02799	-0.0687
3666.98	0.4056	0.3112	0.21818	0.12196	0.02728	-0.06949
3666.02	0.40538	0.31097	0.21764	0.12168	0.02683	-0.06999
3665.05	0.40543	0.31103	0.21739	0.12164	0.02667	-0.07017
3664.09	0.40563	0.31126	0.21737	0.12177	0.02673	-0.07011
3663.12	0.40586	0.31153	0.21747	0.12197	0.0269	-0.06993
3662.16	0.4061	0.31179	0.21765	0.12223	0.02712	-0.06971
3661.2	0.40636	0.31208	0.21791	0.12254	0.02739	-0.06946
3660.23	0.40673	0.31245	0.21832	0.12293	0.02776	-0.06911
3659.27	0.40723	0.31295	0.21892	0.12342	0.02825	-0.06863
3658.3	0.40782	0.31351	0.21961	0.12391	0.02883	-0.06806
3657.34	0.40833	0.31398	0.22023	0.1243	0.02935	-0.06754
3656.37	0.40865	0.31424	0.22062	0.12451	0.02969	-0.06721
3655.41	0.4088	0.31433	0.22079	0.12459	0.02986	-0.06704
3654.45	0.40898	0.31447	0.22099	0.12474	0.03007	-0.06683
3653.48	0.40945	0.31491	0.22151	0.12518	0.03059	-0.06631
3652.52	0.41028	0.31572	0.22248	0.12596	0.03152	-0.06537
3651.55	0.41128	0.31675	0.22373	0.12689	0.03271	-0.06416
3650.59	0.41212	0.31762	0.22485	0.12765	0.03377	-0.06305
3649.63	0.41243	0.31799	0.22541	0.12795	0.0343	-0.06245
3648.66	0.41212	0.31775	0.22521	0.12767	0.03409	-0.06258
3647.7	0.41135	0.31705	0.2244	0.12699	0.03325	-0.06332
3646.73	0.41047	0.31623	0.22336	0.1262	0.03216	-0.06433
3645.77	0.4098	0.31558	0.22244	0.12559	0.03119	-0.06528
3644.8	0.40947	0.31525	0.22184	0.12528	0.03054	-0.06596
3643.84	0.40949	0.31521	0.22158	0.12524	0.03025	-0.06633
3642.88	0.40978	0.3154	0.22162	0.12542	0.03026	-0.06643
3641.91	0.41025	0.31574	0.22186	0.12573	0.03045	-0.06632
3640.95	0.41077	0.31616	0.22221	0.1261	0.03075	-0.0661
3639.98	0.41127	0.31663	0.22262	0.12652	0.03109	-0.0658
3639.02	0.41173	0.31712	0.22306	0.12697	0.03145	-0.06546
3638.05	0.41216	0.31762	0.22354	0.12746	0.03185	-0.06509
3637.09	0.41256	0.31811	0.22405	0.12798	0.03229	-0.06469
3636.13	0.41295	0.31857	0.22456	0.12848	0.03276	-0.06427
3635.16	0.41338	0.319	0.22505	0.12895	0.03323	-0.06383
3634.2	0.41389	0.31946	0.22556	0.1294	0.03374	-0.06333
3633.23	0.41457	0.32004	0.22619	0.12989	0.03435	-0.06271
3632.27	0.41545	0.32079	0.22702	0.1305	0.03516	-0.06188
3631.3	0.41645	0.32167	0.22803	0.1312	0.03614	-0.06089
3630.34	0.4173	0.32243	0.22898	0.13182	0.0371	-0.05996
3629.38	0.41768	0.32278	0.22952	0.13213	0.03768	-0.05945
3628.41	0.41743	0.32255	0.22942	0.132	0.03761	-0.05959
3627.45	0.41672	0.3219	0.22875	0.13151	0.03696	-0.06032
3626.48	0.41596	0.32124	0.2279	0.13098	0.0361	-0.06124
3625.52	0.41552	0.32092	0.22728	0.13069	0.03545	-0.06193
3624.56	0.41556	0.32107	0.22708	0.13073	0.03523	-0.06214
3623.59	0.41602	0.3216	0.22732	0.13107	0.03544	-0.06186
3622.63	0.41675	0.32233	0.22789	0.13159	0.03599	-0.06122
3621.66	0.41759	0.32309	0.22867	0.13218	0.03672	-0.06038
3620.7	0.41834	0.32372	0.22946	0.13273	0.03747	-0.05955
3619.73	0.41884	0.32413	0.23008	0.13312	0.03806	-0.05895
3618.77	0.419	0.32427	0.23037	0.1333	0.03837	-0.05869
3617.81	0.41891	0.32423	0.23037	0.13331	0.0384	-0.05875
3616.84	0.41879	0.32418	0.23026	0.13328	0.03833	-0.05893
3615.88	0.41883	0.32428	0.23025	0.13336	0.03835	-0.05901
3614.91	0.41913	0.32456	0.23043	0.1336	0.03852	-0.0589
3613.95	0.41961	0.32495	0.23075	0.13396	0.03882	-0.05861
3612.98	0.42015	0.32535	0.23114	0.13435	0.03914	-0.05826
3612.02	0.42065	0.32572	0.23153	0.13472	0.03941	-0.05792
3611.06	0.42102	0.32605	0.2319	0.13504	0.03965	-0.05764
3610.09	0.42125	0.3263	0.23223	0.13528	0.03983	-0.05742
3609.13	0.42131	0.32643	0.23247	0.13541	0.03994	-0.05729
3608.16	0.42124	0.32642	0.23255	0.13543	0.03993	-0.05729
3607.2	0.42112	0.3263	0.23246	0.13536	0.0398	-0.05741
3606.23	0.42107	0.32616	0.23229	0.13528	0.03962	-0.05761
3605.27	0.42113	0.32612	0.23214	0.1353	0.0395	-0.0578
3604.31	0.42134	0.32625	0.23214	0.13546	0.03954	-0.05788
3603.34	0.42165	0.32655	0.2323	0.13577	0.03973	-0.05782
3602.38	0.42203	0.32697	0.23259	0.1362	0.04005	-0.05763
3601.41	0.42244	0.32744	0.23295	0.13665	0.04042	-0.05734
3600.45	0.42286	0.32789	0.2333	0.13707	0.04076	-0.05702
3599.49	0.42327	0.32831	0.23362	0.1374	0.04107	-0.05669
3598.52	0.42368	0.32871	0.23392	0.13765	0.04134	-0.05636
3597.56	0.4241	0.32908	0.23426	0.13786	0.04162	-0.056
3596.59	0.42453	0.32944	0.23467	0.1381	0.04194	-0.05557
3595.63	0.42497	0.32978	0.23514	0.1384	0.04229	-0.0551
3594.66	0.42541	0.33011	0.23562	0.13876	0.04266	-0.05465
3593.7	0.42583	0.33045	0.23608	0.13916	0.04304	-0.05426
3592.74	0.42627	0.33087	0.23654	0.1396	0.04343	-0.05392
3591.77	0.42678	0.33142	0.23706	0.14011	0.04391	-0.05357
3590.81	0.42741	0.33209	0.23771	0.1407	0.04448	-0.0531
3589.84	0.42812	0.33282	0.23846	0.14132	0.04515	-0.05253
3588.88	0.4288	0.33347	0.23918	0.1419	0.04578	-0.05195
3587.91	0.42933	0.33395	0.2397	0.14233	0.04625	-0.05151
3586.95	0.42963	0.33421	0.23993	0.14255	0.04646	-0.05133
3585.99	0.42975	0.33436	0.23994	0.14265	0.04647	-0.05136
3585.02	0.42984	0.33452	0.23989	0.14273	0.04642	-0.05145
3584.06	0.43004	0.33478	0.23994	0.14291	0.04646	-0.05144
3583.09	0.43039	0.33515	0.24016	0.14321	0.04665	-0.05125
3582.13	0.43086	0.33558	0.2405	0.1436	0.04696	-0.05094
3581.16	0.43136	0.33603	0.24089	0.14401	0.04734	-0.05058
3580.2	0.43186	0.33646	0.24128	0.14441	0.04771	-0.05024
3579.24	0.43234	0.33687	0.24167	0.1448	0.04807	-0.04992
3578.27	0.43282	0.33729	0.2421	0.1452	0.04841	-0.0496
3577.31	0.43334	0.33776	0.24257	0.14565	0.04876	-0.04925
3576.34	0.43391	0.33831	0.24308	0.14617	0.04913	-0.04885
3575.38	0.43452	0.33892	0.24361	0.14676	0.04953	-0.0484
3574.41	0.43515	0.33958	0.24415	0.14738	0.04997	-0.04795
3573.45	0.43577	0.34025	0.24469	0.14802	0.05044	-0.04749
3572.49	0.43641	0.34092	0.24527	0.14864	0.051	-0.04703
3571.52	0.43713	0.34163	0.24596	0.14925	0.05169	-0.04648
3570.56	0.43797	0.34239	0.24682	0.1499	0.05255	-0.04578
3569.59	0.43894	0.34322	0.24781	0.15057	0.05354	-0.0449
3568.63	0.43996	0.34405	0.24885	0.15123	0.05457	-0.04393
3567.67	0.44089	0.34477	0.24977	0.15181	0.05545	-0.04303
3566.7	0.44159	0.34531	0.25047	0.15224	0.05606	-0.04239
3565.74	0.44207	0.34569	0.25093	0.15253	0.05638	-0.04206
3564.77	0.44241	0.346	0.25122	0.15279	0.05652	-0.04194
3563.81	0.44273	0.34637	0.25146	0.15311	0.05663	-0.04186
3562.84	0.44312	0.34683	0.25174	0.15356	0.05684	-0.04171
3561.88	0.44359	0.34738	0.25208	0.15413	0.05716	-0.04144
3560.92	0.4441	0.34798	0.25246	0.15478	0.05757	-0.0411
3559.95	0.44465	0.34859	0.25289	0.15543	0.05799	-0.04073
3558.99	0.44524	0.34918	0.25336	0.15604	0.05839	-0.04038
3558.02	0.44588	0.34976	0.25388	0.15657	0.05877	-0.04003
3557.06	0.44657	0.35038	0.25445	0.15706	0.05915	-0.03966
3556.09	0.44733	0.35106	0.2551	0.15755	0.05961	-0.03921
3555.13	0.44814	0.35183	0.25583	0.1581	0.06017	-0.03868
3554.17	0.44899	0.35267	0.25664	0.15874	0.06084	-0.03805
3553.2	0.44988	0.35356	0.25749	0.15947	0.06155	-0.03737
3552.24	0.45077	0.35443	0.25832	0.16024	0.06226	-0.03671
3551.27	0.45166	0.35525	0.2591	0.16102	0.06292	-0.0361
3550.31	0.45254	0.35604	0.25982	0.16178	0.06356	-0.03553
3549.34	0.45344	0.35683	0.26055	0.16254	0.06425	-0.03493
3548.38	0.45437	0.35766	0.26135	0.16329	0.06501	-0.03425
3547.42	0.45533	0.35855	0.26225	0.16405	0.06583	-0.03348
3546.45	0.45627	0.35947	0.2632	0.16479	0.06665	-0.03267
3545.49	0.45719	0.36037	0.26412	0.16549	0.06739	-0.0319
3544.52	0.45806	0.36121	0.26496	0.16617	0.06804	-0.03122
3543.56	0.45891	0.36199	0.2657	0.16684	0.0686	-0.03065
3542.6	0.45974	0.3627	0.26638	0.16754	0.0691	-0.03015
3541.63	0.46058	0.3634	0.26705	0.16828	0.0696	-0.02968
3540.67	0.46142	0.36414	0.26773	0.16905	0.07018	-0.02919
3539.7	0.46228	0.36495	0.26845	0.16985	0.07087	-0.02863
3538.74	0.46319	0.36586	0.26921	0.17069	0.07167	-0.02796
3537.77	0.46414	0.36685	0.27	0.17158	0.07254	-0.02719
3536.81	0.46512	0.36787	0.27083	0.17249	0.07342	-0.02637
3535.85	0.46611	0.36889	0.27171	0.17336	0.07424	-0.02556
3534.88	0.46709	0.36988	0.27262	0.17416	0.07501	-0.02482
3533.92	0.46809	0.37086	0.27358	0.17489	0.07577	-0.02413
3532.95	0.46913	0.37185	0.27457	0.17563	0.07658	-0.02342
3531.99	0.47026	0.37289	0.27562	0.17647	0.07747	-0.02264
3531.02	0.47144	0.37397	0.27669	0.17744	0.07843	-0.02176
3530.06	0.47264	0.37506	0.27776	0.17853	0.07941	-0.02085
3529.1	0.4738	0.37612	0.27878	0.17963	0.08035	-0.01999
3528.13	0.47489	0.37713	0.27975	0.18065	0.08121	-0.01923
3527.17	0.4759	0.37809	0.28069	0.18157	0.08197	-0.01856
3526.2	0.47687	0.37905	0.28163	0.18239	0.08269	-0.01792
3525.24	0.47783	0.38002	0.2826	0.18319	0.08339	-0.01725
3524.27	0.47883	0.38102	0.28358	0.18401	0.0841	-0.0165
3523.31	0.4799	0.38204	0.28455	0.18487	0.08482	-0.01569
3522.35	0.48104	0.38307	0.28549	0.18575	0.08557	-0.01486
3521.38	0.48222	0.38411	0.28639	0.18666	0.08633	-0.01405
3520.42	0.48341	0.38519	0.2873	0.18759	0.08713	-0.01327
3519.45	0.48458	0.3863	0.28825	0.18855	0.08798	-0.01251
3518.49	0.48572	0.38743	0.28926	0.18954	0.08887	-0.01174
3517.53	0.48686	0.38857	0.29031	0.19055	0.08981	-0.01096
3516.56	0.48804	0.38969	0.29138	0.19157	0.09077	-0.01016
3515.6	0.48927	0.39079	0.29248	0.1926	0.09176	-0.00935
3514.63	0.49051	0.3919	0.2936	0.19362	0.09277	-0.00852
3513.67	0.49176	0.39304	0.29477	0.19464	0.0938	-0.00764
3512.7	0.49302	0.39424	0.29598	0.19567	0.09485	-0.00669
3511.74	0.49431	0.39548	0.29721	0.19675	0.09592	-0.00566
3510.78	0.49565	0.39677	0.29844	0.19788	0.097	-0.00459
3509.81	0.49702	0.39806	0.29963	0.19905	0.09808	-0.0035
3508.85	0.49838	0.39933	0.30078	0.20022	0.09914	-0.00248
3507.88	0.4997	0.40056	0.30188	0.20133	0.10016	-0.00155
3506.92	0.50097	0.40178	0.30297	0.20237	0.10115	-0.00071
3505.95	0.50223	0.403	0.30407	0.20336	0.10212	9e-05
3504.99	0.5035	0.40423	0.30518	0.20433	0.10307	0.00091
3504.03	0.50481	0.40546	0.30629	0.20532	0.10401	0.00181
3503.06	0.50615	0.4067	0.30741	0.20633	0.10495	0.00279
3502.1	0.50749	0.40795	0.30854	0.20737	0.10588	0.00381
3501.13	0.50881	0.40921	0.30969	0.20844	0.10683	0.00484
3500.17	0.51013	0.41049	0.31086	0.20956	0.1078	0.00582
3499.2	0.51145	0.41178	0.31204	0.21073	0.1088	0.00675
3498.24	0.51278	0.41307	0.31322	0.21196	0.10983	0.00766
3497.28	0.51413	0.41435	0.31441	0.21323	0.1109	0.00858
3496.31	0.5155	0.41563	0.31564	0.21451	0.11201	0.00954
3495.35	0.51689	0.41694	0.31691	0.21576	0.11315	0.01055
3494.38	0.51826	0.41827	0.31821	0.21695	0.11427	0.01158
3493.42	0.5196	0.41962	0.31953	0.21808	0.11535	0.0126
3492.46	0.52091	0.42099	0.32084	0.21916	0.11638	0.0136
3491.49	0.52221	0.42236	0.32213	0.22022	0.1174	0.01457
3490.53	0.52356	0.42373	0.3234	0.22128	0.11844	0.01554
3489.56	0.52497	0.4251	0.32469	0.22236	0.11953	0.01651
3488.6	0.52646	0.42648	0.32599	0.22346	0.12067	0.01752
3487.63	0.52803	0.42787	0.32733	0.22462	0.12184	0.01859
3486.67	0.52966	0.42931	0.32868	0.22586	0.12305	0.01973
3485.71	0.53133	0.4308	0.33003	0.22719	0.1243	0.0209
3484.74	0.53299	0.43233	0.33134	0.22861	0.12561	0.02208
3483.78	0.53461	0.43387	0.33262	0.23007	0.12694	0.0232
3482.81	0.53617	0.43538	0.33386	0.23152	0.12825	0.02428
3481.85	0.53767	0.43684	0.33512	0.23293	0.12949	0.02532
3480.88	0.53918	0.43828	0.33644	0.23428	0.13066	0.02638
3479.92	0.54074	0.43972	0.33787	0.23561	0.13179	0.02747
3478.96	0.54237	0.44119	0.33941	0.23693	0.13291	0.02862
3477.99	0.54402	0.44269	0.34102	0.23826	0.13406	0.02981
3477.03	0.54564	0.44418	0.34264	0.23959	0.13523	0.03104
3476.06	0.54719	0.44566	0.34423	0.24091	0.13643	0.03231
3475.1	0.54868	0.44713	0.34575	0.24223	0.13763	0.03359
3474.13	0.55013	0.44861	0.3472	0.24356	0.13885	0.03486
3473.17	0.55163	0.45015	0.34862	0.24493	0.1401	0.0361
3472.21	0.55321	0.45175	0.35003	0.24634	0.1414	0.03731
3471.24	0.55489	0.45338	0.35148	0.24779	0.14276	0.03852
3470.28	0.55666	0.45502	0.35297	0.24926	0.14418	0.03974
3469.31	0.55846	0.45663	0.35451	0.25072	0.14561	0.04097
3468.35	0.56023	0.4582	0.35604	0.25213	0.14701	0.04219
3467.38	0.56195	0.45973	0.35751	0.2535	0.14833	0.04338
3466.42	0.56363	0.46123	0.35893	0.25483	0.14959	0.04457
3465.46	0.5653	0.46272	0.3603	0.25615	0.15083	0.04579
3464.49	0.56698	0.46423	0.36168	0.25747	0.15207	0.04703
3463.53	0.56866	0.46578	0.3631	0.2588	0.15332	0.04828
3462.56	0.57033	0.46737	0.36454	0.26013	0.15456	0.04948
3461.6	0.57199	0.46902	0.36597	0.26146	0.15578	0.05063
3460.64	0.57362	0.47068	0.36739	0.26281	0.15696	0.05175
3459.67	0.57522	0.47234	0.36879	0.26419	0.15816	0.05288
3458.71	0.57679	0.47398	0.37021	0.26559	0.1594	0.05406
3457.74	0.57833	0.47558	0.37169	0.26699	0.16069	0.05528
3456.78	0.57987	0.47712	0.37323	0.26837	0.16202	0.05649
3455.81	0.58142	0.4786	0.3748	0.26972	0.16333	0.05767
3454.85	0.583	0.48002	0.37634	0.27103	0.16459	0.0588
3453.89	0.58461	0.48141	0.37781	0.27232	0.16578	0.05989
3452.92	0.58622	0.48279	0.37921	0.27359	0.16695	0.06099
3451.96	0.58783	0.48422	0.38059	0.27488	0.16814	0.06215
3450.99	0.58943	0.48572	0.38198	0.27622	0.16941	0.06339
3450.03	0.59101	0.48728	0.38342	0.27764	0.17075	0.06472
3449.06	0.59258	0.48889	0.38494	0.27915	0.17214	0.06608
3448.1	0.59416	0.49056	0.38652	0.28074	0.17354	0.06745
3447.14	0.59575	0.49226	0.38814	0.28236	0.1749	0.06877
3446.17	0.59737	0.49397	0.38976	0.28394	0.1762	0.07002
3445.21	0.59902	0.49563	0.39136	0.28542	0.17743	0.07119
3444.24	0.60068	0.49718	0.39292	0.28677	0.17862	0.0723
3443.28	0.60232	0.49862	0.39441	0.288	0.17981	0.07337
3442.31	0.60396	0.50003	0.39584	0.28918	0.18104	0.07444
3441.35	0.60561	0.50146	0.39724	0.29041	0.18235	0.07555
3440.39	0.60729	0.50298	0.39862	0.29173	0.18373	0.07673
3439.42	0.60901	0.50458	0.4	0.29316	0.18514	0.07798
3438.46	0.61073	0.50619	0.40139	0.29464	0.18658	0.07927
3437.49	0.61242	0.50777	0.40278	0.29611	0.188	0.08056
3436.53	0.61402	0.50928	0.40416	0.29752	0.18939	0.08181
3435.57	0.61552	0.51071	0.4055	0.29885	0.19071	0.08297
3434.6	0.61694	0.5121	0.40681	0.30012	0.19197	0.08404
3433.64	0.61833	0.51349	0.40809	0.30137	0.19316	0.08504
3432.67	0.61976	0.5149	0.40938	0.30263	0.19431	0.08604
3431.71	0.62125	0.51634	0.41071	0.30391	0.19544	0.08709
3430.74	0.62281	0.51782	0.41211	0.30522	0.19657	0.08824
3429.78	0.62441	0.5193	0.41356	0.30654	0.19771	0.08946
3428.82	0.62601	0.52077	0.41503	0.30787	0.19888	0.09069
3427.85	0.62757	0.52221	0.41647	0.30922	0.20009	0.09187
3426.89	0.62907	0.52366	0.4179	0.3106	0.20134	0.09301
3425.92	0.63054	0.52513	0.41936	0.312	0.20263	0.09414
3424.96	0.63196	0.52665	0.42086	0.31341	0.20395	0.09533
3423.99	0.63336	0.52818	0.42242	0.31478	0.20528	0.0966
3423.03	0.63475	0.52971	0.42396	0.31608	0.2066	0.09795
3422.07	0.63615	0.5312	0.42546	0.31735	0.20792	0.09931
3421.1	0.63759	0.53267	0.42688	0.31861	0.20924	0.10061
3420.14	0.63907	0.53413	0.42824	0.31991	0.21057	0.1018
3419.17	0.64055	0.5356	0.42956	0.32124	0.21187	0.10289
3418.21	0.64202	0.53705	0.43086	0.32259	0.21311	0.1039
3417.24	0.64347	0.5385	0.43215	0.32393	0.21426	0.10492
3416.28	0.64497	0.53992	0.43346	0.32525	0.21538	0.10601
3415.32	0.64654	0.54134	0.43482	0.32655	0.21652	0.10717
3414.35	0.64821	0.54278	0.43625	0.32785	0.21773	0.10837
3413.39	0.64995	0.54425	0.43772	0.32915	0.21901	0.10957
3412.42	0.65172	0.54574	0.43921	0.33045	0.22032	0.11073
3411.46	0.65346	0.54723	0.44065	0.33174	0.22158	0.11184
3410.5	0.65512	0.5487	0.442	0.33299	0.22276	0.11293
3409.53	0.65665	0.55009	0.44325	0.33422	0.22384	0.11399
3408.57	0.65806	0.5514	0.44442	0.33542	0.22484	0.11502
3407.6	0.65936	0.55264	0.44556	0.33664	0.22584	0.11603
3406.64	0.6606	0.55385	0.44674	0.33789	0.2269	0.11705
3405.67	0.66186	0.55508	0.44804	0.33921	0.22804	0.11812
3404.71	0.66318	0.55639	0.44949	0.34061	0.22926	0.11925
3403.75	0.66457	0.5578	0.45105	0.34205	0.23049	0.12043
3402.78	0.66602	0.55929	0.45262	0.34348	0.2317	0.12163
3401.82	0.66748	0.56083	0.4541	0.34486	0.23286	0.1228
3400.85	0.66892	0.56236	0.4554	0.34613	0.23398	0.12393
3399.89	0.67032	0.56385	0.45654	0.34728	0.23509	0.12503
3398.92	0.67169	0.56529	0.45761	0.34834	0.23624	0.12609
3397.96	0.67309	0.56667	0.45871	0.34938	0.23743	0.12714
3397	0.67457	0.56803	0.4599	0.35044	0.23861	0.12818
3396.03	0.67611	0.56938	0.46119	0.35154	0.23975	0.12921
3395.07	0.67767	0.57073	0.46251	0.35265	0.2408	0.13022
3394.1	0.67915	0.57206	0.46379	0.35374	0.24178	0.13122
3393.14	0.6805	0.57331	0.465	0.35479	0.24271	0.13218
3392.17	0.68173	0.57449	0.46613	0.3558	0.24364	0.13311
3391.21	0.68288	0.5756	0.46722	0.35682	0.24464	0.13403
3390.25	0.68404	0.57673	0.46831	0.35788	0.24572	0.13494
3389.28	0.68526	0.5779	0.46943	0.35898	0.24688	0.13587
3388.32	0.68652	0.57913	0.47057	0.3601	0.24806	0.13678
3387.35	0.68776	0.58037	0.47171	0.36124	0.24917	0.13769
3386.39	0.68894	0.58156	0.47284	0.36238	0.25018	0.13858
3385.43	0.69003	0.58267	0.47393	0.36354	0.25109	0.13947
3384.46	0.69108	0.5837	0.475	0.3647	0.25191	0.14037
3383.5	0.69211	0.58469	0.47605	0.36582	0.25271	0.14127
3382.53	0.69316	0.58568	0.47708	0.36684	0.25351	0.14215
3381.57	0.6942	0.58666	0.47809	0.36775	0.25431	0.14302
3380.6	0.69521	0.58765	0.47907	0.36856	0.25511	0.14386
3379.64	0.69622	0.58863	0.48002	0.36931	0.25593	0.14466
3378.68	0.69722	0.58962	0.48092	0.37005	0.25675	0.14541
3377.71	0.69822	0.59059	0.48177	0.37081	0.25759	0.14609
3376.75	0.69919	0.59153	0.48258	0.37157	0.25843	0.14671
3375.78	0.70012	0.5924	0.48335	0.37231	0.25924	0.14729
3374.82	0.70102	0.59319	0.48406	0.37304	0.26001	0.14784
3373.85	0.70189	0.59391	0.48475	0.37376	0.26072	0.14841
3372.89	0.70276	0.59464	0.48543	0.37448	0.26141	0.149
3371.93	0.70363	0.59543	0.48614	0.37521	0.2621	0.14963
3370.96	0.70448	0.59628	0.48688	0.37591	0.26282	0.15029
3370	0.70527	0.59715	0.48764	0.37655	0.26352	0.15095
3369.03	0.70599	0.59794	0.48839	0.37711	0.26415	0.15156
3368.07	0.70665	0.59861	0.48912	0.37762	0.26467	0.15213
3367.1	0.70726	0.59915	0.4898	0.37813	0.26506	0.15263
3366.14	0.70787	0.59964	0.49045	0.37868	0.26538	0.15309
3365.18	0.70849	0.60013	0.49107	0.37929	0.26566	0.15349
3364.21	0.70913	0.60067	0.49166	0.37993	0.26597	0.15386
3363.25	0.70978	0.60127	0.49225	0.38057	0.26635	0.15423
3362.28	0.71045	0.60193	0.49282	0.38116	0.26683	0.15464
3361.32	0.71112	0.60261	0.49336	0.38169	0.26738	0.15509
3360.36	0.71176	0.60326	0.49383	0.38217	0.26796	0.15556
3359.39	0.71233	0.60385	0.49422	0.38261	0.26849	0.15599
3358.43	0.71284	0.60436	0.49454	0.38301	0.26891	0.15637
3357.46	0.7133	0.60482	0.49484	0.38339	0.26921	0.15668
3356.5	0.71374	0.60524	0.49516	0.38377	0.26945	0.15696
3355.53	0.71418	0.60564	0.49551	0.38413	0.26968	0.15721
3354.57	0.71462	0.60603	0.49588	0.38447	0.26995	0.15742
3353.61	0.715	0.60638	0.49625	0.38474	0.27026	0.15758
3352.64	0.71527	0.60666	0.49657	0.38493	0.27054	0.15767
3351.68	0.71541	0.60687	0.49682	0.38502	0.27076	0.15772
3350.71	0.71549	0.60706	0.49702	0.38505	0.27091	0.15774
3349.75	0.7156	0.60726	0.49718	0.38505	0.27102	0.15777
3348.78	0.7158	0.60752	0.49732	0.38508	0.27116	0.15786
3347.82	0.7161	0.60783	0.49745	0.38514	0.27132	0.15801
3346.86	0.7164	0.60813	0.49756	0.38526	0.27148	0.1582
3345.89	0.71661	0.60833	0.49764	0.3854	0.27158	0.15836
3344.93	0.71666	0.60838	0.49767	0.38555	0.27156	0.15845
3343.96	0.71653	0.60828	0.49767	0.38567	0.27145	0.15843
3343	0.71631	0.60809	0.49763	0.38571	0.27128	0.1583
3342.03	0.71607	0.60786	0.49756	0.38564	0.27109	0.1581
3341.07	0.71587	0.60762	0.49745	0.38547	0.27089	0.15787
3340.11	0.71572	0.60739	0.4973	0.38521	0.2707	0.15764
3339.14	0.71559	0.60717	0.49711	0.38491	0.27052	0.15742
3338.18	0.71544	0.60695	0.4969	0.38463	0.27034	0.15718
3337.21	0.71526	0.60672	0.49666	0.38441	0.2702	0.15692
3336.25	0.71503	0.60648	0.49644	0.38426	0.27008	0.15664
3335.28	0.7148	0.60622	0.49623	0.38416	0.26994	0.15637
3334.32	0.71456	0.60593	0.49604	0.38406	0.26975	0.15614
3333.36	0.71433	0.60561	0.49585	0.38391	0.26947	0.15595
3332.39	0.71408	0.60529	0.49562	0.38367	0.26912	0.15579
3331.43	0.71377	0.60497	0.49532	0.38335	0.26868	0.15559
3330.46	0.71339	0.60468	0.49495	0.38297	0.2682	0.15535
3329.5	0.71291	0.60437	0.49453	0.38253	0.26769	0.15503
3328.54	0.71236	0.60404	0.4941	0.38204	0.26718	0.15465
3327.57	0.71175	0.60365	0.49369	0.38152	0.26668	0.15423
3326.61	0.71112	0.60321	0.49329	0.38096	0.26621	0.15376
3325.64	0.71053	0.60272	0.49286	0.3804	0.26577	0.15325
3324.68	0.70999	0.60218	0.49237	0.37986	0.26537	0.15272
3323.71	0.70949	0.60163	0.49182	0.37938	0.26498	0.15218
3322.75	0.70902	0.60107	0.49124	0.37895	0.26455	0.15165
3321.79	0.70855	0.60052	0.49065	0.37855	0.26405	0.15112
3320.82	0.70808	0.59997	0.49007	0.37811	0.26345	0.15058
3319.86	0.70763	0.59944	0.48948	0.37762	0.26282	0.15001
3318.89	0.70719	0.5989	0.4889	0.37707	0.26221	0.14945
3317.93	0.70677	0.59836	0.48831	0.37649	0.26168	0.1489
3316.96	0.70635	0.5978	0.48772	0.3759	0.26124	0.1484
3316	0.70588	0.59721	0.48712	0.37533	0.26082	0.14793
3315.04	0.70533	0.59658	0.48655	0.37476	0.2604	0.14749
3314.07	0.7047	0.59593	0.48601	0.37417	0.25994	0.14706
3313.11	0.70399	0.59526	0.48547	0.37356	0.25946	0.14663
3312.14	0.70323	0.59459	0.4849	0.37295	0.25895	0.1462
3311.18	0.70247	0.59395	0.48428	0.37238	0.25845	0.14576
3310.21	0.70175	0.59335	0.48362	0.37186	0.25795	0.14529
3309.25	0.70112	0.59279	0.48296	0.3714	0.25746	0.1448
3308.29	0.70053	0.59225	0.48235	0.37094	0.25699	0.14427
3307.32	0.69993	0.59167	0.48177	0.37043	0.25651	0.14371
3306.36	0.69922	0.59102	0.48118	0.36983	0.25597	0.14311
3305.39	0.69839	0.59025	0.48052	0.36912	0.25531	0.14245
3304.43	0.69745	0.58939	0.47975	0.36833	0.25452	0.14176
3303.47	0.69647	0.58845	0.47891	0.36751	0.25362	0.14103
3302.5	0.69551	0.58751	0.47803	0.36671	0.25269	0.14028
3301.54	0.69459	0.58659	0.47714	0.36592	0.25182	0.1395
3300.57	0.69372	0.58572	0.47628	0.36516	0.25105	0.1387
3299.61	0.69288	0.58488	0.47546	0.36437	0.25036	0.13791
3298.64	0.69204	0.58404	0.47468	0.36354	0.2497	0.13713
3297.68	0.69117	0.58317	0.47395	0.36265	0.24901	0.13638
3296.72	0.69025	0.58228	0.47323	0.36173	0.24826	0.13566
3295.75	0.68925	0.58138	0.4725	0.36082	0.24745	0.13498
3294.79	0.68821	0.58049	0.47173	0.35996	0.24661	0.13431
3293.82	0.68717	0.57961	0.47087	0.35918	0.24576	0.13365
3292.86	0.68615	0.57875	0.46989	0.35845	0.24491	0.13297
3291.89	0.68515	0.57786	0.46883	0.35771	0.24408	0.13223
3290.93	0.68413	0.57692	0.46771	0.35691	0.24325	0.13141
3289.97	0.68307	0.57592	0.46661	0.35601	0.24244	0.13051
3289	0.68197	0.57486	0.46556	0.35504	0.24163	0.12957
3288.04	0.68088	0.57377	0.46459	0.35406	0.24081	0.12864
3287.07	0.67983	0.57271	0.46368	0.35312	0.23998	0.12774
3286.11	0.67884	0.57167	0.46278	0.35223	0.23911	0.1269
3285.14	0.67788	0.57066	0.46184	0.35134	0.23819	0.1261
3284.18	0.6769	0.56965	0.46082	0.35038	0.23723	0.12529
3283.22	0.67584	0.5686	0.45972	0.34932	0.23624	0.12443
3282.25	0.67468	0.56752	0.45854	0.34818	0.23525	0.1235
3281.29	0.67344	0.56639	0.45737	0.34702	0.23427	0.12254
3280.32	0.67218	0.56526	0.45625	0.34592	0.23334	0.12159
3279.36	0.67097	0.56413	0.45523	0.34492	0.23244	0.12071
3278.4	0.66985	0.563	0.45431	0.34402	0.23156	0.1199
3277.43	0.6688	0.56187	0.45342	0.34316	0.23069	0.11916
3276.47	0.66778	0.56072	0.45249	0.34227	0.2298	0.11842
3275.5	0.66674	0.55952	0.45147	0.34131	0.22889	0.11764
3274.54	0.66566	0.55829	0.45036	0.34027	0.22796	0.11681
3273.57	0.66451	0.55705	0.44921	0.33918	0.22702	0.11593
3272.61	0.66329	0.55585	0.44805	0.33809	0.22607	0.11505
3271.65	0.66199	0.55472	0.44693	0.33701	0.2251	0.1142
3270.68	0.66063	0.55364	0.44583	0.33595	0.2241	0.11335
3269.72	0.65927	0.55258	0.44471	0.33489	0.22307	0.11248
3268.75	0.65793	0.55149	0.44356	0.33381	0.22201	0.11156
3267.79	0.65664	0.55035	0.4424	0.33272	0.22097	0.11058
3266.82	0.65539	0.54914	0.44126	0.33162	0.21995	0.10958
3265.86	0.65415	0.54788	0.44016	0.3305	0.21897	0.10859
3264.9	0.65288	0.54658	0.43907	0.32937	0.21802	0.10762
3263.93	0.65158	0.54527	0.43796	0.32825	0.21707	0.10664
3262.97	0.65025	0.54398	0.43678	0.32713	0.21608	0.10565
3262	0.64891	0.54273	0.43553	0.32605	0.21503	0.10463
3261.04	0.64758	0.54149	0.43421	0.32499	0.21392	0.1036
3260.07	0.64626	0.54023	0.43287	0.32393	0.21279	0.10256
3259.11	0.64495	0.53896	0.4316	0.32286	0.2117	0.10154
3258.15	0.64367	0.5377	0.43043	0.32179	0.21068	0.10055
3257.18	0.6424	0.53647	0.42937	0.32074	0.20974	0.09959
3256.22	0.64112	0.53528	0.42837	0.31969	0.20884	0.09865
3255.25	0.63982	0.5341	0.42732	0.31863	0.20791	0.09772
3254.29	0.63849	0.53287	0.42617	0.31752	0.20691	0.09676
3253.33	0.63717	0.53158	0.42491	0.31635	0.20585	0.0958
3252.36	0.63589	0.53021	0.42359	0.31513	0.20477	0.09487
3251.4	0.63464	0.52882	0.42227	0.31391	0.20371	0.09398
3250.43	0.6334	0.52744	0.421	0.31272	0.20266	0.09312
3249.47	0.63208	0.5261	0.41981	0.31158	0.20162	0.09225
3248.5	0.63067	0.52481	0.41868	0.31047	0.20057	0.09135
3247.54	0.62915	0.52356	0.41756	0.30937	0.19949	0.0904
3246.58	0.62758	0.5223	0.41641	0.30825	0.1984	0.08938
3245.61	0.62601	0.52101	0.41517	0.30712	0.19729	0.08833
3244.65	0.6245	0.51969	0.41385	0.30597	0.19618	0.08726
3243.68	0.62307	0.51835	0.41248	0.30481	0.19509	0.08619
3242.72	0.6217	0.517	0.41115	0.30366	0.19403	0.08514
3241.75	0.62039	0.51566	0.4099	0.30251	0.19298	0.08411
3240.79	0.61909	0.51432	0.40872	0.30136	0.19194	0.08308
3239.83	0.61779	0.51296	0.40756	0.3002	0.19088	0.08207
3238.86	0.61647	0.5116	0.40633	0.29903	0.1898	0.08107
3237.9	0.61512	0.51024	0.40501	0.29781	0.1887	0.0801
3236.93	0.61375	0.50889	0.40365	0.29657	0.18762	0.07917
3235.97	0.61237	0.50757	0.40229	0.29531	0.18656	0.07826
3235	0.61101	0.50628	0.40102	0.29408	0.18554	0.07737
3234.04	0.60968	0.50502	0.39985	0.29292	0.18455	0.0765
3233.08	0.60838	0.50379	0.39879	0.29184	0.18359	0.07564
3232.11	0.60709	0.50257	0.3978	0.29081	0.18262	0.0748
3231.15	0.60578	0.5013	0.39682	0.2898	0.18164	0.07395
3230.18	0.60444	0.49996	0.39579	0.28875	0.18063	0.07306
3229.22	0.60308	0.49854	0.39468	0.28762	0.17958	0.07214
3228.25	0.60169	0.49708	0.39348	0.28646	0.17851	0.07119
3227.29	0.60031	0.49568	0.39222	0.28533	0.17747	0.07023
3226.33	0.59894	0.49442	0.39096	0.28431	0.17648	0.06928
3225.36	0.59759	0.4933	0.38972	0.28339	0.17555	0.06833
3224.4	0.59623	0.49226	0.38851	0.28252	0.17463	0.06735
3223.43	0.59484	0.49117	0.3873	0.28158	0.17368	0.06633
3222.47	0.59339	0.48994	0.38606	0.28049	0.17263	0.06527
3221.51	0.59189	0.48854	0.38478	0.27927	0.17149	0.06419
3220.54	0.59037	0.48704	0.38348	0.27798	0.1703	0.06314
3219.58	0.58887	0.48556	0.38219	0.2767	0.16913	0.06213
3218.61	0.58742	0.48417	0.38091	0.27551	0.16806	0.06118
3217.65	0.58602	0.4829	0.37965	0.27437	0.16707	0.06024
3216.68	0.58466	0.4817	0.37841	0.27325	0.16614	0.0593
3215.72	0.5833	0.4805	0.37715	0.2721	0.16519	0.05835
3214.76	0.58195	0.47925	0.37589	0.2709	0.16419	0.05738
3213.79	0.58061	0.47796	0.37461	0.2697	0.16314	0.05643
3212.83	0.57928	0.47666	0.37335	0.26856	0.16207	0.05553
3211.86	0.57795	0.4754	0.37212	0.2675	0.16102	0.05467
3210.9	0.5766	0.47419	0.37094	0.26651	0.16	0.05385
3209.93	0.57525	0.473	0.36981	0.26553	0.159	0.05305
3208.97	0.57389	0.47178	0.36872	0.2645	0.15802	0.05224
3208.01	0.57256	0.47053	0.36763	0.26339	0.15705	0.05138
3207.04	0.57123	0.46923	0.3665	0.26223	0.15608	0.05046
3206.08	0.56989	0.46792	0.36532	0.26107	0.1551	0.04947
3205.11	0.56853	0.4666	0.36408	0.25996	0.1541	0.04844
3204.15	0.56716	0.46531	0.36283	0.25891	0.15309	0.0474
3203.18	0.56582	0.46407	0.36161	0.2579	0.15209	0.04643
3202.22	0.56453	0.46286	0.36046	0.2569	0.15113	0.04553
3201.26	0.56328	0.4617	0.3594	0.25588	0.15021	0.04472
3200.29	0.56206	0.46055	0.3584	0.25484	0.14933	0.04396
3199.33	0.56084	0.45939	0.35743	0.25377	0.14846	0.04322
3198.36	0.5596	0.45823	0.35646	0.2527	0.14757	0.04247
3197.4	0.55834	0.45704	0.35547	0.25165	0.14665	0.04169
3196.44	0.55707	0.45584	0.35442	0.25063	0.1457	0.04088
3195.47	0.55579	0.4546	0.35331	0.24963	0.14473	0.04003
3194.51	0.55452	0.45334	0.35212	0.24863	0.14377	0.03915
3193.54	0.55326	0.45211	0.35087	0.24764	0.14285	0.03824
3192.58	0.55202	0.45092	0.34963	0.24665	0.14196	0.03734
3191.61	0.5508	0.44978	0.34843	0.24565	0.14111	0.03645
3190.65	0.5496	0.44867	0.34733	0.24466	0.14028	0.03561
3189.69	0.54842	0.44756	0.34629	0.24365	0.13944	0.0348
3188.72	0.54724	0.44644	0.3453	0.24262	0.13859	0.03402
3187.76	0.54604	0.44529	0.3443	0.24156	0.13771	0.03326
3186.79	0.54483	0.44412	0.34326	0.24048	0.13683	0.03249
3185.83	0.54359	0.44294	0.3422	0.23943	0.13595	0.03171
3184.86	0.54233	0.44174	0.34113	0.23843	0.13508	0.03089
3183.9	0.54107	0.44054	0.34006	0.23748	0.1342	0.03004
3182.94	0.53981	0.43934	0.33896	0.23655	0.13329	0.02917
3181.97	0.53856	0.43818	0.33782	0.23559	0.13235	0.02826
3181.01	0.53734	0.43705	0.33666	0.23458	0.1314	0.02736
3180.04	0.53616	0.43595	0.33553	0.23356	0.13048	0.0265
3179.08	0.53503	0.43487	0.33447	0.23258	0.12964	0.02572
3178.11	0.53392	0.4338	0.33352	0.23169	0.12887	0.02502
3177.15	0.53279	0.43274	0.33263	0.23086	0.12814	0.0244
3176.19	0.53161	0.43168	0.33175	0.23007	0.12738	0.02378
3175.22	0.53041	0.43065	0.33086	0.22927	0.12658	0.02315
3174.26	0.52922	0.42964	0.32994	0.22845	0.12574	0.02248
3173.29	0.52808	0.42865	0.32902	0.22764	0.12491	0.02179
3172.33	0.52699	0.42768	0.3281	0.22684	0.12412	0.02111
3171.37	0.5259	0.42668	0.32717	0.22601	0.12336	0.02042
3170.4	0.52477	0.42564	0.32621	0.22513	0.12261	0.01973
3169.44	0.52357	0.42456	0.32522	0.22419	0.12183	0.01899
3168.47	0.52234	0.42344	0.3242	0.2232	0.12101	0.01822
3167.51	0.52113	0.42232	0.32318	0.2222	0.12017	0.0174
3166.54	0.51997	0.42123	0.32215	0.22123	0.11931	0.01658
3165.58	0.51889	0.42019	0.32115	0.22033	0.11846	0.01579
3164.62	0.51789	0.41921	0.32019	0.2195	0.11765	0.01506
3163.65	0.51695	0.41829	0.31931	0.21874	0.11689	0.01441
3162.69	0.51607	0.4174	0.31849	0.21803	0.11619	0.01384
3161.72	0.51522	0.41655	0.31774	0.21734	0.11555	0.01332
3160.76	0.51437	0.41572	0.317	0.21665	0.11493	0.0128
3159.79	0.51347	0.41488	0.31625	0.21592	0.1143	0.01223
3158.83	0.51251	0.41401	0.31546	0.21516	0.11363	0.0116
3157.87	0.51149	0.41309	0.31462	0.21435	0.11294	0.01091
3156.9	0.51043	0.41215	0.31374	0.21352	0.11224	0.01019
3155.94	0.50938	0.41124	0.31284	0.2127	0.11155	0.0095
3154.97	0.50838	0.41037	0.31197	0.21195	0.1109	0.00887
3154.01	0.50744	0.40956	0.31116	0.21129	0.11031	0.00833
3153.04	0.50658	0.40879	0.31043	0.21071	0.10979	0.00785
3152.08	0.50578	0.40801	0.30978	0.21017	0.1093	0.0074
3151.12	0.50502	0.4072	0.30916	0.20962	0.1088	0.00696
3150.15	0.50427	0.40635	0.30853	0.20901	0.10825	0.00648
3149.19	0.5035	0.40548	0.30786	0.20836	0.10766	0.00596
3148.22	0.5027	0.40463	0.30717	0.20768	0.10704	0.00543
3147.26	0.50187	0.40379	0.30646	0.20698	0.10643	0.0049
3146.3	0.50104	0.40299	0.30575	0.20626	0.10585	0.00438
3145.33	0.50021	0.40223	0.30504	0.20553	0.10531	0.00388
3144.37	0.49941	0.4015	0.30434	0.20479	0.10477	0.00338
3143.4	0.49865	0.40082	0.30363	0.20407	0.1042	0.00288
3142.44	0.4979	0.40016	0.30292	0.20339	0.10362	0.00238
3141.47	0.49715	0.39952	0.3022	0.20279	0.10303	0.00189
3140.51	0.49638	0.39888	0.3015	0.20225	0.10245	0.00138
3139.55	0.4956	0.39824	0.30083	0.20176	0.10191	0.00088
3138.58	0.49484	0.39761	0.30021	0.20129	0.10142	0.00038
3137.62	0.49409	0.397	0.29963	0.20082	0.10097	-0.0001
3136.65	0.49334	0.39639	0.29908	0.20032	0.10053	-0.00056
3135.69	0.49258	0.39575	0.29852	0.19978	0.10007	-0.00097
3134.72	0.49179	0.39506	0.2979	0.19921	0.09956	-0.00136
3133.76	0.49098	0.39431	0.29724	0.19862	0.09902	-0.00175
3132.8	0.4902	0.39353	0.29655	0.19802	0.09847	-0.00217
3131.83	0.48946	0.39275	0.29586	0.19742	0.09791	-0.00263
3130.87	0.48877	0.39199	0.2952	0.19681	0.09737	-0.00314
3129.9	0.48813	0.39128	0.29461	0.19622	0.09686	-0.00368
3128.94	0.4875	0.39062	0.29406	0.19566	0.09638	-0.00421
3127.97	0.48686	0.39	0.29353	0.19513	0.09591	-0.00471
3127.01	0.48618	0.38941	0.29297	0.19462	0.09544	-0.00516
3126.05	0.48546	0.38881	0.29238	0.19412	0.09496	-0.00556
3125.08	0.48471	0.3882	0.29174	0.1936	0.09447	-0.00594
3124.12	0.48397	0.38757	0.29111	0.1931	0.09398	-0.00628
3123.15	0.48326	0.38695	0.2905	0.19262	0.09353	-0.00662
3122.19	0.48261	0.38635	0.28996	0.19216	0.09312	-0.00695
3121.23	0.48201	0.38578	0.28947	0.1917	0.09276	-0.0073
3120.26	0.48147	0.38523	0.28904	0.19122	0.09244	-0.00766
3119.3	0.48096	0.3847	0.28863	0.19074	0.09212	-0.00805
3118.33	0.48048	0.38418	0.28822	0.19026	0.0918	-0.00845
3117.37	0.48003	0.38369	0.28783	0.18985	0.09146	-0.00881
3116.4	0.47959	0.38325	0.28744	0.18951	0.09112	-0.0091
3115.44	0.47916	0.38284	0.28708	0.18922	0.09077	-0.00932
3114.48	0.47871	0.38246	0.28672	0.18896	0.09042	-0.00951
3113.51	0.47822	0.38205	0.28634	0.18866	0.09006	-0.00974
3112.55	0.47768	0.38157	0.28593	0.18828	0.08967	-0.01006
3111.58	0.47712	0.38103	0.28548	0.18785	0.08927	-0.01045
3110.62	0.47659	0.38049	0.28502	0.1874	0.0889	-0.01086
3109.65	0.47612	0.38	0.28458	0.18701	0.08858	-0.01121
3108.69	0.4757	0.3796	0.28417	0.18668	0.08832	-0.01147
3107.73	0.47529	0.37927	0.28378	0.18639	0.08808	-0.01168
3106.76	0.47485	0.37894	0.28338	0.18608	0.08781	-0.0119
3105.8	0.47435	0.37856	0.28296	0.18569	0.08748	-0.01219
3104.83	0.4738	0.37808	0.2825	0.18519	0.08709	-0.01258
3103.87	0.47323	0.37754	0.28202	0.18465	0.08667	-0.013
3102.9	0.47269	0.37701	0.28154	0.18413	0.08626	-0.01341
3101.94	0.47219	0.37655	0.28108	0.1837	0.08592	-0.01374
3100.98	0.47174	0.37618	0.28066	0.18338	0.08566	-0.01398
3100.01	0.47134	0.37586	0.28029	0.18313	0.08544	-0.01416
3099.05	0.47094	0.37554	0.27995	0.18288	0.08521	-0.01433
3098.08	0.47052	0.37515	0.27963	0.18259	0.08492	-0.01455
3097.12	0.47005	0.37471	0.27933	0.18225	0.08459	-0.01481
3096.15	0.46956	0.37425	0.27903	0.18189	0.08423	-0.0151
3095.19	0.46908	0.37382	0.27872	0.18154	0.08389	-0.01539
3094.23	0.46865	0.37345	0.2784	0.18122	0.08358	-0.01566
3093.26	0.46829	0.37312	0.27805	0.18094	0.08332	-0.0159
3092.3	0.46799	0.37281	0.27769	0.18068	0.08309	-0.01613
3091.33	0.46772	0.37251	0.27733	0.18043	0.08287	-0.01636
3090.37	0.46744	0.37219	0.277	0.1802	0.08266	-0.01658
3089.41	0.46714	0.37189	0.2767	0.17998	0.08245	-0.01678
3088.44	0.46683	0.37159	0.27644	0.17976	0.08223	-0.01697
3087.48	0.46651	0.3713	0.2762	0.17953	0.08201	-0.01716
3086.51	0.46621	0.37102	0.27595	0.17927	0.08179	-0.01735
3085.55	0.46592	0.37076	0.27569	0.17899	0.08158	-0.01754
3084.58	0.46565	0.37049	0.27542	0.17871	0.08139	-0.01772
3083.62	0.46539	0.37023	0.27516	0.17845	0.08122	-0.01788
3082.66	0.46513	0.36997	0.27492	0.17825	0.08107	-0.01802
3081.69	0.46488	0.36972	0.27473	0.17809	0.08093	-0.01814
3080.73	0.46463	0.36949	0.27457	0.17797	0.08079	-0.01823
3079.76	0.46442	0.36932	0.27446	0.17788	0.08068	-0.0183
3078.8	0.46424	0.36919	0.27438	0.17779	0.08061	-0.01833
3077.83	0.46408	0.3691	0.27434	0.17771	0.08056	-0.01834
3076.87	0.46394	0.36902	0.27432	0.17763	0.08053	-0.01835
3075.91	0.46378	0.3689	0.27427	0.17755	0.08047	-0.01839
3074.94	0.4636	0.36874	0.27417	0.17746	0.08039	-0.01847
3073.98	0.4634	0.36853	0.274	0.17737	0.08028	-0.01857
3073.01	0.46318	0.3683	0.27378	0.17725	0.08014	-0.0187
3072.05	0.46295	0.36806	0.27354	0.1771	0.07998	-0.01882
3071.08	0.46273	0.36785	0.27332	0.17692	0.07981	-0.01894
3070.12	0.46254	0.36767	0.27312	0.17672	0.07964	-0.01904
3069.16	0.46238	0.36753	0.27297	0.17653	0.0795	-0.01912
3068.19	0.46226	0.36742	0.27286	0.17637	0.0794	-0.01918
3067.23	0.46217	0.36734	0.27277	0.17624	0.07935	-0.01923
3066.26	0.46208	0.36726	0.27268	0.17613	0.07932	-0.01927
3065.3	0.46196	0.36716	0.27257	0.17603	0.07929	-0.01934
3064.34	0.4618	0.36701	0.27244	0.17594	0.07923	-0.01945
3063.37	0.46161	0.36682	0.27228	0.17584	0.07913	-0.01958
3062.41	0.4614	0.36664	0.27211	0.17576	0.07901	-0.01971
3061.44	0.46121	0.36649	0.27194	0.17569	0.07891	-0.01983
3060.48	0.46106	0.36638	0.27179	0.17562	0.07882	-0.0199
3059.51	0.46095	0.3663	0.27168	0.17555	0.07874	-0.01993
3058.55	0.46086	0.36622	0.2716	0.17547	0.07869	-0.01994
3057.59	0.46078	0.36613	0.27155	0.17539	0.07866	-0.01995
3056.62	0.4607	0.36603	0.27152	0.1753	0.07864	-0.01997
3055.66	0.46063	0.36594	0.2715	0.17524	0.07863	-0.02
3054.69	0.46058	0.36587	0.2715	0.17521	0.07861	-0.02004
3053.73	0.46056	0.36584	0.27151	0.1752	0.07858	-0.02006
3052.76	0.46058	0.36587	0.27154	0.17522	0.07855	-0.02004
3051.8	0.46064	0.36596	0.27161	0.17526	0.07855	-0.01996
3050.84	0.46075	0.3661	0.27172	0.17533	0.0786	-0.01983
3049.87	0.46088	0.36629	0.27186	0.17544	0.07869	-0.01966
3048.91	0.46102	0.36648	0.272	0.17557	0.07879	-0.01948
3047.94	0.46116	0.36664	0.27211	0.1757	0.07889	-0.01933
3046.98	0.46129	0.36676	0.27219	0.17583	0.07899	-0.01922
3046.01	0.46141	0.36683	0.27223	0.17594	0.0791	-0.01913
3045.05	0.46153	0.36691	0.27229	0.17605	0.07923	-0.01907
3044.09	0.46165	0.36701	0.2724	0.17618	0.0794	-0.01899
3043.12	0.46178	0.36715	0.27257	0.17635	0.07959	-0.01889
3042.16	0.46195	0.36732	0.27279	0.17657	0.0798	-0.01877
3041.19	0.46215	0.36749	0.27302	0.1768	0.07999	-0.01861
3040.23	0.46237	0.36766	0.27323	0.17701	0.08016	-0.01844
3039.27	0.46257	0.3678	0.27338	0.17718	0.08031	-0.01826
3038.3	0.46274	0.36792	0.27349	0.1773	0.08044	-0.01811
3037.34	0.46287	0.36804	0.27358	0.1774	0.08056	-0.01799
3036.37	0.46299	0.36816	0.27369	0.1775	0.0807	-0.01789
3035.41	0.46315	0.36831	0.27384	0.17764	0.08086	-0.01778
3034.44	0.46336	0.36852	0.27406	0.17782	0.08105	-0.01763
3033.48	0.46365	0.36879	0.27435	0.17806	0.08126	-0.01744
3032.52	0.464	0.36913	0.27467	0.17832	0.08149	-0.01721
3031.55	0.46439	0.36951	0.275	0.17861	0.08173	-0.01693
3030.59	0.46481	0.36993	0.27534	0.17892	0.08201	-0.01663
3029.62	0.46523	0.37036	0.27567	0.17922	0.0823	-0.01631
3028.66	0.46564	0.37077	0.27598	0.1795	0.08258	-0.016
3027.69	0.466	0.37113	0.27626	0.17974	0.08283	-0.01574
3026.73	0.46635	0.37147	0.27653	0.17995	0.08305	-0.01553
3025.77	0.4667	0.3718	0.27682	0.18018	0.08328	-0.01532
3024.8	0.46711	0.37219	0.27717	0.18048	0.08355	-0.01506
3023.84	0.46761	0.37266	0.27762	0.18091	0.08392	-0.01472
3022.87	0.46821	0.37322	0.27816	0.18146	0.08438	-0.0143
3021.91	0.46889	0.37385	0.27878	0.1821	0.08492	-0.0138
3020.94	0.46962	0.37454	0.27945	0.18279	0.0855	-0.01327
3019.98	0.4704	0.37527	0.28015	0.1835	0.08609	-0.01272
3019.02	0.47122	0.37602	0.28087	0.18419	0.08667	-0.01216
3018.05	0.47209	0.37679	0.28159	0.18486	0.08726	-0.01159
3017.09	0.47302	0.37761	0.28234	0.18554	0.08788	-0.01099
3016.12	0.47403	0.3785	0.28317	0.18628	0.08856	-0.01032
3015.16	0.47515	0.37949	0.28412	0.18711	0.08934	-0.00958
3014.2	0.47639	0.38063	0.28521	0.18808	0.09026	-0.00873
3013.23	0.47774	0.38191	0.28645	0.18918	0.09131	-0.00779
3012.27	0.47918	0.38332	0.28779	0.1904	0.09248	-0.00676
3011.3	0.48069	0.38481	0.28918	0.19169	0.09372	-0.00567
3010.34	0.48228	0.38636	0.2906	0.19302	0.095	-0.00456
3009.37	0.48394	0.38794	0.29204	0.19436	0.09629	-0.00343
3008.41	0.48568	0.38956	0.29352	0.19572	0.0976	-0.00227
3007.45	0.4875	0.39127	0.2951	0.19714	0.09895	-0.00106
3006.48	0.48943	0.39309	0.2968	0.19866	0.10035	0.00025
3005.52	0.49146	0.39502	0.29862	0.20031	0.10182	0.00168
3004.55	0.49361	0.39708	0.30056	0.2021	0.10338	0.00322
3003.59	0.4959	0.39926	0.30261	0.20402	0.10504	0.00487
3002.62	0.49835	0.4016	0.30479	0.20606	0.10681	0.00663
3001.66	0.50101	0.40412	0.30712	0.20824	0.10871	0.00849
3000.7	0.50394	0.40687	0.30964	0.2106	0.1108	0.01048
2999.73	0.50718	0.4099	0.31242	0.21322	0.11314	0.01266
2998.77	0.51079	0.41327	0.31552	0.21613	0.1158	0.01508
2997.8	0.51482	0.41702	0.319	0.21939	0.11882	0.0178
2996.84	0.51929	0.42119	0.3229	0.22301	0.1222	0.02084
2995.87	0.52426	0.42584	0.32725	0.22701	0.12594	0.02424
2994.91	0.52978	0.43102	0.33212	0.23147	0.13007	0.02801
2993.95	0.53599	0.43684	0.33757	0.23647	0.13466	0.03223
2992.98	0.543	0.44341	0.34373	0.24216	0.13984	0.03701
2992.02	0.55096	0.45086	0.35071	0.24865	0.14573	0.04248
2991.05	0.55996	0.45933	0.35861	0.25606	0.15246	0.04875
2990.09	0.57012	0.46892	0.36757	0.26451	0.16014	0.05594
2989.12	0.58156	0.47979	0.37772	0.27409	0.16889	0.06414
2988.16	0.59447	0.49209	0.38924	0.28493	0.17884	0.07346
2987.2	0.60905	0.50599	0.40232	0.2972	0.19014	0.08401
2986.23	0.62548	0.52165	0.41708	0.31104	0.20294	0.09592
2985.27	0.64385	0.53915	0.43361	0.32654	0.21731	0.1093
2984.3	0.66418	0.55852	0.45191	0.34376	0.23331	0.12423
2983.34	0.68633	0.57967	0.47191	0.36264	0.25088	0.1407
2982.38	0.71006	0.60242	0.49343	0.38305	0.26992	0.1586
2981.41	0.735	0.62646	0.51623	0.40472	0.29018	0.1777
2980.45	0.76069	0.65133	0.53992	0.42727	0.31134	0.19767
2979.48	0.7866	0.6765	0.56406	0.45023	0.33295	0.21811
2978.52	0.81217	0.70137	0.58807	0.4731	0.35455	0.23855
2977.55	0.8368	0.72535	0.61136	0.49532	0.3756	0.25851
2976.59	0.85995	0.74793	0.63335	0.51638	0.39562	0.2775
2975.63	0.88098	0.76852	0.65342	0.53569	0.41404	0.29498
2974.66	0.89932	0.78661	0.67104	0.5527	0.43029	0.31039
2973.7	0.91439	0.80159	0.68562	0.56678	0.44374	0.32308
2972.73	0.92559	0.8128	0.69653	0.57727	0.45369	0.33237
2971.77	0.9323	0.81954	0.70305	0.58347	0.45942	0.33753
2970.8	0.93395	0.8212	0.70453	0.58474	0.46029	0.33797
2969.84	0.93015	0.81736	0.70054	0.58065	0.45594	0.33333
2968.88	0.92083	0.80797	0.69106	0.57121	0.44639	0.32368
2967.91	0.9063	0.79339	0.67652	0.55684	0.43212	0.30952
2966.95	0.88729	0.7744	0.65774	0.5384	0.414	0.29174
2965.98	0.86476	0.75205	0.63579	0.51697	0.39312	0.27145
2965.02	0.83982	0.72746	0.61181	0.49368	0.37063	0.24979
2964.05	0.81355	0.70174	0.58688	0.46958	0.34759	0.22774
2963.09	0.78696	0.67584	0.56191	0.44557	0.32487	0.20613
2962.13	0.76088	0.65056	0.53764	0.42238	0.30312	0.18556
2961.16	0.73611	0.62663	0.51476	0.40067	0.28289	0.16652
2960.2	0.71295	0.60433	0.4935	0.38065	0.26433	0.14919
2959.23	0.69169	0.58394	0.47412	0.36253	0.2476	0.13369
2958.27	0.67252	0.56562	0.45677	0.34638	0.23273	0.12006
2957.31	0.65552	0.54941	0.44148	0.33221	0.21974	0.10821
2956.34	0.6407	0.53529	0.42822	0.31995	0.20855	0.09803
2955.38	0.62798	0.52321	0.41689	0.30948	0.19906	0.08938
2954.41	0.61726	0.51305	0.40736	0.30069	0.19116	0.08214
2953.45	0.6084	0.50469	0.39953	0.29345	0.18471	0.07621
2952.48	0.60129	0.498	0.3933	0.28765	0.17956	0.07152
2951.52	0.59578	0.49284	0.38856	0.28318	0.1756	0.06795
2950.56	0.59177	0.48907	0.38518	0.27996	0.17273	0.06539
2949.59	0.58915	0.4866	0.38302	0.2779	0.17087	0.06376
2948.63	0.58785	0.48535	0.38197	0.27693	0.16999	0.06297
2947.66	0.58779	0.48528	0.38196	0.27698	0.17003	0.06301
2946.7	0.58891	0.48633	0.38292	0.27796	0.17094	0.06382
2945.73	0.59109	0.48841	0.38478	0.27977	0.17264	0.06535
2944.77	0.59419	0.49136	0.38742	0.28228	0.17501	0.0675
2943.81	0.59801	0.49497	0.3907	0.28532	0.17787	0.07013
2942.84	0.60228	0.49899	0.39439	0.28873	0.18102	0.07304
2941.88	0.60674	0.50316	0.39826	0.29227	0.18423	0.07603
2940.91	0.6111	0.50721	0.40205	0.29573	0.1873	0.07888
2939.95	0.61515	0.51095	0.40553	0.29891	0.19007	0.08144
2938.98	0.61872	0.51423	0.40855	0.30168	0.19245	0.0836
2938.02	0.62172	0.51696	0.41101	0.30394	0.19439	0.08532
2937.06	0.62412	0.51913	0.4129	0.30566	0.19586	0.08658
2936.09	0.62589	0.52073	0.4142	0.30682	0.19686	0.08741
2935.13	0.62703	0.52178	0.41494	0.30746	0.19738	0.08783
2934.16	0.62753	0.52227	0.41513	0.30758	0.19743	0.08783
2933.2	0.62741	0.52218	0.41479	0.3072	0.19703	0.08742
2932.24	0.62668	0.5215	0.41393	0.30633	0.19619	0.0866
2931.27	0.62537	0.52022	0.41259	0.30501	0.19493	0.0854
2930.31	0.62353	0.51842	0.4108	0.30326	0.19329	0.08386
2929.34	0.62123	0.51616	0.40859	0.30115	0.19128	0.082
2928.38	0.61856	0.51355	0.40606	0.29876	0.189	0.07988
2927.41	0.61564	0.51074	0.40331	0.2962	0.18654	0.07757
2926.45	0.61263	0.50784	0.40049	0.29357	0.18402	0.07516
2925.49	0.60968	0.50499	0.39775	0.29098	0.18158	0.07281
2924.52	0.60694	0.50229	0.39525	0.28855	0.17936	0.07065
2923.56	0.60451	0.49987	0.39307	0.2864	0.17744	0.0688
2922.59	0.60245	0.49779	0.39127	0.28461	0.17587	0.06731
2921.63	0.60077	0.49609	0.38984	0.28319	0.17468	0.0662
2920.66	0.59942	0.49479	0.38877	0.28215	0.17381	0.06542
2919.7	0.59834	0.49382	0.38798	0.28142	0.1732	0.06491
2918.74	0.59744	0.49308	0.3874	0.28091	0.17275	0.06459
2917.77	0.59666	0.49247	0.38694	0.28054	0.17237	0.06437
2916.81	0.59595	0.49192	0.38654	0.28025	0.17203	0.0642
2915.84	0.5953	0.49139	0.38618	0.27999	0.17173	0.06407
2914.88	0.59471	0.49088	0.38585	0.27975	0.17151	0.06399
2913.91	0.59419	0.49042	0.38556	0.27954	0.17136	0.06395
2912.95	0.59372	0.49002	0.38529	0.27935	0.17128	0.06394
2911.99	0.59329	0.48969	0.38505	0.27918	0.17123	0.06394
2911.02	0.59292	0.48943	0.38482	0.27906	0.17121	0.06395
2910.06	0.59261	0.48924	0.38464	0.27899	0.17123	0.06398
2909.09	0.59242	0.48916	0.38455	0.27901	0.17134	0.06407
2908.13	0.59238	0.48919	0.38459	0.27915	0.17156	0.06425
2907.17	0.59254	0.48938	0.38481	0.27943	0.17193	0.06457
2906.2	0.59293	0.48974	0.38524	0.27986	0.17243	0.06503
2905.24	0.59355	0.49029	0.38589	0.28046	0.17306	0.06563
2904.27	0.59438	0.49105	0.38672	0.28122	0.17379	0.06636
2903.31	0.59536	0.49199	0.38769	0.28212	0.17463	0.06717
2902.34	0.59646	0.49307	0.38876	0.28313	0.17556	0.06804
2901.38	0.59764	0.49426	0.38989	0.28421	0.17656	0.06897
2900.42	0.59889	0.49554	0.39109	0.28536	0.17763	0.06995
2899.45	0.60022	0.49689	0.39237	0.28658	0.17876	0.07099
2898.49	0.60166	0.49835	0.39375	0.28786	0.17993	0.0721
2897.52	0.6032	0.49991	0.39521	0.28923	0.18115	0.07327
2896.56	0.60487	0.50156	0.39674	0.29066	0.18244	0.0745
2895.59	0.60664	0.50328	0.39835	0.29216	0.18382	0.0758
2894.63	0.6085	0.50505	0.40002	0.29371	0.1853	0.07719
2893.67	0.61045	0.50687	0.40178	0.29533	0.18687	0.07865
2892.7	0.61244	0.50874	0.40361	0.29702	0.18848	0.08016
2891.74	0.61447	0.51063	0.4055	0.29874	0.19012	0.08171
2890.77	0.6165	0.51255	0.40739	0.30048	0.19172	0.08323
2889.81	0.61852	0.51445	0.40924	0.3022	0.19327	0.08471
2888.84	0.62047	0.51629	0.411	0.30384	0.19475	0.08609
2887.88	0.62231	0.51802	0.41264	0.30538	0.19615	0.08737
2886.92	0.62397	0.51959	0.41412	0.30679	0.19744	0.08851
2885.95	0.62537	0.52093	0.41539	0.30801	0.19856	0.08949
2884.99	0.62643	0.52194	0.41638	0.30897	0.19944	0.09026
2884.02	0.62709	0.52255	0.41701	0.3096	0.2	0.09076
2883.06	0.62725	0.5227	0.4172	0.30982	0.20017	0.09093
2882.1	0.62688	0.52234	0.4169	0.30959	0.19994	0.09074
2881.13	0.62594	0.52147	0.41611	0.30889	0.19929	0.09017
2880.17	0.62444	0.52009	0.41483	0.30773	0.19824	0.08923
2879.2	0.62242	0.51823	0.41309	0.30613	0.19682	0.08794
2878.24	0.61994	0.51593	0.41093	0.30414	0.19506	0.08633
2877.27	0.61708	0.51323	0.40841	0.30181	0.19298	0.08445
2876.31	0.61392	0.51022	0.4056	0.29922	0.19066	0.08233
2875.35	0.61053	0.507	0.4026	0.29644	0.18815	0.08002
2874.38	0.60702	0.50367	0.39949	0.29357	0.18554	0.07759
2873.42	0.60345	0.50032	0.39634	0.29069	0.18292	0.07514
2872.45	0.5999	0.497	0.39322	0.28785	0.18033	0.07274
2871.49	0.59642	0.49375	0.39015	0.28508	0.1778	0.07044
2870.52	0.59303	0.49059	0.38716	0.28238	0.17534	0.06826
2869.56	0.58977	0.48753	0.38429	0.27977	0.17298	0.06617
2868.6	0.58663	0.48457	0.38153	0.27723	0.17071	0.06415
2867.63	0.58361	0.4817	0.3789	0.2748	0.16855	0.0622
2866.67	0.58069	0.47894	0.37636	0.27245	0.16648	0.06029
2865.7	0.57783	0.47626	0.37389	0.27018	0.16448	0.05841
2864.74	0.57499	0.47363	0.37143	0.26793	0.16249	0.05654
2863.77	0.57214	0.47102	0.36894	0.26568	0.16048	0.05464
2862.81	0.56926	0.46837	0.36638	0.26338	0.1584	0.05269
2861.85	0.56631	0.46563	0.36374	0.261	0.15623	0.05068
2860.88	0.56329	0.46278	0.36099	0.25852	0.15393	0.0486
2859.92	0.56016	0.4598	0.35813	0.2559	0.15151	0.04641
2858.95	0.5569	0.45668	0.35514	0.25313	0.14896	0.04411
2857.99	0.55348	0.4534	0.35203	0.2502	0.14627	0.04168
2857.02	0.5499	0.44997	0.34878	0.24712	0.14348	0.03914
2856.06	0.54619	0.4464	0.34544	0.24394	0.14061	0.03649
2855.1	0.54239	0.44275	0.34205	0.24073	0.13771	0.03381
2854.13	0.53857	0.43912	0.3387	0.23757	0.13485	0.03117
2853.17	0.53482	0.43558	0.33546	0.23454	0.1321	0.02864
2852.2	0.53122	0.43223	0.33242	0.23172	0.12956	0.0263
2851.24	0.52784	0.42912	0.32961	0.22914	0.12727	0.02421
2850.28	0.52475	0.42628	0.3271	0.22685	0.12526	0.02239
2849.31	0.52198	0.42375	0.3249	0.22487	0.12356	0.02085
2848.35	0.51955	0.42153	0.323	0.22319	0.12214	0.01958
2847.38	0.51746	0.41962	0.32139	0.2218	0.12098	0.01858
2846.42	0.51564	0.41797	0.32001	0.22065	0.12002	0.01779
2845.45	0.51404	0.41653	0.31881	0.21967	0.1192	0.01716
2844.49	0.51257	0.41523	0.31774	0.21879	0.11848	0.01663
2843.53	0.51118	0.41403	0.31674	0.21796	0.1178	0.01615
2842.56	0.50984	0.41289	0.31581	0.21715	0.11716	0.01567
2841.6	0.50857	0.41183	0.31492	0.21638	0.11653	0.01521
2840.63	0.5074	0.41084	0.3141	0.21566	0.11595	0.01478
2839.67	0.50634	0.40995	0.31337	0.21503	0.11544	0.0144
2838.7	0.50542	0.40915	0.31272	0.21449	0.11501	0.01409
2837.74	0.5046	0.40844	0.31216	0.21405	0.11466	0.01383
2836.78	0.50385	0.40778	0.31163	0.21364	0.11435	0.01359
2835.81	0.50313	0.40713	0.31111	0.21324	0.11406	0.01333
2834.85	0.5024	0.40648	0.31056	0.2128	0.11375	0.01304
2833.88	0.50165	0.40582	0.30998	0.21231	0.11341	0.0127
2832.92	0.5009	0.40515	0.30937	0.21179	0.11305	0.01234
2831.95	0.50014	0.40449	0.30875	0.21127	0.11267	0.01199
2830.99	0.49939	0.40384	0.30815	0.21075	0.11228	0.01165
2830.03	0.49864	0.40319	0.30757	0.21025	0.11188	0.01132
2829.06	0.49791	0.40254	0.30701	0.20975	0.11146	0.01101
2828.1	0.4972	0.40189	0.30646	0.20926	0.11101	0.0107
2827.13	0.49649	0.40125	0.30593	0.20877	0.11056	0.01038
2826.17	0.49581	0.40064	0.3054	0.2083	0.11011	0.01004
2825.21	0.49516	0.40007	0.3049	0.20785	0.10969	0.0097
2824.24	0.49456	0.39954	0.30443	0.20743	0.10931	0.00936
2823.28	0.49401	0.39904	0.30398	0.20704	0.10898	0.00904
2822.31	0.49353	0.39858	0.30356	0.20667	0.1087	0.00874
2821.35	0.49309	0.39814	0.30317	0.20632	0.10844	0.00847
2820.38	0.49268	0.39772	0.30281	0.20601	0.10819	0.00823
2819.42	0.49231	0.39735	0.30252	0.20575	0.10797	0.00805
2818.46	0.49197	0.39703	0.30227	0.20552	0.10777	0.00791
2817.49	0.49165	0.39675	0.30207	0.20532	0.10758	0.00781
2816.53	0.49134	0.39648	0.30187	0.20515	0.1074	0.0077
2815.56	0.49102	0.39621	0.30164	0.20496	0.10721	0.00756
2814.6	0.49067	0.39591	0.30136	0.20476	0.10701	0.00736
2813.63	0.49029	0.39557	0.30103	0.20451	0.10679	0.00712
2812.67	0.48986	0.3952	0.30066	0.20422	0.10655	0.00685
2811.71	0.48939	0.39479	0.30026	0.20387	0.10628	0.00658
2810.74	0.48887	0.39433	0.29984	0.20349	0.10599	0.0063
2809.78	0.48832	0.39385	0.2994	0.20308	0.10569	0.00603
2808.81	0.48773	0.39333	0.29894	0.20267	0.10536	0.00576
2807.85	0.48713	0.3928	0.29848	0.20227	0.10501	0.00549
2806.88	0.48653	0.39229	0.29803	0.2019	0.10465	0.00523
2805.92	0.48595	0.39179	0.29758	0.20155	0.1043	0.00498
2804.96	0.48539	0.39131	0.29714	0.2012	0.10396	0.00474
2803.99	0.48484	0.39082	0.2967	0.20084	0.10365	0.00448
2803.03	0.48429	0.39032	0.29627	0.20046	0.10335	0.0042
2802.06	0.48374	0.38982	0.29584	0.20007	0.10306	0.00391
2801.1	0.48323	0.38933	0.29543	0.19967	0.10278	0.00362
2800.14	0.48278	0.38891	0.29507	0.19929	0.10251	0.00336
2799.17	0.4824	0.38855	0.29476	0.19897	0.10226	0.00314
2798.21	0.4821	0.38827	0.2945	0.19871	0.10204	0.00298
2797.24	0.48186	0.38803	0.29428	0.19851	0.10186	0.00284
2796.28	0.48164	0.38782	0.29409	0.19837	0.10172	0.00273
2795.31	0.48142	0.38762	0.2939	0.19824	0.10161	0.00262
2794.35	0.48119	0.38743	0.29372	0.19811	0.1015	0.00252
2793.39	0.48096	0.38723	0.29355	0.19798	0.1014	0.00244
2792.42	0.48074	0.38705	0.29339	0.19786	0.10131	0.00238
2791.46	0.48054	0.38687	0.29326	0.19777	0.10123	0.00234
2790.49	0.48037	0.38672	0.29315	0.1977	0.10116	0.00232
2789.53	0.48024	0.38659	0.29306	0.19766	0.10111	0.00229
2788.56	0.48011	0.38648	0.29298	0.19761	0.10106	0.00226
2787.6	0.47997	0.38636	0.29289	0.19755	0.10098	0.00221
2786.64	0.4798	0.38622	0.29278	0.19744	0.10088	0.00214
2785.67	0.47959	0.38604	0.29264	0.1973	0.10076	0.00205
2784.71	0.47934	0.38584	0.29248	0.19714	0.10063	0.00194
2783.74	0.47905	0.38561	0.2923	0.19695	0.10049	0.00181
2782.78	0.47875	0.38538	0.2921	0.19676	0.10036	0.00168
2781.81	0.47846	0.38514	0.2919	0.19656	0.10022	0.00155
2780.85	0.47819	0.38491	0.29168	0.19636	0.10009	0.00141
2779.89	0.47794	0.38469	0.29146	0.19617	0.09995	0.00128
2778.92	0.47769	0.38446	0.29123	0.19599	0.09982	0.00114
2777.96	0.47744	0.38422	0.291	0.1958	0.09967	0.001
2776.99	0.47719	0.38397	0.29077	0.19562	0.09952	0.00085
2776.03	0.47694	0.38372	0.29058	0.19546	0.09938	0.00072
2775.07	0.47671	0.38349	0.29042	0.19532	0.09926	0.00062
2774.1	0.47651	0.38328	0.29029	0.19521	0.09917	0.00056
2773.14	0.47633	0.3831	0.29018	0.19511	0.09909	0.00054
2772.17	0.47616	0.38293	0.29006	0.19502	0.09901	0.00052
2771.21	0.47597	0.38275	0.28991	0.1949	0.09891	0.00048
2770.24	0.47574	0.38257	0.28974	0.19474	0.09877	0.0004
2769.28	0.4755	0.38237	0.28955	0.19455	0.09862	0.00029
2768.32	0.47525	0.38217	0.28936	0.19436	0.09846	0.00015
2767.35	0.47501	0.38197	0.28918	0.19417	0.09831	2e-05
2766.39	0.47478	0.38178	0.289	0.19401	0.09818	-0.0001
2765.42	0.47455	0.3816	0.28884	0.19388	0.09805	-0.00022
2764.46	0.47433	0.38142	0.28868	0.19377	0.09794	-0.00032
2763.49	0.47412	0.38125	0.28853	0.19367	0.09783	-0.00042
2762.53	0.47392	0.38108	0.28837	0.19358	0.09773	-0.00049
2761.57	0.47374	0.38091	0.28821	0.19349	0.09765	-0.00055
2760.6	0.47357	0.38073	0.28805	0.19338	0.09758	-0.0006
2759.64	0.4734	0.38056	0.28788	0.19326	0.0975	-0.00067
2758.67	0.47324	0.38039	0.28773	0.19312	0.09742	-0.00075
2757.71	0.47309	0.38024	0.28759	0.193	0.09732	-0.00083
2756.74	0.47294	0.38012	0.28748	0.19289	0.09723	-0.00091
2755.78	0.47281	0.38002	0.28741	0.1928	0.09715	-0.00099
2754.82	0.47269	0.37994	0.28735	0.19273	0.09709	-0.00105
2753.85	0.47258	0.37986	0.28732	0.19265	0.09705	-0.00111
2752.89	0.47247	0.37979	0.28729	0.19258	0.09704	-0.00116
2751.92	0.47239	0.37973	0.28726	0.19252	0.09704	-0.00119
2750.96	0.47234	0.37968	0.28724	0.19249	0.09705	-0.0012
2749.99	0.47232	0.37965	0.28722	0.19249	0.09707	-0.00117
2749.03	0.47235	0.37964	0.28722	0.19252	0.09709	-0.00112
2748.07	0.4724	0.37966	0.28723	0.19257	0.09711	-0.00104
2747.1	0.47246	0.3797	0.28726	0.19263	0.09715	-0.00096
2746.14	0.47251	0.37975	0.28729	0.1927	0.09721	-0.00088
2745.17	0.47255	0.37981	0.28732	0.19277	0.09728	-0.0008
2744.21	0.47259	0.37987	0.28737	0.19285	0.09736	-0.00072
2743.25	0.47263	0.37993	0.28743	0.19293	0.09745	-0.00064
2742.28	0.4727	0.38	0.28752	0.19302	0.09753	-0.00055
2741.32	0.47281	0.3801	0.28764	0.19312	0.09763	-0.00045
2740.35	0.47298	0.38022	0.28779	0.19324	0.09774	-0.00034
2739.39	0.47318	0.38039	0.28797	0.19338	0.09789	-0.00021
2738.42	0.47342	0.3806	0.28817	0.19356	0.09807	-6e-05
2737.46	0.47367	0.38084	0.28839	0.19376	0.09826	0.0001
2736.5	0.47393	0.3811	0.28863	0.19399	0.09847	0.00028
2735.53	0.47419	0.38139	0.28888	0.19424	0.09868	0.00048
2734.57	0.47446	0.38169	0.28916	0.1945	0.0989	0.00069
2733.6	0.47475	0.38201	0.28945	0.19477	0.09914	0.00092
2732.64	0.47506	0.38233	0.28975	0.19505	0.09938	0.00115
2731.67	0.4754	0.38266	0.29005	0.19535	0.09964	0.0014
2730.71	0.47576	0.38298	0.29035	0.19565	0.0999	0.00165
2729.75	0.47613	0.3833	0.29066	0.19595	0.10017	0.00191
2728.78	0.47651	0.38362	0.29099	0.19624	0.10045	0.00218
2727.82	0.47688	0.38394	0.29132	0.19654	0.10074	0.00246
2726.85	0.47723	0.38427	0.29166	0.19683	0.10103	0.00275
2725.89	0.47756	0.3846	0.29197	0.19712	0.10131	0.00302
2724.92	0.47785	0.38492	0.29226	0.19738	0.10157	0.00326
2723.96	0.4781	0.3852	0.2925	0.19763	0.10179	0.00346
2723	0.47832	0.38545	0.2927	0.19784	0.10198	0.00364
2722.03	0.47849	0.38564	0.29286	0.19802	0.10213	0.00379
2721.07	0.47863	0.38577	0.29298	0.19816	0.10224	0.00392
2720.1	0.47872	0.38584	0.29305	0.19825	0.10232	0.00402
2719.14	0.47876	0.38586	0.29308	0.19829	0.10238	0.00409
2718.18	0.47874	0.38584	0.29307	0.19829	0.10241	0.00411
2717.21	0.47868	0.38579	0.29302	0.19825	0.10242	0.00411
2716.25	0.47856	0.38569	0.29295	0.19818	0.1024	0.00407
2715.28	0.4784	0.38556	0.29286	0.19808	0.10234	0.00401
2714.32	0.47821	0.3854	0.29273	0.19796	0.10223	0.00393
2713.35	0.478	0.38519	0.29257	0.19781	0.10209	0.00382
2712.39	0.47776	0.38497	0.29238	0.19765	0.10194	0.00369
2711.43	0.4775	0.38475	0.29218	0.1975	0.10179	0.00354
2710.46	0.47725	0.38453	0.29197	0.19735	0.10166	0.0034
2709.5	0.47702	0.38434	0.29178	0.19723	0.10154	0.00327
2708.53	0.47682	0.38417	0.29162	0.19713	0.10144	0.00316
2707.57	0.47665	0.38404	0.29148	0.19704	0.10135	0.00309
2706.6	0.47652	0.38394	0.29138	0.19696	0.10127	0.00304
2705.64	0.47642	0.38385	0.2913	0.19689	0.10121	0.00304
2704.68	0.47637	0.38378	0.29124	0.19684	0.10116	0.00306
2703.71	0.47634	0.38374	0.29121	0.1968	0.10113	0.0031
2702.75	0.47634	0.38372	0.29121	0.19678	0.10113	0.00316
2701.78	0.47634	0.38371	0.29122	0.19678	0.10115	0.00321
2700.82	0.47629	0.3837	0.29123	0.19678	0.10118	0.00324
2699.85	0.4762	0.38366	0.29122	0.19677	0.10118	0.00323
2698.89	0.47603	0.38355	0.29116	0.19671	0.10114	0.00317
2697.93	0.47579	0.38336	0.29102	0.19659	0.10103	0.00306
2696.96	0.47547	0.38309	0.2908	0.19639	0.10085	0.00288
2696	0.47508	0.38273	0.29051	0.19613	0.10061	0.00265
2695.03	0.47463	0.38231	0.29016	0.19581	0.10032	0.00238
2694.07	0.47414	0.38185	0.28977	0.19547	0.10002	0.0021
2693.11	0.47363	0.38138	0.28938	0.19512	0.09971	0.00181
2692.14	0.47313	0.38092	0.28899	0.19477	0.09941	0.00154
2691.18	0.47264	0.38046	0.2886	0.19443	0.09911	0.00129
2690.21	0.47217	0.38002	0.28821	0.19409	0.09883	0.00106
2689.25	0.47173	0.37962	0.28782	0.19377	0.09857	0.00084
2688.28	0.47134	0.37925	0.28747	0.19348	0.09834	0.00063
2687.32	0.47099	0.37894	0.28715	0.19322	0.09813	0.00045
2686.36	0.4707	0.37867	0.28688	0.19298	0.09796	0.0003
2685.39	0.47045	0.37845	0.28666	0.19277	0.09781	0.00018
2684.43	0.47023	0.37827	0.28648	0.19258	0.09768	7e-05
2683.46	0.47005	0.37812	0.28634	0.19242	0.09758	-2e-05
2682.5	0.46991	0.37801	0.28623	0.19231	0.09751	-9e-05
2681.53	0.46981	0.37794	0.28616	0.19224	0.09748	-0.00012
2680.57	0.46978	0.37792	0.28614	0.19225	0.0975	-0.00011
2679.61	0.46981	0.37796	0.28619	0.19231	0.09756	-5e-05
2678.64	0.46993	0.37807	0.28631	0.19244	0.09767	7e-05
2677.68	0.47012	0.37824	0.2865	0.19263	0.09784	0.00023
2676.71	0.47039	0.37848	0.28676	0.19287	0.09805	0.00043
2675.75	0.47074	0.37879	0.28708	0.19317	0.09833	0.00069
2674.78	0.47116	0.37918	0.28746	0.19353	0.09866	0.001
2673.82	0.47166	0.37965	0.28789	0.19395	0.09905	0.00137
2672.86	0.47224	0.3802	0.28839	0.19444	0.0995	0.00178
2671.89	0.47291	0.38083	0.28894	0.195	0.09999	0.00222
2670.93	0.47366	0.38153	0.28956	0.1956	0.10052	0.0027
2669.96	0.47449	0.38231	0.29025	0.19625	0.10107	0.00319
2669	0.47538	0.38315	0.291	0.19693	0.10166	0.00373
2668.04	0.47633	0.38405	0.29181	0.19765	0.10229	0.00429
2667.07	0.47731	0.38496	0.29264	0.19838	0.10293	0.00488
2666.11	0.47829	0.38586	0.29346	0.19911	0.10359	0.00548
2665.14	0.47923	0.3867	0.29424	0.19981	0.10424	0.00604
2664.18	0.48011	0.38748	0.29496	0.20047	0.10482	0.00656
2663.21	0.48089	0.38817	0.29561	0.20105	0.10534	0.007
2662.25	0.48155	0.38878	0.29616	0.20155	0.10576	0.00737
2661.29	0.48207	0.38927	0.2966	0.20193	0.10609	0.00766
2660.32	0.48244	0.38963	0.29693	0.20219	0.10632	0.00786
2659.36	0.48265	0.38984	0.29712	0.20233	0.10644	0.00796
2658.39	0.48271	0.38991	0.29718	0.20234	0.10645	0.00797
2657.43	0.48262	0.38983	0.29711	0.20223	0.10635	0.00788
2656.46	0.48239	0.38962	0.29692	0.20203	0.10615	0.00771
2655.5	0.48204	0.3893	0.29662	0.20174	0.10586	0.00747
2654.54	0.48158	0.38886	0.2962	0.20136	0.10548	0.00715
2653.57	0.48103	0.38831	0.29567	0.2009	0.10503	0.00676
2652.61	0.4804	0.38767	0.29505	0.20037	0.10451	0.00631
2651.64	0.47971	0.38697	0.29438	0.19978	0.10397	0.00581
2650.68	0.47898	0.38625	0.29368	0.19914	0.1034	0.00527
2649.71	0.47823	0.3855	0.29297	0.19849	0.10282	0.00471
2648.75	0.47746	0.38475	0.29227	0.19782	0.10223	0.00414
2647.79	0.47671	0.38402	0.2916	0.19716	0.10165	0.00357
2646.82	0.47599	0.38332	0.29096	0.19652	0.10109	0.00302
2645.86	0.47534	0.38269	0.29038	0.19592	0.10057	0.00253
2644.89	0.47476	0.38213	0.28985	0.19538	0.10009	0.00207
2643.93	0.47424	0.38164	0.28935	0.1949	0.09964	0.00166
2642.97	0.47379	0.3812	0.28888	0.19446	0.09921	0.00128
2642	0.47337	0.38079	0.28843	0.19405	0.0988	0.00092
2641.04	0.47297	0.3804	0.28801	0.19365	0.09839	0.00057
2640.07	0.47261	0.38004	0.28761	0.19327	0.09801	0.00024
2639.11	0.47226	0.37971	0.28726	0.19291	0.09766	-9e-05
2638.14	0.47195	0.37943	0.28696	0.19259	0.09735	-0.00039
2637.18	0.4717	0.37921	0.28674	0.19232	0.09709	-0.00065
2636.22	0.47152	0.37905	0.28656	0.19211	0.09687	-0.00086
2635.25	0.47141	0.37894	0.28643	0.19194	0.0967	-0.00102
2634.29	0.47137	0.37887	0.28631	0.19182	0.09657	-0.00113
2633.32	0.47136	0.37881	0.28619	0.19173	0.09647	-0.00122
2632.36	0.47137	0.37876	0.28607	0.19165	0.09638	-0.0013
2631.39	0.47141	0.37873	0.28598	0.19158	0.09629	-0.00137
2630.43	0.47146	0.37873	0.28592	0.19153	0.09622	-0.00143
2629.47	0.47154	0.37876	0.28591	0.1915	0.09616	-0.00148
2628.5	0.47166	0.37884	0.28596	0.1915	0.09613	-0.00152
2627.54	0.47182	0.37897	0.28605	0.19153	0.09614	-0.00154
2626.57	0.47202	0.37912	0.28616	0.19161	0.09618	-0.00154
2625.61	0.47224	0.37928	0.2863	0.1917	0.09622	-0.00152
2624.64	0.47245	0.37943	0.28643	0.1918	0.09628	-0.0015
2623.68	0.47265	0.37955	0.28655	0.19188	0.09633	-0.00148
2622.72	0.47282	0.37966	0.28666	0.19195	0.09639	-0.00148
2621.75	0.47296	0.37976	0.28675	0.192	0.09644	-0.00149
2620.79	0.47311	0.37988	0.28683	0.19206	0.09648	-0.00149
2619.82	0.47328	0.38003	0.28692	0.19213	0.09651	-0.00147
2618.86	0.4735	0.38022	0.28704	0.19222	0.09654	-0.00142
2617.89	0.47378	0.38046	0.28718	0.19234	0.09659	-0.00131
2616.93	0.47408	0.38072	0.28734	0.19247	0.09669	-0.00118
2615.97	0.47439	0.38099	0.2875	0.1926	0.09682	-0.00104
2615	0.47466	0.38123	0.28765	0.19272	0.09697	-0.00094
2614.04	0.47489	0.38143	0.28781	0.19281	0.09708	-0.0009
2613.07	0.47509	0.38159	0.28798	0.19287	0.09714	-0.00091
2612.11	0.47531	0.38174	0.28816	0.19293	0.09715	-0.00092
2611.15	0.47557	0.38192	0.28838	0.19301	0.09716	-0.00086
2610.18	0.47587	0.38214	0.28863	0.19313	0.09721	-0.00072
2609.22	0.4762	0.38241	0.28891	0.1933	0.09733	-0.00049
2608.25	0.47652	0.38269	0.28918	0.19353	0.0975	-0.00025
2607.29	0.47683	0.38296	0.28939	0.19378	0.09768	-7e-05
2606.32	0.47712	0.38319	0.28953	0.19402	0.09786	3e-05
2605.36	0.4774	0.38338	0.28959	0.1942	0.098	3e-05
2604.4	0.47768	0.38355	0.28962	0.19431	0.0981	-2e-05
2603.43	0.47796	0.38372	0.28966	0.19437	0.09815	-7e-05
2602.47	0.47824	0.3839	0.28971	0.19442	0.09814	-9e-05
2601.5	0.47851	0.38409	0.2898	0.19448	0.09812	-6e-05
2600.54	0.47875	0.38431	0.28993	0.19458	0.09813	3e-05
2599.57	0.47898	0.38454	0.29009	0.19473	0.09821	0.00018
2598.61	0.47919	0.38479	0.29028	0.19493	0.09833	0.00035
2597.65	0.47938	0.38506	0.29051	0.19516	0.09849	0.00049
2596.68	0.47957	0.38532	0.29073	0.1954	0.09863	0.00059
2595.72	0.47977	0.38558	0.29093	0.19558	0.09874	0.00063
2594.75	0.47999	0.38581	0.29109	0.19568	0.09885	0.00062
2593.79	0.48023	0.38598	0.29122	0.19567	0.09894	0.00061
2592.82	0.48048	0.38608	0.2913	0.19557	0.09903	0.00058
2591.86	0.48072	0.3861	0.29135	0.19544	0.09909	0.00055
2590.9	0.48093	0.38605	0.29138	0.19534	0.09911	0.00052
2589.93	0.48112	0.38598	0.29141	0.19534	0.0991	0.0005
2588.97	0.4813	0.38597	0.29147	0.19545	0.09908	0.00049
2588	0.48148	0.38607	0.29158	0.19564	0.09909	0.00052
2587.04	0.48166	0.38628	0.29173	0.19586	0.09915	0.00059
2586.08	0.48183	0.38659	0.29191	0.19606	0.09926	0.00071
2585.11	0.48198	0.38693	0.29208	0.1962	0.09941	0.00087
2584.15	0.48212	0.38725	0.29226	0.19631	0.09959	0.00107
2583.18	0.48226	0.38751	0.29244	0.19641	0.09975	0.00128
2582.22	0.48242	0.38768	0.29263	0.19653	0.09988	0.00147
2581.25	0.4826	0.38777	0.29282	0.19665	0.09995	0.00161
2580.29	0.48278	0.38778	0.29297	0.19674	0.09996	0.00166
2579.33	0.48296	0.38774	0.29306	0.19677	0.09992	0.00161
2578.36	0.4831	0.38768	0.29308	0.19672	0.09986	0.0015
2577.4	0.4832	0.38764	0.29305	0.19662	0.09981	0.00136
2576.43	0.48326	0.38762	0.29298	0.1965	0.09977	0.00123
2575.47	0.48328	0.38763	0.2929	0.19641	0.09973	0.00116
2574.5	0.48327	0.38767	0.29279	0.19637	0.09968	0.00116
2573.54	0.48323	0.38773	0.29267	0.19636	0.09963	0.0012
2572.58	0.48318	0.38779	0.29257	0.19638	0.0996	0.00126
2571.61	0.48312	0.38786	0.2925	0.19641	0.0996	0.00133
2570.65	0.48307	0.3879	0.2925	0.19642	0.09963	0.00137
2569.68	0.48305	0.38793	0.29259	0.1964	0.09968	0.00139
2568.72	0.48305	0.38794	0.29272	0.19638	0.09971	0.00137
2567.75	0.48308	0.38795	0.29284	0.19638	0.09971	0.00131
2566.79	0.48309	0.38794	0.29291	0.19642	0.09967	0.00123
2565.83	0.48308	0.38792	0.2929	0.19646	0.09959	0.00115
2564.86	0.48303	0.38788	0.29284	0.1965	0.09949	0.00109
2563.9	0.48296	0.38784	0.29276	0.19651	0.0994	0.00107
2562.93	0.48291	0.38782	0.29268	0.19649	0.09932	0.0011
2561.97	0.4829	0.38783	0.29261	0.19644	0.09928	0.00114
2561.01	0.48292	0.38784	0.29255	0.19634	0.09925	0.00117
2560.04	0.48295	0.38782	0.29248	0.19619	0.0992	0.00113
2559.08	0.48294	0.38771	0.2924	0.19598	0.09913	0.00099
2558.11	0.48287	0.38752	0.2923	0.19573	0.09902	0.00076
2557.15	0.48274	0.3873	0.29217	0.1955	0.09887	0.00047
2556.18	0.48257	0.38712	0.29203	0.19533	0.09871	0.00021
2555.22	0.48238	0.38703	0.29191	0.19528	0.09857	5e-05
2554.26	0.48223	0.38703	0.29183	0.19535	0.09848	1e-05
2553.29	0.48213	0.3871	0.29178	0.19549	0.09845	9e-05
2552.33	0.4821	0.38717	0.29174	0.19565	0.09848	0.00023
2551.36	0.48211	0.38723	0.29173	0.19575	0.09853	0.00036
2550.4	0.48217	0.38727	0.29174	0.19578	0.09858	0.00042
2549.43	0.48224	0.38731	0.29182	0.19573	0.09861	0.00044
2548.47	0.48234	0.38736	0.29194	0.19565	0.09862	0.00044
2547.51	0.48247	0.38742	0.29209	0.19558	0.09862	0.00046
2546.54	0.48263	0.38748	0.29222	0.19554	0.09862	0.00054
2545.58	0.48279	0.38754	0.29231	0.19556	0.09864	0.00064
2544.61	0.48295	0.38761	0.29236	0.19562	0.09869	0.00073
2543.65	0.48308	0.3877	0.29237	0.19573	0.09877	0.0008
2542.68	0.48319	0.38782	0.29237	0.19588	0.09887	0.00082
2541.72	0.48332	0.38796	0.29239	0.19605	0.09899	0.00082
2540.76	0.48347	0.3881	0.29246	0.19623	0.09912	0.00081
2539.79	0.48365	0.38826	0.2926	0.1964	0.09928	0.00084
2538.83	0.48383	0.38842	0.2928	0.19657	0.09946	0.0009
2537.86	0.48396	0.38857	0.29302	0.19671	0.09964	0.00099
2536.9	0.48406	0.38869	0.29321	0.19681	0.09976	0.00106
2535.94	0.48413	0.38878	0.29331	0.19686	0.09981	0.0011
2534.97	0.48422	0.38884	0.29333	0.19686	0.0998	0.00112
2534.01	0.48435	0.38891	0.29333	0.19683	0.09978	0.00114
2533.04	0.48452	0.38902	0.29338	0.19683	0.09981	0.0012
2532.08	0.48471	0.38917	0.29351	0.19691	0.0999	0.00131
2531.11	0.48489	0.38935	0.29374	0.19709	0.10004	0.00146
2530.15	0.48505	0.38952	0.29403	0.19735	0.10019	0.00162
2529.19	0.48519	0.38966	0.29432	0.19762	0.1003	0.00178
2528.22	0.48528	0.38976	0.29456	0.19782	0.10037	0.00191
2527.26	0.4853	0.38983	0.29472	0.1979	0.10038	0.002
2526.29	0.48527	0.38988	0.2948	0.19789	0.10036	0.00206
2525.33	0.48526	0.38994	0.29485	0.19785	0.10035	0.00212
2524.36	0.48532	0.39003	0.2949	0.19787	0.10039	0.00221
2523.4	0.48546	0.39015	0.29496	0.19796	0.10049	0.00231
2522.44	0.48562	0.39026	0.29499	0.19809	0.10064	0.0024
2521.47	0.48575	0.39032	0.29493	0.19818	0.10078	0.00246
2520.51	0.48581	0.39033	0.29475	0.1982	0.10087	0.00247
2519.54	0.4858	0.39029	0.29448	0.19814	0.10091	0.00244
2518.58	0.48577	0.39026	0.2942	0.19807	0.10092	0.0024
2517.61	0.48574	0.39026	0.29402	0.19803	0.10094	0.00236
2516.65	0.48572	0.39029	0.29396	0.19804	0.10097	0.00234
2515.69	0.48568	0.39034	0.29404	0.19807	0.10098	0.00232
2514.72	0.48563	0.39038	0.2942	0.19807	0.10096	0.00231
2513.76	0.48556	0.39038	0.29439	0.19804	0.10089	0.00231
2512.79	0.48549	0.39031	0.29455	0.19796	0.10079	0.00231
2511.83	0.48542	0.39017	0.29462	0.19785	0.10068	0.0023
2510.86	0.48538	0.38999	0.29459	0.19775	0.10059	0.0023
2509.9	0.48534	0.38979	0.29449	0.19766	0.10052	0.00229
2508.94	0.48532	0.38959	0.29436	0.19761	0.10049	0.00226
2507.97	0.48528	0.38943	0.29425	0.19756	0.10048	0.0022
2507.01	0.48522	0.38931	0.29417	0.19752	0.10047	0.00207
2506.04	0.48514	0.38922	0.2941	0.19746	0.10046	0.00189
2505.08	0.48505	0.38915	0.29402	0.19738	0.10043	0.00168
2504.12	0.48494	0.38909	0.29392	0.19731	0.10037	0.0015
2503.15	0.48481	0.38902	0.29381	0.19729	0.1003	0.00137
2502.19	0.48468	0.38893	0.29373	0.19734	0.10024	0.00134
2501.22	0.48453	0.38885	0.29369	0.19743	0.10023	0.00138
2500.26	0.4844	0.38877	0.29366	0.1975	0.10027	0.00149
2499.29	0.48429	0.38869	0.29363	0.19752	0.10032	0.0016
2498.33	0.48422	0.38861	0.29355	0.19745	0.10035	0.0017
2497.37	0.48418	0.38853	0.29343	0.1973	0.10033	0.00174
2496.4	0.48415	0.38845	0.29326	0.19711	0.10024	0.00172
2495.44	0.4841	0.3884	0.29308	0.19689	0.10011	0.00165
2494.47	0.48401	0.38838	0.2929	0.19666	0.09996	0.00155
2493.51	0.48388	0.38838	0.29274	0.19644	0.09982	0.00143
2492.54	0.48374	0.38838	0.29263	0.19627	0.09969	0.00131
2491.58	0.48363	0.3884	0.29261	0.1962	0.0996	0.00119
2490.62	0.48356	0.38842	0.29268	0.19622	0.09955	0.00109
2489.65	0.48355	0.38848	0.29283	0.19635	0.09958	0.00103
2488.69	0.4836	0.38855	0.29302	0.19656	0.09969	0.00101
2487.72	0.48369	0.38865	0.29319	0.1968	0.09987	0.00102
2486.76	0.4838	0.38872	0.29332	0.19704	0.10007	0.00108
2485.79	0.48391	0.38874	0.29336	0.1972	0.10021	0.00115
2484.83	0.48398	0.38868	0.29333	0.19726	0.10022	0.00124
2483.87	0.48397	0.38853	0.29323	0.19719	0.1001	0.00131
2482.9	0.48387	0.38833	0.2931	0.19701	0.09988	0.00132
2481.94	0.48371	0.38813	0.29296	0.1968	0.09963	0.00127
2480.97	0.48353	0.38798	0.29288	0.19662	0.09947	0.00118
2480.01	0.48338	0.38791	0.29286	0.19653	0.09943	0.00111
2479.05	0.48328	0.38793	0.29291	0.19653	0.09951	0.00111
2478.08	0.48326	0.38799	0.29296	0.19658	0.09968	0.00118
2477.12	0.4833	0.38806	0.29301	0.19664	0.09986	0.00129
2476.15	0.48338	0.38812	0.29303	0.19668	0.10005	0.00141
2475.19	0.48349	0.38817	0.29305	0.19669	0.10023	0.00153
2474.22	0.48363	0.38824	0.29308	0.19671	0.10041	0.00167
2473.26	0.48375	0.38834	0.29313	0.19674	0.10055	0.00183
2472.3	0.48383	0.38845	0.29316	0.19679	0.10061	0.00198
2471.33	0.48381	0.38851	0.29315	0.19685	0.10055	0.00207
2470.37	0.48365	0.38848	0.29308	0.19691	0.1004	0.00206
2469.4	0.48339	0.38835	0.29297	0.19696	0.10023	0.00197
2468.44	0.4831	0.38814	0.29285	0.19698	0.10011	0.00185
2467.47	0.48287	0.38794	0.29275	0.19697	0.10008	0.00178
2466.51	0.48273	0.38778	0.29268	0.19692	0.1001	0.00175
2465.55	0.48267	0.3877	0.29262	0.19684	0.10011	0.00175
2464.58	0.48263	0.38767	0.29254	0.19673	0.10004	0.00171
2463.62	0.48259	0.38766	0.29244	0.19659	0.09988	0.00161
2462.65	0.48254	0.38765	0.29236	0.19644	0.09967	0.00146
2461.69	0.48249	0.38762	0.29232	0.19628	0.09948	0.0013
2460.72	0.48246	0.3876	0.29234	0.19615	0.09937	0.00115
2459.76	0.48245	0.38756	0.2924	0.19607	0.09935	0.00104
2458.8	0.48244	0.38751	0.29247	0.19606	0.09941	0.00097
2457.83	0.48244	0.38744	0.29251	0.19608	0.0995	0.00093
2456.87	0.48245	0.38738	0.29253	0.19611	0.09958	0.00094
2455.9	0.48246	0.38734	0.29254	0.19613	0.09963	0.001
2454.94	0.48246	0.38735	0.29256	0.19615	0.09965	0.00112
2453.98	0.48246	0.38739	0.29259	0.19618	0.09965	0.00128
2453.01	0.48245	0.38745	0.29262	0.19626	0.09967	0.00144
2452.05	0.48245	0.38751	0.29261	0.19635	0.0997	0.00161
2451.08	0.48246	0.38755	0.29256	0.19644	0.09973	0.00179
2450.12	0.48249	0.38759	0.2925	0.19649	0.09976	0.00195
2449.15	0.48255	0.38764	0.29246	0.19652	0.09981	0.00209
2448.19	0.4826	0.38771	0.29247	0.19654	0.09987	0.00217
2447.23	0.48266	0.38779	0.29251	0.19656	0.09996	0.00218
2446.26	0.48271	0.38786	0.29255	0.19656	0.10007	0.00211
2445.3	0.48275	0.38789	0.29256	0.19653	0.10016	0.00198
2444.33	0.48278	0.38786	0.29256	0.19645	0.1002	0.00181
2443.37	0.4828	0.3878	0.29254	0.19635	0.10016	0.00164
2442.4	0.48279	0.38773	0.29255	0.19625	0.10008	0.0015
2441.44	0.48277	0.38767	0.29257	0.19621	0.09999	0.0014
2440.48	0.48275	0.38767	0.29261	0.19624	0.09996	0.00136
2439.51	0.48272	0.38769	0.29265	0.19632	0.1	0.00138
2438.55	0.4827	0.38773	0.29269	0.19641	0.10007	0.00144
2437.58	0.48268	0.38773	0.29271	0.19646	0.10011	0.00152
2436.62	0.48266	0.38768	0.29273	0.19646	0.10006	0.0016
2435.65	0.48265	0.38761	0.29271	0.19644	0.09994	0.00168
2434.69	0.48267	0.38758	0.29268	0.19646	0.09981	0.00176
2433.73	0.48274	0.38764	0.29268	0.19656	0.09978	0.00185
2432.76	0.48286	0.38781	0.29272	0.19677	0.09988	0.00197
2431.8	0.48303	0.38806	0.29283	0.19703	0.1001	0.0021
2430.83	0.48323	0.3883	0.293	0.19728	0.10039	0.00223
2429.87	0.48343	0.38849	0.29318	0.19745	0.10067	0.00234
2428.91	0.48362	0.38861	0.29337	0.19753	0.1009	0.00243
2427.94	0.48381	0.38869	0.29355	0.19758	0.10111	0.00253
2426.98	0.48401	0.38876	0.29375	0.19766	0.10131	0.00267
2426.01	0.4842	0.38884	0.29393	0.19779	0.1015	0.00286
2425.05	0.48434	0.38891	0.29408	0.19796	0.10165	0.00308
2424.08	0.48438	0.38897	0.29417	0.1981	0.10174	0.00328
2423.12	0.48432	0.38899	0.29422	0.19818	0.10176	0.00344
2422.16	0.4842	0.389	0.29426	0.19821	0.10175	0.00356
2421.19	0.48409	0.38903	0.29433	0.19826	0.10176	0.00366
2420.23	0.48403	0.3891	0.29445	0.19836	0.10181	0.00376
2419.26	0.48408	0.38922	0.29461	0.19853	0.10192	0.00387
2418.3	0.48421	0.38937	0.29478	0.19875	0.10206	0.00399
2417.33	0.4844	0.38953	0.29494	0.19898	0.10224	0.00415
2416.37	0.4846	0.38969	0.29509	0.19918	0.10244	0.00432
2415.41	0.48477	0.38982	0.29524	0.19933	0.10264	0.00449
2414.44	0.48489	0.38991	0.29538	0.19945	0.10281	0.00464
2413.48	0.48496	0.38996	0.29549	0.19952	0.10294	0.00475
2412.51	0.48499	0.38997	0.29558	0.19958	0.10303	0.00483
2411.55	0.48499	0.38996	0.29564	0.19964	0.10311	0.00491
2410.58	0.48497	0.38995	0.29569	0.1997	0.1032	0.00499
2409.62	0.48493	0.38993	0.29572	0.19976	0.10332	0.00508
2408.66	0.48484	0.38992	0.29573	0.19981	0.10345	0.00517
2407.69	0.4847	0.38989	0.29568	0.19985	0.10352	0.00523
2406.73	0.48451	0.38982	0.29555	0.19984	0.10349	0.00525
2405.76	0.48428	0.38971	0.29536	0.19978	0.10338	0.00524
2404.8	0.48406	0.38958	0.29517	0.19967	0.10324	0.00524
2403.84	0.48389	0.38947	0.29506	0.19954	0.10314	0.00528
2402.87	0.48379	0.38939	0.29504	0.19944	0.10313	0.00536
2401.91	0.48372	0.38932	0.29508	0.1994	0.1032	0.00545
2400.94	0.48363	0.38923	0.29509	0.19939	0.1033	0.0055
2399.98	0.48348	0.38911	0.29504	0.19939	0.10338	0.00549
2399.01	0.48325	0.38898	0.29491	0.19937	0.10345	0.00543
2398.05	0.48298	0.38889	0.29477	0.19935	0.10351	0.00538
2397.09	0.48276	0.38886	0.29468	0.19937	0.1036	0.00539
2396.12	0.48264	0.38889	0.29468	0.19947	0.10373	0.00548
2395.16	0.48264	0.38893	0.29476	0.19968	0.10391	0.00564
2394.19	0.48272	0.38894	0.29488	0.19995	0.10412	0.00585
2393.23	0.4828	0.3889	0.29501	0.20021	0.10433	0.00606
2392.26	0.48281	0.3888	0.2951	0.20039	0.10453	0.00626
2391.3	0.48271	0.38866	0.29517	0.20045	0.10467	0.00643
2390.34	0.48252	0.38852	0.29518	0.20039	0.10474	0.00656
2389.37	0.48227	0.38839	0.29516	0.20027	0.10475	0.00665
2388.41	0.48199	0.38829	0.29511	0.20013	0.10472	0.00671
2387.44	0.48173	0.38822	0.29503	0.20003	0.10468	0.00677
2386.48	0.48152	0.38817	0.29496	0.20001	0.10467	0.00685
2385.51	0.48138	0.38815	0.29495	0.20009	0.10472	0.00697
2384.55	0.48132	0.38815	0.29501	0.20023	0.10482	0.00713
2383.59	0.48132	0.38815	0.29514	0.2004	0.10493	0.00733
2382.62	0.48133	0.38811	0.2953	0.20056	0.10505	0.00756
2381.66	0.48132	0.38803	0.29545	0.20066	0.10516	0.0078
2380.69	0.48128	0.38795	0.29554	0.20072	0.1053	0.00807
2379.73	0.48122	0.3879	0.29559	0.20077	0.10549	0.00838
2378.76	0.48116	0.38793	0.29565	0.20083	0.10574	0.0087
2377.8	0.48111	0.38801	0.29573	0.2009	0.10604	0.00901
2376.84	0.48108	0.38812	0.29585	0.20094	0.10632	0.00926
2375.87	0.48105	0.3882	0.29601	0.20095	0.10655	0.00947
2374.91	0.48102	0.38825	0.29618	0.20091	0.10674	0.00967
2373.94	0.48102	0.38829	0.29635	0.20087	0.1069	0.0099
2372.98	0.48104	0.38833	0.29651	0.20085	0.10707	0.01018
2372.02	0.48106	0.38837	0.29667	0.20088	0.10727	0.01048
2371.05	0.48104	0.38838	0.29683	0.20092	0.10747	0.01077
2370.09	0.48095	0.38832	0.29697	0.20095	0.10764	0.01102
2369.12	0.48078	0.38819	0.29708	0.20095	0.10776	0.01123
2368.16	0.48058	0.38803	0.29716	0.20094	0.10786	0.01143
2367.19	0.48038	0.38788	0.2972	0.20092	0.10797	0.01164
2366.23	0.48019	0.38776	0.29721	0.20091	0.10808	0.01185
2365.27	0.48002	0.38765	0.29721	0.2009	0.1082	0.01204
2364.3	0.47983	0.38754	0.29721	0.20088	0.1083	0.01219
2363.34	0.47963	0.38741	0.29722	0.20084	0.10835	0.0123
2362.37	0.47943	0.38727	0.29723	0.20079	0.10835	0.01238
2361.41	0.47924	0.38715	0.29721	0.20076	0.10832	0.01245
2360.44	0.47906	0.38704	0.29715	0.20075	0.10829	0.01251
2359.48	0.4789	0.38693	0.29703	0.20075	0.10826	0.01255
2358.52	0.47873	0.38682	0.29685	0.20077	0.10824	0.01256
2357.55	0.47856	0.38669	0.29665	0.20079	0.10825	0.01253
2356.59	0.47838	0.38657	0.29647	0.20082	0.10826	0.01246
2355.62	0.47819	0.38645	0.29633	0.20087	0.10828	0.01235
2354.66	0.478	0.38633	0.29623	0.20092	0.1083	0.0122
2353.69	0.47779	0.38621	0.29611	0.20098	0.1083	0.01202
2352.73	0.47757	0.38607	0.29595	0.20104	0.10827	0.01181
2351.77	0.47737	0.38595	0.29576	0.20113	0.10823	0.01161
2350.8	0.47724	0.38588	0.2956	0.20127	0.1082	0.01147
2349.84	0.47723	0.3859	0.29553	0.20143	0.10822	0.01144
2348.87	0.47735	0.38601	0.29558	0.20162	0.10832	0.01153
2347.91	0.47756	0.3862	0.29574	0.20179	0.10849	0.01175
2346.95	0.47781	0.38642	0.29597	0.20192	0.1087	0.01204
2345.98	0.47804	0.38662	0.29623	0.20201	0.10891	0.01236
2345.02	0.47822	0.38679	0.29647	0.20206	0.10908	0.01265
2344.05	0.47833	0.38691	0.29669	0.20209	0.10918	0.01288
2343.09	0.47837	0.38698	0.29685	0.20209	0.10922	0.01304
2342.12	0.47837	0.38701	0.29697	0.20205	0.10923	0.01314
2341.16	0.47836	0.38698	0.29704	0.20198	0.10924	0.01319
2340.2	0.47834	0.38692	0.29706	0.2019	0.10926	0.01321
2339.23	0.47831	0.38685	0.29704	0.20182	0.1093	0.01319
2338.27	0.47829	0.38679	0.297	0.20177	0.10935	0.01315
2337.3	0.47826	0.38676	0.29696	0.20174	0.10941	0.01311
2336.34	0.47826	0.38678	0.29695	0.20175	0.10946	0.0131
2335.37	0.47829	0.38682	0.29697	0.20179	0.10949	0.01313
2334.41	0.47834	0.38687	0.29701	0.20185	0.1095	0.01321
2333.45	0.4784	0.38692	0.29706	0.20194	0.10949	0.01332
2332.48	0.47845	0.38695	0.29711	0.20204	0.10951	0.01344
2331.52	0.47851	0.387	0.29717	0.20217	0.10955	0.01357
2330.55	0.47857	0.38708	0.29722	0.20231	0.10962	0.0137
2329.59	0.47864	0.38718	0.29726	0.20244	0.10971	0.01382
2328.62	0.4787	0.38726	0.29727	0.20254	0.10976	0.01388
2327.66	0.47874	0.38731	0.29724	0.20257	0.10975	0.01384
2326.7	0.47877	0.3873	0.29716	0.20252	0.10966	0.01367
2325.73	0.47881	0.38727	0.29704	0.20239	0.10947	0.01334
2324.77	0.47893	0.38727	0.29692	0.20224	0.10922	0.0129
2323.8	0.47915	0.38736	0.29683	0.20211	0.10895	0.0124
2322.84	0.47952	0.38755	0.29679	0.20204	0.10869	0.01193
2321.88	0.47998	0.38782	0.29683	0.20202	0.10846	0.01153
2320.91	0.48048	0.3881	0.29691	0.20204	0.10825	0.0112
2319.95	0.48095	0.38836	0.297	0.20202	0.10801	0.0109
2318.98	0.48135	0.38856	0.29705	0.20195	0.10773	0.01059
2318.02	0.48166	0.38872	0.29703	0.20181	0.10741	0.01024
2317.05	0.48192	0.38887	0.29691	0.20162	0.1071	0.00988
2316.09	0.48212	0.38901	0.29671	0.20141	0.10683	0.00952
2315.13	0.48227	0.38912	0.29646	0.20118	0.10657	0.00917
2314.16	0.48237	0.3892	0.29621	0.20094	0.1063	0.00882
2313.2	0.48243	0.38923	0.296	0.20069	0.106	0.00845
2312.23	0.48248	0.38921	0.29583	0.20045	0.10565	0.00809
2311.27	0.48253	0.38915	0.29572	0.20024	0.10528	0.00773
2310.3	0.48262	0.38905	0.29562	0.20007	0.10493	0.00741
2309.34	0.48276	0.38893	0.29553	0.19995	0.10461	0.00712
2308.38	0.48295	0.38885	0.29544	0.19984	0.10434	0.00684
2307.41	0.48317	0.38883	0.29535	0.19974	0.10411	0.00657
2306.45	0.48341	0.38892	0.2953	0.19963	0.10392	0.00632
2305.48	0.48366	0.38913	0.29529	0.19952	0.10378	0.00609
2304.52	0.48392	0.38942	0.29535	0.19945	0.10367	0.0059
2303.55	0.4842	0.38973	0.29545	0.19942	0.10359	0.00575
2302.59	0.48449	0.38999	0.29556	0.19941	0.10352	0.00562
2301.63	0.48479	0.39014	0.29563	0.19938	0.10341	0.00545
2300.66	0.48505	0.3902	0.29564	0.19931	0.10325	0.00522
2299.7	0.48526	0.3902	0.29558	0.19919	0.10302	0.00491
2298.73	0.48541	0.39023	0.2955	0.19908	0.10275	0.00458
2297.77	0.48556	0.39031	0.29544	0.19905	0.10249	0.00429
2296.81	0.48581	0.39049	0.29548	0.19915	0.10229	0.00414
2295.84	0.48622	0.39075	0.29562	0.19939	0.10218	0.00416
2294.88	0.48675	0.39105	0.29584	0.19968	0.10214	0.00433
2293.91	0.48731	0.39133	0.29605	0.19992	0.10214	0.00454
2292.95	0.48778	0.39155	0.2962	0.20003	0.10215	0.00468
2291.98	0.48812	0.39173	0.29626	0.20001	0.10216	0.00468
2291.02	0.48839	0.39191	0.29629	0.19992	0.10218	0.00456
2290.06	0.4887	0.39215	0.29636	0.19985	0.10221	0.00441
2289.09	0.48909	0.39248	0.29651	0.19986	0.10225	0.00427
2288.13	0.48953	0.39286	0.29673	0.19995	0.10226	0.00415
2287.16	0.48997	0.39324	0.29697	0.20007	0.10219	0.00401
2286.2	0.49035	0.39357	0.29715	0.20015	0.10206	0.00378
2285.23	0.4907	0.39384	0.29722	0.20016	0.10188	0.00345
2284.27	0.49105	0.39406	0.2972	0.20008	0.10172	0.00307
2283.31	0.49142	0.39425	0.29713	0.19995	0.1016	0.0027
2282.34	0.49179	0.39443	0.29705	0.19979	0.10152	0.00238
2281.38	0.4921	0.39462	0.29702	0.19965	0.10143	0.00212
2280.41	0.49231	0.39479	0.29703	0.19954	0.10131	0.00193
2279.45	0.4924	0.39494	0.29709	0.19946	0.10113	0.0018
2278.48	0.49247	0.39507	0.29719	0.19943	0.10093	0.00174
2277.52	0.4926	0.3952	0.29734	0.19944	0.10075	0.00178
2276.56	0.49287	0.39535	0.29754	0.19949	0.10064	0.00191
2275.59	0.49322	0.39552	0.29775	0.19956	0.10059	0.00207
2274.63	0.49356	0.39568	0.29791	0.19961	0.10055	0.00219
2273.66	0.49379	0.3958	0.29796	0.19959	0.1005	0.0022
2272.7	0.4939	0.39588	0.29789	0.19949	0.10043	0.00207
2271.73	0.49396	0.39594	0.29775	0.19935	0.10039	0.00184
2270.77	0.49408	0.39598	0.29762	0.19922	0.10042	0.00159
2269.81	0.49428	0.39604	0.29754	0.19914	0.10051	0.00138
2268.84	0.4945	0.39612	0.29752	0.19909	0.10061	0.00122
2267.88	0.49468	0.39626	0.29754	0.19902	0.10065	0.00111
2266.91	0.49478	0.39648	0.2976	0.19894	0.10062	0.00104
2265.95	0.49482	0.39676	0.2977	0.19888	0.10052	0.001
2264.99	0.49486	0.39705	0.29781	0.1989	0.10036	0.00097
2264.02	0.49495	0.39729	0.29791	0.19902	0.1002	0.00096
2263.06	0.49505	0.39741	0.29797	0.19925	0.10005	0.00095
2262.09	0.49513	0.3974	0.29801	0.19953	0.09994	0.00095
2261.13	0.49518	0.39727	0.29804	0.19978	0.09991	0.00096
2260.16	0.49522	0.39709	0.29809	0.19994	0.09994	0.00097
2259.2	0.49529	0.39689	0.29814	0.19992	0.1	0.00091
2258.24	0.49541	0.39667	0.29815	0.1997	0.09999	0.00076
2257.27	0.49554	0.39647	0.29809	0.19932	0.0999	0.00051
2256.31	0.49565	0.39633	0.29802	0.19894	0.09975	0.00026
2255.34	0.49577	0.39632	0.298	0.19872	0.09963	0.00014
2254.38	0.49593	0.39651	0.2981	0.19876	0.09962	0.0002
2253.41	0.49614	0.39685	0.29832	0.19903	0.09969	0.00039
2252.45	0.49638	0.39723	0.29863	0.19938	0.09979	0.00063
2251.49	0.49661	0.39753	0.29895	0.19968	0.09982	0.00082
2250.52	0.49676	0.39767	0.29922	0.19986	0.09977	0.00095
2249.56	0.49685	0.39771	0.29941	0.19993	0.0997	0.00102
2248.59	0.49688	0.39772	0.29949	0.19992	0.09964	0.00103
2247.63	0.49688	0.39777	0.29946	0.19987	0.09962	0.00094
2246.66	0.49684	0.39783	0.29933	0.19977	0.0996	0.00077
2245.7	0.49676	0.39789	0.29912	0.19962	0.09955	0.00054
2244.74	0.49664	0.39791	0.29888	0.19945	0.09947	0.00031
2243.77	0.49651	0.39793	0.29864	0.19929	0.09943	0.00014
2242.81	0.49645	0.39798	0.29843	0.1992	0.09949	9e-05
2241.84	0.4965	0.39806	0.2983	0.19923	0.0997	0.00015
2240.88	0.49667	0.39815	0.29826	0.19938	0.10002	0.0003
2239.92	0.49691	0.39819	0.29829	0.19959	0.10039	0.00048
2238.95	0.49712	0.39817	0.29835	0.19977	0.10068	0.00059
2237.99	0.49724	0.39811	0.29841	0.1998	0.10083	0.00058
2237.02	0.49721	0.39807	0.29844	0.19966	0.10078	0.00045
2236.06	0.4971	0.39812	0.29849	0.19941	0.10061	0.00028
2235.09	0.49699	0.39826	0.29859	0.19914	0.10041	0.00015
2234.13	0.49696	0.39846	0.29874	0.19896	0.10026	0.00012
2233.17	0.49701	0.39863	0.29888	0.19888	0.10018	0.00015
2232.2	0.49707	0.39869	0.29896	0.19888	0.10013	0.00019
2231.24	0.49709	0.3986	0.29893	0.19892	0.10005	0.00021
2230.27	0.49705	0.3984	0.2988	0.19899	0.09993	0.00022
2229.31	0.49704	0.39819	0.29866	0.1991	0.09984	0.00026
2228.34	0.49712	0.3981	0.29857	0.19922	0.09986	0.00035
2227.38	0.4973	0.39817	0.29861	0.19933	0.10003	0.00045
2226.42	0.4975	0.39835	0.29875	0.1994	0.10029	0.00048
2225.45	0.49764	0.39855	0.29893	0.19946	0.10055	0.00039
2224.49	0.4977	0.39868	0.2991	0.19954	0.10066	0.00017
2223.52	0.49772	0.39873	0.29921	0.19966	0.10057	-0.00012
2222.56	0.49775	0.3987	0.29926	0.19978	0.10029	-0.00035
2221.59	0.49781	0.39864	0.29928	0.19987	0.09993	-0.00043
2220.63	0.49786	0.39856	0.29933	0.19993	0.09963	-0.00031
2219.67	0.49788	0.39848	0.29939	0.19999	0.09951	-5e-05
2218.7	0.49785	0.3984	0.29946	0.20009	0.09955	0.00026
2217.74	0.49777	0.39833	0.29947	0.20019	0.09962	0.00048
2216.77	0.49767	0.39827	0.29936	0.20024	0.09958	0.00056
2215.81	0.49762	0.39823	0.29913	0.20018	0.09935	0.00049
2214.85	0.49768	0.3982	0.29884	0.20003	0.099	0.00035
2213.88	0.49787	0.39822	0.29861	0.19983	0.0987	0.00025
2212.92	0.49818	0.39833	0.29856	0.19967	0.09861	0.00025
2211.95	0.4985	0.3985	0.29874	0.19962	0.09879	0.00034
2210.99	0.49873	0.3987	0.29911	0.19968	0.09915	0.00046
2210.02	0.49878	0.39881	0.29954	0.1998	0.09954	0.00055
2209.06	0.49866	0.39878	0.29988	0.19993	0.09985	0.00055
2208.1	0.4984	0.3986	0.3	0.19997	0.09999	0.00046
2207.13	0.49805	0.39837	0.29984	0.19986	0.09994	0.00029
2206.17	0.49767	0.39817	0.29943	0.1996	0.09973	9e-05
2205.2	0.49732	0.39808	0.2989	0.19923	0.09941	-9e-05
2204.24	0.49709	0.39811	0.29843	0.19887	0.09905	-0.00019
2203.27	0.49706	0.39826	0.29818	0.19864	0.09876	-0.00021
2202.31	0.49728	0.39849	0.29824	0.19865	0.09864	-0.00014
2201.35	0.49767	0.39874	0.29853	0.19889	0.09872	-4e-05
2200.38	0.49812	0.39898	0.29885	0.19926	0.09892	5e-05
2199.42	0.49846	0.39913	0.29905	0.19961	0.09912	6e-05
2198.45	0.49862	0.39918	0.29905	0.1998	0.09921	-4e-05
2197.49	0.49861	0.39913	0.29891	0.19978	0.09915	-0.00019
2196.52	0.4985	0.39901	0.29876	0.19958	0.09903	-0.00032
2195.56	0.49842	0.39889	0.29872	0.19933	0.09898	-0.00033
2194.6	0.49846	0.3988	0.29887	0.19917	0.0991	-0.00016
2193.63	0.49866	0.39876	0.29916	0.19917	0.09943	0.00015
2192.67	0.49895	0.39879	0.29948	0.19933	0.09989	0.00051
2191.7	0.49922	0.39888	0.29969	0.19955	0.10033	0.00084
2190.74	0.49933	0.39898	0.29973	0.19974	0.10061	0.00104
2189.78	0.4992	0.39901	0.2996	0.19983	0.10063	0.00105
2188.81	0.49887	0.39891	0.29938	0.19982	0.10038	0.00084
2187.85	0.49844	0.39866	0.29913	0.19974	0.09995	0.00045
2186.88	0.49806	0.39833	0.2989	0.1996	0.09949	1e-05
2185.92	0.49784	0.39804	0.2987	0.19943	0.09914	-0.00031
2184.95	0.49782	0.3979	0.29855	0.19928	0.09899	-0.00041
2183.99	0.49798	0.39797	0.29851	0.19922	0.09905	-0.00025
2183.03	0.49825	0.39822	0.29864	0.19928	0.09925	4e-05
2182.06	0.49856	0.39857	0.29893	0.19946	0.09948	0.00034
2181.1	0.49881	0.39887	0.29926	0.19968	0.09964	0.00054
2180.13	0.49893	0.39898	0.29949	0.19985	0.09964	0.00058
2179.17	0.49892	0.39886	0.29949	0.19991	0.09949	0.00046
2178.2	0.4988	0.39857	0.2993	0.19986	0.09924	0.00022
2177.24	0.49867	0.39827	0.29901	0.19975	0.09899	-9e-05
2176.28	0.4986	0.39815	0.29875	0.19965	0.09887	-0.00038
2175.31	0.49865	0.39827	0.2986	0.19959	0.09893	-0.00058
2174.35	0.49879	0.39857	0.29858	0.19954	0.09916	-0.00063
2173.38	0.49895	0.3989	0.29863	0.19945	0.09943	-0.00055
2172.42	0.49903	0.39909	0.29869	0.19931	0.0996	-0.00041
2171.45	0.49897	0.39906	0.29873	0.19915	0.09962	-0.00031
2170.49	0.49878	0.39883	0.29874	0.19904	0.09949	-0.0003
2169.53	0.49849	0.39852	0.2987	0.19904	0.09928	-0.00038
2168.56	0.49822	0.39825	0.29866	0.19911	0.09908	-0.00053
2167.6	0.49803	0.39811	0.29863	0.19917	0.09894	-0.00067
2166.63	0.49797	0.39813	0.29863	0.19913	0.0989	-0.00076
2165.67	0.498	0.39831	0.29865	0.19894	0.099	-0.00077
2164.71	0.49807	0.39856	0.2987	0.19867	0.09921	-0.00071
2163.74	0.4981	0.3988	0.29877	0.19839	0.09947	-0.0006
2162.78	0.49806	0.39896	0.29885	0.19821	0.09968	-0.00048
2161.81	0.49799	0.39897	0.29893	0.19819	0.09977	-0.00038
2160.85	0.49796	0.39885	0.299	0.19836	0.09972	-0.00031
2159.88	0.498	0.39868	0.29902	0.19867	0.09959	-0.00027
2158.92	0.49815	0.39855	0.299	0.19903	0.09944	-0.00026
2157.96	0.49834	0.39854	0.29892	0.19935	0.0993	-0.00026
2156.99	0.49851	0.39866	0.2988	0.19953	0.09917	-0.00022
2156.03	0.49863	0.39886	0.29865	0.19955	0.09904	-0.00014
2155.06	0.49868	0.39905	0.29849	0.19942	0.09895	-3e-05
2154.1	0.49871	0.39912	0.29836	0.19921	0.09895	7e-05
2153.13	0.49874	0.39902	0.29829	0.19898	0.09904	9e-05
2152.17	0.49875	0.39873	0.29828	0.19877	0.09918	1e-05
2151.21	0.49873	0.39834	0.2983	0.19862	0.09932	-0.00015
2150.24	0.49869	0.39799	0.29828	0.19852	0.0994	-0.00033
2149.28	0.49864	0.3978	0.29825	0.19851	0.09944	-0.00046
2148.31	0.49863	0.39782	0.29826	0.19861	0.09946	-0.00049
2147.35	0.49863	0.398	0.29837	0.19882	0.09948	-0.00042
2146.38	0.49859	0.39826	0.29857	0.1991	0.09949	-0.00026
2145.42	0.49849	0.39853	0.29879	0.1994	0.09948	-6e-05
2144.46	0.49833	0.3988	0.29897	0.19969	0.09948	0.00014
2143.49	0.49818	0.39902	0.29908	0.19994	0.09949	0.00027
2142.53	0.49807	0.39914	0.29909	0.20013	0.0995	0.00029
2141.56	0.49801	0.39904	0.29901	0.20021	0.09946	0.0002
2140.6	0.49795	0.39869	0.29885	0.20016	0.09931	4e-05
2139.63	0.49784	0.39815	0.29865	0.19998	0.09903	-0.00012
2138.67	0.49771	0.39759	0.29846	0.19973	0.09869	-0.00027
2137.71	0.49756	0.39718	0.29833	0.19947	0.09837	-0.00037
2136.74	0.49743	0.39698	0.29826	0.19924	0.09818	-0.00043
2135.78	0.49732	0.39695	0.29823	0.19906	0.09817	-0.00049
2134.81	0.49724	0.39701	0.29824	0.19895	0.09833	-0.00057
2133.85	0.49718	0.39709	0.29825	0.19893	0.09864	-0.00066
2132.89	0.49713	0.39715	0.29824	0.19902	0.09901	-0.00075
2131.92	0.49704	0.39712	0.29813	0.19915	0.0993	-0.00078
2130.96	0.49685	0.39695	0.29787	0.19921	0.09938	-0.00073
2129.99	0.49652	0.39662	0.29749	0.1991	0.0992	-0.00059
2129.03	0.49611	0.39621	0.29711	0.19881	0.09882	-0.00041
2128.06	0.49575	0.39589	0.29691	0.19847	0.09845	-0.00018
2127.1	0.49563	0.39584	0.29706	0.19829	0.09833	0.00012
2126.14	0.49584	0.39612	0.29755	0.19837	0.09858	0.00052
2125.17	0.4963	0.39666	0.29825	0.1987	0.09912	0.00099
2124.21	0.4968	0.39724	0.29891	0.1991	0.09975	0.00144
2123.24	0.49713	0.39766	0.29933	0.19937	0.10026	0.00173
2122.28	0.49719	0.39783	0.29943	0.19944	0.10054	0.00178
2121.31	0.49708	0.39783	0.29929	0.19937	0.10066	0.00164
2120.35	0.49695	0.3978	0.29908	0.19931	0.10074	0.00145
2119.39	0.49694	0.39787	0.29897	0.19939	0.10087	0.00136
2118.42	0.49709	0.39805	0.29901	0.19961	0.10106	0.00142
2117.46	0.49734	0.39828	0.29918	0.19993	0.10123	0.0016
2116.49	0.4976	0.3985	0.29938	0.20028	0.10133	0.00181
2115.53	0.49781	0.39865	0.29952	0.20063	0.10134	0.00193
2114.56	0.49791	0.3987	0.29956	0.2009	0.10132	0.00192
2113.6	0.49785	0.39863	0.29948	0.20102	0.10131	0.00178
2112.64	0.49762	0.39841	0.29933	0.20091	0.1013	0.00154
2111.67	0.49726	0.39807	0.29915	0.20056	0.10124	0.00122
2110.71	0.49684	0.39769	0.29898	0.20009	0.10108	0.00088
2109.74	0.49645	0.39738	0.29884	0.19968	0.10083	0.00058
2108.78	0.49619	0.39722	0.29876	0.19947	0.10057	0.00041
2107.82	0.4961	0.39724	0.29875	0.19949	0.10037	0.00045
2106.85	0.49618	0.39743	0.29883	0.19963	0.10031	0.00067
2105.89	0.49638	0.39773	0.29897	0.19978	0.10039	0.00099
2104.92	0.49667	0.39809	0.29915	0.19986	0.10059	0.0013
2103.96	0.49698	0.39844	0.29932	0.19987	0.10085	0.0015
2102.99	0.49726	0.39868	0.29942	0.19987	0.10111	0.00157
2102.03	0.49747	0.39874	0.29942	0.19991	0.10127	0.00149
2101.07	0.49758	0.39859	0.29936	0.20001	0.10125	0.00129
2100.1	0.49761	0.39831	0.29931	0.20014	0.10106	0.00102
2099.14	0.49763	0.39806	0.29936	0.20028	0.10079	0.00076
2098.17	0.49771	0.39796	0.29956	0.20042	0.10059	0.00061
2097.21	0.49785	0.39802	0.29982	0.20057	0.10053	0.00062
2096.24	0.49793	0.39809	0.29999	0.20067	0.10057	0.00074
2095.28	0.49784	0.39801	0.29993	0.20067	0.10062	0.00089
2094.32	0.49757	0.39774	0.29959	0.20049	0.1006	0.00097
2093.35	0.4972	0.39739	0.29904	0.20018	0.10051	0.00097
2092.39	0.49691	0.39718	0.29842	0.19982	0.1004	0.00095
2091.42	0.49678	0.39725	0.29789	0.19955	0.10033	0.00096
2090.46	0.49681	0.39757	0.29758	0.19944	0.10031	0.00107
2089.49	0.4969	0.39799	0.29758	0.19944	0.1003	0.00125
2088.53	0.49694	0.39832	0.29785	0.1995	0.10027	0.00145
2087.57	0.49695	0.39848	0.29828	0.19959	0.10022	0.00165
2086.6	0.497	0.39852	0.29873	0.19975	0.10022	0.00184
2085.64	0.49717	0.39854	0.29909	0.20003	0.10031	0.00203
2084.67	0.49749	0.39863	0.29934	0.20045	0.10049	0.00223
2083.71	0.49787	0.39877	0.2995	0.20088	0.10067	0.00239
2082.75	0.49822	0.39887	0.29964	0.20116	0.10074	0.00242
2081.78	0.49842	0.39886	0.29975	0.20121	0.10063	0.00227
2080.82	0.49848	0.39877	0.29985	0.20108	0.10041	0.002
2079.85	0.49845	0.39871	0.29994	0.20089	0.10026	0.00173
2078.89	0.49838	0.39879	0.30005	0.20074	0.10033	0.00159
2077.92	0.49831	0.39902	0.30016	0.20065	0.10067	0.00159
2076.96	0.49822	0.39931	0.30024	0.20053	0.10118	0.00164
2076	0.49807	0.3995	0.30025	0.2003	0.10165	0.0016
2075.03	0.49787	0.39947	0.30017	0.19995	0.10187	0.00136
2074.07	0.49768	0.39922	0.3	0.19958	0.10175	0.00094
[truncated: 1,529 more rows]
