# Supplementary material for: Solar-driven highly selective conversion of glycerol to dihydroxyacetone using surface atom engineered BiVO4 photoanodes
Source: Nat Commun. 2024 Jun 28;15:5475. doi: 10.1038/s41467-024-49662-7 (PMC11213950; doi:10.1038/s41467-024-49662-7)
Supplement: Supplementary file 3 — Source Data [file 41467_2024_49662_MOESM3_ESM.zip › Manuscript/ncomms-Figure 4c-source-data.xlsx]

## Sheet: Sheet1
Figure 4c
	Data 1	Data 2	Data 3	Data 4	Data 5	Data 6
Parameter x	Parameter y
3998.68	0.37558	0.28156	0.18874	0.09993	0.00785	-0.08616
3997.71	0.37552	0.28153	0.18868	0.09993	0.00786	-0.08617
3996.75	0.37544	0.28145	0.18859	0.09989	0.00784	-0.08621
3995.79	0.37537	0.28137	0.1885	0.09984	0.0078	-0.08624
3994.82	0.37533	0.2813	0.18844	0.09981	0.00778	-0.08625
3993.86	0.37533	0.28127	0.18843	0.09982	0.00777	-0.08622
3992.89	0.37536	0.28127	0.18847	0.09986	0.00778	-0.08618
3991.93	0.37542	0.2813	0.18853	0.09992	0.00781	-0.08616
3990.96	0.37549	0.28133	0.1886	0.09997	0.00785	-0.08615
3990	0.37555	0.28137	0.18866	0.10001	0.00789	-0.08617
3989.04	0.37561	0.28139	0.18871	0.10002	0.00792	-0.08619
3988.07	0.37566	0.28143	0.18876	0.10004	0.00795	-0.08616
3987.11	0.3757	0.28147	0.18881	0.10007	0.00799	-0.08609
3986.14	0.37573	0.28153	0.18887	0.10012	0.00805	-0.08598
3985.18	0.37575	0.28158	0.18892	0.10018	0.0081	-0.08587
3984.21	0.37577	0.28161	0.18896	0.10025	0.00814	-0.08578
3983.25	0.37579	0.28162	0.18898	0.10029	0.00817	-0.08574
3982.29	0.37581	0.28162	0.18898	0.10032	0.00818	-0.08574
3981.32	0.37585	0.28162	0.18898	0.10034	0.00819	-0.08577
3980.36	0.37588	0.28164	0.18898	0.10034	0.00822	-0.0858
3979.39	0.37592	0.28167	0.18898	0.10035	0.00827	-0.0858
3978.43	0.37595	0.2817	0.18899	0.10035	0.00832	-0.08578
3977.46	0.37597	0.28172	0.189	0.10035	0.00838	-0.08572
3976.5	0.37598	0.28173	0.18901	0.10036	0.00844	-0.08564
3975.54	0.37598	0.28174	0.18902	0.10038	0.00848	-0.08555
3974.57	0.37598	0.28177	0.18904	0.10042	0.00852	-0.08546
3973.61	0.37597	0.28181	0.18906	0.10047	0.00856	-0.08539
3972.64	0.37596	0.28186	0.18909	0.10052	0.00858	-0.08535
3971.68	0.37595	0.2819	0.18911	0.10057	0.00859	-0.08532
3970.72	0.37594	0.28193	0.18914	0.10062	0.0086	-0.08529
3969.75	0.37594	0.28194	0.18918	0.10068	0.00862	-0.08526
3968.79	0.37596	0.28194	0.18925	0.10075	0.00866	-0.08522
3967.82	0.37601	0.28194	0.18934	0.10083	0.00873	-0.08516
3966.86	0.37608	0.28196	0.18943	0.1009	0.00883	-0.08508
3965.89	0.37616	0.282	0.18951	0.10095	0.00894	-0.085
3964.93	0.37623	0.28205	0.18956	0.10097	0.00904	-0.08492
3963.97	0.37629	0.2821	0.18958	0.10098	0.00911	-0.08486
3963	0.37633	0.28216	0.18958	0.10098	0.00915	-0.08485
3962.04	0.37636	0.2822	0.18958	0.10099	0.00916	-0.08487
3961.07	0.37639	0.28224	0.18959	0.10101	0.00916	-0.0849
3960.11	0.37642	0.28227	0.18963	0.10105	0.00916	-0.08491
3959.14	0.37646	0.28229	0.18968	0.1011	0.00917	-0.08489
3958.18	0.37649	0.28233	0.18976	0.10117	0.0092	-0.08484
3957.22	0.37653	0.28238	0.18985	0.10123	0.00925	-0.08478
3956.25	0.37656	0.28245	0.18995	0.10128	0.0093	-0.0847
3955.29	0.3766	0.28252	0.19005	0.10132	0.00934	-0.08462
3954.32	0.37664	0.2826	0.19014	0.10137	0.00939	-0.08454
3953.36	0.37668	0.28268	0.1902	0.10143	0.00946	-0.08444
3952.39	0.37672	0.28275	0.19023	0.10153	0.00955	-0.08434
3951.43	0.37677	0.28281	0.19024	0.10166	0.00966	-0.08422
3950.47	0.37681	0.28286	0.19023	0.10179	0.00979	-0.08411
3949.5	0.37685	0.2829	0.19022	0.10189	0.00989	-0.08403
3948.54	0.37687	0.28293	0.19021	0.10195	0.00996	-0.084
3947.57	0.37689	0.28295	0.1902	0.10197	0.00999	-0.08401
3946.61	0.37691	0.28296	0.19022	0.10197	0.00999	-0.08404
3945.64	0.37692	0.28299	0.19024	0.10197	0.01	-0.08405
3944.68	0.37693	0.28302	0.19026	0.102	0.01002	-0.08403
3943.72	0.37694	0.28306	0.19028	0.10203	0.01004	-0.08398
3942.75	0.37694	0.28311	0.19032	0.10206	0.01006	-0.08391
3941.79	0.37699	0.28317	0.19038	0.1021	0.01008	-0.08383
3940.82	0.3771	0.28326	0.19049	0.10217	0.01012	-0.08375
3939.86	0.37728	0.28338	0.19064	0.10227	0.01019	-0.08366
3938.9	0.37749	0.28353	0.19078	0.10239	0.01029	-0.08357
3937.93	0.37769	0.28368	0.19092	0.10252	0.01041	-0.08347
3936.97	0.37784	0.2838	0.19102	0.10263	0.01052	-0.08338
3936	0.37794	0.28388	0.19111	0.10273	0.01063	-0.08329
3935.04	0.37799	0.28393	0.19118	0.10284	0.01074	-0.0832
3934.07	0.37801	0.28397	0.19123	0.10299	0.01086	-0.08311
3933.11	0.37803	0.28399	0.19127	0.10315	0.01098	-0.08305
3932.15	0.37806	0.28402	0.19131	0.10329	0.01108	-0.08301
3931.18	0.37812	0.28407	0.19137	0.1034	0.01117	-0.08297
3930.22	0.37825	0.28417	0.19148	0.10349	0.01126	-0.08292
3929.25	0.37842	0.28432	0.19164	0.10357	0.01137	-0.08283
3928.29	0.37861	0.2845	0.19181	0.10367	0.01151	-0.08272
3927.32	0.37876	0.28467	0.19197	0.10377	0.01164	-0.08262
3926.36	0.37884	0.28479	0.19208	0.10386	0.01174	-0.08255
3925.4	0.37884	0.28485	0.19214	0.10389	0.01179	-0.08251
3924.43	0.37882	0.28486	0.19218	0.10387	0.0118	-0.08249
3923.47	0.37881	0.28487	0.19224	0.10384	0.01181	-0.08245
3922.5	0.37886	0.28489	0.1923	0.10384	0.01184	-0.08237
3921.54	0.37894	0.28493	0.19236	0.10389	0.01189	-0.08227
3920.57	0.379	0.28498	0.19238	0.104	0.01192	-0.08216
3919.61	0.37902	0.28501	0.19234	0.10411	0.01192	-0.08209
3918.65	0.37898	0.28501	0.19227	0.10419	0.01189	-0.08205
3917.68	0.37892	0.28499	0.1922	0.10421	0.01184	-0.08204
3916.72	0.3789	0.28498	0.19219	0.10418	0.01184	-0.08205
3915.75	0.37897	0.28503	0.19229	0.10416	0.01189	-0.08202
3914.79	0.37914	0.28514	0.19249	0.10418	0.012	-0.08194
3913.83	0.37939	0.28532	0.19274	0.10427	0.01216	-0.08181
3912.86	0.37967	0.28554	0.19301	0.1044	0.01235	-0.08164
3911.9	0.37991	0.28576	0.19322	0.10454	0.01254	-0.08147
3910.93	0.3801	0.28596	0.19337	0.10467	0.01271	-0.08131
3909.97	0.38021	0.28612	0.19346	0.10478	0.01286	-0.08118
3909	0.38027	0.28623	0.19352	0.10491	0.013	-0.08106
3908.04	0.38027	0.28631	0.19356	0.1051	0.01312	-0.08096
3907.08	0.38018	0.28635	0.19355	0.10534	0.0132	-0.08087
3906.11	0.37999	0.2863	0.19344	0.10561	0.01322	-0.08082
3905.15	0.37968	0.28614	0.1932	0.10581	0.01313	-0.08083
3904.18	0.37928	0.28587	0.19286	0.10592	0.01296	-0.08092
3903.22	0.37889	0.28554	0.19248	0.10591	0.01275	-0.08107
3902.25	0.37859	0.28524	0.19218	0.10583	0.01256	-0.08124
3901.29	0.37844	0.28503	0.19202	0.10572	0.01245	-0.0814
3900.33	0.37847	0.28495	0.19203	0.10561	0.01243	-0.08151
3899.36	0.37865	0.28499	0.1922	0.10551	0.0125	-0.08156
3898.4	0.37897	0.28514	0.19249	0.10542	0.01264	-0.08153
3897.43	0.37939	0.28539	0.19287	0.10538	0.01284	-0.0814
3896.47	0.37985	0.28574	0.19329	0.10543	0.01313	-0.08117
3895.5	0.38029	0.28614	0.19369	0.10561	0.01346	-0.08085
3894.54	0.38062	0.28652	0.19401	0.1059	0.01378	-0.08052
3893.58	0.38077	0.2868	0.19419	0.10624	0.01401	-0.08026
3892.61	0.38077	0.28693	0.19421	0.10651	0.01409	-0.08011
3891.65	0.38068	0.28692	0.19413	0.10665	0.01403	-0.08008
3890.68	0.38062	0.28686	0.19405	0.10666	0.01393	-0.08008
3889.72	0.38064	0.28686	0.19406	0.10663	0.0139	-0.08004
3888.76	0.38073	0.28695	0.19415	0.10666	0.01397	-0.07995
3887.79	0.3808	0.28707	0.19424	0.10676	0.01411	-0.07986
3886.83	0.38076	0.28712	0.19424	0.10685	0.0142	-0.07984
3885.86	0.3806	0.28707	0.19412	0.10686	0.0142	-0.07992
3884.9	0.38044	0.28697	0.19397	0.10678	0.01415	-0.08004
3883.93	0.3804	0.28693	0.1939	0.1067	0.01413	-0.08007
3882.97	0.38051	0.287	0.19397	0.1067	0.0142	-0.07997
3882.01	0.3807	0.28715	0.19412	0.10679	0.01433	-0.0798
3881.04	0.38088	0.28727	0.19427	0.10689	0.01445	-0.07964
3880.08	0.38102	0.28734	0.19439	0.10692	0.0145	-0.07955
3879.11	0.38117	0.2874	0.19453	0.10689	0.01454	-0.0795
3878.15	0.38139	0.28753	0.19473	0.1069	0.01462	-0.07941
3877.18	0.38167	0.28776	0.19499	0.10704	0.01478	-0.07923
3876.22	0.38193	0.28803	0.19525	0.1073	0.01499	-0.079
3875.26	0.38209	0.28826	0.19545	0.10762	0.01518	-0.07879
3874.29	0.38213	0.28839	0.19555	0.10792	0.01532	-0.07862
3873.33	0.38208	0.28842	0.19559	0.10817	0.01541	-0.07851
3872.36	0.38197	0.28838	0.19557	0.10837	0.01546	-0.07844
3871.4	0.38181	0.28828	0.19546	0.10851	0.01546	-0.07844
3870.43	0.38161	0.28812	0.19529	0.10853	0.0154	-0.07852
3869.47	0.38144	0.28797	0.19513	0.10845	0.01531	-0.07864
3868.51	0.38139	0.28793	0.19507	0.10833	0.01526	-0.07871
3867.54	0.38151	0.28803	0.19517	0.1083	0.0153	-0.07868
3866.58	0.38173	0.28825	0.19538	0.10839	0.01544	-0.07854
3865.61	0.38197	0.28847	0.1956	0.10856	0.01562	-0.07837
3864.65	0.38215	0.28864	0.19575	0.10871	0.01577	-0.07824
3863.69	0.38229	0.28876	0.19585	0.10878	0.01588	-0.07818
3862.72	0.38244	0.28888	0.19596	0.10877	0.01598	-0.07814
3861.76	0.38268	0.28906	0.19614	0.10875	0.01612	-0.07808
3860.79	0.383	0.28932	0.19639	0.10878	0.01632	-0.07797
3859.83	0.38337	0.28961	0.19668	0.10891	0.01658	-0.07779
3858.86	0.38371	0.28992	0.19696	0.10916	0.01686	-0.07756
3857.9	0.38392	0.29019	0.19717	0.10955	0.01712	-0.07729
3856.94	0.3839	0.29035	0.19722	0.11007	0.01727	-0.07705
3855.97	0.38353	0.29026	0.19699	0.11059	0.01721	-0.07695
3855.01	0.38273	0.28982	0.19641	0.1109	0.01684	-0.0771
3854.04	0.38166	0.28904	0.19553	0.11079	0.01618	-0.07754
3853.08	0.3807	0.28817	0.19467	0.11024	0.01546	-0.07809
3852.11	0.38032	0.28765	0.19426	0.1095	0.01502	-0.07847
3851.15	0.3807	0.28772	0.19448	0.10894	0.01509	-0.07848
3850.19	0.38163	0.28832	0.19523	0.10873	0.01559	-0.07813
3849.22	0.38274	0.28917	0.19618	0.10884	0.01627	-0.07762
3848.26	0.38373	0.29	0.19705	0.10914	0.01691	-0.07712
3847.29	0.38444	0.29065	0.1977	0.10948	0.01738	-0.07672
3846.33	0.38486	0.29107	0.1981	0.10982	0.01769	-0.07644
3845.36	0.38506	0.2913	0.19828	0.11014	0.01787	-0.07627
3844.4	0.38512	0.2914	0.19834	0.11042	0.01799	-0.07616
3843.44	0.38512	0.29142	0.19832	0.11068	0.01809	-0.07609
3842.47	0.38508	0.2914	0.19827	0.11092	0.0182	-0.07602
3841.51	0.385	0.29135	0.1982	0.11116	0.0183	-0.07594
3840.54	0.38486	0.29127	0.1981	0.1114	0.01837	-0.07589
3839.58	0.38461	0.2911	0.19793	0.11159	0.01834	-0.0759
3838.62	0.38427	0.29084	0.19769	0.11163	0.0182	-0.07602
3837.65	0.38394	0.29052	0.19743	0.1115	0.01796	-0.07621
3836.69	0.38377	0.29027	0.19728	0.11128	0.01774	-0.07638
3835.72	0.38386	0.2902	0.19732	0.11108	0.01765	-0.07642
3834.76	0.38417	0.29034	0.19753	0.11099	0.01772	-0.07631
3833.79	0.38458	0.29064	0.19785	0.111	0.0179	-0.07611
3832.83	0.38496	0.29098	0.19816	0.11105	0.01811	-0.0759
3831.87	0.38525	0.29129	0.19842	0.11109	0.01829	-0.07575
3830.9	0.38549	0.29155	0.19863	0.1111	0.01845	-0.07565
3829.94	0.38571	0.29179	0.19884	0.11114	0.01863	-0.07558
3828.97	0.38596	0.29201	0.19907	0.11123	0.01883	-0.07548
3828.01	0.38621	0.29224	0.1993	0.11138	0.01903	-0.07536
3827.04	0.38645	0.29246	0.19951	0.11156	0.01923	-0.07521
3826.08	0.38665	0.29267	0.1997	0.11177	0.01941	-0.07505
3825.12	0.38682	0.2929	0.19986	0.11204	0.01958	-0.07485
3824.15	0.38692	0.29311	0.19999	0.11239	0.01975	-0.07464
3823.19	0.3869	0.29324	0.20002	0.11277	0.01986	-0.07446
3822.22	0.38672	0.29322	0.19993	0.11307	0.01988	-0.07437
3821.26	0.38645	0.29306	0.19976	0.11319	0.0198	-0.07439
3820.29	0.38624	0.29287	0.19964	0.11315	0.0197	-0.07445
3819.33	0.38623	0.2928	0.19964	0.11308	0.01968	-0.07447
3818.37	0.38638	0.29287	0.19976	0.11309	0.01975	-0.07444
3817.4	0.38656	0.29297	0.19986	0.11313	0.0198	-0.07441
3816.44	0.38665	0.29299	0.19985	0.11309	0.01976	-0.07447
3815.47	0.38668	0.29293	0.19979	0.11289	0.01963	-0.07461
3814.51	0.38679	0.29292	0.19982	0.1126	0.01954	-0.07472
3813.54	0.38712	0.29311	0.20007	0.11242	0.0196	-0.07468
3812.58	0.38766	0.29352	0.20052	0.11248	0.01987	-0.07442
3811.62	0.38826	0.29405	0.20106	0.11279	0.02027	-0.07401
3810.65	0.38878	0.29456	0.20153	0.11327	0.02068	-0.07355
3809.69	0.3891	0.29491	0.20183	0.11378	0.021	-0.07315
3808.72	0.38918	0.29504	0.20193	0.1142	0.02118	-0.07289
3807.76	0.38905	0.29497	0.20185	0.11445	0.02121	-0.0728
3806.8	0.38886	0.2948	0.20173	0.1145	0.02115	-0.07283
3805.83	0.38875	0.29469	0.2017	0.11448	0.02113	-0.07285
3804.87	0.3888	0.29476	0.20182	0.11454	0.02123	-0.07278
3803.9	0.38893	0.29495	0.20203	0.11472	0.02145	-0.07265
3802.94	0.38899	0.29512	0.20216	0.11495	0.02165	-0.07255
3801.97	0.38887	0.29514	0.20213	0.11504	0.02171	-0.07258
3801.01	0.38863	0.295	0.20197	0.11493	0.02162	-0.07274
3800.05	0.38849	0.29486	0.20186	0.11469	0.02149	-0.07289
3799.08	0.38861	0.29492	0.20197	0.11453	0.0215	-0.0729
3798.12	0.389	0.29519	0.20229	0.11458	0.02171	-0.07272
3797.15	0.38954	0.2956	0.20271	0.11479	0.02203	-0.07241
3796.19	0.39008	0.29601	0.20312	0.11505	0.02238	-0.07208
3795.22	0.39055	0.29637	0.20345	0.11527	0.02267	-0.07182
3794.26	0.39095	0.29668	0.20374	0.1154	0.0229	-0.07162
3793.3	0.3913	0.29694	0.20399	0.11548	0.02306	-0.07149
3792.33	0.39161	0.29717	0.20421	0.11553	0.02319	-0.07138
3791.37	0.39184	0.29735	0.20439	0.11558	0.02328	-0.0713
3790.4	0.39199	0.29749	0.20452	0.11563	0.02335	-0.07124
3789.44	0.39209	0.2976	0.20463	0.11571	0.0234	-0.07117
3788.47	0.39218	0.29769	0.20473	0.11582	0.02345	-0.07111
3787.51	0.39225	0.29777	0.20482	0.11594	0.02349	-0.07106
3786.55	0.39231	0.29781	0.20488	0.11606	0.02352	-0.07102
3785.58	0.39233	0.29784	0.20493	0.11614	0.02355	-0.071
3784.62	0.39232	0.29786	0.20496	0.11619	0.0236	-0.07099
3783.65	0.3923	0.29792	0.205	0.11623	0.02368	-0.07096
3782.69	0.3923	0.298	0.20504	0.1163	0.02377	-0.07091
3781.73	0.3923	0.29809	0.20507	0.11641	0.02383	-0.07083
3780.76	0.39228	0.29813	0.20505	0.1165	0.02385	-0.07076
3779.8	0.39222	0.29811	0.20499	0.11653	0.0238	-0.07071
3778.83	0.39216	0.29804	0.20494	0.11648	0.02372	-0.0707
3777.87	0.39216	0.29801	0.20496	0.1164	0.02366	-0.07069
3776.9	0.39228	0.29807	0.20509	0.11636	0.0237	-0.07062
3775.94	0.39252	0.29826	0.20534	0.11644	0.02384	-0.07046
3774.98	0.39283	0.29853	0.20565	0.11664	0.02407	-0.07021
3774.01	0.39314	0.29883	0.20594	0.11693	0.02431	-0.06993
3773.05	0.39336	0.29908	0.20613	0.11724	0.02453	-0.06967
3772.08	0.39347	0.29923	0.20619	0.11753	0.02466	-0.06948
3771.12	0.39345	0.29926	0.20612	0.11774	0.02472	-0.0694
3770.15	0.39338	0.2992	0.20598	0.11784	0.02471	-0.06942
3769.19	0.39331	0.29911	0.20585	0.11787	0.0247	-0.06947
3768.23	0.39331	0.29907	0.20581	0.11784	0.02474	-0.06951
3767.26	0.39338	0.2991	0.20586	0.11782	0.02483	-0.06949
3766.3	0.3935	0.29919	0.20597	0.11782	0.02495	-0.06942
3765.33	0.39365	0.29933	0.20612	0.11786	0.02511	-0.06934
3764.37	0.39383	0.29951	0.20631	0.11796	0.02529	-0.06924
3763.4	0.39407	0.29974	0.20658	0.11814	0.02554	-0.06907
3762.44	0.39437	0.30004	0.2069	0.11845	0.02585	-0.06884
3761.48	0.39467	0.30036	0.20725	0.11884	0.02619	-0.06854
3760.51	0.39491	0.30064	0.20754	0.11923	0.02648	-0.06825
3759.55	0.39505	0.30082	0.20773	0.11954	0.02668	-0.06802
3758.58	0.39516	0.30096	0.20787	0.11974	0.0268	-0.06784
3757.62	0.3953	0.30112	0.20802	0.1199	0.02691	-0.06767
3756.66	0.39553	0.30139	0.20823	0.12011	0.02706	-0.06744
3755.69	0.3958	0.30175	0.20848	0.12045	0.02728	-0.06716
3754.73	0.39602	0.30211	0.20867	0.1209	0.0275	-0.06687
3753.76	0.39604	0.30232	0.20869	0.12136	0.02763	-0.06667
3752.8	0.39578	0.30223	0.20845	0.12169	0.02761	-0.06666
3751.83	0.39523	0.30183	0.20793	0.12176	0.0274	-0.06687
3750.87	0.39457	0.30124	0.20731	0.12155	0.02709	-0.06726
3749.91	0.39409	0.30074	0.20686	0.12122	0.02684	-0.06761
3748.94	0.39404	0.30062	0.20684	0.12104	0.02684	-0.06772
3747.98	0.39444	0.30095	0.20726	0.12119	0.02713	-0.06749
3747.01	0.39504	0.30153	0.20791	0.12168	0.02757	-0.06703
3746.05	0.39551	0.30203	0.20845	0.12225	0.02791	-0.0666
3745.08	0.39561	0.30215	0.2086	0.12256	0.02796	-0.06644
3744.12	0.3954	0.3019	0.20837	0.12243	0.02769	-0.06663
3743.16	0.39519	0.30158	0.20808	0.12197	0.02734	-0.06694
3742.19	0.39538	0.30159	0.2081	0.12157	0.02726	-0.06706
3741.23	0.39606	0.30209	0.20859	0.12155	0.0276	-0.06681
3740.26	0.39701	0.30294	0.20939	0.12195	0.02825	-0.06624
3739.3	0.39791	0.30381	0.21018	0.12259	0.02898	-0.06557
3738.33	0.39846	0.30443	0.21071	0.12322	0.02955	-0.06503
3737.37	0.39856	0.30464	0.21085	0.12364	0.02983	-0.06475
3736.41	0.39831	0.3045	0.21067	0.1238	0.02982	-0.06473
3735.44	0.39792	0.30421	0.21038	0.12375	0.02966	-0.06486
3734.48	0.39766	0.30399	0.2102	0.12364	0.02951	-0.06499
3733.51	0.39765	0.30401	0.21025	0.12354	0.02949	-0.06504
3732.55	0.39791	0.30426	0.21055	0.12348	0.02961	-0.06497
3731.59	0.39839	0.30467	0.21101	0.12346	0.02982	-0.06481
3730.62	0.399	0.30514	0.21154	0.12348	0.0301	-0.0646
3729.66	0.39966	0.30562	0.2121	0.1236	0.03043	-0.06434
3728.69	0.40028	0.30607	0.21261	0.12385	0.03078	-0.06406
3727.73	0.4008	0.30647	0.21303	0.12419	0.03111	-0.0638
3726.76	0.40115	0.30676	0.21332	0.12451	0.03136	-0.06361
3725.8	0.40133	0.30692	0.21345	0.12473	0.03148	-0.0635
3724.84	0.4014	0.307	0.2135	0.12483	0.03151	-0.06345
3723.87	0.40147	0.30708	0.21353	0.12487	0.0315	-0.0634
3722.91	0.40159	0.3072	0.21363	0.12493	0.03154	-0.06333
3721.94	0.40177	0.30736	0.2138	0.12505	0.03165	-0.06321
3720.98	0.40199	0.30754	0.21402	0.1252	0.03182	-0.06308
3720.01	0.40222	0.30772	0.21426	0.12534	0.03202	-0.06293
3719.05	0.40248	0.30791	0.21451	0.12547	0.03223	-0.06275
3718.09	0.40276	0.30816	0.21477	0.12559	0.03245	-0.06254
3717.12	0.40308	0.30848	0.21504	0.12578	0.03269	-0.06229
3716.16	0.4034	0.30887	0.21532	0.12606	0.03296	-0.06199
3715.19	0.40364	0.30926	0.21555	0.12645	0.03322	-0.06169
3714.23	0.40373	0.30954	0.21565	0.12688	0.03343	-0.06144
3713.26	0.40359	0.3096	0.21557	0.12726	0.03352	-0.06132
3712.3	0.40325	0.30941	0.21532	0.12747	0.03344	-0.06135
3711.34	0.40285	0.30906	0.21502	0.12744	0.03326	-0.06151
3710.37	0.40261	0.30873	0.21485	0.12724	0.03308	-0.0617
3709.41	0.40266	0.30858	0.21489	0.12698	0.03302	-0.06182
3708.44	0.40301	0.3087	0.21516	0.12678	0.03311	-0.06183
3707.48	0.40358	0.30904	0.21559	0.12675	0.03332	-0.06169
3706.51	0.40425	0.30953	0.21609	0.12689	0.03361	-0.06141
3705.55	0.40492	0.31008	0.21661	0.12721	0.03394	-0.06102
3704.59	0.4055	0.31062	0.2171	0.12764	0.03427	-0.0606
3703.62	0.40591	0.31106	0.2175	0.12807	0.03456	-0.06023
3702.66	0.40613	0.31137	0.21776	0.12839	0.03476	-0.06002
3701.69	0.40621	0.31153	0.21789	0.12855	0.03488	-0.05996
3700.73	0.40627	0.31164	0.21797	0.1286	0.03497	-0.05999
3699.77	0.40639	0.31178	0.21808	0.12864	0.03508	-0.06
3698.8	0.40663	0.31202	0.21829	0.12874	0.03527	-0.05992
3697.84	0.40697	0.31238	0.21859	0.12895	0.03555	-0.05972
3696.87	0.40738	0.31282	0.21898	0.12925	0.03592	-0.05941
3695.91	0.40785	0.3133	0.21942	0.12962	0.03636	-0.05901
3694.94	0.40835	0.31378	0.21987	0.13004	0.03683	-0.05855
3693.98	0.40882	0.31421	0.22028	0.13051	0.03729	-0.05808
3693.02	0.40919	0.31456	0.22061	0.13101	0.03768	-0.05765
3692.05	0.40938	0.31479	0.22081	0.13153	0.03793	-0.05733
3691.09	0.40933	0.31486	0.22085	0.13201	0.03801	-0.05717
3690.12	0.40905	0.31475	0.22073	0.13233	0.03791	-0.05718
3689.16	0.40862	0.31451	0.22052	0.13242	0.03767	-0.05736
3688.19	0.40825	0.31427	0.22035	0.13227	0.03742	-0.05759
3687.23	0.40815	0.31419	0.22037	0.13202	0.0373	-0.05775
3686.27	0.40844	0.31439	0.22067	0.13186	0.0374	-0.05771
3685.3	0.40906	0.31486	0.2212	0.13192	0.03771	-0.05745
3684.34	0.40983	0.31547	0.22183	0.13216	0.03814	-0.05707
3683.37	0.41053	0.31607	0.22241	0.13251	0.0386	-0.05666
3682.41	0.41104	0.31656	0.22282	0.13287	0.039	-0.05631
3681.44	0.41134	0.3169	0.22305	0.1332	0.03935	-0.05603
3680.48	0.41148	0.3171	0.22316	0.13353	0.03963	-0.05577
3679.52	0.41152	0.31722	0.22316	0.13389	0.03986	-0.05553
3678.55	0.41143	0.31722	0.22305	0.13427	0.03997	-0.05534
3677.59	0.41113	0.31702	0.22276	0.13457	0.03989	-0.05532
3676.62	0.41059	0.31658	0.22226	0.13463	0.03957	-0.05555
3675.66	0.40994	0.31598	0.22165	0.13439	0.03911	-0.05599
3674.7	0.40947	0.31547	0.22116	0.13398	0.03871	-0.05642
3673.73	0.4094	0.31529	0.221	0.13364	0.03861	-0.05664
3672.77	0.40968	0.31545	0.22114	0.13354	0.0388	-0.0566
3671.8	0.41005	0.31576	0.22139	0.13363	0.03911	-0.05645
3670.84	0.41023	0.31596	0.22151	0.13372	0.03928	-0.05639
3669.87	0.41018	0.31593	0.22147	0.13363	0.0392	-0.05649
3668.91	0.41006	0.31581	0.22142	0.1334	0.039	-0.05667
3667.95	0.41017	0.31581	0.22158	0.13317	0.03889	-0.05673
3666.98	0.41061	0.31608	0.22204	0.13312	0.039	-0.05656
3666.02	0.4113	0.31657	0.2227	0.13327	0.03932	-0.05621
3665.05	0.41205	0.31712	0.22338	0.13353	0.03969	-0.05579
3664.09	0.41268	0.3176	0.22393	0.13379	0.04001	-0.05542
3663.12	0.41314	0.31798	0.22432	0.13399	0.04025	-0.05514
3662.16	0.41344	0.31829	0.22459	0.13414	0.04044	-0.05494
3661.2	0.41364	0.31858	0.22482	0.13431	0.04064	-0.05475
3660.23	0.4138	0.3189	0.22504	0.13456	0.04088	-0.05455
3659.27	0.41393	0.31919	0.22526	0.13489	0.04114	-0.05433
3658.3	0.41398	0.31937	0.22541	0.13523	0.04135	-0.05413
3657.34	0.41391	0.31937	0.22545	0.1355	0.04145	-0.054
3656.37	0.41375	0.31921	0.22538	0.13565	0.04147	-0.05395
3655.41	0.41362	0.31905	0.22531	0.13572	0.04148	-0.05391
3654.45	0.41367	0.31903	0.22535	0.13587	0.0416	-0.05378
3653.48	0.41394	0.31924	0.22551	0.13623	0.04186	-0.05352
3652.52	0.41427	0.31958	0.2257	0.13678	0.04217	-0.05322
3651.55	0.41442	0.31984	0.22573	0.13734	0.04236	-0.05302
3650.59	0.41421	0.31983	0.22548	0.13768	0.04228	-0.05307
3649.63	0.41363	0.31951	0.22499	0.13761	0.04191	-0.05338
3648.66	0.41295	0.31905	0.22449	0.13716	0.0414	-0.05382
3647.7	0.41253	0.31872	0.22424	0.13657	0.04101	-0.05416
3646.73	0.4126	0.31873	0.22439	0.13612	0.04092	-0.05423
3645.77	0.41318	0.3191	0.2249	0.13596	0.04114	-0.05401
3644.8	0.41408	0.31972	0.22561	0.13609	0.04159	-0.05361
3643.84	0.41508	0.32043	0.22637	0.13642	0.04216	-0.05315
3642.88	0.41602	0.32109	0.22709	0.13685	0.04273	-0.05274
3641.91	0.4168	0.32167	0.22775	0.13731	0.04326	-0.0524
3640.95	0.41742	0.32218	0.22835	0.13776	0.04373	-0.05213
3639.98	0.41792	0.32267	0.22888	0.13819	0.04414	-0.05187
3639.02	0.41836	0.32315	0.22936	0.13859	0.04451	-0.0516
3638.05	0.41877	0.32364	0.22979	0.13896	0.04485	-0.0513
3637.09	0.41916	0.3241	0.23016	0.13928	0.04518	-0.05098
3636.13	0.4195	0.3245	0.23049	0.13956	0.04548	-0.05066
3635.16	0.41979	0.32482	0.23076	0.13981	0.04574	-0.05036
3634.2	0.42003	0.3251	0.231	0.1401	0.04596	-0.05009
3633.23	0.42024	0.32536	0.23122	0.14046	0.04616	-0.04986
3632.27	0.42038	0.32561	0.23139	0.1409	0.04634	-0.04968
3631.3	0.42036	0.32574	0.2314	0.14137	0.04643	-0.04959
3630.34	0.4201	0.32564	0.23116	0.1417	0.04636	-0.04966
3629.38	0.41962	0.32526	0.2307	0.14174	0.0461	-0.04993
3628.41	0.41912	0.32474	0.23021	0.14148	0.04573	-0.05031
3627.45	0.41892	0.32439	0.23	0.14109	0.04547	-0.05059
3626.48	0.41921	0.32447	0.23026	0.14084	0.0455	-0.05061
3625.52	0.41992	0.325	0.23093	0.14089	0.04585	-0.05031
3624.56	0.42084	0.32582	0.23177	0.14123	0.0464	-0.04979
3623.59	0.42172	0.32667	0.23253	0.14173	0.047	-0.04919
3622.63	0.42241	0.32738	0.23306	0.14227	0.04754	-0.04861
3621.66	0.42284	0.32786	0.23331	0.14275	0.04794	-0.04813
3620.7	0.42303	0.32809	0.23334	0.14312	0.04818	-0.04782
3619.73	0.42305	0.32813	0.23323	0.14335	0.04826	-0.04769
3618.77	0.42299	0.32807	0.23311	0.14344	0.0482	-0.04771
3617.81	0.423	0.32805	0.23309	0.14348	0.04812	-0.04778
3616.84	0.42317	0.32817	0.23326	0.14356	0.04811	-0.04778
3615.88	0.42351	0.32845	0.23361	0.14373	0.04823	-0.04765
3614.91	0.42393	0.32883	0.23408	0.14402	0.04846	-0.04739
3613.95	0.42434	0.32924	0.23455	0.14435	0.04873	-0.04708
3612.98	0.42467	0.32959	0.23495	0.14468	0.049	-0.0468
3612.02	0.42491	0.32986	0.23526	0.14496	0.04923	-0.04659
3611.06	0.42505	0.33005	0.23547	0.14519	0.04943	-0.04647
3610.09	0.42513	0.33016	0.23559	0.14536	0.04959	-0.04643
3609.13	0.42519	0.33021	0.23567	0.14545	0.04969	-0.04646
3608.16	0.42531	0.33029	0.23577	0.14547	0.04977	-0.0465
3607.2	0.42556	0.33046	0.23596	0.14547	0.04988	-0.04649
3606.23	0.42597	0.33078	0.2363	0.14549	0.05007	-0.04639
3605.27	0.42648	0.33121	0.23675	0.14559	0.05035	-0.04618
3604.31	0.42701	0.33169	0.23723	0.14579	0.05068	-0.0459
3603.34	0.42748	0.33215	0.23765	0.14609	0.05103	-0.04559
3602.38	0.42787	0.33256	0.23799	0.14647	0.05138	-0.04526
3601.41	0.42823	0.33292	0.23827	0.14688	0.05173	-0.04494
3600.45	0.42859	0.33325	0.23855	0.14725	0.05207	-0.04462
3599.49	0.42896	0.33357	0.23886	0.14756	0.0524	-0.04432
3598.52	0.42932	0.33386	0.23918	0.14782	0.05268	-0.04406
3597.56	0.42967	0.33414	0.23951	0.14806	0.05292	-0.04382
3596.59	0.43	0.33441	0.23985	0.14833	0.05314	-0.0436
3595.63	0.43035	0.33471	0.24022	0.14865	0.05337	-0.04336
3594.66	0.43074	0.33507	0.24064	0.14902	0.05364	-0.04308
3593.7	0.43121	0.33551	0.24112	0.14943	0.05396	-0.04275
3592.74	0.43172	0.33603	0.24163	0.14986	0.05431	-0.04241
3591.77	0.43224	0.33659	0.24214	0.15031	0.05467	-0.04207
3590.81	0.43269	0.33711	0.24258	0.15077	0.05499	-0.04177
3589.84	0.43301	0.33753	0.24288	0.15123	0.05524	-0.04152
3588.88	0.4332	0.33781	0.24305	0.15162	0.0554	-0.04133
3587.91	0.43331	0.33799	0.24312	0.15192	0.05552	-0.04119
3586.95	0.43348	0.33818	0.24322	0.15215	0.05564	-0.04104
3585.99	0.43382	0.33849	0.24352	0.15236	0.05586	-0.04082
3585.02	0.43439	0.33899	0.24407	0.15262	0.05623	-0.04049
3584.06	0.43516	0.33966	0.24483	0.15295	0.05675	-0.04007
3583.09	0.43599	0.34041	0.24568	0.15334	0.05734	-0.03962
3582.13	0.43677	0.34113	0.24649	0.15375	0.05794	-0.03922
3581.16	0.43742	0.34176	0.24715	0.15415	0.05848	-0.03889
3580.2	0.43796	0.3423	0.24768	0.15454	0.05893	-0.03862
3579.24	0.43845	0.34278	0.24811	0.15496	0.0593	-0.03837
3578.27	0.43895	0.34324	0.24852	0.15542	0.05962	-0.0381
3577.31	0.43951	0.34373	0.24894	0.15592	0.05994	-0.03777
3576.34	0.44014	0.34426	0.2494	0.15646	0.0603	-0.03734
3575.38	0.44082	0.34484	0.2499	0.15702	0.0607	-0.03683
3574.41	0.44154	0.34544	0.25044	0.15756	0.06113	-0.03625
3573.45	0.44226	0.34605	0.251	0.15808	0.06157	-0.03566
3572.49	0.44296	0.34664	0.25157	0.15858	0.062	-0.03512
3571.52	0.4436	0.34723	0.2521	0.15905	0.0624	-0.03464
3570.56	0.44413	0.34782	0.25255	0.15952	0.06278	-0.03422
3569.59	0.44453	0.3484	0.25291	0.16001	0.06314	-0.03383
3568.63	0.44485	0.34895	0.25321	0.16051	0.06348	-0.03349
3567.67	0.44513	0.34946	0.25351	0.16102	0.06379	-0.03319
3566.7	0.4455	0.34994	0.2539	0.16151	0.0641	-0.03292
3565.74	0.44605	0.35045	0.25444	0.16199	0.06445	-0.03266
3564.77	0.44682	0.35107	0.25512	0.16249	0.06491	-0.03236
3563.81	0.44776	0.35181	0.2559	0.16304	0.06548	-0.03198
3562.84	0.44877	0.35265	0.25673	0.16366	0.06616	-0.03153
3561.88	0.44975	0.35353	0.25756	0.16432	0.06688	-0.03103
3560.92	0.45063	0.35438	0.25838	0.165	0.06757	-0.03051
3559.95	0.4514	0.35515	0.25916	0.16566	0.06819	-0.02999
3558.99	0.45209	0.35583	0.25991	0.16625	0.06874	-0.02948
3558.02	0.45271	0.35643	0.26061	0.16678	0.06924	-0.02901
3557.06	0.45331	0.35699	0.26127	0.16725	0.06974	-0.02858
3556.09	0.45391	0.35757	0.26191	0.1677	0.07026	-0.02819
3555.13	0.45456	0.35822	0.26256	0.1682	0.07079	-0.02778
3554.17	0.45527	0.35896	0.26326	0.16878	0.07132	-0.02732
3553.2	0.45606	0.3598	0.26399	0.16945	0.07185	-0.02677
3552.24	0.45692	0.3607	0.26475	0.17018	0.07237	-0.02617
3551.27	0.4578	0.3616	0.26551	0.17091	0.07289	-0.02556
3550.31	0.45869	0.36248	0.26626	0.17162	0.07342	-0.02498
3549.34	0.45955	0.36329	0.26698	0.17232	0.07396	-0.02445
3548.38	0.46039	0.36407	0.26768	0.17301	0.07451	-0.02394
3547.42	0.46122	0.36483	0.26838	0.1737	0.0751	-0.02342
3546.45	0.46209	0.36562	0.26913	0.17439	0.07571	-0.02287
3545.49	0.46302	0.36648	0.26995	0.17508	0.07637	-0.02227
3544.52	0.46401	0.3674	0.27086	0.17577	0.07706	-0.02162
3543.56	0.46503	0.36838	0.27183	0.17647	0.07775	-0.02094
3542.6	0.46605	0.36937	0.27281	0.17719	0.07844	-0.02023
3541.63	0.46704	0.37035	0.27376	0.17792	0.07911	-0.01952
3540.67	0.46804	0.3713	0.27468	0.17869	0.0798	-0.01882
3539.7	0.46905	0.37222	0.27558	0.17951	0.0805	-0.01814
3538.74	0.47011	0.37314	0.2765	0.18038	0.08122	-0.01748
3537.77	0.47118	0.37405	0.27744	0.18129	0.08195	-0.01684
3536.81	0.47223	0.37496	0.27839	0.18219	0.08267	-0.0162
3535.85	0.47325	0.37587	0.27932	0.18305	0.0834	-0.01555
3534.88	0.47423	0.3768	0.28022	0.18386	0.08413	-0.01489
3533.92	0.47523	0.3778	0.28107	0.18464	0.08489	-0.01422
3532.95	0.47627	0.37888	0.28193	0.18542	0.08569	-0.01352
3531.99	0.47736	0.38004	0.28283	0.18626	0.08652	-0.0128
3531.02	0.4785	0.38125	0.28379	0.18714	0.08737	-0.01207
3530.06	0.47964	0.38245	0.2848	0.18805	0.08819	-0.01135
3529.1	0.48074	0.3836	0.2858	0.18895	0.08897	-0.01066
3528.13	0.4818	0.38466	0.28674	0.18983	0.08971	-0.01001
3527.17	0.48281	0.38564	0.28763	0.19069	0.09045	-0.00938
3526.2	0.48382	0.38658	0.28849	0.19156	0.0912	-0.00875
3525.24	0.48486	0.38752	0.28942	0.19248	0.09198	-0.00809
3524.27	0.48593	0.3885	0.29046	0.19347	0.0928	-0.00739
3523.31	0.48706	0.38956	0.29162	0.19451	0.09363	-0.00669
3522.35	0.48822	0.3907	0.29287	0.19557	0.09448	-0.00599
3521.38	0.48941	0.3919	0.29414	0.19663	0.09533	-0.00528
3520.42	0.49064	0.39313	0.29537	0.19765	0.09619	-0.00454
3519.45	0.49187	0.39435	0.29654	0.19863	0.09702	-0.00375
3518.49	0.49312	0.39555	0.29764	0.19956	0.09783	-0.00292
3517.53	0.49438	0.39673	0.29871	0.20046	0.09861	-0.00207
3516.56	0.49566	0.39791	0.29978	0.20135	0.09938	-0.00122
3515.6	0.49696	0.39909	0.30089	0.20224	0.10017	-0.00039
3514.63	0.49827	0.40028	0.30202	0.20316	0.10101	0.00045
3513.67	0.49956	0.40146	0.30317	0.20413	0.10191	0.00128
3512.7	0.50081	0.40266	0.30432	0.20513	0.10288	0.00212
3511.74	0.50204	0.40391	0.30546	0.20619	0.10389	0.00297
3510.78	0.50326	0.40521	0.30661	0.20728	0.1049	0.00382
3509.81	0.50452	0.40657	0.30777	0.2084	0.10589	0.0047
3508.85	0.5058	0.40794	0.30895	0.20953	0.10682	0.0056
3507.88	0.50711	0.40929	0.31012	0.21066	0.1077	0.00651
3506.92	0.50843	0.41059	0.31129	0.21177	0.10853	0.00739
3505.95	0.50976	0.41186	0.31246	0.21284	0.10935	0.00824
3504.99	0.5111	0.4131	0.31363	0.21387	0.11021	0.00905
3504.03	0.51246	0.41436	0.31483	0.21486	0.11113	0.00985
3503.06	0.51383	0.41564	0.31604	0.21586	0.11214	0.01066
3502.1	0.51523	0.41695	0.31728	0.2169	0.11325	0.01149
3501.13	0.51666	0.41829	0.31854	0.21799	0.11442	0.01237
3500.17	0.51811	0.41965	0.31982	0.21915	0.11558	0.01328
3499.2	0.51958	0.42102	0.3211	0.22032	0.11666	0.01422
3498.24	0.52105	0.42241	0.32239	0.22151	0.11764	0.01521
3497.28	0.52254	0.42382	0.3237	0.2227	0.11853	0.01622
3496.31	0.52407	0.42529	0.32506	0.22393	0.11942	0.01725
3495.35	0.52563	0.4268	0.32645	0.22519	0.12035	0.01826
3494.38	0.52719	0.42831	0.32785	0.22646	0.12136	0.01926
3493.42	0.52873	0.42976	0.32923	0.2277	0.12245	0.02021
3492.46	0.53021	0.43112	0.33056	0.22886	0.12357	0.02115
3491.49	0.53164	0.43242	0.33186	0.22993	0.12469	0.02207
3490.53	0.53303	0.4337	0.33316	0.23096	0.12577	0.023
3489.56	0.53442	0.43504	0.33448	0.23199	0.12681	0.02392
3488.6	0.53583	0.43646	0.33583	0.23309	0.12782	0.02486
3487.63	0.53729	0.43795	0.33722	0.23429	0.12886	0.02582
3486.67	0.53882	0.43947	0.33865	0.2356	0.12995	0.02681
3485.71	0.54042	0.44098	0.34011	0.237	0.1311	0.02785
3484.74	0.54205	0.44248	0.34157	0.23841	0.13229	0.0289
3483.78	0.54368	0.44396	0.34301	0.23979	0.13347	0.02994
3482.81	0.54527	0.44545	0.34441	0.24113	0.13462	0.03097
3481.85	0.54681	0.44699	0.3458	0.24244	0.13576	0.032
3480.88	0.54832	0.44857	0.34722	0.2438	0.13692	0.03307
3479.92	0.54985	0.4502	0.34871	0.24524	0.13814	0.03423
3478.96	0.55146	0.45187	0.35029	0.24673	0.13939	0.03545
3477.99	0.55315	0.45354	0.35191	0.24822	0.14063	0.0367
3477.03	0.5549	0.45519	0.35351	0.24963	0.14181	0.03794
3476.06	0.55665	0.45681	0.35504	0.25094	0.14293	0.03913
3475.1	0.55838	0.4584	0.3565	0.2522	0.14403	0.04029
3474.13	0.56006	0.45998	0.35793	0.25346	0.14516	0.04142
3473.17	0.56169	0.46158	0.3594	0.25474	0.14634	0.04254
3472.21	0.56328	0.46322	0.36094	0.25608	0.14759	0.04366
3471.24	0.56488	0.46494	0.36254	0.25745	0.14888	0.0448
3470.28	0.56652	0.46671	0.36419	0.25884	0.15021	0.04594
3469.31	0.56823	0.4685	0.36584	0.26024	0.15157	0.04706
3468.35	0.57001	0.47024	0.36747	0.26158	0.15291	0.04817
3467.38	0.57185	0.47188	0.36907	0.26288	0.15422	0.04924
3466.42	0.57371	0.47343	0.37064	0.26414	0.15549	0.05031
3465.46	0.57554	0.47492	0.3722	0.26543	0.15672	0.0514
3464.49	0.57732	0.4764	0.37376	0.26681	0.15795	0.0525
3463.53	0.57903	0.4779	0.37531	0.26826	0.15918	0.05362
3462.56	0.58068	0.47943	0.37686	0.26975	0.1604	0.05474
3461.6	0.58229	0.481	0.3784	0.27123	0.1616	0.05585
3460.64	0.5839	0.48262	0.37995	0.27269	0.16278	0.05696
3459.67	0.58553	0.48428	0.38149	0.27413	0.16395	0.05809
3458.71	0.58719	0.48598	0.383	0.27555	0.16512	0.05923
3457.74	0.58885	0.48768	0.38446	0.27694	0.16631	0.06039
3456.78	0.59051	0.48937	0.38586	0.27826	0.1675	0.06156
3455.81	0.59216	0.49103	0.38722	0.27952	0.16869	0.06272
3454.85	0.59382	0.49267	0.38857	0.28076	0.16988	0.06386
3453.89	0.59547	0.49431	0.38994	0.28204	0.17108	0.06497
3452.92	0.59715	0.49596	0.39137	0.2834	0.1723	0.06607
3451.96	0.59886	0.4976	0.39289	0.28483	0.17355	0.06716
3450.99	0.60059	0.49923	0.39449	0.2863	0.17479	0.06827
3450.03	0.60234	0.50082	0.39613	0.28776	0.176	0.06939
3449.06	0.60407	0.50238	0.39777	0.2892	0.17718	0.07052
3448.1	0.60576	0.50397	0.39939	0.29063	0.17838	0.07164
3447.14	0.60737	0.50561	0.40099	0.29211	0.17964	0.07276
3446.17	0.60893	0.50731	0.40258	0.29364	0.18099	0.07388
3445.21	0.61046	0.50901	0.40415	0.29519	0.18237	0.07498
3444.24	0.61202	0.51066	0.40568	0.29669	0.18373	0.07608
3443.28	0.61364	0.51223	0.40719	0.29808	0.18503	0.07717
3442.31	0.61534	0.51375	0.40868	0.29937	0.1863	0.07829
3441.35	0.6171	0.5153	0.4102	0.30062	0.18756	0.07948
3440.39	0.61889	0.51691	0.41179	0.30187	0.18886	0.08073
3439.42	0.62065	0.5186	0.41345	0.30319	0.19017	0.08202
3438.46	0.62238	0.52031	0.41515	0.30459	0.19149	0.0833
3437.49	0.62404	0.522	0.41684	0.30604	0.19276	0.08453
3436.53	0.62565	0.52363	0.41845	0.30748	0.19396	0.08569
3435.57	0.6272	0.52516	0.41995	0.30887	0.19507	0.08679
3434.6	0.62873	0.52662	0.4213	0.31014	0.19611	0.08785
3433.64	0.63025	0.52803	0.42255	0.31133	0.19713	0.08889
3432.67	0.6318	0.52942	0.42375	0.31248	0.19818	0.08991
3431.71	0.63342	0.53083	0.42499	0.31366	0.1993	0.09093
3430.74	0.63506	0.53229	0.42632	0.31489	0.20047	0.09198
3429.78	0.63671	0.53381	0.42775	0.31618	0.20167	0.09307
3428.82	0.6383	0.53537	0.42926	0.3175	0.20286	0.09421
3427.85	0.63984	0.53695	0.4308	0.31885	0.20405	0.09536
3426.89	0.64137	0.53852	0.43234	0.32023	0.20524	0.0965
3425.92	0.64292	0.54009	0.43389	0.32166	0.20645	0.09763
3424.96	0.64451	0.54166	0.43544	0.32312	0.20767	0.09874
3423.99	0.64611	0.54324	0.43698	0.32455	0.20887	0.09985
3423.03	0.64767	0.54484	0.43849	0.32592	0.21004	0.10096
3422.07	0.6492	0.54642	0.43994	0.32723	0.2112	0.10207
3421.1	0.65072	0.54798	0.44135	0.32851	0.21238	0.10318
3420.14	0.65227	0.5495	0.44273	0.32981	0.21361	0.10427
3419.17	0.65386	0.55098	0.44409	0.33114	0.21487	0.10533
3418.21	0.65547	0.55246	0.44545	0.33248	0.21612	0.10634
3417.24	0.65709	0.55398	0.44686	0.33381	0.21734	0.10735
3416.28	0.65872	0.55557	0.44836	0.3351	0.21855	0.10838
3415.32	0.66041	0.55719	0.44993	0.33639	0.21979	0.10947
3414.35	0.66216	0.55881	0.45155	0.33769	0.22106	0.11064
3413.39	0.66398	0.56037	0.45316	0.33905	0.22234	0.11186
3412.42	0.6658	0.56186	0.4547	0.34047	0.22357	0.11308
3411.46	0.66755	0.5633	0.45617	0.34191	0.22474	0.11425
3410.5	0.66919	0.56474	0.45759	0.34333	0.22586	0.11536
3409.53	0.67069	0.56618	0.45898	0.34465	0.22698	0.11639
3408.57	0.67208	0.56761	0.46033	0.34586	0.22809	0.11737
3407.6	0.6734	0.56899	0.46165	0.34698	0.22919	0.11834
3406.64	0.67471	0.57034	0.46293	0.34806	0.23025	0.11933
3405.67	0.67605	0.57167	0.46421	0.34918	0.23128	0.12036
3404.71	0.67747	0.57305	0.46553	0.35037	0.23232	0.12145
3403.75	0.67897	0.57452	0.46692	0.35165	0.23339	0.12257
3402.78	0.68056	0.57607	0.46838	0.35297	0.23452	0.12368
3401.82	0.68218	0.57768	0.46985	0.35432	0.23568	0.12477
3400.85	0.68376	0.57927	0.47129	0.35564	0.23683	0.12582
3399.89	0.68524	0.5808	0.47268	0.3569	0.23796	0.12687
3398.92	0.68662	0.58225	0.47403	0.3581	0.23906	0.12791
3397.96	0.68796	0.58363	0.47537	0.35925	0.24016	0.12895
3397	0.68935	0.58497	0.47669	0.36037	0.24126	0.12995
3396.03	0.69082	0.58629	0.47799	0.36146	0.24234	0.13089
3395.07	0.69235	0.5876	0.47922	0.36254	0.24337	0.13175
3394.1	0.69386	0.5889	0.48039	0.36359	0.24431	0.13255
3393.14	0.69526	0.59019	0.48153	0.36463	0.24519	0.13334
3392.17	0.69654	0.59146	0.48267	0.36567	0.24608	0.13418
3391.21	0.69774	0.59272	0.48383	0.36673	0.24705	0.13507
3390.25	0.69893	0.59398	0.485	0.36783	0.24812	0.13604
3389.28	0.70018	0.59521	0.48618	0.369	0.24926	0.13705
3388.32	0.70149	0.59642	0.48735	0.3702	0.25038	0.13807
3387.35	0.70281	0.5976	0.48853	0.37138	0.25141	0.13905
3386.39	0.7041	0.59876	0.48971	0.37251	0.25232	0.13996
3385.43	0.70533	0.59991	0.49092	0.37358	0.25312	0.14075
3384.46	0.7065	0.60107	0.49213	0.37459	0.25385	0.14143
3383.5	0.70764	0.60224	0.49332	0.37558	0.25458	0.14204
3382.53	0.70874	0.60337	0.49444	0.37654	0.25534	0.14264
3381.57	0.70981	0.60445	0.49545	0.37748	0.25614	0.1433
3380.6	0.71083	0.60545	0.49634	0.37839	0.25698	0.14405
3379.64	0.71182	0.6064	0.49718	0.37923	0.25782	0.14488
3378.68	0.71277	0.60734	0.49801	0.38003	0.25863	0.14573
3377.71	0.71371	0.6083	0.49885	0.38078	0.2594	0.14652
3376.75	0.71465	0.60927	0.49969	0.3815	0.26009	0.14719
3375.78	0.71558	0.61024	0.50047	0.38221	0.26072	0.1477
3374.82	0.71651	0.61116	0.50118	0.38294	0.2613	0.14811
3373.85	0.71743	0.61203	0.50186	0.3837	0.26185	0.1485
3372.89	0.71834	0.61289	0.50258	0.38448	0.26242	0.14896
3371.93	0.71924	0.61373	0.50339	0.38526	0.26304	0.14952
3370.96	0.72014	0.61457	0.50426	0.38601	0.2637	0.15017
3370	0.72105	0.61536	0.50512	0.38669	0.26439	0.15083
3369.03	0.72193	0.61606	0.50591	0.38728	0.26505	0.15147
3368.07	0.72277	0.61664	0.5066	0.38782	0.26566	0.15206
3367.1	0.72355	0.61714	0.50723	0.38832	0.2662	0.15257
3366.14	0.72425	0.61762	0.50784	0.38882	0.26667	0.15301
3365.18	0.72491	0.61816	0.50843	0.38935	0.26708	0.15339
3364.21	0.72552	0.6188	0.50899	0.38991	0.26747	0.15374
3363.25	0.72612	0.61955	0.50955	0.39051	0.26784	0.15411
3362.28	0.7267	0.62038	0.51011	0.39114	0.26823	0.15451
3361.32	0.72728	0.62122	0.51072	0.39175	0.26863	0.15493
3360.36	0.72786	0.622	0.51136	0.3923	0.26905	0.15533
3359.39	0.72847	0.62263	0.51201	0.39277	0.26947	0.15566
3358.43	0.72912	0.62308	0.51263	0.39316	0.26986	0.15592
3357.46	0.72977	0.62337	0.5132	0.39348	0.2702	0.15614
3356.5	0.73038	0.6236	0.51371	0.39378	0.2705	0.15635
3355.53	0.73091	0.62389	0.51414	0.39409	0.27077	0.15658
3354.57	0.73132	0.62428	0.51447	0.3944	0.27099	0.15683
3353.61	0.73161	0.62473	0.51469	0.39468	0.27117	0.15707
3352.64	0.73179	0.62515	0.5148	0.39486	0.27131	0.15723
3351.68	0.73189	0.62546	0.51482	0.39492	0.27141	0.15731
3350.71	0.73194	0.62565	0.51482	0.39489	0.27151	0.15732
3349.75	0.73197	0.62578	0.51487	0.39485	0.27163	0.15732
3348.78	0.73204	0.62592	0.51501	0.39486	0.27179	0.15734
3347.82	0.73217	0.6261	0.51523	0.39497	0.27197	0.1574
3346.86	0.73235	0.62626	0.51547	0.39512	0.27217	0.15746
3345.89	0.73253	0.62638	0.51564	0.39526	0.27235	0.1575
3344.93	0.73268	0.62642	0.51571	0.39534	0.27249	0.15748
3343.96	0.73279	0.62639	0.51565	0.39532	0.27254	0.15743
3343	0.73284	0.6263	0.51552	0.39522	0.27249	0.15734
3342.03	0.73285	0.62615	0.51538	0.39505	0.27233	0.15723
3341.07	0.73276	0.62593	0.51526	0.39486	0.27206	0.15709
3340.11	0.73257	0.62565	0.51517	0.39467	0.27174	0.15692
3339.14	0.7323	0.62538	0.51508	0.39451	0.27143	0.15672
3338.18	0.73203	0.62518	0.51496	0.39439	0.27115	0.15653
3337.21	0.73185	0.62508	0.51476	0.39429	0.27092	0.15636
3336.25	0.73177	0.62507	0.51447	0.39419	0.27073	0.15619
3335.28	0.73174	0.62508	0.51412	0.39405	0.27051	0.15601
3334.32	0.73164	0.62503	0.51374	0.39387	0.27026	0.15581
3333.36	0.73141	0.62487	0.51337	0.39361	0.26995	0.15557
3332.39	0.73108	0.62458	0.51301	0.39327	0.26961	0.15527
3331.43	0.73072	0.62418	0.51268	0.39288	0.26928	0.15492
3330.46	0.73039	0.62371	0.51237	0.39245	0.26897	0.15451
3329.5	0.73013	0.62319	0.51207	0.39202	0.26868	0.15406
3328.54	0.72988	0.62265	0.51174	0.39159	0.26837	0.15359
3327.57	0.72959	0.6221	0.51136	0.39115	0.268	0.15312
3326.61	0.72923	0.62156	0.51091	0.39069	0.26757	0.15264
3325.64	0.72879	0.62103	0.51043	0.39019	0.26709	0.15217
3324.68	0.72828	0.6205	0.50997	0.38966	0.26659	0.15173
3323.71	0.72767	0.61996	0.50955	0.38912	0.26608	0.15135
3322.75	0.72698	0.61938	0.50917	0.38861	0.26557	0.15102
3321.79	0.72622	0.61878	0.50877	0.38812	0.26506	0.15071
3320.82	0.72545	0.61818	0.5083	0.38764	0.26456	0.15037
3319.86	0.72475	0.61762	0.50773	0.38715	0.2641	0.14995
3318.89	0.72418	0.61713	0.50708	0.38665	0.26368	0.14946
3317.93	0.72372	0.61669	0.50639	0.38614	0.26327	0.14892
3316.96	0.72334	0.61627	0.50573	0.38564	0.26284	0.14836
3316	0.72296	0.6158	0.50512	0.38514	0.26236	0.1478
3315.04	0.72253	0.61527	0.50456	0.3846	0.26181	0.14726
3314.07	0.722	0.61466	0.50401	0.38402	0.26122	0.14672
3313.11	0.72137	0.61402	0.50342	0.38338	0.26063	0.14621
3312.14	0.72066	0.61337	0.50277	0.38269	0.26004	0.14571
3311.18	0.71989	0.61273	0.50209	0.38199	0.25946	0.14522
3310.21	0.71911	0.61209	0.50142	0.38131	0.25889	0.14473
3309.25	0.71836	0.61146	0.50079	0.38067	0.25832	0.14423
3308.29	0.71767	0.61077	0.5002	0.38008	0.25776	0.14371
3307.32	0.717	0.61001	0.49958	0.37952	0.25718	0.14316
3306.36	0.71633	0.60916	0.49887	0.37895	0.25658	0.14259
3305.39	0.7156	0.60826	0.49803	0.37835	0.25596	0.14198
3304.43	0.71477	0.60735	0.4971	0.37768	0.25531	0.14129
3303.47	0.71386	0.60647	0.49611	0.37695	0.25464	0.14052
3302.5	0.71288	0.60561	0.49513	0.37616	0.25395	0.1397
3301.54	0.7119	0.60477	0.49417	0.37536	0.25323	0.13887
3300.57	0.71094	0.60392	0.49327	0.37457	0.25245	0.13808
3299.61	0.71002	0.60304	0.49241	0.3738	0.2516	0.13736
3298.64	0.7091	0.60215	0.49157	0.37303	0.25072	0.13671
3297.68	0.70818	0.60125	0.49073	0.37227	0.24986	0.13611
3296.72	0.70725	0.60035	0.48987	0.37149	0.24907	0.13552
3295.75	0.70631	0.59945	0.489	0.37069	0.24837	0.13492
3294.79	0.70536	0.59854	0.48815	0.36985	0.24774	0.13431
3293.82	0.7044	0.5976	0.48734	0.36899	0.24713	0.13365
3292.86	0.70343	0.59664	0.48656	0.36809	0.24647	0.13294
3291.89	0.70245	0.59564	0.48578	0.36718	0.24575	0.13214
3290.93	0.70146	0.59462	0.48493	0.36628	0.24496	0.13128
3289.97	0.70045	0.59355	0.48398	0.36539	0.24411	0.1304
3289	0.69942	0.59245	0.48292	0.36449	0.24325	0.12955
3288.04	0.69837	0.59136	0.48181	0.36359	0.24243	0.12876
3287.07	0.69732	0.59034	0.48072	0.36266	0.24166	0.12804
3286.11	0.69629	0.58938	0.47967	0.36173	0.24093	0.12735
3285.14	0.69525	0.58845	0.47868	0.36079	0.24018	0.12666
3284.18	0.69417	0.58745	0.47768	0.35982	0.23936	0.12594
3283.22	0.69302	0.58632	0.47664	0.35879	0.23844	0.12516
3282.25	0.69181	0.58506	0.47551	0.35771	0.23744	0.12432
3281.29	0.69058	0.58375	0.47432	0.35662	0.23641	0.12344
3280.32	0.68942	0.58249	0.47313	0.35559	0.2354	0.12256
3279.36	0.68833	0.58135	0.47201	0.35466	0.23445	0.1217
3278.4	0.68728	0.5803	0.47097	0.35382	0.23357	0.12089
3277.43	0.68622	0.57928	0.47001	0.353	0.23272	0.12011
3276.47	0.68508	0.57821	0.46905	0.35211	0.23188	0.11929
3275.5	0.68383	0.57706	0.46803	0.3511	0.23103	0.11843
3274.54	0.68253	0.57583	0.46688	0.35	0.23013	0.11751
3273.57	0.68121	0.57458	0.46563	0.34889	0.22921	0.1166
3272.61	0.67992	0.57334	0.46433	0.34782	0.22828	0.11576
3271.65	0.67865	0.57213	0.46305	0.34681	0.22733	0.11499
3270.68	0.67736	0.57091	0.46184	0.34584	0.22637	0.11426
3269.72	0.67604	0.56966	0.46072	0.34485	0.2254	0.1135
3268.75	0.67471	0.56838	0.45963	0.34382	0.22442	0.11267
3267.79	0.67339	0.56709	0.45853	0.34274	0.22342	0.11176
3266.82	0.67211	0.56581	0.45736	0.34162	0.2224	0.1108
3265.86	0.67086	0.56456	0.45612	0.34048	0.22139	0.10983
3264.9	0.66961	0.56333	0.45483	0.33933	0.22041	0.10888
3263.93	0.66835	0.5621	0.45354	0.33819	0.21946	0.10795
3262.97	0.66705	0.56086	0.45227	0.33706	0.21853	0.10703
3262	0.66571	0.55959	0.45104	0.33593	0.21759	0.10612
3261.04	0.66434	0.55828	0.44983	0.33482	0.21662	0.1052
3260.07	0.66294	0.55694	0.44865	0.33374	0.21563	0.10425
3259.11	0.66153	0.5556	0.44749	0.33268	0.21466	0.10329
3258.15	0.66014	0.55428	0.44634	0.33166	0.21374	0.10234
3257.18	0.65879	0.55298	0.44519	0.33065	0.21285	0.10144
3256.22	0.65747	0.55166	0.44402	0.32963	0.21197	0.10058
3255.25	0.65614	0.55029	0.44281	0.32853	0.21105	0.09973
3254.29	0.65478	0.54888	0.44156	0.32734	0.21009	0.09885
3253.33	0.65338	0.54747	0.44027	0.32609	0.20908	0.09794
3252.36	0.65195	0.54611	0.43895	0.32483	0.20807	0.09701
3251.4	0.65054	0.54481	0.43762	0.32361	0.20705	0.09609
3250.43	0.64916	0.54353	0.43628	0.32248	0.20603	0.09521
3249.47	0.64781	0.54222	0.43495	0.32141	0.20501	0.09434
3248.5	0.64645	0.54087	0.43362	0.32037	0.20397	0.09346
3247.54	0.64506	0.53949	0.43229	0.31933	0.20291	0.09256
3246.58	0.6436	0.53809	0.43097	0.31827	0.20183	0.09164
3245.61	0.6421	0.53669	0.42966	0.31718	0.20072	0.09072
3244.65	0.64056	0.53527	0.42835	0.31606	0.19962	0.08981
3243.68	0.63905	0.53383	0.42704	0.31491	0.19854	0.0889
3242.72	0.63758	0.53237	0.42574	0.31376	0.1975	0.08797
3241.75	0.63619	0.5309	0.42442	0.31263	0.19653	0.08704
3240.79	0.63485	0.52944	0.42309	0.31152	0.1956	0.0861
3239.83	0.63353	0.52798	0.42174	0.31042	0.1947	0.08518
3238.86	0.63214	0.52653	0.4204	0.30929	0.19377	0.08427
3237.9	0.63067	0.5251	0.41908	0.30809	0.19281	0.08338
3236.93	0.62911	0.5237	0.41779	0.30683	0.19181	0.08249
3235.97	0.6275	0.52236	0.41654	0.30554	0.19081	0.08161
3235	0.6259	0.52109	0.41532	0.30426	0.18984	0.08071
3234.04	0.62438	0.51987	0.41413	0.30304	0.18891	0.07981
3233.08	0.62294	0.51867	0.41296	0.30191	0.18803	0.07893
3232.11	0.6216	0.51745	0.4118	0.30086	0.18713	0.07807
3231.15	0.6203	0.51615	0.41061	0.29982	0.18619	0.07721
3230.18	0.61899	0.51476	0.40935	0.29874	0.18519	0.07634
3229.22	0.61763	0.51331	0.40799	0.29759	0.18415	0.07544
3228.25	0.61622	0.51183	0.40656	0.29639	0.18313	0.07452
3227.29	0.61479	0.51037	0.40514	0.29521	0.18216	0.07365
3226.33	0.61336	0.50896	0.40378	0.29409	0.18126	0.07286
3225.36	0.61194	0.5076	0.40253	0.29306	0.18042	0.07215
3224.4	0.61053	0.50628	0.40136	0.29207	0.17958	0.07147
3223.43	0.60909	0.50496	0.40018	0.29103	0.17867	0.07072
3222.47	0.60761	0.50359	0.39895	0.28992	0.17765	0.06984
3221.51	0.60611	0.50218	0.39762	0.28873	0.17653	0.06884
3220.54	0.6046	0.50074	0.39623	0.28751	0.17536	0.06777
3219.58	0.60311	0.49929	0.39482	0.28631	0.17422	0.06673
3218.61	0.60162	0.49787	0.39346	0.28515	0.17318	0.06576
3217.65	0.60011	0.49647	0.39216	0.28403	0.17221	0.06486
3216.68	0.59856	0.49508	0.39091	0.28291	0.17128	0.064
3215.72	0.597	0.49367	0.38967	0.28176	0.17032	0.06313
3214.76	0.59545	0.49223	0.38843	0.28058	0.16931	0.06223
3213.79	0.59397	0.49077	0.38716	0.27939	0.16828	0.06133
3212.83	0.59258	0.48934	0.38586	0.27822	0.16726	0.06043
3211.86	0.59124	0.48796	0.38454	0.27712	0.16632	0.05955
3210.9	0.58991	0.48666	0.38323	0.27608	0.16545	0.0587
3209.93	0.58857	0.48541	0.38194	0.27507	0.16463	0.05788
3208.97	0.58724	0.48418	0.3807	0.27405	0.16382	0.05709
3208.01	0.58594	0.48293	0.37949	0.27298	0.163	0.05631
3207.04	0.58464	0.48165	0.3783	0.27186	0.16213	0.05552
3206.08	0.5833	0.4803	0.3771	0.27071	0.16122	0.05469
3205.11	0.58186	0.47889	0.37588	0.26956	0.16025	0.05383
3204.15	0.58033	0.47743	0.37462	0.26847	0.15927	0.05297
3203.18	0.57874	0.47597	0.37337	0.26745	0.15831	0.05213
3202.22	0.5772	0.47454	0.37213	0.26651	0.15741	0.05132
3201.26	0.57577	0.4732	0.37093	0.26561	0.15656	0.05053
3200.29	0.57444	0.47195	0.36976	0.26469	0.15576	0.04974
3199.33	0.57317	0.47077	0.36861	0.26374	0.15496	0.04896
3198.36	0.57189	0.46963	0.36748	0.26273	0.15414	0.04818
3197.4	0.57056	0.46847	0.36636	0.26168	0.15326	0.04743
3196.44	0.56916	0.46724	0.36524	0.26062	0.15235	0.04671
3195.47	0.56773	0.46594	0.36409	0.25957	0.1514	0.04597
3194.51	0.56633	0.46461	0.36288	0.25851	0.15044	0.04519
3193.54	0.56499	0.46329	0.36164	0.25745	0.14952	0.04435
3192.58	0.56374	0.46202	0.36037	0.25637	0.14864	0.04349
3191.61	0.56251	0.4608	0.35912	0.25529	0.14781	0.04262
3190.65	0.56128	0.45963	0.35791	0.2542	0.14701	0.0418
3189.69	0.56	0.45846	0.35674	0.25312	0.14621	0.04102
3188.72	0.55868	0.45729	0.35561	0.25204	0.14538	0.04029
3187.76	0.55736	0.4561	0.35452	0.25101	0.14453	0.03958
3186.79	0.55606	0.45492	0.35345	0.25004	0.14367	0.03887
3185.83	0.55478	0.45373	0.35239	0.24915	0.14282	0.03814
3184.86	0.55354	0.45253	0.35133	0.24831	0.14201	0.0374
3183.9	0.55229	0.45132	0.35026	0.24748	0.14126	0.03666
3182.94	0.55102	0.45005	0.34917	0.24659	0.14052	0.03592
3181.97	0.54971	0.44874	0.34805	0.24563	0.13978	0.03519
3181.01	0.54837	0.44742	0.34692	0.24463	0.13899	0.03448
3180.04	0.54705	0.44613	0.3458	0.24366	0.13816	0.03381
3179.08	0.5458	0.44495	0.34473	0.24276	0.13732	0.03318
3178.11	0.54464	0.44387	0.34372	0.24193	0.13651	0.03258
3177.15	0.54354	0.44286	0.34273	0.24112	0.13573	0.03198
3176.19	0.54245	0.44186	0.34174	0.24029	0.13498	0.03135
3175.22	0.54134	0.44083	0.34073	0.2394	0.13425	0.03071
3174.26	0.54022	0.43974	0.3397	0.23848	0.13354	0.03005
3173.29	0.5391	0.43862	0.33868	0.23755	0.13284	0.02941
3172.33	0.53799	0.4375	0.33769	0.23663	0.13213	0.02878
3171.37	0.53687	0.43639	0.3367	0.23575	0.1314	0.02813
3170.4	0.53569	0.43527	0.33569	0.2349	0.13063	0.02743
3169.44	0.53443	0.43415	0.33466	0.23405	0.12984	0.02669
3168.47	0.5331	0.43301	0.33359	0.23319	0.12907	0.02591
3167.51	0.53176	0.43185	0.3325	0.23231	0.12832	0.02514
3166.54	0.53047	0.43068	0.33141	0.23142	0.1276	0.0244
3165.58	0.52928	0.42953	0.33035	0.23054	0.1269	0.02374
3164.62	0.5282	0.42845	0.32933	0.22973	0.12621	0.02317
3163.65	0.52722	0.42746	0.32836	0.22898	0.12556	0.02269
3162.69	0.52632	0.42655	0.32744	0.2283	0.12494	0.02228
3161.72	0.52545	0.42571	0.32655	0.22764	0.12434	0.02186
3160.76	0.52456	0.42488	0.32569	0.22697	0.12373	0.02141
3159.79	0.52361	0.424	0.32483	0.22625	0.12308	0.02088
3158.83	0.52257	0.42305	0.32396	0.22546	0.12239	0.02027
3157.87	0.52147	0.42202	0.32306	0.22461	0.1217	0.01961
3156.9	0.52035	0.42095	0.32215	0.22372	0.12103	0.01892
3155.94	0.51926	0.41988	0.32125	0.22285	0.12042	0.01825
3154.97	0.51826	0.41887	0.3204	0.22205	0.11987	0.01762
3154.01	0.51735	0.41796	0.31963	0.22136	0.11938	0.01706
3153.04	0.51651	0.41714	0.31895	0.22077	0.11894	0.01659
3152.08	0.51571	0.41638	0.31833	0.22024	0.11851	0.01621
3151.12	0.5149	0.41562	0.31772	0.21971	0.11808	0.01587
3150.15	0.51406	0.41485	0.31707	0.21915	0.11761	0.0155
3149.19	0.51318	0.41406	0.31636	0.21853	0.11709	0.01509
3148.22	0.51227	0.41326	0.31559	0.21787	0.1165	0.01461
3147.26	0.51134	0.41247	0.31479	0.21719	0.11588	0.01409
3146.3	0.51042	0.41169	0.31398	0.21652	0.11525	0.01358
3145.33	0.50953	0.41091	0.31319	0.2159	0.11464	0.0131
3144.37	0.50868	0.41014	0.31243	0.21532	0.11405	0.01266
3143.4	0.50788	0.40935	0.3117	0.21476	0.11349	0.01224
3142.44	0.50711	0.40857	0.31101	0.21421	0.11294	0.01182
3141.47	0.50636	0.40779	0.31034	0.21366	0.1124	0.01138
3140.51	0.50563	0.40701	0.30969	0.21311	0.11189	0.01094
3139.55	0.50489	0.40624	0.30905	0.21256	0.11142	0.01049
3138.58	0.50414	0.40549	0.30843	0.21201	0.11099	0.01008
3137.62	0.50338	0.40477	0.30782	0.21146	0.11059	0.00971
3136.65	0.50259	0.40407	0.3072	0.2109	0.11016	0.00936
3135.69	0.50177	0.40337	0.30656	0.21032	0.1097	0.009
3134.72	0.50091	0.40267	0.30587	0.20973	0.1092	0.00859
3133.76	0.50002	0.40195	0.30515	0.20912	0.1087	0.00813
3132.8	0.49914	0.40122	0.30441	0.2085	0.10819	0.00763
3131.83	0.4983	0.40048	0.3037	0.20788	0.1077	0.00711
3130.87	0.49754	0.39974	0.30303	0.20726	0.10721	0.0066
3129.9	0.49685	0.39902	0.30242	0.20669	0.10675	0.00612
3128.94	0.49622	0.39832	0.30184	0.20616	0.10633	0.00569
3127.97	0.49561	0.39766	0.30125	0.20568	0.10593	0.00529
3127.01	0.49499	0.39699	0.30061	0.20522	0.10554	0.00488
3126.05	0.49432	0.3963	0.29992	0.20474	0.10512	0.00445
3125.08	0.4936	0.39557	0.2992	0.20421	0.10467	0.00398
3124.12	0.49282	0.39481	0.29848	0.20367	0.1042	0.00352
3123.15	0.49201	0.39407	0.29781	0.20312	0.10375	0.00311
3122.19	0.4912	0.39336	0.2972	0.20258	0.10333	0.00276
3121.23	0.49042	0.39272	0.29665	0.20205	0.10296	0.0025
3120.26	0.4897	0.39215	0.29616	0.20153	0.10261	0.00228
3119.3	0.48904	0.39161	0.2957	0.20105	0.10227	0.00207
3118.33	0.48845	0.39111	0.29528	0.20061	0.10194	0.00186
3117.37	0.48792	0.39062	0.29487	0.20025	0.10163	0.00164
3116.4	0.48744	0.39016	0.29449	0.19998	0.10135	0.00142
3115.44	0.48701	0.38972	0.29412	0.19976	0.10111	0.0012
3114.48	0.48661	0.3893	0.29376	0.19955	0.10088	0.00097
3113.51	0.48621	0.38888	0.29335	0.19928	0.10061	0.00069
3112.55	0.48575	0.38842	0.29288	0.19891	0.10028	0.00033
3111.58	0.48522	0.38791	0.29236	0.19845	0.0999	-8e-05
3110.62	0.48463	0.38738	0.29182	0.19794	0.0995	-0.0005
3109.65	0.48404	0.38686	0.29133	0.19746	0.09915	-0.00085
3108.69	0.48348	0.38638	0.29091	0.19704	0.09885	-0.00111
3107.73	0.48297	0.38594	0.29052	0.19667	0.09857	-0.0013
3106.76	0.48249	0.3855	0.29012	0.19634	0.09828	-0.0015
3105.8	0.48198	0.38503	0.28965	0.19599	0.09795	-0.00175
3104.83	0.48143	0.38453	0.2891	0.1956	0.09758	-0.00207
3103.87	0.48084	0.38401	0.28852	0.19519	0.09719	-0.00242
3102.9	0.48025	0.3835	0.28798	0.19479	0.09683	-0.00275
3101.94	0.4797	0.38304	0.28751	0.19441	0.09651	-0.00301
3100.98	0.47921	0.38263	0.28714	0.19407	0.09625	-0.00321
3100.01	0.47877	0.38223	0.28684	0.19375	0.09602	-0.00337
3099.05	0.47835	0.38183	0.28655	0.19344	0.09578	-0.00355
3098.08	0.47791	0.38138	0.28624	0.19311	0.09552	-0.00378
3097.12	0.47744	0.38089	0.28588	0.19278	0.09522	-0.00406
3096.15	0.47697	0.38038	0.28549	0.19245	0.0949	-0.00438
3095.19	0.47652	0.37989	0.2851	0.19214	0.0946	-0.0047
3094.23	0.47611	0.37943	0.28471	0.19184	0.09433	-0.00499
3093.26	0.47573	0.37903	0.28434	0.19153	0.09408	-0.00525
3092.3	0.47536	0.37866	0.28399	0.1912	0.09383	-0.00547
3091.33	0.475	0.37832	0.28364	0.19087	0.09358	-0.00567
3090.37	0.47463	0.37802	0.28329	0.19054	0.09333	-0.00583
3089.41	0.47426	0.37773	0.28294	0.19025	0.09309	-0.00595
3088.44	0.4739	0.37745	0.28258	0.19	0.09287	-0.00604
3087.48	0.47353	0.37716	0.28223	0.18977	0.09267	-0.00613
3086.51	0.47318	0.37686	0.2819	0.18955	0.09249	-0.00625
3085.55	0.47283	0.37656	0.2816	0.18934	0.09234	-0.0064
3084.58	0.47251	0.37627	0.28134	0.18914	0.09222	-0.00656
3083.62	0.4722	0.37597	0.28112	0.18895	0.09212	-0.00673
3082.66	0.47191	0.37566	0.28091	0.18877	0.09202	-0.00689
3081.69	0.47162	0.37534	0.28071	0.1886	0.09191	-0.00706
3080.73	0.47133	0.37503	0.28052	0.18847	0.0918	-0.0072
3079.76	0.47107	0.37477	0.28036	0.18836	0.09171	-0.00731
3078.8	0.47088	0.37459	0.28026	0.18829	0.09165	-0.00734
3077.83	0.47075	0.37449	0.28021	0.18824	0.09163	-0.00731
3076.87	0.47067	0.37445	0.28017	0.1882	0.09162	-0.00724
3075.91	0.47058	0.37441	0.28011	0.18815	0.09159	-0.00717
3074.94	0.47044	0.37434	0.28001	0.18807	0.09152	-0.00714
3073.98	0.47026	0.37421	0.27986	0.18795	0.09139	-0.00718
3073.01	0.47003	0.37401	0.27968	0.1878	0.09123	-0.00728
3072.05	0.46978	0.37375	0.27948	0.18761	0.09107	-0.00744
3071.08	0.46953	0.37346	0.27929	0.18739	0.09092	-0.00763
3070.12	0.46927	0.37316	0.2791	0.18718	0.09079	-0.00783
3069.16	0.46903	0.37289	0.27892	0.18698	0.0907	-0.008
3068.19	0.46884	0.37267	0.27875	0.18682	0.09063	-0.00812
3067.23	0.4687	0.37252	0.2786	0.18669	0.09057	-0.00819
3066.26	0.4686	0.37243	0.27846	0.1866	0.09051	-0.00821
3065.3	0.46851	0.37238	0.27832	0.18652	0.09046	-0.00822
3064.34	0.46839	0.37234	0.27818	0.18644	0.09041	-0.00824
3063.37	0.46823	0.37229	0.27804	0.18636	0.09037	-0.00828
3062.41	0.46803	0.37221	0.27792	0.18628	0.09034	-0.00833
3061.44	0.46785	0.37212	0.27783	0.18622	0.09032	-0.00839
3060.48	0.46769	0.37203	0.27775	0.18618	0.09029	-0.00844
3059.51	0.46757	0.37193	0.27769	0.18616	0.09025	-0.00849
3058.55	0.46748	0.37184	0.27762	0.18615	0.0902	-0.00853
3057.59	0.46741	0.37176	0.27755	0.18613	0.09014	-0.00854
3056.62	0.46735	0.37167	0.27749	0.18612	0.09006	-0.00853
3055.66	0.4673	0.37159	0.27744	0.18611	0.08997	-0.0085
3054.69	0.46726	0.37149	0.27741	0.1861	0.08989	-0.00846
3053.73	0.46724	0.37141	0.27741	0.1861	0.08983	-0.0084
3052.76	0.46725	0.37136	0.27744	0.1861	0.08982	-0.00833
3051.8	0.46727	0.37138	0.2775	0.18613	0.08989	-0.00822
3050.84	0.46732	0.37148	0.2776	0.18622	0.09004	-0.00808
3049.87	0.4674	0.37166	0.27773	0.18635	0.09026	-0.00793
3048.91	0.46751	0.37186	0.27789	0.18651	0.0905	-0.00778
3047.94	0.46763	0.37205	0.27805	0.18666	0.09074	-0.00764
3046.98	0.46775	0.3722	0.2782	0.18678	0.09093	-0.00753
3046.01	0.46786	0.3723	0.27832	0.18687	0.09108	-0.00742
3045.05	0.46796	0.37239	0.27841	0.18695	0.0912	-0.00731
3044.09	0.46808	0.3725	0.27849	0.18708	0.09131	-0.00717
3043.12	0.46823	0.37265	0.27859	0.18726	0.09142	-0.00701
3042.16	0.46842	0.37284	0.27872	0.18747	0.09155	-0.00684
3041.19	0.46864	0.37303	0.27889	0.1877	0.09171	-0.00667
3040.23	0.46888	0.37322	0.27909	0.18791	0.09189	-0.0065
3039.27	0.46909	0.37339	0.2793	0.18809	0.09208	-0.00637
3038.3	0.46928	0.37355	0.27948	0.18823	0.09224	-0.00627
3037.34	0.46944	0.37371	0.27964	0.18834	0.09237	-0.00622
3036.37	0.46959	0.37389	0.27978	0.18846	0.09249	-0.00618
3035.41	0.46977	0.3741	0.27993	0.18861	0.09263	-0.0061
3034.44	0.47	0.37436	0.28013	0.18881	0.09281	-0.00597
3033.48	0.47029	0.37466	0.2804	0.18907	0.09303	-0.00576
3032.52	0.47064	0.37498	0.28072	0.18936	0.09328	-0.0055
3031.55	0.47104	0.37533	0.28111	0.18967	0.09355	-0.00521
3030.59	0.47147	0.37572	0.28153	0.18999	0.09384	-0.00491
3029.62	0.4719	0.37613	0.28197	0.1903	0.09412	-0.0046
3028.66	0.4723	0.37654	0.2824	0.1906	0.09438	-0.00431
3027.69	0.47266	0.37693	0.2828	0.19087	0.09461	-0.00406
3026.73	0.47298	0.37729	0.28316	0.19113	0.09481	-0.00384
3025.77	0.47332	0.37766	0.28352	0.19141	0.09501	-0.00363
3024.8	0.47374	0.37808	0.28391	0.19175	0.09527	-0.00338
3023.84	0.47427	0.37858	0.28436	0.19218	0.09561	-0.00306
3022.87	0.47492	0.37917	0.28488	0.19268	0.09605	-0.00264
3021.91	0.47565	0.37985	0.28548	0.19323	0.09656	-0.00215
3020.94	0.47641	0.3806	0.28614	0.19382	0.09712	-0.0016
3019.98	0.47718	0.38141	0.28687	0.19443	0.09771	-0.00103
3019.02	0.47797	0.38226	0.28766	0.19505	0.0983	-0.00047
3018.05	0.4788	0.38312	0.28847	0.1957	0.0989	9e-05
3017.09	0.47968	0.38399	0.28932	0.1964	0.09952	0.00066
3016.12	0.48065	0.38491	0.29021	0.19717	0.10018	0.00127
3015.16	0.48174	0.38592	0.29118	0.19805	0.10093	0.00195
3014.2	0.48297	0.38706	0.29228	0.19907	0.1018	0.00273
3013.23	0.48434	0.38836	0.29351	0.20024	0.10282	0.00364
3012.27	0.48583	0.38981	0.29487	0.20152	0.10395	0.00466
3011.3	0.48742	0.39138	0.29635	0.20289	0.10517	0.00576
3010.34	0.48908	0.39302	0.2979	0.20429	0.10642	0.0069
3009.37	0.49079	0.39471	0.29951	0.20572	0.10766	0.00805
3008.41	0.49257	0.39644	0.30116	0.20716	0.1089	0.00922
3007.45	0.49445	0.39826	0.30285	0.20864	0.11016	0.01042
3006.48	0.49645	0.40019	0.30461	0.21018	0.11147	0.01169
3005.52	0.4986	0.40227	0.30647	0.21182	0.11288	0.01304
3004.55	0.50088	0.4045	0.30846	0.21357	0.11439	0.01448
3003.59	0.50331	0.40688	0.3106	0.21544	0.11603	0.01602
3002.62	0.50592	0.40943	0.31293	0.21747	0.11781	0.01763
3001.66	0.50874	0.41216	0.31547	0.21966	0.11973	0.01932
3000.7	0.51184	0.41512	0.31826	0.22206	0.12181	0.02114
2999.73	0.51529	0.41837	0.32134	0.22471	0.12408	0.02313
2998.77	0.51914	0.42199	0.32474	0.22767	0.1266	0.02538
2997.8	0.52342	0.42602	0.3285	0.23095	0.12942	0.02793
2996.84	0.52814	0.43052	0.33265	0.23459	0.13258	0.03082
2995.87	0.53333	0.4355	0.33724	0.2386	0.13611	0.03408
2994.91	0.53906	0.44103	0.34236	0.24307	0.14004	0.03773
2993.95	0.54544	0.44722	0.3481	0.24809	0.14444	0.04183
2992.98	0.55264	0.4542	0.35463	0.2538	0.14941	0.04646
2992.02	0.56083	0.46213	0.36207	0.26034	0.15507	0.05172
2991.05	0.57017	0.47113	0.37054	0.2678	0.16152	0.05769
2990.09	0.5808	0.48134	0.38016	0.27625	0.16887	0.06447
2989.12	0.59285	0.49287	0.39105	0.28581	0.17724	0.07216
2988.16	0.60646	0.50591	0.40335	0.29662	0.18676	0.0809
2987.2	0.62177	0.52062	0.41718	0.30885	0.19757	0.09081
2986.23	0.63891	0.53716	0.43269	0.32266	0.20979	0.10203
2985.27	0.65794	0.5556	0.44999	0.33817	0.22351	0.11465
2984.3	0.67887	0.57592	0.4691	0.35541	0.23877	0.12873
2983.34	0.70161	0.59798	0.48999	0.37431	0.25555	0.14425
2982.38	0.72592	0.62155	0.51245	0.3947	0.27376	0.16112
2981.41	0.75144	0.64624	0.53614	0.4163	0.29317	0.17914
2980.45	0.77763	0.67163	0.56061	0.4387	0.31347	0.19799
2979.48	0.80388	0.69717	0.5853	0.46143	0.3342	0.21725
2978.52	0.8295	0.7223	0.60963	0.48398	0.35483	0.23644
2977.55	0.85391	0.74642	0.63302	0.50582	0.37482	0.25508
2976.59	0.87662	0.76897	0.65497	0.52641	0.39366	0.27268
2975.63	0.89712	0.78936	0.6749	0.54519	0.41084	0.28873
2974.66	0.91493	0.80706	0.69226	0.56159	0.42585	0.30272
2973.7	0.92947	0.82153	0.70647	0.57501	0.43811	0.31402
2972.73	0.94007	0.83216	0.71687	0.58476	0.44694	0.32198
2971.77	0.94604	0.83831	0.72279	0.59015	0.4516	0.32592
2970.8	0.94683	0.83937	0.72364	0.59055	0.45148	0.32524
2969.84	0.94208	0.8349	0.71905	0.58559	0.44623	0.31964
2968.88	0.93177	0.82482	0.70896	0.57531	0.43593	0.30922
2967.91	0.91628	0.80946	0.69373	0.56022	0.42111	0.29457
2966.95	0.89633	0.78959	0.67412	0.54118	0.40267	0.27664
2965.98	0.8729	0.76628	0.65118	0.51927	0.38172	0.25656
2965.02	0.84709	0.74071	0.62611	0.49561	0.35941	0.23542
2964.05	0.82	0.71397	0.60004	0.47125	0.33677	0.21416
2963.09	0.79259	0.68705	0.57398	0.44709	0.31462	0.19352
2962.13	0.76569	0.66072	0.5487	0.42384	0.2936	0.17402
2961.16	0.74015	0.63577	0.52489	0.40212	0.27419	0.15608
2960.2	0.71626	0.61248	0.50277	0.38213	0.25651	0.13981
2959.23	0.69435	0.59115	0.48259	0.36405	0.24067	0.12529
2958.27	0.6746	0.57198	0.46449	0.34795	0.22666	0.11252
2957.31	0.65709	0.55504	0.44854	0.33385	0.21444	0.10145
2956.34	0.64179	0.5403	0.43472	0.32168	0.20393	0.09199
2955.38	0.62865	0.52767	0.42293	0.31132	0.19504	0.08404
2954.41	0.61758	0.51703	0.41305	0.30267	0.18765	0.07747
2953.45	0.60847	0.50826	0.40495	0.29557	0.18166	0.07218
2952.48	0.60119	0.50123	0.39849	0.28992	0.17698	0.06805
2951.52	0.59557	0.49581	0.39353	0.28559	0.17348	0.06496
2950.56	0.59146	0.49189	0.38994	0.28249	0.17105	0.06282
2949.59	0.58873	0.48934	0.38759	0.28051	0.16957	0.06153
2948.63	0.58728	0.48806	0.3864	0.27957	0.16894	0.06103
2947.66	0.58705	0.48797	0.38628	0.27959	0.16906	0.06124
2946.7	0.58797	0.48898	0.38716	0.2805	0.16987	0.06209
2945.73	0.58991	0.49097	0.38893	0.2822	0.17129	0.0635
2944.77	0.59274	0.49377	0.39147	0.28455	0.17325	0.06535
2943.81	0.59625	0.4972	0.39463	0.28738	0.17563	0.06755
2942.84	0.6002	0.50102	0.3982	0.29049	0.17826	0.06996
2941.88	0.60429	0.50496	0.40191	0.29365	0.18095	0.07238
2940.91	0.6082	0.50876	0.40549	0.29665	0.18348	0.07466
2939.95	0.6117	0.51216	0.4087	0.29932	0.18568	0.07661
2938.98	0.6146	0.51502	0.41137	0.30153	0.18743	0.07814
2938.02	0.61686	0.51726	0.41343	0.30323	0.18868	0.07922
2937.06	0.61847	0.51887	0.41489	0.30439	0.18946	0.07985
2936.09	0.61946	0.51987	0.41578	0.30501	0.18983	0.08008
2935.13	0.61986	0.52029	0.41612	0.30514	0.18982	0.07993
2934.16	0.61966	0.52013	0.41594	0.30479	0.18945	0.07942
2933.2	0.61887	0.51942	0.41524	0.30399	0.18869	0.07858
2932.24	0.61753	0.51819	0.41406	0.30277	0.18754	0.07743
2931.27	0.61571	0.51646	0.4124	0.30115	0.186	0.07598
2930.31	0.6135	0.5143	0.41033	0.29917	0.18415	0.07425
2929.34	0.61098	0.51178	0.4079	0.29688	0.18205	0.07228
2928.38	0.60824	0.509	0.40522	0.29438	0.17979	0.07014
2927.41	0.60539	0.50612	0.40242	0.29177	0.17748	0.06793
2926.45	0.60258	0.50331	0.39967	0.2892	0.17521	0.06578
2925.49	0.60001	0.50074	0.39713	0.28682	0.1731	0.06381
2924.52	0.59784	0.49853	0.39494	0.2848	0.17126	0.06212
2923.56	0.59618	0.49676	0.39318	0.28323	0.16979	0.06078
2922.59	0.59504	0.49548	0.39188	0.28216	0.16873	0.05982
2921.63	0.5944	0.49465	0.39103	0.28154	0.16809	0.05924
2920.66	0.59415	0.4942	0.39057	0.28129	0.16784	0.05901
2919.7	0.59418	0.49403	0.39042	0.28128	0.16789	0.05906
2918.74	0.59437	0.49405	0.39048	0.28142	0.16813	0.0593
2917.77	0.59461	0.49416	0.39066	0.28163	0.16846	0.05966
2916.81	0.59488	0.49431	0.39089	0.28189	0.16881	0.06009
2915.84	0.59514	0.49447	0.39113	0.28218	0.16917	0.06056
2914.88	0.59539	0.49462	0.39138	0.28251	0.16954	0.06108
2913.91	0.59561	0.49477	0.39161	0.28288	0.16996	0.06161
2912.95	0.59576	0.49489	0.39178	0.28324	0.17041	0.06212
2911.99	0.59582	0.495	0.39188	0.28357	0.17086	0.06258
2911.02	0.59583	0.49511	0.39194	0.28386	0.17128	0.063
2910.06	0.59585	0.49528	0.39204	0.28412	0.17167	0.0634
2909.09	0.59598	0.49553	0.39225	0.28441	0.17206	0.06383
2908.13	0.5963	0.4959	0.39262	0.2848	0.17253	0.06434
2907.17	0.59685	0.49642	0.39318	0.28531	0.17311	0.06495
2906.2	0.59764	0.49712	0.39391	0.28598	0.17383	0.06568
2905.24	0.59867	0.49803	0.39479	0.28683	0.1747	0.06651
2904.27	0.5999	0.49916	0.39581	0.28784	0.1757	0.06743
2903.31	0.60127	0.50049	0.39698	0.28901	0.1768	0.06842
2902.34	0.60274	0.50196	0.39831	0.29028	0.17796	0.06945
2901.38	0.60429	0.5035	0.39976	0.29163	0.17915	0.0705
2900.42	0.60591	0.50509	0.40131	0.29303	0.18036	0.07159
2899.45	0.60761	0.5067	0.40293	0.29448	0.18161	0.07272
2898.49	0.60939	0.50837	0.40462	0.29598	0.18293	0.07393
2897.52	0.61128	0.51011	0.40636	0.29753	0.18432	0.07522
2896.56	0.61327	0.51196	0.40816	0.29914	0.18579	0.07658
2895.59	0.61537	0.51393	0.41002	0.3008	0.18732	0.078
2894.63	0.61756	0.51599	0.41195	0.30253	0.18889	0.07948
2893.67	0.61982	0.51812	0.41394	0.30433	0.19049	0.08099
2892.7	0.62214	0.52028	0.41599	0.30618	0.19211	0.08255
2891.74	0.62447	0.52247	0.41808	0.30805	0.19373	0.08412
2890.77	0.62678	0.52465	0.42015	0.30992	0.19535	0.08569
2889.81	0.62902	0.5268	0.42217	0.31175	0.19693	0.0872
2888.84	0.63117	0.52889	0.4241	0.31349	0.19846	0.08864
2887.88	0.63317	0.53085	0.42591	0.31511	0.19989	0.08997
2886.92	0.63497	0.53263	0.42756	0.31659	0.20119	0.09116
2885.95	0.6365	0.53415	0.42897	0.31786	0.20229	0.09215
2884.99	0.63765	0.53529	0.43005	0.31884	0.20315	0.09289
2884.02	0.63831	0.53596	0.43069	0.31942	0.20368	0.09333
2883.06	0.63841	0.53609	0.43082	0.31955	0.20384	0.09342
2882.1	0.63789	0.53563	0.4304	0.31918	0.20359	0.09314
2881.13	0.63675	0.53459	0.42942	0.31831	0.20292	0.09248
2880.17	0.63501	0.53297	0.42791	0.31699	0.20185	0.09145
2879.2	0.63271	0.53083	0.42589	0.31525	0.20039	0.09005
2878.24	0.62991	0.52819	0.42341	0.31314	0.19855	0.08833
2877.27	0.62669	0.52511	0.42056	0.3107	0.19639	0.08633
2876.31	0.62312	0.52168	0.41741	0.30801	0.19399	0.08413
2875.35	0.61933	0.51802	0.41407	0.30513	0.19145	0.08181
2874.38	0.61541	0.51425	0.41064	0.30214	0.18888	0.07945
2873.42	0.61146	0.51047	0.4072	0.29913	0.18634	0.07713
2872.45	0.60755	0.50676	0.40379	0.29615	0.18386	0.07486
2871.49	0.60373	0.50313	0.40044	0.29324	0.18141	0.07267
2870.52	0.60002	0.4996	0.39716	0.29041	0.179	0.07054
2869.56	0.59642	0.49617	0.39397	0.28766	0.17664	0.06849
2868.6	0.59291	0.49282	0.39089	0.28499	0.17437	0.06651
2867.63	0.58948	0.48957	0.38791	0.28241	0.17221	0.06462
2866.67	0.58608	0.48638	0.385	0.27991	0.17014	0.06279
2865.7	0.58269	0.48322	0.38211	0.27747	0.16809	0.06099
2864.74	0.57928	0.48003	0.37919	0.27502	0.16603	0.05916
2863.77	0.57581	0.47678	0.3762	0.27252	0.16389	0.05725
2862.81	0.57228	0.47343	0.37312	0.2699	0.16165	0.05524
2861.85	0.56865	0.46999	0.36994	0.26716	0.15928	0.05312
2860.88	0.56492	0.46645	0.36665	0.2643	0.1568	0.05088
2859.92	0.56109	0.46284	0.36326	0.26133	0.1542	0.04854
2858.95	0.55719	0.45915	0.35978	0.2583	0.15151	0.0461
2857.99	0.55327	0.45542	0.35625	0.25522	0.14878	0.04358
2857.02	0.54937	0.45169	0.35271	0.25211	0.14605	0.04101
2856.06	0.54556	0.448	0.34921	0.24902	0.14336	0.03846
2855.1	0.54192	0.44444	0.34582	0.24602	0.14078	0.036
2854.13	0.5385	0.44106	0.34261	0.2432	0.13836	0.03373
2853.17	0.53537	0.43792	0.33965	0.24062	0.13617	0.0317
2852.2	0.53256	0.43507	0.33699	0.23834	0.13425	0.02998
2851.24	0.5301	0.43254	0.33468	0.23638	0.13263	0.02857
2850.28	0.52798	0.43035	0.3327	0.23475	0.13133	0.02749
2849.31	0.52619	0.42851	0.33105	0.23344	0.13034	0.02671
2848.35	0.52469	0.42701	0.32971	0.23242	0.12963	0.02621
2847.38	0.52343	0.42581	0.32862	0.23163	0.12918	0.02593
2846.42	0.52237	0.42483	0.32775	0.23102	0.1289	0.02581
2845.45	0.52143	0.42398	0.32703	0.23052	0.12873	0.02578
2844.49	0.52055	0.42319	0.32639	0.23009	0.1286	0.02578
2843.53	0.51968	0.42242	0.32579	0.22968	0.12847	0.02578
2842.56	0.51882	0.42165	0.32519	0.22929	0.12832	0.02576
2841.6	0.51798	0.42088	0.32459	0.22893	0.12816	0.02572
2840.63	0.51719	0.42014	0.32401	0.22863	0.12801	0.02567
2839.67	0.51648	0.41946	0.32347	0.22838	0.1279	0.02564
2838.7	0.51585	0.41886	0.323	0.22817	0.12782	0.02563
2837.74	0.51529	0.41833	0.32257	0.22797	0.12777	0.02564
2836.78	0.51475	0.41784	0.32216	0.22774	0.12772	0.02566
2835.81	0.51418	0.41734	0.32173	0.22746	0.12763	0.02565
2834.85	0.51358	0.41681	0.32125	0.22714	0.12747	0.02559
2833.88	0.51294	0.41623	0.32074	0.22678	0.12724	0.02548
2832.92	0.51229	0.41562	0.32021	0.22639	0.12697	0.02531
2831.95	0.51163	0.41498	0.31966	0.22598	0.12666	0.02511
2830.99	0.51099	0.41434	0.31911	0.22556	0.12636	0.02489
2830.03	0.51035	0.41371	0.31853	0.22514	0.12605	0.02466
2829.06	0.5097	0.41308	0.31794	0.2247	0.12574	0.02443
2828.1	0.50905	0.41246	0.31733	0.22426	0.12542	0.0242
2827.13	0.50839	0.41184	0.31672	0.22381	0.12509	0.02396
2826.17	0.50774	0.41122	0.31616	0.22335	0.12476	0.0237
2825.21	0.5071	0.41061	0.31564	0.22291	0.12444	0.02342
2824.24	0.50648	0.41003	0.31518	0.2225	0.12413	0.02313
2823.28	0.50589	0.40949	0.31476	0.22213	0.12386	0.02284
2822.31	0.50533	0.409	0.31437	0.2218	0.12361	0.02257
2821.35	0.5048	0.40856	0.31399	0.22151	0.12339	0.02233
2820.38	0.50434	0.40817	0.31363	0.22124	0.12319	0.02213
2819.42	0.50394	0.40782	0.31331	0.221	0.12302	0.02196
2818.46	0.50361	0.40751	0.31303	0.22078	0.12288	0.02184
2817.49	0.50332	0.40722	0.31278	0.22059	0.12276	0.02176
2816.53	0.50304	0.40693	0.31254	0.2204	0.12264	0.0217
2815.56	0.50275	0.40664	0.31228	0.22021	0.1225	0.02163
2814.6	0.50241	0.40632	0.312	0.22	0.12234	0.02155
2813.63	0.50202	0.40596	0.31168	0.21975	0.12213	0.02142
2812.67	0.50158	0.40555	0.31132	0.21946	0.12189	0.02125
2811.71	0.50107	0.40509	0.31091	0.21915	0.12164	0.02104
2810.74	0.50051	0.40458	0.31046	0.21883	0.12136	0.0208
2809.78	0.49993	0.40405	0.30998	0.21849	0.12108	0.02054
2808.81	0.49935	0.4035	0.30949	0.21813	0.1208	0.02028
2807.85	0.49878	0.40295	0.30899	0.21776	0.12052	0.02002
2806.88	0.49822	0.40239	0.30851	0.21738	0.12024	0.01975
2805.92	0.49766	0.40184	0.30803	0.217	0.11996	0.01949
2804.96	0.4971	0.40129	0.30756	0.21661	0.11967	0.01924
2803.99	0.49651	0.40075	0.30708	0.21623	0.11938	0.019
2803.03	0.49591	0.40022	0.30659	0.21584	0.11907	0.01875
2802.06	0.49531	0.39969	0.30611	0.21545	0.11877	0.01851
2801.1	0.49474	0.39919	0.30566	0.21507	0.11849	0.01829
2800.14	0.49425	0.39873	0.30526	0.21472	0.11825	0.01809
2799.17	0.49383	0.39832	0.30493	0.21442	0.11808	0.01794
2798.21	0.49348	0.39799	0.30467	0.21418	0.11795	0.01782
2797.24	0.49319	0.39773	0.30446	0.214	0.11785	0.01773
2796.28	0.49292	0.3975	0.30428	0.21386	0.11775	0.01767
2795.31	0.49268	0.39728	0.3041	0.21375	0.11765	0.01761
2794.35	0.49246	0.39708	0.30393	0.21364	0.11753	0.01755
2793.39	0.49224	0.39687	0.30374	0.21353	0.11741	0.01749
2792.42	0.49205	0.39668	0.30356	0.21342	0.11729	0.01742
2791.46	0.49187	0.39652	0.3034	0.21333	0.11719	0.01736
2790.49	0.49173	0.39639	0.30327	0.21327	0.11713	0.01731
2789.53	0.49161	0.39628	0.30317	0.21321	0.1171	0.01728
2788.56	0.4915	0.39618	0.30308	0.21315	0.11709	0.01726
2787.6	0.49137	0.39607	0.30299	0.21307	0.11707	0.01723
2786.64	0.49119	0.39593	0.30286	0.21297	0.11702	0.01719
2785.67	0.49096	0.39576	0.3027	0.21283	0.11692	0.01711
2784.71	0.49068	0.39555	0.3025	0.21268	0.11679	0.01703
2783.74	0.49038	0.3953	0.30228	0.21252	0.11663	0.01693
2782.78	0.49007	0.39502	0.30205	0.21234	0.11648	0.01682
2781.81	0.48977	0.39473	0.30181	0.21215	0.11635	0.01671
2780.85	0.48949	0.39443	0.30159	0.21197	0.11624	0.0166
2779.89	0.48921	0.39416	0.30138	0.21178	0.11614	0.0165
2778.92	0.48894	0.39391	0.30118	0.21159	0.11603	0.01641
2777.96	0.48868	0.39368	0.30097	0.2114	0.11591	0.01632
2776.99	0.48842	0.39346	0.30075	0.21122	0.11577	0.01623
2776.03	0.48818	0.39322	0.30053	0.21105	0.11564	0.01613
2775.07	0.48796	0.39299	0.30032	0.21089	0.11554	0.01604
2774.1	0.48777	0.39278	0.30013	0.21077	0.11547	0.01595
2773.14	0.48759	0.39257	0.29997	0.21065	0.11541	0.01588
2772.17	0.4874	0.39238	0.29983	0.21054	0.11536	0.01582
2771.21	0.48719	0.39217	0.29967	0.21042	0.11528	0.01576
2770.24	0.48695	0.39196	0.29949	0.21029	0.11517	0.0157
2769.28	0.48669	0.39173	0.29928	0.21016	0.11505	0.01563
2768.32	0.48642	0.39151	0.29906	0.21004	0.11494	0.01555
2767.35	0.48616	0.39129	0.29885	0.20993	0.11485	0.01546
2766.39	0.48591	0.39108	0.29866	0.20981	0.11477	0.01538
2765.42	0.48567	0.39088	0.2985	0.20969	0.11469	0.01531
2764.46	0.48545	0.39068	0.29835	0.20956	0.1146	0.01524
2763.49	0.48524	0.39047	0.29822	0.20944	0.11449	0.01518
2762.53	0.48504	0.39026	0.29808	0.20932	0.11439	0.01511
2761.57	0.48485	0.39006	0.29793	0.20922	0.11429	0.01504
2760.6	0.48466	0.38986	0.29776	0.20911	0.1142	0.01497
2759.64	0.48448	0.38968	0.29758	0.209	0.11411	0.0149
2758.67	0.48429	0.38951	0.2974	0.20889	0.11403	0.01484
2757.71	0.4841	0.38937	0.29722	0.20877	0.11395	0.01478
2756.74	0.48392	0.38924	0.29707	0.20866	0.11389	0.01473
2755.78	0.48375	0.38912	0.29696	0.20856	0.11384	0.0147
2754.82	0.48361	0.38902	0.29688	0.20846	0.1138	0.01466
2753.85	0.4835	0.38892	0.29682	0.20838	0.11376	0.01463
2752.89	0.4834	0.38883	0.29676	0.20831	0.11372	0.0146
2751.92	0.48333	0.38876	0.29672	0.20827	0.11369	0.01457
2750.96	0.48329	0.38871	0.29669	0.20824	0.11369	0.01456
2749.99	0.48327	0.38868	0.29668	0.20824	0.11371	0.01456
2749.03	0.48328	0.38868	0.29671	0.20826	0.11375	0.0146
2748.07	0.4833	0.38871	0.29676	0.2083	0.11381	0.01467
2747.1	0.48334	0.38875	0.29681	0.20835	0.11389	0.01476
2746.14	0.48338	0.38879	0.29688	0.20843	0.11397	0.01485
2745.17	0.48343	0.38884	0.29694	0.20851	0.11406	0.01495
2744.21	0.48349	0.38888	0.29701	0.2086	0.11414	0.01503
2743.25	0.48356	0.38893	0.29709	0.2087	0.11422	0.01511
2742.28	0.48366	0.38902	0.29719	0.2088	0.11431	0.0152
2741.32	0.48379	0.38915	0.29731	0.20891	0.11441	0.01529
2740.35	0.48396	0.38932	0.29746	0.20903	0.11453	0.01541
2739.39	0.48415	0.38953	0.29764	0.20919	0.11468	0.01556
2738.42	0.48437	0.38975	0.29785	0.20937	0.11485	0.01572
2737.46	0.48461	0.38998	0.29809	0.20958	0.11503	0.01589
2736.5	0.48487	0.39022	0.29834	0.20982	0.11523	0.01607
2735.53	0.48515	0.39048	0.2986	0.21007	0.11544	0.01625
2734.57	0.48546	0.39077	0.29887	0.21034	0.11566	0.01643
2733.6	0.4858	0.39108	0.29915	0.21061	0.11591	0.01662
2732.64	0.48615	0.39142	0.29944	0.21088	0.11617	0.01683
2731.67	0.48652	0.39177	0.29974	0.21115	0.11643	0.01705
2730.71	0.48688	0.39214	0.30004	0.21143	0.11669	0.0173
2729.75	0.48724	0.3925	0.30035	0.21172	0.11694	0.01754
2728.78	0.48759	0.39286	0.30066	0.21202	0.11719	0.01779
2727.82	0.48795	0.39322	0.30099	0.21234	0.11746	0.01803
2726.85	0.48831	0.39359	0.30133	0.21266	0.11774	0.01827
2725.89	0.48867	0.39396	0.30167	0.21297	0.11802	0.01851
2724.92	0.48901	0.39431	0.302	0.21327	0.11829	0.01875
2723.96	0.48931	0.39461	0.30229	0.21352	0.11851	0.01897
2723	0.48957	0.39486	0.30254	0.21373	0.1187	0.01916
2722.03	0.48977	0.39503	0.30274	0.21388	0.11884	0.01932
2721.07	0.48992	0.39514	0.3029	0.21398	0.11895	0.01944
2720.1	0.49001	0.39521	0.303	0.21406	0.11904	0.01952
2719.14	0.49004	0.39523	0.30305	0.2141	0.1191	0.01956
2718.18	0.49	0.39522	0.30304	0.21412	0.11912	0.01958
2717.21	0.48991	0.39517	0.30297	0.2141	0.1191	0.01958
2716.25	0.48977	0.39507	0.30286	0.21405	0.11904	0.01956
2715.28	0.48959	0.39492	0.30271	0.21397	0.11896	0.01954
2714.32	0.48939	0.39473	0.30253	0.21387	0.11887	0.0195
2713.35	0.48917	0.3945	0.30234	0.21375	0.11878	0.01944
2712.39	0.48894	0.39425	0.30214	0.21361	0.11869	0.01937
2711.43	0.48868	0.39401	0.30194	0.21345	0.1186	0.01929
2710.46	0.48843	0.39378	0.30173	0.21331	0.11853	0.01922
2709.5	0.48819	0.39359	0.30153	0.21318	0.11846	0.01915
2708.53	0.48797	0.39342	0.30135	0.21307	0.11839	0.0191
2707.57	0.48778	0.39326	0.3012	0.21297	0.11833	0.01904
2706.6	0.48762	0.39313	0.30109	0.21289	0.11827	0.01899
2705.64	0.48749	0.39303	0.30102	0.21282	0.11823	0.01895
2704.68	0.48739	0.39295	0.30098	0.21276	0.11821	0.01892
2703.71	0.48733	0.39292	0.30098	0.21272	0.11823	0.01893
2702.75	0.4873	0.39291	0.30099	0.21271	0.11827	0.01897
2701.78	0.48727	0.39292	0.30101	0.21272	0.11832	0.01902
2700.82	0.48722	0.3929	0.30101	0.21274	0.11836	0.01906
2699.85	0.48713	0.39283	0.30097	0.21274	0.11836	0.01906
2698.89	0.48697	0.39269	0.30085	0.21269	0.11832	0.01901
2697.93	0.48672	0.39246	0.30064	0.21256	0.11821	0.01891
2696.96	0.4864	0.39213	0.30035	0.21236	0.11805	0.01877
2696	0.48599	0.39172	0.29998	0.21207	0.11783	0.01859
2695.03	0.48554	0.39125	0.29956	0.21173	0.11757	0.01838
2694.07	0.48504	0.39075	0.29912	0.21136	0.11728	0.01816
2693.11	0.48454	0.39026	0.29868	0.21098	0.11698	0.01793
2692.14	0.48403	0.38978	0.29824	0.21061	0.11668	0.0177
2691.18	0.48352	0.38932	0.29783	0.21026	0.11639	0.01746
2690.21	0.48304	0.38888	0.29745	0.20993	0.11613	0.01723
2689.25	0.48257	0.38846	0.29709	0.20963	0.11589	0.017
2688.28	0.48213	0.38807	0.29678	0.20936	0.11568	0.01681
2687.32	0.48172	0.38771	0.2965	0.20913	0.1155	0.01665
2686.36	0.48135	0.3874	0.29626	0.20893	0.11535	0.01653
2685.39	0.48103	0.38712	0.29604	0.20877	0.11523	0.01643
2684.43	0.48077	0.38689	0.29585	0.20863	0.11514	0.01635
2683.46	0.48056	0.38672	0.29567	0.20852	0.11506	0.01628
2682.5	0.48041	0.3866	0.29553	0.20843	0.11502	0.01622
2681.53	0.48032	0.38653	0.29544	0.20838	0.115	0.01619
2680.57	0.4803	0.38652	0.29541	0.20838	0.11502	0.0162
2679.61	0.48036	0.38657	0.29547	0.20844	0.11508	0.01626
2678.64	0.4805	0.38668	0.2956	0.20858	0.11518	0.01637
2677.68	0.48072	0.38687	0.29581	0.20876	0.11534	0.01653
2676.71	0.48103	0.38715	0.29608	0.209	0.11554	0.01673
2675.75	0.48142	0.38751	0.29641	0.20929	0.11578	0.01697
2674.78	0.48189	0.38796	0.2968	0.20963	0.11608	0.01726
2673.82	0.48243	0.38849	0.29728	0.21002	0.11643	0.0176
2672.86	0.48306	0.3891	0.29783	0.21049	0.11683	0.01798
2671.89	0.48377	0.38977	0.29846	0.21102	0.1173	0.0184
2670.93	0.48456	0.39051	0.29916	0.21161	0.1178	0.01884
2669.96	0.48543	0.39131	0.29991	0.21226	0.11834	0.01931
2669	0.48637	0.39218	0.3007	0.21296	0.11891	0.0198
2668.04	0.48737	0.39309	0.30153	0.2137	0.1195	0.02033
2667.07	0.4884	0.39404	0.30238	0.21446	0.12011	0.02088
2666.11	0.48943	0.39499	0.30323	0.21521	0.12073	0.02143
2665.14	0.49041	0.3959	0.30406	0.21592	0.12131	0.02194
2664.18	0.49131	0.39674	0.30483	0.21655	0.12185	0.02241
2663.21	0.49211	0.39749	0.30552	0.2171	0.12232	0.02281
2662.25	0.49279	0.39812	0.30611	0.21756	0.1227	0.02313
2661.29	0.49335	0.39862	0.30657	0.2179	0.12297	0.02337
2660.32	0.49376	0.39898	0.30688	0.21812	0.12314	0.0235
2659.36	0.494	0.39919	0.30704	0.21821	0.1232	0.02353
2658.39	0.49408	0.39923	0.30705	0.21818	0.12314	0.02345
2657.43	0.49399	0.39913	0.30692	0.21804	0.12299	0.02329
2656.46	0.49375	0.39888	0.30668	0.21779	0.12275	0.02305
2655.5	0.49337	0.3985	0.30633	0.21744	0.12243	0.02275
2654.54	0.49285	0.398	0.30588	0.21699	0.12202	0.02239
2653.57	0.49223	0.3974	0.30531	0.21645	0.12153	0.02197
2652.61	0.49152	0.39672	0.30464	0.21584	0.12099	0.0215
2651.64	0.49075	0.39597	0.3039	0.21517	0.12042	0.02099
2650.68	0.48994	0.39517	0.30312	0.21448	0.11984	0.02045
2649.71	0.4891	0.39433	0.30232	0.21377	0.11926	0.01988
2648.75	0.48824	0.39349	0.30154	0.21307	0.11866	0.01928
2647.79	0.4874	0.39268	0.30078	0.21237	0.11805	0.01869
2646.82	0.4866	0.39191	0.30006	0.2117	0.11743	0.01813
2645.86	0.48586	0.3912	0.29939	0.21108	0.11682	0.0176
2644.89	0.4852	0.39055	0.29878	0.2105	0.11623	0.01713
2643.93	0.48461	0.38995	0.2982	0.20997	0.11568	0.01671
2642.97	0.48407	0.38939	0.29765	0.20946	0.11518	0.01631
2642	0.48357	0.38886	0.29712	0.20898	0.11474	0.01594
2641.04	0.48311	0.38838	0.29663	0.2085	0.11434	0.01557
2640.07	0.48269	0.38795	0.29616	0.20804	0.11397	0.0152
2639.11	0.4823	0.38756	0.29573	0.2076	0.11362	0.01482
2638.14	0.48195	0.3872	0.29535	0.20719	0.11328	0.01445
2637.18	0.48164	0.38688	0.29502	0.20683	0.11297	0.0141
2636.22	0.48138	0.38662	0.29476	0.20652	0.11268	0.0138
2635.25	0.48119	0.38642	0.29455	0.20626	0.11242	0.01355
2634.29	0.48104	0.38628	0.29438	0.20604	0.11219	0.01333
2633.32	0.48093	0.38618	0.29424	0.20585	0.11198	0.01314
2632.36	0.48084	0.38611	0.29413	0.20569	0.11177	0.01295
2631.39	0.48078	0.38605	0.29403	0.20555	0.11155	0.01276
2630.43	0.48075	0.38602	0.29397	0.20543	0.11134	0.01257
2629.47	0.48076	0.38601	0.29393	0.20532	0.11114	0.01241
2628.5	0.48082	0.38603	0.29391	0.20523	0.11097	0.01228
2627.54	0.48093	0.3861	0.2939	0.20516	0.11086	0.01218
2626.57	0.48107	0.38618	0.2939	0.2051	0.11079	0.01211
2625.61	0.48124	0.38629	0.2939	0.20506	0.11076	0.01203
2624.64	0.48141	0.3864	0.29391	0.20503	0.11074	0.01195
2623.68	0.48157	0.38651	0.29393	0.20499	0.11071	0.01183
2622.72	0.48171	0.38662	0.29397	0.20494	0.11069	0.0117
2621.75	0.48182	0.38672	0.29401	0.20488	0.11064	0.01157
2620.79	0.48191	0.38682	0.29407	0.2048	0.11057	0.01145
2619.82	0.48201	0.38692	0.29413	0.20473	0.11049	0.01138
2618.86	0.48213	0.38702	0.29421	0.20468	0.11042	0.01137
2617.89	0.48231	0.38714	0.29431	0.20467	0.11037	0.01142
2616.93	0.48254	0.38728	0.29444	0.20473	0.11036	0.01152
2615.97	0.4828	0.38744	0.29457	0.20482	0.11037	0.01163
2615	0.48307	0.38759	0.2947	0.20492	0.11037	0.0117
2614.04	0.48331	0.38773	0.2948	0.20499	0.11033	0.01169
2613.07	0.48352	0.38785	0.29488	0.205	0.11027	0.01163
2612.11	0.48373	0.38799	0.29496	0.20498	0.1102	0.01155
2611.15	0.48395	0.38817	0.29506	0.20497	0.11015	0.01149
2610.18	0.48421	0.3884	0.2952	0.205	0.11014	0.01149
2609.22	0.48449	0.38865	0.29538	0.20509	0.11017	0.01152
2608.25	0.48476	0.38889	0.29556	0.20522	0.11022	0.01155
2607.29	0.485	0.38911	0.29572	0.20538	0.11025	0.01154
2606.32	0.48519	0.38928	0.29585	0.20553	0.11025	0.0115
2605.36	0.48534	0.38942	0.29595	0.20565	0.11022	0.01143
2604.4	0.48546	0.38954	0.29603	0.20572	0.11019	0.01136
2603.43	0.4856	0.38966	0.2961	0.20573	0.11018	0.01131
2602.47	0.48576	0.3898	0.29617	0.2057	0.11021	0.01128
2601.5	0.48596	0.38998	0.29626	0.20564	0.11027	0.01128
2600.54	0.48618	0.39019	0.29639	0.20559	0.11036	0.0113
2599.57	0.48643	0.39043	0.29656	0.20556	0.11044	0.01133
2598.61	0.48667	0.39067	0.29679	0.20557	0.11051	0.01136
2597.65	0.48691	0.39089	0.29704	0.20562	0.11053	0.01135
2596.68	0.48713	0.39106	0.29727	0.2057	0.11051	0.01131
2595.72	0.48733	0.39119	0.29745	0.2058	0.11046	0.01126
2594.75	0.48749	0.39127	0.29757	0.2059	0.11038	0.01122
2593.79	0.48763	0.3913	0.29764	0.206	0.11032	0.0112
2592.82	0.48773	0.39132	0.29767	0.20606	0.11026	0.01116
2591.86	0.48781	0.39133	0.29766	0.20609	0.11021	0.01109
2590.9	0.48786	0.39135	0.29763	0.20607	0.11015	0.01101
2589.93	0.4879	0.39141	0.29758	0.20603	0.1101	0.01092
2588.97	0.48795	0.39154	0.29754	0.206	0.11006	0.01086
2588	0.48802	0.39172	0.29753	0.206	0.11007	0.01085
2587.04	0.48814	0.39197	0.29757	0.20605	0.11012	0.01089
2586.08	0.48833	0.39224	0.29768	0.20613	0.11019	0.01097
2585.11	0.48856	0.3925	0.29783	0.20621	0.11024	0.01107
2584.15	0.48883	0.39275	0.29799	0.20625	0.11026	0.01117
2583.18	0.48911	0.39298	0.29814	0.20622	0.11026	0.01126
2582.22	0.48939	0.39319	0.29827	0.20613	0.11026	0.01133
2581.25	0.48961	0.39336	0.29837	0.20604	0.11025	0.01136
2580.29	0.48976	0.39347	0.29843	0.20598	0.11023	0.01134
2579.33	0.4898	0.39349	0.29844	0.20598	0.11017	0.01127
2578.36	0.48974	0.39343	0.29841	0.20603	0.11006	0.01114
2577.4	0.48962	0.39334	0.29834	0.2061	0.10992	0.01097
2576.43	0.48949	0.39324	0.29827	0.20614	0.10978	0.01079
2575.47	0.48941	0.39314	0.29822	0.2061	0.10967	0.01063
2574.5	0.48939	0.39303	0.2982	0.20597	0.10958	0.01051
2573.54	0.48941	0.39291	0.29819	0.20581	0.10953	0.01046
2572.58	0.48946	0.3928	0.29817	0.20564	0.10951	0.01046
2571.61	0.4895	0.39273	0.29812	0.20553	0.10953	0.01049
2570.65	0.48953	0.39271	0.29803	0.20549	0.10958	0.01051
2569.68	0.48953	0.39272	0.29795	0.20548	0.10963	0.01049
2568.72	0.48953	0.39275	0.29788	0.20547	0.10964	0.01041
2567.75	0.48952	0.39277	0.29783	0.20543	0.1096	0.01029
2566.79	0.48948	0.39275	0.29778	0.20537	0.1095	0.01018
2565.83	0.48943	0.39269	0.29771	0.20531	0.10937	0.01009
2564.86	0.48936	0.39259	0.2976	0.20528	0.10922	0.01001
2563.9	0.48928	0.39248	0.29747	0.2053	0.10906	0.00995
2562.93	0.48916	0.39239	0.29736	0.20532	0.10891	0.00989
2561.97	0.48898	0.39233	0.29728	0.2053	0.10878	0.00983
2561.01	0.48877	0.39227	0.29724	0.20521	0.10868	0.00979
2560.04	0.48853	0.3922	0.2972	0.20501	0.10862	0.00975
2559.08	0.48833	0.39207	0.29715	0.20474	0.10859	0.00971
2558.11	0.48818	0.39192	0.29705	0.20442	0.10857	0.00967
2557.15	0.4881	0.39175	0.29689	0.20413	0.10854	0.00962
2556.18	0.48806	0.39161	0.2967	0.2039	0.10846	0.00955
2555.22	0.48805	0.39153	0.29652	0.20377	0.10835	0.00948
2554.26	0.48805	0.39149	0.2964	0.20374	0.1082	0.0094
2553.29	0.48806	0.39148	0.29637	0.2038	0.10805	0.00928
2552.33	0.48808	0.39149	0.2964	0.20392	0.10793	0.00913
2551.36	0.48812	0.3915	0.29646	0.20404	0.10785	0.00894
2550.4	0.48815	0.39153	0.2965	0.20414	0.10781	0.00876
2549.43	0.48815	0.39158	0.29654	0.20418	0.1078	0.00863
2548.47	0.48813	0.39164	0.29659	0.20418	0.10782	0.00859
2547.51	0.48809	0.39169	0.29667	0.20415	0.10784	0.00864
2546.54	0.48809	0.39174	0.29678	0.20414	0.10787	0.00876
2545.58	0.48815	0.39179	0.29687	0.20416	0.10792	0.00891
2544.61	0.4883	0.39186	0.29694	0.20421	0.108	0.00906
2543.65	0.4885	0.39196	0.29698	0.20428	0.10811	0.00918
2542.68	0.48872	0.39209	0.29704	0.20434	0.10822	0.00924
2541.72	0.48894	0.39224	0.29713	0.20439	0.10831	0.00925
2540.76	0.48913	0.3924	0.29728	0.20444	0.10834	0.00922
2539.79	0.48931	0.39256	0.29745	0.20451	0.10832	0.00918
2538.83	0.48947	0.3927	0.29763	0.2046	0.10829	0.00918
2537.86	0.48963	0.39284	0.29777	0.20472	0.10828	0.0092
2536.9	0.48976	0.39294	0.29783	0.20482	0.1083	0.00921
2535.94	0.48986	0.39299	0.29783	0.20489	0.10836	0.00919
2534.97	0.48992	0.39302	0.2978	0.20494	0.10843	0.00912
2534.01	0.48997	0.39305	0.2978	0.20498	0.10851	0.00905
2533.04	0.49006	0.39311	0.29787	0.20505	0.10857	0.00904
2532.08	0.49019	0.39324	0.29803	0.20516	0.10863	0.00914
2531.11	0.49036	0.39344	0.29826	0.20531	0.10869	0.00935
2530.15	0.49056	0.39369	0.29853	0.20547	0.10879	0.00963
2529.19	0.49076	0.39397	0.2988	0.20564	0.10894	0.0099
2528.22	0.49095	0.3942	0.29903	0.20579	0.1091	0.01009
2527.26	0.49111	0.39431	0.29919	0.2059	0.10924	0.01019
2526.29	0.49124	0.3943	0.29925	0.20596	0.10932	0.01022
2525.33	0.49135	0.3942	0.29924	0.206	0.10937	0.01022
2524.36	0.49145	0.39411	0.2992	0.20603	0.10943	0.01024
2523.4	0.49152	0.3941	0.29919	0.20609	0.10954	0.01029
2522.44	0.49156	0.39417	0.29919	0.20615	0.10969	0.01034
2521.47	0.49153	0.39427	0.29919	0.20618	0.10985	0.01036
2520.51	0.49144	0.39436	0.29915	0.20617	0.10995	0.01037
2519.54	0.49132	0.39438	0.2991	0.20613	0.10996	0.01039
2518.58	0.4912	0.39437	0.29904	0.20607	0.1099	0.01044
2517.61	0.49111	0.39435	0.29901	0.20601	0.1098	0.01051
2516.65	0.49103	0.39437	0.299	0.20595	0.10968	0.01057
2515.69	0.49097	0.3944	0.299	0.20587	0.10956	0.01061
2514.72	0.49091	0.39443	0.29899	0.20576	0.10944	0.01062
2513.76	0.49085	0.39442	0.29896	0.20565	0.10933	0.01061
2512.79	0.49077	0.39437	0.2989	0.20558	0.10925	0.01059
2511.83	0.49069	0.39431	0.29884	0.20557	0.10922	0.01054
2510.86	0.49061	0.39424	0.2988	0.20565	0.10922	0.01046
2509.9	0.49057	0.39417	0.29879	0.20576	0.10925	0.01034
2508.94	0.49055	0.39407	0.2988	0.20586	0.10929	0.01021
2507.97	0.49055	0.39394	0.2988	0.20588	0.10932	0.01011
2507.01	0.49053	0.39375	0.29875	0.2058	0.10932	0.01002
2506.04	0.49045	0.39354	0.29864	0.20564	0.10929	0.00994
2505.08	0.4903	0.39334	0.29847	0.20542	0.10923	0.00985
2504.12	0.49009	0.39316	0.2983	0.2052	0.10916	0.00973
2503.15	0.48986	0.39304	0.29817	0.20501	0.10911	0.00964
2502.19	0.48966	0.39297	0.29809	0.20488	0.10908	0.00962
2501.22	0.48951	0.39296	0.29805	0.20481	0.10909	0.00968
2500.26	0.48945	0.393	0.29803	0.20483	0.10912	0.00982
2499.29	0.48947	0.39308	0.298	0.20493	0.10914	0.00999
2498.33	0.48956	0.39316	0.29794	0.2051	0.10912	0.01015
2497.37	0.48967	0.39318	0.29785	0.20529	0.10906	0.01026
2496.4	0.48976	0.39313	0.29775	0.20542	0.10898	0.01031
2495.44	0.48977	0.39298	0.29766	0.20542	0.10889	0.01029
2494.47	0.48967	0.39276	0.29759	0.20526	0.10881	0.01019
2493.51	0.48947	0.39252	0.29755	0.205	0.10875	0.01001
2492.54	0.48925	0.3923	0.29751	0.20473	0.10868	0.00978
2491.58	0.48906	0.39217	0.29746	0.20451	0.10862	0.00956
2490.62	0.48896	0.39214	0.29743	0.2044	0.10859	0.00942
2489.65	0.48899	0.39222	0.29743	0.20439	0.10861	0.0094
2488.69	0.4891	0.39238	0.2975	0.20445	0.10871	0.00949
2487.72	0.48926	0.39258	0.29761	0.20455	0.10886	0.00966
2486.76	0.48943	0.39277	0.29773	0.20467	0.10903	0.00983
2485.79	0.48955	0.39288	0.29782	0.20481	0.10917	0.00994
2484.83	0.4896	0.39289	0.29784	0.20492	0.10923	0.00997
2483.87	0.48956	0.3928	0.29777	0.20496	0.10919	0.00991
2482.9	0.48943	0.39265	0.29764	0.20493	0.10908	0.00978
2481.94	0.48923	0.39253	0.29748	0.20485	0.10896	0.00966
2480.97	0.48905	0.39246	0.29736	0.20479	0.10889	0.0096
2480.01	0.48893	0.39245	0.29733	0.2048	0.10892	0.00964
2479.05	0.48893	0.39246	0.2974	0.20487	0.10905	0.00978
2478.08	0.48903	0.39248	0.29753	0.20497	0.1092	0.00999
2477.12	0.48916	0.39249	0.29765	0.20501	0.10929	0.01021
2476.15	0.48923	0.3925	0.29771	0.20498	0.1093	0.01039
2475.19	0.48923	0.39254	0.29773	0.20491	0.10926	0.01055
2474.22	0.48915	0.3926	0.29774	0.20487	0.10922	0.01068
2473.26	0.48904	0.39267	0.29777	0.2049	0.10922	0.01078
2472.3	0.48896	0.39272	0.29781	0.20498	0.10923	0.01083
2471.33	0.4889	0.39272	0.29781	0.20507	0.10923	0.01079
2470.37	0.48886	0.39267	0.29774	0.2051	0.10919	0.01066
2469.4	0.4888	0.39258	0.29758	0.20507	0.10915	0.0105
2468.44	0.48872	0.39248	0.2974	0.205	0.10915	0.01035
2467.47	0.48862	0.39238	0.29726	0.20493	0.10921	0.01028
2466.51	0.48852	0.3923	0.29719	0.20487	0.10933	0.01029
2465.55	0.48842	0.39222	0.29718	0.20482	0.10944	0.01031
2464.58	0.48832	0.39211	0.29716	0.20475	0.1095	0.01029
2463.62	0.48821	0.39197	0.2971	0.20467	0.10947	0.01021
2462.65	0.4881	0.39184	0.29702	0.2046	0.10937	0.01007
2461.69	0.48799	0.39173	0.29696	0.20458	0.10925	0.00992
2460.72	0.48792	0.39167	0.29696	0.20462	0.10916	0.00979
2459.76	0.4879	0.39165	0.29701	0.2047	0.10914	0.0097
2458.8	0.48795	0.39163	0.29707	0.20477	0.10917	0.00965
2457.83	0.48804	0.39158	0.2971	0.20481	0.10922	0.00964
2456.87	0.48814	0.39149	0.29706	0.20481	0.10927	0.00967
2455.9	0.4882	0.39141	0.29699	0.20481	0.10929	0.00975
2454.94	0.48821	0.39134	0.29693	0.20483	0.10929	0.00986
2453.98	0.48817	0.3913	0.29691	0.20486	0.10929	0.00998
2453.01	0.48811	0.39127	0.29696	0.20487	0.10928	0.01008
2452.05	0.48807	0.39125	0.29704	0.20483	0.10928	0.01018
2451.08	0.48806	0.39122	0.29711	0.20475	0.10928	0.01027
2450.12	0.48808	0.39122	0.29716	0.20468	0.10931	0.01037
2449.15	0.48813	0.39126	0.2972	0.20465	0.10938	0.0105
2448.19	0.48817	0.39136	0.29724	0.20469	0.10948	0.01061
2447.23	0.4882	0.39148	0.29727	0.20481	0.10959	0.01067
2446.26	0.4882	0.39159	0.29727	0.20496	0.10965	0.01064
2445.3	0.48817	0.39166	0.29722	0.20509	0.10962	0.01051
2444.33	0.48813	0.39168	0.29712	0.20516	0.1095	0.01032
2443.37	0.48809	0.39166	0.297	0.20513	0.10934	0.01011
2442.4	0.48806	0.39164	0.29692	0.20504	0.10919	0.00995
2441.44	0.48806	0.39166	0.29693	0.20494	0.10911	0.00988
2440.48	0.48807	0.39173	0.29703	0.20489	0.10913	0.00992
2439.51	0.48811	0.39185	0.29717	0.20492	0.1092	0.01004
2438.55	0.48815	0.392	0.29729	0.205	0.10927	0.01018
2437.58	0.48819	0.39212	0.29733	0.20508	0.1093	0.01031
2436.62	0.48822	0.39218	0.29729	0.20511	0.10928	0.01041
2435.65	0.48824	0.39219	0.29718	0.20508	0.10926	0.01049
2434.69	0.48827	0.39217	0.29708	0.20503	0.10928	0.01058
2433.73	0.48832	0.39219	0.29707	0.20499	0.10938	0.01072
2432.76	0.48841	0.39229	0.29718	0.20503	0.10957	0.01092
2431.8	0.48854	0.39247	0.29741	0.20515	0.10984	0.01119
2430.83	0.48869	0.3927	0.29768	0.20532	0.11014	0.01149
2429.87	0.48884	0.39293	0.29793	0.20552	0.11042	0.01176
2428.91	0.48899	0.39311	0.29813	0.20575	0.11066	0.01196
2427.94	0.48915	0.39324	0.29828	0.206	0.11087	0.01208
2426.98	0.48934	0.39336	0.29841	0.20626	0.11107	0.01213
2426.01	0.48954	0.39347	0.29855	0.20649	0.11124	0.01214
2425.05	0.48973	0.39357	0.29867	0.20667	0.11137	0.01212
2424.08	0.48985	0.39364	0.29876	0.20678	0.1114	0.01211
2423.12	0.48992	0.39368	0.29881	0.20687	0.11136	0.01214
2422.16	0.48995	0.39369	0.29884	0.20697	0.1113	0.01224
2421.19	0.48999	0.3937	0.29891	0.20712	0.11131	0.01243
2420.23	0.49007	0.39373	0.29902	0.20733	0.11145	0.01268
2419.26	0.49019	0.39381	0.2992	0.20757	0.11172	0.01293
2418.3	0.49034	0.39394	0.29941	0.20784	0.11206	0.01315
2417.33	0.49051	0.3941	0.29964	0.20809	0.11241	0.01335
2416.37	0.49068	0.39425	0.29986	0.20829	0.1127	0.01353
2415.41	0.49081	0.39436	0.30005	0.20843	0.11289	0.0137
2414.44	0.49092	0.39441	0.3002	0.20851	0.113	0.01385
2413.48	0.49099	0.39443	0.30031	0.20858	0.11306	0.01395
2412.51	0.49103	0.39443	0.30039	0.20865	0.1131	0.01399
2411.55	0.49106	0.39445	0.30045	0.20877	0.11317	0.014
2410.58	0.49106	0.39453	0.30048	0.20892	0.11327	0.01405
2409.62	0.49104	0.39465	0.30051	0.20907	0.1134	0.01415
2408.66	0.49099	0.39477	0.30052	0.2092	0.11352	0.01432
2407.69	0.4909	0.39486	0.30053	0.20927	0.11363	0.01452
2406.73	0.49077	0.39486	0.3005	0.2093	0.11371	0.0147
2405.76	0.49062	0.39478	0.30046	0.20929	0.11379	0.01483
2404.8	0.49046	0.39464	0.30041	0.20928	0.11389	0.01495
2403.84	0.49029	0.39452	0.3004	0.20931	0.11403	0.01508
2402.87	0.49014	0.39444	0.30044	0.2094	0.1142	0.01525
2401.91	0.48999	0.3944	0.3005	0.20953	0.11437	0.01545
2400.94	0.48983	0.39435	0.30053	0.20966	0.11452	0.01564
2399.98	0.48965	0.39424	0.30049	0.20977	0.11463	0.01578
2399.01	0.48946	0.39407	0.30036	0.20984	0.11471	0.01587
2398.05	0.48929	0.39389	0.3002	0.20989	0.11478	0.01595
2397.09	0.48916	0.39377	0.30006	0.20994	0.11491	0.01607
2396.12	0.4891	0.39373	0.3	0.21004	0.11511	0.01627
2395.16	0.48912	0.39378	0.30005	0.21018	0.11538	0.01654
2394.19	0.48918	0.39388	0.30017	0.21035	0.11565	0.01684
2393.23	0.48925	0.39398	0.30034	0.21053	0.11588	0.01711
2392.26	0.48931	0.39406	0.30052	0.21071	0.11606	0.0173
2391.3	0.48933	0.3941	0.30068	0.21086	0.1162	0.01743
2390.34	0.48931	0.39409	0.30081	0.21101	0.11634	0.01753
2389.37	0.48925	0.39401	0.30088	0.21114	0.11651	0.01766
2388.41	0.48917	0.39389	0.30089	0.21127	0.11672	0.01782
2387.44	0.48906	0.39376	0.30085	0.21139	0.11696	0.01802
2386.48	0.48895	0.39365	0.3008	0.21154	0.11721	0.01823
2385.51	0.48884	0.39359	0.30076	0.21173	0.11748	0.01845
2384.55	0.48875	0.39358	0.30076	0.21195	0.11774	0.01867
2383.59	0.48863	0.39358	0.3008	0.21216	0.11794	0.01887
2382.62	0.48847	0.39353	0.30081	0.2123	0.11806	0.01903
2381.66	0.48822	0.39339	0.30077	0.21232	0.11806	0.01913
2380.69	0.48788	0.39316	0.30064	0.21225	0.11796	0.01917
2379.73	0.48747	0.39285	0.30042	0.21212	0.11779	0.01915
2378.76	0.48699	0.39248	0.30012	0.21199	0.1176	0.01907
2377.8	0.48644	0.39203	0.29973	0.21184	0.11738	0.01889
2376.84	0.48578	0.3915	0.29923	0.21165	0.11713	0.01858
2375.87	0.48499	0.39086	0.29861	0.21138	0.1168	0.01814
2374.91	0.48408	0.39013	0.29788	0.21102	0.11638	0.01759
2373.94	0.48309	0.38936	0.29709	0.21059	0.11587	0.017
2372.98	0.48208	0.38858	0.29629	0.21012	0.1153	0.01639
2372.02	0.48108	0.38778	0.2955	0.20961	0.11468	0.0158
2371.05	0.48008	0.38698	0.29471	0.20909	0.11402	0.0152
2370.09	0.47908	0.38615	0.29391	0.20856	0.11335	0.0146
2369.12	0.47808	0.38534	0.2931	0.20806	0.11269	0.01403
2368.16	0.4771	0.38459	0.29231	0.20761	0.1121	0.01352
2367.19	0.47619	0.3839	0.29156	0.20725	0.1116	0.01311
2366.23	0.47538	0.38329	0.2909	0.20696	0.1112	0.0128
2365.27	0.47466	0.38274	0.29032	0.20672	0.11086	0.01255
2364.3	0.47406	0.38225	0.28984	0.2065	0.11058	0.01234
2363.34	0.47356	0.38182	0.28946	0.20632	0.11038	0.01216
2362.37	0.47318	0.3815	0.28923	0.20617	0.11028	0.01205
2361.41	0.47295	0.38131	0.28915	0.2061	0.11032	0.01204
2360.44	0.47287	0.38126	0.28921	0.20612	0.1105	0.01216
2359.48	0.47296	0.38134	0.2894	0.20627	0.11081	0.01244
2358.52	0.47322	0.38155	0.2897	0.20655	0.11124	0.01289
2357.55	0.47364	0.38191	0.29012	0.20699	0.1118	0.01349
2356.59	0.47423	0.38242	0.29069	0.20759	0.11251	0.01427
2355.62	0.475	0.38311	0.29146	0.20833	0.11339	0.01521
2354.66	0.47594	0.38396	0.29242	0.20918	0.11444	0.01629
2353.69	0.47704	0.38495	0.29356	0.2101	0.11563	0.01748
2352.73	0.47826	0.38601	0.29481	0.21106	0.11694	0.01877
2351.77	0.47954	0.3871	0.29609	0.21204	0.11826	0.02006
2350.8	0.48074	0.38809	0.29728	0.21295	0.11948	0.02127
2349.84	0.48171	0.38888	0.29822	0.2137	0.12043	0.02223
2348.87	0.48227	0.38935	0.29878	0.21417	0.12096	0.0228
2347.91	0.48233	0.38941	0.29887	0.21428	0.121	0.0229
2346.95	0.48191	0.38909	0.29851	0.21406	0.12061	0.02255
2345.98	0.48115	0.38849	0.2978	0.21358	0.11993	0.02188
2345.02	0.48026	0.38775	0.29691	0.21299	0.11912	0.02105
2344.05	0.47939	0.38702	0.29601	0.21239	0.11833	0.0202
2343.09	0.47865	0.38638	0.29521	0.21183	0.11763	0.01945
2342.12	0.47806	0.38586	0.29458	0.21136	0.11706	0.01884
2341.16	0.47761	0.38547	0.29411	0.21096	0.11663	0.01837
2340.2	0.47726	0.38517	0.29379	0.21064	0.11634	0.01804
2339.23	0.477	0.38494	0.29358	0.21042	0.11617	0.01783
2338.27	0.47681	0.38478	0.29344	0.2103	0.11611	0.0177
2337.3	0.47669	0.38467	0.29336	0.21026	0.11612	0.01766
2336.34	0.47666	0.38463	0.29334	0.21029	0.11617	0.01769
2335.37	0.47673	0.38465	0.29341	0.21037	0.11624	0.0178
2334.41	0.47687	0.38475	0.29357	0.21049	0.1163	0.01796
2333.45	0.47708	0.3849	0.29379	0.21065	0.11637	0.01819
2332.48	0.47733	0.38512	0.29407	0.21084	0.11646	0.01845
2331.52	0.47764	0.38541	0.29437	0.21107	0.11661	0.01876
2330.55	0.478	0.38576	0.29471	0.21135	0.11685	0.01911
2329.59	0.47841	0.38616	0.29509	0.21166	0.11719	0.01947
2328.62	0.47885	0.38657	0.29547	0.21197	0.11757	0.0198
2327.66	0.47927	0.38694	0.29583	0.21221	0.11791	0.02003
2326.7	0.47967	0.38725	0.29612	0.21235	0.11812	0.02011
2325.73	0.48005	0.38751	0.29632	0.21235	0.11817	0.02
2324.77	0.48045	0.38774	0.29644	0.21225	0.11806	0.01974
2323.8	0.4809	0.388	0.29655	0.21209	0.11785	0.01938
2322.84	0.48146	0.38832	0.29669	0.21192	0.1176	0.019
2321.88	0.48213	0.38873	0.29691	0.21175	0.11735	0.01866
2320.91	0.48286	0.38918	0.29719	0.21159	0.1171	0.01836
2319.95	0.48358	0.38963	0.2975	0.2114	0.11683	0.01812
2318.98	0.48423	0.39005	0.2978	0.21117	0.11655	0.01791
2318.02	0.48478	0.39041	0.29805	0.21093	0.11629	0.01772
2317.05	0.48522	0.39073	0.29825	0.21072	0.11607	0.01753
2316.09	0.48559	0.39102	0.29842	0.21054	0.11589	0.01731
2315.13	0.48592	0.39126	0.29856	0.2104	0.1157	0.017
2314.16	0.48624	0.39145	0.29867	0.21025	0.11548	0.0166
2313.2	0.48656	0.3916	0.29874	0.21007	0.11521	0.01614
2312.23	0.48689	0.39171	0.29878	0.20984	0.1149	0.01569
2311.27	0.4872	0.3918	0.2988	0.20955	0.11458	0.01529
2310.3	0.48746	0.39187	0.2988	0.20924	0.11428	0.01497
2309.34	0.48765	0.39192	0.29879	0.20892	0.11399	0.01472
2308.38	0.48777	0.39194	0.29875	0.20861	0.11371	0.0145
2307.41	0.48787	0.39197	0.29866	0.20833	0.11344	0.0143
2306.45	0.488	0.39205	0.29853	0.20809	0.11318	0.01409
2305.48	0.48822	0.39223	0.29842	0.2079	0.11293	0.01388
2304.52	0.48852	0.39253	0.29837	0.20778	0.1127	0.01369
2303.55	0.48888	0.39291	0.29841	0.20771	0.11248	0.01353
2302.59	0.48921	0.39328	0.29851	0.20768	0.11224	0.01341
2301.63	0.48947	0.39357	0.29863	0.20763	0.11195	0.0133
2300.66	0.48964	0.39371	0.29869	0.20752	0.11163	0.01313
2299.7	0.48976	0.39372	0.29868	0.20733	0.11128	0.01286
2298.73	0.48987	0.39368	0.29863	0.20708	0.11096	0.01251
2297.77	0.49005	0.39369	0.29859	0.20685	0.1107	0.01215
2296.81	0.49034	0.39379	0.29865	0.2067	0.11053	0.01188
2295.84	0.49072	0.394	0.29882	0.20665	0.11046	0.01172
2294.88	0.49115	0.39425	0.29909	0.20666	0.11044	0.01163
2293.91	0.49155	0.39447	0.29937	0.20666	0.11042	0.0115
2292.95	0.49185	0.39462	0.29956	0.20658	0.11032	0.01122
2291.98	0.49205	0.39472	0.29963	0.20639	0.11011	0.01078
2291.02	0.49219	0.39483	0.29961	0.20613	0.10979	0.01024
2290.06	0.49237	0.39501	0.29958	0.20585	0.10942	0.00968
2289.09	0.49261	0.39528	0.2996	0.2056	0.10905	0.00919
2288.13	0.49289	0.39557	0.2997	0.20538	0.10869	0.00876
2287.16	0.49317	0.39581	0.29984	0.20517	0.10833	0.00838
2286.2	0.49341	0.39595	0.29997	0.20495	0.10798	0.00802
2285.23	0.49363	0.39599	0.30004	0.2047	0.10763	0.00768
2284.27	0.49386	0.39604	0.30004	0.20443	0.1073	0.00737
2283.31	0.49411	0.39615	0.30001	0.20417	0.10701	0.00709
2282.34	0.49435	0.39635	0.29997	0.20393	0.10673	0.00679
2281.38	0.49455	0.39659	0.29994	0.20371	0.10643	0.00646
2280.41	0.4947	0.39677	0.29987	0.20349	0.10608	0.00608
2279.45	0.49485	0.39685	0.29975	0.20325	0.10571	0.00568
2278.48	0.49503	0.39685	0.29957	0.20301	0.10536	0.00531
2277.52	0.49528	0.39684	0.29939	0.20278	0.10507	0.005
2276.56	0.49556	0.39688	0.29926	0.20261	0.10487	0.00478
2275.59	0.49581	0.39699	0.2992	0.20248	0.10472	0.00466
2274.63	0.496	0.39717	0.29916	0.20236	0.10457	0.00462
2273.66	0.49608	0.39736	0.29911	0.2022	0.1044	0.00461
2272.7	0.49611	0.39755	0.29902	0.20198	0.10423	0.00459
2271.73	0.49613	0.3977	0.29894	0.20174	0.10407	0.0045
2270.77	0.49619	0.39778	0.29889	0.20156	0.10391	0.00435
2269.81	0.49629	0.39777	0.29889	0.20148	0.10371	0.00411
2268.84	0.49639	0.39764	0.29894	0.20152	0.10342	0.00383
2267.88	0.49642	0.39742	0.299	0.20166	0.10307	0.00354
2266.91	0.4964	0.3972	0.29908	0.20186	0.10274	0.00329
2265.95	0.49637	0.39706	0.29919	0.20204	0.10252	0.0031
2264.99	0.49637	0.39706	0.29932	0.20214	0.10247	0.00298
2264.02	0.49642	0.39719	0.29939	0.20214	0.10253	0.0029
2263.06	0.49646	0.39738	0.29936	0.20202	0.10259	0.00284
2262.09	0.49644	0.39754	0.29922	0.2018	0.10258	0.00281
2261.13	0.49635	0.39764	0.29901	0.20154	0.10249	0.0028
2260.16	0.49626	0.39767	0.29882	0.20128	0.10235	0.00282
2259.2	0.49621	0.39765	0.29871	0.20107	0.10223	0.0028
2258.24	0.4962	0.39759	0.29869	0.20088	0.10216	0.00269
2257.27	0.49624	0.39753	0.29874	0.20071	0.10213	0.00249
2256.31	0.49633	0.3975	0.29886	0.20057	0.10216	0.00225
2255.34	0.49653	0.39754	0.29903	0.20051	0.10226	0.00206
2254.38	0.49684	0.39768	0.29925	0.20054	0.10242	0.00199
2253.41	0.49721	0.39787	0.29944	0.20065	0.10257	0.00202
2252.45	0.49754	0.39808	0.29955	0.2008	0.10263	0.00208
2251.49	0.49775	0.39825	0.29952	0.20094	0.10258	0.0021
2250.52	0.49782	0.39841	0.29939	0.20104	0.10244	0.00204
2249.56	0.49781	0.39853	0.29924	0.20108	0.1023	0.00194
2248.59	0.49779	0.39863	0.29916	0.20107	0.10217	0.00187
2247.63	0.4978	0.39868	0.29919	0.20102	0.10205	0.00185
2246.66	0.49781	0.39868	0.29931	0.20094	0.10189	0.00186
2245.7	0.49777	0.39862	0.29944	0.20086	0.10167	0.00184
2244.74	0.49766	0.39852	0.29951	0.20079	0.1014	0.00175
2243.77	0.49752	0.39839	0.29948	0.20071	0.10116	0.00162
2242.81	0.49741	0.39825	0.29939	0.20062	0.10101	0.00151
2241.84	0.4974	0.39814	0.29928	0.20056	0.10101	0.00146
2240.88	0.49754	0.39809	0.29922	0.20055	0.10112	0.00148
2239.92	0.4978	0.39815	0.2992	0.20064	0.10129	0.00153
2238.95	0.4981	0.39829	0.29924	0.20078	0.10141	0.00156
2237.99	0.49836	0.39846	0.29929	0.20091	0.10141	0.00149
2237.02	0.49852	0.39859	0.29936	0.20095	0.10128	0.00132
2236.06	0.4986	0.39865	0.29944	0.20093	0.10112	0.00112
2235.09	0.49865	0.39864	0.29954	0.20088	0.10102	0.00097
2234.13	0.4987	0.3986	0.29968	0.20089	0.10103	0.00097
2233.17	0.49874	0.39856	0.29982	0.20094	0.10111	0.00108
2232.2	0.49872	0.39852	0.29993	0.20097	0.10115	0.00119
2231.24	0.4986	0.39846	0.29998	0.20091	0.10108	0.00117
2230.27	0.49839	0.39842	0.29995	0.20076	0.10088	0.00097
2229.31	0.49814	0.39842	0.29984	0.20058	0.10063	0.00069
2228.34	0.49795	0.3985	0.2997	0.20049	0.10046	0.00045
2227.38	0.49789	0.39865	0.29954	0.20052	0.10042	0.00034
2226.42	0.49799	0.39881	0.29944	0.20059	0.10052	0.00037
2225.45	0.49824	0.39888	0.29942	0.2006	0.10068	0.00046
2224.49	0.49857	0.39884	0.29947	0.20048	0.10083	0.00053
2223.52	0.49888	0.39872	0.29952	0.20023	0.10091	0.00058
2222.56	0.49909	0.39863	0.29947	0.1999	0.10092	0.0006
2221.59	0.49912	0.39864	0.29929	0.19962	0.10092	0.00062
2220.63	0.499	0.39879	0.29904	0.19947	0.10095	0.00066
2219.67	0.4988	0.39906	0.29882	0.19952	0.10103	0.00075
2218.7	0.49861	0.39934	0.29876	0.19972	0.10111	0.0009
2217.74	0.49848	0.39953	0.29888	0.19993	0.10115	0.00108
2216.77	0.4984	0.39954	0.2991	0.20001	0.1011	0.00121
2215.81	0.49832	0.39937	0.29931	0.19988	0.10097	0.0012
2214.85	0.49823	0.39912	0.29947	0.1996	0.10081	0.00106
2213.88	0.49814	0.39895	0.29959	0.19933	0.10068	0.00086
2212.92	0.49812	0.39897	0.29975	0.19924	0.10061	0.00075
2211.95	0.49822	0.39918	0.29997	0.19938	0.1006	0.00077
2210.99	0.49842	0.3995	0.30022	0.1997	0.10063	0.00091
2210.02	0.49863	0.39978	0.30039	0.2001	0.10069	0.00106
2209.06	0.49873	0.39993	0.3004	0.20044	0.10078	0.00111
2208.1	0.49866	0.3999	0.30021	0.2006	0.10088	0.00103
2207.13	0.49843	0.39969	0.29987	0.20054	0.10096	0.00084
2206.17	0.49811	0.39931	0.29946	0.2003	0.10098	0.00059
2205.2	0.4978	0.3988	0.29912	0.19996	0.1009	0.00031
2204.24	0.49758	0.39828	0.29891	0.19966	0.10077	4e-05
2203.27	0.49747	0.3979	0.29889	0.19947	0.10063	-0.00019
2202.31	0.49747	0.39777	0.29902	0.19942	0.10053	-0.00035
2201.35	0.49755	0.39792	0.29924	0.19947	0.10048	-0.00045
2200.38	0.4977	0.39825	0.29946	0.19954	0.10044	-0.00048
2199.42	0.49785	0.39863	0.2996	0.19958	0.10035	-0.00045
2198.45	0.49794	0.39893	0.29958	0.1996	0.10021	-0.00035
2197.49	0.49798	0.39907	0.29942	0.19959	0.10007	-0.00022
2196.52	0.498	0.39904	0.29917	0.19957	0.09998	-8e-05
2195.56	0.49809	0.39892	0.29895	0.19956	0.09998	3e-05
2194.6	0.49832	0.3988	0.29885	0.19956	0.10005	0.00011
2193.63	0.4987	0.39879	0.29891	0.19962	0.10015	0.00018
2192.67	0.49914	0.3989	0.29908	0.19975	0.10023	0.00028
2191.7	0.49952	0.39909	0.29928	0.19991	0.10025	0.00043
2190.74	0.49976	0.39924	0.29944	0.20001	0.10021	0.00061
2189.78	0.49983	0.39929	0.29952	0.19997	0.10012	0.00075
2188.81	0.4998	0.39921	0.29954	0.19977	0.10002	0.0008
2187.85	0.49969	0.39907	0.29951	0.19948	0.09995	0.00074
2186.88	0.49953	0.39893	0.29946	0.19922	0.09992	0.00059
2185.92	0.49932	0.39886	0.29937	0.19909	0.09994	0.00042
2184.95	0.49906	0.39884	0.29929	0.19912	0.1	0.00028
2183.99	0.49882	0.39885	0.29925	0.19927	0.10009	0.00022
2183.03	0.49868	0.3989	0.29931	0.19946	0.10024	0.00027
2182.06	0.49867	0.39902	0.29947	0.19964	0.10046	0.00041
2181.1	0.49876	0.39921	0.29969	0.19977	0.10072	0.00062
2180.13	0.49885	0.39944	0.29989	0.19983	0.10092	0.00081
2179.17	0.49887	0.39958	0.29997	0.19983	0.10097	0.00088
2178.2	0.4988	0.39956	0.29992	0.19976	0.1008	0.00078
2177.24	0.49871	0.39937	0.29982	0.19967	0.10047	0.00051
2176.28	0.49869	0.39911	0.29979	0.19961	0.10014	0.00015
2175.31	0.49877	0.39892	0.29987	0.19965	0.09997	-0.00019
2174.35	0.49894	0.3989	0.3	0.19976	0.10002	-0.00042
2173.38	0.49911	0.399	0.30005	0.19988	0.10021	-0.00054
2172.42	0.49919	0.39913	0.29993	0.19994	0.10039	-0.00054
2171.45	0.49917	0.39917	0.29964	0.19988	0.10042	-0.00045
2170.49	0.49905	0.39908	0.29931	0.19971	0.10027	-0.00031
2169.53	0.4989	0.39891	0.29903	0.19949	0.09997	-0.00018
2168.56	0.49872	0.39872	0.2989	0.19929	0.09961	-0.0001
2167.6	0.49854	0.3986	0.29888	0.19914	0.09925	-0.00013
2166.63	0.49837	0.39862	0.29895	0.19905	0.09896	-0.00024
2165.67	0.49824	0.39876	0.29903	0.199	0.09877	-0.00039
2164.71	0.49817	0.39896	0.29912	0.19894	0.09868	-0.00055
2163.74	0.49818	0.39912	0.29919	0.19886	0.09868	-0.00066
2162.78	0.49825	0.39913	0.29925	0.19878	0.09874	-0.00073
2161.81	0.49837	0.39896	0.29934	0.19874	0.09881	-0.00074
2160.85	0.49851	0.39871	0.29946	0.19877	0.0989	-0.00067
2159.88	0.49866	0.39851	0.2996	0.19886	0.09901	-0.00054
2158.92	0.49881	0.39849	0.29973	0.19896	0.0992	-0.00042
2157.96	0.49892	0.39865	0.29979	0.19903	0.09949	-0.00039
2156.99	0.49898	0.39887	0.29975	0.19907	0.09984	-0.00052
2156.03	0.49898	0.39902	0.29963	0.19913	0.10015	-0.0008
2155.06	0.49893	0.39904	0.29947	0.19922	0.10031	-0.0011
2154.1	0.49885	0.39893	0.2993	0.19931	0.10026	-0.00128
2153.13	0.49874	0.39875	0.29915	0.19936	0.10005	-0.00124
2152.17	0.49864	0.39853	0.299	0.19935	0.0998	-0.001
2151.21	0.49856	0.39833	0.29886	0.19932	0.09965	-0.00067
2150.24	0.49849	0.39817	0.29876	0.19936	0.09967	-0.00037
2149.28	0.49847	0.39811	0.29875	0.1995	0.09983	-0.00016
2148.31	0.49848	0.39822	0.29886	0.19973	0.10003	-5e-05
2147.35	0.49853	0.39849	0.29905	0.19994	0.10018	0
2146.38	0.4986	0.39885	0.29922	0.20003	0.10022	-1e-05
2145.42	0.4987	0.3992	0.29928	0.19996	0.10019	-4e-05
2144.46	0.49884	0.39944	0.29923	0.19978	0.10016	-5e-05
2143.49	0.49901	0.39953	0.29913	0.19962	0.10018	4e-05
2142.53	0.49915	0.39947	0.29908	0.1996	0.10025	0.00024
2141.56	0.49916	0.39929	0.2991	0.19974	0.10031	0.00048
2140.6	0.49897	0.39905	0.2992	0.19994	0.10031	0.00066
2139.63	0.49859	0.39878	0.29935	0.20009	0.10022	0.00069
2138.67	0.49812	0.39849	0.29954	0.20006	0.10008	0.00056
2137.71	0.49771	0.39821	0.29972	0.19984	0.09994	0.00032
2136.74	0.49747	0.39796	0.29983	0.19947	0.09981	1e-05
2135.78	0.49744	0.39779	0.29978	0.19909	0.09974	-0.00031
2134.81	0.49754	0.39774	0.29954	0.19885	0.09976	-0.0006
2133.85	0.49769	0.39784	0.29918	0.19881	0.09993	-0.00076
2132.89	0.49778	0.39801	0.29881	0.19894	0.10024	-0.00076
2131.92	0.49776	0.39811	0.29853	0.19911	0.10056	-0.00063
2130.96	0.49762	0.39801	0.29837	0.19918	0.10075	-0.00048
2129.99	0.49737	0.39764	0.2983	0.19909	0.10072	-0.00043
2129.03	0.49707	0.39708	0.29826	0.19896	0.10053	-0.00047
2128.06	0.49682	0.39656	0.29823	0.19893	0.10036	-0.00046
2127.1	0.49673	0.39632	0.29823	0.19912	0.10039	-0.00022
2126.14	0.4969	0.39649	0.29831	0.19955	0.10071	0.00034
2125.17	0.4973	0.397	0.2985	0.20007	0.10118	0.00108
2124.21	0.49778	0.39761	0.29876	0.20053	0.10159	0.00175
2123.24	0.49814	0.39808	0.29903	0.20083	0.10175	0.00212
2122.28	0.49828	0.39831	0.29926	0.20098	0.10166	0.00218
2121.31	0.49823	0.39836	0.29947	0.2011	0.10153	0.00211
2120.35	0.49816	0.3984	0.29972	0.20129	0.1016	0.00212
2119.39	0.4982	0.39854	0.30003	0.2016	0.10201	0.00232
2118.42	0.49839	0.39882	0.30041	0.202	0.10266	0.00264
2117.46	0.49864	0.39917	0.30079	0.20235	0.10333	0.0029
2116.49	0.49882	0.39948	0.30111	0.20253	0.10379	0.00297
2115.53	0.49888	0.39969	0.30131	0.20249	0.10395	0.00285
2114.56	0.49884	0.39973	0.30132	0.20224	0.10384	0.00267
2113.6	0.49873	0.3996	0.3011	0.20186	0.10358	0.00256
2112.64	0.49857	0.39933	0.30065	0.20145	0.10324	0.00257
2111.67	0.49838	0.39898	0.30006	0.20109	0.10287	0.00264
2110.71	0.49815	0.39866	0.29946	0.20083	0.1025	0.00269
2109.74	0.49792	0.39845	0.29901	0.20067	0.10217	0.00266
2108.78	0.49773	0.39841	0.29878	0.20062	0.10191	0.00255
2107.82	0.49762	0.39853	0.2988	0.2007	0.10175	0.00245
2106.85	0.49763	0.39876	0.29901	0.20092	0.10172	0.0024
2105.89	0.49775	0.39903	0.29937	0.20124	0.1018	0.00242
2104.92	0.49799	0.39926	0.29978	0.2016	0.10195	0.00247
2103.96	0.49833	0.39942	0.30015	0.20191	0.10212	0.00253
2102.99	0.49872	0.39951	0.3004	0.20212	0.10226	0.00258
2102.03	0.49905	0.39953	0.30049	0.20218	0.10234	0.00264
2101.07	0.49924	0.39948	0.30045	0.20208	0.1024	0.00272
2100.1	0.49924	0.39937	0.30038	0.20187	0.10253	0.00281
2099.14	0.49913	0.39928	0.30033	0.20163	0.10281	0.00288
2098.17	0.49901	0.39928	0.30034	0.20147	0.10319	0.00288
2097.21	0.49897	0.39939	0.30037	0.20142	0.10355	0.00275
2096.24	0.49897	0.39953	0.30035	0.20144	0.10371	0.0025
2095.28	0.49895	0.39954	0.30025	0.20147	0.10356	0.00218
2094.32	0.49879	0.39931	0.30008	0.20147	0.10313	0.00188
2093.35	0.49849	0.39886	0.2999	0.20144	0.10258	0.00167
2092.39	0.49811	0.39835	0.29975	0.20143	0.10212	0.0016
2091.42	0.49777	0.39798	0.29965	0.20144	0.10187	0.00169
2090.46	0.49756	0.39788	0.29958	0.20142	0.10185	0.00191
2089.49	0.49755	0.39802	0.2995	0.20133	0.10197	0.00223
2088.53	0.49768	0.39829	0.29939	0.20121	0.10215	0.00261
2087.57	0.49788	0.39856	0.2993	0.20116	0.10231	0.00295
2086.6	0.49806	0.39876	0.2993	0.20126	0.10245	0.00318
2085.64	0.49819	0.3989	0.29946	0.20157	0.10259	0.00324
2084.67	0.49828	0.39902	0.29978	0.20199	0.10273	0.00317
2083.71	0.49838	0.39912	0.30019	0.20234	0.1028	0.00302
2082.75	0.49848	0.39916	0.30053	0.20248	0.10273	0.00282
2081.78	0.49857	0.3991	0.3007	0.20234	0.10248	0.00264
2080.82	0.49863	0.39899	0.30071	0.20203	0.10213	0.00251
2079.85	0.49867	0.39889	0.30066	0.2017	0.10179	0.00247
2078.89	0.49873	0.39889	0.30065	0.20147	0.1016	0.0025
2077.92	0.49881	0.39901	0.3007	0.20136	0.10159	0.00253
2076.96	0.49889	0.39919	0.30074	0.20129	0.1017	0.00245
2076	0.4989	0.39934	0.30069	0.20119	0.1018	0.0022
2075.03	0.49882	0.39938	0.30056	0.20105	0.10178	0.0018
2074.07	0.49866	0.39929	0.30039	0.20094	0.10158	0.00133
[truncated: 1,529 more rows]
