# Supplementary material for: Solar-driven highly selective conversion of glycerol to dihydroxyacetone using surface atom engineered BiVO4 photoanodes
Source: Nat Commun. 2024 Jun 28;15:5475. doi: 10.1038/s41467-024-49662-7 (PMC11213950; doi:10.1038/s41467-024-49662-7)
Supplement: Supplementary file 3 — Source Data [file 41467_2024_49662_MOESM3_ESM.zip › Manuscript/ncomms-Figure 4d-source-data.xlsx]

## Sheet: Sheet1
Figure 4d
Data 1		Data 2
Parameter x	Parameter y	Parameter x	Parameter y
3460	175.531	3460	201744
3460.1	418.132	3460.1	201811
3460.2	-268.856	3460.2	202293
3460.29	-12.6376	3460.29	202505
3460.39	436.378	3460.39	202005
3460.49	153.383	3460.49	202141
3460.59	501.977	3460.59	202679
3460.68	239.766	3460.68	202925
3460.78	30.7586	3460.78	203228
3460.88	999.762	3460.88	202902
3460.98	-24.4223	3460.98	202287
3461.08	190.999	3461.08	202090
3461.17	1152.42	3461.17	202747
3461.27	889.825	3461.27	202991
3461.37	1072.42	3461.37	203161
3461.47	459.015	3461.47	202822
3461.56	318.813	3461.56	202764
3461.66	336.622	3461.66	202489
3461.76	289.242	3461.76	202502
3461.86	-362.931	3461.86	202657
3461.96	28.8923	3461.96	202570
3462.05	-313.295	3462.05	202530
3462.15	-392.292	3462.15	202530
3462.25	28.7065	3462.25	202868
3462.35	470.511	3462.35	202295
3462.44	806.327	3462.44	202352
3462.54	849.755	3462.54	202253
3462.64	344.389	3462.64	202461
3462.74	175.82	3462.74	202768
3462.83	115.64	3462.83	202708
3462.93	299.05	3462.93	203584
3463.03	-153.143	3463.03	202717
3463.13	-589.33	3463.13	201981
3463.23	-337.903	3463.23	202484
3463.32	147.535	3463.32	202363
3463.42	-53.0211	3463.42	203209
3463.52	888.419	3463.52	202656
3463.62	765.848	3463.62	201890
3463.71	397.669	3463.71	202422
3463.81	271.886	3463.81	202194
3463.91	23.3114	3463.91	202544
3464.01	-397.25	3464.01	202832
3464.11	-9.39909	3464.11	202461
3464.2	-686.743	3464.2	201723
3464.3	-801.691	3464.3	202598
3464.4	-35.4488	3464.4	202105
3464.5	-674.016	3464.5	202200
3464.59	-194.985	3464.59	202327
3464.69	184.055	3464.69	202581
3464.79	88.7087	3464.79	202193
3464.89	22.1752	3464.89	202629
3464.99	-405.953	3464.99	203007
3465.08	-242.486	3465.08	202819
3465.18	473.371	3465.18	201588
3465.28	562.02	3465.28	202545
3465.38	-109.332	3465.38	202683
3465.47	217.325	3465.47	202397
3465.57	-371.203	3465.57	202342
3465.67	-283.717	3465.67	202314
3465.77	200.173	3465.77	202657
3465.86	-244.341	3465.86	202795
3465.96	-398.466	3465.96	202345
3466.06	51.8021	3466.06	202670
3466.16	52.0704	3466.16	202365
3466.26	432.349	3466.26	202715
3466.35	760.243	3466.35	201787
3466.45	627.751	3466.45	201969
3466.55	415.264	3466.55	201768
3466.65	556.372	3466.65	202357
3466.74	238.67	3466.74	202861
3466.84	262.961	3466.84	202592
3466.94	190.854	3466.94	202418
3467.04	277.958	3467.04	203238
3467.14	443.878	3467.14	202201
3467.23	901.013	3467.23	202471
3467.33	326.153	3467.33	203178
3467.43	399.288	3467.43	203063
3467.53	-1.9869	3467.53	203132
3467.62	-174.068	3467.62	202764
3467.72	-240.147	3467.72	202580
3467.82	38.188	3467.82	202290
3467.92	251.74	3467.92	203381
3468.02	-239.893	3468.02	202380
3468.11	-92.7214	3468.11	202100
3468.21	498.446	3468.21	202499
3468.31	897.203	3468.31	203006
3468.41	449.155	3468.41	203207
3468.5	447.112	3468.5	202871
3468.6	951.483	3468.6	203554
3468.7	281.472	3468.7	202730
3468.8	272.677	3468.8	202214
3468.9	109.487	3468.9	202422
3468.99	529.092	3468.99	202831
3469.09	-119.311	3469.09	202431
3469.19	-572.119	3469.19	201874
3469.29	-681.321	3469.29	202688
3469.38	-760.508	3469.38	203051
3469.48	7.52665	3469.48	202759
3469.58	-174.823	3469.58	201599
3469.68	-379.968	3469.68	201551
3469.78	-820.316	3469.78	202262
3469.87	118.527	3469.87	202341
3469.97	-230.234	3469.97	202513
3470.07	-184.986	3470.07	201519
3470.17	5.07926	3470.17	202552
3470.26	-269.233	3470.26	202731
3470.36	-666.329	3470.36	202232
3470.46	498.981	3470.46	202889
3470.56	554.687	3470.56	202571
3470.66	-222.014	3470.66	202806
3470.75	-573.917	3470.75	202451
3470.85	-267.01	3470.85	203590
3470.95	-132.483	3470.95	202804
3471.05	431.268	3471.05	202621
3471.14	-136.963	3471.14	202763
3471.24	-405.587	3471.24	202700
3471.34	-730.215	3471.34	203057
3471.44	-490.849	3471.44	203337
3471.53	86.5177	3471.53	202815
3471.63	609.096	3471.63	202887
3471.73	328.898	3471.73	202893
3471.83	252.325	3471.83	202617
3471.93	-41.0281	3471.93	202781
3472.02	-457.573	3472.02	202250
3472.12	-210.121	3472.12	202503
3472.22	-385.074	3472.22	202283
3472.32	497.976	3472.32	202221
3472.41	-66.5583	3472.41	202453
3472.51	324.933	3472.51	203027
3472.61	-254.747	3472.61	203276
3472.71	-274.006	3472.71	202580
3472.81	-663.655	3472.81	202959
3472.9	-158.506	3472.9	203081
3473	-76.1595	3473	202971
3473.1	99.7925	3473.1	203027
3473.2	-199.437	3473.2	202023
3473.29	-740.236	3473.29	202653
3473.39	-65.4041	3473.39	202645
3473.49	332.652	3473.49	202757
3473.59	95.1196	3473.59	202970
3473.69	-197.212	3473.69	202558
3473.78	-472.744	3473.78	202772
3473.88	-241.468	3473.88	203410
3473.98	-360.167	3473.98	203417
3474.08	99.5668	3474.08	202175
3474.17	342.537	3474.17	202372
3474.27	-514.466	3474.27	202040
3474.37	-144.655	3474.37	202385
3474.47	-14.4404	3474.47	203004
3474.56	-50.6227	3474.56	202971
3474.66	522.808	3474.66	202936
3474.76	0.26818	3474.76	202479
3474.86	-188.632	3474.86	202095
3474.96	-149.092	3474.96	202660
3475.05	310.88	3475.05	202232
3475.15	451.669	3475.15	202273
3475.25	505.665	3475.25	202678
3475.35	763.269	3475.35	202814
3475.44	536.892	3475.44	203096
3475.54	323.751	3475.54	202904
3475.64	613.057	3475.64	202067
3475.74	710.409	3475.74	202764
3475.84	-3.80097	3475.84	203018
3475.93	-223.989	3475.93	202836
3476.03	-30.9652	3476.03	202623
3476.13	-69.5272	3476.13	202516
3476.23	171.538	3476.23	201859
3476.32	453.047	3476.32	202148
3476.42	746.611	3476.42	202633
3476.52	834.632	3476.52	202736
3476.62	-313.704	3476.62	202818
3476.72	-238.411	3476.72	202601
3476.81	-447.498	3476.81	202225
3476.91	452.637	3476.91	203188
3477.01	172.009	3477.01	202508
3477.11	357.436	3477.11	203273
3477.2	523.731	3477.2	202929
3477.3	278.891	3477.3	202150
3477.4	407.306	3477.4	202274
3477.5	-69.4401	3477.5	202588
3477.6	-710.957	3477.6	203176
3477.69	-708.841	3477.69	203235
3477.79	-671.474	3477.79	203344
3477.89	142.762	3477.89	202722
3477.99	281.482	3477.99	202651
3478.08	-69.3181	3478.08	203091
3478.18	-45.2499	3478.18	203341
3478.28	10.0698	3478.28	202228
3478.38	-130.967	3478.38	202120
3478.48	811.246	3478.48	203003
3478.57	520.327	3478.57	202662
3478.67	-535.703	3478.67	201821
3478.77	218.771	3478.77	202378
3478.87	455.746	3478.87	202522
3478.96	287.208	3478.96	202303
3479.06	21.1405	3479.06	202451
3479.16	-3.26382	3479.16	202747
3479.26	61.2038	3479.26	202805
3479.35	116.965	3479.35	202376
3479.45	-282.357	3479.45	202024
3479.55	570.452	3479.55	202261
3479.65	654.19	3479.65	202572
3479.75	638.442	3479.75	203014
3479.84	-41.6074	3479.84	202095
3479.94	-350.365	3479.94	201815
3480.04	-129.419	3480.04	202858
3480.14	799.256	3480.14	202826
3480.23	-247.114	3480.23	202564
3480.33	-147.313	3480.33	202891
3480.43	201.457	3480.43	203082
3480.53	667.18	3480.53	203382
3480.63	-211.759	3480.63	203868
3480.72	1201.84	3480.72	203083
3480.82	1222.38	3480.82	201647
3480.92	819.909	3480.92	202716
3481.02	312.045	3481.02	202513
3481.11	570.809	3481.11	202465
3481.21	635.8	3481.21	201843
3481.31	689.803	3481.31	202345
3481.41	913.604	3481.41	202899
3481.51	753.204	3481.51	203169
3481.6	-468.576	3481.6	203215
3481.7	97.4987	3481.7	203664
3481.8	10.6653	3481.8	202781
3481.9	-9.85522	3481.9	202463
3481.99	470.738	3481.99	202042
3482.09	-87.9676	3482.09	202834
3482.19	-228.783	3482.19	203852
3482.29	757.499	3482.29	202896
3482.39	84.1064	3482.39	202985
3482.48	-26.5146	3482.48	203159
3482.58	320.08	3482.58	203659
3482.68	93.9169	3482.68	203380
3482.78	-298.997	3482.78	203037
3482.87	891.729	3482.87	202493
3482.97	71.6908	3482.97	202466
3483.07	-14.2946	3483.07	202707
3483.17	284.614	3483.17	202755
3483.26	1031.68	3483.26	202298
3483.36	650.949	3483.36	202816
3483.46	664.071	3483.46	202752
3483.56	646.257	3483.56	202904
3483.66	606.708	3483.66	202830
3483.75	423.834	3483.75	202689
3483.85	110.066	3483.85	203574
3483.95	963.468	3483.95	203090
3484.05	981.321	3484.05	203081
3484.14	501.705	3484.14	203443
3484.24	803.077	3484.24	203293
3484.34	350.672	3484.34	202897
3484.44	366.912	3484.44	203174
3484.54	142.628	3484.54	203379
3484.63	395.085	3484.63	203379
3484.73	889.98	3484.73	202806
3484.83	611.834	3484.83	202960
3484.93	83.1671	3484.93	203485
3485.02	353.275	3485.02	203317
3485.12	662.23	3485.12	203851
3485.22	1106.9	3485.22	202961
3485.32	717.352	3485.32	203001
3485.42	941.72	3485.42	203151
3485.51	1243.36	3485.51	203178
3485.61	938.481	3485.61	203980
3485.71	1636.86	3485.71	203777
3485.81	1628.28	3485.81	203763
3485.9	1007.3	3485.9	203876
3486	642.454	3486	204083
3486.1	851.934	3486.1	203998
3486.2	1460.38	3486.2	204015
3486.3	2262.48	3486.3	203039
3486.39	1740.98	3486.39	203553
3486.49	1185.44	3486.49	203578
3486.59	1573.79	3486.59	203575
3486.69	2045.57	3486.69	204360
3486.78	1870.71	3486.78	205025
3486.88	1908.82	3486.88	204411
3486.98	2254.79	3486.98	204103
3487.08	2699.21	3487.08	204460
3487.18	3045.15	3487.18	204151
3487.27	2577.69	3487.27	204342
3487.37	2477.17	3487.37	206033
3487.47	2103.12	3487.47	207607
3487.57	2149.54	3487.57	207012
3487.66	3245.37	3487.66	207922
3487.76	3307.29	3487.76	206709
3487.86	3497.77	3487.86	207404
3487.96	3841.84	3487.96	206830
3488.05	3328.25	3488.05	209054
3488.15	3307.46	3488.15	207969
3488.25	4009.28	3488.25	208615
3488.35	4634.55	3488.35	210936
3488.45	4528.04	3488.45	211498
3488.54	5358.12	3488.54	210782
3488.64	6206.87	3488.64	211647
3488.74	6220.54	3488.74	213948
3488.84	6357.52	3488.84	214183
3488.93	7185.75	3488.93	216551
3489.03	7309.23	3489.03	217006
3489.13	8253.97	3489.13	217837
3489.23	8507.05	3489.23	217796
3489.33	8598.22	3489.33	220047
3489.42	9653.66	3489.42	222888
3489.52	11019.4	3489.52	223493
3489.62	12239.9	3489.62	228087
3489.72	13950.3	3489.72	229238
3489.81	14525.9	3489.81	234457
3489.91	16414.6	3489.91	239259
3490.01	18174.8	3490.01	240708
3490.11	20806.5	3490.11	245207
3490.21	22640.8	3490.21	250031
3490.3	25277.2	3490.3	255994
3490.4	27425.6	3490.4	264515
3490.5	29705.9	3490.5	270975
3490.6	34049	3490.6	276949
3490.69	37846.6	3490.69	286394
3490.79	40197.8	3490.79	294142
3490.89	43955.7	3490.89	300580
3490.99	47774.3	3490.99	309475
3491.08	50970.4	3491.08	317452
3491.18	53274.7	3491.18	323991
3491.28	54766.1	3491.28	325585
3491.38	55118.8	3491.38	326379
3491.48	55437.9	3491.48	324788
3491.57	53451.6	3491.57	322314
3491.67	48542.8	3491.67	314756
3491.77	43161.1	3491.77	299404
3491.87	35976.4	3491.87	284015
3491.96	27710.6	3491.96	264500
3492.06	18151.7	3492.06	241897
3492.16	7981.18	3492.16	215744
3492.26	-3252.03	3492.26	192822
3492.36	-14365.2	3492.36	166916
3492.45	-24613.4	3492.45	140629
3492.55	-33672.5	3492.55	120669
3492.65	-40680.2	3492.65	105139
3492.75	-47339.3	3492.75	90440.1
3492.84	-52057.4	3492.84	80128.4
3492.94	-54028.5	3492.94	75893
3493.04	-55286.1	3493.04	72203.6
3493.14	-55426.8	3493.14	72419.7
3493.24	-54110.3	3493.24	76280.7
3493.33	-51141.4	3493.33	81711.8
3493.43	-47823.5	3493.43	87105
3493.53	-44737.4	3493.53	96202.1
3493.63	-41324.1	3493.63	103769
3493.72	-38332.2	3493.72	111990
3493.82	-34372.5	3493.82	119708
3493.92	-30968.2	3493.92	130205
3494.02	-28149.7	3494.02	135710
3494.12	-24884.1	3494.12	142878
3494.21	-22227.8	3494.21	147329
3494.31	-20730.5	3494.31	152221
3494.41	-18651.8	3494.41	156213
3494.51	-16049.9	3494.51	161770
3494.6	-14656.9	3494.6	165454
3494.7	-13381.1	3494.7	170766
3494.8	-12618.5	3494.8	172179
3494.9	-11356.3	3494.9	172364
3495	-10422.6	3495	174632
3495.09	-9801.08	3495.09	177053
3495.19	-8696.17	3495.19	179081
3495.29	-8634.97	3495.29	180387
3495.39	-7187.5	3495.39	183770
3495.48	-6874.95	3495.48	184831
3495.58	-6880.51	3495.58	185662
3495.68	-5895.06	3495.68	186119
3495.78	-4548.02	3495.78	189665
3495.87	-4486.75	3495.87	189309
3495.97	-4575.62	3495.97	191361
3496.07	-3985.55	3496.07	191677
3496.17	-4359.98	3496.17	190754
3496.27	-3729.24	3496.27	191852
3496.36	-3192.43	3496.36	190564
3496.46	-2933.72	3496.46	192396
3496.56	-2982.99	3496.56	193663
3496.66	-2586.25	3496.66	193565
3496.75	-3503.18	3496.75	192965
3496.85	-2631.64	3496.85	194305
3496.95	-1835.66	3496.95	195732
3497.05	-1938.7	3497.05	195493
3497.15	-1721.93	3497.15	196503
3497.24	-1647.82	3497.24	197056
3497.34	-1424.46	3497.34	196532
3497.44	-1930.32	3497.44	195547
3497.54	-1284.27	3497.54	195415
3497.63	-2104.48	3497.63	196860
3497.73	-1575.6	3497.73	195398
3497.83	-1382.82	3497.83	195170
3497.93	-1318.22	3497.93	196021
3498.03	-1209.08	3498.03	197185
3498.12	-988.265	3498.12	196857
3498.22	-473.398	3498.22	196079
3498.32	-715.287	3498.32	197303
3498.42	-805.181	3498.42	199101
3498.51	-1212.01	3498.51	198441
3498.61	-783.596	3498.61	196330
3498.71	-444.606	3498.71	196486
3498.81	-514.51	3498.81	198918
3498.91	-371.534	3498.91	198322
3499	-481.05	3499	198549
3499.1	-565.611	3499.1	198737
3499.2	-1423	3499.2	197832
3499.3	-825.073	3499.3	200254
3499.39	-456.548	3499.39	198260
3499.49	-921.386	3499.49	198510
3499.59	-1245.53	3499.59	198286
3499.69	-112.879	3499.69	199045
3499.78	181.132	3499.78	198686
3499.88	130.283	3499.88	198055
3499.98	1.92917	3499.98	198884
3500.08	-518.64	3500.08	198583
3500.18	-803.394	3500.18	197898
3500.27	-163.129	3500.27	199098
3500.37	155.38	3500.37	200250
3500.47	-359.784	3500.47	199399
3500.57	-56.0857	3500.57	200565
3500.66	-358.968	3500.66	200181
3500.76	-901.105	3500.76	199895
3500.86	-166.029	3500.86	200996
3500.96	84.674	3500.96	200216
3501.06	701.397	3501.06	199879
3501.15	-89.8345	3501.15	199702
3501.25	-300.938	3501.25	200671
3501.35	-349.373	3501.35	200532
3501.45	-24.186	3501.45	199302
3501.54	441.55	3501.54	201733
3501.64	607.503	3501.64	201282
3501.74	-81.109	3501.74	198293
3501.84	-683.479	3501.84	200211
3501.94	-190.361	3501.94	201608
3502.03	463.554	3502.03	200203
3502.13	140.835	3502.13	199165
3502.23	529.263	3502.23	200713
3502.33	1099.39	3502.33	201749
3502.42	1143.31	3502.42	201699
3502.52	1179.07	3502.52	200490
3502.62	310.725	3502.62	201475
3502.72	513.574	3502.72	200824
3502.82	627.789	3502.82	200692
3502.91	838.802	3502.91	203000
3503.01	786.465	3503.01	202485
3503.11	1096.2	3503.11	201659
3503.21	626.965	3503.21	201036
3503.3	1130.5	3503.3	199328
3503.4	831.361	3503.4	202560
3503.5	810.551	3503.5	204471
3503.6	1505.98	3503.6	201369
3503.7	1276.42	3503.7	201874
3503.79	1203.48	3503.79	203371
3503.89	1508.74	3503.89	201977
3503.99	1589.73	3503.99	202848
3504.09	1811.18	3504.09	206043
3504.18	1998.26	3504.18	205966
3504.28	1955.04	3504.28	204970
3504.38	1888.52	3504.38	204049
3504.48	1893.78	3504.48	206973
3504.57	1829.98	3504.57	208223
3504.67	1768.27	3504.67	207845
3504.77	2204.2	3504.77	206751
3504.87	2742.56	3504.87	207076
3504.97	3134.23	3504.97	205555
3505.06	2857.48	3505.06	208906
3505.16	2923.99	3505.16	208183
3505.26	3003.62	3505.26	207767
3505.36	3359.97	3505.36	209185
3505.45	3713.13	3505.45	209972
3505.55	4750.13	3505.55	209905
3505.65	5296.16	3505.65	212349
3505.75	5667.16	3505.75	211323
3505.85	5852.69	3505.85	210696
3505.94	5655.62	3505.94	212564
3506.04	5974.21	3506.04	214803
3506.14	6130.91	3506.14	213246
3506.24	6314.86	3506.24	214984
3506.33	6969.24	3506.33	217460
3506.43	7533.99	3506.43	219317
3506.53	8376.55	3506.53	220258
3506.63	9414.17	3506.63	221296
3506.73	10641.4	3506.73	223392
3506.82	11474.4	3506.82	225674
3506.92	12377.8	3506.92	228204
3507.02	13350.6	3507.02	228915
3507.12	14294.9	3507.12	232977
3507.21	16080.8	3507.21	236528
3507.31	17530.7	3507.31	239777
3507.41	19632.8	3507.41	246004
3507.51	21655.8	3507.51	252617
3507.6	24380.6	3507.6	256793
3507.7	27928.2	3507.7	261304
3507.8	30758.4	3507.8	269175
3507.9	33584.1	3507.9	276881
3508	36993.7	3508	282982
3508.09	40146.9	3508.09	292090
3508.19	43991.3	3508.19	301372
3508.29	48152.9	3508.29	309629
3508.39	50811.9	3508.39	316899
3508.48	53153.7	3508.48	322481
3508.58	55543.1	3508.58	328456
3508.68	56728.4	3508.68	329900
3508.78	56229	3508.78	328298
3508.88	54180.3	3508.88	322299
3508.97	50708.7	3508.97	314697
3509.07	44558.7	3509.07	303119
3509.17	37566.7	3509.17	283348
3509.27	28960.7	3509.27	266027
3509.36	18865.3	3509.36	243951
3509.46	8017.29	3509.46	220135
3509.56	-2848.65	3509.56	194023
3509.66	-12937.5	3509.66	169815
3509.76	-23836.3	3509.76	145780
3509.85	-33565.2	3509.85	122747
3509.95	-41580.8	3509.95	105686
3510.05	-48332.6	3510.05	90960.5
3510.15	-52317.3	3510.15	80153.2
3510.24	-53770.2	3510.24	74641.5
3510.34	-55735.5	3510.34	72616.2
3510.44	-56139.3	3510.44	71751.7
3510.54	-55296.9	3510.54	74621.6
3510.64	-52343.8	3510.64	79529.4
3510.73	-50283.7	3510.73	87174.9
3510.83	-46685.9	3510.83	95291.8
3510.93	-42834.6	3510.93	103682
3511.03	-39449.5	3511.03	110402
3511.12	-35846.9	3511.12	117915
3511.22	-32093.1	3511.22	125599
3511.32	-28635.8	3511.32	133406
3511.42	-25440.7	3511.42	138769
3511.52	-22631.7	3511.52	146630
3511.61	-20571.9	3511.61	151768
3511.71	-18200.8	3511.71	156667
3511.81	-17097.2	3511.81	161212
3511.91	-15780.3	3511.91	164234
3512	-14240.7	3512	166434
3512.1	-12635.7	3512.1	171019
3512.2	-11318.8	3512.2	172652
3512.3	-10829.8	3512.3	174694
3512.4	-9491.44	3512.4	179067
3512.49	-8729.93	3512.49	179754
3512.59	-8298.79	3512.59	180424
3512.69	-6955.4	3512.69	181440
3512.79	-6865.1	3512.79	182695
3512.88	-6467.3	3512.88	185715
3512.98	-5744.7	3512.98	187724
3513.08	-5879.76	3513.08	187189
3513.18	-5411.72	3513.18	185518
3513.27	-5536.84	3513.27	187446
3513.37	-4598.39	3513.37	189942
3513.47	-3482.17	3513.47	189548
3513.57	-3526.45	3513.57	189355
3513.67	-3683.49	3513.67	189635
3513.76	-3643.41	3513.76	190106
3513.86	-3585.63	3513.86	190978
3513.96	-3283.72	3513.96	191011
3514.06	-3178.53	3514.06	194592
3514.15	-3158.3	3514.15	194683
3514.25	-2393.08	3514.25	193813
3514.35	-1961.49	3514.35	191262
3514.45	-2004.71	3514.45	193353
3514.55	-2232.78	3514.55	193459
3514.64	-2334.55	3514.64	193513
3514.74	-2094.85	3514.74	196551
3514.84	-1476.96	3514.84	196339
3514.94	-1215.03	3514.94	196009
3515.03	-622.549	3515.03	195801
3515.13	-1321.1	3515.13	197354
3515.23	-1735.14	3515.23	197300
3515.33	-1437.14	3515.33	196661
3515.43	-496.35	3515.43	197387
3515.52	-701.158	3515.52	197672
3515.62	-1317.57	3515.62	197371
3515.72	-1214.85	3515.72	198815
3515.82	-950.741	3515.82	197115
3515.91	-1167.87	3515.91	196725
3516.01	-756.108	3516.01	196806
3516.11	-878.101	3516.11	197123
3516.21	-81.6514	3516.21	197242
3516.3	-661.717	3516.3	198067
3516.4	-358.85	3516.4	200166
3516.5	-924.048	3516.5	197673
3516.6	-905.981	3516.6	198091
3516.7	-638.181	3516.7	197426
3516.79	-128.206	3516.79	197705
3516.89	-615.582	3516.89	198972
3516.99	45.0198	3516.99	198895
3517.09	-622.627	3517.09	199254
3517.18	-348.744	3517.18	199343
3517.28	142.009	3517.28	198962
3517.38	-142.298	3517.38	197385
3517.48	-781.645	3517.48	195788
3517.58	-806.424	3517.58	198401
3517.67	-508.193	3517.67	199656
3517.77	-649.649	3517.77	199375
3517.87	-709.043	3517.87	199428
3517.97	-609.023	3517.97	199318
3518.06	-481.88	3518.06	198814
3518.16	-249.165	3518.16	201050
3518.26	930.723	3518.26	200568
3518.36	141.383	3518.36	200924
3518.46	-179.543	3518.46	200838
3518.55	156.849	3518.55	200008
3518.65	277.907	3518.65	201111
3518.75	794.981	3518.75	201009
3518.85	620.58	3518.85	201103
3518.94	465.951	3518.94	203528
3519.04	128.301	3519.04	201367
3519.14	522.442	3519.14	202423
3519.24	153.238	3519.24	201873
3519.34	-274.384	3519.34	200605
3519.43	-152.246	3519.43	202410
3519.53	362.224	3519.53	200983
3519.63	-35.6407	3519.63	200678
3519.73	-79.7669	3519.73	199604
3519.82	942.686	3519.82	200537
3519.92	582.172	3519.92	201978
3520.02	788.808	3520.02	202145
3520.12	235.183	3520.12	200216
3520.22	119.936	3520.22	200654
3520.31	1085.31	3520.31	201649
3520.41	1791.1	3520.41	202782
3520.51	1987.05	3520.51	201271
3520.61	1192.89	3520.61	200576
3520.7	923.967	3520.7	200885
3520.8	988.509	3520.8	202500
3520.9	1555.24	3520.9	203531
3521	1628.93	3521	202843
3521.09	2176.37	3521.09	201806
3521.19	1681.12	3521.19	202480
3521.29	1357.5	3521.29	202559
3521.39	1415.4	3521.39	202695
3521.49	1614.01	3521.49	203718
3521.58	1151	3521.58	204477
3521.68	1256.58	3521.68	206267
3521.78	1431.43	3521.78	205410
3521.88	2845.88	3521.88	204421
3521.97	3255.85	3521.97	202580
3522.07	2300.06	3522.07	204028
3522.17	2338.07	3522.17	206086
3522.27	2461.97	3522.27	205659
3522.37	3017.22	3522.37	207966
3522.46	3191.08	3522.46	208545
3522.56	2956.6	3522.56	208928
3522.66	2909.74	3522.66	207594
3522.76	3254.14	3522.76	208062
3522.85	3305.16	3522.85	208339
3522.95	3877.57	3522.95	209772
3523.05	3962.45	3523.05	211126
3523.15	4435.31	3523.15	211203
3523.25	4681.38	3523.25	212270
3523.34	5692.04	3523.34	212642
3523.44	6592.41	3523.44	213948
3523.54	6916.69	3523.54	214307
3523.64	7099.12	3523.64	216692
3523.73	7664.23	3523.73	217449
3523.83	8139.25	3523.83	219006
3523.93	8893.6	3523.93	221607
3524.03	10252.8	3524.03	221847
3524.13	10864	3524.13	223417
3524.22	11485.8	3524.22	225859
3524.32	12715	3524.32	229014
3524.42	14917.7	3524.42	232931
3524.52	16058.1	3524.52	235956
3524.61	17418.7	3524.61	240751
3524.71	19288.8	3524.71	244182
3524.81	21938	3524.81	248512
3524.91	23456	3524.91	257007
3525	26455	3525	261692
3525.1	29538.9	3525.1	267326
3525.2	32841.7	3525.2	274548
3525.3	36692.8	3525.3	282431
3525.4	40059.4	3525.4	291219
3525.49	43870	3525.49	300607
3525.59	46584.1	3525.59	307364
3525.69	50274.4	3525.69	315281
3525.79	53345.4	3525.79	322274
3525.88	55435.8	3525.88	324725
3525.98	56303.3	3525.98	325879
3526.08	54691.8	3526.08	327894
3526.18	52550.2	3526.18	323918
3526.28	49402.7	3526.28	315431
3526.37	44634.8	3526.37	302953
3526.47	37716.6	3526.47	285603
3526.57	29830.1	3526.57	266145
3526.67	19147.9	3526.67	244403
3526.76	9384.19	3526.76	220368
3526.86	-2238.02	3526.86	193615
3526.96	-13882.7	3526.96	169949
3527.06	-23680.5	3527.06	146263
3527.16	-33131.1	3527.16	121968
3527.25	-40727.7	3527.25	106680
3527.35	-46626	3527.35	93108.1
3527.45	-51377.8	3527.45	82261.5
3527.55	-54075.8	3527.55	76260.6
3527.64	-55332.2	3527.64	71743.6
3527.74	-55541.7	3527.74	71410.2
3527.84	-54239.1	3527.84	74432.5
3527.94	-51771.7	3527.94	80505.6
3528.04	-49156.6	3528.04	88476.7
3528.13	-46539.6	3528.13	95648
3528.23	-43471.4	3528.23	103636
3528.33	-39169.7	3528.33	110120
3528.43	-34926.3	3528.43	119956
3528.52	-31879.1	3528.52	127627
3528.62	-29020.5	3528.62	133862
3528.72	-26304.9	3528.72	139337
3528.82	-23505.9	3528.82	145422
3528.92	-21452.9	3528.92	151110
3529.01	-18754.6	3529.01	157566
3529.11	-16888.7	3529.11	161312
3529.21	-15459.8	3529.21	165288
3529.31	-13899.3	3529.31	168505
3529.4	-13021.4	3529.4	170046
3529.5	-12098.2	3529.5	171674
3529.6	-10471.4	3529.6	175227
3529.7	-9071.22	3529.7	177642
3529.79	-8892.06	3529.79	178734
3529.89	-8267.1	3529.89	180738
3529.99	-7659.27	3529.99	183463
3530.09	-6495.84	3530.09	184071
3530.19	-5836.15	3530.19	184196
3530.28	-5797.65	3530.28	184831
3530.38	-5913.23	3530.38	186150
3530.48	-4854.54	3530.48	187392
3530.58	-4518.28	3530.58	190615
3530.67	-4638.12	3530.67	190305
3530.77	-3837.84	3530.77	189909
3530.87	-3830.49	3530.87	190125
3530.97	-3578.69	3530.97	192610
3531.07	-2782.95	3531.07	192297
3531.16	-2944.72	3531.16	193220
3531.26	-2594.4	3531.26	193252
3531.36	-2873.29	3531.36	195139
3531.46	-3219.66	3531.46	192965
3531.55	-3028.73	3531.55	193909
3531.65	-3345.51	3531.65	195252
3531.75	-2607.12	3531.75	194913
3531.85	-2573.22	3531.85	195162
3531.95	-2407.47	3531.95	195276
3532.04	-2462.36	3532.04	194026
3532.14	-1598.01	3532.14	193766
3532.24	-1112.18	3532.24	194285
3532.34	-2132.35	3532.34	194936
3532.43	-2038.47	3532.43	195691
3532.53	-1392.57	3532.53	195133
3532.63	-1239.92	3532.63	195058
3532.73	-706.995	3532.73	195061
3532.82	-829.434	3532.82	196486
3532.92	-1891.69	3532.92	196669
3533.02	-1837.84	3533.02	196715
3533.12	-620.82	3533.12	196211
3533.22	-1362.83	3533.22	197185
3533.31	-581.296	3533.31	196447
3533.41	-1410.88	3533.41	197725
3533.51	-877.82	3533.51	198147
3533.61	-444.721	3533.61	199295
3533.7	-694.987	3533.7	199034
3533.8	-1140.44	3533.8	199116
3533.9	-352.529	3533.9	200076
3534	472.831	3534	197527
3534.1	-1064.69	3534.1	198807
3534.19	-1288.62	3534.19	199339
3534.29	-1005.68	3534.29	199405
3534.39	-999.352	3534.39	199141
3534.49	-935.119	3534.49	199586
3534.58	-1294.07	3534.58	199558
3534.68	-1684.12	3534.68	199462
3534.78	-1232.83	3534.78	200073
3534.88	-596.576	3534.88	200084
3534.98	-762.13	3534.98	199489
3535.07	-84.6461	3535.07	199798
3535.17	-226.05	3535.17	198938
3535.27	-561.86	3535.27	199205
3535.37	-1212.4	3535.37	199200
3535.46	-293.631	3535.46	199653
3535.56	-939.128	3535.56	198952
3535.66	73.507	3535.66	199522
3535.76	-322.917	3535.76	199054
3535.86	-464.373	3535.86	199145
3535.95	-1067.61	3535.95	199208
3536.05	-1188.56	3536.05	198348
3536.15	-46.3887	3536.15	199143
3536.25	-818.654	3536.25	199069
3536.34	-1220.96	3536.34	198572
3536.44	-1036.51	3536.44	198976
3536.54	-485.308	3536.54	199616
3536.64	-450.537	3536.64	199826
3536.74	85.8408	3536.74	199335
3536.83	-189.326	3536.83	199129
3536.93	341.999	3536.93	199047
3537.03	-310.567	3537.03	199277
3537.13	-193.828	3537.13	199140
3537.22	-417	3537.22	199467
3537.32	169.512	3537.32	199427
3537.42	255.721	3537.42	200038
3537.52	-747.543	3537.52	199987
3537.61	-1031.44	3537.61	199514
3537.71	-756.746	3537.71	199290
3537.81	-550.246	3537.81	200050
3537.91	-687.952	3537.91	199665
3538.01	-695.88	3538.01	198903
3538.1	-452.838	3538.1	199184
3538.2	-106.817	3538.2	199396
3538.3	-93.7892	3538.3	199300
3538.4	258.676	3538.4	199675
3538.49	370.602	3538.49	199425
3538.59	-255.207	3538.59	199612
3538.69	-423.162	3538.69	199656
3538.79	11.5192	3538.79	199946
3538.89	-289.172	3538.89	199930
3538.98	231.973	3538.98	200074
3539.08	-331.423	3539.08	199562
3539.18	443.867	3539.18	199340
3539.28	-6.93766	3539.28	199773
3539.37	-994.636	3539.37	200082
3539.47	-789.242	3539.47	199632
3539.57	-225.171	3539.57	199742
3539.67	-132.833	3539.67	199831
3539.77	-84.6199	3539.77	199871
3539.86	139.089	3539.86	199838
3539.96	520.718	3539.96	200446
3540.06	235.882	3540.06	199607
3540.16	-151.82	3540.16	199164
3540.25	-202.002	3540.25	199281
3540.35	-7.4801	3540.35	199800
3540.45	370.138	3540.45	199509
3540.55	734.058	3540.55	199741
3540.65	-18.499	3540.65	199658
3540.74	22.487	3540.74	199860
3540.84	-300.571	3540.84	199945
3540.94	244.724	3540.94	200051
3541.04	-136.042	3541.04	199635
3541.13	-724.084	3541.13	199291
3541.23	-711.01	3541.23	199014
3541.33	-1011.21	3541.33	199871
3541.43	-891.075	3541.43	199412
3541.52	-247.777	3541.52	200109
3541.62	-886.508	3541.62	200409
3541.72	-609.672	3541.72	199498
3541.82	277.116	3541.82	199886
3541.92	10.6421	3541.92	199685
3542.01	470.499	3542.01	199822
3542.11	46.6949	3542.11	199520
3542.21	27.6456	3542.21	199290
3542.31	-715.431	3542.31	199355
3542.4	-166.127	3542.4	199140
3542.5	153.553	3542.5	199023
3542.6	136.796	3542.6	199004
3542.7	-12.0132	3542.7	199913
3542.8	150.72	3542.8	199793
3542.89	-41.3962	3542.89	199941
3542.99	-439.147	3542.99	199782
3543.09	-712.516	3543.09	199337
3543.19	-563.097	3543.19	199655
3543.28	-9.69518	3543.28	200134
3543.38	-24.3235	3543.38	199826
3543.48	492.604	3543.48	199344
3543.58	105.883	3543.58	199518
3543.68	460.721	3543.68	200275
3543.77	263.533	3543.77	201039
3543.87	284.733	3543.87	200214
3543.97	-670.473	3543.97	199284
3544.07	-331.691	3544.07	198913
3544.16	-272.535	3544.16	198951
3544.26	-524.216	3544.26	199126
3544.36	-63.1389	3544.36	200147
3544.46	-534.096	3544.46	199794
3544.56	-472.274	3544.56	199531
3544.65	33.5426	3544.65	199577
3544.75	330.957	3544.75	199474
3544.85	-0.43755	3544.85	199521
3544.95	-525.453	3544.95	200054
3545.04	-104.502	3545.04	200206
3545.14	249.612	3545.14	200257
3545.24	-40.3019	3545.24	199680
3545.34	-394.231	3545.34	200232
3545.44	-260.163	3545.44	200444
3545.53	-564.093	3545.53	199756
3545.63	281.97	3545.63	199779
3545.73	42.0148	3545.73	200087
3545.83	-217.97	3545.83	200222
3545.92	-319.587	3545.92	199568
3546.02	-450.028	3546.02	200122
3546.12	191.52	3546.12	200210
3546.22	181.069	3546.22	199859
3546.31	-36.9799	3546.31	199514
3546.41	-397.032	3546.41	199495
3546.51	513.699	3546.51	200049
3546.61	-244.397	3546.61	199606
3546.71	-654.121	3546.71	199235
3546.8	224.934	3546.8	199477
3546.9	591.982	3546.9	199814
3547	-45.7675	3547	200374
3547.1	-321.912	3547.1	200024
3547.19	131.14	3547.19	199999
3547.29	664.177	3547.29	200246
3547.39	41.5906	3547.39	200201
3547.49	450.178	3547.49	199375
3547.59	113.149	3547.59	199151
3547.68	-540.686	3547.68	199749
3547.78	-484.116	3547.78	199973
3547.88	-391.14	3547.88	199640
3547.98	-293.366	3547.98	199118
3548.07	-541.206	3548.07	199171
3548.17	-333.468	3548.17	199068
3548.27	-321.353	3548.27	198996
3548.37	-211.253	3548.37	199257
3548.47	-162.356	3548.47	200108
3548.56	-370.253	3548.56	200042
3548.66	-327.743	3548.66	199807
3548.76	-104.434	3548.76	199758
3548.86	74.4618	3548.86	199873
3548.95	-13.4631	3548.95	199882
3549.05	-823.809	3549.05	198968
3549.15	-894.167	3549.15	199534
3549.25	423.074	3549.25	199346
3549.34	895.922	3549.34	198765
3549.44	517.177	3549.44	199900
3549.54	-559.169	3549.54	199681
3549.64	-445.526	3549.64	199664
3549.74	-84.3036	3549.74	199454
3549.83	-624.7	3549.83	199078
3549.93	-705.506	3549.93	199496
3550.03	-316.312	3550.03	199496
3550.13	-151.911	3550.13	199223
3550.22	181.299	3550.22	199220
3550.32	-741.093	3550.32	199833
3550.42	-559.896	3550.42	199908
3550.52	206.483	3550.52	200032
3550.62	513.245	3550.62	200040
3550.71	-268.002	3550.71	199140
3550.81	161.553	3550.81	199421
3550.91	783.116	3550.91	200112
3551.01	663.087	3551.01	200138
3551.1	583.457	3551.1	200338
3551.2	481.017	3551.2	200292
3551.3	-563.041	3551.3	200126
3551.4	-78.715	3551.4	199772
3551.5	-56.3961	3551.5	199990
3551.59	-556.074	3551.59	200489
3551.69	-566.543	3551.69	200148
3551.79	-481.804	3551.79	200365
3551.89	-457.066	3551.89	200223
3551.98	-804.338	3551.98	200249
3552.08	-80.0272	3552.08	199877
3552.18	-198.131	3552.18	199280
3552.28	-224.64	3552.28	199539
3552.38	-444.746	3552.38	199533
3552.47	-643.241	3552.47	199848
3552.57	-303.329	3552.57	199371
3552.67	613.382	3552.67	199575
3552.77	-203.517	3552.77	199000
3552.86	94.7681	3552.86	199987
3552.96	-28.9602	3552.96	199901
3553.06	-268.693	3553.06	200708
3553.16	-2.02157	3553.16	199291
3553.26	-343.74	3553.26	199245
3553.35	-463.85	3553.35	199524
3553.45	-219.561	3553.45	199487
3553.55	-333.683	3553.55	199632
3553.65	594.581	3553.65	199917
3553.74	76.0316	3553.74	200211
3553.84	390.279	3553.84	199825
3553.94	528.532	3553.94	199112
3554.04	-369.205	3554.04	198922
3554.14	-710.134	3554.14	199687
3554.23	-509.864	3554.23	200264
3554.33	-381.204	3554.33	200418
3554.43	-517.759	3554.43	200132
3554.53	-115.125	3554.53	200394
3554.62	-46.0937	3554.62	199724
3554.72	311.744	3554.72	199745
3554.82	223.192	3554.82	199629
3554.92	343.048	3554.92	199639
3555.01	256.102	3555.01	200181
3555.11	285.547	3555.11	199761
3555.21	-137.823	3555.21	200044
3555.31	-414.403	3555.31	199597
3555.41	-691.385	3555.41	199547
3555.5	96.0402	3555.5	199884
3555.6	-550.924	3555.6	200068
3555.7	-943.08	3555.7	199095
3555.8	-451.238	3555.8	199234
3555.89	-171.807	3555.89	200209
3555.99	-97.1881	3555.99	200141
3556.09	153.021	3556.09	199350
3556.19	326.428	3556.19	199198
3556.29	548.244	3556.29	199596
3556.38	592.87	3556.38	200227
3556.48	-391.296	3556.48	200416
3556.58	-117.864	3556.58	200219
3556.68	513.158	3556.68	200328
3556.77	319.767	3556.77	200232
3556.87	-168.433	3556.87	200788
3556.97	-541.033	3556.97	200375
3557.07	-269.225	3557.07	200039
3557.17	308.994	3557.17	200064
3557.26	238.82	3557.26	200055
3557.36	-0.15522	3557.36	199619
3557.46	-730.341	3557.46	199101
3557.56	-772.939	3557.56	199105
3557.65	-587.146	3557.65	199409
3557.75	-758.551	3557.75	200437
3557.85	-139.548	3557.85	199962
3557.95	20.6664	3557.95	199966
3558.04	26.4876	3558.04	199917
3558.14	-140.893	3558.14	199554
3558.24	-178.684	3558.24	199740
3558.34	381.512	3558.34	200670
3558.44	62.5018	3558.44	200111
3558.53	-144.907	3558.53	199879
3558.63	-369.907	3558.63	199738
3558.73	-318.895	3558.73	200124
3558.83	-245.877	3558.83	200144
3558.92	-53.2614	3558.92	199542
3559.02	8.94434	3559.02	199934
3559.12	-176.062	3559.12	199890
3559.22	-558.675	3559.22	199780
3559.32	527.915	3559.32	199447
3559.41	766.514	3559.41	199728
3559.51	-325.275	3559.51	199731
3559.61	-6.6577	3559.61	199566
3559.71	585.957	3559.71	199266
3559.8	322.961	3559.8	199548
3559.9	-138.446	3559.9	199377
3560	-224.259	3560	199678
