# Supplementary material for: Solar-driven highly selective conversion of glycerol to dihydroxyacetone using surface atom engineered BiVO4 photoanodes
Source: Nat Commun. 2024 Jun 28;15:5475. doi: 10.1038/s41467-024-49662-7 (PMC11213950; doi:10.1038/s41467-024-49662-7)
Supplement: Supplementary file 3 — Source Data [file 41467_2024_49662_MOESM3_ESM.zip › Manuscript/ncomms-Figure 4e-source-data.xlsx]

## Sheet: Sheet1
Figure 4e
Data 1		Data 2
Parameter x	Parameter y	Parameter x	Parameter y
3460	-105.879	3460	35776.2
3460.1	-195.873	3460.1	35440.2
3460.2	-222.664	3460.2	35924.2
3460.29	-147.453	3460.29	35908.3
3460.39	220.555	3460.39	37257.9
3460.49	115.36	3460.49	36621.1
3460.59	224.964	3460.59	35800.3
3460.68	-326.628	3460.68	35882.3
3460.78	132.183	3460.78	36208.3
3460.88	-193.807	3460.88	35021.1
3460.98	127.4	3460.98	35450.7
3461.08	662.204	3461.08	35448.3
3461.17	-12.9904	3461.17	35780.7
3461.27	-358.981	3461.27	35667.5
3461.37	53.03	3461.37	36179.2
3461.47	455.44	3461.47	36171.6
3461.56	961.446	3461.56	35227.2
3461.66	824.25	3461.66	35396.4
3461.76	530.657	3461.76	34954.8
3461.86	675.468	3461.86	35572
3461.96	271.879	3461.96	35597.2
3462.05	349.888	3462.05	35686.8
3462.15	277.493	3462.15	36558
3462.25	5.49842	3462.25	36787.6
3462.35	16.3072	3462.35	36310.4
3462.44	-97.281	3462.44	35537.3
3462.54	28.7302	3462.54	35784.1
3462.64	-260.462	3462.64	36290.5
3462.74	137.943	3462.74	36253.7
3462.83	-263.65	3462.83	36468.9
3462.93	-94.8393	3462.93	35661.3
3463.03	207.973	3463.03	35056.1
3463.13	-26.4161	3463.13	35104.9
3463.23	122.391	3463.23	35906.1
3463.32	163.997	3463.32	35782.5
3463.42	321.606	3463.42	35523.3
3463.52	177.618	3463.52	35229
3463.62	-553.969	3463.62	35530.2
3463.71	-471.959	3463.71	36019.8
3463.81	-344.752	3463.81	36159
3463.91	-97.1446	3463.91	35796.2
3464.01	519.666	3464.01	36245.4
3464.11	206.08	3464.11	35833.8
3464.2	74.4933	3464.2	35200.2
3464.3	-71.4973	3464.3	34975.1
3464.4	174.51	3464.4	35262.7
3464.5	-81.8805	3464.5	35295.5
3464.59	-110.267	3464.59	35519.1
3464.69	-148.652	3464.69	35808.7
3464.79	-318.639	3464.79	35738.3
3464.89	812.17	3464.89	35634.3
3464.99	352.179	3464.99	35855.9
3465.08	-344.61	3465.08	36110
3465.18	380.206	3465.18	36574
3465.28	240.622	3465.28	35977.2
3465.38	13.8345	3465.38	35868.8
3465.47	-154.556	3465.47	36676.8
3465.57	479.855	3465.57	36391.2
3465.67	607.47	3465.67	35826.4
3465.77	-240.113	3465.77	36460.9
3465.86	-238.896	3465.86	36186.9
3465.96	-306.884	3465.96	35614.1
3466.06	504.327	3466.06	36048.1
3466.16	145.141	3466.16	36261.7
3466.26	420.359	3466.26	36351.3
3466.35	139.978	3466.35	36039
3466.45	-13.6051	3466.45	36008.2
3466.55	76.8082	3466.55	35604.6
3466.65	448.422	3466.65	36221.8
3466.74	1035.24	3466.74	36513.8
3466.84	247.259	3466.84	36355.9
3466.94	-435.12	3466.94	36402.7
3467.04	-436.702	3467.04	35942.7
3467.14	88.5126	3467.14	35439.9
3467.23	412.129	3467.23	35491.9
3467.33	-295.05	3467.33	35720.8
3467.43	-41.426	3467.43	35611.6
3467.53	-453.404	3467.53	35694.8
3467.62	-466.585	3467.62	36098.4
3467.72	780.233	3467.72	36038.4
3467.82	688.253	3467.82	35447.7
3467.92	969.479	3467.92	35798.9
3468.02	573.505	3468.02	35523.3
3468.11	370.329	3468.11	35568.2
3468.21	300.35	3468.21	35618.6
3468.31	48.3718	3468.31	36013
3468.41	365.198	3468.41	35637
3468.5	26.4276	3468.5	35113.1
3468.6	638.857	3468.6	35733.5
3468.7	249.284	3468.7	35847.5
3468.8	-199.092	3468.8	35783.5
3468.9	483.335	3468.9	35597.2
3468.99	62.1669	3468.99	36023.6
3469.09	899.002	3469.09	36381.7
3469.19	424.235	3469.19	35265.3
3469.29	200.265	3469.29	35688.5
3469.38	85.4943	3469.38	36482.2
3469.48	-21.272	3469.48	35599.4
3469.58	517.967	3469.58	35820.2
3469.68	-128.793	3469.68	36013.9
3469.78	76.0448	3469.78	35408.3
3469.87	160.08	3469.87	35421.2
3469.97	531.316	3469.97	35847.6
3470.07	542.159	3470.07	35617.2
3470.17	-106.595	3470.17	35624.1
3470.26	-456.948	3470.26	35700.6
3470.36	64.2954	3470.36	35615
3470.46	-188.862	3470.46	36215
3470.56	-266.816	3470.56	35911.1
3470.66	-130.364	3470.66	35984.8
3470.75	828.892	3470.75	36165.6
3470.85	478.147	3470.85	36129.3
3470.95	60.5987	3470.95	35990.1
3471.05	-1024.95	3471.05	35896.6
3471.14	-380.49	3471.14	35537.9
3471.24	-292.425	3471.24	35066.7
3471.34	-496.758	3471.34	35367.6
3471.44	292.107	3471.44	35875.3
3471.53	258.17	3471.53	36296.6
3471.63	20.2374	3471.63	36310.6
3471.73	-422.888	3471.73	35721.5
3471.83	330.792	3471.83	35479.2
3471.93	-161.926	3471.93	35719.7
3472.02	166.553	3472.02	35997.4
3472.12	-623.767	3472.12	35998.3
3472.22	-220.481	3472.22	35512.4
3472.32	-145.586	3472.32	36113.3
3472.41	-187.486	3472.41	36037.4
3472.51	-442.187	3472.51	35722.7
3472.61	-619.688	3472.61	36304.8
3472.71	-358.785	3472.71	36392.1
3472.81	-323.873	3472.81	35873.4
3472.9	691.849	3472.9	35890.8
3473	129.174	3473	35984.5
3473.1	170.1	3473.1	35669
3473.2	184.627	3473.2	34899.6
3473.29	-304.838	3473.29	36015.3
3473.39	-487.491	3473.39	36408.7
3473.49	-538.534	3473.49	36518.1
3473.59	477.226	3473.59	36281.5
3473.69	885.788	3473.69	36098
3473.78	370.756	3473.78	35930.6
3473.88	307.736	3473.88	35954.8
3473.98	-347.669	3473.98	36810.2
3474.08	-68.664	3474.08	37121.3
3474.17	857.546	3474.17	36852.7
3474.27	-173.839	3474.27	35975.3
3474.37	-953.612	3474.37	36244.4
3474.47	-481.768	3474.47	36244.3
3474.56	-284.306	3474.56	36316.5
3474.66	290.768	3474.66	35984.1
3474.76	-27.75	3474.76	35480.4
3474.86	166.544	3474.86	35884.3
3474.96	-440.743	3474.96	35717.8
3475.05	-183.205	3475.05	35511.8
3475.15	-539.646	3475.15	35291
3475.25	-382.47	3475.25	36231.8
3475.35	-54.0788	3475.35	36353.9
3475.44	245.134	3475.44	35954.3
3475.54	448.778	3475.54	36201.2
3475.64	147.656	3475.64	36049.3
3475.74	-667.437	3475.74	35175.5
3475.84	-225.305	3475.84	35346.5
3475.93	293.256	3475.93	35531.5
3476.03	869.456	3476.03	35439
3476.13	240.503	3476.13	35342.1
3476.23	-424.402	3476.23	35727.7
3476.32	-538.862	3476.32	35535.3
3476.42	-259.678	3476.42	35359
3476.52	-206.443	3476.52	35374.7
3476.62	58.4584	3476.62	35523.3
3476.72	-67.3655	3476.72	35647.2
3476.81	-51.1144	3476.81	36035.9
3476.91	-49.1898	3476.91	35982.4
3477.01	262.014	3477.01	35560.5
3477.11	-244.286	3477.11	35330
3477.2	55.5265	3477.2	35639.1
3477.3	-399.337	3477.3	36055.6
3477.4	-475.673	3477.4	35419.5
3477.5	934.123	3477.5	36441.1
3477.6	542.071	3477.6	36218.1
3477.69	550.996	3477.69	35714.4
3477.79	212.926	3477.79	35863.4
3477.89	777.077	3477.89	35177
3477.99	443.864	3477.99	35875.7
3478.08	-333.089	3478.08	36077.1
3478.18	-528.942	3478.18	35956.8
3478.28	-185.247	3478.28	35480.1
3478.38	401.644	3478.38	34884.7
3478.48	655.771	3478.48	36194.9
3478.57	981.184	3478.57	36308.1
3478.67	448.355	3478.67	35810.6
3478.77	-52.611	3478.77	35267.2
3478.87	-60.7821	3478.87	35411.8
3478.96	-113.19	3478.96	36241
3479.06	311.208	3479.06	36476
3479.16	-316.398	3479.16	35882.8
3479.26	98.6385	3479.26	35124.9
3479.35	-47.439	3479.35	36090.6
3479.45	647.816	3479.45	36357
3479.55	663.356	3479.55	36029.7
3479.65	1412.25	3479.65	36207.8
3479.75	887.748	3479.75	36372.8
3479.84	924.597	3479.84	37130.3
3479.94	875.336	3479.94	36513.5
3480.04	220.375	3480.04	36299.3
3480.14	677.556	3480.14	35723.6
3480.23	1268.21	3480.23	36345.7
3480.33	1287.09	3480.33	40676.9
3480.43	1974.87	3480.43	41235
3480.53	2585.47	3480.53	39912.7
3480.63	3475.79	3480.63	42416.9
3480.72	3894.21	3480.72	46608.7
3480.82	4798.07	3480.82	49342.5
3480.92	5839.35	3480.92	52614.2
3481.02	6429.61	3481.02	52560.9
3481.11	7057.61	3481.11	56721.5
3481.21	7784.6	3481.21	56374
3481.31	7016.25	3481.31	56711.9
3481.41	6490.82	3481.41	54818.5
3481.51	5469.99	3481.51	51228.7
3481.6	4204.43	3481.6	47275.4
3481.7	3745.98	3481.7	41914.6
3481.8	1053.21	3481.8	36071.2
3481.9	-1079.66	3481.9	32075.8
3481.99	-3012.89	3481.99	27851.2
3482.09	-5081.95	3482.09	24153.6
3482.19	-6567.86	3482.19	20699.4
3482.29	-7236.88	3482.29	15807.7
3482.39	-6896.56	3482.39	14371.4
3482.48	-7772.08	3482.48	15094.7
3482.58	-7717.96	3482.58	16300.4
3482.68	-7367.45	3482.68	18239.4
3482.78	-5630.42	3482.78	21556.1
3482.87	-4727.37	3482.87	21918
3482.97	-4310.47	3482.97	24397.3
3483.07	-3872.4	3483.07	27461.3
3483.17	-2997.65	3483.17	29264.3
3483.26	-2113.75	3483.26	29542.8
3483.36	-1386.3	3483.36	30173.5
3483.46	-580.903	3483.46	31461.6
3483.56	-688.594	3483.56	33233.7
3483.66	-729.727	3483.66	33249.2
3483.75	-1024.99	3483.75	32881.1
3483.85	-1151.84	3483.85	32389.7
3483.95	-644.788	3483.95	34868.5
3484.05	-971.041	3484.05	33708.3
3484.14	-116.786	3484.14	34092.8
3484.24	-82.4605	3484.24	35741.5
3484.34	-544.669	3484.34	35497.6
3484.44	-619.712	3484.44	35261.1
3484.54	-271.979	3484.54	35020.3
3484.63	317.55	3484.63	35009.8
3484.73	-235.697	3484.73	35049.5
3484.83	-206.535	3484.83	35285.2
3484.93	-135.124	3484.93	35735.8
3485.02	-780.098	3485.02	35525.9
3485.12	-40.1277	3485.12	34744.8
3485.22	-871.913	3485.22	34851.6
3485.32	489.418	3485.32	35188.6
3485.42	890.716	3485.42	35044
3485.51	44.8246	3485.51	35181.7
3485.61	-125.81	3485.61	36089.4
3485.71	-349.141	3485.71	36140
3485.81	-376.333	3485.81	34876.8
3485.9	-94.1595	3485.9	35056.8
3486	238.996	3486	35763.4
3486.1	-472.848	3486.1	36005.4
3486.2	76.7348	3486.2	35825.2
3486.3	406.968	3486.3	35812.9
3486.39	104.667	3486.39	35538.4
3486.49	-230.56	3486.49	36047.3
3486.59	129.693	3486.59	36383.7
3486.69	426.238	3486.69	36729.6
3486.78	213.091	3486.78	35678.2
3486.88	164.665	3486.88	34924.3
3486.98	-564.635	3486.98	35274.7
3487.08	506.392	3487.08	35225.9
3487.18	1027.35	3487.18	35748.1
3487.27	1089.45	3487.27	36039.5
3487.37	16.2927	3487.37	35642.9
3487.47	-251.704	3487.47	34877.7
3487.57	568.655	3487.57	35105.8
3487.66	531.769	3487.66	35819.4
3487.76	35.2423	3487.76	36529.3
3487.86	21.882	3487.86	35626.8
3487.96	-799.505	3487.96	36302.7
3488.05	-649.718	3488.05	35469.8
3488.15	-213.158	3488.15	35362
3488.25	-177.026	3488.25	35765
3488.35	-378.117	3488.35	35390.7
3488.45	-356.826	3488.45	35596.9
3488.54	386.852	3488.54	35563
3488.64	240.114	3488.64	35495.5
3488.74	43.359	3488.74	35590.8
3488.84	77.7876	3488.84	35925.3
3488.93	-74.5954	3488.93	35612.6
3489.03	427.015	3489.03	35012.2
3489.13	-476.982	3489.13	35462.7
3489.23	-517.386	3489.23	35959.5
3489.33	-80.2013	3489.33	36126.7
3489.42	86.1764	3489.42	35434.4
3489.52	300.152	3489.52	34674
3489.62	-444.273	3489.62	35598.8
3489.72	695.7	3489.72	36083.2
3489.81	610.071	3489.81	35711.2
3489.91	-184.762	3489.91	35569.2
3490.01	-793.994	3490.01	35321.6
3490.11	195.578	3490.11	35129.6
3490.21	33.1555	3490.21	35493.3
3490.3	1251.94	3490.3	35226.1
3490.4	710.319	3490.4	35589.3
3490.5	348.306	3490.5	36135.3
3490.6	-231.698	3490.6	35689.8
3490.69	-162.091	3490.69	35291.8
3490.79	-234.473	3490.79	35304.3
3490.89	-508.445	3490.89	35537.6
3490.99	-264.008	3490.99	35486.1
3491.08	-4.75564	3491.08	35377.8
3491.18	-345.083	3491.18	34963.5
3491.28	-263.788	3491.28	35119.2
3491.38	-190.871	3491.38	35297.4
3491.48	-419.528	3491.48	35325.2
3491.57	-170.555	3491.57	35366.6
3491.67	-760.343	3491.67	35416.9
3491.77	-481.684	3491.77	35516.5
3491.87	-68.1765	3491.87	35796
3491.96	-323.818	3491.96	34941.3
3492.06	310.593	3492.06	34969.4
3492.16	519.059	3492.16	36531.5
3492.26	-365.218	3492.26	35869.4
3492.36	84.554	3492.36	35029.6
3492.45	361.562	3492.45	35543.6
3492.55	484.991	3492.55	35845.1
3492.65	807.229	3492.65	36181.9
3492.75	505.87	3492.75	35995
3492.84	401.308	3492.84	34916.2
3492.94	425.938	3492.94	34902.5
3493.04	191.766	3493.04	35119.3
3493.14	-290.393	3493.14	35820
3493.24	49.0917	3493.24	36034.8
3493.33	40.2585	3493.33	36076.1
3493.43	-120.054	3493.43	35365.9
3493.53	-636.608	3493.53	35172.7
3493.63	-747.368	3493.63	35785.8
3493.72	82.1023	3493.72	36141
3493.82	89.0391	3493.82	35838.6
3493.92	-109.732	3493.92	35583.3
3494.02	92.6032	3494.02	35777.1
3494.12	148.454	3494.12	35785.3
3494.21	-251.768	3494.21	35820.3
3494.31	235.96	3494.31	35973.6
3494.41	506.466	3494.41	35762.2
3494.51	518.182	3494.51	34875.7
3494.6	371.545	3494.6	34846.5
3494.7	-727.794	3494.7	35384.6
3494.8	-373.757	3494.8	35315.4
3494.9	530.563	3494.9	37062
3495	120.51	3495	36203
3495.09	280.674	3495.09	35487.7
3495.19	-221.054	3495.19	36052.1
3495.29	117.789	3495.29	35371.4
3495.39	338.757	3495.39	35210.8
3495.48	559.059	3495.48	35313.4
3495.58	-42.604	3495.58	35263.8
3495.68	174.699	3495.68	35950.8
3495.78	-111.83	3495.78	36721.9
3495.87	129.368	3495.87	36866.6
3495.97	82.6651	3495.97	36121.3
3496.07	55.9291	3496.07	37196.8
3496.17	956.858	3496.17	38220.2
3496.27	2013.55	3496.27	36072.2
3496.36	1418.3	3496.36	38285.1
3496.46	1717.57	3496.46	39801.1
3496.56	3118.6	3496.56	41164.1
3496.66	3996.92	3496.66	44028
3496.75	3798.88	3496.75	46342.8
3496.85	4095.18	3496.85	46976.1
3496.95	5715.29	3496.95	48811.9
3497.05	6567.26	3497.05	52272.3
3497.15	7395.63	3497.15	55605.1
3497.24	7956.39	3497.24	55989.3
3497.34	6815.48	3497.34	55048.2
3497.44	7349.81	3497.44	52180
3497.54	6238.32	3497.54	51813.3
3497.63	4829.44	3497.63	51346.1
3497.73	3738.62	3497.73	46380.2
3497.83	2368.5	3497.83	42214
3497.93	590.914	3497.93	37698.4
3498.03	-753.733	3498.03	30745.9
3498.12	-3044.29	3498.12	24699.2
3498.22	-4773.16	3498.22	20595.9
3498.32	-6366.75	3498.32	17778.3
3498.42	-6433.57	3498.42	15148.7
3498.51	-6618.09	3498.51	14697.2
3498.61	-7789.03	3498.61	13084.8
3498.71	-7025.9	3498.71	13576.2
3498.81	-6554.24	3498.81	16214.2
3498.91	-5444.01	3498.91	18306.1
3499	-4343.78	3499	18871.6
3499.1	-4052.95	3499.1	23316.9
3499.2	-3270.49	3499.2	26412
3499.3	-2046.04	3499.3	29291.5
3499.39	-2042.22	3499.39	30314.7
3499.49	-1911.09	3499.49	30927.2
3499.59	-1535.01	3499.59	30826.2
3499.69	-735.729	3499.69	33351.9
3499.78	-956.906	3499.78	33625.6
3499.88	-477.631	3499.88	31972.1
3499.98	-194.187	3499.98	32830
3500.08	-778.126	3500.08	34668.6
3500.18	-338.516	3500.18	34346
3500.27	-112.573	3500.27	35444.2
3500.37	331.949	3500.37	35066.1
3500.47	-375.947	3500.47	35497.3
3500.57	40.3781	3500.57	35550.8
3500.66	-409.227	3500.66	35215.7
3500.76	-2.64115	3500.76	35379.6
3500.86	594.704	3500.86	34680.1
3500.96	452.757	3500.96	36068.1
3501.06	33.7556	3501.06	34724.3
3501.15	306.291	3501.15	34986.2
3501.25	599.733	3501.25	35050.3
3501.35	380.219	3501.35	34753
3501.45	607.455	3501.45	36157.5
3501.54	-143.265	3501.54	36313.1
3501.64	-185.031	3501.64	34430.2
3501.74	-260.098	3501.74	35643.1
3501.84	638.901	3501.84	36101.3
3501.94	236.154	3501.94	35579.3
3502.03	631.496	3502.03	34954.8
3502.13	138.885	3502.13	36864.7
3502.23	445.703	3502.23	36231.7
3502.33	681.685	3502.33	35518.4
3502.42	537.099	3502.42	34992.8
3502.52	579.008	3502.52	35743.3
3502.62	-135.944	3502.62	35270.3
3502.72	113.342	3502.72	34188.1
3502.82	754.913	3502.82	35874.7
3502.91	357.749	3502.91	35501.2
3503.01	947.514	3503.01	36168.4
3503.11	1319.89	3503.11	36297.4
3503.21	1208.46	3503.21	36224.7
3503.3	2013.34	3503.3	37679.1
3503.4	2242.37	3503.4	39032.8
3503.5	2760.23	3503.5	43206.1
3503.6	3388.98	3503.6	42920.9
3503.7	3854.83	3503.7	44770.3
3503.79	4821.46	3503.79	49593
3503.89	5672.63	3503.89	52055.9
3503.99	6285.24	3503.99	52176.6
3504.09	7281.15	3504.09	54797.2
3504.18	7332.26	3504.18	55896.9
3504.28	6979.98	3504.28	55932.4
3504.38	6947.83	3504.38	53463.6
3504.48	6418.38	3504.48	49757.3
3504.57	4677.12	3504.57	46927.2
3504.67	3333.36	3504.67	43853.6
3504.77	2155.24	3504.77	39873.5
3504.87	-510.574	3504.87	34518.3
3504.97	-2614.56	3504.97	29091.9
3505.06	-3275.34	3505.06	24523.9
3505.16	-5496.38	3505.16	20560.1
3505.26	-6879.83	3505.26	17752
3505.36	-6541.25	3505.36	13717
3505.45	-6391.83	3505.45	14061.6
3505.55	-6855.79	3505.55	13964.8
3505.65	-7451.59	3505.65	14281.4
3505.75	-6824.48	3505.75	16754.8
3505.85	-5418.18	3505.85	20322.1
3505.94	-4716.95	3505.94	25553.3
3506.04	-4271.02	3506.04	24419.5
3506.14	-2968.07	3506.14	25889.2
3506.24	-1611.21	3506.24	29295.8
3506.33	-1239.91	3506.33	30598.2
3506.43	-1926.4	3506.43	31768.9
3506.53	-937.542	3506.53	31436.7
3506.63	-471.665	3506.63	31294.8
3506.73	455.353	3506.73	34368
3506.82	91.3475	3506.82	35868.2
3506.92	-124.28	3506.92	35026.5
3507.02	-225.141	3507.02	34668.9
3507.12	338.902	3507.12	34709.4
3507.21	58.4236	3507.21	35624
3507.31	-300.715	3507.31	35033.4
3507.41	-654.885	3507.41	35432.4
3507.51	108.948	3507.51	34925.8
3507.6	-228.048	3507.6	34925.3
3507.7	-944.337	3507.7	34778.1
3507.8	-335.869	3507.8	35806
3507.9	-207.565	3507.9	35899.5
3508	-146.442	3508	35785.8
3508.09	-206.36	3508.09	36621
3508.19	-150.408	3508.19	36498
3508.29	-653.701	3508.29	35390.6
3508.39	-92.5858	3508.39	35607.4
3508.48	-281.029	3508.48	35873.9
3508.58	-475.401	3508.58	35257.2
3508.68	105.532	3508.68	34759.8
3508.78	72.1999	3508.78	35410.9
3508.88	-125.374	3508.88	35410.9
3508.97	-15.1778	3508.97	35465.5
3509.07	409.202	3509.07	35966.2
3509.17	-721.803	3509.17	35376.4
3509.27	-1407.75	3509.27	36029.9
3509.36	-273.777	3509.36	36750.6
3509.46	366.959	3509.46	35143.6
3509.56	444.102	3509.56	34793.9
3509.66	991.696	3509.66	35791
3509.76	284.595	3509.76	35224.6
3509.85	12.0506	3509.85	35306.4
3509.95	234.105	3509.95	35189.6
3510.05	293.181	3510.05	35301.1
3510.15	-166.709	3510.15	35841.6
3510.24	-464.351	3510.24	35632.4
3510.34	620.682	3510.34	35729.5
3510.44	327.623	3510.44	35366.9
3510.54	455.303	3510.54	35323.1
3510.64	153.351	3510.64	36529.4
3510.73	-361.392	3510.73	36178.8
3510.83	354.336	3510.83	35407.6
3510.93	561.429	3510.93	35282.3
3511.03	1068.81	3511.03	35784.9
3511.12	186.23	3511.12	36040.8
3511.22	-248.904	3511.22	33665.5
3511.32	111.338	3511.32	33378
3511.42	470.293	3511.42	32566.9
3511.52	-38.7728	3511.52	32778.4
3511.61	13.5127	3511.61	34987.5
3511.71	-551.511	3511.71	34992
3511.81	-433.763	3511.81	35336.1
3511.91	684.438	3511.91	35427.3
3512	1032.05	3512	35444.9
3512.1	303.346	3512.1	36183.2
3512.2	35.2541	3512.2	36709.9
3512.3	913.606	3512.3	39106.6
3512.4	836.692	3512.4	40099.4
3512.49	1487.58	3512.49	38443.5
3512.59	1097.03	3512.59	39769.5
3512.69	2310.71	3512.69	43206.7
3512.79	2729.77	3512.79	44240.9
3512.88	3723.15	3512.88	45478.7
3512.98	4848.74	3512.98	48251.9
3513.08	5761.68	3513.08	50681.3
3513.18	6447.86	3513.18	53196.7
3513.27	6791.3	3513.27	53240.7
3513.37	7392.46	3513.37	53291
3513.47	7220.23	3513.47	55220.2
3513.57	7211.72	3513.57	56922.6
3513.67	5919.07	3513.67	53782.7
3513.76	5253.1	3513.76	48051.9
3513.86	3106.13	3513.86	44098.8
3513.96	1161.4	3513.96	39463.1
3514.06	-796.212	3514.06	35350.8
3514.15	-2083.84	3514.15	29032.3
3514.25	-3857.54	3514.25	23991.7
3514.35	-5283.2	3514.35	19836.7
3514.45	-6226.05	3514.45	16691.4
3514.55	-7563.76	3514.55	15759.3
3514.64	-7148.59	3514.64	16957.5
3514.74	-6801.11	3514.74	16124.4
3514.84	-6912.29	3514.84	16071.2
3514.94	-6860.6	3514.94	18635.4
3515.03	-5251.58	3515.03	18799.8
3515.13	-4049.6	3515.13	22086.5
3515.23	-3482.06	3515.23	24165.3
3515.33	-2954.06	3515.33	25890.5
3515.43	-2289.65	3515.43	27654.4
3515.52	-1824.5	3515.52	30326.1
3515.62	-1328.95	3515.62	31473.5
3515.72	-848.268	3515.72	32335
3515.82	-465.563	3515.82	33229.8
3515.91	-794.769	3515.91	35488.6
3516.01	-506.686	3516.01	34507.8
3516.11	-760.027	3516.11	35715.4
3516.21	-806.476	3516.21	34710.6
3516.3	-572.782	3516.3	34250.7
3516.4	-581.712	3516.4	34774.7
3516.5	-558.406	3516.5	33821.9
3516.6	-743.088	3516.6	34546.6
3516.7	-15.4112	3516.7	34774.2
3516.79	-63.721	3516.79	32268.2
3516.89	-246.022	3516.89	32312.8
3516.99	-331.025	3516.99	34081.3
3517.09	569.574	3517.09	34371.6
3517.18	-122.811	3517.18	35702.3
3517.28	7.99841	3517.28	36669.9
3517.38	-1059.84	3517.38	37394.7
3517.48	-965.782	3517.48	36847.3
3517.58	-309.74	3517.58	35113.8
3517.67	-303.613	3517.67	33812.6
3517.77	-292.485	3517.77	34972.9
3517.87	-129.407	3517.87	36359.2
3517.97	-316.201	3517.97	35104
3518.06	354.535	3518.06	35486.8
3518.16	17.0676	3518.16	32990.4
3518.26	161.009	3518.26	33888.8
3518.36	-485.766	3518.36	34153.1
3518.46	-135.773	3518.46	34007.1
3518.55	19.0793	3518.55	35220.6
3518.65	687.39	3518.65	34879.9
3518.75	487.084	3518.75	35297.7
3518.85	387.107	3518.85	34288
3518.94	-306.492	3518.94	33711.2
3519.04	-153.019	3519.04	35377
3519.14	451.306	3519.14	35803.4
3519.24	495.31	3519.24	36213.9
3519.34	1866.91	3519.34	39973.8
3519.43	2328.6	3519.43	39908.7
3519.53	1913.56	3519.53	40836.7
3519.63	2663.69	3519.63	43590.5
3519.73	3266.08	3519.73	43524.4
3519.82	4616.74	3519.82	47003.5
3519.92	5027.97	3519.92	49145.5
3520.02	6200.59	3520.02	52969.9
3520.12	6541.98	3520.12	53510.5
3520.22	7237.15	3520.22	54655.2
3520.31	7296.43	3520.31	57171.5
3520.41	5921.22	3520.41	55282.3
3520.51	6394.27	3520.51	53061.9
3520.61	6583.83	3520.61	50637.4
3520.7	4204.41	3520.7	47358.9
3520.8	2386.54	3520.8	42262.3
3520.9	992.224	3520.9	38354.3
3521	-712.343	3521	32966
3521.09	-2796.68	3521.09	26391.4
3521.19	-4177.71	3521.19	22629.6
3521.29	-5604.72	3521.29	17522.5
3521.39	-7060.64	3521.39	14367.7
3521.49	-6721.87	3521.49	14509.9
3521.58	-7442.81	3521.58	14511.2
3521.68	-6931.96	3521.68	14619.1
3521.78	-6383.11	3521.78	14944
3521.88	-5401.11	3521.88	16276.6
3521.97	-4963	3521.97	20353.7
3522.07	-3906.47	3522.07	24200.6
3522.17	-3159.95	3522.17	26484.1
3522.27	-2716.65	3522.27	28858.5
3522.37	-2437.44	3522.37	28578.9
3522.46	-1077.49	3522.46	29216.2
3522.56	-1007.11	3522.56	30329.8
3522.66	-271.156	3522.66	31802.8
3522.76	-768.601	3522.76	33249.2
3522.85	-369.154	3522.85	33279.2
3522.95	-451.312	3522.95	33200.9
3523.05	-698.673	3523.05	34062.9
3523.15	-372.742	3523.15	34042.3
3523.25	-422.443	3523.25	35041.3
3523.34	-259.764	3523.34	34375.1
3523.44	-319.279	3523.44	34126
3523.54	-434.863	3523.54	34982.6
3523.64	517.509	3523.64	34826
3523.73	-227.939	3523.73	34906.6
3523.83	-942.168	3523.83	35188.2
3523.93	-343.589	3523.93	34978.8
3524.03	357.648	3524.03	34490.5
3524.13	354.113	3524.13	34603.2
3524.22	-127.664	3524.22	34351.3
3524.32	138.814	3524.32	34481.2
3524.42	314.415	3524.42	34200.1
3524.52	-110.418	3524.52	34470.1
3524.61	120.751	3524.61	34952.5
3524.71	139.553	3524.71	34316.1
3524.81	210.814	3524.81	34571
3524.91	-228.648	3524.91	34630.2
3525	-622.822	3525	35107.1
3525.1	-523.699	3525.1	35135.3
3525.2	-1188.46	3525.2	35095.6
3525.3	-455.475	3525.3	35302.8
3525.4	-528.708	3525.4	35407.7
3525.49	-612.922	3525.49	34947.2
3525.59	55.5188	3525.59	34447.8
3525.69	483.452	3525.69	34993.9
3525.79	300.517	3525.79	34660.3
3525.88	-383.249	3525.88	34812.2
3525.98	-314.222	3525.98	35089.3
3526.08	-29.5883	3526.08	35112.5
3526.18	153.051	3526.18	34752.4
3526.28	82.0918	3526.28	35275.6
3526.37	-239.672	3526.37	35089.6
3526.47	23.3512	3526.47	35253.5
3526.57	-412.852	3526.57	35341.8
3526.67	150.504	3526.67	34628.1
3526.76	206.607	3526.76	34683.5
3526.86	34.6535	3526.86	35577.6
3526.96	-900.154	3526.96	35532.1
3527.06	-355.414	3527.06	35357.7
3527.16	293.276	3527.16	34896.9
3527.25	-59.2821	3527.25	34561.6
3527.35	598.115	3527.35	33996.2
3527.45	245.877	3527.45	34577.3
3527.55	67.2098	3527.55	34571.5
3527.64	243.32	3527.64	35216
3527.74	82.2065	3527.74	34825.8
3527.84	-79.3288	3527.84	35005.1
3527.94	86.7176	3527.94	35079.6
3528.04	-807.249	3528.04	34814.9
3528.13	301.975	3528.13	34072.1
3528.23	-507.21	3528.23	34384.6
3528.33	-640.807	3528.33	35125
3528.43	-629.215	3528.43	35717.1
3528.52	21.1702	3528.52	34410.3
3528.62	83.5523	3528.62	34340.7
3528.72	208.732	3528.72	35007.9
3528.82	236.308	3528.82	35188.8
3528.92	-523.722	3528.92	35037.2
3529.01	295.045	3529.01	35126
3529.11	171.013	3529.11	34645.2
3529.21	-107.815	3529.21	34856
3529.31	477.76	3529.31	35296.4
3529.4	44.1347	3529.4	35595.2
3529.5	199.31	3529.5	34895.2
3529.6	-149.51	3529.6	34635.3
3529.7	531.279	3529.7	34662.9
3529.79	708.077	3529.79	34870.1
3529.89	815.683	3529.89	34519.8
3529.99	962.096	3529.99	34872.6
3530.09	-40.284	3530.09	35239.9
3530.19	-36.25	3530.19	34950.8
3530.28	-475.399	3530.28	34984.9
3530.38	-479.331	3530.38	35326.6
3530.48	-469.649	3530.48	35104.8
3530.58	-239.152	3530.58	35052.5
3530.67	-1201.84	3530.67	34847.5
3530.77	-832.894	3530.77	34986.5
3530.87	30.0761	3530.87	35201.9
3530.97	1113.87	3530.97	35669
3531.07	81.6943	3531.07	34998.9
3531.16	-102.455	3531.16	34233.2
3531.26	44.2321	3531.26	34429.9
3531.36	-205.438	3531.36	34333.2
3531.46	-272.663	3531.46	34470.8
3531.55	222.555	3531.55	35618.5
3531.65	511.818	3531.65	36093.1
3531.75	-70.8646	3531.75	35475.7
3531.85	-295.083	3531.85	35506
3531.95	-79.6311	3531.95	35289.6
3532.04	-222.506	3532.04	35039.6
3532.14	142.695	3532.14	34812.5
3532.24	253.979	3532.24	34937.2
3532.34	648.961	3532.34	35329.1
3532.43	-311.144	3532.43	35930.8
3532.53	-29.5277	3532.53	35488.2
3532.63	-335.383	3532.63	35207.3
3532.73	-741.899	3532.73	34872.6
3532.82	-93.0583	3532.82	34301.2
3532.92	-405.234	3532.92	35103.3
3533.02	41.1958	3533.02	34644
3533.12	257.05	3533.12	34761.8
3533.22	226.347	3533.22	34606.6
3533.31	169.115	3533.31	34867.7
3533.41	98.1965	3533.41	35250
3533.51	-90.7623	3533.51	35332.6
3533.61	-4.51675	3533.61	35341.7
3533.7	-282.622	3533.7	35487.3
3533.8	-129.021	3533.8	35055.1
3533.9	523.568	3533.9	34305.5
3534	-181.546	3534	34380.3
3534.1	-117.022	3534.1	35790.9
3534.19	76.5263	3534.19	35952.9
3534.29	-256.621	3534.29	35195.3
3534.39	-734.406	3534.39	34385.9
3534.49	222.319	3534.49	34591.4
3534.58	190.751	3534.58	34556.6
3534.68	717.576	3534.68	35620.3
3534.78	182.099	3534.78	36004.7
3534.88	-317.718	3534.88	35705.8
3534.98	585.232	3534.98	35308.6
3535.07	1188.45	3535.07	35065.5
3535.17	934.089	3535.17	35467.6
3535.27	1164.52	3535.27	36251.3
3535.37	286.887	3535.37	36866.8
3535.46	890.479	3535.46	37166
3535.56	1818.38	3535.56	40606.5
3535.66	2406.89	3535.66	42585.7
3535.76	3005.06	3535.76	42773.3
3535.86	3786.46	3535.86	44372.7
3535.95	4701.98	3535.95	46147.6
3536.05	5235.51	3536.05	49736.3
3536.15	5950.89	3536.15	52992.7
3536.25	6682.69	3536.25	54627.7
3536.34	7091.83	3536.34	56061
3536.44	7543.28	3536.44	55415.6
3536.54	7533.62	3536.54	55413.4
3536.64	6291.26	3536.64	53544.6
3536.74	4885.34	3536.74	49860.1
3536.83	3227.13	3536.83	46414.3
3536.93	1662.63	3536.93	40192.8
3537.03	745.752	3537.03	36470.3
3537.13	-1665.72	3537.13	31547.5
3537.22	-3835.43	3537.22	27237.6
3537.32	-4662.51	3537.32	21329.8
3537.42	-6345.89	3537.42	17230
3537.52	-6917.05	3537.52	15364.7
3537.61	-7488.91	3537.61	15103.7
3537.71	-7335.38	3537.71	13951
3537.81	-7665.54	3537.81	16137.6
3537.91	-6581.73	3537.91	17853.5
3538.01	-5481.78	3538.01	20612.5
3538.1	-5689.68	3538.1	21896.1
3538.2	-4291.53	3538.2	24852
3538.3	-3057.97	3538.3	28528.1
3538.4	-2472.88	3538.4	30085.8
3538.49	-2077	3538.49	28050.9
3538.59	-438.634	3538.59	28491.7
3538.69	-810.17	3538.69	31915.1
3538.79	-1452.29	3538.79	34539
3538.89	-1298.01	3538.89	32886.3
3538.98	-863.804	3538.98	33859.4
3539.08	-1572.94	3539.08	33998
3539.18	-665.935	3539.18	35273.4
3539.28	137.607	3539.28	35399.5
3539.37	-40.0348	3539.37	35331.3
3539.47	279.313	3539.47	34816.3
3539.57	-505	3539.57	35045.3
3539.67	-305.183	3539.67	34460.8
3539.77	40.1712	3539.77	34605.9
3539.86	221.947	3539.86	34776.8
3539.96	-295.714	3539.96	34717.7
3540.06	134.716	3540.06	34930.5
3540.16	-83.7524	3540.16	34266.4
3540.25	-427.766	3540.25	33715.9
3540.35	-65.6018	3540.35	34381
3540.45	-318.367	3540.45	34856.4
3540.55	-284.399	3540.55	34844
3540.65	-494.052	3540.65	34054.8
3540.74	195.515	3540.74	34980.8
3540.84	630.35	3540.84	35430
3540.94	-63.0983	3540.94	34896.8
3541.04	-443.197	3541.04	35363
3541.13	491.675	3541.13	35154.2
3541.23	443.53	3541.23	35289.5
3541.33	-194.811	3541.33	34665.8
3541.43	841.081	3541.43	34575.5
3541.52	18.0292	3541.52	34792.2
3541.62	-912.752	3541.62	34898.4
3541.72	-135.26	3541.72	35032.1
3541.82	365.711	3541.82	34340.4
3541.92	670.174	3541.92	34771
3542.01	124.149	3542.01	35069.1
3542.11	20.4478	3542.11	34737.5
3542.21	-423.327	3542.21	34659.4
3542.31	-385.178	3542.31	34284.9
3542.4	-99.1016	3542.4	34321.9
3542.5	-405.086	3542.5	34763.2
3542.6	-798.718	3542.6	34530.4
3542.7	-756.794	3542.7	35061.6
3542.8	-566.915	3542.8	35595.2
3542.89	186.915	3542.89	34327.1
3542.99	-309.301	3542.99	34309.7
3543.09	685.649	3543.09	35102.3
3543.19	467.773	3543.19	34850.9
3543.28	113.07	3543.28	34587.5
3543.38	-985.664	3543.38	35074.8
3543.48	-777.632	3543.48	35424.5
3543.58	-293.227	3543.58	35398.5
3543.68	-538.042	3543.68	34835.7
3543.77	-418.471	3543.77	34514.2
3543.87	191.881	3543.87	34460.9
3543.97	-158.59	3543.97	34592.9
3544.07	393.316	3544.07	34483.7
3544.16	-73.5956	3544.16	34536
3544.26	-494.916	3544.26	34619.1
3544.36	879.754	3544.36	35026.6
3544.46	-80.3898	3544.46	35111.7
3544.56	2.64789	3544.56	34271.9
3544.65	590.47	3544.65	34348.6
3544.75	162.682	3544.75	34470.8
3544.85	-152.709	3544.85	34315
3544.95	-274.507	3544.95	33842.9
3545.04	-345.517	3545.04	33605.1
3545.14	-534.542	3545.14	33666.1
3545.24	-108.377	3545.24	34169.5
3545.34	230.585	3545.34	35438.8
3545.44	22.7443	3545.44	35041
3545.53	-23.102	3545.53	34822
3545.63	120.641	3545.63	35411.3
3545.73	-99.2279	3545.73	34783.5
3545.83	608.498	3545.83	34434
3545.92	1085.02	3545.92	34455.8
3546.02	605.149	3546.02	34408.3
3546.12	-60.3327	3546.12	34320.8
3546.22	131.376	3546.22	34903
3546.31	-172.124	3546.31	35063.1
3546.41	612.376	3546.41	34972.8
3546.51	397.676	3546.51	35060.5
3546.61	390.575	3546.61	34959
3546.71	99.0666	3546.71	34543.5
3546.8	-149.25	3546.8	35214.8
3546.9	322.029	3546.9	35495.3
3547	-377.491	3547	35242.2
3547.1	-281.01	3547.1	34687.1
3547.19	-680.531	3547.19	34609.2
3547.29	-468.859	3547.29	34648
3547.39	-470.794	3547.39	34673.3
3547.49	-174.331	3547.49	34837.8
3547.59	-113.065	3547.59	34859.4
3547.68	-25.7976	3547.68	34464.3
3547.78	766.265	3547.78	34106.4
3547.88	1144.72	3547.88	34290.9
3547.98	756.373	3547.98	34312.1
3548.07	150.426	3548.07	34481
3548.17	-1440.32	3548.17	34897.8
3548.27	-555.063	3548.27	35616.7
3548.37	146.987	3548.37	35089.5
3548.47	328.631	3548.47	34809.6
3548.56	-30.9265	3548.56	35148.4
3548.66	-143.282	3548.66	34811.3
3548.76	603.565	3548.76	33788.9
3548.86	863.611	3548.86	34283.4
3548.95	408.051	3548.95	34309.4
3549.05	-227.914	3549.05	34058.3
3549.15	-98.678	3549.15	34783.1
3549.25	-100.239	3549.25	34947.6
3549.34	168.201	3549.34	35218
3549.44	21.8385	3549.44	35400
3549.54	34.6702	3549.54	35384.1
3549.64	559.499	3549.64	35057.7
3549.74	373.53	3549.74	35105
3549.83	-306.835	3549.83	34604.2
3549.93	-132.401	3549.93	35737
3550.03	413.229	3550.03	34784.7
3550.13	171.654	3550.13	34525.9
3550.22	-401.521	3550.22	34565.9
3550.32	-449.493	3550.32	34689.9
3550.42	154.537	3550.42	34773.6
3550.52	900.566	3550.52	34836.8
3550.62	340.19	3550.62	34719.6
3550.71	-521.789	3550.71	34983.3
3550.81	-511.368	3550.81	34329.3
3550.91	-348.142	3550.91	34510.1
3551.01	-536.115	3551.01	35058.9
3551.1	-813.292	3551.1	35523.4
3551.2	-597.672	3551.2	35463
3551.3	-334.055	3551.3	35199.4
3551.4	-81.6349	3551.4	35466.6
3551.5	65.1884	3551.5	34441.1
3551.59	-301.988	3551.59	34817.9
3551.69	-375.969	3551.69	35849.9
3551.79	-279.554	3551.79	35889.1
3551.89	-369.938	3551.89	35084.7
3551.98	-413.119	3551.98	34595.6
3552.08	92.1021	3552.08	34573.2
3552.18	1085.32	3552.18	34938
3552.28	-482.263	3552.28	34622.8
3552.38	-484.25	3552.38	34727.6
3552.47	-140.635	3552.47	34689.3
3552.57	-379.817	3552.57	34680.1
3552.67	67.4018	3552.67	35063.3
3552.77	463.418	3552.77	33980.1
3552.86	385.83	3552.86	34374.9
3552.96	-222.158	3552.96	34797.7
3553.06	-302.544	3553.06	35353
3553.16	-561.327	3553.16	35089.8
3553.26	-859.71	3553.26	34330.2
3553.35	-673.697	3553.35	34479.4
3553.45	-778.887	3553.45	35045.8
3553.55	-36.0766	3553.55	34840.6
3553.65	997.937	3553.65	35035.8
3553.74	648.354	3553.74	35265.5
3553.84	809.568	3553.84	34716.7
3553.94	798.379	3553.94	34499.5
3554.04	488.787	3554.04	34154.7
3554.14	-578.403	3554.14	34391.5
3554.23	-37.1887	3554.23	34580.3
3554.33	-580.774	3554.33	34754.7
3554.43	-407.962	3554.43	35034.4
3554.53	291.246	3554.53	35273.6
3554.62	56.0541	3554.62	34889.2
3554.72	-461.535	3554.72	34750.8
3554.82	-169.121	3554.82	35138
3554.92	-764.708	3554.92	35520
3555.01	-190.299	3555.01	35190.8
3555.11	-147.092	3555.11	34129.2
3555.21	100.916	3555.21	34586.4
3555.31	-617.073	3555.31	34642.5
3555.41	68.5404	3555.41	34484.1
3555.5	-257.048	3555.5	34338.1
3555.6	212.559	3555.6	34537.3
3555.7	603.765	3555.7	34401.7
3555.8	222.173	3555.8	34748.9
3555.89	-659.015	3555.89	34624.9
3555.99	-171.003	3555.99	34686.9
3556.09	289.007	3556.09	34154.9
3556.19	273.013	3556.19	34869
3556.29	-156.182	3556.29	35449.8
3556.38	-271.373	3556.38	35084.6
3556.48	-295.761	3556.48	34910.2
3556.58	-987.75	3556.58	34484.2
3556.68	71.8576	3556.68	33899.4
3556.77	-114.137	3556.77	34223.4
3556.87	-43.7311	3556.87	34946.6
3556.97	-294.921	3556.97	34724.2
3557.07	-610.91	3557.07	34819.8
3557.17	362.7	3557.17	35335.4
3557.26	679.506	3557.26	35103.9
3557.36	341.51	3557.36	34616.7
3557.46	401.517	3557.46	34777.5
3557.56	154.728	3557.56	34679.1
3557.65	-631.261	3557.65	35092.7
3557.75	-104.053	3557.75	35136.7
3557.85	-782.849	3557.85	34933.5
3557.95	-258.844	3557.95	34857.9
3558.04	-297.636	3558.04	34429.1
3558.14	-507.225	3558.14	34672.7
3558.24	-75.6148	3558.24	34717.1
3558.34	-291.209	3558.34	34096.8
3558.44	-522.405	3558.44	34390
3558.53	-841.999	3558.53	34711.2
3558.63	-143.589	3558.63	34437.2
3558.73	778.021	3558.73	34873.2
3558.83	-25.1701	3558.83	35032.4
3558.92	498.835	3558.92	34663.2
3559.02	820.039	3559.02	34884.4
3559.12	639.246	3559.12	34632.4
3559.22	341.256	3559.22	35276.8
3559.32	394.466	3559.32	34508.4
3559.41	283.673	3559.41	34808.8
3559.51	1104.48	3559.51	34686.4
3559.61	553.282	3559.61	34642.5
3559.71	406.091	3559.71	34925.7
3559.8	326.902	3559.8	35356.9
3559.9	350.511	3559.9	35543.7
3560	-638.683	3560	34703.7
