# Supplementary material for: Solar-driven highly selective conversion of glycerol to dihydroxyacetone using surface atom engineered BiVO4 photoanodes
Source: Nat Commun. 2024 Jun 28;15:5475. doi: 10.1038/s41467-024-49662-7 (PMC11213950; doi:10.1038/s41467-024-49662-7)
Supplement: Supplementary file 3 — Source Data [file 41467_2024_49662_MOESM3_ESM.zip › Manuscript/ncomms-Figure 4f-source-data.xlsx]

## Sheet: Sheet1
Figure 4f
Data 1		Data 2		Data 3
Parameter x	Parameter y	Parameter x	Parameter y	Parameter x	Parameter y
1.574	0.53172	1.662	1.47933	1.684	1.82815
1.641	0.83013	1.719	1.60898	1.782	1.97285
1.728	1.19312	1.782	1.74418	1.849	2.16186
1.76	1.35245	1.816	1.83685	1.866	2.20247
1.786	1.46742	1.843	1.88942	1.871	2.21092
1.809	1.58624	1.873	1.95526	1.883	2.22766
1.863	1.76552	1.877	1.97028	1.886	2.24437
