# Supplementary material for: Solar-driven highly selective conversion of glycerol to dihydroxyacetone using surface atom engineered BiVO4 photoanodes
Source: Nat Commun. 2024 Jun 28;15:5475. doi: 10.1038/s41467-024-49662-7 (PMC11213950; doi:10.1038/s41467-024-49662-7)
Supplement: Supplementary file 3 — Source Data [file 41467_2024_49662_MOESM3_ESM.zip › Manuscript/ncomms-Figure 5d-source-data.xlsx]

## Sheet: Sheet1
Figure 5d
Data 1	Data 2
Parameter 1	Parameter 2
-64.4	-95.8
25.4	-10.1
-276.7	-322.1
-293.3	-355.2
