# Supplementary material for: Solar-driven highly selective conversion of glycerol to dihydroxyacetone using surface atom engineered BiVO4 photoanodes
Source: Nat Commun. 2024 Jun 28;15:5475. doi: 10.1038/s41467-024-49662-7 (PMC11213950; doi:10.1038/s41467-024-49662-7)
Supplement: Supplementary file 3 — Source Data [file 41467_2024_49662_MOESM3_ESM.zip › Supplementary Information/ncomms-Supplementary Fig. 10-source-data.xlsx]

## Sheet: Sheet1
Supplementary Fig. 10
	Data 1	Data 2	Data 3	Data 4	Data 5	Data 6	Data 7	Data 8	Data 9	Data 10	Data 11	Data 12	Data 13	Data 14		Data 15	Data 16
Parameter x	Parameter y														Parameter x	Parameter y
500.25	-0.01636	-0.00302	-0.00848	0.00521	0.00465	-0.00462	-0.02003	-0.01657	-0.01676	0.01012	-0.005	0.00369	-0.01193	0.0189	0	517.67	524.425
500.3	-0.0149	-0.00561	-0.0108	0.000237066	3.80157e-05	-0.0046	-0.01646	-0.01974	-0.01634	0.00653	-0.00427	0.00783	-0.01576	0.01548	2	518.1	524.625
500.35	-0.01379	-0.00539	-0.01087	-0.0058	-0.00385	-0.00496	-0.0146	-0.02179	-0.01666	-0.000742938	-0.0032	0.01089	-0.01627	0.00918	4	518.03	524.55
500.4	-0.01454	-0.00565	-0.00919	-0.01362	-0.00609	-0.00526	-0.01259	-0.02209	-0.0161	-0.008	-0.000828974	0.01343	-0.01365	0.00236	6	518.1	524.65
500.45	-0.01512	-0.00449	-0.00492	-0.01954	-0.00724	-0.0062	-0.00979	-0.02132	-0.01677	-0.01405	0.000214002	0.01445	-0.00778	-0.00387	8	518.1	524.625
500.5	-0.01524	-0.00345	0.000638106	-0.02382	-0.00861	-0.00824	-0.01089	-0.01882	-0.01845	-0.01807	0.000152886	0.01297	-0.00183	-0.00384	10	518.15	524.675
500.55	-0.01456	-0.00459	0.00602	-0.02667	-0.00758	-0.00982	-0.01426	-0.01522	-0.02167	-0.02234	-0.00149	0.01283	-0.000195243	-0.0041	12	518.1	524.625
500.6	-0.01341	-0.00626	0.00897	-0.02708	-0.00595	-0.0108	-0.01583	-0.01143	-0.02409	-0.02612	-0.00243	0.01079	-0.00173	-0.00436	14	518.2	524.725
500.65	-0.01047	-0.00473	0.01041	-0.02512	-0.00568	-0.01304	-0.01606	-0.00805	-0.02478	-0.02687	-0.00247	0.00829	-0.0013	-0.00211	16	518.4	524.875
500.7	-0.00791	-0.00276	0.01025	-0.02119	-0.00425	-0.01346	-0.01661	-0.00628	-0.02569	-0.02787	0.000185409	0.00495	0.00279	-7.31153e-05	18	518.25	524.95
500.75	-0.00666	0.000826005	0.00977	-0.01852	-0.00267	-0.01346	-0.0162	-0.00365	-0.0268	-0.02863	0.00513	0.00368	0.0073	0.000103769	20	518.3	525.025
500.8	-0.00257	0.0049	0.00719	-0.01585	-0.0018	-0.0121	-0.01387	0.000487359	-0.02522	-0.02756	0.00605	0.00286	0.00926	-0.000451223	22	518.4	525.075
500.85	0.00272	0.00888	0.00359	-0.01461	-0.0023	-0.01219	-0.00941	0.00429	-0.02329	-0.02553	0.00598	0.00257	0.01148	-0.00277	24	518.45	525.025
500.9	0.00676	0.01138	0.00136	-0.01564	-0.0028	-0.01033	-0.00633	0.00619	-0.0202	-0.02413	0.00709	0.000902954	0.0105	-0.00459	26	518.35	525.15
500.95	0.00901	0.01327	0.000465808	-0.01503	-0.00518	-0.00806	-0.00287	0.0063	-0.01719	-0.02281	0.00841	-0.00134	0.00618	-0.00648
501	0.00898	0.01356	-0.000290695	-0.0137	-0.00833	-0.00597	-6.37396e-05	0.00494	-0.01454	-0.01899	0.00776	-0.00165	-0.000821415	-0.00859
501.05	0.00704	0.01555	-0.00207	-0.01401	-0.01013	-0.00405	0.00303	0.00505	-0.01363	-0.01679	0.00737	-0.00223	-0.00919	-0.01021
501.1	0.0049	0.01614	-0.0048	-0.01414	-0.01233	-0.00278	0.0039	0.00496	-0.01148	-0.01101	0.00782	-0.00354	-0.01234	-0.01206
501.15	0.00329	0.01538	-0.00411	-0.01192	-0.01408	-0.00118	0.00659	0.00505	-0.00591	-0.00558	0.00777	-0.00595	-0.01533	-0.01144
501.2	0.00298	0.01545	-0.00415	-0.00961	-0.0154	-0.000430038	0.00861	0.00524	-0.00012821	-0.00188	0.0068	-0.00415	-0.01922	-0.00947
501.25	0.00296	0.01429	-0.00561	-0.00753	-0.01682	-4.80541e-05	0.01069	0.00357	0.00298	-0.000621929	0.00433	-0.00311	-0.02386	-0.00774
501.3	0.000264919	0.01445	-0.0066	-0.00469	-0.01888	9.31995e-05	0.01217	0.0025	0.00409	-0.00168	0.0017	-0.00491	-0.03004	-0.00607
501.35	-0.00416	0.01589	-0.00543	-0.00288	-0.02149	6.65846e-05	0.01059	0.00182	0.00541	-0.00141	-0.000999194	-0.00453	-0.03359	-0.00584
501.4	-0.00643	0.01615	-0.00391	-0.00184	-0.02167	0.000285949	0.00912	0.00413	0.0052	-0.000291294	-0.000431055	-0.00542	-0.03138	-0.00668
501.45	-0.00901	0.015	-0.0023	0.000902352	-0.01933	0.00139	0.00735	0.00616	0.00275	0.00108	-0.00218	-0.00807	-0.02902	-0.00482
501.5	-0.012	0.01197	-0.00149	0.00195	-0.01463	0.00153	0.00341	0.00756	0.00116	0.0031	-0.00578	-0.00832	-0.026	0.00171
501.55	-0.01313	0.00953	-0.00132	0.00229	-0.01073	0.000145986	0.00178	0.00791	0.000588131	0.00441	-0.00599	-0.00687	-0.02281	0.00476
501.6	-0.01586	0.00767	2.91649e-05	0.0036	-0.00663	-0.00278	0.00117	0.00832	0.000431207	0.00472	-0.00654	-0.00479	-0.01786	0.00882
501.65	-0.0177	0.00611	0.00121	0.00503	-0.00335	-0.00622	0.00225	0.00966	-0.00131	0.00602	-0.00572	-0.00313	-0.01126	0.01419
501.7	-0.01824	0.00398	0.00166	0.00576	0.00203	-0.00799	0.00305	0.01172	-0.00344	0.00519	-0.00683	-0.00119	-0.0016	0.01642
501.75	-0.01851	0.00262	0.00359	0.005	0.00807	-0.00922	0.00429	0.01293	-0.00579	0.00614	-0.0109	0.0014	0.00486	0.01553
501.8	-0.01486	-0.000313123	0.00702	0.00368	0.01378	-0.00964	0.00572	0.01381	-0.00571	0.00606	-0.01503	0.00307	0.00777	0.01339
501.85	-0.01281	-0.00241	0.00928	0.00172	0.0163	-0.0073	0.00708	0.01148	-0.00733	0.00656	-0.01564	0.0054	0.00989	0.01418
501.9	-0.01239	-0.00372	0.01205	0.000191417	0.01856	-0.003	0.00694	0.00558	-0.00659	0.00585	-0.01469	0.00674	0.00693	0.01783
501.95	-0.01176	-0.00308	0.0156	0.000552133	0.01762	6.10578e-05	0.00683	0.000331687	-0.00531	0.00629	-0.01318	0.0085	0.00346	0.02139
502	-0.01181	5.10214e-05	0.01928	0.000935871	0.01641	0.00484	0.00714	-0.00397	-0.00117	0.00743	-0.01497	0.01025	-0.000518475	0.02081
502.05	-0.01161	0.00241	0.02132	9.55119e-05	0.0175	0.00688	0.00743	-0.00607	0.00283	0.00818	-0.01418	0.01148	-0.00404	0.01821
502.1	-0.00843	0.00332	0.02295	0.000687593	0.01639	0.00998	0.00647	-0.00661	0.00791	0.00898	-0.01309	0.0115	-0.00557	0.01344
502.15	-0.00457	0.00288	0.02447	0.00175	0.01467	0.01254	0.00681	-0.00743	0.01401	0.00719	-0.01058	0.01294	-0.00634	0.01325
502.2	-0.00142	7.21498e-05	0.02106	0.000519074	0.01399	0.01613	0.00846	-0.00884	0.019	0.00449	-0.00735	0.01827	-0.01083	0.01574
502.25	0.00038631	-0.00186	0.01796	-0.000166394	0.01212	0.01745	0.01018	-0.00933	0.02279	0.00489	-0.00597	0.02028	-0.01403	0.01716
502.3	0.000581832	-0.00419	0.01596	-0.00128	0.00683	0.01797	0.01385	-0.00883	0.02577	0.00441	-0.00336	0.01835	-0.01762	0.01624
502.35	0.0022	-0.00715	0.01307	-0.00253	0.00133	0.01892	0.0151	-0.00732	0.0281	0.00325	2.51989e-05	0.01494	-0.01679	0.01271
502.4	0.00466	-0.00953	0.01151	-0.00414	-0.000293773	0.01943	0.0175	-0.00623	0.02769	0.00243	0.0024	0.01222	-0.01078	0.00935
502.45	0.00547	-0.01288	0.01027	-0.00604	0.000840161	0.0205	0.02216	-0.00788	0.0291	0.00358	0.00446	0.01273	-0.00721	0.00727
502.5	0.00627	-0.01538	0.0098	-0.00789	0.00209	0.01974	0.0257	-0.00714	0.03192	0.00419	0.00869	0.0123	-0.00202	0.00558
502.55	0.00653	-0.01553	0.0098	-0.00794	0.00397	0.01781	0.02923	-0.00685	0.03344	0.00371	0.01448	0.01026	0.00472	0.0028
502.6	0.00474	-0.01658	0.00976	-0.0052	0.00963	0.01513	0.03074	-0.00675	0.03264	0.0027	0.01564	0.00935	0.00921	0.0011
502.65	0.00267	-0.01598	0.00912	-0.000682666	0.01368	0.01201	0.03397	-0.00593	0.02931	0.00138	0.0165	0.00846	0.01258	-0.000599924
502.7	0.000708065	-0.01211	0.00983	0.00419	0.01925	0.00804	0.03467	-0.00683	0.02763	-0.000315004	0.01435	0.00705	0.01464	-0.004
502.75	-0.000983363	-0.00658	0.01223	0.00804	0.02219	0.00327	0.03348	-0.00687	0.02519	-0.00092934	0.01008	0.00589	0.01428	-0.0086
502.8	-9.81551e-06	-0.00265	0.01198	0.01058	0.02212	0.000843835	0.03216	-0.00637	0.02272	-0.002	0.00752	0.00397	0.01483	-0.01013
502.85	-0.0014	0.00204	0.00951	0.01474	0.01973	0.00109	0.0305	-0.00715	0.02064	-0.00205	0.00773	0.00244	0.01549	-0.00839
502.9	-0.00157	0.00749	0.00723	0.02044	0.01684	7.09912e-06	0.0262	-0.00823	0.02076	-0.00264	0.00704	0.0017	0.01546	-0.00912
502.95	-0.00156	0.01322	0.00795	0.02384	0.01055	-0.00133	0.02052	-0.00571	0.01991	-0.00202	0.00616	0.00143	0.01454	-0.0126
503	-0.00271	0.01885	0.00889	0.02323	0.00549	0.000459576	0.01462	-0.00229	0.01832	-0.000565451	0.00539	-0.00132	0.0106	-0.01937
503.05	-0.00379	0.02256	0.00904	0.02083	0.00244	0.000829357	0.0067	0.00232	0.01862	0.00136	0.00735	-0.00432	0.0063	-0.02313
503.1	-0.00314	0.02444	0.00761	0.01913	-0.000448904	0.00297	-0.00239	0.00652	0.01921	0.00242	0.01	-0.00605	0.0026	-0.02198
503.15	-0.00329	0.02469	0.00614	0.01624	-0.00222	0.00438	-0.00735	0.01093	0.02192	0.00467	0.01292	-0.00559	-0.00208	-0.017
503.2	-0.00233	0.02424	0.00333	0.01278	-0.00493	0.00492	-0.01052	0.01404	0.02157	0.00868	0.01454	-0.00354	-0.00796	-0.01409
503.25	-0.00149	0.02356	0.00274	0.00979	-0.01029	0.00513	-0.01231	0.01642	0.02086	0.01214	0.01505	-0.00167	-0.00935	-0.01236
503.3	-0.00181	0.02014	0.000475403	0.00603	-0.01589	0.00616	-0.0122	0.02058	0.01884	0.01227	0.01852	-0.00274	-0.01219	-0.01081
503.35	-0.00147	0.01618	-0.00166	0.00187	-0.01763	0.00773	-0.01218	0.02151	0.01597	0.01126	0.02319	-0.00153	-0.0114	-0.01123
503.4	-0.00137	0.01239	-0.000769551	-0.000598909	-0.01694	0.01002	-0.01044	0.02108	0.01351	0.01004	0.0273	0.00222	-0.00925	-0.01125
503.45	-0.000572347	0.01013	-0.000259349	-0.000448255	-0.01454	0.01062	-0.00909	0.02017	0.01227	0.009	0.03129	0.00631	-0.00979	-0.01335
503.5	-0.000362568	0.00925	-0.000993379	0.000520627	-0.01224	0.01001	-0.00783	0.01855	0.00766	0.0058	0.03554	0.00676	-0.00909	-0.01649
503.55	-0.00129	0.00874	-0.0024	0.000292907	-0.00814	0.00881	-0.00657	0.01553	0.00445	0.00214	0.03775	0.01038	-0.00844	-0.01941
503.6	-0.00178	0.00654	-0.00365	0.00209	-0.00425	0.0054	-0.00344	0.01244	0.00218	-0.000233506	0.03467	0.01558	-0.01113	-0.02414
503.65	-0.00243	0.00566	-0.00417	0.00459	-0.00212	0.0018	-0.000677035	0.00887	0.000240204	-0.00432	0.02925	0.02011	-0.01289	-0.02932
503.7	-0.00179	0.00426	-0.00295	0.0048	-9.57575e-05	-0.00129	-0.000216728	0.00599	-0.00118	-0.00953	0.02309	0.0215	-0.01301	-0.0326
503.75	-0.000601216	0.000234852	-0.00441	0.00399	-0.000506274	-0.00257	-7.51545e-05	0.0049	-0.00184	-0.01225	0.01657	0.01904	-0.01174	-0.03535
503.8	0.00137	-0.00573	-0.00896	0.00413	-0.00161	-0.00334	-0.00116	0.00261	-0.00252	-0.01699	0.0112	0.01601	-0.01149	-0.03556
503.85	0.00191	-0.01009	-0.01436	0.00472	-0.00482	-0.0052	-0.00486	-0.00108	-0.00395	-0.02201	0.0065	0.01206	-0.01178	-0.03624
503.9	0.00372	-0.01286	-0.01803	0.00255	-0.00819	-0.00881	-0.01074	-0.00301	-0.00451	-0.02543	-0.000294926	0.00694	-0.01708	-0.0376
503.95	0.00308	-0.01569	-0.0169	-0.00288	-0.0119	-0.01137	-0.01651	-0.0027	-0.00497	-0.02803	-0.00889	0.000608266	-0.02545	-0.0371
504	0.000736646	-0.0173	-0.01593	-0.00903	-0.01303	-0.01414	-0.02407	-0.00292	-0.00591	-0.03012	-0.01637	-0.00641	-0.03057	-0.03557
504.05	-0.000374734	-0.01903	-0.01659	-0.01156	-0.01079	-0.01781	-0.03249	-0.00563	-0.00389	-0.03056	-0.02219	-0.01181	-0.03196	-0.03221
504.1	-1.00142e-06	-0.02047	-0.01748	-0.01337	-0.00744	-0.02146	-0.03765	-0.00812	-0.00417	-0.03007	-0.02794	-0.01592	-0.03377	-0.02847
504.15	-7.99197e-05	-0.02084	-0.01571	-0.01453	-0.00495	-0.02545	-0.037	-0.0101	-0.00217	-0.027	-0.03177	-0.01898	-0.03433	-0.02392
504.2	0.000913947	-0.02051	-0.01624	-0.01491	-0.00359	-0.02865	-0.03638	-0.01326	-0.000453561	-0.02598	-0.03451	-0.02096	-0.0337	-0.02071
504.25	0.000768534	-0.02153	-0.0154	-0.01591	-0.00139	-0.02894	-0.03477	-0.01478	0.00253	-0.02909	-0.03448	-0.02328	-0.03287	-0.01855
504.3	-0.000407792	-0.02109	-0.01626	-0.0168	0.00146	-0.02711	-0.03153	-0.01453	0.00265	-0.03326	-0.02964	-0.02466	-0.03036	-0.01722
504.35	-6.79793e-05	-0.01879	-0.0164	-0.01726	0.00202	-0.02248	-0.0265	-0.01597	0.00374	-0.03411	-0.02022	-0.02371	-0.02521	-0.01447
504.4	0.00179	-0.01582	-0.01478	-0.01546	0.00211	-0.0173	-0.01983	-0.01592	0.005	-0.03178	-0.01133	-0.02145	-0.01986	-0.01214
504.45	0.00363	-0.01144	-0.01328	-0.01412	0.00317	-0.01419	-0.01099	-0.01597	0.00669	-0.02919	-0.00364	-0.01931	-0.01752	-0.01078
504.5	0.00514	-0.00738	-0.01085	-0.0134	0.00359	-0.00939	-0.00134	-0.01659	0.00783	-0.0266	0.00262	-0.01886	-0.01697	-0.0127
504.55	0.00498	-0.00498	-0.00792	-0.01314	0.00412	-0.00485	0.00485	-0.01605	0.00951	-0.0225	0.00701	-0.01332	-0.01569	-0.01507
504.6	0.00435	-0.00302	-0.00641	-0.01129	0.00515	-0.00161	0.00953	-0.01404	0.00831	-0.01996	0.00914	-0.00602	-0.01462	-0.01699
504.65	0.00242	-0.000257807	-0.00546	-0.01025	0.0052	0.00328	0.01339	-0.012	0.00638	-0.01751	0.01228	0.000699326	-0.00948	-0.01506
504.7	0.00134	0.00165	-0.00435	-0.00952	0.00611	0.01004	0.01399	-0.00916	0.00471	-0.01219	0.01549	0.00539	-0.00376	-0.01217
504.75	0.000520988	0.00425	-0.00353	-0.00782	0.00585	0.01585	0.01182	-0.00829	0.00363	-0.00652	0.01625	0.00895	0.000598817	-0.00987
504.8	-0.000590984	0.008	-0.00251	-0.0064	0.00579	0.01709	0.00958	-0.00831	0.00265	-0.00581	0.01631	0.01252	0.00348	-0.00769
504.85	-0.00238	0.01318	-0.00168	-0.00731	0.00552	0.01524	0.00594	-0.00644	5.16366e-05	-0.00308	0.01485	0.01216	0.00688	-0.00296
504.9	-0.00478	0.01593	-0.000621733	-0.00938	0.00466	0.01169	0.0025	-0.00218	-0.0028	0.00122	0.00925	0.01062	0.0061	0.00184
504.95	-0.00946	0.01737	-0.000300222	-0.00984	0.0043	0.00719	-0.00125	-0.000199863	-0.00657	0.000955095	0.00192	0.01178	0.00634	0.00669
505	-0.0131	0.01851	-0.00202	-0.00723	0.00345	0.00255	-0.00559	-0.000528764	-0.01041	-0.00125	-0.00375	0.01358	0.00967	0.00946
505.05	-0.01534	0.0163	-0.00431	-0.00539	0.00121	-0.00236	-0.00759	-0.00382	-0.01192	0.000407913	-0.007	0.01229	0.01311	0.00844
505.1	-0.01713	0.01399	-0.00594	-0.00383	-0.0011	-0.0088	-0.0088	-0.00419	-0.01365	6.86944e-05	-0.01262	0.00918	0.01342	0.00665
505.15	-0.01817	0.01141	-0.00805	-0.00238	-0.00378	-0.01563	-0.00846	-0.00515	-0.0141	0.000161105	-0.01643	0.00468	0.01665	0.00574
505.2	-0.01759	0.00858	-0.01166	-0.00154	-0.00698	-0.0216	-0.00882	-0.00633	-0.01552	-0.00115	-0.01905	0.000447061	0.01659	0.00304
505.25	-0.01536	0.00538	-0.01408	-0.00313	-0.00933	-0.02432	-0.00914	-0.00854	-0.01794	-0.00423	-0.01808	-0.00367	0.01716	0.0015
505.3	-0.01141	0.00314	-0.01684	-0.00476	-0.01197	-0.02472	-0.00787	-0.01078	-0.02027	-0.00581	-0.0138	-0.00514	0.01869	0.00157
505.35	-0.00794	0.00156	-0.01764	-0.00452	-0.01602	-0.0238	-0.004	-0.01121	-0.01822	-0.00402	-0.00954	-0.00581	0.01822	0.00241
505.4	-0.00653	-0.000251143	-0.01723	-0.00389	-0.0183	-0.0242	0.000510197	-0.01076	-0.01492	-0.0036	-0.00825	-0.00697	0.016	0.00144
505.45	-0.00583	-0.00141	-0.01818	-0.00484	-0.01824	-0.02557	0.00231	-0.01261	-0.0129	-0.00478	-0.00958	-0.00958	0.01099	-0.00116
505.5	-0.0052	-0.00201	-0.01824	-0.00548	-0.01931	-0.02613	0.00183	-0.01361	-0.01237	-0.0053	-0.0101	-0.01213	0.00559	-0.00528
505.55	-0.00619	-0.00539	-0.01803	-0.00614	-0.0197	-0.02874	0.000337965	-0.0122	-0.01366	-0.00601	-0.00868	-0.01182	-0.00096697	-0.00813
505.6	-0.00691	-0.00758	-0.0171	-0.00593	-0.0195	-0.03103	0.000293296	-0.00926	-0.0162	-0.00891	-0.00899	-0.01099	-0.00506	-0.01042
505.65	-0.00744	-0.00834	-0.01359	-0.005	-0.01911	-0.0304	0.00159	-0.00672	-0.01685	-0.00946	-0.01184	-0.0108	-0.00544	-0.01343
505.7	-0.00631	-0.00924	-0.00805	-0.00375	-0.01714	-0.02937	-0.000109837	-0.00521	-0.01685	-0.00959	-0.01572	-0.0119	-0.0061	-0.01946
505.75	-0.00582	-0.00813	-0.00255	-0.00393	-0.0136	-0.0268	-0.00207	-0.0042	-0.01666	-0.0108	-0.01866	-0.01486	-0.00605	-0.0246
505.8	-0.00695	-0.00599	0.00135	-0.0059	-0.01008	-0.02504	-0.00238	-0.00102	-0.01514	-0.01229	-0.01841	-0.01808	-0.00326	-0.02961
505.85	-0.00904	-0.00404	0.00284	-0.00827	-0.00743	-0.02246	-0.0032	0.00202	-0.01398	-0.01238	-0.01868	-0.01973	-0.00134	-0.0303
505.9	-0.00967	-0.00385	0.00415	-0.0113	-0.00502	-0.02066	-0.00273	0.00409	-0.01244	-0.01313	-0.01739	-0.01932	-0.00267	-0.0332
505.95	-0.011	-0.00192	0.00492	-0.01116	-0.00156	-0.01956	-0.00272	0.00255	-0.01009	-0.01602	-0.01457	-0.01586	-0.00417	-0.03527
506	-0.0121	-0.000380662	0.00565	-0.01021	0.00128	-0.01603	-0.00178	0.000116363	-0.0079	-0.0176	-0.01239	-0.01411	-0.00455	-0.03997
506.05	-0.01446	-4.66451e-05	0.00638	-0.01151	0.000936444	-0.01228	-0.000516062	-0.00185	-0.00667	-0.01728	-0.00903	-0.01466	-0.00537	-0.04521
506.1	-0.01542	0.0022	0.00667	-0.01323	0.002	-0.00777	-0.00135	-0.00118	-0.00744	-0.0174	-0.0079	-0.01532	-0.0049	-0.04665
506.15	-0.01462	0.0052	0.00818	-0.01455	0.00223	-0.00311	-0.00243	-0.000675322	-0.00818	-0.01718	-0.00445	-0.01661	-0.00415	-0.04451
506.2	-0.01392	0.00786	0.00861	-0.01551	0.00158	0.00141	-0.00425	0.000504033	-0.01039	-0.01731	-0.0004773	-0.01598	-0.00561	-0.04129
506.25	-0.01422	0.01045	0.00872	-0.01526	0.00267	0.00614	-0.00586	0.000416107	-0.00857	-0.01849	0.00389	-0.01488	-0.00136	-0.03395
506.3	-0.01426	0.01282	0.00893	-0.01217	0.00322	0.00801	-0.00573	-0.000135132	-0.00309	-0.01603	0.00712	-0.01108	0.00334	-0.02516
506.35	-0.01457	0.01516	0.00819	-0.00772	0.00414	0.00735	-0.0045	0.000788323	0.00304	-0.0095	0.00708	-0.00765	0.00647	-0.01425
506.4	-0.01367	0.01662	0.0062	-0.00489	0.00597	0.00481	-0.0042	0.000297423	0.00612	-0.00799	0.00731	-0.00609	0.00766	-0.00431
506.45	-0.01059	0.01653	0.00301	-0.00595	0.00547	0.00167	-0.00678	-0.000706281	0.00547	-0.00924	0.00859	-0.00565	0.00705	0.00311
506.5	-0.00905	0.0155	0.00143	-0.00579	0.00251	0.000132083	-0.00961	-0.000762093	0.00402	-0.01211	0.0101	-0.00512	0.00565	0.0094
506.55	-0.00747	0.01003	-0.000382934	-0.0051	-0.00106	-0.00145	-0.0098	-0.00104	0.00182	-0.01476	0.00862	-0.00521	0.00306	0.01481
506.6	-0.00578	0.00415	-0.00236	-0.00411	-0.00389	-0.00226	-0.00978	-0.00156	-0.00198	-0.01788	0.0045	-0.00393	0.00544	0.01782
506.65	-0.00382	-0.00151	-0.00273	-0.00367	-0.00632	-0.000485775	-0.01022	-0.00235	-0.0051	-0.01917	-0.000263677	-0.0048	0.00945	0.0197
506.7	-0.000198197	-0.00759	-0.0019	-0.00309	-0.00854	-0.00124	-0.01036	-0.00364	-0.00719	-0.01888	-0.00265	-0.00823	0.01443	0.01956
506.75	0.00227	-0.01329	-0.00224	-0.004	-0.00884	-0.000295987	-0.01212	-0.00477	-0.00959	-0.0196	-0.00403	-0.01074	0.01779	0.01798
506.8	0.00473	-0.0187	-0.00383	-0.00467	-0.00999	-0.00124	-0.01421	-0.00684	-0.01044	-0.02062	-0.00262	-0.00926	0.01985	0.01293
506.85	0.00733	-0.02469	-0.0051	-0.00428	-0.01103	-0.00274	-0.01453	-0.01048	-0.0107	-0.02112	-0.00182	-0.006	0.01843	0.00936
506.9	0.01084	-0.03047	-0.00564	-0.00652	-0.01096	-0.00485	-0.01322	-0.01276	-0.01291	-0.02068	-0.00158	-0.00297	0.01389	0.00364
506.95	0.01141	-0.03402	-0.00821	-0.00756	-0.01068	-0.00621	-0.01209	-0.01581	-0.01589	-0.02024	-0.00325	-0.000551277	0.00707	-0.000424699
507	0.01028	-0.03578	-0.00971	-0.00908	-0.01137	-0.00558	-0.01111	-0.01732	-0.01943	-0.01945	-0.00556	-0.000139304	-0.00085746	-0.00478
507.05	0.00849	-0.03509	-0.01097	-0.01033	-0.01399	-0.00204	-0.01032	-0.0154	-0.0226	-0.01653	-0.00811	0.000691119	-0.00863	-0.00733
507.1	0.00758	-0.03252	-0.01195	-0.01371	-0.01563	0.000676331	-0.00968	-0.01117	-0.02191	-0.01193	-0.01112	0.00128	-0.0136	-0.00652
507.15	0.00612	-0.02787	-0.01213	-0.01388	-0.01693	0.000914085	-0.00729	-0.00514	-0.02046	-0.01001	-0.01359	0.00106	-0.01727	-0.00494
507.2	0.00347	-0.02166	-0.01388	-0.01423	-0.01856	-0.00103	-0.00369	-0.00045125	-0.01813	-0.00837	-0.01724	-0.00118	-0.01411	-0.00372
507.25	0.000740783	-0.01504	-0.01365	-0.01413	-0.01894	-0.00227	-0.000661838	0.00144	-0.01228	-0.00649	-0.02076	-0.00258	-0.01168	-0.000318846
507.3	-0.000237646	-0.00954	-0.01309	-0.01249	-0.01962	-0.00623	0.00392	0.00301	-0.00678	-0.00145	-0.02482	-0.000983332	-0.01288	0.00319
507.35	4.351e-05	-0.0043	-0.01281	-0.01227	-0.02009	-0.009	0.00645	0.0055	-0.00146	0.00426	-0.02921	-0.00356	-0.01569	0.00742
507.4	0.000851396	-0.000465459	-0.01213	-0.01438	-0.01961	-0.01084	0.00588	0.00758	0.00175	0.00458	-0.03175	-0.00591	-0.01993	0.00719
507.45	0.000612262	0.00196	-0.01045	-0.0182	-0.01876	-0.01086	0.00308	0.00906	0.00438	0.00584	-0.03285	-0.00739	-0.02493	0.00708
507.5	-0.00027125	0.00276	-0.00975	-0.01892	-0.01661	-0.01053	0.000874355	0.0093	0.00611	0.00603	-0.03297	-0.00972	-0.0276	0.00544
507.55	0.000179459	0.00118	-0.01172	-0.01879	-0.01474	-0.00963	0.000927014	0.00785	0.00734	0.0063	-0.03366	-0.0139	-0.02803	0.00195
507.6	-0.00022632	-0.00099194	-0.01249	-0.01671	-0.0124	-0.00963	-4.20176e-05	0.00734	0.00716	0.00591	-0.03442	-0.01666	-0.02681	-0.000950859
507.65	0.000866218	-0.00274	-0.01191	-0.01476	-0.00923	-0.00959	0.000420907	0.00478	0.00599	0.0086	-0.03535	-0.01916	-0.02559	-0.0045
507.7	0.0034	-0.00594	-0.01003	-0.01112	-0.00668	-0.0118	0.00129	0.00195	0.00398	0.00952	-0.03483	-0.02066	-0.02273	-0.00856
507.75	0.00547	-0.00936	-0.0085	-0.00834	-0.00563	-0.01368	0.000126059	-0.000494198	0.00286	0.00908	-0.03214	-0.01929	-0.02175	-0.01318
507.8	0.00855	-0.01262	-0.00882	-0.00576	-0.00593	-0.01732	-0.00165	-0.00449	0.00206	0.01019	-0.02526	-0.01673	-0.0199	-0.01793
507.85	0.01003	-0.01605	-0.00827	-0.00443	-0.00534	-0.01938	-0.0037	-0.00661	0.000459375	0.01037	-0.02095	-0.01333	-0.01865	-0.02228
507.9	0.00959	-0.01721	-0.00898	-0.00501	-0.0043	-0.021	-0.0038	-0.00924	-0.00319	0.00894	-0.01578	-0.01091	-0.01917	-0.02574
507.95	0.00817	-0.01696	-0.00865	-0.00457	-0.00259	-0.0242	-0.00424	-0.00953	-0.00724	0.00674	-0.00982	-0.00703	-0.02127	-0.02772
508	0.00791	-0.01716	-0.00687	-0.00262	-0.00223	-0.02459	-0.00511	-0.00865	-0.00922	0.00638	-0.00363	-0.00375	-0.02206	-0.02912
508.05	0.0085	-0.01626	-0.00552	-0.000845842	0.000244522	-0.02236	-0.00488	-0.00527	-0.00847	0.00618	0.000926212	0.00199	-0.02238	-0.02815
508.1	0.0077	-0.01333	-0.00509	-0.00159	0.000703508	-0.02048	-0.00445	-0.0027	-0.00526	0.00311	0.00523	0.00569	-0.02106	-0.02686
508.15	0.00623	-0.00966	-0.00522	-0.000818267	-4.51899e-05	-0.01895	-0.00474	-0.00143	-0.00576	-0.00331	0.00801	0.00739	-0.019	-0.02649
508.2	0.00538	-0.00824	-0.00558	-0.00171	-0.0031	-0.01844	-0.00679	-0.00234	-0.00727	-0.00904	0.01163	0.0074	-0.01348	-0.02696
508.25	0.00383	-0.0079	-0.00487	-0.00174	-0.00382	-0.01638	-0.00901	-0.004	-0.00814	-0.0131	0.01552	0.00627	-0.01198	-0.02663
508.3	0.00251	-0.00692	-0.00517	-0.000441037	-0.00359	-0.01489	-0.01176	-0.00437	-0.00797	-0.0132	0.01722	0.00526	-0.01132	-0.02457
508.35	0.000509403	-0.00499	-0.00559	-0.00116	-0.00381	-0.01098	-0.01622	-0.00406	-0.00605	-0.01151	0.01786	0.000666507	-0.00913	-0.02352
508.4	-0.00166	-0.00359	-0.00639	-0.00232	-0.00258	-0.00759	-0.01906	-0.00442	-0.00624	-0.01121	0.0179	-0.00259	-0.00907	-0.02425
508.45	-0.00322	-0.00433	-0.00633	-0.00374	-0.00088028	-0.00409	-0.02081	-0.00603	-0.00677	-0.01118	0.01925	-0.00654	-0.00698	-0.02311
508.5	-0.00426	-0.00527	-0.00936	-0.00518	-0.00148	0.000168569	-0.02265	-0.00805	-0.00905	-0.01323	0.02257	-0.0109	-0.00612	-0.02376
508.55	-0.00514	-0.00635	-0.01302	-0.00685	-0.00379	0.00638	-0.02286	-0.00954	-0.01074	-0.01236	0.02087	-0.0147	-0.00647	-0.02244
508.6	-0.00588	-0.0074	-0.01532	-0.00845	-0.005	0.01092	-0.02073	-0.00969	-0.01424	-0.00959	0.01876	-0.01402	-0.00685	-0.01969
508.65	-0.00482	-0.00668	-0.017	-0.01005	-0.00501	0.01494	-0.01545	-0.01019	-0.01887	-0.0053	0.01847	-0.01306	-0.00523	-0.01808
508.7	-0.00293	-0.00554	-0.01614	-0.01246	-0.00594	0.0173	-0.00985	-0.00785	-0.02201	-0.00253	0.01852	-0.01193	-0.0034	-0.01194
508.75	-0.00171	-0.0051	-0.01617	-0.01403	-0.00902	0.01722	-0.00551	-0.00397	-0.02145	0.00119	0.01633	-0.01009	-0.00657	-0.00802
508.8	-0.0014	-0.00442	-0.01643	-0.01467	-0.01076	0.01646	-0.0021	-0.00122	-0.02114	0.00338	0.0144	-0.00869	-0.00665	-0.00683
508.85	-0.00213	-0.00227	-0.01465	-0.01494	-0.01134	0.0157	0.00214	0.00108	-0.02194	0.00391	0.0098	-0.00534	-0.00961	-0.00785
508.9	-0.00259	0.00114	-0.01401	-0.01457	-0.01152	0.01217	0.00751	0.00272	-0.0217	0.00382	0.00684	-0.00277	-0.0138	-0.00419
508.95	-0.00123	0.00282	-0.01179	-0.01455	-0.0104	0.00717	0.01096	0.00732	-0.01929	0.00604	0.00292	0.00221	-0.01728	0.000153246
509	0.000506619	0.00383	-0.00975	-0.01265	-0.01063	0.00376	0.01293	0.01087	-0.01385	0.00898	-0.000364059	0.00562	-0.01662	0.00429
509.05	0.00117	0.00456	-0.01051	-0.01122	-0.01037	0.000789593	0.01529	0.01533	-0.00882	0.01074	-0.00313	0.00999	-0.01695	0.01137
509.1	-0.000217863	0.00462	-0.01361	-0.0116	-0.00965	-0.00274	0.01478	0.01664	-0.00562	0.01043	-0.00622	0.01074	-0.01877	0.01602
509.15	-0.00125	0.00207	-0.01792	-0.01094	-0.00832	-0.00744	0.01296	0.01521	-0.00588	0.0096	-0.00856	0.0092	-0.01986	0.01782
509.2	-0.00101	-0.00201	-0.02146	-0.01084	-0.00723	-0.01282	0.0109	0.01331	-0.0056	0.00924	-0.01027	0.00637	-0.0188	0.01538
509.25	-0.00201	-0.00317	-0.02436	-0.00883	-0.0032	-0.01589	0.00912	0.01042	-0.00418	0.00854	-0.01342	0.00179	-0.01771	0.01255
509.3	-0.00248	-0.00316	-0.02427	-0.00647	-0.000805819	-0.01683	0.00702	0.00537	-0.00234	0.00858	-0.01628	0.000975745	-0.0178	0.01073
509.35	-0.00487	-0.00426	-0.02371	-0.00556	-0.000541753	-0.01608	0.00513	0.00112	7.23786e-05	0.00878	-0.0174	0.00112	-0.01606	0.0106
509.4	-0.00695	-0.00865	-0.02391	-0.00463	-0.000245292	-0.01653	0.00367	-0.0032	0.0029	0.00719	-0.01603	0.00378	-0.01712	0.01337
509.45	-0.00882	-0.01398	-0.02248	-0.00391	-0.000229004	-0.01795	0.00179	-0.00701	0.00539	0.00556	-0.01235	0.00346	-0.01917	0.01713
509.5	-0.0092	-0.01705	-0.01908	-0.00428	-0.000416745	-0.0187	0.00121	-0.01177	0.00638	0.00459	-0.0075	0.00309	-0.02236	0.02032
509.55	-0.00818	-0.02183	-0.01555	-0.003	-0.00259	-0.01714	0.00268	-0.01468	0.00688	0.00182	-0.00418	0.00271	-0.02258	0.02251
509.6	-0.00675	-0.0251	-0.01206	-0.000912379	-0.00397	-0.01685	0.00267	-0.01752	0.0047	-0.00194	-0.00093639	0.00349	-0.02116	0.02147
509.65	-0.004	-0.02587	-0.00825	6.29375e-05	-0.0058	-0.01749	0.00344	-0.01894	0.00329	-0.00497	-0.000836457	0.0031	-0.01958	0.02152
509.7	-0.00165	-0.02587	-0.00348	-0.000188932	-0.00952	-0.01819	0.00472	-0.01885	0.00462	-0.00575	-0.00498	0.00361	-0.02108	0.02385
509.75	0.00046409	-0.02364	0.00173	0.00159	-0.01366	-0.01859	0.00424	-0.01775	0.00745	-0.00813	-0.00987	0.00291	-0.02339	0.02012
509.8	0.00308	-0.01912	0.00656	0.00353	-0.01469	-0.01893	0.00337	-0.01709	0.00861	-0.00972	-0.01251	0.00393	-0.02191	0.01689
509.85	0.00617	-0.01289	0.01083	0.00477	-0.01621	-0.01882	0.00414	-0.01551	0.0081	-0.00903	-0.01464	0.00511	-0.02062	0.01649
509.9	0.00708	-0.00726	0.01237	0.0056	-0.01764	-0.01798	0.00467	-0.01371	0.00716	-0.00943	-0.01702	0.00421	-0.01854	0.01766
509.95	0.00659	-0.00275	0.01354	0.00674	-0.01896	-0.01877	0.00425	-0.01276	0.00679	-0.00809	-0.01868	0.00182	-0.01192	0.01726
510	0.00471	0.000341334	0.01347	0.00926	-0.0202	-0.01909	0.00218	-0.01131	0.00573	-0.00774	-0.01846	0.000408082	-0.00496	0.01511
510.05	0.00137	0.00222	0.01085	0.01011	-0.01802	-0.01795	-0.00057077	-0.0093	0.00311	-0.00864	-0.01696	-0.0013	-0.00443	0.01354
510.1	-0.00153	0.0032	0.00724	0.01054	-0.01301	-0.01679	-0.00414	-0.0095	0.000334792	-0.00893	-0.01536	-0.0048	-0.0069	0.00976
510.15	-0.00277	0.00511	0.00266	0.01187	-0.01003	-0.01477	-0.00681	-0.01074	-0.00312	-0.0088	-0.01291	-0.01046	-0.00583	0.00454
510.2	-0.00235	0.00695	0.000520927	0.01161	-0.00834	-0.0133	-0.01065	-0.0105	-0.00552	-0.00868	-0.01107	-0.01291	-0.0057	-0.00121
510.25	-0.00394	0.00905	-0.00207	0.01211	-0.00421	-0.01163	-0.01374	-0.00909	-0.00925	-0.00881	-0.00775	-0.01376	-0.00519	-0.00293
510.3	-0.00611	0.00962	-0.00375	0.01299	-0.000187632	-0.0092	-0.01545	-0.01046	-0.01192	-0.00797	-0.00387	-0.01	-0.00624	-0.00366
510.35	-0.009	0.00918	-0.00633	0.01275	0.00131	-0.00782	-0.01731	-0.00801	-0.01456	-0.00616	-0.00117	-0.00414	-0.00748	-0.00528
510.4	-0.01177	0.00739	-0.00797	0.01297	0.000938715	-0.00905	-0.01758	-0.00661	-0.01771	-0.00637	0.000991917	-0.000439708	-0.01072	-0.00619
510.45	-0.0139	0.00631	-0.0075	0.01259	0.000134579	-0.00952	-0.01754	-0.00673	-0.02135	-0.00632	0.00303	-0.000946574	-0.01167	-0.00859
510.5	-0.01362	0.00478	-0.00452	0.01162	-0.000226756	-0.00927	-0.01714	-0.00788	-0.0251	-0.0081	0.00437	0.00177	-0.00965	-0.0103
510.55	-0.01266	0.00236	-0.00438	0.01187	-0.0014	-0.00826	-0.01726	-0.00703	-0.02811	-0.01292	0.00488	0.00172	-0.0068	-0.01255
510.6	-0.01091	0.00161	-0.00285	0.01102	-0.00143	-0.00869	-0.0185	-0.00598	-0.02837	-0.01451	0.00224	0.00111	-0.00563	-0.01415
510.65	-0.00959	0.000492966	-0.00184	0.00845	-0.00231	-0.0097	-0.01754	-0.00542	-0.02707	-0.01565	-0.00324	0.000244023	-0.00547	-0.01421
510.7	-0.00965	-0.00105	-0.000686663	0.00566	-0.00431	-0.00894	-0.0175	-0.00359	-0.02356	-0.01838	-0.00821	0.00194	-0.00717	-0.01661
510.75	-0.00842	-0.000477967	0.00050872	0.00261	-0.00484	-0.00858	-0.01771	0.000893261	-0.01899	-0.02177	-0.01148	0.00412	-0.00685	-0.01689
510.8	-0.00587	-0.00124	0.000398022	-0.00237	-0.00491	-0.008	-0.01662	0.00387	-0.01514	-0.02167	-0.01692	0.00869	-0.00541	-0.01662
510.85	-0.00401	-0.00213	0.00115	-0.00837	-0.00683	-0.00579	-0.014	0.0064	-0.01244	-0.02142	-0.02115	0.01014	-0.00428	-0.01806
510.9	-0.00426	-0.00152	0.00244	-0.01071	-0.00991	-0.00481	-0.01197	0.00648	-0.00794	-0.02274	-0.02637	0.008	-0.00379	-0.02017
510.95	-0.00557	-0.00116	0.0021	-0.0116	-0.01021	-0.00614	-0.01123	0.00517	-0.00364	-0.02143	-0.0313	0.00557	-0.000340251	-0.02075
511	-0.00709	-0.0019	0.000813088	-0.011	-0.00983	-0.00567	-0.01052	0.00745	0.000511086	-0.02036	-0.03461	0.00639	0.000931419	-0.01869
511.05	-0.00914	-0.00143	0.00060244	-0.01175	-0.00719	-0.00257	-0.00923	0.00904	0.00385	-0.01833	-0.03339	0.00609	0.000131211	-0.01424
511.1	-0.00835	-0.00138	-0.000167651	-0.01189	-0.00437	-0.000279718	-0.00675	0.01007	0.00806	-0.01497	-0.02964	0.00436	0.000221001	-0.01012
511.15	-0.00711	0.000462898	0.000350295	-0.01094	-0.00273	0.0018	-0.00566	0.01166	0.01035	-0.01063	-0.02462	0.00263	0.00376	-0.00641
511.2	-0.00676	0.00173	0.00237	-0.01221	0.000274467	0.00471	-0.00694	0.01324	0.01264	-0.0085	-0.01895	0.00403	0.00548	-0.00291
511.25	-0.00647	0.00234	0.00396	-0.01291	0.00518	0.00778	-0.00609	0.01384	0.0119	-0.00725	-0.0153	0.007	0.00609	0.000150659
511.3	-0.00442	0.00355	0.00556	-0.01299	0.00846	0.01104	-0.0036	0.01299	0.01028	-0.00435	-0.01377	0.01218	0.0043	0.00194
511.35	-0.00195	0.00572	0.00734	-0.01267	0.00752	0.01221	-0.00102	0.01379	0.00856	-0.00173	-0.01199	0.01729	0.00345	0.00153
511.4	-0.000309291	0.00681	0.00803	-0.01172	0.00701	0.01303	0.000374301	0.0119	0.00629	-0.00172	-0.00727	0.02045	0.00136	0.0042
511.45	5.42006e-05	0.00747	0.00716	-0.01161	0.00676	0.01271	0.00195	0.00984	0.00358	0.00141	-0.00262	0.02389	0.000845252	0.00678
511.5	0.00166	0.00597	0.00565	-0.00862	0.00571	0.01106	0.00352	0.00726	0.001	0.0032	0.000292794	0.02483	-0.000510879	0.00873
511.55	0.00338	0.00388	0.00287	-0.00536	0.00416	0.00982	0.00409	0.00404	-0.000774538	0.00388	0.00463	0.01993	-0.00102	0.00872
511.6	0.00524	0.00152	0.000747449	-0.00351	0.00203	0.00879	0.00498	-0.00206	-0.00262	0.00396	0.00749	0.01694	-0.00152	0.00527
511.65	0.00642	-0.00154	-0.00214	-0.00122	-0.002	0.00704	0.00601	-0.00868	-0.00419	0.00194	0.00752	0.0141	-0.00246	0.000568089
511.7	0.00766	-0.00458	-0.00313	-0.00152	-0.00552	0.00436	0.00678	-0.01092	-0.00333	0.000156946	0.00877	0.01233	-0.00246	-0.00248
511.75	0.01035	-0.00649	-0.00426	-0.00523	-0.00931	0.00216	0.00686	-0.0113	-0.00131	0.00179	0.00671	0.00826	-0.00106	-0.000367306
511.8	0.01354	-0.00789	-0.00505	-0.01025	-0.01295	0.000538899	0.0055	-0.01376	-0.00102	0.00279	0.00308	0.00602	-0.00203	-2.84618e-05
511.85	0.01306	-0.00934	-0.00483	-0.0141	-0.01629	-0.00286	0.00193	-0.01562	-0.00099207	0.00521	0.000786543	0.00315	-0.00431	-0.00218
511.9	0.01144	-0.00961	-0.00551	-0.01538	-0.02011	-0.00608	-0.00219	-0.01606	-0.000411327	0.00734	-0.00477	-0.00164	-0.00316	-0.00367
511.95	0.00847	-0.01221	-0.00896	-0.01844	-0.0205	-0.00944	-0.00604	-0.01585	-0.00329	0.00899	-0.01274	-0.00533	-0.00197	-0.00201
512	0.00501	-0.01441	-0.01164	-0.02119	-0.01903	-0.01124	-0.01027	-0.01266	-0.00536	0.00851	-0.01805	-0.00884	-0.00396	0.00226
512.05	0.00331	-0.0149	-0.01265	-0.02513	-0.0153	-0.00985	-0.01527	-0.01243	-0.00586	0.0057	-0.02052	-0.01341	-0.00546	0.004
512.1	0.00171	-0.01396	-0.0137	-0.02876	-0.01116	-0.01008	-0.02026	-0.01283	-0.00588	0.00226	-0.0249	-0.0182	-0.00439	0.0025
512.15	-0.000972182	-0.01232	-0.01248	-0.03136	-0.00678	-0.00889	-0.02492	-0.01051	-0.00851	0.000235638	-0.02738	-0.02116	-0.0043	0.00124
512.2	-0.00453	-0.01135	-0.01096	-0.03443	-0.002	-0.00525	-0.02903	-0.00872	-0.00945	-0.00178	-0.03023	-0.02166	-0.00618	0.00296
512.25	-0.00757	-0.01179	-0.00853	-0.03598	0.00201	-0.00332	-0.02936	-0.00759	-0.00988	-0.00336	-0.03383	-0.01868	-0.01029	0.00537
512.3	-0.00973	-0.0121	-0.00712	-0.03566	0.0024	-0.00151	-0.0283	-0.00584	-0.0105	-0.00482	-0.03569	-0.01473	-0.01245	0.00698
512.35	-0.01293	-0.01117	-0.0052	-0.03487	0.00212	-0.00229	-0.02751	-0.00462	-0.01144	-0.00575	-0.03561	-0.01053	-0.01369	0.00784
512.4	-0.01635	-0.01098	-0.00259	-0.03255	0.00168	-0.00286	-0.02675	-0.00319	-0.01368	-0.00691	-0.03189	-0.00595	-0.01616	0.01092
512.45	-0.01912	-0.0105	-0.000272562	-0.02726	-0.00167	-0.00458	-0.02401	-0.00267	-0.01652	-0.00476	-0.02769	0.000296686	-0.0171	0.01209
512.5	-0.01977	-0.0093	0.000751962	-0.02023	-0.0063	-0.00392	-0.02065	-0.00456	-0.01772	-0.00277	-0.02182	0.00291	-0.01331	0.00891
512.55	-0.01923	-0.00503	0.000587493	-0.01543	-0.00852	-0.00237	-0.01509	-0.00715	-0.02124	-0.00126	-0.01496	0.00523	-0.00795	0.00579
512.6	-0.01609	-0.0019	-0.000582454	-0.01289	-0.01156	-0.00145	-0.00904	-0.0102	-0.0241	-0.000288379	-0.00766	0.0089	-0.00423	0.00246
512.65	-0.01337	-0.000661893	0.000752728	-0.00974	-0.01404	-0.000344291	-0.00503	-0.01362	-0.02343	0.000232643	-0.000224454	0.00966	-0.00196	0.00184
512.7	-0.01062	-0.000419545	0.00308	-0.01031	-0.01682	-0.00118	-0.00329	-0.01487	-0.0216	0.000349098	0.00872	0.00873	0.000924083	0.0049
512.75	-0.00758	-0.000200318	0.0035	-0.01184	-0.01879	-0.000901373	-0.00308	-0.01529	-0.01986	0.00136	0.01469	0.00601	0.00497	0.00971
512.8	-0.0052	0.00022538	0.00312	-0.01188	-0.02005	-0.00119	-0.00259	-0.01676	-0.01867	0.000570705	0.01933	0.00296	0.00832	0.01216
512.85	-0.00458	-0.000802717	0.00188	-0.01281	-0.02099	-0.00252	-0.00555	-0.01768	-0.01745	0.00369	0.0216	-0.000897938	0.01074	0.0122
512.9	-0.00287	-0.00242	-0.000744993	-0.01355	-0.02229	-0.00157	-0.00935	-0.01843	-0.01763	0.00288	0.02035	-0.00564	0.01276	0.01503
512.95	-0.00124	-0.00363	-0.00429	-0.01545	-0.01975	-0.0018	-0.01225	-0.01809	-0.01759	-0.000315235	0.01718	-0.00811	0.0128	0.02033
513	-0.000784797	-0.00459	-0.00759	-0.01497	-0.0154	0.00149	-0.0153	-0.01782	-0.01424	-0.00272	0.01394	-0.009	0.01118	0.02455
513.05	-0.000651198	-0.00544	-0.01021	-0.01437	-0.01139	0.00743	-0.01809	-0.01661	-0.00854	-0.00659	0.01076	-0.01022	0.01183	0.024
513.1	-0.00252	-0.00697	-0.01279	-0.01311	-0.00647	0.01195	-0.01962	-0.01317	-0.00432	-0.00855	0.00832	-0.00958	0.01165	0.02324
513.15	-0.00467	-0.0095	-0.0144	-0.00908	-0.00142	0.01577	-0.01937	-0.00777	-0.000617515	-0.01174	0.00902	-0.00744	0.00855	0.02305
513.2	-0.00732	-0.01363	-0.0157	-0.00509	0.00196	0.01832	-0.01828	-0.00487	0.00425	-0.01409	0.00746	-0.00927	0.00468	0.02408
513.25	-0.01013	-0.01768	-0.01514	-0.00177	0.00463	0.01935	-0.01553	-0.00387	0.00714	-0.0167	0.00662	-0.01136	0.00141	0.02012
513.3	-0.01132	-0.01958	-0.01241	0.000859846	0.00547	0.0212	-0.01308	-0.00205	0.00739	-0.01708	0.00533	-0.01162	0.000430816	0.01915
513.35	-0.01191	-0.01815	-0.00982	0.00253	0.00682	0.02257	-0.01057	0.000992298	0.00788	-0.01741	0.00507	-0.01061	-0.000227687	0.02141
513.4	-0.01227	-0.01697	-0.00786	0.00497	0.00883	0.02446	-0.00778	0.00296	0.00907	-0.01801	0.00722	-0.00742	0.00207	0.02148
513.45	-0.01111	-0.01488	-0.00716	0.00827	0.01014	0.02589	-0.00531	0.00264	0.01008	-0.01496	0.01017	-0.00173	0.00364	0.01687
513.5	-0.00981	-0.01122	-0.00808	0.00983	0.01206	0.0287	-0.00206	0.00287	0.01191	-0.01058	0.01399	0.00221	0.00766	0.01157
513.55	-0.00899	-0.00667	-0.0097	0.0103	0.01427	0.03127	0.000663672	0.00206	0.01446	-0.00679	0.01732	0.00574	0.01051	0.00917
513.6	-0.00784	-0.00471	-0.01035	0.0112	0.01479	0.03056	0.00151	0.000228036	0.01806	-0.00342	0.0219	0.00785	0.01291	0.00683
513.65	-0.0067	-0.00222	-0.00882	0.01177	0.01425	0.02976	0.00199	-0.0026	0.02185	0.0015	0.02557	0.00943	0.01751	0.00563
513.7	-0.00441	0.00149	-0.00935	0.01159	0.01239	0.03067	0.00189	-0.00302	0.02526	0.00634	0.02839	0.00944	0.02366	0.00692
513.75	-0.00174	0.0059	-0.01015	0.01109	0.011	0.03263	0.00236	-0.00366	0.02611	0.0123	0.0283	0.00842	0.02841	0.01044
513.8	-0.000236341	0.01056	-0.00844	0.01013	0.00953	0.03372	0.0048	-0.00417	0.02818	0.01969	0.02656	0.00932	0.0303	0.01398
513.85	0.000688661	0.0144	-0.00574	0.00829	0.00918	0.03432	0.00502	-0.00178	0.02941	0.02634	0.02582	0.0126	0.03159	0.02065
513.9	0.00167	0.01735	-0.0021	0.00865	0.0092	0.03517	0.00386	0.00184	0.0291	0.03031	0.02369	0.01901	0.0338	0.0281
513.95	0.00445	0.02016	0.000769307	0.01067	0.01067	0.03605	0.00562	0.00675	0.03023	0.0341	0.02185	0.0275	0.03719	0.03576
514	0.00592	0.02206	0.00287	0.01581	0.01199	0.04058	0.00734	0.01139	0.03292	0.03953	0.02082	0.0347	0.0391	0.04261
514.05	0.00853	0.02302	0.00653	0.02056	0.01423	0.04556	0.00992	0.019	0.03618	0.04479	0.02514	0.04018	0.03929	0.04689
514.1	0.0124	0.02147	0.0091	0.02586	0.01898	0.04831	0.0147	0.02604	0.03764	0.051	0.03225	0.04528	0.04089	0.05183
514.15	0.01605	0.02036	0.01364	0.0319	0.02226	0.04772	0.01964	0.032	0.03898	0.0543	0.03754	0.0491	0.04185	0.05529
514.2	0.01828	0.01851	0.01907	0.03436	0.02493	0.04598	0.02513	0.03528	0.03881	0.05811	0.04003	0.04882	0.04525	0.05787
514.25	0.02046	0.01677	0.02565	0.03575	0.02651	0.04455	0.03005	0.03901	0.0373	0.06174	0.0432	0.05273	0.05171	0.06013
514.3	0.02329	0.01691	0.03176	0.03471	0.02836	0.04444	0.0347	0.04334	0.037	0.06427	0.04695	0.0569	0.06088	0.06777
514.35	0.02624	0.01605	0.03488	0.03519	0.03195	0.04564	0.03803	0.0479	0.03837	0.06515	0.05143	0.06037	0.07127	0.0741
514.4	0.02844	0.0137	0.03946	0.03784	0.03561	0.04845	0.04153	0.04872	0.04005	0.06667	0.05803	0.06567	0.08099	0.07723
514.45	0.0318	0.01154	0.04252	0.04084	0.04063	0.05211	0.04327	0.05067	0.04411	0.06964	0.06501	0.07354	0.08712	0.07744
514.5	0.03424	0.01248	0.04653	0.04415	0.04504	0.05615	0.0466	0.05328	0.05031	0.07261	0.07306	0.08046	0.09516	0.08205
514.55	0.03583	0.01661	0.05169	0.04924	0.04799	0.06153	0.05013	0.0557	0.0585	0.07704	0.07835	0.08556	0.10408	0.08957
514.6	0.03978	0.02168	0.05673	0.05495	0.0514	0.06613	0.05326	0.05998	0.06406	0.08103	0.08384	0.09196	0.11303	0.09762
514.65	0.04405	0.03039	0.06335	0.05999	0.05441	0.07228	0.05644	0.06619	0.06942	0.0855	0.08916	0.09843	0.12266	0.10885
514.7	0.048	0.04038	0.07107	0.06455	0.05972	0.07696	0.05953	0.07407	0.07471	0.08995	0.09477	0.10336	0.13166	0.12161
514.75	0.05163	0.05094	0.08088	0.06802	0.06713	0.08103	0.06473	0.08254	0.08015	0.09728	0.10282	0.10779	0.13946	0.13661
514.8	0.05314	0.06133	0.09157	0.07403	0.0768	0.08341	0.07232	0.0932	0.08806	0.10721	0.11201	0.11307	0.14841	0.15221
514.85	0.05625	0.07216	0.10026	0.08277	0.08562	0.08561	0.07879	0.10474	0.0952	0.11461	0.12167	0.11975	0.16021	0.16703
514.9	0.06112	0.08415	0.10666	0.09177	0.09274	0.08747	0.0861	0.11459	0.10311	0.12365	0.1326	0.12658	0.1706	0.18096
514.95	0.06853	0.09579	0.11299	0.10304	0.10035	0.09268	0.09787	0.1233	0.11303	0.13227	0.14517	0.13474	0.18072	0.19715
515	0.07628	0.1068	0.11987	0.11471	0.10895	0.10136	0.10886	0.13282	0.12314	0.14386	0.15641	0.14376	0.1899	0.21409
515.05	0.08502	0.11513	0.12634	0.1247	0.11875	0.11091	0.12044	0.14338	0.13486	0.15353	0.16968	0.15278	0.19748	0.22944
515.1	0.09278	0.12202	0.13134	0.13423	0.1304	0.11824	0.13252	0.15274	0.14611	0.16228	0.18132	0.16298	0.20694	0.24253
515.15	0.09991	0.12983	0.13731	0.14289	0.13952	0.12075	0.14188	0.16162	0.15533	0.17145	0.19004	0.1727	0.21391	0.25253
515.2	0.10746	0.13567	0.14228	0.14942	0.14683	0.12404	0.15126	0.16869	0.16184	0.18093	0.19769	0.18022	0.22092	0.26207
515.25	0.11719	0.13922	0.14619	0.15552	0.15478	0.1295	0.15812	0.17669	0.16768	0.18901	0.20481	0.19009	0.22831	0.27526
515.3	0.12559	0.14296	0.14948	0.16204	0.16469	0.13961	0.16605	0.18561	0.17469	0.19847	0.21104	0.20188	0.23767	0.28627
515.35	0.13468	0.14542	0.15157	0.17321	0.17382	0.15092	0.17352	0.1948	0.18118	0.20855	0.21697	0.21473	0.24508	0.29689
515.4	0.14556	0.14819	0.15501	0.18543	0.18143	0.16437	0.18153	0.20264	0.19281	0.21804	0.22473	0.22841	0.24724	0.30661
515.45	0.15713	0.15358	0.15586	0.1959	0.19024	0.17874	0.18978	0.21302	0.20659	0.22907	0.23241	0.24166	0.25084	0.31615
515.5	0.16808	0.16097	0.15993	0.20667	0.19624	0.19468	0.19927	0.22491	0.21928	0.24158	0.24009	0.25299	0.25837	0.32695
515.55	0.17906	0.17057	0.16703	0.21664	0.2013	0.21099	0.20817	0.23797	0.23347	0.25355	0.24723	0.26414	0.26711	0.33755
515.6	0.18921	0.18091	0.17436	0.22548	0.20795	0.22453	0.21754	0.25111	0.24816	0.26493	0.25662	0.27706	0.27795	0.34805
515.65	0.19575	0.19315	0.18437	0.23491	0.21738	0.23587	0.22817	0.26361	0.26201	0.27546	0.26738	0.28825	0.29036	0.35892
515.7	0.20177	0.20582	0.19665	0.24318	0.22951	0.24573	0.24007	0.27576	0.27691	0.28806	0.27646	0.30094	0.30641	0.36903
515.75	0.20822	0.2199	0.20853	0.2541	0.24031	0.25617	0.25285	0.28827	0.29214	0.30335	0.28935	0.31424	0.32499	0.38219
515.8	0.21555	0.23365	0.22164	0.26739	0.25056	0.26644	0.26888	0.30246	0.30602	0.31875	0.30487	0.32968	0.34506	0.39574
515.85	0.2263	0.24832	0.23572	0.27942	0.26028	0.27908	0.28793	0.31706	0.32135	0.33078	0.32316	0.34653	0.36839	0.40824
515.9	0.23882	0.26317	0.25296	0.28967	0.27278	0.29512	0.30973	0.33367	0.3365	0.34438	0.34153	0.36387	0.39214	0.42403
515.95	0.25308	0.27696	0.27248	0.30284	0.28574	0.31346	0.3312	0.35203	0.35199	0.35743	0.35607	0.38381	0.41554	0.44001
516	0.26708	0.29071	0.29235	0.31532	0.29968	0.33151	0.35109	0.36897	0.36712	0.3728	0.37073	0.40285	0.43781	0.4558
516.05	0.28076	0.30568	0.31101	0.32717	0.31614	0.34695	0.36817	0.38408	0.38286	0.38727	0.38785	0.41962	0.45761	0.47112
516.1	0.29564	0.32012	0.32859	0.33982	0.33409	0.35822	0.38443	0.39817	0.39574	0.40402	0.40551	0.43249	0.47737	0.4845
516.15	0.31187	0.33414	0.3447	0.35153	0.3512	0.36745	0.39866	0.41038	0.40273	0.41978	0.41919	0.44462	0.49399	0.49639
516.2	0.32704	0.34491	0.36027	0.36216	0.36612	0.37929	0.41173	0.42274	0.40704	0.43205	0.43166	0.45758	0.50987	0.51365
516.25	0.34075	0.35441	0.37437	0.37259	0.38106	0.39147	0.42192	0.4348	0.41172	0.44491	0.44179	0.47383	0.52578	0.53339
516.3	0.3536	0.36398	0.38667	0.38534	0.39708	0.40478	0.43397	0.44694	0.41664	0.45963	0.44874	0.48912	0.54175	0.55217
516.35	0.36776	0.37329	0.39569	0.3978	0.41123	0.41677	0.444	0.45709	0.42335	0.47302	0.45975	0.50038	0.55346	0.57144
516.4	0.38155	0.38121	0.40297	0.40758	0.42383	0.43079	0.45411	0.46721	0.435	0.48626	0.47514	0.51297	0.5634	0.58993
516.45	0.39364	0.38897	0.40956	0.41756	0.43492	0.44522	0.46651	0.47751	0.4464	0.49936	0.49036	0.52646	0.57522	0.60631
516.5	0.4037	0.39553	0.41693	0.4259	0.44729	0.45775	0.47718	0.4889	0.45984	0.51017	0.50444	0.54021	0.58563	0.62207
516.55	0.41144	0.4025	0.42526	0.43502	0.45919	0.46908	0.48596	0.49858	0.47608	0.5203	0.52124	0.55495	0.59271	0.64007
516.6	0.41694	0.4098	0.43131	0.44537	0.47062	0.47845	0.49497	0.50788	0.49255	0.5327	0.53708	0.57047	0.60277	0.6572
516.65	0.42308	0.41888	0.43675	0.45682	0.48174	0.48782	0.50395	0.51756	0.50669	0.54363	0.55114	0.58566	0.61544	0.67317
516.7	0.43206	0.42811	0.44467	0.46983	0.49016	0.49771	0.5134	0.52895	0.5229	0.55576	0.56408	0.60267	0.62775	0.68861
516.75	0.44233	0.4375	0.45269	0.48449	0.49577	0.50802	0.52478	0.54439	0.53854	0.56808	0.58102	0.61974	0.6382	0.70495
516.8	0.45285	0.44837	0.46293	0.49689	0.50392	0.52172	0.53954	0.5602	0.55476	0.58035	0.59962	0.63558	0.64929	0.72276
516.85	0.46349	0.45881	0.47506	0.5099	0.516	0.53645	0.55593	0.57585	0.57336	0.59349	0.61773	0.65274	0.66344	0.73957
516.9	0.47485	0.46933	0.49111	0.52489	0.52763	0.55304	0.57326	0.59103	0.59538	0.60976	0.63471	0.67099	0.67856	0.75418
516.95	0.48658	0.48154	0.50657	0.54068	0.53738	0.57137	0.59044	0.60343	0.61893	0.62474	0.65284	0.68902	0.6911	0.76532
517	0.49806	0.4955	0.52195	0.55529	0.55016	0.58905	0.6103	0.61327	0.64017	0.63943	0.67277	0.70378	0.70492	0.77706
517.05	0.50998	0.50999	0.5352	0.56937	0.56482	0.60281	0.62751	0.62352	0.65796	0.65328	0.69214	0.71645	0.71903	0.78809
517.1	0.5212	0.52167	0.54667	0.5833	0.57912	0.61672	0.64447	0.63553	0.67251	0.6673	0.71168	0.72585	0.73374	0.79758
517.15	0.5315	0.53431	0.55887	0.59566	0.59359	0.63025	0.65842	0.64696	0.68359	0.68117	0.72694	0.7389	0.74599	0.80779
517.2	0.54059	0.54681	0.57192	0.60641	0.6059	0.64436	0.67203	0.6597	0.69361	0.69624	0.74408	0.75217	0.76126	0.82059
517.25	0.55266	0.55978	0.58489	0.61907	0.61896	0.6586	0.68591	0.67234	0.70264	0.71218	0.75807	0.76465	0.77619	0.83113
517.3	0.56452	0.57223	0.5976	0.63266	0.63312	0.67358	0.70183	0.68591	0.71279	0.72708	0.77335	0.77415	0.78661	0.8411
517.35	0.57498	0.58628	0.60774	0.64486	0.64569	0.68641	0.71662	0.6991	0.72778	0.73936	0.79379	0.78539	0.79452	0.84772
517.4	0.58508	0.60065	0.61887	0.65774	0.65864	0.6984	0.7313	0.71164	0.7438	0.74961	0.81184	0.79518	0.8029	0.85379
517.45	0.59529	0.61634	0.63202	0.67084	0.67345	0.70792	0.74394	0.72438	0.75892	0.7585	0.82464	0.80443	0.81278	0.85852
517.5	0.60536	0.63214	0.64512	0.68294	0.68759	0.71648	0.7529	0.74047	0.77349	0.76822	0.83625	0.81345	0.82223	0.86493
517.55	0.61482	0.64705	0.65778	0.69591	0.69789	0.7279	0.7609	0.75513	0.78516	0.78036	0.84771	0.82348	0.82922	0.8694
517.6	0.62565	0.66217	0.66977	0.70766	0.70456	0.74062	0.77149	0.76934	0.79621	0.79419	0.85476	0.83584	0.83681	0.87199
517.65	0.63906	0.67577	0.68311	0.7202	0.71209	0.75376	0.78187	0.78474	0.80777	0.80527	0.85936	0.8479	0.8419	0.87616
517.7	0.6515	0.69005	0.69775	0.73199	0.72232	0.76929	0.79295	0.8026	0.82168	0.81536	0.86444	0.85616	0.84462	0.87933
517.75	0.66468	0.70508	0.71267	0.74414	0.73539	0.78477	0.80638	0.82152	0.83349	0.82632	0.86844	0.86323	0.84748	0.88257
517.8	0.67897	0.72156	0.72848	0.7581	0.75035	0.80038	0.82036	0.83724	0.84459	0.8395	0.87498	0.8694	0.85171	0.88677
517.85	0.69661	0.73623	0.74517	0.77762	0.76801	0.81407	0.83503	0.85237	0.85656	0.85409	0.88288	0.87673	0.85772	0.88991
517.9	0.71691	0.75006	0.76357	0.7968	0.78491	0.82847	0.85164	0.86673	0.86988	0.86684	0.89012	0.88552	0.86429	0.88917
517.95	0.7386	0.76488	0.77924	0.81335	0.80177	0.84218	0.86848	0.87893	0.8805	0.87754	0.89563	0.89601	0.87115	0.88718
518	0.7594	0.7804	0.79346	0.83149	0.82004	0.8556	0.88524	0.89276	0.88872	0.88878	0.89825	0.90418	0.87487	0.88828
518.05	0.78074	0.79515	0.80779	0.85078	0.83828	0.8688	0.89858	0.90641	0.89784	0.89969	0.90054	0.9134	0.87887	0.88999
518.1	0.80382	0.80891	0.82268	0.86658	0.85713	0.88263	0.9092	0.92047	0.90863	0.91089	0.90387	0.9202	0.88403	0.8928
518.15	0.82869	0.82454	0.83823	0.8811	0.87409	0.89457	0.91894	0.93096	0.91808	0.92115	0.90573	0.92818	0.88898	0.89247
518.2	0.85404	0.84121	0.85525	0.89591	0.89109	0.90792	0.93015	0.93935	0.92482	0.93218	0.91064	0.9328	0.89555	0.89072
518.25	0.87851	0.85765	0.8729	0.91211	0.90801	0.92037	0.94072	0.9455	0.93012	0.94125	0.91577	0.93222	0.89771	0.88797
518.3	0.89912	0.87337	0.88778	0.92569	0.92309	0.92901	0.95061	0.94962	0.93716	0.94777	0.92187	0.92873	0.89614	0.88516
518.35	0.91832	0.8898	0.90009	0.93617	0.93389	0.9334	0.95702	0.9489	0.94262	0.94797	0.92299	0.92425	0.89785	0.87761
518.4	0.93534	0.90599	0.91449	0.94564	0.94119	0.93476	0.95928	0.9449	0.94466	0.94469	0.91864	0.91593	0.90047	0.86596
518.45	0.94782	0.92104	0.92678	0.95005	0.94723	0.93313	0.9579	0.93949	0.94314	0.94202	0.91367	0.90736	0.90419	0.85129
518.5	0.95654	0.9336	0.93501	0.95351	0.94861	0.93311	0.95236	0.93184	0.93922	0.93636	0.90984	0.89761	0.90138	0.83391
518.55	0.96152	0.94208	0.93926	0.95336	0.94707	0.93414	0.94661	0.91937	0.93153	0.92798	0.90509	0.88837	0.89412	0.81372
518.6	0.96251	0.94667	0.94373	0.94868	0.941	0.93456	0.94134	0.90758	0.92475	0.91896	0.89891	0.88038	0.88525	0.79528
518.65	0.96055	0.94915	0.94591	0.94289	0.93481	0.93474	0.93277	0.89783	0.91737	0.90631	0.89334	0.86523	0.87356	0.77586
518.7	0.95558	0.95245	0.94233	0.93503	0.92648	0.9345	0.92227	0.88667	0.90698	0.89218	0.88682	0.84714	0.86018	0.75271
518.75	0.94963	0.95122	0.937	0.92592	0.91671	0.92732	0.91004	0.87276	0.89343	0.87769	0.8789	0.83182	0.84348	0.72897
518.8	0.9419	0.94437	0.92937	0.91582	0.90607	0.9149	0.89369	0.85808	0.876	0.86261	0.87052	0.81925	0.82399	0.70672
518.85	0.93227	0.93438	0.91692	0.90389	0.895	0.89655	0.8754	0.84248	0.85646	0.84468	0.85937	0.80543	0.8053	0.68607
518.9	0.91967	0.91972	0.89892	0.88745	0.88148	0.87535	0.85803	0.82678	0.83637	0.823	0.84429	0.7919	0.78422	0.66476
518.95	0.90301	0.90207	0.87639	0.87209	0.86495	0.85243	0.83801	0.80935	0.81471	0.80123	0.82611	0.77748	0.758	0.64387
519	0.8829	0.88214	0.85164	0.85812	0.8463	0.83004	0.81568	0.79053	0.7913	0.78014	0.80594	0.76111	0.72692	0.62672
519.05	0.86225	0.86053	0.8242	0.84144	0.826	0.80508	0.7913	0.76892	0.77013	0.75815	0.78449	0.74376	0.69795	0.60839
519.1	0.8423	0.83664	0.79513	0.82092	0.8041	0.77793	0.76554	0.74584	0.7476	0.73738	0.76179	0.72444	0.66917	0.59087
519.15	0.81998	0.81347	0.76814	0.8016	0.78022	0.75157	0.73948	0.7203	0.72308	0.71787	0.73743	0.70561	0.64165	0.57356
519.2	0.79515	0.79155	0.74338	0.78085	0.75702	0.72567	0.71342	0.69584	0.69699	0.69915	0.7154	0.68423	0.61603	0.56028
519.25	0.76808	0.76894	0.71781	0.7588	0.73131	0.69937	0.68866	0.67247	0.67092	0.67954	0.69304	0.66335	0.59467	0.5461
519.3	0.73885	0.74488	0.69332	0.73521	0.70486	0.67304	0.665	0.6488	0.64679	0.65976	0.66894	0.64318	0.57809	0.53173
519.35	0.71015	0.71926	0.66974	0.70963	0.67816	0.64769	0.63996	0.62273	0.62143	0.63893	0.64393	0.62452	0.5653	0.51487
519.4	0.68145	0.69535	0.64724	0.68477	0.65174	0.62336	0.61465	0.59612	0.59803	0.61846	0.62105	0.60586	0.55231	0.50078
519.45	0.65485	0.6732	0.62449	0.66061	0.6284	0.60118	0.59048	0.57071	0.57546	0.59999	0.60028	0.58802	0.54037	0.48801
519.5	0.62976	0.65227	0.60385	0.63784	0.6049	0.58407	0.56858	0.54602	0.55481	0.58063	0.5808	0.57159	0.52891	0.47581
519.55	0.60371	0.63006	0.58688	0.61356	0.58098	0.56997	0.54959	0.52458	0.53394	0.56052	0.56145	0.55759	0.51758	0.46669
519.6	0.57658	0.60684	0.57184	0.58925	0.55468	0.55904	0.53225	0.50643	0.51667	0.54043	0.54246	0.54112	0.5056	0.45778
519.65	0.55175	0.58537	0.55349	0.5652	0.53071	0.54812	0.51384	0.4867	0.50037	0.51793	0.52249	0.52118	0.49336	0.44582
519.7	0.5296	0.56356	0.5329	0.54024	0.50895	0.53335	0.49534	0.46632	0.48256	0.49482	0.49986	0.5028	0.48333	0.43096
519.75	0.50922	0.54023	0.51528	0.51441	0.49085	0.51622	0.47693	0.44682	0.46498	0.47347	0.47774	0.48596	0.47306	0.41752
519.8	0.49072	0.51624	0.49689	0.49189	0.47388	0.49874	0.45704	0.42919	0.44499	0.45424	0.45556	0.47246	0.46018	0.40435
519.85	0.473	0.49465	0.47556	0.46968	0.45687	0.47835	0.44053	0.4117	0.42448	0.43282	0.43485	0.45585	0.44666	0.39209
519.9	0.45733	0.47329	0.45366	0.44979	0.44027	0.45839	0.42766	0.39528	0.40676	0.41307	0.4133	0.43919	0.42961	0.37786
519.95	0.44107	0.4526	0.43354	0.43346	0.42388	0.43937	0.41483	0.38211	0.39057	0.39876	0.39304	0.42279	0.40694	0.36257
520	0.42607	0.43253	0.41461	0.41731	0.40727	0.41986	0.40223	0.36709	0.37467	0.3856	0.37338	0.40585	0.38642	0.34807
520.05	0.41396	0.41352	0.3977	0.40088	0.39125	0.40078	0.39096	0.35182	0.3609	0.37364	0.35244	0.38691	0.36907	0.33259
520.1	0.40535	0.39596	0.38341	0.38636	0.37567	0.38257	0.38269	0.34163	0.35042	0.36344	0.33529	0.37055	0.35472	0.31856
520.15	0.39432	0.38276	0.37099	0.37444	0.36079	0.3681	0.37316	0.33347	0.34302	0.35527	0.32177	0.3585	0.34224	0.30776
520.2	0.38309	0.37099	0.3591	0.36422	0.34802	0.35683	0.3642	0.32807	0.33648	0.34817	0.31412	0.34738	0.33185	0.30086
520.25	0.37215	0.35988	0.34828	0.3561	0.33589	0.34821	0.35706	0.32254	0.33072	0.3429	0.30877	0.33984	0.32477	0.29509
520.3	0.361	0.35078	0.34008	0.34864	0.32612	0.34056	0.35142	0.3165	0.32815	0.3397	0.30636	0.33534	0.32001	0.29539
520.35	0.35208	0.3439	0.33238	0.34247	0.31679	0.33425	0.34507	0.31293	0.32803	0.3375	0.30624	0.33281	0.31573	0.29928
520.4	0.34265	0.33996	0.32643	0.33886	0.30925	0.33044	0.34091	0.31101	0.32892	0.33455	0.30673	0.33144	0.30949	0.30656
520.45	0.3344	0.33706	0.32279	0.33559	0.30488	0.32631	0.3369	0.30878	0.33074	0.33194	0.30932	0.33179	0.3088	0.31477
520.5	0.32536	0.33446	0.31973	0.33133	0.30237	0.32406	0.33336	0.30685	0.33185	0.32765	0.31372	0.33243	0.31197	0.32249
520.55	0.31393	0.3316	0.31499	0.32817	0.30061	0.32148	0.32871	0.30559	0.33157	0.32122	0.31662	0.33241	0.31401	0.33204
520.6	0.30231	0.32836	0.30838	0.32547	0.29938	0.31903	0.32375	0.30274	0.33245	0.31418	0.31817	0.32831	0.31555	0.33898
520.65	0.29332	0.32498	0.30122	0.32247	0.29856	0.31675	0.3192	0.29852	0.33179	0.30663	0.32011	0.32567	0.3187	0.34312
520.7	0.28602	0.32107	0.29641	0.32225	0.29702	0.31395	0.31547	0.29824	0.33092	0.2997	0.32418	0.32611	0.32424	0.34656
520.75	0.28143	0.31781	0.29308	0.32227	0.29651	0.31261	0.31233	0.29668	0.32926	0.29602	0.32792	0.3294	0.33026	0.35221
520.8	0.27921	0.31457	0.28996	0.32197	0.29695	0.3115	0.30852	0.29421	0.32435	0.29234	0.33106	0.33403	0.33489	0.35578
520.85	0.27933	0.31183	0.28804	0.31839	0.29669	0.31089	0.30589	0.29283	0.32084	0.28832	0.33174	0.33671	0.33858	0.35984
520.9	0.28201	0.30847	0.28685	0.31434	0.29584	0.31257	0.30449	0.2912	0.31868	0.28686	0.32947	0.33956	0.34136	0.36073
520.95	0.28414	0.30358	0.28921	0.31151	0.29672	0.31424	0.3045	0.29096	0.31508	0.28782	0.32769	0.34006	0.34225	0.35884
521	0.28701	0.29679	0.29409	0.30932	0.29815	0.31473	0.304	0.28908	0.30941	0.28775	0.32545	0.33817	0.34639	0.35503
521.05	0.2903	0.28971	0.29751	0.30756	0.30006	0.31233	0.30357	0.28677	0.30402	0.28787	0.32147	0.3344	0.35034	0.34836
521.1	0.29293	0.28538	0.29834	0.309	0.30246	0.30949	0.30464	0.28778	0.30165	0.28938	0.3228	0.33437	0.35182	0.34358
521.15	0.29315	0.28338	0.29877	0.31067	0.30409	0.30838	0.30306	0.28745	0.30013	0.292	0.3231	0.33505	0.35051	0.34006
521.2	0.29334	0.28097	0.3003	0.31247	0.30463	0.30641	0.30207	0.28788	0.29768	0.29417	0.32379	0.33414	0.3469	0.33734
521.25	0.29202	0.28053	0.30102	0.31315	0.30279	0.30328	0.30054	0.28809	0.29569	0.29714	0.32387	0.3368	0.3421	0.33591
521.3	0.2899	0.28235	0.3022	0.31427	0.30097	0.29963	0.30022	0.2884	0.29644	0.30117	0.32301	0.34018	0.33938	0.33662
521.35	0.28748	0.28527	0.30287	0.31518	0.30051	0.2974	0.29846	0.29027	0.30018	0.30456	0.32099	0.34247	0.33467	0.33456
521.4	0.28394	0.28772	0.30247	0.31328	0.30289	0.29508	0.29837	0.29027	0.3028	0.30955	0.31825	0.34186	0.33167	0.33221
521.45	0.28112	0.28876	0.30229	0.31096	0.30519	0.29191	0.29935	0.28964	0.30529	0.31583	0.31827	0.33939	0.32995	0.33035
521.5	0.27902	0.29061	0.30176	0.31282	0.30918	0.29156	0.30313	0.29198	0.30872	0.32236	0.32037	0.33746	0.3271	0.32993
521.55	0.276	0.29354	0.29997	0.31639	0.31559	0.29411	0.30803	0.29509	0.31498	0.32732	0.32231	0.33703	0.32121	0.33477
521.6	0.27391	0.29606	0.29813	0.31952	0.3228	0.29973	0.31462	0.29932	0.32367	0.33148	0.32631	0.33644	0.31631	0.33904
521.65	0.27536	0.29809	0.29791	0.32352	0.3282	0.3062	0.32294	0.30588	0.33466	0.33709	0.33378	0.33882	0.31794	0.34395
521.7	0.27824	0.30132	0.29844	0.32635	0.3328	0.31277	0.32928	0.31514	0.3453	0.34268	0.34396	0.34373	0.32501	0.35337
521.75	0.28276	0.30507	0.29949	0.3266	0.3393	0.32172	0.33445	0.32118	0.35247	0.35022	0.35129	0.34736	0.33294	0.36207
521.8	0.28902	0.30996	0.30339	0.32745	0.34701	0.33275	0.33823	0.32538	0.35979	0.35713	0.35756	0.35141	0.33981	0.37021
521.85	0.2972	0.31544	0.30783	0.32917	0.35325	0.34411	0.34156	0.33242	0.36982	0.36446	0.36117	0.35685	0.34844	0.37774
521.9	0.30611	0.32071	0.31261	0.33177	0.35857	0.35429	0.34689	0.33871	0.37685	0.37086	0.36492	0.36342	0.36019	0.384
521.95	0.3138	0.32642	0.3209	0.33533	0.3655	0.36308	0.35161	0.34483	0.38154	0.37824	0.37039	0.36794	0.37222	0.39195
522	0.32045	0.33249	0.32941	0.3389	0.37224	0.36917	0.35488	0.35127	0.38621	0.38546	0.37473	0.37222	0.38736	0.4023
522.05	0.32688	0.33913	0.33655	0.34136	0.378	0.37269	0.35964	0.35535	0.39268	0.38951	0.37873	0.37888	0.40192	0.41268
522.1	0.33409	0.34858	0.34565	0.34443	0.38332	0.37545	0.366	0.35933	0.39997	0.39427	0.3846	0.38816	0.41609	0.42265
522.15	0.34101	0.3564	0.35676	0.35042	0.38827	0.37911	0.37481	0.36242	0.40595	0.39916	0.38848	0.39834	0.4304	0.43194
522.2	0.34782	0.3631	0.36645	0.35862	0.39191	0.38224	0.38463	0.36788	0.40868	0.40488	0.39178	0.4094	0.44495	0.4407
522.25	0.35558	0.37034	0.37461	0.36761	0.3937	0.38431	0.39246	0.37555	0.41164	0.41305	0.39744	0.42381	0.46033	0.45234
522.3	0.36532	0.37912	0.38278	0.37669	0.39521	0.38892	0.40042	0.38388	0.41311	0.42168	0.40271	0.43888	0.47562	0.46334
522.35	0.37537	0.3867	0.38911	0.38571	0.39821	0.394	0.40801	0.39374	0.41571	0.43039	0.41069	0.45251	0.48822	0.47413
522.4	0.3856	0.39149	0.39496	0.39429	0.40053	0.39961	0.41663	0.40445	0.41895	0.44247	0.41952	0.46378	0.49943	0.48551
522.45	0.39542	0.39468	0.40089	0.40511	0.40554	0.40733	0.4257	0.41832	0.42461	0.45343	0.42987	0.47661	0.50441	0.49687
522.5	0.40312	0.39988	0.40609	0.41669	0.4115	0.41619	0.43501	0.43142	0.43334	0.46354	0.44237	0.49195	0.51038	0.51039
522.55	0.41091	0.40559	0.40841	0.42689	0.41988	0.42502	0.44319	0.44346	0.44426	0.47378	0.45468	0.50699	0.51613	0.52447
522.6	0.4186	0.41038	0.41102	0.4362	0.42825	0.43254	0.45087	0.45473	0.45525	0.48484	0.47038	0.52128	0.52586	0.53875
522.65	0.42607	0.41624	0.41564	0.44368	0.43443	0.44215	0.45935	0.46612	0.46501	0.4945	0.4859	0.53341	0.53731	0.55515
522.7	0.43257	0.42478	0.42056	0.44832	0.4423	0.45315	0.46688	0.47738	0.47244	0.50276	0.49993	0.54154	0.55052	0.56998
522.75	0.43791	0.43471	0.42667	0.45398	0.45113	0.46625	0.47506	0.48512	0.47949	0.50964	0.50962	0.55068	0.56145	0.58357
522.8	0.44388	0.4454	0.43367	0.46274	0.4603	0.48011	0.48354	0.49292	0.49108	0.51645	0.5191	0.55958	0.57004	0.59818
522.85	0.44844	0.45584	0.43985	0.47296	0.46831	0.4929	0.49232	0.50416	0.50499	0.52414	0.52678	0.56728	0.57936	0.60787
522.9	0.45184	0.46738	0.44677	0.48308	0.47609	0.50462	0.50076	0.51354	0.51784	0.53452	0.53477	0.57243	0.58644	0.61926
522.95	0.45234	0.47864	0.45384	0.49172	0.48379	0.5171	0.51026	0.52129	0.53142	0.54657	0.54434	0.57551	0.59209	0.63175
523	0.4529	0.48869	0.45996	0.50081	0.49166	0.52931	0.52063	0.52808	0.54726	0.55916	0.55027	0.57774	0.5998	0.64031
523.05	0.45407	0.49658	0.46725	0.51091	0.49917	0.54284	0.53018	0.53485	0.56222	0.56952	0.55496	0.58206	0.60606	0.64769
523.1	0.45685	0.50412	0.47813	0.5235	0.50701	0.55468	0.54236	0.54148	0.57219	0.57922	0.55938	0.58849	0.61292	0.6529
523.15	0.46286	0.50925	0.49004	0.53873	0.5172	0.56727	0.55743	0.55109	0.57971	0.58849	0.56671	0.59736	0.61938	0.66088
523.2	0.47139	0.51585	0.5015	0.55465	0.52807	0.58108	0.57148	0.56373	0.58805	0.60136	0.57536	0.60804	0.62519	0.67077
523.25	0.48358	0.52382	0.51437	0.5697	0.53858	0.59587	0.58545	0.57519	0.59794	0.61706	0.58901	0.61987	0.63359	0.6839
523.3	0.49898	0.53378	0.52824	0.58309	0.5524	0.61353	0.59597	0.58664	0.60721	0.62934	0.60151	0.63529	0.64341	0.68912
523.35	0.5133	0.5421	0.54078	0.59472	0.56653	0.62685	0.60523	0.59864	0.61587	0.63724	0.61371	0.64743	0.64621	0.6928
523.4	0.52537	0.54742	0.55282	0.60322	0.5792	0.63699	0.61396	0.61047	0.62338	0.64769	0.6225	0.65857	0.64618	0.69517
523.45	0.53472	0.5518	0.56312	0.61108	0.59224	0.64418	0.62294	0.62285	0.63171	0.65895	0.634	0.67259	0.64715	0.69932
523.5	0.5429	0.55644	0.574	0.61807	0.60365	0.64969	0.63349	0.63103	0.63735	0.67107	0.64885	0.6884	0.65428	0.70926
523.55	0.55309	0.56016	0.586	0.6229	0.615	0.65651	0.64316	0.63814	0.64227	0.68116	0.66362	0.7019	0.66436	0.71797
523.6	0.56372	0.56466	0.60033	0.62805	0.62527	0.66301	0.6533	0.64692	0.64651	0.6893	0.67814	0.71511	0.67553	0.72814
523.65	0.57687	0.57296	0.61384	0.63248	0.63702	0.67009	0.66666	0.65595	0.65282	0.69716	0.68747	0.72561	0.68676	0.73904
523.7	0.59077	0.58409	0.6251	0.63605	0.65003	0.67458	0.68047	0.66673	0.66079	0.70706	0.69697	0.73721	0.70121	0.74808
523.75	0.60285	0.59603	0.63427	0.64408	0.65974	0.67916	0.69333	0.6761	0.66975	0.71668	0.70685	0.75031	0.71609	0.75783
523.8	0.61367	0.60726	0.64276	0.65392	0.66833	0.6837	0.70523	0.68824	0.6808	0.72881	0.71723	0.7612	0.72872	0.76595
523.85	0.62136	0.61858	0.64873	0.66339	0.67885	0.68839	0.71624	0.70255	0.69215	0.74073	0.72528	0.77026	0.74091	0.77007
523.9	0.6285	0.63062	0.65441	0.67334	0.68895	0.69414	0.72756	0.7146	0.70441	0.75393	0.7339	0.77689	0.74829	0.7745
523.95	0.63586	0.64194	0.65855	0.68123	0.69768	0.70338	0.73911	0.72743	0.71787	0.76651	0.74419	0.78344	0.75599	0.77849
524	0.64565	0.65418	0.66119	0.69116	0.70628	0.71371	0.74768	0.74215	0.73381	0.77738	0.75332	0.78965	0.76263	0.78161
524.05	0.65657	0.66652	0.66563	0.70278	0.71229	0.72514	0.75389	0.758	0.74828	0.78482	0.762	0.79649	0.76946	0.78652
524.1	0.66847	0.67992	0.67335	0.71379	0.71824	0.73695	0.76139	0.77214	0.76159	0.78987	0.77226	0.80601	0.77511	0.7906
524.15	0.68211	0.69136	0.6821	0.72463	0.72666	0.74959	0.7699	0.78427	0.77786	0.79821	0.78598	0.8147	0.78165	0.79822
524.2	0.69477	0.70372	0.69036	0.73674	0.73628	0.76269	0.77878	0.79322	0.7959	0.80793	0.79955	0.82224	0.7915	0.80327
524.25	0.70406	0.71766	0.69991	0.74761	0.74373	0.77479	0.78779	0.80129	0.81154	0.81661	0.81431	0.82871	0.80189	0.80449
524.3	0.71272	0.73183	0.70957	0.75635	0.75088	0.78403	0.79406	0.81001	0.82493	0.8206	0.82727	0.83679	0.80766	0.80034
524.35	0.71803	0.74389	0.71778	0.76304	0.75709	0.79045	0.80014	0.81771	0.83256	0.82407	0.83789	0.84221	0.80857	0.80303
524.4	0.72283	0.75258	0.72482	0.76877	0.76256	0.7954	0.80599	0.82317	0.83788	0.83072	0.84602	0.84788	0.81178	0.80972
524.45	0.72703	0.75918	0.73258	0.77388	0.76716	0.80157	0.81259	0.82711	0.8433	0.83809	0.85663	0.85597	0.81765	0.81825
524.5	0.73038	0.7665	0.74065	0.779	0.77303	0.80917	0.82045	0.8289	0.84696	0.84452	0.86507	0.86211	0.82438	0.82746
524.55	0.73383	0.77223	0.74864	0.78399	0.77976	0.81922	0.82938	0.83039	0.84995	0.84808	0.8694	0.86471	0.829	0.83297
524.6	0.73728	0.778	0.75542	0.79095	0.7876	0.82793	0.83852	0.83296	0.8532	0.85326	0.87035	0.8669	0.83507	0.83571
524.65	0.74333	0.78488	0.76109	0.79792	0.79558	0.83633	0.85035	0.83422	0.85563	0.86011	0.86851	0.86762	0.84411	0.83547
524.7	0.74999	0.79168	0.76626	0.80432	0.80055	0.84462	0.86119	0.83531	0.85638	0.86614	0.87017	0.86887	0.85187	0.83429
524.75	0.75563	0.79799	0.77187	0.8141	0.8053	0.85265	0.86858	0.83585	0.85731	0.87227	0.87101	0.86927	0.86067	0.8334
524.8	0.76108	0.80272	0.77974	0.82232	0.81076	0.85978	0.87561	0.83983	0.85614	0.87768	0.87094	0.87196	0.86313	0.83205
524.85	0.76708	0.80846	0.78752	0.82946	0.81754	0.86682	0.88081	0.84399	0.85576	0.87748	0.86734	0.87241	0.86411	0.82798
524.9	0.77455	0.81325	0.79444	0.83731	0.82237	0.87417	0.88195	0.84648	0.8559	0.87867	0.86371	0.87061	0.86246	0.82385
524.95	0.78215	0.81828	0.80009	0.84412	0.82924	0.88003	0.88091	0.84934	0.85385	0.87939	0.86063	0.8672	0.86109	0.81983
525	0.78919	0.82419	0.80673	0.85129	0.83494	0.88446	0.87818	0.85191	0.85287	0.8795	0.85723	0.86405	0.86017	0.81753
525.05	0.79544	0.82851	0.8145	0.85762	0.83768	0.88737	0.87511	0.85312	0.85239	0.88049	0.85421	0.86171	0.86101	0.81331
525.1	0.80326	0.8297	0.82474	0.86385	0.84012	0.88932	0.87274	0.85149	0.85253	0.88042	0.85268	0.86056	0.8616	0.8081
525.15	0.81129	0.82848	0.83275	0.86722	0.84095	0.8901	0.86903	0.84776	0.85312	0.88029	0.85284	0.85615	0.86232	0.80229
525.2	0.81813	0.83003	0.83855	0.86905	0.84146	0.88726	0.86364	0.8429	0.85431	0.87895	0.85187	0.84878	0.86194	0.79229
525.25	0.82311	0.83352	0.84556	0.87163	0.83881	0.88629	0.85919	0.83897	0.85466	0.87686	0.84891	0.84191	0.85716	0.7805
525.3	0.82964	0.83586	0.84991	0.87168	0.83744	0.88313	0.85491	0.83511	0.85505	0.8723	0.84518	0.8354	0.85164	0.76747
525.35	0.83487	0.83808	0.85384	0.86785	0.83788	0.87898	0.8488	0.82906	0.85163	0.86607	0.84054	0.83018	0.84684	0.75681
525.4	0.83788	0.8379	0.85432	0.86216	0.83904	0.87318	0.83982	0.82136	0.84688	0.85758	0.83496	0.82335	0.84013	0.74869
525.45	0.83496	0.83442	0.85175	0.85502	0.83925	0.87074	0.83014	0.811	0.84018	0.84619	0.82883	0.81307	0.82929	0.73738
525.5	0.82959	0.83133	0.84752	0.8483	0.83689	0.86815	0.8208	0.80028	0.83154	0.83118	0.81919	0.80151	0.81501	0.72243
525.55	0.82575	0.82729	0.84186	0.84293	0.83182	0.86523	0.81245	0.78907	0.82116	0.81155	0.80775	0.79201	0.79954	0.70927
525.6	0.81989	0.82507	0.83305	0.83912	0.82405	0.8583	0.80424	0.77764	0.81082	0.79361	0.79528	0.78172	0.78531	0.6929
525.65	0.81396	0.82204	0.8232	0.83487	0.81352	0.84877	0.79471	0.76667	0.79773	0.77499	0.78323	0.76877	0.76843	0.67735
525.7	0.80597	0.81639	0.81025	0.82928	0.80287	0.83568	0.78188	0.75369	0.7843	0.75626	0.77216	0.75604	0.74442	0.6633
525.75	0.79638	0.80853	0.79548	0.82282	0.79169	0.81939	0.76785	0.74376	0.77124	0.74012	0.76057	0.74297	0.72229	0.64877
525.8	0.78541	0.79919	0.782	0.81463	0.77826	0.80255	0.75665	0.73324	0.75441	0.7233	0.74771	0.7282	0.70068	0.63346
525.85	0.77256	0.78996	0.76668	0.80429	0.76473	0.78559	0.74405	0.72195	0.73832	0.706	0.73311	0.71105	0.68278	0.61989
525.9	0.75916	0.77897	0.74952	0.79189	0.7515	0.76604	0.72941	0.71014	0.72118	0.69317	0.71794	0.69369	0.66552	0.60723
525.95	0.74485	0.76885	0.73266	0.77924	0.73857	0.74778	0.71688	0.69587	0.70459	0.68372	0.70229	0.67615	0.65028	0.59135
526	0.73213	0.75895	0.71625	0.76481	0.72508	0.73236	0.70395	0.68169	0.69099	0.67564	0.68664	0.66021	0.63738	0.57786
526.05	0.72009	0.74684	0.69934	0.75076	0.7089	0.71679	0.69188	0.66674	0.67763	0.6686	0.67273	0.64665	0.62222	0.56363
526.1	0.71105	0.73159	0.68221	0.73798	0.69173	0.70276	0.68001	0.65113	0.66395	0.65926	0.65843	0.63292	0.6069	0.54993
526.15	0.70256	0.71663	0.66278	0.7221	0.67397	0.6882	0.66567	0.63696	0.65066	0.65114	0.64454	0.61849	0.59221	0.53564
526.2	0.69421	0.70107	0.64375	0.70521	0.65796	0.67213	0.65164	0.62095	0.63878	0.64508	0.62812	0.60494	0.57979	0.51954
526.25	0.68471	0.68229	0.62512	0.68923	0.6424	0.65756	0.63966	0.60788	0.62816	0.6349	0.61135	0.59419	0.56692	0.50191
526.3	0.67225	0.66316	0.60743	0.66907	0.62969	0.64219	0.62813	0.59474	0.61696	0.62454	0.59675	0.58533	0.55486	0.48976
526.35	0.65821	0.64404	0.59154	0.64647	0.61733	0.62764	0.61432	0.58027	0.60188	0.6118	0.58345	0.5805	0.54458	0.48298
526.4	0.64328	0.62278	0.57421	0.62484	0.60566	0.61337	0.59759	0.56646	0.58403	0.59713	0.57174	0.5741	0.53407	0.481
526.45	0.62794	0.60053	0.55722	0.60289	0.59123	0.60114	0.5794	0.5528	0.56562	0.58379	0.55971	0.56416	0.52188	0.47746
526.5	0.61429	0.5799	0.54261	0.58436	0.57477	0.5893	0.56208	0.5423	0.54733	0.56991	0.54691	0.55471	0.51093	0.47418
526.55	0.60091	0.56192	0.5256	0.57022	0.55869	0.57692	0.54608	0.53133	0.53163	0.55412	0.53547	0.54827	0.49982	0.47339
526.6	0.58371	0.54591	0.51001	0.55631	0.54453	0.56506	0.5302	0.51829	0.51663	0.54009	0.52304	0.53706	0.48707	0.46894
526.65	0.56495	0.52943	0.49662	0.54149	0.53206	0.55325	0.51186	0.50601	0.50133	0.52507	0.51156	0.52107	0.47462	0.46431
526.7	0.54511	0.5124	0.48165	0.52576	0.52216	0.53931	0.49343	0.49287	0.48818	0.51127	0.49982	0.50459	0.46266	0.45819
526.75	0.52673	0.49673	0.47085	0.51006	0.51433	0.52431	0.47719	0.48005	0.47697	0.49827	0.48865	0.4872	0.45338	0.45183
526.8	0.50793	0.48356	0.46369	0.49338	0.50528	0.50956	0.46443	0.46616	0.46434	0.48498	0.47836	0.46908	0.4461	0.44522
526.85	0.48974	0.47201	0.45644	0.47922	0.49527	0.49226	0.45292	0.45504	0.45324	0.47259	0.46674	0.4523	0.43715	0.43807
526.9	0.47451	0.4635	0.44975	0.4661	0.48438	0.47821	0.44103	0.44463	0.44285	0.45982	0.45179	0.43792	0.42723	0.42714
526.95	0.46092	0.45746	0.44242	0.45557	0.4733	0.46887	0.42956	0.43318	0.43421	0.44972	0.43778	0.42775	0.41664	0.41565
527	0.44887	0.45194	0.43575	0.44747	0.46322	0.45685	0.42013	0.42302	0.42523	0.44063	0.42413	0.41958	0.40561	0.40348
527.05	0.4381	0.44726	0.43061	0.44285	0.45151	0.44504	0.41176	0.41483	0.4155	0.4307	0.41139	0.41392	0.39364	0.39126
527.1	0.43081	0.44229	0.42361	0.44064	0.43855	0.43485	0.40565	0.41104	0.40478	0.42066	0.39885	0.40999	0.38242	0.37807
527.15	0.4251	0.43781	0.41677	0.43652	0.42921	0.42269	0.39946	0.40819	0.39634	0.41406	0.38717	0.40707	0.37507	0.36443
527.2	0.41909	0.43128	0.41014	0.4314	0.42392	0.41137	0.39696	0.40262	0.38971	0.4064	0.37565	0.40501	0.3677	0.34962
527.25	0.41395	0.42516	0.40418	0.42714	0.41644	0.40138	0.39493	0.39731	0.3854	0.39755	0.36598	0.40242	0.35964	0.33843
527.3	0.40829	0.4201	0.39989	0.42172	0.40894	0.3929	0.39398	0.39082	0.37925	0.38879	0.35799	0.39993	0.35516	0.33175
527.35	0.40338	0.41342	0.39369	0.41639	0.40016	0.38493	0.39271	0.38619	0.37155	0.38039	0.35309	0.39764	0.35181	0.32723
527.4	0.39961	0.40565	0.38637	0.41004	0.3923	0.37739	0.39126	0.38413	0.36499	0.37299	0.35227	0.39208	0.35032	0.32589
527.45	0.39484	0.39882	0.37949	0.40376	0.3841	0.37185	0.38778	0.38411	0.36038	0.36781	0.35088	0.38532	0.34771	0.32506
527.5	0.38896	0.39324	0.37187	0.3981	0.37636	0.36937	0.38397	0.38311	0.35633	0.36125	0.34801	0.37819	0.34398	0.32486
527.55	0.38196	0.38863	0.3633	0.39171	0.3699	0.36709	0.37952	0.37931	0.35344	0.35375	0.3469	0.37179	0.34079	0.32685
527.6	0.37418	0.38459	0.35778	0.38477	0.36471	0.36518	0.37414	0.37394	0.34887	0.34669	0.3475	0.3622	0.33879	0.32863
527.65	0.36524	0.38102	0.35241	0.37856	0.36098	0.36072	0.36881	0.3709	0.34397	0.3404	0.3489	0.35253	0.33977	0.3296
527.7	0.35543	0.37469	0.34629	0.37211	0.35867	0.3553	0.36319	0.36715	0.33786	0.33605	0.34817	0.34417	0.33852	0.32898
527.75	0.34604	0.36774	0.34296	0.36518	0.35559	0.35107	0.35701	0.36161	0.33116	0.33257	0.34595	0.3362	0.33491	0.32637
527.8	0.33784	0.36144	0.33903	0.35861	0.34916	0.34746	0.34916	0.35605	0.32425	0.32863	0.34375	0.32571	0.33173	0.32152
527.85	0.33102	0.35461	0.33386	0.35423	0.34233	0.34374	0.34149	0.35106	0.31973	0.32459	0.33967	0.3168	0.32352	0.31466
527.9	0.32591	0.34933	0.32803	0.34966	0.33784	0.34237	0.33437	0.34751	0.31678	0.32026	0.33539	0.31407	0.3149	0.30838
527.95	0.32414	0.34509	0.32273	0.34471	0.33427	0.33846	0.32869	0.3449	0.31383	0.31767	0.33414	0.31379	0.30592	0.30155
528	0.3231	0.34099	0.31905	0.34185	0.33178	0.332	0.32298	0.34343	0.30739	0.31599	0.33054	0.30972	0.29839	0.29126
528.05	0.32145	0.33704	0.3153	0.33951	0.32887	0.32833	0.31659	0.34135	0.3006	0.31397	0.32642	0.30668	0.29224	0.28018
528.1	0.32065	0.33096	0.31034	0.3377	0.32611	0.32588	0.31203	0.33821	0.2941	0.31396	0.32032	0.30522	0.28564	0.2707
528.15	0.32062	0.32266	0.30554	0.33532	0.32619	0.32178	0.30846	0.33192	0.29103	0.31578	0.31702	0.30474	0.28033	0.26233
528.2	0.32014	0.31513	0.30121	0.33188	0.32486	0.31895	0.30717	0.32252	0.29065	0.31594	0.31341	0.30323	0.27481	0.25359
528.25	0.3201	0.3099	0.2978	0.32867	0.32	0.3162	0.3027	0.31279	0.29197	0.31587	0.3114	0.29932	0.27207	0.24931
528.3	0.31973	0.30505	0.29544	0.3263	0.31368	0.31392	0.29912	0.30389	0.29214	0.31444	0.31081	0.29597	0.27266	0.2459
528.35	0.31801	0.30016	0.29356	0.32372	0.30792	0.31237	0.29526	0.29967	0.29325	0.31471	0.31227	0.29384	0.27127	0.24603
528.4	0.31572	0.296	0.2932	0.31879	0.30246	0.31041	0.29052	0.29808	0.29389	0.31185	0.31359	0.29279	0.27228	0.24939
528.45	0.31176	0.29257	0.29329	0.31304	0.29861	0.30896	0.28497	0.29524	0.29226	0.3096	0.31268	0.29284	0.27203	0.25485
528.5	0.30721	0.28891	0.29287	0.30781	0.29535	0.30875	0.28019	0.291	0.29039	0.3078	0.31194	0.29104	0.27213	0.26126
528.55	0.30128	0.28521	0.2944	0.30318	0.29022	0.31113	0.27556	0.28734	0.28799	0.30538	0.31402	0.29052	0.27452	0.26942
528.6	0.29491	0.28068	0.29789	0.29879	0.28512	0.31295	0.2727	0.28541	0.28581	0.3031	0.3166	0.29277	0.27879	0.27539
528.65	0.28747	0.2766	0.30143	0.29593	0.28046	0.31443	0.27232	0.28371	0.28403	0.3032	0.31429	0.29565	0.28238	0.27533
528.7	0.28028	0.27157	0.30294	0.29254	0.27637	0.317	0.27157	0.2803	0.28189	0.30399	0.30946	0.29883	0.2818	0.27532
528.75	0.27581	0.26957	0.30498	0.2899	0.27243	0.31933	0.2683	0.27603	0.28077	0.30303	0.3049	0.30145	0.28343	0.27276
528.8	0.27427	0.26826	0.3055	0.28761	0.27027	0.31966	0.26662	0.27414	0.28136	0.3023	0.30184	0.30343	0.28372	0.26999
528.85	0.27518	0.26804	0.30604	0.28492	0.26982	0.31956	0.26782	0.27398	0.28428	0.30036	0.30133	0.3082	0.28089	0.26793
528.9	0.27847	0.26998	0.30735	0.2837	0.27344	0.31808	0.27076	0.27487	0.28586	0.29814	0.3022	0.3128	0.2789	0.26656
528.95	0.28301	0.27297	0.30948	0.28289	0.28006	0.31686	0.27569	0.27738	0.28609	0.29493	0.3006	0.31275	0.27733	0.26534
529	0.28652	0.2763	0.3117	0.28522	0.28571	0.31655	0.28013	0.27906	0.28509	0.29481	0.29521	0.30986	0.27488	0.26144
529.05	0.29011	0.28223	0.31083	0.28736	0.29107	0.31772	0.28331	0.27985	0.28729	0.29777	0.29004	0.30803	0.27277	0.25765
529.1	0.29749	0.2905	0.30918	0.29078	0.29751	0.3187	0.28709	0.28125	0.29291	0.30171	0.28231	0.30634	0.27065	0.25716
529.15	0.30842	0.29911	0.30876	0.29761	0.30408	0.31785	0.29167	0.28325	0.29936	0.30805	0.27751	0.30635	0.26879	0.25818
529.2	0.3196	0.31175	0.31014	0.30626	0.31257	0.31884	0.29707	0.28519	0.30756	0.31434	0.27678	0.3059	0.27208	0.2602
529.25	0.33221	0.32597	0.31357	0.31519	0.32023	0.31994	0.30237	0.28931	0.31504	0.32077	0.28307	0.30782	0.27959	0.2639
529.3	0.34532	0.33836	0.31896	0.32498	0.32776	0.32113	0.30962	0.2976	0.32267	0.32587	0.29153	0.31266	0.28735	0.26685
529.35	0.35701	0.35042	0.32425	0.33295	0.33742	0.32483	0.3179	0.30959	0.33079	0.33055	0.30055	0.31841	0.29517	0.27206
529.4	0.367	0.36174	0.33052	0.34015	0.34799	0.33061	0.3271	0.3223	0.3386	0.33347	0.30909	0.32444	0.30302	0.27733
529.45	0.37658	0.37228	0.33873	0.34734	0.35944	0.33844	0.3363	0.33326	0.34628	0.33745	0.31835	0.32902	0.31266	0.28634
529.5	0.38653	0.38347	0.3483	0.35524	0.37094	0.34714	0.34664	0.34341	0.35572	0.34279	0.32843	0.33538	0.32205	0.29732
529.55	0.39568	0.39422	0.35913	0.36234	0.38114	0.35549	0.35643	0.35418	0.36664	0.34775	0.34108	0.34399	0.33442	0.30751
529.6	0.40493	0.40256	0.37043	0.36941	0.39154	0.36333	0.36654	0.36501	0.37638	0.35149	0.35285	0.35564	0.35034	0.31566
529.65	0.41542	0.40925	0.38149	0.37827	0.39891	0.37255	0.3779	0.37504	0.38587	0.35812	0.36353	0.3665	0.36302	0.32074
529.7	0.42714	0.41663	0.39151	0.38713	0.40604	0.38143	0.3874	0.38427	0.39615	0.36606	0.37624	0.37843	0.37348	0.32913
529.75	0.43923	0.42538	0.4023	0.39579	0.4138	0.39204	0.3977	0.39341	0.40768	0.37416	0.39178	0.39022	0.38455	0.33407
529.8	0.44927	0.43298	0.41374	0.40517	0.42215	0.40409	0.41002	0.40311	0.41937	0.38385	0.40769	0.40183	0.39472	0.338
529.85	0.45847	0.44347	0.42516	0.41395	0.43117	0.4175	0.42211	0.4115	0.43014	0.39097	0.42374	0.4111	0.40308	0.3398
529.9	0.46556	0.45215	0.43676	0.42445	0.44148	0.43056	0.4335	0.42113	0.43852	0.39869	0.43701	0.41572	0.40926	0.34354
529.95	0.47013	0.45996	0.44769	0.43599	0.45148	0.44239	0.44433	0.4309	0.44514	0.40664	0.44639	0.4189	0.41575	0.34731
530	0.47675	0.47019	0.45655	0.44615	0.45863	0.45253	0.4519	0.43895	0.45187	0.41697	0.45455	0.42225	0.41951	0.34823
530.05	0.48586	0.48156	0.46285	0.45591	0.46605	0.45928	0.45659	0.4461	0.45741	0.42894	0.46221	0.4265	0.41954	0.35233
530.1	0.49678	0.4918	0.46972	0.46755	0.47284	0.46481	0.46287	0.45078	0.46138	0.43997	0.46814	0.43266	0.42025	0.35893
530.15	0.5085	0.50005	0.47747	0.48128	0.48176	0.47248	0.46952	0.45471	0.46444	0.45112	0.47563	0.44197	0.42159	0.36721
530.2	0.51859	0.50854	0.48479	0.49526	0.49158	0.48096	0.47776	0.45882	0.46761	0.4608	0.48635	0.45294	0.42489	0.37479
530.25	0.5272	0.51569	0.49139	0.50677	0.5	0.48956	0.48769	0.46459	0.46944	0.47087	0.49601	0.46505	0.4296	0.382
530.3	0.53483	0.52092	0.49559	0.51672	0.50813	0.4969	0.49861	0.473	0.47252	0.48022	0.50322	0.47623	0.43054	0.38889
530.35	0.54231	0.52584	0.49886	0.52527	0.51519	0.50614	0.50577	0.47937	0.47475	0.49259	0.50752	0.48594	0.43118	0.39453
530.4	0.54893	0.52933	0.5047	0.53555	0.5219	0.51698	0.51184	0.48618	0.47761	0.5049	0.50999	0.49466	0.43423	0.39975
530.45	0.55558	0.53529	0.51201	0.54306	0.52918	0.52862	0.51827	0.49178	0.48135	0.51594	0.51308	0.50184	0.43939	0.40761
530.5	0.56251	0.54365	0.51807	0.54904	0.53725	0.53987	0.52515	0.49676	0.48501	0.52748	0.51567	0.51049	0.44373	0.41317
530.55	0.56883	0.5505	0.5237	0.55271	0.54505	0.54849	0.53055	0.50386	0.48847	0.53425	0.51866	0.51483	0.44914	0.41678
530.6	0.57595	0.5532	0.52971	0.55571	0.54846	0.55789	0.53541	0.51095	0.49167	0.53933	0.51814	0.51729	0.45372	0.42262
530.65	0.58217	0.55545	0.53484	0.55978	0.54971	0.56591	0.54221	0.51806	0.49614	0.54571	0.51786	0.51892	0.45726	0.42991
530.7	0.58652	0.56164	0.54004	0.56551	0.55508	0.57288	0.54978	0.52389	0.50319	0.55157	0.51717	0.51817	0.46028	0.43586
530.75	0.59005	0.56737	0.54638	0.57188	0.56151	0.58283	0.5601	0.52938	0.51279	0.5548	0.51897	0.51776	0.46444	0.43786
530.8	0.59239	0.57381	0.55414	0.57923	0.56727	0.5934	0.56861	0.53726	0.52342	0.55844	0.5205	0.51707	0.47123	0.44363
530.85	0.59481	0.58206	0.56017	0.58392	0.57239	0.60035	0.57444	0.54577	0.53418	0.55985	0.52143	0.51671	0.47695	0.45032
530.9	0.5953	0.58809	0.5678	0.58812	0.5776	0.60333	0.5773	0.5528	0.54403	0.56135	0.52185	0.51449	0.48222	0.45784
530.95	0.59709	0.59722	0.57488	0.59186	0.58174	0.60536	0.57986	0.5573	0.55437	0.56195	0.52317	0.51554	0.48981	0.46279
531	0.60177	0.60706	0.58055	0.59453	0.58458	0.60661	0.58462	0.56039	0.56265	0.56139	0.52512	0.51617	0.49564	0.46959
531.05	0.6065	0.61479	0.58547	0.59871	0.58661	0.60621	0.59178	0.56234	0.56992	0.56089	0.52925	0.51721	0.4965	0.47905
531.1	0.61135	0.62231	0.58923	0.60318	0.58986	0.60898	0.59811	0.56468	0.57854	0.55936	0.53374	0.51934	0.49951	0.48936
531.15	0.61611	0.62963	0.59397	0.60903	0.59614	0.61376	0.60272	0.56733	0.58699	0.56313	0.53975	0.52457	0.50468	0.49827
531.2	0.61981	0.63595	0.59739	0.61636	0.60106	0.61533	0.60833	0.57064	0.59417	0.56767	0.54604	0.53105	0.5092	0.50453
531.25	0.62289	0.63943	0.59919	0.62294	0.60508	0.61831	0.61423	0.57466	0.59635	0.57242	0.55251	0.53657	0.51529	0.50791
531.3	0.62596	0.64212	0.6008	0.62765	0.61044	0.61924	0.61654	0.57803	0.59752	0.57788	0.55996	0.54096	0.51948	0.50684
531.35	0.63005	0.6451	0.60321	0.63321	0.61511	0.62282	0.61519	0.58103	0.59782	0.58421	0.56587	0.54657	0.52286	0.50227
531.4	0.63246	0.64861	0.60564	0.6385	0.61898	0.62817	0.61641	0.58517	0.5998	0.58986	0.56952	0.5529	0.5257	0.49654
531.45	0.6328	0.65302	0.60583	0.63864	0.62238	0.63092	0.61671	0.58822	0.60286	0.5922	0.57396	0.55905	0.52542	0.49118
531.5	0.63235	0.65421	0.60386	0.63727	0.62387	0.63225	0.61607	0.59042	0.60353	0.59213	0.57585	0.56352	0.52749	0.48967
531.55	0.63137	0.65209	0.60087	0.63559	0.62558	0.62972	0.61612	0.59235	0.60469	0.58945	0.57511	0.56358	0.52776	0.48821
531.6	0.63075	0.64811	0.59908	0.63551	0.62531	0.62696	0.61752	0.59438	0.60733	0.58827	0.57287	0.56404	0.52548	0.4883
531.65	0.62873	0.64413	0.59822	0.63882	0.6261	0.62731	0.6186	0.59704	0.61018	0.58988	0.57168	0.56679	0.52368	0.48914
531.7	0.62838	0.64091	0.59849	0.64347	0.62928	0.63009	0.62005	0.6006	0.61468	0.59358	0.57152	0.56829	0.52202	0.48979
531.75	0.62948	0.63833	0.59921	0.64648	0.63187	0.63365	0.62085	0.60551	0.61943	0.59917	0.57456	0.57308	0.5233	0.49194
531.8	0.63223	0.6365	0.6004	0.646	0.63398	0.6347	0.61981	0.61173	0.62536	0.60511	0.57751	0.57762	0.52842	0.49798
531.85	0.63549	0.6357	0.60152	0.64505	0.63431	0.63204	0.61823	0.61638	0.63189	0.60822	0.58019	0.58104	0.53315	0.50193
531.9	0.63749	0.63588	0.60381	0.64612	0.63566	0.63017	0.61719	0.61906	0.6345	0.60958	0.58075	0.58339	0.53698	0.50564
531.95	0.64012	0.63579	0.60681	0.64894	0.63613	0.63135	0.61777	0.62274	0.63536	0.60978	0.57977	0.58646	0.54384	0.51265
532	0.64181	0.63384	0.60958	0.65118	0.63603	0.63092	0.62013	0.62549	0.63284	0.609	0.57921	0.58606	0.54972	0.51882
532.05	0.64308	0.63109	0.61181	0.65215	0.63674	0.63098	0.62274	0.6286	0.62993	0.60866	0.58245	0.58551	0.55348	0.52611
532.1	0.6433	0.63081	0.61352	0.65196	0.63844	0.63313	0.62178	0.63037	0.62693	0.61188	0.58643	0.5854	0.5582	0.53278
532.15	0.64178	0.63076	0.61741	0.65356	0.63993	0.6345	0.61964	0.63042	0.62001	0.61528	0.59088	0.58548	0.56423	0.53421
532.2	0.63859	0.62864	0.61912	0.65451	0.63859	0.63373	0.6185	0.63147	0.61083	0.61478	0.59521	0.58307	0.56654	0.53317
532.25	0.63425	0.62601	0.61924	0.65501	0.6357	0.63575	0.61743	0.63015	0.59826	0.61148	0.59939	0.57727	0.56573	0.53092
532.3	0.62937	0.62345	0.61785	0.65344	0.63301	0.63598	0.61443	0.62575	0.58714	0.60813	0.6017	0.57101	0.56173	0.52617
532.35	0.62311	0.62099	0.61584	0.65268	0.62595	0.63588	0.61259	0.62131	0.57855	0.60382	0.59953	0.56587	0.55448	0.51928
532.4	0.61499	0.6171	0.61225	0.65043	0.61587	0.63442	0.61087	0.61531	0.57434	0.60026	0.59561	0.56208	0.54919	0.51308
532.45	0.60744	0.61282	0.60738	0.64485	0.60575	0.63148	0.60617	0.60851	0.57186	0.5939	0.59262	0.55755	0.54587	0.50933
532.5	0.59866	0.60659	0.6022	0.63962	0.59495	0.62736	0.60202	0.60179	0.56999	0.58999	0.58924	0.55268	0.54218	0.50726
532.55	0.59177	0.6003	0.59898	0.63416	0.58697	0.62199	0.60011	0.5951	0.56935	0.58882	0.58446	0.54911	0.5321	0.50263
532.6	0.58615	0.59583	0.596	0.6288	0.58056	0.61884	0.59736	0.59073	0.56803	0.58972	0.5795	0.54569	0.52062	0.5002
532.65	0.57953	0.59099	0.59185	0.6247	0.57642	0.61695	0.5952	0.58656	0.56575	0.59357	0.57432	0.54204	0.51132	0.4963
532.7	0.57512	0.5871	0.58599	0.61883	0.5735	0.61491	0.59479	0.58319	0.56439	0.59654	0.57253	0.53862	0.50686	0.49439
532.75	0.57199	0.58413	0.57917	0.61093	0.57048	0.60955	0.59348	0.58017	0.56436	0.5996	0.57205	0.53808	0.50438	0.49395
532.8	0.56925	0.58028	0.5711	0.60321	0.56692	0.6039	0.59069	0.57907	0.56732	0.59806	0.56993	0.53717	0.50455	0.49458
532.85	0.5654	0.57769	0.56405	0.59657	0.5655	0.59904	0.58709	0.57682	0.57002	0.59644	0.56558	0.53671	0.50455	0.49609
532.9	0.56128	0.5756	0.55851	0.59185	0.56799	0.59349	0.58177	0.57388	0.56856	0.59427	0.55922	0.53854	0.50577	0.49805
532.95	0.55808	0.57308	0.55626	0.58826	0.57237	0.58857	0.57635	0.57143	0.5667	0.58984	0.55397	0.53911	0.50789	0.50146
533	0.55549	0.57096	0.55619	0.58471	0.57775	0.5825	0.57409	0.56914	0.56574	0.5865	0.55116	0.53803	0.50931	0.50141
533.05	0.55402	0.56893	0.55563	0.58236	0.58342	0.57832	0.57135	0.56917	0.56434	0.58551	0.54988	0.53847	0.50985	0.50359
533.1	0.55165	0.56756	0.55471	0.58124	0.58613	0.57375	0.56769	0.56839	0.56465	0.58523	0.54644	0.53725	0.50891	0.50585
533.15	0.54671	0.56497	0.55467	0.58048	0.58554	0.56948	0.56356	0.56699	0.56147	0.58304	0.54439	0.53513	0.50977	0.50341
533.2	0.54066	0.56011	0.55066	0.5783	0.5829	0.56645	0.56027	0.565	0.55866	0.57985	0.54469	0.53347	0.50557	0.49931
533.25	0.53259	0.55499	0.54405	0.57629	0.57951	0.56278	0.55909	0.56245	0.55506	0.57445	0.54403	0.5312	0.49968	0.49488
533.3	0.5257	0.54932	0.53695	0.57316	0.57624	0.55784	0.55716	0.55789	0.55133	0.56835	0.53981	0.52957	0.49438	0.48902
533.35	0.51885	0.54543	0.52975	0.57088	0.57015	0.55522	0.5559	0.5528	0.54811	0.56283	0.53347	0.52852	0.49128	0.48368
533.4	0.51242	0.54004	0.52324	0.5665	0.56247	0.55498	0.55575	0.54781	0.54854	0.55884	0.52918	0.52806	0.4909	0.48005
533.45	0.50557	0.53552	0.51889	0.56109	0.55512	0.55383	0.55468	0.54159	0.54924	0.55566	0.526	0.52774	0.4926	0.47731
533.5	0.49781	0.53198	0.51634	0.55469	0.5483	0.54846	0.5547	0.53442	0.54824	0.55358	0.52314	0.52958	0.49197	0.4761
533.55	0.49205	0.52916	0.51524	0.54835	0.54183	0.54393	0.55776	0.52841	0.54544	0.54973	0.51859	0.53063	0.49064	0.47573
533.6	0.4884	0.52698	0.51114	0.54205	0.53585	0.5411	0.56008	0.52274	0.54148	0.54753	0.51422	0.52712	0.49164	0.47534
533.65	0.48384	0.52391	0.50673	0.53619	0.52847	0.53831	0.56262	0.51636	0.53829	0.54582	0.50957	0.52265	0.49151	0.47342
533.7	0.4832	0.51924	0.50217	0.53057	0.51785	0.53906	0.5637	0.51174	0.53517	0.54145	0.5066	0.52003	0.49332	0.47643
533.75	0.48224	0.51415	0.49789	0.5235	0.50815	0.53993	0.56399	0.5082	0.53267	0.53902	0.50183	0.51688	0.49476	0.47959
533.8	0.4819	0.51054	0.49459	0.51696	0.501	0.54016	0.56354	0.50617	0.53078	0.5368	0.49773	0.51259	0.49596	0.48353
533.85	0.48228	0.50866	0.49431	0.51154	0.49574	0.53931	0.5625	0.50335	0.528	0.53499	0.49503	0.50904	0.49596	0.48813
533.9	0.48283	0.50697	0.49583	0.51099	0.49128	0.53753	0.5588	0.5006	0.52402	0.53012	0.49326	0.50586	0.49582	0.49171
533.95	0.4836	0.50563	0.49767	0.51384	0.48739	0.53543	0.55462	0.49789	0.51922	0.52248	0.49227	0.50104	0.49485	0.49662
534	0.48418	0.50367	0.49934	0.51715	0.4854	0.53117	0.55306	0.4983	0.51587	0.51941	0.49119	0.49685	0.49561	0.50097
534.05	0.48516	0.50155	0.50073	0.52007	0.48328	0.52861	0.54893	0.50058	0.51423	0.51851	0.49079	0.49436	0.49579	0.50609
534.1	0.48436	0.49966	0.50299	0.52161	0.48184	0.5248	0.54429	0.50133	0.51274	0.51426	0.49214	0.49202	0.49368	0.51007
534.15	0.4814	0.49706	0.50252	0.52073	0.482	0.52241	0.53673	0.50304	0.50999	0.51105	0.49845	0.49257	0.49233	0.50635
534.2	0.47584	0.49324	0.49893	0.52096	0.48306	0.52042	0.52878	0.50497	0.50819	0.50757	0.5026	0.49244	0.48597	0.4993
534.25	0.46921	0.49039	0.49528	0.51998	0.48376	0.51801	0.52314	0.50765	0.50293	0.50534	0.5032	0.48994	0.47841	0.49268
534.3	0.46363	0.48844	0.49101	0.51746	0.48331	0.51835	0.51691	0.50671	0.49959	0.50375	0.50283	0.48864	0.46895	0.48773
534.35	0.45821	0.48649	0.48629	0.51228	0.48287	0.52104	0.51147	0.5042	0.49656	0.50282	0.50181	0.48671	0.46088	0.48274
534.4	0.45432	0.48477	0.4836	0.5058	0.48205	0.52069	0.50725	0.50251	0.49598	0.50003	0.50204	0.4818	0.45405	0.47604
534.45	0.45239	0.48526	0.48289	0.49953	0.48322	0.51577	0.50322	0.4999	0.49515	0.49927	0.50191	0.47612	0.4488	0.47026
534.5	0.4528	0.48699	0.48258	0.49161	0.48344	0.50893	0.49967	0.49951	0.49451	0.49694	0.49939	0.46973	0.44177	0.46418
534.55	0.45335	0.4868	0.48134	0.48483	0.48266	0.50501	0.49731	0.50042	0.49397	0.49589	0.49551	0.46353	0.43549	0.45494
534.6	0.45598	0.48445	0.47712	0.47732	0.48423	0.50243	0.49525	0.49998	0.49301	0.49737	0.49236	0.45736	0.43154	0.44511
534.65	0.45881	0.48049	0.4734	0.471	0.48464	0.49946	0.49418	0.49903	0.49023	0.49744	0.48876	0.44907	0.42672	0.43464
534.7	0.46341	0.47486	0.46894	0.46644	0.48339	0.49824	0.49469	0.49748	0.48474	0.49573	0.48462	0.44022	0.4234	0.42662
534.75	0.46633	0.47093	0.46468	0.46167	0.48224	0.49626	0.49502	0.49429	0.47862	0.49508	0.48027	0.43252	0.42157	0.42132
534.8	0.46926	0.46942	0.46136	0.4585	0.4812	0.49372	0.49403	0.48826	0.47302	0.49497	0.47538	0.42965	0.4199	0.42135
534.85	0.4688	0.46771	0.45807	0.45763	0.47787	0.49139	0.49197	0.48164	0.46629	0.49253	0.47008	0.42787	0.41602	0.42059
534.9	0.46674	0.46518	0.45292	0.45908	0.4721	0.48795	0.48928	0.47094	0.45892	0.48987	0.46457	0.42662	0.41223	0.41796
534.95	0.46491	0.46363	0.44587	0.46042	0.46703	0.48314	0.4884	0.45913	0.45299	0.48357	0.45978	0.42745	0.40956	0.41978
535	0.46186	0.4614	0.44216	0.45954	0.46548	0.47738	0.49024	0.44931	0.44999	0.47973	0.45566	0.43001	0.40725	0.42423
535.05	0.45907	0.4592	0.44031	0.4564	0.46398	0.47348	0.48892	0.44141	0.44703	0.47555	0.45471	0.43383	0.40725	0.4287
535.1	0.45568	0.45692	0.43882	0.45387	0.46277	0.46807	0.48691	0.43486	0.44183	0.47065	0.4541	0.43785	0.40894	0.42919
535.15	0.45161	0.45411	0.43785	0.45333	0.461	0.46643	0.48325	0.4297	0.43878	0.46748	0.45376	0.44226	0.41289	0.42773
535.2	0.44556	0.45224	0.43872	0.45288	0.45908	0.46671	0.48021	0.4244	0.43496	0.46658	0.45163	0.44581	0.41635	0.42907
535.25	0.44215	0.45101	0.44063	0.45206	0.45774	0.46711	0.47872	0.4206	0.43159	0.46485	0.44811	0.44931	0.41798	0.43125
535.3	0.43975	0.44946	0.4414	0.45012	0.4565	0.46624	0.47541	0.41653	0.43023	0.46135	0.44686	0.45128	0.41819	0.43202
535.35	0.43918	0.45027	0.44247	0.44574	0.45748	0.46383	0.47156	0.41558	0.42988	0.45458	0.44513	0.45005	0.41829	0.42881
535.4	0.43964	0.45117	0.44421	0.44242	0.45658	0.45969	0.46772	0.41767	0.43233	0.44593	0.44581	0.44695	0.4194	0.42477
535.45	0.43986	0.45205	0.44736	0.44083	0.45716	0.45793	0.46592	0.42058	0.43374	0.44114	0.44487	0.44578	0.42034	0.42131
535.5	0.43859	0.45117	0.45026	0.44064	0.45545	0.45764	0.46416	0.42567	0.43422	0.43799	0.44193	0.44454	0.42251	0.4141
535.55	0.43845	0.44743	0.45194	0.43989	0.45473	0.45651	0.46255	0.43024	0.43209	0.43695	0.44129	0.44314	0.42536	0.4043
535.6	0.43921	0.44414	0.45237	0.43803	0.45478	0.45508	0.45953	0.43369	0.42849	0.43493	0.4392	0.43748	0.43039	0.39609
535.65	0.43888	0.44043	0.45296	0.43779	0.45318	0.4526	0.45623	0.43475	0.4241	0.43489	0.43589	0.42591	0.431	0.38806
535.7	0.43547	0.4373	0.45171	0.43941	0.44989	0.45111	0.45182	0.43422	0.42126	0.43601	0.43231	0.41735	0.43025	0.38383
535.75	0.43042	0.43552	0.45039	0.43963	0.44581	0.44971	0.44756	0.43143	0.42063	0.43749	0.4277	0.41296	0.42769	0.38456
535.8	0.42374	0.4335	0.4469	0.43832	0.43998	0.44932	0.44269	0.42911	0.41877	0.43799	0.42116	0.40983	0.42176	0.38574
535.85	0.41683	0.43031	0.44081	0.43672	0.43079	0.44851	0.43727	0.42742	0.41519	0.43702	0.41554	0.40479	0.41197	0.38472
535.9	0.40996	0.4264	0.43257	0.43624	0.42046	0.44691	0.43232	0.42168	0.41314	0.43661	0.40932	0.39906	0.40311	0.38531
535.95	0.40333	0.42272	0.42498	0.43468	0.41162	0.44588	0.42758	0.41524	0.41255	0.43393	0.40134	0.39429	0.39783	0.3883
536	0.39684	0.41801	0.41781	0.43189	0.40408	0.44278	0.42295	0.41065	0.41239	0.43193	0.39581	0.38898	0.39457	0.39105
536.05	0.39049	0.41397	0.41035	0.42791	0.39621	0.43878	0.41623	0.40578	0.4132	0.42839	0.39286	0.38506	0.39464	0.39385
536.1	0.38498	0.41066	0.40478	0.42517	0.39036	0.43215	0.40952	0.39914	0.41489	0.42542	0.39121	0.3818	0.3955	0.39513
536.15	0.37963	0.40674	0.40042	0.42344	0.38775	0.42795	0.40342	0.39374	0.41687	0.42452	0.38941	0.38023	0.39579	0.4012
536.2	0.3749	0.40303	0.39724	0.42024	0.38651	0.42399	0.40078	0.38816	0.41521	0.42387	0.38865	0.37965	0.39603	0.4097
536.25	0.3721	0.40057	0.39544	0.41818	0.38551	0.41683	0.39957	0.38335	0.41474	0.42003	0.38677	0.37843	0.39186	0.41455
536.3	0.3708	0.39937	0.39305	0.41351	0.3852	0.40997	0.39767	0.38111	0.41355	0.41552	0.38653	0.37818	0.38733	0.41504
536.35	0.3697	0.39838	0.39003	0.40926	0.38551	0.40469	0.39649	0.38253	0.41343	0.41176	0.38495	0.37858	0.38284	0.41577
536.4	0.36783	0.39454	0.38656	0.40709	0.38526	0.40078	0.39521	0.38549	0.4107	0.40962	0.38297	0.38105	0.37789	0.41747
536.45	0.36829	0.39101	0.38526	0.40504	0.38668	0.3983	0.39451	0.38714	0.40452	0.40878	0.37815	0.38423	0.37488	0.41583
536.5	0.3702	0.38673	0.38457	0.40149	0.38661	0.39403	0.3929	0.38951	0.39938	0.40939	0.3741	0.38494	0.37411	0.41236
536.55	0.37267	0.38278	0.38267	0.39605	0.38636	0.38851	0.39025	0.3905	0.3939	0.41052	0.37341	0.38465	0.37512	0.40663
536.6	0.37111	0.3803	0.38187	0.39269	0.38798	0.38286	0.38697	0.3882	0.39031	0.41302	0.37274	0.37991	0.37673	0.40305
536.65	0.36721	0.37716	0.38194	0.39222	0.3897	0.37881	0.38445	0.38371	0.38917	0.41586	0.37375	0.37641	0.3755	0.39874
536.7	0.36222	0.37561	0.38121	0.39375	0.38719	0.37769	0.38225	0.37811	0.39083	0.41708	0.37612	0.37856	0.37447	0.39491
536.75	0.35923	0.37521	0.38057	0.39421	0.38401	0.37812	0.38204	0.37377	0.38921	0.416	0.37934	0.38076	0.37471	0.39194
536.8	0.3573	0.37409	0.37977	0.39553	0.38152	0.37883	0.37988	0.37049	0.38568	0.41425	0.38273	0.38399	0.37717	0.38999
536.85	0.35618	0.37276	0.37845	0.39691	0.37915	0.37994	0.37923	0.36549	0.38393	0.41318	0.38565	0.38677	0.38112	0.38747
536.9	0.35398	0.3707	0.37673	0.39896	0.37622	0.38202	0.37981	0.35789	0.38504	0.41243	0.38923	0.38884	0.38571	0.38675
536.95	0.35169	0.36923	0.37605	0.3991	0.37303	0.38426	0.38076	0.35299	0.38745	0.41103	0.39368	0.39065	0.39307	0.38643
537	0.34913	0.36814	0.37453	0.39833	0.37014	0.38392	0.38275	0.35097	0.39109	0.40811	0.40082	0.3915	0.39921	0.38578
537.05	0.3459	0.36779	0.37325	0.3945	0.36847	0.38437	0.38378	0.34901	0.3954	0.40555	0.40736	0.39224	0.40404	0.38441
537.1	0.34409	0.36787	0.37424	0.39113	0.36728	0.38542	0.38645	0.34931	0.39675	0.4055	0.4128	0.39082	0.40675	0.38561
537.15	0.34221	0.36663	0.37586	0.38883	0.36537	0.38753	0.39079	0.35131	0.39669	0.40964	0.41421	0.38587	0.40716	0.38975
537.2	0.34055	0.36525	0.37828	0.38602	0.36277	0.38875	0.39543	0.35364	0.39501	0.41122	0.41477	0.38198	0.40648	0.39256
537.25	0.33968	0.36464	0.37728	0.38525	0.3592	0.38719	0.39785	0.35828	0.39455	0.41242	0.41501	0.37925	0.40216	0.39226
537.3	0.33891	0.3642	0.37347	0.38415	0.35481	0.38946	0.3981	0.36554	0.39448	0.41233	0.41301	0.37964	0.39825	0.3919
537.35	0.33905	0.36291	0.3686	0.38289	0.35314	0.39233	0.3982	0.37268	0.39492	0.41306	0.40928	0.38027	0.39319	0.3944
537.4	0.33986	0.36271	0.36391	0.38025	0.35406	0.39354	0.39689	0.3796	0.39623	0.41284	0.40673	0.38383	0.38794	0.39815
537.45	0.34427	0.36495	0.36051	0.37808	0.35701	0.39309	0.39502	0.38329	0.39841	0.41267	0.40226	0.3871	0.38676	0.40186
537.5	0.34816	0.36694	0.35679	0.37711	0.35924	0.39036	0.39463	0.38695	0.40141	0.41322	0.39851	0.39055	0.38584	0.40769
537.55	0.35065	0.36695	0.35546	0.37904	0.36147	0.38769	0.39449	0.38901	0.40482	0.41546	0.39661	0.39425	0.38415	0.41409
537.6	0.3528	0.36783	0.35635	0.383	0.36412	0.38662	0.39369	0.38735	0.41071	0.417	0.39523	0.39791	0.38121	0.42049
537.65	0.35672	0.37044	0.35831	0.38762	0.36761	0.38844	0.39171	0.38466	0.4172	0.41619	0.39375	0.40242	0.38001	0.42383
537.7	0.36312	0.37414	0.36103	0.39298	0.37002	0.39177	0.39168	0.38177	0.42378	0.41607	0.39505	0.4084	0.3839	0.42771
537.75	0.37092	0.3785	0.36582	0.39711	0.37788	0.39584	0.39287	0.3812	0.42757	0.41504	0.39675	0.4147	0.38812	0.43072
537.8	0.37766	0.38443	0.37254	0.40187	0.38833	0.39879	0.39451	0.38067	0.43309	0.41631	0.40096	0.42536	0.3947	0.43552
537.85	0.38467	0.39103	0.37909	0.4055	0.39997	0.40223	0.39949	0.38217	0.43731	0.41905	0.40621	0.43475	0.40305	0.4396
537.9	0.39247	0.39758	0.38581	0.41068	0.41065	0.40692	0.40647	0.38611	0.43911	0.42425	0.41274	0.44311	0.41083	0.44557
537.95	0.39967	0.40437	0.39469	0.41571	0.42048	0.41137	0.41436	0.39463	0.44074	0.42979	0.41992	0.44809	0.41996	0.44844
538	0.40663	0.41183	0.4043	0.42008	0.42937	0.41443	0.42225	0.40384	0.44195	0.43282	0.42547	0.45187	0.42603	0.44607
538.05	0.41265	0.41807	0.41255	0.42212	0.43803	0.41912	0.42893	0.41169	0.44246	0.43592	0.43009	0.45391	0.43017	0.44178
538.1	0.41749	0.42433	0.4202	0.42382	0.44383	0.42327	0.43524	0.41915	0.44158	0.4401	0.43416	0.45354	0.43272	0.43904
538.15	0.42019	0.42904	0.42816	0.42733	0.44786	0.42529	0.43782	0.42562	0.44145	0.4437	0.43979	0.45285	0.43606	0.43531
538.2	0.42296	0.42952	0.43446	0.43205	0.44985	0.42706	0.43953	0.43237	0.43872	0.44487	0.44624	0.45413	0.43922	0.4322
538.25	0.42508	0.43139	0.43728	0.43794	0.44867	0.43011	0.44307	0.43746	0.43648	0.44594	0.4531	0.45697	0.44166	0.43055
538.3	0.42689	0.43403	0.4407	0.44135	0.44719	0.43644	0.44638	0.44249	0.43552	0.44573	0.45958	0.46257	0.44245	0.42942
538.35	0.42908	0.43674	0.44344	0.44387	0.44705	0.44089	0.44985	0.44634	0.4358	0.44633	0.46379	0.4667	0.44339	0.43234
538.4	0.43189	0.4397	0.4453	0.44576	0.44604	0.4422	0.45388	0.4493	0.43552	0.44841	0.4655	0.46907	0.4437	0.43643
538.45	0.43664	0.44153	0.44682	0.44941	0.44422	0.44343	0.45838	0.45165	0.43609	0.4505	0.46347	0.4705	0.44463	0.4415
538.5	0.43899	0.44041	0.44869	0.45167	0.43922	0.44359	0.46232	0.45393	0.43831	0.45217	0.46225	0.47277	0.44309	0.44872
538.55	0.44122	0.43894	0.45042	0.45449	0.43342	0.44443	0.46342	0.45172	0.44311	0.45458	0.46175	0.47389	0.43949	0.45562
538.6	0.44383	0.43802	0.45035	0.45511	0.42977	0.44726	0.46395	0.44564	0.44731	0.45473	0.46235	0.47461	0.43471	0.45854
538.65	0.44675	0.4374	0.45024	0.45695	0.42759	0.45065	0.46538	0.44075	0.45019	0.45526	0.46217	0.47327	0.43107	0.46107
538.7	0.45104	0.43858	0.4506	0.45856	0.42653	0.45296	0.46717	0.43809	0.45327	0.45555	0.46177	0.47319	0.42937	0.46313
538.75	0.45321	0.4424	0.44938	0.45975	0.42834	0.4531	0.46798	0.43766	0.45674	0.45746	0.45968	0.47384	0.42626	0.46206
538.8	0.45394	0.44727	0.44865	0.46155	0.43111	0.4523	0.46996	0.43899	0.45698	0.46132	0.45739	0.4743	0.42874	0.46327
538.85	0.45695	0.45137	0.44892	0.46343	0.43419	0.45328	0.47313	0.43976	0.45519	0.46548	0.45228	0.47262	0.43138	0.46304
538.9	0.45973	0.45437	0.44944	0.4682	0.43621	0.45597	0.47649	0.43872	0.45286	0.46769	0.44708	0.47052	0.43324	0.46122
538.95	0.46115	0.45698	0.45112	0.47387	0.43925	0.45943	0.47807	0.4391	0.45542	0.46959	0.44436	0.46819	0.43658	0.45971
539	0.4617	0.46053	0.45311	0.4782	0.44239	0.46146	0.4782	0.43991	0.45851	0.47256	0.44428	0.46832	0.43796	0.45751
539.05	0.4612	0.46297	0.45309	0.47881	0.44717	0.46585	0.47702	0.44038	0.4603	0.47632	0.44585	0.46746	0.43914	0.45648
539.1	0.46085	0.46567	0.45559	0.47933	0.45269	0.46966	0.47616	0.43907	0.46282	0.47884	0.44716	0.46679	0.44286	0.45629
539.15	0.46084	0.46713	0.45989	0.48446	0.45765	0.47353	0.47709	0.43843	0.46611	0.48209	0.44866	0.46742	0.4481	0.45657
539.2	0.45958	0.46771	0.46251	0.48957	0.46176	0.47738	0.47904	0.44059	0.46982	0.48759	0.45005	0.46609	0.45193	0.4575
539.25	0.45717	0.46971	0.46374	0.49113	0.4648	0.48195	0.48195	0.44282	0.47408	0.49244	0.45222	0.46789	0.45617	0.45863
539.3	0.45581	0.47006	0.46488	0.49092	0.46673	0.48717	0.4847	0.44583	0.47926	0.49772	0.45542	0.47127	0.46045	0.45992
539.35	0.45613	0.46987	0.4657	0.49068	0.46925	0.48888	0.48786	0.44911	0.48397	0.50327	0.45734	0.47495	0.46326	0.46625
539.4	0.45689	0.47063	0.46724	0.48923	0.47373	0.48861	0.49091	0.4525	0.48618	0.50793	0.46113	0.47734	0.46195	0.47257
539.45	0.456	0.47035	0.46646	0.48814	0.47896	0.48824	0.49145	0.45644	0.49021	0.51048	0.46703	0.47891	0.46153	0.48028
539.5	0.45433	0.46858	0.46578	0.48645	0.48244	0.48704	0.48986	0.45991	0.49373	0.51233	0.47379	0.47867	0.45987	0.49129
539.55	0.45496	0.46633	0.46533	0.48338	0.48672	0.48497	0.48628	0.46022	0.49569	0.51509	0.47946	0.47886	0.45915	0.49929
539.6	0.45509	0.46344	0.46492	0.47989	0.49219	0.48135	0.48506	0.46115	0.49552	0.51656	0.48359	0.48022	0.45814	0.50362
539.65	0.45572	0.46171	0.46512	0.47911	0.49401	0.47709	0.48366	0.4643	0.4961	0.51826	0.48366	0.48132	0.45608	0.50481
539.7	0.45774	0.4603	0.4668	0.47773	0.49456	0.47311	0.48083	0.46732	0.49519	0.51836	0.48426	0.48227	0.45778	0.50504
539.75	0.45827	0.45737	0.46712	0.47738	0.49345	0.4701	0.47833	0.46888	0.49291	0.51706	0.48342	0.48166	0.46416	0.50631
539.8	0.45811	0.45287	0.46859	0.47888	0.49194	0.46761	0.47456	0.46931	0.48892	0.51594	0.48262	0.47821	0.47181	0.51036
539.85	0.45873	0.44797	0.46999	0.48204	0.49108	0.46687	0.47219	0.46651	0.48793	0.5144	0.48478	0.47531	0.47936	0.51226
539.9	0.45818	0.44358	0.47048	0.48862	0.4908	0.46656	0.47131	0.46269	0.48572	0.51241	0.48754	0.47288	0.48628	0.51391
539.95	0.45807	0.44076	0.47096	0.49479	0.48939	0.46797	0.47084	0.45906	0.48545	0.51209	0.48864	0.47236	0.49068	0.51604
540	0.45776	0.4387	0.47061	0.49814	0.48627	0.46889	0.47144	0.45533	0.48205	0.51222	0.49076	0.47241	0.49469	0.51561
540.05	0.4572	0.43764	0.47016	0.49949	0.48405	0.47108	0.47352	0.45065	0.48054	0.51233	0.49157	0.47244	0.49645	0.5139
540.1	0.45921	0.43884	0.4712	0.50194	0.48059	0.47467	0.47882	0.44694	0.48159	0.51186	0.48916	0.47169	0.49747	0.51062
540.15	0.46154	0.44181	0.47004	0.50471	0.4776	0.48046	0.48431	0.44668	0.48437	0.51142	0.48817	0.47378	0.49857	0.50717
540.2	0.46169	0.44642	0.46937	0.50453	0.47474	0.48687	0.48702	0.44873	0.48671	0.50874	0.49076	0.47631	0.49708	0.505
540.25	0.46428	0.45082	0.47006	0.50276	0.47229	0.49302	0.48961	0.45102	0.48947	0.50564	0.49594	0.48091	0.49672	0.50578
540.3	0.46836	0.45655	0.47154	0.50212	0.47287	0.4983	0.49434	0.45419	0.4925	0.50356	0.50151	0.485	0.49481	0.50852
540.35	0.4727	0.4619	0.47315	0.50282	0.47688	0.5022	0.49655	0.45796	0.49548	0.50146	0.50821	0.48844	0.49054	0.51207
540.4	0.47593	0.46669	0.47288	0.50295	0.48234	0.50725	0.49823	0.46578	0.49749	0.4988	0.51582	0.49113	0.48667	0.51334
540.45	0.48031	0.47083	0.47167	0.5021	0.48568	0.51162	0.50019	0.47343	0.49973	0.49793	0.52144	0.49422	0.48616	0.51732
540.5	0.48563	0.47457	0.47353	0.50032	0.48848	0.51459	0.50249	0.48117	0.50312	0.49902	0.52253	0.49612	0.48552	0.52199
540.55	0.48935	0.47935	0.47518	0.49846	0.49159	0.51475	0.50631	0.48718	0.50647	0.50231	0.5225	0.4993	0.4861	0.5224
540.6	0.49066	0.48383	0.47778	0.49917	0.49526	0.51508	0.51012	0.49252	0.51016	0.50496	0.523	0.5036	0.48541	0.52148
540.65	0.4929	0.48797	0.48123	0.50164	0.49699	0.51981	0.51393	0.49779	0.51272	0.50994	0.52522	0.50571	0.48381	0.51919
540.7	0.49404	0.48925	0.48593	0.50296	0.49931	0.52452	0.51733	0.50003	0.51365	0.51593	0.52827	0.50685	0.48712	0.51997
540.75	0.49175	0.48807	0.48841	0.50441	0.50281	0.52565	0.51804	0.50002	0.51506	0.52211	0.52922	0.50695	0.49228	0.52314
540.8	0.48656	0.48542	0.48916	0.50613	0.50492	0.52496	0.51828	0.49807	0.51628	0.52851	0.53062	0.50428	0.49693	0.52732
540.85	0.48075	0.48419	0.48833	0.50887	0.50824	0.52479	0.51945	0.49284	0.51504	0.53247	0.52923	0.50229	0.50131	0.53186
540.9	0.4766	0.48296	0.48555	0.51156	0.51113	0.52281	0.519	0.4885	0.51169	0.53511	0.52567	0.49855	0.50461	0.53487
540.95	0.47307	0.48046	0.48131	0.51226	0.51235	0.51973	0.51616	0.48444	0.50806	0.53721	0.52023	0.49475	0.50655	0.5357
541	0.47016	0.47892	0.47609	0.51016	0.51253	0.51665	0.51353	0.48129	0.50349	0.53892	0.51721	0.49041	0.50986	0.53669
541.05	0.46827	0.4797	0.47405	0.50634	0.51274	0.51479	0.51079	0.47857	0.50014	0.53994	0.51399	0.48632	0.50784	0.53554
541.1	0.46709	0.48115	0.47254	0.50187	0.51192	0.51517	0.50835	0.47652	0.49747	0.53601	0.5096	0.48347	0.50916	0.53316
541.15	0.46374	0.48217	0.47061	0.49776	0.51251	0.51493	0.50459	0.47662	0.49714	0.5286	0.50604	0.48425	0.51241	0.52956
541.2	0.46099	0.48306	0.4702	0.49504	0.51052	0.5134	0.50135	0.4759	0.4955	0.52092	0.50372	0.48657	0.51427	0.52459
541.25	0.46146	0.48261	0.47076	0.49414	0.51205	0.51244	0.49933	0.47613	0.49683	0.51511	0.50344	0.48827	0.51635	0.51928
541.3	0.46248	0.48263	0.47102	0.49357	0.51471	0.51166	0.49982	0.47504	0.49762	0.50926	0.50333	0.49197	0.51616	0.51464
541.35	0.46482	0.48104	0.47023	0.49297	0.51387	0.51086	0.50036	0.47579	0.49857	0.5044	0.50385	0.49587	0.51394	0.50793
541.4	0.46703	0.48023	0.47075	0.49322	0.5134	0.50902	0.50398	0.48088	0.49976	0.49819	0.50478	0.50094	0.51067	0.50124
541.45	0.46948	0.48176	0.47377	0.49347	0.51188	0.50562	0.50607	0.48252	0.50399	0.49411	0.50387	0.50513	0.50768	0.49793
541.5	0.47166	0.48382	0.47693	0.49552	0.5102	0.50199	0.50701	0.48262	0.50823	0.49259	0.50051	0.50682	0.50414	0.49384
541.55	0.47327	0.48678	0.4804	0.49965	0.5069	0.49922	0.50818	0.48209	0.50999	0.49306	0.50032	0.50897	0.50236	0.48867
541.6	0.47379	0.48883	0.48483	0.50419	0.50385	0.49802	0.50661	0.48213	0.5096	0.49531	0.50138	0.51135	0.4993	0.48669
541.65	0.47518	0.49051	0.4873	0.5062	0.50088	0.49933	0.50451	0.48214	0.50823	0.49786	0.50353	0.51195	0.49519	0.48621
541.7	0.47536	0.48915	0.48863	0.50527	0.49928	0.49832	0.50164	0.47924	0.50688	0.49989	0.50099	0.51322	0.49299	0.48523
541.75	0.47446	0.48624	0.48749	0.50565	0.49639	0.49489	0.49884	0.4763	0.50517	0.50126	0.50051	0.5138	0.49038	0.48675
541.8	0.47475	0.4833	0.48557	0.50715	0.49305	0.49196	0.49863	0.4748	0.50261	0.50278	0.50067	0.51229	0.49107	0.48831
541.85	0.47679	0.48104	0.48396	0.51134	0.4959	0.48787	0.49641	0.47401	0.49971	0.50483	0.49877	0.51134	0.4945	0.48949
541.9	0.47937	0.47757	0.48113	0.51453	0.49928	0.48418	0.494	0.47651	0.49864	0.50537	0.4986	0.50937	0.49952	0.48736
541.95	0.47971	0.47381	0.4795	0.51579	0.50225	0.48108	0.49222	0.47876	0.49651	0.50497	0.49768	0.50648	0.5022	0.48662
542	0.48001	0.47278	0.47938	0.51599	0.50447	0.48168	0.49103	0.48003	0.49444	0.50451	0.49754	0.50297	0.5029	0.48705
542.05	0.47774	0.47146	0.47987	0.51609	0.50482	0.48207	0.48882	0.48168	0.49197	0.50296	0.49859	0.50065	0.50203	0.48624
542.1	0.47303	0.46916	0.47846	0.51714	0.50503	0.48328	0.48677	0.4834	0.49279	0.50134	0.4958	0.50043	0.50524	0.4828
542.15	0.46928	0.46698	0.47836	0.51805	0.50568	0.48465	0.48713	0.48622	0.4937	0.5	0.49339	0.49972	0.50627	0.47971
542.2	0.4673	0.46457	0.47888	0.51983	0.50592	0.48777	0.49105	0.48741	0.4946	0.49952	0.49501	0.50058	0.5065	0.47673
542.25	0.46719	0.46339	0.47959	0.52096	0.50781	0.49245	0.49655	0.48952	0.49627	0.50213	0.49973	0.50092	0.50445	0.47631
542.3	0.4679	0.46509	0.48172	0.52199	0.50869	0.49605	0.5027	0.4902	0.49723	0.50569	0.50411	0.50007	0.50284	0.47647
542.35	0.46888	0.46715	0.48407	0.52358	0.5076	0.49779	0.50764	0.49252	0.49871	0.50893	0.50493	0.49655	0.50322	0.47675
542.4	0.46875	0.47005	0.48809	0.52477	0.5054	0.49866	0.51033	0.49457	0.49985	0.5131	0.50298	0.49316	0.50579	0.47684
542.45	0.47014	0.47412	0.49127	0.52653	0.5008	0.49854	0.51096	0.49261	0.50071	0.517	0.49879	0.49153	0.50981	0.47832
542.5	0.47195	0.47846	0.49281	0.52727	0.49575	0.4996	0.51052	0.4894	0.49743	0.52012	0.49419	0.49128	0.51325	0.48312
542.55	0.47399	0.48391	0.4927	0.52663	0.49188	0.50299	0.50994	0.48662	0.49348	0.52282	0.49322	0.49257	0.51889	0.49268
542.6	0.47556	0.4905	0.49032	0.52568	0.48885	0.5052	0.50711	0.48415	0.49106	0.52304	0.49206	0.4936	0.52303	0.5068
542.65	0.47951	0.4941	0.48705	0.52303	0.48627	0.50673	0.50461	0.48204	0.49135	0.52113	0.49079	0.49396	0.52655	0.51519
542.7	0.48361	0.4951	0.483	0.52046	0.48488	0.50672	0.5034	0.47885	0.49292	0.5216	0.48768	0.49338	0.53037	0.51686
542.75	0.4873	0.4961	0.47965	0.51897	0.48351	0.50538	0.50454	0.4786	0.49503	0.52177	0.48736	0.49218	0.53282	0.5167
542.8	0.49321	0.49771	0.47836	0.51716	0.48614	0.50481	0.50582	0.48062	0.49671	0.52301	0.48583	0.49549	0.53734	0.51343
542.85	0.49653	0.49943	0.47827	0.51789	0.49059	0.50635	0.50513	0.48202	0.50068	0.52218	0.48462	0.49943	0.54216	0.51286
542.9	0.49766	0.50127	0.47819	0.51715	0.49434	0.50939	0.50446	0.48426	0.504	0.5191	0.48645	0.50083	0.54306	0.51552
542.95	0.49756	0.50223	0.47955	0.51562	0.49774	0.51238	0.50183	0.48701	0.50673	0.51746	0.49017	0.501	0.53799	0.51812
543	0.49647	0.50395	0.47989	0.51627	0.50062	0.51492	0.49726	0.48863	0.50956	0.51637	0.49577	0.50267	0.52971	0.51931
543.05	0.49356	0.50516	0.47928	0.51654	0.50284	0.5163	0.49116	0.49063	0.51128	0.51661	0.50168	0.50509	0.52086	0.51751
543.1	0.48999	0.50622	0.4776	0.51678	0.50527	0.51832	0.48659	0.49309	0.51241	0.51969	0.50356	0.50467	0.51263	0.51425
543.15	0.48826	0.50616	0.47779	0.51511	0.50793	0.52055	0.48519	0.4945	0.51301	0.52264	0.50733	0.50253	0.50445	0.51381
543.2	0.48742	0.50392	0.4763	0.51425	0.5135	0.52402	0.48768	0.49646	0.51609	0.52582	0.5092	0.50303	0.49695	0.51155
543.25	0.48759	0.50306	0.47633	0.51446	0.51837	0.52788	0.49068	0.49865	0.5163	0.52992	0.51037	0.50237	0.49024	0.51067
543.3	0.48789	0.5029	0.47753	0.51444	0.5221	0.52908	0.49321	0.49754	0.51698	0.53258	0.51125	0.49807	0.48596	0.50775
543.35	0.48657	0.5015	0.47833	0.51363	0.52361	0.52815	0.49446	0.49544	0.51834	0.53506	0.51005	0.49508	0.48368	0.50612
543.4	0.48379	0.49841	0.47871	0.51117	0.5229	0.52815	0.49641	0.49299	0.51676	0.53663	0.50777	0.49575	0.48365	0.50525
543.45	0.48147	0.49484	0.47793	0.51103	0.52281	0.52783	0.50045	0.49159	0.51729	0.53416	0.50708	0.49847	0.4874	0.50637
543.5	0.48183	0.49097	0.47662	0.50838	0.52301	0.52934	0.50398	0.49014	0.5175	0.53335	0.50966	0.50071	0.49032	0.51063
543.55	0.48444	0.4895	0.47467	0.50766	0.52336	0.52987	0.50637	0.48857	0.51747	0.53255	0.51339	0.50167	0.49393	0.51496
543.6	0.48666	0.48906	0.47507	0.50867	0.52401	0.5272	0.50754	0.48714	0.51795	0.53236	0.51748	0.5018	0.49581	0.51579
543.65	0.48755	0.48522	0.47536	0.50754	0.52358	0.52421	0.50767	0.48654	0.51825	0.53341	0.51841	0.50152	0.49683	0.51152
543.7	0.48707	0.48223	0.4744	0.50488	0.52278	0.52281	0.5099	0.48687	0.51802	0.53427	0.51868	0.50163	0.4979	0.50762
543.75	0.48644	0.4815	0.47382	0.50255	0.52125	0.52184	0.51379	0.49006	0.51744	0.53207	0.51864	0.50514	0.50002	0.50545
543.8	0.48657	0.48207	0.47466	0.49894	0.51852	0.52199	0.5162	0.49419	0.5164	0.53078	0.51637	0.50963	0.50326	0.50544
543.85	0.48473	0.48301	0.47454	0.49749	0.51425	0.52165	0.51824	0.4962	0.51559	0.52802	0.51427	0.51101	0.50631	0.50793
543.9	0.48311	0.48281	0.47567	0.49684	0.5113	0.52044	0.51817	0.4982	0.51423	0.52685	0.51245	0.51112	0.50562	0.5106
543.95	0.48153	0.48218	0.47563	0.4987	0.51054	0.51948	0.51442	0.49895	0.51459	0.5247	0.5081	0.51136	0.50288	0.51043
544	0.47947	0.48395	0.47364	0.50168	0.51185	0.51684	0.51078	0.50004	0.51451	0.52226	0.50348	0.51085	0.50085	0.5111
544.05	0.47679	0.48652	0.47179	0.50274	0.51312	0.5163	0.50661	0.50189	0.51231	0.52124	0.49859	0.50969	0.50173	0.51125
544.1	0.47467	0.48814	0.47079	0.50422	0.51378	0.51748	0.50385	0.50407	0.50831	0.51751	0.49218	0.50718	0.50297	0.5114
544.15	0.47437	0.48928	0.47049	0.50587	0.51523	0.51854	0.50328	0.50146	0.50676	0.51197	0.48643	0.50556	0.50579	0.51436
544.2	0.47375	0.49045	0.47024	0.50901	0.51837	0.51903	0.50475	0.49925	0.50752	0.50784	0.48012	0.50697	0.50846	0.51625
544.25	0.47127	0.49169	0.47188	0.5122	0.51955	0.51925	0.50517	0.49543	0.50792	0.50418	0.47845	0.50817	0.50861	0.52021
544.3	0.46907	0.4922	0.47329	0.51642	0.52063	0.51671	0.50276	0.49029	0.51062	0.50401	0.47907	0.50981	0.50845	0.52221
544.35	0.46713	0.4905	0.4745	0.52159	0.52346	0.51688	0.50006	0.48804	0.51261	0.50702	0.47647	0.51269	0.50973	0.52384
544.4	0.46535	0.4876	0.47389	0.52668	0.5232	0.51861	0.50062	0.48715	0.51359	0.5084	0.47517	0.51779	0.51474	0.52299
544.45	0.46658	0.48605	0.47227	0.53045	0.52163	0.52035	0.5016	0.48695	0.51713	0.50976	0.47714	0.52048	0.51528	0.51864
544.5	0.46896	0.48486	0.47008	0.52928	0.51959	0.52305	0.50132	0.4842	0.51958	0.51229	0.4817	0.52081	0.5104	0.51409
544.55	0.46854	0.48505	0.46793	0.52897	0.51834	0.52405	0.49937	0.48165	0.51964	0.5148	0.4866	0.51953	0.50646	0.50931
544.6	0.46586	0.48562	0.46648	0.52942	0.51752	0.52543	0.49834	0.48006	0.51913	0.51679	0.49366	0.52209	0.50619	0.50345
544.65	0.46334	0.48462	0.4638	0.52607	0.51719	0.52888	0.49697	0.48308	0.52129	0.51711	0.49678	0.52461	0.50665	0.49968
544.7	0.46153	0.48559	0.4622	0.52146	0.51528	0.53378	0.498	0.48792	0.52377	0.51658	0.49992	0.5267	0.50381	0.49907
544.75	0.46041	0.48791	0.46064	0.5174	0.51258	0.53597	0.49751	0.49248	0.52702	0.5164	0.50334	0.52804	0.50331	0.50032
544.8	0.46059	0.48952	0.45845	0.51325	0.50864	0.5351	0.49746	0.49659	0.53066	0.5172	0.50445	0.52621	0.50079	0.4993
544.85	0.46281	0.49092	0.45699	0.51158	0.50609	0.5323	0.49814	0.49835	0.53489	0.51767	0.5066	0.52227	0.49704	0.49845
544.9	0.46414	0.49296	0.45682	0.51167	0.50524	0.52991	0.49924	0.49892	0.53826	0.519	0.5082	0.51601	0.49465	0.49818
544.95	0.4657	0.49607	0.45706	0.51264	0.50467	0.52666	0.49974	0.50025	0.53884	0.51982	0.5087	0.50856	0.49501	0.49935
545	0.46705	0.49952	0.45718	0.5121	0.50473	0.52381	0.50094	0.50164	0.5362	0.52164	0.51006	0.50432	0.49713	0.50024
545.05	0.46673	0.5014	0.46211	0.51135	0.50537	0.52299	0.50208	0.50053	0.53233	0.52183	0.51043	0.50329	0.49963	0.49961
545.1	0.46523	0.50283	0.46767	0.51136	0.50508	0.5225	0.5048	0.50114	0.52548	0.52129	0.51091	0.50452	0.50094	0.50126
545.15	0.46362	0.50381	0.47046	0.51267	0.50373	0.52094	0.50704	0.49598	0.52038	0.52258	0.51381	0.50518	0.5016	0.50502
545.2	0.46141	0.50404	0.47352	0.51482	0.50403	0.51972	0.50817	0.49063	0.51994	0.52682	0.51544	0.50827	0.4987	0.50388
545.25	0.45796	0.50259	0.47836	0.51624	0.50429	0.51968	0.50864	0.4846	0.517	0.52974	0.51824	0.51184	0.49463	0.50428
545.3	0.45637	0.50182	0.48403	0.52142	0.50367	0.51846	0.50637	0.4809	0.51251	0.53226	0.51696	0.51516	0.49432	0.50437
545.35	0.45602	0.49947	0.48834	0.525	0.50303	0.51737	0.50666	0.47885	0.50736	0.53199	0.51452	0.51693	0.49257	0.50246
545.4	0.45386	0.49815	0.4926	0.5269	0.50174	0.51583	0.50809	0.47537	0.5039	0.53048	0.51669	0.51859	0.49265	0.49945
545.45	0.4521	0.49818	0.49465	0.52794	0.50095	0.51572	0.50856	0.47265	0.50056	0.52931	0.51786	0.51583	0.48972	0.49668
545.5	0.44917	0.49778	0.49703	0.52617	0.49866	0.51676	0.50898	0.4717	0.49563	0.52953	0.52033	0.51165	0.48721	0.49583
545.55	0.44647	0.49741	0.50028	0.52577	0.49967	0.51794	0.5075	0.47278	0.49259	0.52967	0.52473	0.50923	0.48969	0.49611
545.6	0.4455	0.49692	0.50254	0.52563	0.5011	0.51941	0.50621	0.4773	0.49199	0.52541	0.52903	0.5116	0.49527	0.49497
545.65	0.44787	0.49577	0.50441	0.52394	0.50259	0.52016	0.50617	0.48414	0.49551	0.52217	0.53174	0.51312	0.49963	0.49622
545.7	0.45072	0.49786	0.50572	0.52101	0.50189	0.52073	0.50613	0.48875	0.5003	0.52082	0.5351	0.5132	0.50163	0.50183
545.75	0.45394	0.49905	0.50568	0.51945	0.5002	0.51876	0.50649	0.49201	0.50695	0.51971	0.53437	0.51228	0.50408	0.50502
545.8	0.45903	0.49862	0.50238	0.5175	0.49883	0.51652	0.50771	0.4941	0.51312	0.51823	0.53199	0.50988	0.50387	0.50502
545.85	0.46491	0.49961	0.50001	0.51415	0.50196	0.51493	0.50834	0.49397	0.5164	0.51878	0.53026	0.50637	0.50343	0.50701
545.9	0.46874	0.50109	0.49566	0.51249	0.50355	0.51299	0.5103	0.49135	0.51588	0.52224	0.52909	0.50629	0.50321	0.50664
545.95	0.4712	0.50191	0.4912	0.51174	0.50411	0.5105	0.51061	0.4908	0.51365	0.52556	0.52658	0.50722	0.50285	0.50684
546	0.47329	0.5006	0.48718	0.51099	0.50613	0.5101	0.50985	0.49083	0.51081	0.52721	0.52201	0.5094	0.50051	0.50313
546.05	0.4738	0.49786	0.48434	0.51086	0.50893	0.51054	0.50848	0.48931	0.50909	0.5285	0.51493	0.51142	0.49664	0.49866
546.1	0.47354	0.49448	0.47764	0.50891	0.50935	0.5094	0.50601	0.48769	0.50563	0.52969	0.51144	0.5112	0.49172	0.49445
546.15	0.47416	0.49127	0.471	0.50875	0.50949	0.50814	0.50301	0.48297	0.50348	0.53141	0.50941	0.50832	0.48624	0.48512
546.2	0.47407	0.48819	0.46678	0.50897	0.50849	0.50419	0.49959	0.47964	0.5037	0.53199	0.50672	0.50515	0.47863	0.47617
546.25	0.47146	0.48615	0.46572	0.50992	0.50622	0.49949	0.4952	0.47677	0.49922	0.53091	0.50274	0.50186	0.47283	0.47034
546.3	0.46988	0.48558	0.46451	0.51277	0.50522	0.49479	0.49114	0.47486	0.4951	0.52942	0.49655	0.49763	0.46938	0.46563
546.35	0.46701	0.48493	0.46512	0.51308	0.50599	0.49113	0.48907	0.47354	0.49382	0.53001	0.49144	0.49278	0.46576	0.46327
546.4	0.46269	0.48494	0.46785	0.51332	0.50837	0.4908	0.48713	0.47203	0.49382	0.53268	0.48873	0.48986	0.46559	0.46458
546.45	0.46003	0.4837	0.4688	0.51455	0.50891	0.49332	0.48613	0.47259	0.49339	0.53494	0.48608	0.48567	0.46739	0.46855
546.5	0.45931	0.48133	0.47118	0.5131	0.50752	0.49618	0.48599	0.47446	0.49316	0.53589	0.48576	0.48437	0.46991	0.47185
546.55	0.45918	0.47719	0.47324	0.51164	0.50617	0.4992	0.48659	0.47573	0.49683	0.53334	0.48795	0.48607	0.47528	0.47624
546.6	0.46048	0.47495	0.47366	0.51163	0.50352	0.50204	0.48966	0.47791	0.49986	0.52669	0.48994	0.48956	0.47989	0.47636
546.65	0.46384	0.47621	0.47302	0.51245	0.50179	0.50403	0.49445	0.47935	0.50322	0.5214	0.49396	0.49017	0.48609	0.47708
546.7	0.46666	0.48157	0.47321	0.51007	0.50169	0.50773	0.49842	0.48064	0.50502	0.51554	0.49737	0.48977	0.49046	0.48251
546.75	0.4694	0.48514	0.4736	0.50676	0.50122	0.51084	0.50166	0.48171	0.50542	0.51055	0.49648	0.49045	0.49199	0.4864
546.8	0.47288	0.4878	0.47069	0.50358	0.50414	0.51353	0.50293	0.48258	0.50368	0.50843	0.49843	0.49138	0.4948	0.48964
546.85	0.47647	0.4924	0.46882	0.50207	0.50616	0.51738	0.50331	0.48435	0.50208	0.50779	0.49932	0.49413	0.49405	0.49253
546.9	0.47913	0.49587	0.46654	0.50182	0.50208	0.5198	0.50326	0.48751	0.49999	0.50476	0.50022	0.49737	0.49392	0.49194
546.95	0.48129	0.49719	0.464	0.50024	0.49738	0.52038	0.50271	0.49194	0.49819	0.49736	0.49774	0.49633	0.49316	0.49167
547	0.4824	0.49503	0.46194	0.49829	0.49152	0.52085	0.50231	0.49586	0.49666	0.49255	0.49256	0.49423	0.48892	0.49
547.05	0.48163	0.4925	0.4581	0.49541	0.48676	0.51884	0.49992	0.49665	0.49505	0.48981	0.48809	0.49469	0.48169	0.4888
547.1	0.47845	0.49008	0.45419	0.49246	0.48146	0.51479	0.49835	0.49678	0.49208	0.48698	0.48903	0.49173	0.4719	0.48615
547.15	0.47482	0.48836	0.4525	0.49273	0.47673	0.50913	0.49808	0.49615	0.4914	0.48334	0.48997	0.48584	0.46249	0.48172
547.2	0.46984	0.48562	0.45257	0.49279	0.47276	0.50186	0.49739	0.49431	0.49156	0.47956	0.48966	0.48183	0.45441	0.48003
547.25	0.46466	0.48319	0.45383	0.49424	0.4698	0.4975	0.49611	0.49225	0.48975	0.47776	0.48462	0.47822	0.45176	0.47667
547.3	0.46155	0.48093	0.45652	0.49634	0.46959	0.49598	0.49649	0.48925	0.48763	0.47921	0.48222	0.47518	0.45463	0.47682
547.35	0.45859	0.47848	0.4602	0.49789	0.47027	0.49499	0.49567	0.48455	0.48637	0.48041	0.48117	0.47563	0.45658	0.47868
547.4	0.45693	0.4752	0.46382	0.49968	0.47076	0.49548	0.49581	0.47852	0.48521	0.48048	0.48202	0.47834	0.45803	0.47882
547.45	0.45588	0.47074	0.46645	0.50099	0.47003	0.49724	0.49689	0.4749	0.48305	0.48015	0.48373	0.47763	0.46055	0.47801
547.5	0.45597	0.46661	0.46717	0.49964	0.469	0.49681	0.4999	0.47182	0.48105	0.48001	0.48578	0.47773	0.46178	0.47405
547.55	0.45453	0.46497	0.46845	0.49892	0.46899	0.49626	0.50114	0.46915	0.48108	0.47874	0.48962	0.47624	0.4631	0.47005
547.6	0.45465	0.46709	0.46913	0.49942	0.47161	0.49494	0.50277	0.46784	0.48292	0.47692	0.49145	0.47326	0.46424	0.46338
547.65	0.45575	0.47104	0.46916	0.50002	0.47428	0.49169	0.50467	0.46775	0.4847	0.47439	0.49423	0.46912	0.46648	0.45979
547.7	0.45526	0.47604	0.47084	0.49872	0.47784	0.49041	0.50525	0.46772	0.48432	0.4729	0.49576	0.46781	0.46788	0.46081
547.75	0.45539	0.47884	0.47043	0.4946	0.48008	0.4895	0.50268	0.46747	0.48429	0.47535	0.49542	0.46615	0.46928	0.45713
547.8	0.45511	0.48139	0.47124	0.49185	0.4818	0.48952	0.49768	0.46859	0.48405	0.47954	0.4938	0.46403	0.47203	0.45171
547.85	0.45486	0.48587	0.47278	0.48955	0.47924	0.48962	0.49093	0.47059	0.48525	0.47879	0.48984	0.46078	0.47238	0.44662
547.9	0.45427	0.48906	0.47336	0.48614	0.4766	0.48916	0.48461	0.4707	0.48795	0.47414	0.48771	0.45621	0.47522	0.44556
547.95	0.45342	0.48934	0.47344	0.48357	0.47635	0.48836	0.48061	0.47087	0.49138	0.47257	0.48491	0.45372	0.47564	0.44801
548	0.45281	0.48744	0.47015	0.48129	0.47604	0.48679	0.47976	0.47158	0.49398	0.47554	0.48231	0.45235	0.47203	0.44987
548.05	0.4531	0.48553	0.46716	0.47984	0.47647	0.48322	0.47711	0.47254	0.4961	0.4778	0.48221	0.45319	0.46906	0.44932
548.1	0.45247	0.48346	0.46513	0.48141	0.47772	0.48058	0.47458	0.47315	0.49734	0.47897	0.48422	0.45038	0.4691	0.44963
548.15	0.45196	0.48039	0.46431	0.48318	0.4818	0.47735	0.47278	0.47327	0.5004	0.47897	0.48319	0.44722	0.47082	0.45039
548.2	0.45096	0.47759	0.46404	0.48524	0.48401	0.47601	0.47082	0.47329	0.50329	0.48146	0.47983	0.44927	0.47574	0.45415
548.25	0.45207	0.47569	0.46407	0.48818	0.48453	0.47842	0.46786	0.47285	0.50264	0.48577	0.47773	0.45099	0.47787	0.45578
548.3	0.45345	0.4744	0.46465	0.49188	0.48535	0.48284	0.46542	0.47122	0.49997	0.49059	0.48008	0.45231	0.47713	0.461
548.35	0.45568	0.47375	0.46459	0.49533	0.48438	0.48695	0.46318	0.46994	0.49533	0.4929	0.48178	0.45394	0.4718	0.4683
548.4	0.45776	0.47335	0.46674	0.49697	0.48333	0.49323	0.46408	0.47074	0.49239	0.49601	0.48187	0.45479	0.46725	0.47356
548.45	0.45949	0.47306	0.46964	0.49726	0.48194	0.49686	0.46634	0.47441	0.48992	0.49838	0.48141	0.4545	0.46433	0.47782
548.5	0.46178	0.47141	0.47198	0.49524	0.48078	0.49776	0.46956	0.47708	0.48647	0.49839	0.48079	0.45573	0.45863	0.47965
548.55	0.46318	0.4701	0.47692	0.49292	0.4789	0.50046	0.47074	0.47667	0.48494	0.49496	0.47737	0.45562	0.45275	0.47871
548.6	0.46512	0.46686	0.48156	0.48911	0.477	0.50282	0.47486	0.47559	0.48394	0.49096	0.47414	0.45359	0.44489	0.47616
548.65	0.466	0.46538	0.48553	0.48583	0.47433	0.50482	0.479	0.47348	0.48319	0.4857	0.47287	0.45566	0.43683	0.47574
548.7	0.46383	0.46547	0.48903	0.48313	0.47122	0.5071	0.48193	0.46943	0.48024	0.48207	0.47285	0.45772	0.43198	0.47406
548.75	0.46082	0.46652	0.4901	0.47849	0.46698	0.50738	0.48384	0.46637	0.47661	0.47907	0.4721	0.45878	0.43009	0.46734
548.8	0.45686	0.46925	0.49268	0.47413	0.46353	0.50838	0.48416	0.46451	0.47294	0.47585	0.47144	0.45999	0.42939	0.46364
548.85	0.45289	0.47325	0.49275	0.47153	0.46175	0.50739	0.48301	0.46205	0.46953	0.47069	0.47263	0.46043	0.43234	0.46338
548.9	0.44968	0.476	0.49232	0.47117	0.46249	0.50711	0.48321	0.46003	0.46724	0.46527	0.4751	0.46284	0.43538	0.46462
548.95	0.44845	0.47617	0.49137	0.47203	0.46484	0.5061	0.48438	0.46189	0.46448	0.46416	0.47624	0.4678	0.43496	0.46407
549	0.45022	0.47588	0.48683	0.47049	0.46729	0.50365	0.4865	0.46432	0.46279	0.46363	0.47839	0.47154	0.43541	0.46017
549.05	0.45159	0.47581	0.48429	0.46921	0.47008	0.49958	0.48723	0.46587	0.46234	0.46447	0.48324	0.47666	0.43921	0.45626
549.1	0.44996	0.47612	0.48133	0.46958	0.47581	0.4955	0.48739	0.46493	0.46294	0.46696	0.48769	0.48181	0.4461	0.45602
549.15	0.44864	0.47719	0.47966	0.46994	0.47933	0.49183	0.48902	0.46372	0.46633	0.47193	0.48907	0.48716	0.45379	0.45442
549.2	0.44698	0.47894	0.47703	0.47186	0.48035	0.48783	0.48873	0.46424	0.46904	0.47953	0.48933	0.49117	0.46107	0.45456
549.25	0.44649	0.47889	0.47408	0.47481	0.48089	0.4861	0.48791	0.46429	0.47048	0.48541	0.49387	0.48908	0.46546	0.45145
549.3	0.44528	0.47838	0.47124	0.48023	0.48082	0.4848	0.48666	0.46413	0.47176	0.48899	0.49821	0.48351	0.46855	0.45034
549.35	0.44569	0.47676	0.46831	0.48714	0.47987	0.48315	0.48795	0.46573	0.47166	0.49247	0.49923	0.47922	0.46859	0.45042
549.4	0.44687	0.47405	0.46485	0.49049	0.48053	0.48308	0.48919	0.46742	0.47343	0.49536	0.49881	0.47541	0.46841	0.44787
549.45	0.44854	0.47075	0.46264	0.49308	0.48259	0.47909	0.48986	0.467	0.47382	0.49632	0.49741	0.47069	0.46827	0.44482
549.5	0.45148	0.46557	0.46	0.49539	0.483	0.47733	0.49028	0.4618	0.47228	0.49524	0.49539	0.46624	0.46475	0.44211
549.55	0.45437	0.46187	0.4593	0.4978	0.48238	0.47657	0.49166	0.45608	0.47202	0.49485	0.48957	0.46026	0.4618	0.43774
549.6	0.4571	0.46009	0.45916	0.5002	0.48295	0.47636	0.49436	0.45431	0.47054	0.49464	0.48686	0.45409	0.45684	0.4353
549.65	0.45774	0.46013	0.45963	0.50451	0.48408	0.47703	0.49755	0.45275	0.46995	0.49379	0.48362	0.44923	0.45262	0.43608
549.7	0.45602	0.45943	0.45903	0.50843	0.48382	0.4801	0.49932	0.45248	0.46848	0.49121	0.48242	0.44221	0.4502	0.43632
549.75	0.45375	0.45891	0.45785	0.5092	0.48383	0.47941	0.49978	0.45351	0.46381	0.48771	0.48056	0.43676	0.44718	0.43542
549.8	0.45153	0.45619	0.45899	0.50781	0.48367	0.48009	0.49919	0.45358	0.45854	0.48281	0.47785	0.4324	0.44472	0.43725
549.85	0.45057	0.45351	0.46213	0.50728	0.48315	0.47896	0.49856	0.45454	0.45508	0.47894	0.47207	0.43154	0.44442	0.43885
549.9	0.45156	0.45298	0.46571	0.50569	0.48395	0.47843	0.49787	0.45746	0.45451	0.47281	0.46484	0.4342	0.44281	0.43737
549.95	0.45296	0.45276	0.46845	0.50208	0.48483	0.47827	0.49736	0.45951	0.45485	0.46679	0.45689	0.43848	0.43918	0.43707
550	0.45329	0.45257	0.47	0.49585	0.48496	0.47488	0.49764	0.45935	0.45526	0.46364	0.45075	0.44273	0.43635	0.43521
550.05	0.45321	0.45076	0.47345	0.48974	0.48611	0.47063	0.49691	0.4563	0.45652	0.46235	0.4461	0.44751	0.43389	0.43231
550.1	0.45252	0.45066	0.47656	0.48539	0.48704	0.46825	0.49766	0.45144	0.45811	0.46214	0.44051	0.45084	0.43689	0.42681
550.15	0.45273	0.45195	0.47948	0.48237	0.48725	0.46726	0.49792	0.44981	0.46107	0.46309	0.43589	0.45083	0.43824	0.42188
550.2	0.44917	0.45257	0.47891	0.48132	0.48788	0.46523	0.49636	0.45073	0.46227	0.46285	0.43227	0.44824	0.43938	0.41702
550.25	0.44575	0.45132	0.47727	0.48091	0.48784	0.46513	0.49421	0.44806	0.46628	0.45952	0.43205	0.44207	0.44106	0.41123
550.3	0.44231	0.45034	0.47529	0.48181	0.48902	0.46509	0.49061	0.4448	0.471	0.4568	0.43083	0.43761	0.43774	0.40991
550.35	0.44066	0.44843	0.47056	0.48263	0.48857	0.46578	0.48665	0.44329	0.47424	0.45432	0.42868	0.43423	0.43275	0.41059
550.4	0.43947	0.44865	0.46467	0.48306	0.48828	0.46568	0.48088	0.44002	0.47616	0.45232	0.42882	0.42923	0.43096	0.41265
550.45	0.43857	0.45047	0.46061	0.48621	0.48979	0.46597	0.4786	0.43696	0.4769	0.45164	0.42973	0.42473	0.42872	0.41774
550.5	0.43903	0.45312	0.45647	0.49091	0.48967	0.46796	0.47747	0.43456	0.47598	0.45292	0.4312	0.42453	0.42435	0.42171
550.55	0.44019	0.45564	0.45486	0.49498	0.49146	0.4697	0.4782	0.43685	0.47396	0.45769	0.43448	0.42292	0.42219	0.42423
550.6	0.44109	0.45804	0.45558	0.49866	0.49463	0.473	0.48039	0.44021	0.47263	0.46166	0.44147	0.42133	0.42048	0.4274
550.65	0.44112	0.46003	0.45615	0.50396	0.49649	0.47705	0.48348	0.44259	0.47099	0.46457	0.44876	0.42106	0.42167	0.43299
550.7	0.44097	0.46233	0.45453	0.50829	0.49581	0.48328	0.48492	0.44564	0.47011	0.46595	0.45588	0.42413	0.42245	0.43825
550.75	0.4405	0.46483	0.45237	0.51158	0.49592	0.48797	0.48574	0.45051	0.46845	0.46838	0.45953	0.42837	0.42354	0.44177
550.8	0.44107	0.46701	0.45223	0.51412	0.49627	0.4934	0.4852	0.45445	0.46783	0.47095	0.46262	0.4328	0.42868	0.44535
550.85	0.44419	0.47055	0.45188	0.5164	0.49721	0.49568	0.48309	0.46013	0.46925	0.47566	0.46554	0.43718	0.43504	0.44655
550.9	0.44753	0.47611	0.45091	0.51683	0.49792	0.49833	0.47918	0.46548	0.47171	0.47856	0.46974	0.44152	0.43842	0.4479
550.95	0.44756	0.48097	0.45022	0.51615	0.49774	0.50122	0.47568	0.46958	0.47192	0.48079	0.47442	0.44508	0.439	0.44892
551	0.44849	0.48488	0.44887	0.51362	0.4972	0.50384	0.47295	0.47214	0.47381	0.48513	0.4808	0.44848	0.44008	0.44647
551.05	0.45339	0.48768	0.44769	0.50942	0.49833	0.50643	0.47265	0.47344	0.47753	0.48895	0.48682	0.45222	0.44126	0.44133
551.1	0.45741	0.49058	0.44717	0.50584	0.49928	0.50944	0.4742	0.47401	0.47961	0.49415	0.49107	0.45586	0.44501	0.43471
551.15	0.45951	0.49227	0.44693	0.50196	0.50191	0.51132	0.47354	0.47551	0.48213	0.49538	0.49587	0.45666	0.44768	0.43169
551.2	0.45917	0.49292	0.44778	0.49924	0.50379	0.5109	0.47126	0.47704	0.48317	0.49595	0.49897	0.45791	0.45213	0.4272
551.25	0.45961	0.49086	0.44942	0.49626	0.50458	0.50897	0.46862	0.47616	0.48617	0.49581	0.49997	0.45905	0.45629	0.42407
551.3	0.46068	0.48832	0.44892	0.49363	0.5037	0.50594	0.46448	0.47652	0.48679	0.49424	0.49949	0.45996	0.4552	0.42323
551.35	0.46265	0.48569	0.44562	0.49008	0.49925	0.50576	0.46178	0.47535	0.48438	0.49155	0.49793	0.45943	0.45349	0.42201
551.4	0.4627	0.48287	0.44258	0.48636	0.49611	0.50377	0.46258	0.47135	0.47878	0.49034	0.49481	0.45885	0.4522	0.42573
551.45	0.46047	0.47956	0.44031	0.48342	0.49451	0.50356	0.4656	0.46994	0.47295	0.49014	0.49127	0.45779	0.44904	0.42929
551.5	0.45851	0.47602	0.43989	0.4823	0.49206	0.50188	0.46663	0.46834	0.46575	0.4905	0.48676	0.45779	0.44461	0.43072
551.55	0.45804	0.47162	0.44282	0.4811	0.49039	0.49974	0.46861	0.46613	0.46005	0.49151	0.48406	0.45683	0.44263	0.43333
551.6	0.45649	0.46858	0.44793	0.48191	0.4901	0.49939	0.46962	0.46325	0.45581	0.49063	0.48071	0.45877	0.44302	0.43684
551.65	0.45485	0.46683	0.45021	0.48188	0.48784	0.49951	0.47009	0.45954	0.45042	0.48849	0.47577	0.4626	0.44373	0.44278
551.7	0.45317	0.46588	0.45073	0.48301	0.4875	0.50137	0.47108	0.45596	0.44729	0.48446	0.47139	0.46577	0.44383	0.44655
551.75	0.4527	0.46415	0.45255	0.48535	0.48801	0.50325	0.47313	0.45302	0.44697	0.48126	0.46546	0.46982	0.44566	0.45036
551.8	0.45407	0.46467	0.45632	0.48767	0.48623	0.50282	0.47365	0.44997	0.44791	0.47725	0.46296	0.47312	0.44846	0.45147
551.85	0.45504	0.46602	0.45834	0.48986	0.48431	0.50309	0.4735	0.44814	0.44955	0.47137	0.46434	0.47356	0.4508	0.45253
551.9	0.45585	0.4674	0.46012	0.4909	0.48157	0.50486	0.47244	0.44607	0.45201	0.46719	0.46362	0.47542	0.4496	0.45415
551.95	0.4564	0.46857	0.46386	0.49058	0.48117	0.50588	0.47274	0.44549	0.45704	0.46406	0.46356	0.47765	0.45054	0.45588
552	0.45856	0.46973	0.46641	0.48786	0.4815	0.50691	0.4745	0.44388	0.46491	0.46368	0.46351	0.48129	0.45176	0.45525
552.05	0.4603	0.47021	0.46906	0.48444	0.48391	0.50555	0.47861	0.44085	0.47045	0.46526	0.46192	0.48353	0.45456	0.45227
552.1	0.45747	0.47033	0.47344	0.48382	0.48731	0.50543	0.48038	0.43909	0.47371	0.46471	0.4619	0.4859	0.45797	0.45097
552.15	0.45316	0.47116	0.47594	0.48521	0.49129	0.50489	0.4818	0.43981	0.47824	0.46173	0.46293	0.48729	0.46063	0.45012
552.2	0.44874	0.47125	0.47716	0.48832	0.49561	0.50261	0.48287	0.44172	0.48237	0.46098	0.4629	0.4905	0.46282	0.44858
552.25	0.44621	0.47026	0.47718	0.49051	0.49819	0.50013	0.4839	0.44468	0.48383	0.46047	0.46382	0.49109	0.46309	0.44573
552.3	0.44536	0.4686	0.47577	0.49094	0.49815	0.49901	0.48377	0.44693	0.48119	0.45715	0.46574	0.48833	0.4608	0.44354
552.35	0.44425	0.46658	0.47361	0.49019	0.49587	0.49951	0.48636	0.44607	0.47547	0.45332	0.46721	0.48344	0.45852	0.4405
552.4	0.44063	0.46379	0.47199	0.49031	0.4948	0.49991	0.48966	0.44658	0.47058	0.45118	0.4676	0.47951	0.45436	0.44078
552.45	0.43488	0.4624	0.47207	0.49225	0.49425	0.50041	0.49246	0.44872	0.46646	0.45168	0.47045	0.47332	0.44914	0.43979
552.5	0.4318	0.4618	0.47431	0.49313	0.49374	0.49916	0.49238	0.44928	0.46289	0.45088	0.474	0.46641	0.44501	0.44209
552.55	0.43163	0.46113	0.47706	0.49404	0.49504	0.49672	0.49191	0.45102	0.45977	0.44988	0.47772	0.46113	0.44493	0.44447
552.6	0.43308	0.46336	0.47822	0.49623	0.49751	0.49449	0.49079	0.45346	0.45782	0.45035	0.4805	0.45727	0.44634	0.44732
552.65	0.43691	0.46738	0.47763	0.4985	0.49859	0.4924	0.49236	0.45492	0.45568	0.45016	0.48144	0.45595	0.44626	0.44856
552.7	0.44223	0.47253	0.47755	0.50316	0.50084	0.49409	0.49579	0.45737	0.45388	0.45089	0.48314	0.45522	0.44665	0.44949
552.75	0.44627	0.47659	0.47857	0.50798	0.50149	0.4959	0.498	0.45952	0.45614	0.45379	0.48599	0.45556	0.44673	0.45069
552.8	0.44965	0.4801	0.47937	0.51201	0.50001	0.49794	0.4966	0.46219	0.45823	0.45668	0.49013	0.45567	0.44617	0.45013
552.85	0.45263	0.48183	0.47906	0.51481	0.50256	0.5024	0.49571	0.46325	0.45912	0.46024	0.49231	0.45479	0.44639	0.45288
552.9	0.45746	0.4846	0.47846	0.51605	0.50264	0.50583	0.49536	0.46415	0.46233	0.46826	0.49073	0.4561	0.44472	0.45553
552.95	0.46128	0.48721	0.48051	0.51556	0.50176	0.50758	0.49705	0.46435	0.46899	0.47645	0.48941	0.45683	0.44263	0.45798
553	0.46341	0.48888	0.48221	0.51399	0.50181	0.51014	0.49881	0.4645	0.47292	0.48366	0.48798	0.45948	0.44118	0.45703
553.05	0.4635	0.48991	0.48367	0.51395	0.5026	0.5112	0.49962	0.46437	0.47441	0.48759	0.48719	0.46131	0.44066	0.45711
553.1	0.46238	0.49002	0.48298	0.51701	0.50138	0.51259	0.49948	0.46661	0.47821	0.48888	0.48525	0.46467	0.44004	0.45801
553.15	0.46053	0.48906	0.47991	0.52093	0.49922	0.50973	0.49945	0.46853	0.48342	0.49161	0.48132	0.46978	0.43773	0.45533
553.2	0.45874	0.48703	0.47742	0.52242	0.49743	0.50685	0.4985	0.4682	0.48678	0.49243	0.47662	0.47467	0.43683	0.45455
553.25	0.45931	0.48406	0.47575	0.52153	0.49286	0.50404	0.49865	0.46832	0.48564	0.49256	0.47421	0.47944	0.43719	0.45431
553.3	0.45852	0.47899	0.47353	0.51922	0.48793	0.49896	0.49947	0.4657	0.48121	0.49028	0.46996	0.48212	0.44053	0.45391
553.35	0.45518	0.47461	0.4711	0.51696	0.4821	0.4935	0.49935	0.46207	0.47703	0.48763	0.46458	0.48349	0.44051	0.45386
553.4	0.45128	0.47192	0.4707	0.51679	0.47791	0.48864	0.49909	0.45924	0.47561	0.48531	0.46159	0.4852	0.43944	0.45356
553.45	0.44682	0.47108	0.46985	0.51461	0.4768	0.48085	0.49774	0.4553	0.47519	0.48263	0.46134	0.48371	0.44105	0.45263
553.5	0.44517	0.47049	0.46687	0.51166	0.47675	0.47234	0.49398	0.45147	0.47766	0.47803	0.46044	0.47918	0.44452	0.45387
553.55	0.44567	0.47029	0.46194	0.50974	0.47778	0.46519	0.48982	0.45136	0.47869	0.47207	0.45825	0.47354	0.4488	0.45556
553.6	0.44713	0.47286	0.45491	0.50902	0.48025	0.46125	0.4866	0.45139	0.47912	0.46668	0.45795	0.46805	0.45075	0.45778
553.65	0.4469	0.47343	0.45095	0.50638	0.48199	0.45834	0.48374	0.44951	0.47819	0.46119	0.45798	0.46368	0.45091	0.45654
553.7	0.44404	0.47184	0.44818	0.50256	0.48166	0.45567	0.48142	0.44732	0.47847	0.45735	0.46017	0.45591	0.44922	0.45584
553.75	0.43905	0.46739	0.44745	0.49988	0.48132	0.45257	0.47639	0.44404	0.48133	0.45445	0.46181	0.44907	0.44675	0.45293
553.8	0.43558	0.46194	0.44723	0.49805	0.48096	0.45151	0.47031	0.44257	0.48355	0.45269	0.46015	0.44469	0.44373	0.44813
553.85	0.43257	0.45826	0.44579	0.49383	0.48185	0.45301	0.46573	0.44144	0.48563	0.4526	0.45938	0.43911	0.44164	0.44495
553.9	0.43104	0.45552	0.44634	0.48946	0.48048	0.45553	0.46049	0.44049	0.48811	0.45558	0.4631	0.43581	0.43682	0.43954
553.95	0.43078	0.45158	0.44987	0.48503	0.47881	0.45927	0.45627	0.44174	0.48953	0.45807	0.46698	0.43438	0.43187	0.43221
554	0.43083	0.44745	0.4537	0.48261	0.47854	0.46229	0.45343	0.44337	0.48737	0.45733	0.47059	0.43689	0.42963	0.42699
554.05	0.42992	0.44557	0.45683	0.4807	0.47835	0.46512	0.45089	0.44462	0.48408	0.45544	0.47291	0.43954	0.42775	0.42543
554.1	0.42974	0.44534	0.45693	0.48001	0.4769	0.46921	0.45215	0.44611	0.48031	0.45621	0.47549	0.44244	0.42757	0.42398
554.15	0.43032	0.44595	0.45726	0.48037	0.47677	0.47124	0.45554	0.44906	0.47547	0.45834	0.47738	0.44677	0.42506	0.42309
554.2	0.43132	0.44814	0.45775	0.47951	0.47766	0.47662	0.45884	0.45253	0.46889	0.46081	0.47773	0.44987	0.42422	0.4246
554.25	0.43286	0.45098	0.45838	0.47755	0.47975	0.47964	0.46263	0.45683	0.46285	0.46676	0.47749	0.45382	0.42418	0.42517
554.3	0.4332	0.45365	0.45971	0.47733	0.48088	0.48133	0.46389	0.46231	0.4568	0.47114	0.47456	0.45609	0.42409	0.42589
554.35	0.43505	0.45746	0.46315	0.47868	0.47776	0.48313	0.46343	0.46724	0.45144	0.47359	0.47338	0.45913	0.42015	0.426
554.4	0.43717	0.46183	0.46647	0.48154	0.47581	0.48439	0.46512	0.47134	0.44675	0.47485	0.47434	0.46106	0.41863	0.42383
554.45	0.43782	0.4655	0.46785	0.48341	0.47418	0.48537	0.4674	0.47354	0.44737	0.47797	0.47538	0.45952	0.4178	0.42602
554.5	0.43841	0.46716	0.46744	0.48493	0.47073	0.48538	0.47039	0.47302	0.44831	0.48069	0.47409	0.45527	0.41913	0.42926
554.55	0.43873	0.4671	0.46604	0.48416	0.46878	0.48545	0.47361	0.47243	0.44661	0.48075	0.47244	0.45037	0.42222	0.4309
554.6	0.43878	0.46742	0.46628	0.48375	0.46736	0.48601	0.47683	0.46916	0.44603	0.48056	0.47107	0.44755	0.42249	0.42959
554.65	0.43831	0.46613	0.46916	0.48153	0.46662	0.48516	0.47978	0.46527	0.44987	0.479	0.46796	0.44378	0.42088	0.42848
554.7	0.43791	0.46512	0.47261	0.48119	0.46551	0.48428	0.48144	0.46099	0.45691	0.47746	0.46396	0.43987	0.41861	0.42822
554.75	0.43747	0.46393	0.47701	0.48072	0.46489	0.48546	0.48032	0.45698	0.46649	0.47876	0.46016	0.4377	0.41981	0.42941
554.8	0.43714	0.46249	0.48017	0.48077	0.46501	0.48601	0.47823	0.45559	0.47603	0.48241	0.45825	0.43731	0.42139	0.42989
554.85	0.43849	0.45928	0.48168	0.47846	0.46632	0.48683	0.47611	0.45321	0.4822	0.48673	0.45866	0.43757	0.42637	0.42899
554.9	0.44146	0.45677	0.48377	0.47667	0.46861	0.48754	0.47429	0.45163	0.48629	0.4886	0.46076	0.44044	0.43186	0.42832
554.95	0.44396	0.45456	0.48419	0.47585	0.47082	0.48782	0.47611	0.45071	0.48633	0.48513	0.46155	0.44389	0.43647	0.42745
555	0.44534	0.45263	0.48186	0.47616	0.47373	0.48574	0.47802	0.44748	0.48393	0.47825	0.46347	0.44689	0.43901	0.42751
555.05	0.44641	0.4535	0.48078	0.47398	0.47506	0.48547	0.47914	0.44607	0.48141	0.47424	0.46413	0.44729	0.44013	0.42873
555.1	0.44896	0.45426	0.47722	0.47272	0.47663	0.48574	0.48375	0.44657	0.48106	0.47214	0.4657	0.44686	0.44007	0.42726
555.15	0.45131	0.45514	0.47234	0.46981	0.4799	0.48516	0.4864	0.45065	0.4808	0.46983	0.46526	0.44845	0.43778	0.42317
555.2	0.45072	0.45824	0.46798	0.46754	0.4833	0.48484	0.4847	0.4542	0.47966	0.46888	0.464	0.44949	0.43438	0.42057
555.25	0.45097	0.46369	0.46578	0.46397	0.48613	0.48286	0.48104	0.45664	0.47779	0.46718	0.46317	0.45206	0.43142	0.41831
555.3	0.45111	0.46799	0.46405	0.46237	0.4843	0.48262	0.47846	0.46012	0.4721	0.46243	0.46181	0.45447	0.42909	0.41975
555.35	0.45192	0.47274	0.46041	0.46111	0.48261	0.48188	0.47688	0.45882	0.46591	0.45867	0.46322	0.45551	0.4281	0.41883
555.4	0.45027	0.47605	0.4553	0.46117	0.48257	0.48154	0.47726	0.45657	0.46003	0.45839	0.46443	0.45499	0.42726	0.41999
555.45	0.44733	0.47675	0.45084	0.46141	0.48117	0.47945	0.4799	0.45373	0.45688	0.45964	0.46565	0.45498	0.42419	0.42127
555.5	0.44461	0.47482	0.44809	0.45878	0.48	0.47577	0.48226	0.45155	0.45463	0.46086	0.46505	0.45537	0.42432	0.42271
555.55	0.44289	0.47424	0.44777	0.45689	0.48058	0.47493	0.48369	0.45115	0.4529	0.46243	0.46606	0.45537	0.42547	0.42105
555.6	0.44168	0.47447	0.44994	0.45754	0.4824	0.47611	0.48411	0.45276	0.45383	0.46243	0.46533	0.45624	0.423	0.42035
555.65	0.44173	0.47613	0.45179	0.45908	0.48653	0.47956	0.4851	0.45405	0.45609	0.46392	0.46332	0.45442	0.41939	0.42379
555.7	0.44308	0.47844	0.4553	0.46206	0.48897	0.48265	0.48673	0.45433	0.4596	0.46855	0.46073	0.45246	0.4198	0.42585
555.75	0.44295	0.47914	0.45615	0.4651	0.4882	0.48449	0.4873	0.45483	0.46543	0.47468	0.45767	0.4482	0.42207	0.42906
555.8	0.44337	0.47639	0.4558	0.46891	0.48641	0.48363	0.48614	0.45627	0.46998	0.47992	0.45612	0.44445	0.42124	0.43127
555.85	0.44369	0.47298	0.45449	0.47105	0.48275	0.48197	0.48319	0.45772	0.47318	0.48247	0.45516	0.44404	0.42296	0.43145
555.9	0.44255	0.4704	0.45322	0.47402	0.47925	0.48036	0.47884	0.45874	0.47674	0.48152	0.45558	0.44391	0.4242	0.43229
555.95	0.44111	0.46617	0.45092	0.47833	0.47856	0.47887	0.47582	0.45965	0.47968	0.47998	0.45693	0.44197	0.42099	0.42995
556	0.43989	0.46404	0.44875	0.48087	0.47547	0.47734	0.47142	0.45971	0.48383	0.4798	0.45787	0.44	0.418	0.42592
556.05	0.4389	0.46199	0.45001	0.48126	0.47177	0.47621	0.46703	0.46085	0.48714	0.47914	0.45536	0.43915	0.41502	0.42261
556.1	0.43847	0.45929	0.44952	0.48132	0.47079	0.47445	0.4657	0.46178	0.48766	0.47825	0.45284	0.43706	0.4119	0.41673
556.15	0.43683	0.45752	0.44968	0.48024	0.46881	0.47364	0.4623	0.4606	0.4842	0.47707	0.44948	0.43616	0.41103	0.41416
556.2	0.43596	0.45749	0.45128	0.48016	0.4678	0.47409	0.45845	0.45871	0.4812	0.47811	0.44773	0.43415	0.413	0.41293
556.25	0.43468	0.4596	0.45297	0.47824	0.46667	0.47474	0.45577	0.45568	0.4767	0.47804	0.44823	0.433	0.41621	0.41028
556.3	0.43225	0.46006	0.45407	0.47781	0.46672	0.47605	0.45661	0.45407	0.47231	0.47765	0.44802	0.4319	0.4213	0.41171
556.35	0.4308	0.45965	0.4543	0.47713	0.46999	0.4763	0.45753	0.45193	0.46798	0.47737	0.44855	0.43138	0.42379	0.41225
556.4	0.42964	0.45795	0.45654	0.47527	0.47291	0.4746	0.46043	0.452	0.46415	0.47662	0.449	0.43007	0.42459	0.41213
556.45	0.42866	0.45679	0.45887	0.47099	0.47382	0.47389	0.46301	0.45323	0.4614	0.47435	0.44852	0.43058	0.42402	0.41154
556.5	0.42935	0.45615	0.46299	0.46713	0.47404	0.47589	0.46402	0.45507	0.45876	0.47445	0.44732	0.42925	0.42533	0.41351
556.55	0.43042	0.45669	0.46747	0.46704	0.47344	0.47896	0.46637	0.45732	0.45508	0.47763	0.444	0.42793	0.42579	0.41294
556.6	0.43077	0.45718	0.4709	0.46868	0.4749	0.48104	0.46863	0.45985	0.45383	0.4834	0.43975	0.42672	0.42425	0.41593
556.65	0.43138	0.45887	0.47285	0.47117	0.47599	0.48178	0.471	0.46027	0.45287	0.4908	0.43795	0.4234	0.4271	0.41925
556.7	0.4333	0.45989	0.4751	0.47355	0.4756	0.48088	0.47387	0.46132	0.45455	0.49609	0.43808	0.42205	0.43311	0.42333
556.75	0.4337	0.46108	0.47389	0.47588	0.47387	0.48009	0.47321	0.4629	0.459	0.4997	0.43824	0.41984	0.43578	0.42975
556.8	0.43462	0.46093	0.47262	0.4778	0.47113	0.47968	0.47023	0.46471	0.46499	0.50069	0.44082	0.42022	0.43495	0.43564
556.85	0.43331	0.46098	0.47049	0.48104	0.46762	0.47913	0.46547	0.46772	0.47139	0.49939	0.44283	0.4252	0.43696	0.43809
556.9	0.43272	0.45984	0.46798	0.48633	0.46738	0.47982	0.46269	0.46945	0.47655	0.4942	0.44849	0.42827	0.43717	0.43801
556.95	0.4334	0.45863	0.46562	0.4908	0.46869	0.48069	0.46339	0.47133	0.48074	0.48977	0.4542	0.42928	0.43578	0.43474
557	0.43375	0.45865	0.46379	0.49387	0.469	0.48242	0.46368	0.4714	0.48481	0.48513	0.45833	0.43174	0.43719	0.43105
557.05	0.43449	0.45845	0.46184	0.49629	0.47003	0.48576	0.46374	0.47146	0.48589	0.47991	0.4615	0.43499	0.4351	0.4285
557.1	0.43659	0.45992	0.45852	0.49776	0.46922	0.48741	0.46539	0.46907	0.48406	0.47619	0.46247	0.43727	0.43399	0.42532
557.15	0.4381	0.46065	0.45784	0.49917	0.46848	0.489	0.46695	0.46539	0.48213	0.47418	0.4639	0.441	0.43531	0.42498
557.2	0.4403	0.46096	0.45744	0.50091	0.469	0.49067	0.46766	0.46355	0.47996	0.47415	0.46831	0.44361	0.43586	0.42422
557.25	0.44055	0.46204	0.45675	0.50154	0.46992	0.48994	0.46661	0.46151	0.47808	0.47142	0.47168	0.44662	0.43363	0.42402
557.3	0.44222	0.46139	0.45599	0.4995	0.47266	0.48892	0.46631	0.4607	0.47589	0.46682	0.46987	0.44886	0.43032	0.42394
557.35	0.44484	0.46084	0.45596	0.49526	0.47444	0.4903	0.46708	0.46069	0.4728	0.46204	0.46554	0.44937	0.42472	0.42217
557.4	0.44729	0.46246	0.45498	0.49071	0.47616	0.49245	0.47193	0.46111	0.47105	0.45743	0.46074	0.44927	0.42267	0.42025
557.45	0.44955	0.46502	0.45521	0.48809	0.4755	0.49702	0.47661	0.46108	0.46889	0.45486	0.45725	0.45296	0.41958	0.42247
557.5	0.45161	0.46668	0.45767	0.48853	0.47261	0.50048	0.48131	0.46132	0.46692	0.45729	0.45372	0.4539	0.418	0.42454
557.55	0.4531	0.46735	0.46014	0.48945	0.46961	0.50037	0.48699	0.46114	0.46623	0.46333	0.44807	0.45506	0.41799	0.42855
557.6	0.4544	0.46745	0.4607	0.48913	0.4681	0.49977	0.48901	0.4589	0.46392	0.46938	0.44577	0.45626	0.42078	0.43376
557.65	0.45562	0.46698	0.46148	0.48866	0.46814	0.49919	0.48836	0.45644	0.46232	0.47483	0.44531	0.4542	0.428	0.43644
557.7	0.45631	0.46609	0.46364	0.48838	0.47027	0.49864	0.48657	0.45435	0.4618	0.48061	0.44336	0.45232	0.43477	0.43986
557.75	0.4558	0.4648	0.46413	0.48937	0.47252	0.49757	0.48303	0.4541	0.46388	0.48475	0.44109	0.44971	0.43964	0.44145
557.8	0.45341	0.46131	0.46289	0.49	0.47397	0.49616	0.47882	0.45329	0.4664	0.48432	0.44281	0.44807	0.44405	0.4407
557.85	0.44927	0.45858	0.46021	0.49179	0.47451	0.4942	0.4759	0.45278	0.46735	0.48479	0.44445	0.44761	0.45081	0.4391
557.9	0.4468	0.45829	0.45775	0.49367	0.47656	0.4922	0.47473	0.45172	0.46844	0.486	0.4476	0.4487	0.45662	0.43704
557.95	0.44508	0.45875	0.45638	0.49581	0.47937	0.49384	0.47323	0.45017	0.46915	0.48926	0.44993	0.44901	0.46306	0.43388
558	0.44414	0.46111	0.45425	0.49901	0.48237	0.49823	0.47161	0.44988	0.47377	0.49184	0.45116	0.45092	0.47021	0.43253
558.05	0.4443	0.46404	0.45188	0.50144	0.48251	0.50394	0.47149	0.45146	0.47628	0.49464	0.45295	0.45422	0.47301	0.4335
558.1	0.44552	0.46651	0.44842	0.50329	0.48305	0.504	0.4707	0.45475	0.47831	0.49824	0.4537	0.45885	0.47482	0.43528
558.15	0.44556	0.46786	0.44672	0.50447	0.48483	0.50407	0.47083	0.45875	0.48049	0.50365	0.4568	0.46164	0.47396	0.43898
558.2	0.44567	0.46987	0.44503	0.50451	0.48678	0.50452	0.46903	0.46083	0.48314	0.50763	0.45822	0.46343	0.47151	0.44274
558.25	0.44508	0.47237	0.44247	0.50192	0.48988	0.50201	0.46866	0.4615	0.48701	0.50781	0.45819	0.46489	0.46698	0.4442
558.3	0.44423	0.47308	0.44208	0.49912	0.49276	0.50038	0.46966	0.46262	0.48956	0.50639	0.45617	0.46302	0.4618	0.44497
558.35	0.44334	0.4736	0.44296	0.4978	0.49416	0.49992	0.47425	0.46305	0.4914	0.50296	0.45565	0.46042	0.45797	0.44973
558.4	0.44161	0.47516	0.44499	0.49707	0.49439	0.49821	0.47946	0.46264	0.4919	0.49564	0.45614	0.45764	0.45285	0.45435
558.45	0.44142	0.47645	0.44967	0.4965	0.49213	0.49828	0.48102	0.46335	0.49013	0.48856	0.45922	0.45562	0.44602	0.45746
558.5	0.44111	0.47736	0.45359	0.49438	0.48941	0.49974	0.48226	0.46214	0.48838	0.48501	0.46083	0.451	0.43984	0.45817
558.55	0.44077	0.47569	0.45707	0.49204	0.48843	0.49921	0.4821	0.45977	0.48663	0.47953	0.45944	0.44749	0.43558	0.45871
558.6	0.4397	0.47157	0.46095	0.48858	0.48739	0.49825	0.47941	0.4557	0.48334	0.4756	0.45902	0.44454	0.4313	0.46049
558.65	0.43825	0.46709	0.46686	0.48627	0.48665	0.4956	0.47542	0.45344	0.48198	0.47314	0.45768	0.44157	0.42713	0.45888
558.7	0.43694	0.46281	0.47185	0.48245	0.48609	0.49075	0.46957	0.45265	0.47807	0.46938	0.45776	0.44166	0.42447	0.45668
558.75	0.43602	0.45879	0.47622	0.47804	0.48571	0.48696	0.4636	0.45108	0.47469	0.46381	0.45933	0.44205	0.42231	0.45508
558.8	0.43432	0.45662	0.47698	0.47337	0.48152	0.48403	0.45802	0.44865	0.47165	0.45738	0.46114	0.44021	0.42153	0.4538
558.85	0.43397	0.45585	0.47452	0.46924	0.47465	0.48112	0.4543	0.44747	0.46714	0.45209	0.45786	0.44071	0.42257	0.45175
558.9	0.43413	0.45526	0.47217	0.46495	0.46797	0.48041	0.45101	0.44743	0.46244	0.44899	0.45443	0.44406	0.42589	0.44871
558.95	0.43454	0.4543	0.47128	0.46315	0.46274	0.4859	0.44893	0.44788	0.4589	0.45	0.45187	0.44584	0.42958	0.44279
559	0.43624	0.45546	0.4696	0.46173	0.45743	0.49027	0.44886	0.45099	0.45951	0.45152	0.45101	0.44911	0.43356	0.43612
559.05	0.43689	0.45615	0.46638	0.45956	0.4529	0.4932	0.4489	0.4533	0.45931	0.45559	0.45253	0.45209	0.43443	0.42897
559.1	0.43744	0.4568	0.4628	0.45822	0.45122	0.49284	0.44844	0.45547	0.46015	0.46113	0.45179	0.4567	0.43465	0.42126
559.15	0.43736	0.4579	0.45954	0.4563	0.45075	0.4928	0.45131	0.45425	0.46165	0.46682	0.45021	0.45939	0.43409	0.41356
559.2	0.43726	0.45896	0.45706	0.45371	0.45115	0.49339	0.45462	0.45153	0.46411	0.47191	0.44527	0.4596	0.4341	0.40642
559.25	0.43595	0.45778	0.45445	0.453	0.45086	0.49229	0.46018	0.44964	0.46738	0.47649	0.44145	0.45807	0.43236	0.40081
559.3	0.43551	0.4547	0.45313	0.45345	0.45287	0.49171	0.4657	0.45024	0.47142	0.4815	0.43791	0.45655	0.4314	0.39721
559.35	0.43824	0.45291	0.45009	0.45512	0.45637	0.49253	0.47156	0.45051	0.47421	0.48426	0.43713	0.45488	0.42859	0.39675
559.4	0.44049	0.45419	0.45112	0.4609	0.46098	0.49439	0.47543	0.45138	0.47618	0.48618	0.43928	0.45238	0.42373	0.39336
559.45	0.44204	0.45533	0.44973	0.46705	0.46523	0.49688	0.47816	0.45222	0.47571	0.48635	0.44072	0.45076	0.41813	0.39184
559.5	0.44135	0.45432	0.44647	0.47114	0.46707	0.49643	0.48011	0.45023	0.47703	0.48552	0.44075	0.44962	0.41223	0.39079
559.55	0.44035	0.45096	0.44452	0.47374	0.46876	0.49488	0.48134	0.44787	0.47779	0.48261	0.43886	0.44602	0.40674	0.39357
559.6	0.44077	0.44824	0.44266	0.4754	0.47161	0.49277	0.48284	0.44592	0.47872	0.47862	0.43837	0.44552	0.40133	0.39889
559.65	0.44174	0.44758	0.44382	0.47658	0.47313	0.48988	0.48185	0.4466	0.47966	0.47287	0.43871	0.4475	0.39839	0.40253
559.7	0.44205	0.44878	0.44529	0.47601	0.47521	0.48777	0.48115	0.44653	0.47785	0.46841	0.44207	0.44803	0.40021	0.4076
559.75	0.43989	0.45131	0.44622	0.47738	0.47652	0.48845	0.48053	0.44621	0.47592	0.46552	0.4461	0.447	0.40341	0.41015
559.8	0.43787	0.45366	0.44431	0.47811	0.47387	0.48873	0.4796	0.44768	0.47296	0.46123	0.44902	0.44472	0.40695	0.41207
559.85	0.43643	0.45438	0.44188	0.47784	0.47132	0.4893	0.47823	0.45057	0.468	0.45713	0.45036	0.44437	0.41113	0.41257
559.9	0.43481	0.45443	0.44118	0.47761	0.46917	0.49099	0.47609	0.45316	0.46335	0.45676	0.453	0.44425	0.41508	0.41236
559.95	0.4342	0.45479	0.44135	0.47841	0.46771	0.49353	0.4738	0.45575	0.46052	0.45839	0.45649	0.4434	0.41749	0.41044
560	0.43395	0.45497	0.44077	0.47846	0.46561	0.49421	0.47142	0.45844	0.4578	0.45759	0.46016	0.44307	0.41883	0.40811
	0.43319	0.45354	0.43957	0.47832	0.46366	0.49492	0.46935	0.46069	0.45562	0.45803	0.46179	0.44253	0.41954	0.40568
	0.43348	0.45126	0.43871	0.47849	0.46225	0.49526	0.46836	0.46478	0.45387	0.45864	0.46047	0.44348	0.42113	0.40415
	0.43407	0.44835	0.43696	0.47766	0.46051	0.49622	0.46901	0.46929	0.45297	0.46046	0.45872	0.44245	0.42095	0.40337
	0.43501	0.4449	0.43631	0.47681	0.45829	0.49831	0.46923	0.47538	0.45305	0.46364	0.45647	0.44049	0.42019	0.40292
