# Supplementary material for: Solar-driven highly selective conversion of glycerol to dihydroxyacetone using surface atom engineered BiVO4 photoanodes
Source: Nat Commun. 2024 Jun 28;15:5475. doi: 10.1038/s41467-024-49662-7 (PMC11213950; doi:10.1038/s41467-024-49662-7)
Supplement: Supplementary file 3 — Source Data [file 41467_2024_49662_MOESM3_ESM.zip › Supplementary Information/ncomms-Supplementary Fig. 11-source-data.xlsx]

## Sheet: Sheet1
Supplementary Fig. 11
	Data 1	Data 2	Data 3	Data 4	Data 5	Data 6	Data 7	Data 8	Data 9	Data 10	Data 11	Data 12	Data 13	Data 14		Data 15	Data 16
Parameter x	Parameter y														Parameter x	Parameter y
500.05	0.00679	-0.00849	0.00188	-0.0025	-0.01374	0.00117	-0.00538	-0.00334	-0.00993	-0.01799	-0.01146	-0.02252	-0.01775	-0.00973	0	517.57	524.42
500.1	0.00302	-0.01098	-0.00378	-0.0071	-0.01382	0.000154859	-0.00863	-0.00948	-0.0146	-0.02106	-0.01419	-0.02465	-0.02328	-0.01876	2	517.82	524.57
500.15	-0.00163	-0.01393	-0.00778	-0.01047	-0.01459	-0.000318182	-0.0122	-0.01809	-0.02128	-0.02349	-0.01817	-0.02212	-0.02596	-0.0254	4	518.02	524.52
500.2	-0.00615	-0.01755	-0.01119	-0.0154	-0.01497	0.000661815	-0.01626	-0.02379	-0.02788	-0.02538	-0.02278	-0.01871	-0.02819	-0.03062	6	518.37	524.87
500.25	-0.01181	-0.01985	-0.01689	-0.01839	-0.01619	-0.000704753	-0.01969	-0.02793	-0.03332	-0.02466	-0.02599	-0.01859	-0.03032	-0.0336	8	518.52	525.17
500.3	-0.01644	-0.02147	-0.02326	-0.02087	-0.01835	-0.00139	-0.02405	-0.02944	-0.03552	-0.02214	-0.02819	-0.01756	-0.02993	-0.03487	10	518.47	525.17
500.35	-0.01945	-0.02255	-0.02759	-0.02199	-0.02006	-0.00294	-0.02528	-0.02848	-0.03377	-0.01789	-0.02742	-0.01598	-0.02737	-0.03103	12	518.52	525.27
500.4	-0.02165	-0.02271	-0.0299	-0.0189	-0.01972	-0.00493	-0.02286	-0.02613	-0.02913	-0.01239	-0.02539	-0.01305	-0.02362	-0.02721	14	518.52	525.27
500.45	-0.02362	-0.02172	-0.02911	-0.01468	-0.01865	-0.00579	-0.01943	-0.0223	-0.02329	-0.00853	-0.0242	-0.01082	-0.01915	-0.02291	16	518.52	525.27
500.5	-0.02221	-0.01694	-0.02677	-0.01117	-0.01764	-0.00488	-0.01408	-0.02122	-0.0213	-0.0035	-0.02252	-0.00968	-0.01383	-0.01734	18	518.52	525.27
500.55	-0.01904	-0.01489	-0.02426	-0.00783	-0.01672	-0.00383	-0.00779	-0.01976	-0.01905	0.00155	-0.0197	-0.00769	-0.00867	-0.00561	20	518.47	525.27
500.6	-0.01701	-0.01176	-0.02169	-0.00479	-0.01658	-0.0018	-0.00191	-0.01694	-0.01592	0.00632	-0.01833	-0.00581	-0.00555	0.00761	22	518.52	525.27
500.65	-0.01369	-0.00837	-0.0177	-0.00179	-0.01564	0.00205	0.00362	-0.0142	-0.01254	0.01013	-0.01533	-0.00365	-0.00182	0.01846	24	518.52	525.32
500.7	-0.00944	-0.00479	-0.01358	0.00234	-0.01285	0.0061	0.00967	-0.00989	-0.00816	0.01371	-0.01303	-0.000502734	0.00352	0.02537	26	518.47	525.27
500.75	-0.00573	-0.000694853	-0.00593	0.00735	-0.00876	0.01054	0.0132	-0.00316	-0.00417	0.01517	-0.00921	0.000102532	0.00835	0.03417
500.8	-0.000744024	0.00261	0.00155	0.0106	-0.00431	0.01449	0.01594	0.00127	0.00207	0.01468	-0.00588	0.00337	0.01074	0.04514
500.85	0.00418	0.00478	0.00895	0.01075	-0.00192	0.01714	0.01848	0.00425	0.00751	0.01618	-0.0033	0.00923	0.01329	0.05598
500.9	0.00785	0.00919	0.01363	0.01015	0.00265	0.01897	0.02045	0.00636	0.01303	0.01662	0.000323648	0.01652	0.01723	0.06531
500.95	0.01006	0.01267	0.01656	0.01098	0.0066	0.02122	0.02284	0.00752	0.01605	0.01772	0.00196	0.02057	0.023	0.06775
501	0.01191	0.01683	0.02045	0.01223	0.01147	0.02229	0.02609	0.00995	0.01747	0.0198	0.00656	0.02113	0.03019	0.07047
501.05	0.01529	0.02217	0.02451	0.01288	0.01622	0.02263	0.02738	0.01079	0.01859	0.01931	0.01033	0.02059	0.03122	0.07048
501.1	0.01598	0.02672	0.02757	0.01267	0.01858	0.02187	0.02639	0.00893	0.01805	0.01799	0.0132	0.01994	0.03414	0.07322
501.15	0.01319	0.02748	0.02895	0.01324	0.01911	0.02238	0.02421	0.00747	0.01769	0.01764	0.01592	0.01954	0.03856	0.07379
501.2	0.00795	0.02582	0.02877	0.0147	0.0196	0.0237	0.02134	0.01037	0.01836	0.01813	0.01988	0.01806	0.04105	0.07
501.25	0.00504	0.02646	0.02798	0.02006	0.02058	0.02527	0.01894	0.0126	0.02099	0.01852	0.02272	0.01433	0.03979	0.05977
501.3	0.00495	0.0273	0.02699	0.02313	0.02077	0.0266	0.01675	0.01562	0.02499	0.01892	0.02301	0.01173	0.03895	0.0476
501.35	0.00507	0.0281	0.02605	0.02505	0.02222	0.02593	0.01574	0.01704	0.02728	0.01873	0.02206	0.01018	0.03614	0.03643
501.4	0.00527	0.02783	0.02481	0.02717	0.02452	0.02494	0.01427	0.01909	0.02991	0.01774	0.01888	0.00828	0.03107	0.02609
501.45	0.00738	0.02652	0.0239	0.0268	0.02672	0.0233	0.0134	0.01906	0.03053	0.01711	0.01655	0.00463	0.02534	0.01994
501.5	0.01021	0.02236	0.02059	0.02533	0.02639	0.02091	0.01279	0.01602	0.02782	0.01798	0.01593	-0.000115653	0.01927	0.01847
501.55	0.01066	0.01515	0.01599	0.02388	0.02499	0.01798	0.01227	0.01393	0.02814	0.01938	0.01456	-0.00419	0.01202	0.01809
501.6	0.01114	0.01007	0.0118	0.02338	0.02453	0.0173	0.0133	0.00994	0.02786	0.01857	0.01504	-0.00883	0.00398	0.01727
501.65	0.01236	0.00499	0.00957	0.02196	0.02412	0.01602	0.01238	0.00668	0.02457	0.01505	0.0139	-0.01276	-0.00257	0.0164
501.7	0.01245	0.000196606	0.00545	0.01991	0.02151	0.01257	0.00959	0.00392	0.02096	0.0131	0.01216	-0.01382	-0.00768	0.01271
501.75	0.01072	-0.00508	0.00124	0.01639	0.01818	0.0081	0.00549	0.000402797	0.0173	0.01135	0.00845	-0.01278	-0.01141	0.0127
501.8	0.00904	-0.00955	-0.00286	0.01022	0.01351	0.00297	0.00116	-0.0055	0.0146	0.0084	0.0027	-0.00749	-0.01255	0.0081
501.85	0.00723	-0.01176	-0.0063	0.00313	0.00911	-0.00249	-0.0034	-0.01046	0.01138	0.00714	-0.00171	-0.00441	-0.00904	0.00162
501.9	0.00354	-0.00909	-0.00839	-0.00189	0.00674	-0.00737	-0.00787	-0.01372	0.00724	0.00546	-0.00542	-0.00379	-0.00398	-0.00339
501.95	-9.7391e-05	-0.00645	-0.00808	-0.00534	0.00344	-0.01125	-0.01091	-0.01731	-0.000164818	0.00373	-0.00865	-0.00455	0.00163	-0.00805
502	-0.00224	-0.00387	-0.00743	-0.01047	-0.000964456	-0.0142	-0.01397	-0.02178	-0.00646	0.00187	-0.01112	-0.00656	0.0074	-0.01335
502.05	-0.00481	-0.00142	-0.00634	-0.01667	-0.00552	-0.01441	-0.01752	-0.02568	-0.01154	-0.000776155	-0.01472	-0.00881	0.01086	-0.02369
502.1	-0.01049	-0.000306903	-0.00608	-0.02077	-0.0106	-0.01714	-0.01919	-0.02692	-0.01547	-0.00371	-0.019	-0.01084	0.0149	-0.02857
502.15	-0.01538	-0.0015	-0.00633	-0.02266	-0.01665	-0.01709	-0.02207	-0.02513	-0.01784	-0.00655	-0.02143	-0.01285	0.01693	-0.03168
502.2	-0.01777	-0.00109	-0.00469	-0.02485	-0.01958	-0.01555	-0.0239	-0.02135	-0.01924	-0.00871	-0.02298	-0.01437	0.01707	-0.03656
502.25	-0.01625	0.00258	-0.0022	-0.02562	-0.01995	-0.01318	-0.02331	-0.01733	-0.01866	-0.0103	-0.02613	-0.01392	0.01502	-0.04208
502.3	-0.01166	0.0081	-0.000748513	-0.02625	-0.02007	-0.01038	-0.02102	-0.01262	-0.01731	-0.01117	-0.02753	-0.01291	0.01498	-0.04038
502.35	-0.00786	0.01204	0.000335929	-0.02715	-0.01938	-0.0083	-0.01834	-0.00703	-0.01497	-0.01126	-0.02662	-0.00891	0.01704	-0.03435
502.4	-0.0033	0.01581	0.00269	-0.02684	-0.01675	-0.00473	-0.01433	0.000224599	-0.00986	-0.00812	-0.02084	-0.00634	0.01911	-0.02474
502.45	0.00337	0.01777	0.00651	-0.02468	-0.01281	-0.000398909	-0.00808	0.00777	-0.00459	-0.00247	-0.01183	-0.00486	0.01937	-0.01725
502.5	0.00997	0.01636	0.00856	-0.02187	-0.0092	0.00374	-0.00212	0.01493	0.000803075	0.00219	-0.00211	-0.00378	0.0173	-0.00775
502.55	0.01415	0.01551	0.00981	-0.01892	-0.00528	0.00692	0.00234	0.01838	0.00678	0.00418	0.0058	-0.000462617	0.01572	0.00267
502.6	0.01813	0.01402	0.01184	-0.0139	-3.21127e-05	0.01214	0.00605	0.01945	0.01063	0.00535	0.01186	0.00368	0.01355	0.01785
502.65	0.01818	0.01199	0.01213	-0.01058	0.00143	0.01627	0.00823	0.02036	0.01409	0.00817	0.01471	0.00772	0.01394	0.03109
502.7	0.0157	0.01045	0.01153	-0.00795	0.000720517	0.01885	0.01	0.01872	0.01823	0.01212	0.01948	0.01309	0.01595	0.03896
502.75	0.01373	0.0093	0.011	-0.00406	0.000645064	0.01983	0.01065	0.01715	0.02251	0.01429	0.02161	0.01877	0.01845	0.04559
502.8	0.01207	0.00964	0.011	-0.00202	0.00187	0.02054	0.01014	0.01346	0.02566	0.01325	0.0234	0.0236	0.01927	0.04715
502.85	0.00964	0.01053	0.01044	0.00181	0.00263	0.02176	0.00973	0.01068	0.02757	0.01292	0.02554	0.02443	0.01863	0.05009
502.9	0.00689	0.0122	0.01004	0.00681	0.00162	0.02099	0.00906	0.00736	0.02818	0.01127	0.02564	0.02413	0.01886	0.05519
502.95	0.00733	0.01095	0.01062	0.00998	-0.000186142	0.01908	0.00927	0.00344	0.02724	0.00889	0.02597	0.02186	0.01857	0.05783
503	0.00855	0.00858	0.00937	0.01075	-0.0021	0.01604	0.00912	0.000200251	0.02546	0.00722	0.02364	0.01606	0.01439	0.05631
503.05	0.00683	0.00651	0.00676	0.0109	-0.00455	0.01206	0.008	-0.00193	0.02305	0.00625	0.01936	0.00925	0.00971	0.04984
503.1	0.0044	0.00212	0.00564	0.01339	-0.00767	0.00653	0.00627	-0.00372	0.01954	0.00295	0.0133	0.00332	0.00521	0.04765
503.15	0.00377	-0.00261	0.00467	0.01381	-0.01029	0.00346	0.00339	-0.00588	0.01573	0.00238	0.00853	0.00173	0.00255	0.04619
503.2	0.00358	-0.00449	0.00273	0.01221	-0.01094	0.000991326	0.00167	-0.00693	0.01245	0.0027	0.00362	0.000101497	0.00186	0.0406
503.25	0.00307	-0.00513	0.00182	0.01211	-0.01164	-0.00153	0.000370257	-0.00677	0.00943	0.00328	0.000760704	-0.000811484	-0.000113871	0.0375
503.3	0.00342	-0.00661	-0.00113	0.011	-0.01399	-0.00396	0.00132	-0.0062	0.00548	0.00513	-0.000936651	-0.00393	-0.00159	0.03386
503.35	0.00264	-0.01017	-0.00427	0.00786	-0.01556	-0.00633	0.000488302	-0.00419	0.00342	0.0079	-0.000568052	-0.0063	-0.00188	0.02964
503.4	0.00383	-0.01179	-0.00586	0.00626	-0.01488	-0.00601	-0.00114	-0.00118	0.000350024	0.01193	0.00367	-0.00841	-0.00238	0.02294
503.45	0.00559	-0.01232	-0.00539	0.00485	-0.01407	-0.00573	-0.00166	0.00317	-0.00163	0.01445	0.00737	-0.00847	-0.00269	0.01651
503.5	0.00572	-0.01292	-0.00646	0.00347	-0.01228	-0.00598	-0.000185331	0.007	-0.00316	0.01554	0.0125	-0.00643	0.000200681	0.00892
503.55	0.00414	-0.0122	-0.00555	0.00375	-0.0095	-0.00659	0.000231458	0.00745	-0.00476	0.01518	0.01636	-0.00278	0.00501	0.00226
503.6	0.00355	-0.0108	-0.00332	0.00305	-0.00819	-0.00456	0.00128	0.0073	-0.00379	0.01361	0.01893	0.00065324	0.0074	-0.00112
503.65	0.00191	-0.00602	-0.00239	0.00105	-0.00834	-0.0023	0.00315	0.0056	-0.00103	0.01379	0.02298	0.00426	0.01052	-0.000201729
503.7	0.00339	-0.000845964	0.000435635	-0.000527566	-0.00756	0.000113549	0.00469	0.00481	0.00111	0.01408	0.02847	0.00716	0.01291	0.00146
503.75	0.00562	0.00417	0.00227	7.07333e-05	-0.00524	0.00144	0.00561	0.00669	0.00514	0.01388	0.03267	0.00988	0.01431	0.00218
503.8	0.00843	0.00978	0.00581	0.000494689	-0.00312	0.0022	0.00631	0.00677	0.00773	0.01335	0.03542	0.01109	0.01347	0.00317
503.85	0.01216	0.01505	0.00896	0.00176	-0.00427	0.00179	0.00784	0.00603	0.00959	0.01344	0.03862	0.01138	0.01252	0.00919
503.9	0.01577	0.0194	0.01166	0.00353	-0.00577	0.00056011	0.00923	0.00619	0.01111	0.01158	0.03935	0.01318	0.01355	0.01636
503.95	0.01896	0.02228	0.01441	0.0039	-0.00518	0.000117243	0.01063	0.00606	0.01373	0.0115	0.03926	0.01418	0.0144	0.01923
504	0.02063	0.02404	0.0165	0.00468	-0.00432	0.000251233	0.01049	0.00512	0.01666	0.01223	0.03721	0.01424	0.01388	0.01986
504.05	0.02124	0.02503	0.01812	0.00614	-0.00341	0.00127	0.01187	0.0037	0.01924	0.01099	0.03318	0.01435	0.01478	0.02048
504.1	0.02307	0.02458	0.02169	0.00728	-0.00234	0.0035	0.01238	0.00148	0.02112	0.00795	0.02655	0.01309	0.01585	0.02485
504.15	0.0242	0.02412	0.02182	0.00606	-0.00046425	0.00536	0.01204	0.000969557	0.0241	0.00775	0.02136	0.01211	0.01677	0.02934
504.2	0.02295	0.02285	0.02176	0.00539	0.000382293	0.00918	0.01172	0.00235	0.02628	0.01001	0.01595	0.00854	0.01772	0.02859
504.25	0.02076	0.02182	0.02204	0.00654	0.00203	0.01204	0.0103	0.00588	0.02609	0.0139	0.01146	0.00724	0.0157	0.02731
504.3	0.02004	0.02176	0.01912	0.00799	0.0029	0.0127	0.01047	0.00879	0.02497	0.01814	0.00716	0.00667	0.01476	0.02254
504.35	0.01942	0.02185	0.01479	0.0093	0.0048	0.01476	0.00968	0.01239	0.02391	0.02221	0.00445	0.00729	0.0124	0.02036
504.4	0.01856	0.02377	0.0121	0.01198	0.00699	0.01583	0.01014	0.01544	0.02177	0.02409	0.00481	0.00906	0.01093	0.01818
504.45	0.01651	0.02655	0.00938	0.01324	0.00971	0.01666	0.01241	0.01861	0.02011	0.02432	0.00454	0.01159	0.0118	0.0138
504.5	0.0144	0.02941	0.00531	0.01457	0.01365	0.01687	0.01344	0.02152	0.01723	0.02448	0.00543	0.01214	0.01284	0.00707
504.55	0.01296	0.03051	0.00283	0.01581	0.01726	0.0168	0.01249	0.02191	0.01424	0.02354	0.00448	0.01078	0.0112	0.0036
504.6	0.01225	0.03114	0.000638475	0.01563	0.01897	0.01648	0.01186	0.02158	0.01448	0.02176	0.00476	0.00972	0.00735	0.00684
504.65	0.0116	0.03146	-0.00149	0.01509	0.01971	0.01422	0.01138	0.02246	0.01404	0.02206	0.00498	0.01003	0.00759	0.01345
504.7	0.01133	0.03	-0.00217	0.01471	0.02051	0.01268	0.01109	0.02582	0.01378	0.02324	0.00494	0.01086	0.01061	0.0174
504.75	0.00958	0.02898	-0.00201	0.0151	0.0218	0.0104	0.00954	0.02929	0.01498	0.02323	0.00717	0.01179	0.01319	0.01821
504.8	0.00887	0.02926	8.4681e-05	0.01664	0.02129	0.0066	0.00867	0.02857	0.01288	0.02151	0.00837	0.01101	0.01416	0.02285
504.85	0.0086	0.0291	0.000460891	0.01759	0.0187	0.00218	0.00873	0.02693	0.00942	0.01866	0.00919	0.0127	0.01414	0.02933
504.9	0.00704	0.02811	2.81637e-05	0.01739	0.01675	-0.000216582	0.00803	0.02581	0.00576	0.01716	0.01044	0.01483	0.01344	0.0316
504.95	0.00608	0.02608	-0.00151	0.01714	0.01554	-0.00171	0.00676	0.02345	0.00366	0.01607	0.01256	0.01386	0.01073	0.03008
505	0.00571	0.02054	-0.0027	0.01445	0.01293	-0.00384	0.00669	0.02077	0.00123	0.01427	0.0126	0.01269	0.0061	0.02811
505.05	0.0066	0.01491	-0.00611	0.0102	0.01053	-0.00415	0.00681	0.01855	-0.00295	0.00933	0.01124	0.01041	0.000825295	0.02733
505.1	0.00628	0.01093	-0.01049	0.00546	0.00647	-0.00575	0.00348	0.01441	-0.00791	0.0063	0.00729	0.00575	-0.00477	0.02543
505.15	0.00476	0.00739	-0.01435	-4.92323e-05	0.00173	-0.00857	3.56433e-05	0.01132	-0.01172	0.006	0.00646	0.0024	-0.0098	0.01985
505.2	0.00264	0.00235	-0.01752	-0.004	-0.00349	-0.01082	-0.003	0.00875	-0.01564	0.00768	0.00656	0.000162658	-0.0141	0.01418
505.25	0.000210301	0.000586077	-0.01791	-0.00659	-0.00618	-0.01339	-0.00519	0.00787	-0.01882	0.00888	0.006	0.000146634	-0.02035	0.01089
505.3	-0.000519493	-0.00154	-0.01778	-0.00818	-0.00866	-0.01685	-0.00421	0.00574	-0.02052	0.00934	0.00453	0.00217	-0.02403	0.00743
505.35	-0.0031	-0.00365	-0.01756	-0.0095	-0.01018	-0.0189	-0.00472	0.00292	-0.02247	0.00951	0.00283	0.00353	-0.02699	0.01039
505.4	-0.00533	-0.0042	-0.01866	-0.00905	-0.01041	-0.02052	-0.00545	-0.000709333	-0.02378	0.00841	0.00262	0.00352	-0.02654	0.01381
505.45	-0.00631	-0.00422	-0.01954	-0.01015	-0.00904	-0.01992	-0.0071	-0.00129	-0.0237	0.00865	0.00169	0.00307	-0.02247	0.0129
505.5	-0.00619	-0.00333	-0.01996	-0.01164	-0.00799	-0.01881	-0.00671	-0.000512429	-0.0237	0.0092	0.00199	0.000794696	-0.01839	0.00891
505.55	-0.00508	-0.00433	-0.0173	-0.01168	-0.00602	-0.01704	-0.00608	0.000140196	-0.02199	0.00938	0.0018	-0.000841684	-0.01357	0.00125
505.6	-0.00336	-0.00374	-0.01414	-0.01123	-0.00443	-0.01477	-0.00456	0.00154	-0.01835	0.00593	0.00117	-0.00232	-0.0083	-0.00312
505.65	-0.00466	-0.00269	-0.01211	-0.01157	-0.00324	-0.01247	-0.00315	0.00281	-0.01509	0.0023	-0.00063831	-0.00128	-0.000762193	-0.00722
505.7	-0.00868	-0.00159	-0.01042	-0.01106	-0.00146	-0.00889	-0.00319	0.00469	-0.01194	0.00155	-0.00182	-0.00152	0.00347	-0.00916
505.75	-0.01168	0.00124	-0.00789	-0.00938	-0.000445753	-0.00564	-0.00365	0.00614	-0.00899	-0.000525857	-0.00143	-0.00128	0.00386	-0.00472
505.8	-0.01317	0.00413	-0.00608	-0.00697	-0.000493775	-0.00307	-0.00144	0.00595	-0.00738	-0.00385	-0.0035	-0.000527374	0.00601	0.00189
505.85	-0.01372	0.00804	-0.00472	-0.00562	-0.000444728	0.000237849	0.000342582	0.00635	-0.00418	-0.00552	-0.00405	0.00235	0.00839	0.00658
505.9	-0.0135	0.01182	-0.00396	-0.00506	0.00133	0.00506	0.00354	0.00613	-3.16152e-05	-0.0038	-0.00212	0.00516	0.01119	0.01174
505.95	-0.01192	0.01484	-0.00378	-0.00305	0.00442	0.00963	0.00623	0.00684	0.00272	-0.000653426	-0.000645536	0.00789	0.01363	0.01394
506	-0.0092	0.01571	-0.00355	-0.00465	0.00538	0.011	0.00945	0.00801	0.00378	0.00111	-4.46315e-06	0.01045	0.01579	0.01394
506.05	-0.00628	0.01737	-0.00531	-0.00416	0.00652	0.01229	0.00996	0.00631	0.00458	0.00156	0.000173023	0.01001	0.01882	0.02031
506.1	-0.00307	0.01947	-0.00553	-0.00375	0.00606	0.01168	0.0104	0.00439	0.00504	0.00389	0.00184	0.00955	0.02178	0.02684
506.15	0.000866429	0.02033	-0.00178	-0.00182	0.006	0.01097	0.01214	0.0045	0.00705	0.00742	0.00775	0.00938	0.02349	0.03203
506.2	0.00479	0.02019	0.00281	0.00219	0.00881	0.01171	0.01549	0.00577	0.0109	0.00996	0.0147	0.01015	0.02444	0.03768
506.25	0.00929	0.02261	0.01002	0.0076	0.01243	0.01334	0.01855	0.00783	0.01564	0.01337	0.01831	0.01126	0.02384	0.04343
506.3	0.01392	0.02371	0.01548	0.01255	0.01594	0.01286	0.02089	0.01071	0.01755	0.01606	0.0212	0.013	0.02531	0.0472
506.35	0.01695	0.02259	0.01993	0.01821	0.01883	0.01345	0.0183	0.01284	0.01835	0.01714	0.02206	0.01177	0.02551	0.05336
506.4	0.02166	0.02039	0.02045	0.02264	0.02146	0.01225	0.01542	0.01589	0.01738	0.01672	0.02275	0.00885	0.02358	0.05315
506.45	0.02603	0.01777	0.02213	0.024	0.02333	0.01071	0.01242	0.01924	0.01689	0.01606	0.02201	0.00672	0.02267	0.0476
506.5	0.03034	0.01363	0.02351	0.02295	0.02282	0.00849	0.01104	0.01985	0.01536	0.01226	0.02075	0.00412	0.0208	0.03741
506.55	0.03163	0.00834	0.02341	0.02265	0.02129	0.00649	0.00715	0.01868	0.01303	0.00818	0.01631	0.00372	0.01702	0.02871
506.6	0.02968	0.00296	0.02189	0.02063	0.01696	0.00405	0.00392	0.01818	0.01048	0.00431	0.01391	0.00241	0.01195	0.01963
506.65	0.02431	-0.00118	0.01899	0.01928	0.01324	0.000358619	0.00167	0.01613	0.00892	0.00265	0.01156	0.000995628	0.00661	0.0075
506.7	0.01874	-0.0038	0.01568	0.01805	0.00858	-0.00356	-0.00191	0.01289	0.00568	-0.000601589	0.00716	-0.00418	-0.00544	-0.00592
506.75	0.01459	-0.00491	0.01285	0.0143	0.00333	-0.0064	-0.00575	0.0064	0.00159	-0.00647	0.00322	-0.00756	-0.01731	-0.01788
506.8	0.01026	-0.00773	0.00843	0.00828	-0.00275	-0.00943	-0.00904	-0.00112	-0.00175	-0.01297	-0.00195	-0.01088	-0.02456	-0.03053
506.85	0.00357	-0.01052	0.00295	0.0022	-0.00719	-0.01109	-0.01178	-0.00769	-0.00434	-0.01537	-0.00694	-0.01257	-0.03001	-0.0393
506.9	-0.00329	-0.01246	-0.00223	-0.00462	-0.009	-0.01152	-0.01202	-0.01341	-0.00641	-0.01508	-0.00983	-0.01292	-0.03132	-0.04635
506.95	-0.00818	-0.01161	-0.00425	-0.00989	-0.01213	-0.01219	-0.01289	-0.01697	-0.00881	-0.01341	-0.01021	-0.01182	-0.02982	-0.05158
507	-0.01125	-0.01206	-0.00663	-0.01408	-0.01576	-0.01319	-0.01194	-0.01961	-0.00904	-0.01308	-0.01078	-0.01159	-0.02738	-0.05254
507.05	-0.01405	-0.01104	-0.00881	-0.0154	-0.01747	-0.01198	-0.01085	-0.02227	-0.00609	-0.01151	-0.01146	-0.01017	-0.02288	-0.0518
507.1	-0.01477	-0.00809	-0.00872	-0.01671	-0.01883	-0.00877	-0.00736	-0.02249	-0.00289	-0.00983	-0.00894	-0.00545	-0.01897	-0.05424
507.15	-0.01621	-0.00451	-0.00677	-0.01612	-0.018	-0.00459	-0.00298	-0.02066	0.00232	-0.00771	-0.00649	-0.00417	-0.01639	-0.05568
507.2	-0.01586	2.1117e-05	-0.0044	-0.01451	-0.01604	-0.00020283	9.40428e-05	-0.01762	0.0062	-0.00634	-0.00581	-0.00244	-0.01209	-0.05757
507.25	-0.01523	0.00394	-0.0016	-0.01352	-0.01481	0.00337	0.000751863	-0.01355	0.00872	-0.00333	-0.00692	-0.000550852	-0.00881	-0.05616
507.3	-0.01435	0.00518	-0.000163382	-0.01289	-0.01184	0.00414	0.00121	-0.00844	0.00976	-0.000720198	-0.00778	0.00127	-0.00612	-0.05315
507.35	-0.01263	0.005	0.00227	-0.01028	-0.00815	0.00493	3.27284e-05	-0.00509	0.01045	0.000635749	-0.01016	0.00204	-0.00318	-0.04576
507.4	-0.00985	0.00376	0.000460025	-0.00995	-0.00424	0.00295	-0.000887412	-0.00242	0.00873	0.000474606	-0.01034	0.00258	-0.00127	-0.04287
507.45	-0.00884	0.000968689	-0.00121	-0.00886	0.000379668	0.00227	-0.00099951	9.64093e-05	0.0072	-0.00109	-0.00934	0.00168	-0.000725495	-0.04194
507.5	-0.00745	-0.00198	-0.001	-0.00699	0.00574	0.00337	0.000907957	0.000838243	0.00612	-0.00427	-0.00838	-0.000429421	0.000136637	-0.03961
507.55	-0.00557	-0.00196	-0.00157	-0.00451	0.0099	0.00365	0.00326	0.000401193	0.00306	-0.00765	-0.00869	-0.00274	0.000994314	-0.03785
507.6	-0.00326	-0.000984129	0.000409209	-0.00116	0.01251	0.00199	0.00617	-0.000573681	0.000924019	-0.00884	-0.00646	-0.00642	0.000477968	-0.03793
507.65	-0.000838708	0.00069064	0.000801731	0.00251	0.01485	-0.00122	0.00915	-0.0024	-0.00198	-0.0104	-0.00711	-0.01042	-0.00292	-0.03716
507.7	0.00225	-1.48107e-05	-0.000806096	0.00389	0.01384	-0.00489	0.00823	-0.00558	-0.00824	-0.01362	-0.00712	-0.01569	-0.01139	-0.03448
507.75	0.00399	-0.00293	-0.00323	0.00299	0.01561	-0.00791	0.00732	-0.00766	-0.01418	-0.01762	-0.00598	-0.0182	-0.01786	-0.02716
507.8	0.00416	-0.00485	-0.00749	0.0023	0.01575	-0.01051	0.00716	-0.00618	-0.01664	-0.01917	-0.00632	-0.01923	-0.01821	-0.01904
507.85	0.00281	-0.00514	-0.01042	0.0025	0.01483	-0.01135	0.00686	-0.00388	-0.01774	-0.01752	-0.00463	-0.01915	-0.01776	-0.00979
507.9	0.00301	-0.0053	-0.0095	0.00282	0.01411	-0.01178	0.00721	-0.00151	-0.01733	-0.01419	-0.00213	-0.0172	-0.01578	-0.0039
507.95	0.00498	-0.0044	-0.00653	0.00606	0.01214	-0.01274	0.00699	0.000392572	-0.01631	-0.01026	-0.00136	-0.01264	-0.01404	0.00334
508	0.00564	-0.00274	-0.00442	0.0087	0.01015	-0.01297	0.00792	0.0015	-0.01433	-0.00759	-0.0021	-0.00652	-0.01228	0.01039
508.05	0.00427	-0.000907367	-0.00199	0.00851	0.00802	-0.01319	0.00938	0.00248	-0.0089	-0.0049	-0.00188	-0.000168563	-0.00877	0.0082
508.1	0.00424	0.00148	-4.94508e-05	0.00933	0.00598	-0.01194	0.01012	0.00384	-0.00273	-0.00225	-0.000856645	0.00581	-0.00767	0.00575
508.15	0.00309	0.00261	0.00158	0.00933	0.00352	-0.01045	0.00902	0.00537	0.000782178	-0.000278727	-0.00185	0.00705	-0.0087	0.000757932
508.2	0.0032	0.00217	0.00441	0.00673	-0.000716588	-0.01089	0.00529	0.00506	0.0012	0.000877844	-0.00291	0.00979	-0.00831	-0.00776
508.25	0.000853907	-0.00328	0.00676	0.00161	-0.00469	-0.01176	-0.00115	0.00378	0.00127	0.00334	-0.00298	0.01141	-0.00783	-0.00986
508.3	-0.00279	-0.01094	0.00588	-0.00157	-0.00595	-0.01239	-0.0058	0.00204	0.00125	0.00664	-0.0032	0.01044	-0.00679	-0.01005
508.35	-0.0074	-0.01628	0.00519	-0.00233	-0.00503	-0.01106	-0.00878	0.0025	0.00135	0.00866	-0.00202	0.00896	-0.00469	-0.01405
508.4	-0.00984	-0.01979	0.00284	-0.00109	-0.00316	-0.01014	-0.01161	0.00423	0.00147	0.00876	0.000857506	0.00601	-0.0045	-0.02692
508.45	-0.01024	-0.02161	0.00387	0.00193	0.000568408	-0.00793	-0.01378	0.0035	0.00257	0.00636	0.000334614	-5.56675e-06	-0.00628	-0.03574
508.5	-0.00921	-0.02093	0.00433	0.00349	0.00409	-0.00626	-0.0131	0.000330419	0.00426	0.00479	-0.00205	-0.00675	-0.00481	-0.03893
508.55	-0.00741	-0.01954	0.00223	0.00242	0.00549	-0.00568	-0.01117	-0.00284	0.00565	0.00373	-0.00604	-0.01153	-0.00279	-0.04066
508.6	-0.00723	-0.01999	-0.000239227	0.00238	0.00631	-0.00505	-0.00986	-0.00503	0.00693	0.00606	-0.00742	-0.01302	-0.00351	-0.03876
508.65	-0.0062	-0.02108	-0.00357	0.00234	0.00598	-0.00451	-0.0091	-0.00582	0.00603	0.00638	-0.00971	-0.01375	-0.00398	-0.03563
508.7	-0.00475	-0.02104	-0.00657	0.00361	0.00592	-0.00316	-0.0088	-0.00473	0.00355	0.00443	-0.01056	-0.01617	-0.00381	-0.03254
508.75	-0.00319	-0.0191	-0.00732	0.00506	0.0087	-0.00147	-0.00786	-0.00252	0.00471	0.00305	-0.0124	-0.01789	-0.00554	-0.02844
508.8	-0.00231	-0.01589	-0.00806	0.0075	0.00776	-0.000669612	-0.00689	-0.00101	0.00602	0.00144	-0.01523	-0.01928	-0.00614	-0.02537
508.85	-0.00184	-0.01426	-0.00809	0.00939	0.00517	-0.000425333	-0.00624	-0.00222	0.00562	0.00085072	-0.01635	-0.02037	-0.00957	-0.01998
508.9	-0.0022	-0.01488	-0.00766	0.01125	0.00396	-0.000303796	-0.00544	-0.00444	0.00616	0.00112	-0.0179	-0.01784	-0.01362	-0.01507
508.95	-0.00273	-0.01373	-0.00785	0.01203	0.00307	-0.00191	-0.0043	-0.00652	0.00656	0.00169	-0.01919	-0.01412	-0.01592	-0.0087
509	-0.00193	-0.0111	-0.00582	0.01198	0.00327	-0.00223	-0.000511448	-0.00768	0.00726	0.00227	-0.01827	-0.01008	-0.01894	-0.00183
509.05	0.000132455	-0.00659	-0.00464	0.01278	0.00354	-0.00347	0.00328	-0.00862	0.00831	0.00379	-0.01838	-0.00582	-0.02018	0.00124
509.1	0.00285	-0.00291	-0.00491	0.01387	0.00155	-0.00287	0.00603	-0.0104	0.00625	0.00467	-0.01963	-0.00044974	-0.02382	0.01011
509.15	0.00262	-0.000917961	-0.00244	0.01282	-0.000130673	-0.00292	0.00741	-0.0125	0.00282	0.00435	-0.01773	0.00387	-0.02467	0.01298
509.2	0.000458083	-0.00166	-0.000184111	0.01062	-0.00143	-0.00323	0.00604	-0.01382	0.00137	0.00504	-0.01292	0.00858	-0.02134	0.0145
509.25	-0.00373	-0.0046	0.00172	0.01067	-0.000168998	-0.00205	0.00489	-0.01267	0.00197	0.00929	-0.00728	0.013	-0.01718	0.02061
509.3	-0.00691	-0.00516	0.00238	0.01281	0.00249	0.00267	0.00658	-0.00991	0.00516	0.01387	-0.00114	0.01595	-0.01387	0.02274
509.35	-0.00819	-0.00209	0.0051	0.01603	0.00496	0.00686	0.00995	-0.00475	0.0094	0.01635	0.00466	0.01985	-0.00663	0.0241
509.4	-0.00627	0.00268	0.00713	0.01892	0.00664	0.00984	0.01169	-0.000364344	0.01355	0.01646	0.00933	0.02174	0.00279	0.02377
509.45	-0.00421	0.0074	0.00981	0.02028	0.0109	0.01369	0.01492	0.00276	0.01635	0.01575	0.01357	0.02301	0.00881	0.02705
509.5	-0.00169	0.01321	0.01099	0.02186	0.01353	0.017	0.01888	0.00501	0.01882	0.01687	0.01751	0.02361	0.0128	0.02834
509.55	0.00148	0.01846	0.01125	0.0224	0.01476	0.02118	0.02177	0.00607	0.02078	0.01549	0.01999	0.02363	0.01726	0.02688
509.6	0.0048	0.02204	0.01074	0.02272	0.01623	0.0227	0.02293	0.00706	0.01997	0.01136	0.02198	0.02346	0.0199	0.0276
509.65	0.00859	0.02429	0.01141	0.0222	0.01548	0.02146	0.02254	0.008	0.01733	0.00462	0.02034	0.02341	0.02454	0.02795
509.7	0.00918	0.02564	0.01157	0.01979	0.01499	0.02076	0.02066	0.00907	0.01615	-0.00132	0.01979	0.02156	0.02755	0.02609
509.75	0.0091	0.02502	0.01129	0.01676	0.01436	0.01856	0.0197	0.00946	0.01551	-0.00526	0.01851	0.01832	0.02593	0.02483
509.8	0.00832	0.02291	0.01057	0.01424	0.01182	0.01589	0.01815	0.00718	0.01301	-0.01043	0.01647	0.01324	0.02397	0.01973
509.85	0.00667	0.02014	0.00836	0.01057	0.00862	0.01173	0.01586	0.00461	0.01062	-0.01372	0.01384	0.00704	0.02022	0.0128
509.9	0.00529	0.01719	0.00625	0.00628	0.00544	0.00754	0.01262	0.00274	0.00797	-0.01492	0.00977	0.00368	0.01413	0.00331
509.95	0.00518	0.01355	0.0049	0.0015	0.00128	0.00184	0.0098	0.000834123	0.00352	-0.01513	0.00401	-0.00142	0.00782	-0.00261
510	0.00545	0.01203	0.00431	-0.00198	-0.00247	-0.00338	0.0075	-0.00206	-0.0014	-0.01518	-0.00207	-0.00561	0.000331249	-0.00661
510.05	0.00424	0.01136	0.0023	-0.00642	-0.00676	-0.00974	0.0032	-0.00616	-0.0065	-0.01549	-0.0077	-0.0077	-0.00292	-0.01192
510.1	0.000553163	0.00769	0.000977095	-0.01129	-0.0105	-0.01255	-0.000293964	-0.01167	-0.01027	-0.01611	-0.00917	-0.00803	-0.00529	-0.01911
510.15	-0.0035	0.00528	0.00223	-0.01472	-0.01065	-0.01412	-0.00515	-0.01547	-0.01132	-0.0141	-0.0064	-0.00852	-0.00436	-0.02991
510.2	-0.00772	0.003	0.00287	-0.01701	-0.00896	-0.01519	-0.01164	-0.01676	-0.01091	-0.00998	-0.00356	-0.00824	-0.00274	-0.03829
510.25	-0.01126	0.00227	0.003	-0.01873	-0.00783	-0.01445	-0.01632	-0.01627	-0.00971	-0.00459	-0.00125	-0.00773	-0.00385	-0.04235
510.3	-0.01212	0.0029	0.00284	-0.0197	-0.0089	-0.0125	-0.0192	-0.01602	-0.01055	-0.000714618	0.000339367	-0.00737	-0.00504	-0.04088
510.35	-0.01241	0.00414	0.0021	-0.01911	-0.00886	-0.01078	-0.01976	-0.01515	-0.01119	0.00152	0.00172	-0.00745	-0.00297	-0.03833
510.4	-0.01175	0.00559	0.000201745	-0.01859	-0.00781	-0.00655	-0.02046	-0.01361	-0.01064	0.00261	0.00481	-0.00687	-0.00258	-0.0375
510.45	-0.01069	0.00791	-0.000334314	-0.01519	-0.00467	-0.000940097	-0.01904	-0.00985	-0.00995	0.00382	0.00897	-0.00281	-0.00547	-0.03657
510.5	-0.00654	0.01005	0.000962023	-0.01199	-0.0045	0.00475	-0.0184	-0.00615	-0.00841	0.00485	0.00986	0.00199	-0.00516	-0.03462
510.55	-0.00121	0.01028	-0.00049643	-0.00954	-0.00278	0.00967	-0.01707	-0.00162	-0.00645	0.00469	0.0117	0.00668	-0.000810358	-0.02804
510.6	0.00293	0.01002	-0.000989818	-0.0063	0.00162	0.0129	-0.0138	0.00391	-0.0048	0.00504	0.01223	0.01291	0.00272	-0.01908
510.65	0.00709	0.0099	-0.000819062	-0.00347	0.00514	0.01778	-0.00988	0.00843	-0.00309	0.00579	0.01318	0.01835	0.00589	-0.01427
510.7	0.00957	0.00979	-0.00082249	-0.00154	0.00942	0.02285	-0.00544	0.01306	-0.00106	0.00661	0.01318	0.02059	0.0062	-0.01122
510.75	0.01216	0.00959	-0.0013	0.00108	0.01175	0.02619	-4.94312e-06	0.01928	0.0017	0.00696	0.01157	0.02133	0.00426	-0.01016
510.8	0.01286	0.0097	-0.000794938	0.00286	0.01221	0.02624	0.00228	0.02289	0.00632	0.00753	0.00801	0.02154	0.00253	-0.00679
510.85	0.01246	0.01036	-0.00233	0.00414	0.00976	0.02413	0.0036	0.02722	0.01177	0.00817	0.00398	0.02141	0.00218	-0.000876649
510.9	0.01146	0.00861	-0.00414	0.00468	0.00684	0.02173	0.00327	0.02895	0.01484	0.00923	0.00169	0.02072	0.00214	0.00658
510.95	0.00899	0.00555	-0.00428	0.00471	0.00281	0.02012	0.00373	0.0295	0.01738	0.00982	-9.38231e-05	0.01881	0.00347	0.01592
511	0.007	0.00341	-0.00397	0.00525	0.00181	0.01942	0.00364	0.02886	0.01856	0.0095	0.000891856	0.01729	0.00582	0.01847
511.05	0.00378	0.000652804	-0.000230098	0.00612	0.00269	0.01951	0.00364	0.02785	0.01861	0.00871	0.00332	0.01587	0.01062	0.01722
511.1	0.000149843	-0.000443669	0.00486	0.00654	0.00411	0.02057	0.00338	0.02521	0.01965	0.00998	0.00609	0.01632	0.01175	0.01489
511.15	-0.00147	0.000723018	0.00882	0.00612	0.00671	0.02009	0.000255961	0.02251	0.01862	0.01187	0.00715	0.01586	0.0124	0.01394
511.2	-0.00446	0.00392	0.01106	0.00822	0.00799	0.01722	-0.00365	0.01929	0.01712	0.01173	0.00686	0.01522	0.00938	0.01435
511.25	-0.00638	0.00689	0.00995	0.01128	0.00657	0.01435	-0.00571	0.01464	0.01397	0.00974	0.00678	0.0128	0.00413	0.01376
511.3	-0.00728	0.00811	0.00971	0.01346	0.00548	0.01321	-0.00665	0.00891	0.00893	0.00902	0.00534	0.00912	0.00121	0.01241
511.35	-0.00841	0.00911	0.00751	0.01279	0.00476	0.01238	-0.00811	0.00418	0.00479	0.00791	0.00451	0.00558	-0.000732233	0.00846
511.4	-0.00934	0.00864	0.00591	0.01216	0.00435	0.01266	-0.00958	0.00097251	0.000360919	0.00511	0.00274	0.00518	-0.00448	0.00618
511.45	-0.00979	0.00923	0.00429	0.01297	0.00474	0.01144	-0.00952	-0.000138326	-0.00412	0.00366	0.00131	0.00711	-0.00678	0.00485
511.5	-0.00772	0.00853	0.00342	0.01234	0.00513	0.009	-0.00951	-0.000161567	-0.00658	0.00433	-0.000500658	0.00781	-0.00664	0.00227
511.55	-0.00557	0.0092	0.00142	0.01207	0.00856	0.00782	-0.00651	-6.39607e-05	-0.00811	0.0057	0.000378263	0.00572	-0.01054	-0.004
511.6	-0.004	0.00982	0.000954653	0.00972	0.01164	0.00721	-0.00329	-0.0017	-0.01191	0.00442	0.000497599	0.00472	-0.01647	-0.01267
511.65	-0.0005552	0.009	-0.000957095	0.0053	0.01263	0.00527	-0.00325	-0.00553	-0.01677	0.00184	0.000168578	0.00309	-0.02037	-0.01898
511.7	0.0016	0.00681	-0.00338	-6.61127e-05	0.01215	6.07822e-05	-0.00457	-0.00741	-0.01909	0.000818582	-0.000552254	0.0012	-0.02197	-0.02182
511.75	0.0023	0.00389	-0.00606	-0.00561	0.00984	-0.00437	-0.00513	-0.00688	-0.01725	0.000490269	-0.00086046	0.00126	-0.02303	-0.02249
511.8	0.00244	0.0024	-0.00655	-0.00996	0.00812	-0.00899	-0.00447	-0.00617	-0.01563	0.000205402	-0.00265	0.00154	-0.02117	-0.01434
511.85	0.00355	0.000244899	-0.00753	-0.01195	0.00544	-0.0109	-0.0029	-0.0064	-0.01508	0.000918505	-0.00315	0.00121	-0.01665	-0.00925
511.9	0.00265	-0.00356	-0.00733	-0.0143	0.00325	-0.01205	-0.00173	-0.00702	-0.01429	0.000603238	-0.00225	-0.000642597	-0.01326	-0.00394
511.95	0.00222	-0.00698	-0.00504	-0.01594	0.000679156	-0.01138	0.001	-0.00541	-0.01181	0.0009176	-3.51265e-05	-0.00285	-0.0098	-0.00501
512	0.00307	-0.01025	-0.000846675	-0.01591	0.000831576	-0.01182	0.00267	-0.00386	-0.01015	0.000208276	0.00446	-0.00738	-0.0068	-0.00856
512.05	0.00294	-0.01376	0.00365	-0.01704	0.00042075	-0.01207	0.00401	-0.00362	-0.00817	-0.00201	0.00637	-0.0097	-0.00334	-0.0115
512.1	0.00421	-0.01796	0.00466	-0.01904	0.000272453	-0.01142	0.00311	-0.00554	-0.00506	-0.00394	0.00707	-0.01113	-0.00283	-0.01803
512.15	0.00476	-0.02226	0.00564	-0.01922	4.03739e-05	-0.01052	0.00178	-0.0073	-0.0036	-0.00734	0.00481	-0.00967	-0.00177	-0.02213
512.2	0.00378	-0.02409	0.00437	-0.01615	-0.00185	-0.01038	0.000716403	-0.00798	-0.00146	-0.01217	0.00204	-0.00814	-0.00063826	-0.02038
512.25	0.00312	-0.02701	0.00318	-0.0151	-0.00424	-0.00978	0.000257999	-0.00786	-0.000490636	-0.01483	0.00157	-0.00717	0.00176	-0.02191
512.3	0.00145	-0.02782	0.00364	-0.01535	-0.00461	-0.00746	-0.000672718	-0.00646	-0.000323542	-0.01553	1.69318e-05	-0.00777	0.00331	-0.02245
512.35	0.000344004	-0.02868	0.00462	-0.01581	-0.00502	-0.00612	-0.00238	-0.00409	-0.000453867	-0.01747	-0.00211	-0.0078	0.0025	-0.02179
512.4	-0.000382746	-0.0307	0.00565	-0.01593	-0.00544	-0.00462	-0.00401	-0.00258	-0.0011	-0.01949	-0.00629	-0.00777	-0.000240126	-0.02254
512.45	-0.00269	-0.03107	0.00584	-0.01525	-0.00622	-0.00625	-0.00583	-0.002	-0.00296	-0.02216	-0.00951	-0.00736	-0.0023	-0.02447
512.5	-0.00455	-0.03219	0.00633	-0.01641	-0.00771	-0.00673	-0.00863	-0.00214	-0.00628	-0.02494	-0.01321	-0.00608	-0.00436	-0.02492
512.55	-0.00597	-0.03177	0.00628	-0.01802	-0.00775	-0.00648	-0.01153	-0.00324	-0.01156	-0.02688	-0.01569	-0.00459	-0.00905	-0.02534
512.6	-0.00779	-0.0332	0.00431	-0.01947	-0.00848	-0.00737	-0.01623	-0.00587	-0.01736	-0.02906	-0.01621	-0.00159	-0.01217	-0.02211
512.65	-0.00824	-0.03329	0.000580298	-0.01943	-0.00943	-0.00999	-0.02015	-0.00865	-0.02074	-0.02892	-0.01525	0.000821429	-0.01349	-0.01725
512.7	-0.00748	-0.03125	-0.00292	-0.01846	-0.00925	-0.01175	-0.02109	-0.00841	-0.02099	-0.02716	-0.01507	0.00365	-0.01338	-0.01441
512.75	-0.00664	-0.02573	-0.00585	-0.0151	-0.00918	-0.0105	-0.02088	-0.00652	-0.02002	-0.02399	-0.0178	0.01115	-0.0118	-0.00597
512.8	-0.00483	-0.02024	-0.00711	-0.01161	-0.00719	-0.00869	-0.02029	-0.00478	-0.01769	-0.02001	-0.01953	0.01812	-0.00695	0.00291
512.85	-0.00219	-0.01508	-0.00739	-0.00645	-0.00508	-0.00691	-0.01912	-0.004	-0.01376	-0.01477	-0.01925	0.0241	-0.00211	0.00785
512.9	-0.00065099	-0.00739	-0.00804	-0.00189	-0.00308	-0.00641	-0.01703	-0.000193674	-0.00841	-0.01062	-0.01653	0.02731	0.00165	0.01245
512.95	0.00165	1.19789e-05	-0.00691	0.00193	0.00124	-0.00502	-0.01255	0.00369	-0.00337	-0.00609	-0.01087	0.02801	0.00488	0.01231
513	0.00441	0.0085	-0.00443	0.0043	0.00444	-0.00321	-0.00715	0.00476	0.000808888	-0.00341	-0.0065	0.02812	0.00716	0.01376
513.05	0.00689	0.01402	-0.00328	0.00427	0.00549	5.34058e-05	-0.00126	0.00456	0.00441	-0.00181	-0.00496	0.02993	0.00831	0.01234
513.1	0.01005	0.01739	-0.00316	0.00271	0.00682	0.00233	0.00257	0.00427	0.00609	-0.00106	-0.00308	0.03106	0.00859	0.01181
513.15	0.01134	0.02133	-0.00328	0.000788014	0.0079	0.00383	0.00593	0.00406	0.00744	0.00063754	-0.0014	0.03516	0.01013	0.01743
513.2	0.01118	0.0247	-0.00442	-0.000497932	0.00847	0.0047	0.00945	0.00511	0.01097	0.002	0.00224	0.037	0.01706	0.02659
513.25	0.01162	0.02643	-0.00234	-0.00171	0.00982	0.00654	0.01376	0.00748	0.01335	0.00532	0.00964	0.03822	0.02219	0.03017
513.3	0.01172	0.02862	0.00039772	-0.00137	0.01251	0.00841	0.01656	0.01024	0.01466	0.00794	0.01509	0.03665	0.02529	0.02954
513.35	0.01246	0.02844	0.00529	-0.00253	0.01227	0.00761	0.01736	0.01224	0.01424	0.00791	0.01659	0.03422	0.02872	0.02916
513.4	0.01206	0.02795	0.0087	-0.00402	0.0091	0.00554	0.01702	0.01021	0.01253	0.007	0.01541	0.03167	0.03101	0.03154
513.45	0.01025	0.02682	0.01147	-0.00539	0.0049	0.00158	0.01552	0.00795	0.00888	0.00473	0.01455	0.02742	0.03216	0.03622
513.5	0.00773	0.02409	0.01249	-0.00731	0.00128	-5.51219e-05	0.01378	0.00615	0.00436	0.00446	0.01449	0.02458	0.03169	0.04327
513.55	0.00652	0.02066	0.01199	-0.00846	0.000213307	-0.00101	0.01111	0.00411	-1.25921e-05	0.00461	0.01491	0.02225	0.02943	0.04654
513.6	0.00658	0.01591	0.00941	-0.0095	-0.00232	-0.00186	0.00848	0.00306	-0.00278	0.00368	0.01698	0.02107	0.02695	0.05091
513.65	0.00558	0.01106	0.00716	-0.01007	-0.00561	-0.00429	0.00561	0.00325	-0.00473	0.00195	0.01869	0.02224	0.02605	0.05417
513.7	0.00423	0.00794	0.00422	-0.01098	-0.00857	-0.00543	0.00204	0.00461	-0.00642	0.00161	0.01982	0.02714	0.02819	0.06053
513.75	0.00213	0.00811	0.00136	-0.01091	-0.01164	-0.00478	-0.00144	0.00685	-0.00697	0.00342	0.02001	0.0348	0.03312	0.07111
513.8	0.00201	0.00702	-0.000901229	-0.01011	-0.01091	-0.00415	-0.00342	0.0088	-0.005	0.00597	0.02223	0.04222	0.03636	0.07636
513.85	0.00308	0.01029	-0.00225	-0.00523	-0.00954	-0.00295	-0.0025	0.01059	-0.003	0.00901	0.0254	0.04792	0.03618	0.08033
513.9	0.00314	0.01604	-0.00344	-0.00134	-0.01047	-0.00276	0.000111674	0.01259	-0.00294	0.01236	0.02898	0.05035	0.03522	0.08091
513.95	0.00207	0.01934	-0.00515	-0.00126	-0.01011	-0.00215	0.00295	0.01123	-0.00287	0.01412	0.03113	0.05181	0.03423	0.0813
514	0.00171	0.02114	-0.00733	-0.00267	-0.01275	-0.00179	0.00481	0.00706	-0.00274	0.01583	0.03102	0.05508	0.03448	0.08271
514.05	0.000428262	0.0178	-0.00909	-0.00329	-0.01323	-0.00204	0.00586	0.00534	-0.00227	0.01894	0.03245	0.05916	0.0382	0.08228
514.1	0.000911422	0.01465	-0.01136	-0.00364	-0.01064	-0.00224	0.00638	0.00423	0.0016	0.0196	0.03592	0.06289	0.04551	0.08324
514.15	0.00109	0.01187	-0.01359	-0.00358	-0.00853	-0.00244	0.00741	0.00429	0.00675	0.02379	0.03949	0.06961	0.05575	0.08574
514.2	0.00142	0.00905	-0.01448	-0.0034	-0.0064	-0.00191	0.00932	0.00699	0.01333	0.02707	0.04544	0.0785	0.07182	0.09251
514.25	0.00366	0.00789	-0.01311	-0.00149	-0.00273	0.000482612	0.01233	0.01033	0.01998	0.03284	0.05421	0.08629	0.0858	0.09564
514.3	0.00718	0.00975	-0.01006	0.00138	0.00187	0.00264	0.01567	0.0128	0.02604	0.03838	0.0616	0.09169	0.09858	0.0957
514.35	0.01233	0.0123	-0.00485	0.00355	0.00462	0.0026	0.0195	0.01419	0.03216	0.04213	0.06612	0.09679	0.10929	0.10029
514.4	0.01582	0.01168	-0.000365997	0.00564	0.00627	0.00243	0.02213	0.01333	0.03812	0.04685	0.071	0.102	0.11824	0.10801
514.45	0.01785	0.01146	0.00275	0.00582	0.00688	0.00364	0.02319	0.01301	0.04369	0.05086	0.07574	0.10578	0.12745	0.11893
514.5	0.01871	0.01004	0.0072	0.00757	0.00777	0.00707	0.0244	0.01344	0.04788	0.0554	0.08138	0.11239	0.13525	0.13438
514.55	0.02025	0.00623	0.01192	0.00783	0.00939	0.0103	0.02688	0.01509	0.05106	0.0602	0.08778	0.11857	0.1458	0.14843
514.6	0.02078	0.00306	0.01605	0.00862	0.01103	0.01364	0.02955	0.01984	0.05478	0.06508	0.09588	0.12739	0.15843	0.16582
514.65	0.01857	0.00281	0.0193	0.00967	0.01309	0.01697	0.03172	0.02596	0.05817	0.07073	0.10617	0.13751	0.17212	0.18404
514.7	0.01978	0.00601	0.02193	0.0114	0.01677	0.02369	0.03566	0.03091	0.0625	0.07971	0.11683	0.14771	0.18625	0.2045
514.75	0.02127	0.01242	0.02687	0.01732	0.02241	0.03044	0.04086	0.03506	0.06757	0.0895	0.12562	0.15764	0.19732	0.21971
514.8	0.02583	0.01805	0.0322	0.02501	0.02887	0.03701	0.04638	0.03815	0.07274	0.09786	0.13561	0.16802	0.20219	0.23282
514.85	0.03103	0.02541	0.03655	0.03112	0.03234	0.0405	0.05163	0.03989	0.07777	0.10583	0.1433	0.17796	0.20764	0.24841
514.9	0.0337	0.03077	0.03891	0.03433	0.03283	0.04291	0.05637	0.04167	0.07999	0.11193	0.14997	0.18836	0.21554	0.26115
514.95	0.03486	0.03433	0.04012	0.03679	0.03678	0.04767	0.06059	0.04372	0.08347	0.11865	0.15701	0.19894	0.22564	0.274
515	0.03817	0.03845	0.04343	0.04098	0.04135	0.05306	0.06405	0.04736	0.08738	0.1248	0.16525	0.21195	0.23604	0.28379
515.05	0.04232	0.04353	0.04786	0.0465	0.04811	0.05844	0.06873	0.05351	0.09136	0.12928	0.17345	0.22375	0.24903	0.29179
515.1	0.04938	0.05004	0.05166	0.05003	0.05437	0.06251	0.07377	0.05987	0.09608	0.13328	0.18266	0.2374	0.26141	0.30088
515.15	0.05626	0.05854	0.05465	0.05559	0.06117	0.06737	0.08048	0.06788	0.10048	0.1401	0.19217	0.25483	0.27802	0.30935
515.2	0.0626	0.06891	0.06131	0.06165	0.07154	0.07459	0.08809	0.07677	0.1076	0.14733	0.20455	0.27073	0.29719	0.32012
515.25	0.07134	0.07945	0.07069	0.06879	0.08052	0.08071	0.09604	0.08468	0.11572	0.15738	0.21904	0.2843	0.31419	0.33192
515.3	0.08135	0.09009	0.08016	0.07593	0.08855	0.08776	0.10522	0.09266	0.12234	0.1678	0.23397	0.29878	0.33184	0.34555
515.35	0.09205	0.1011	0.09007	0.08462	0.09563	0.09493	0.11311	0.1009	0.13107	0.17726	0.24602	0.31343	0.34863	0.35811
515.4	0.10171	0.11117	0.09927	0.09472	0.10098	0.10322	0.11933	0.11015	0.13817	0.18541	0.25761	0.32452	0.36723	0.36883
515.45	0.11192	0.12188	0.1074	0.10324	0.1049	0.11071	0.12525	0.1186	0.14494	0.19301	0.26813	0.33487	0.38671	0.38342
515.5	0.12161	0.12887	0.11733	0.11196	0.10993	0.11743	0.13176	0.12786	0.15123	0.20256	0.2798	0.34672	0.40403	0.39964
515.55	0.12952	0.13568	0.12613	0.12197	0.11742	0.12579	0.14108	0.13757	0.1574	0.2144	0.29195	0.35705	0.42201	0.41395
515.6	0.13862	0.14375	0.13582	0.13236	0.12733	0.13518	0.14829	0.14593	0.16362	0.22686	0.30492	0.37056	0.43679	0.42833
515.65	0.14898	0.15261	0.14519	0.14294	0.13668	0.1433	0.15542	0.15546	0.1715	0.24059	0.3172	0.38132	0.4516	0.44115
515.7	0.15933	0.15998	0.15465	0.1532	0.14546	0.15307	0.16355	0.16476	0.18095	0.25552	0.32913	0.39342	0.46576	0.45573
515.75	0.16589	0.16707	0.16534	0.16446	0.15291	0.15929	0.1716	0.17284	0.19077	0.26778	0.3418	0.40648	0.47665	0.4686
515.8	0.17265	0.17382	0.17509	0.17359	0.15914	0.16497	0.17932	0.18053	0.2012	0.27986	0.35351	0.41912	0.48679	0.48393
515.85	0.17898	0.1818	0.1835	0.17965	0.16503	0.17	0.18484	0.18835	0.21332	0.2919	0.36467	0.43379	0.49745	0.50484
515.9	0.18297	0.18928	0.19231	0.18626	0.17249	0.17854	0.19087	0.19663	0.22531	0.30343	0.3767	0.44764	0.50766	0.51826
515.95	0.18933	0.1962	0.20154	0.19363	0.183	0.18721	0.19792	0.20687	0.23883	0.31745	0.38895	0.46187	0.51775	0.53619
516	0.19754	0.20299	0.21053	0.20154	0.19506	0.19633	0.20628	0.21795	0.25297	0.33009	0.39998	0.47875	0.52946	0.55573
516.05	0.20454	0.21044	0.2196	0.212	0.20831	0.20607	0.2167	0.23133	0.26628	0.34365	0.41084	0.49508	0.54237	0.57288
516.1	0.21323	0.21718	0.22933	0.22056	0.22238	0.21605	0.22962	0.24583	0.28178	0.35909	0.42442	0.51187	0.55479	0.59006
516.15	0.22115	0.22701	0.24079	0.231	0.23819	0.2282	0.24281	0.26094	0.29991	0.37468	0.43883	0.52669	0.5705	0.6085
516.2	0.22849	0.23633	0.25642	0.23876	0.25321	0.24047	0.2545	0.27526	0.31868	0.39134	0.45545	0.54144	0.58599	0.63254
516.25	0.23809	0.24562	0.27032	0.24769	0.2645	0.25093	0.26496	0.28756	0.33554	0.40607	0.47313	0.5578	0.60474	0.65906
516.3	0.24895	0.25574	0.28174	0.25901	0.27577	0.26472	0.27692	0.30089	0.35111	0.41925	0.49013	0.57585	0.62563	0.67754
516.35	0.2606	0.26757	0.29265	0.27207	0.28586	0.27805	0.28731	0.31194	0.36517	0.42959	0.50457	0.58981	0.64244	0.68787
516.4	0.27028	0.27681	0.30022	0.28338	0.29285	0.28938	0.29619	0.32017	0.37595	0.43865	0.51744	0.60115	0.65993	0.69559
516.45	0.27911	0.28167	0.30576	0.28917	0.29664	0.29659	0.30194	0.32408	0.38451	0.44744	0.52936	0.61494	0.67716	0.70154
516.5	0.2854	0.28401	0.31016	0.29375	0.30014	0.30361	0.30645	0.32651	0.38967	0.45417	0.538	0.62799	0.69322	0.70589
516.55	0.29141	0.28715	0.31292	0.29815	0.30292	0.3081	0.3095	0.32746	0.39096	0.46182	0.54561	0.6393	0.7104	0.71065
516.6	0.29683	0.28979	0.3157	0.29868	0.30365	0.30937	0.31013	0.32749	0.39083	0.4684	0.55549	0.65296	0.72924	0.71897
516.65	0.30002	0.29143	0.31677	0.29858	0.30221	0.30962	0.31097	0.32833	0.39164	0.47545	0.56422	0.6671	0.75189	0.73548
516.7	0.30166	0.29326	0.31647	0.29667	0.30052	0.30942	0.31048	0.32855	0.39248	0.4822	0.57648	0.68372	0.77354	0.7551
516.75	0.30173	0.29583	0.31709	0.29623	0.29904	0.30747	0.31112	0.32599	0.39478	0.48733	0.58824	0.69826	0.7927	0.76905
516.8	0.30361	0.29876	0.31877	0.294	0.29979	0.30686	0.31168	0.32391	0.39751	0.49247	0.59822	0.71039	0.80883	0.77989
516.85	0.30767	0.30302	0.32009	0.29245	0.30121	0.30566	0.31021	0.32267	0.39839	0.49825	0.60862	0.72346	0.82382	0.79501
516.9	0.31127	0.30596	0.31937	0.29294	0.30311	0.30547	0.31138	0.32119	0.40057	0.50611	0.61599	0.73625	0.83823	0.8075
516.95	0.31588	0.30883	0.31836	0.29582	0.30609	0.30493	0.31583	0.32121	0.40431	0.51436	0.62424	0.74862	0.85109	0.83089
517	0.31994	0.31281	0.31982	0.30152	0.31131	0.30638	0.32194	0.32423	0.40902	0.52154	0.63416	0.76326	0.86518	0.85527
517.05	0.32478	0.32027	0.32443	0.31099	0.31938	0.31105	0.33072	0.33112	0.41466	0.53191	0.64527	0.77834	0.87763	0.87563
517.1	0.33356	0.33151	0.33347	0.32153	0.32984	0.32013	0.34181	0.34034	0.42559	0.54225	0.6615	0.79412	0.88933	0.8988
517.15	0.3445	0.34651	0.3459	0.33521	0.34325	0.33254	0.35501	0.35082	0.43865	0.55534	0.68012	0.80955	0.90086	0.92134
517.2	0.35711	0.36177	0.36102	0.35139	0.35817	0.34937	0.37044	0.36274	0.45368	0.57068	0.70055	0.82511	0.91119	0.94171
517.25	0.37372	0.38064	0.37654	0.37191	0.37437	0.36831	0.38845	0.37706	0.46818	0.58621	0.72015	0.83975	0.92341	0.96108
517.3	0.3927	0.40047	0.39218	0.39247	0.38963	0.39044	0.40863	0.39354	0.48379	0.60397	0.7417	0.85476	0.93379	0.97588
517.35	0.41157	0.4208	0.40881	0.41473	0.40803	0.41428	0.43148	0.41109	0.50206	0.62371	0.76171	0.86782	0.94224	0.9858
517.4	0.43014	0.44325	0.42742	0.43558	0.4278	0.4387	0.45605	0.43119	0.5223	0.64603	0.78049	0.88166	0.95171	0.98797
517.45	0.45161	0.46708	0.44794	0.45515	0.44889	0.46256	0.4782	0.45356	0.54191	0.66739	0.79998	0.8959	0.96047	0.98768
517.5	0.47444	0.49318	0.47138	0.47489	0.47387	0.48802	0.50116	0.47978	0.56225	0.6858	0.81707	0.90761	0.96956	0.98957
517.55	0.49831	0.52062	0.49729	0.49426	0.49913	0.51283	0.52335	0.50421	0.58314	0.70455	0.83285	0.91824	0.97721	0.99321
517.6	0.52024	0.54765	0.52335	0.51232	0.52223	0.53694	0.54626	0.52812	0.60469	0.72346	0.84766	0.92892	0.9835	0.99709
517.65	0.5428	0.57243	0.54948	0.53282	0.54601	0.56148	0.57068	0.55141	0.62768	0.74374	0.85995	0.93915	0.98835	1
517.7	0.56827	0.59665	0.57549	0.55749	0.57146	0.58529	0.5951	0.57683	0.6511	0.76264	0.87367	0.94748	0.99041	0.99534
517.75	0.59559	0.62028	0.60295	0.58211	0.5975	0.60952	0.62093	0.60334	0.67428	0.78187	0.88342	0.95497	0.99125	0.98184
517.8	0.62371	0.64369	0.63145	0.60507	0.62504	0.63601	0.64745	0.632	0.69655	0.79888	0.89263	0.9615	0.99326	0.96783
517.85	0.65277	0.66827	0.66068	0.63333	0.6513	0.66186	0.67267	0.66087	0.71685	0.81519	0.90145	0.96848	0.99687	0.95795
517.9	0.68119	0.69175	0.68883	0.66321	0.67734	0.6898	0.70118	0.69028	0.73944	0.83014	0.90891	0.97562	1	0.95118
517.95	0.70814	0.71589	0.71662	0.6977	0.70393	0.71837	0.73135	0.7211	0.76407	0.84301	0.91692	0.98245	0.99806	0.94978
518	0.73712	0.74242	0.74777	0.73485	0.73381	0.74852	0.76035	0.75272	0.78799	0.85697	0.92527	0.99115	0.99743	0.94757
518.05	0.76929	0.77014	0.7803	0.77155	0.76474	0.78136	0.79064	0.78179	0.81286	0.87314	0.93428	0.99702	0.99577	0.94121
518.1	0.80367	0.79757	0.81188	0.80754	0.7964	0.81463	0.81981	0.80969	0.83851	0.88797	0.94634	1	0.99123	0.93409
518.15	0.83731	0.82558	0.84117	0.8419	0.82842	0.84761	0.84941	0.83625	0.86294	0.90537	0.95577	0.99912	0.98295	0.92905
518.2	0.86908	0.8525	0.86884	0.87342	0.85794	0.87904	0.87732	0.8623	0.88677	0.92181	0.96524	0.99754	0.97422	0.92214
518.25	0.89817	0.87932	0.89368	0.90312	0.88502	0.90642	0.90519	0.88858	0.91038	0.93608	0.97313	0.99493	0.96901	0.91727
518.3	0.92406	0.90494	0.91488	0.93097	0.90964	0.93232	0.9305	0.91432	0.93372	0.95067	0.98321	0.99139	0.96142	0.90739
518.35	0.9472	0.92881	0.93644	0.95654	0.93533	0.95514	0.95561	0.9393	0.95621	0.96538	0.99114	0.98668	0.94942	0.89246
518.4	0.96643	0.95268	0.95771	0.97613	0.95866	0.97367	0.97488	0.96222	0.97431	0.97822	0.99694	0.97802	0.93234	0.87321
518.45	0.98271	0.97266	0.97586	0.99021	0.97915	0.98822	0.9862	0.98037	0.9874	0.98814	1	0.96639	0.91386	0.85347
518.5	0.9943	0.98596	0.98884	0.99797	0.99254	0.99677	0.99495	0.99383	0.9961	0.9935	0.99796	0.95341	0.89673	0.83331
518.55	1	0.99527	0.99715	1	0.99797	0.99973	0.9992	0.9993	1	0.99712	0.99111	0.93787	0.87815	0.81224
518.6	0.99942	1	1	0.99791	1	1	1	1	0.99995	1	0.98252	0.92242	0.8597	0.79187
518.65	0.99685	0.99936	0.99829	0.99381	0.99968	0.99742	0.99782	0.99756	0.99632	0.99936	0.97126	0.90577	0.84217	0.77273
518.7	0.99147	0.99326	0.99227	0.98601	0.99431	0.98869	0.98891	0.99251	0.99047	0.99637	0.96035	0.88863	0.82322	0.75244
518.75	0.98244	0.98374	0.98374	0.96967	0.98342	0.97641	0.97655	0.98379	0.97958	0.98958	0.94686	0.87253	0.80617	0.72699
518.8	0.96747	0.96912	0.97226	0.95048	0.96789	0.96111	0.96125	0.97156	0.96479	0.97447	0.93001	0.85392	0.78857	0.70158
518.85	0.94838	0.95004	0.95555	0.93036	0.94554	0.94074	0.94039	0.95356	0.94433	0.95346	0.90984	0.83293	0.76804	0.67735
518.9	0.92352	0.9264	0.93322	0.90548	0.92025	0.91721	0.91765	0.93058	0.92118	0.92868	0.8847	0.81018	0.74469	0.65156
518.95	0.89331	0.8984	0.90485	0.87885	0.89089	0.88924	0.89035	0.89988	0.8941	0.90089	0.85458	0.78555	0.71755	0.62683
519	0.86214	0.86631	0.87507	0.84878	0.85979	0.85684	0.85875	0.86293	0.86222	0.872	0.82303	0.75857	0.69024	0.60103
519.05	0.82747	0.8283	0.83879	0.81477	0.82539	0.82227	0.82488	0.82311	0.82948	0.83952	0.79168	0.72891	0.66167	0.57026
519.1	0.78838	0.78875	0.79908	0.78057	0.78907	0.7861	0.78852	0.78207	0.79363	0.80354	0.75645	0.69819	0.63124	0.5383
519.15	0.74748	0.74958	0.75672	0.74332	0.75024	0.74827	0.75167	0.74103	0.75492	0.76514	0.71831	0.66712	0.59989	0.51059
519.2	0.70535	0.70742	0.71305	0.7028	0.70843	0.70696	0.71337	0.69873	0.71507	0.72387	0.68277	0.63674	0.57337	0.48508
519.25	0.6617	0.66499	0.66825	0.66378	0.66739	0.6666	0.67429	0.65687	0.67662	0.68418	0.647	0.60692	0.55172	0.46452
519.3	0.62095	0.62393	0.62602	0.62735	0.6277	0.62934	0.63281	0.61763	0.6373	0.64798	0.61503	0.58039	0.52831	0.44417
519.35	0.58249	0.58454	0.59036	0.59173	0.59012	0.59288	0.59365	0.58135	0.59998	0.61522	0.58387	0.55618	0.50412	0.42796
519.4	0.54622	0.54974	0.55758	0.55799	0.5543	0.55863	0.55501	0.54864	0.56499	0.58362	0.55499	0.53292	0.48303	0.41172
519.45	0.51277	0.51705	0.52555	0.526	0.52055	0.5276	0.52046	0.51914	0.53161	0.55471	0.52861	0.51237	0.46519	0.39741
519.5	0.48311	0.48574	0.49224	0.49684	0.48819	0.49772	0.49119	0.49216	0.50186	0.52674	0.50539	0.49625	0.45117	0.38923
519.55	0.45656	0.45934	0.4639	0.4672	0.46009	0.47175	0.46463	0.46621	0.475	0.50215	0.48435	0.48064	0.43842	0.38478
519.6	0.43228	0.43511	0.43763	0.44023	0.43691	0.44833	0.43876	0.44171	0.45075	0.48086	0.46591	0.46683	0.42769	0.38345
519.65	0.41261	0.41204	0.41491	0.41569	0.4136	0.42505	0.41387	0.42054	0.43097	0.46091	0.45081	0.45409	0.41918	0.38446
519.7	0.39383	0.39212	0.39618	0.39348	0.38989	0.40255	0.39076	0.40159	0.41478	0.44586	0.43943	0.44254	0.41133	0.3839
519.75	0.37777	0.3751	0.38236	0.37455	0.37037	0.38395	0.37134	0.38475	0.39884	0.43161	0.42905	0.43254	0.40471	0.37597
519.8	0.36252	0.35854	0.37145	0.35916	0.35469	0.36722	0.35622	0.37054	0.38488	0.41662	0.41744	0.42203	0.39646	0.36862
519.85	0.3505	0.34481	0.35997	0.3435	0.33929	0.3525	0.34181	0.35548	0.37284	0.40347	0.4069	0.41452	0.38942	0.36207
519.9	0.33951	0.33078	0.35009	0.3288	0.3253	0.33887	0.3295	0.34153	0.36191	0.3921	0.39484	0.40775	0.38328	0.3499
519.95	0.32893	0.31746	0.33978	0.31752	0.31307	0.32765	0.32054	0.32882	0.35073	0.38198	0.3852	0.40035	0.37741	0.33941
520	0.31765	0.30618	0.32884	0.30879	0.3033	0.31753	0.31276	0.31795	0.33933	0.37219	0.37509	0.39025	0.36913	0.32625
520.05	0.30703	0.29531	0.31837	0.29957	0.29287	0.30811	0.30582	0.30771	0.32779	0.36178	0.36559	0.3805	0.3602	0.31509
520.1	0.29795	0.28607	0.31032	0.29036	0.28253	0.29845	0.29979	0.29724	0.31569	0.35076	0.35288	0.37274	0.35048	0.3069
520.15	0.28988	0.27704	0.30137	0.27875	0.27477	0.28953	0.29261	0.28691	0.30449	0.34157	0.34184	0.36479	0.34197	0.30352
520.2	0.28163	0.26736	0.29198	0.26897	0.26703	0.2805	0.28421	0.27509	0.29362	0.335	0.33288	0.35762	0.33904	0.30489
520.25	0.27307	0.25957	0.28482	0.26265	0.2618	0.27497	0.27674	0.26615	0.28471	0.33175	0.32472	0.35377	0.33705	0.30631
520.3	0.26721	0.25463	0.28071	0.25931	0.25772	0.27275	0.2705	0.26094	0.27806	0.32929	0.32026	0.35248	0.3375	0.30792
520.35	0.26277	0.25418	0.27726	0.25827	0.25296	0.27082	0.26669	0.25828	0.27512	0.32552	0.31659	0.35161	0.33828	0.31293
520.4	0.25894	0.25592	0.27185	0.25862	0.24874	0.26922	0.26399	0.25664	0.27309	0.31944	0.31398	0.34974	0.34012	0.31874
520.45	0.25683	0.25584	0.26608	0.25809	0.24487	0.26726	0.26171	0.25683	0.26999	0.31585	0.31139	0.3502	0.34263	0.32414
520.5	0.25523	0.25525	0.26055	0.25526	0.24263	0.26342	0.25853	0.25522	0.26813	0.31304	0.30989	0.35265	0.34628	0.33144
520.55	0.25238	0.25526	0.25682	0.25021	0.23953	0.25998	0.25375	0.25292	0.26542	0.31013	0.31133	0.3557	0.35124	0.33631
520.6	0.24882	0.25564	0.25396	0.24707	0.23694	0.25629	0.24766	0.2514	0.26459	0.30701	0.31338	0.35843	0.35693	0.34048
520.65	0.24806	0.25651	0.2526	0.24653	0.23394	0.25458	0.24397	0.25219	0.26551	0.30455	0.31555	0.3616	0.36321	0.34431
520.7	0.24559	0.25742	0.25369	0.24797	0.23173	0.25424	0.24195	0.25312	0.26453	0.30395	0.31824	0.36339	0.36925	0.34666
520.75	0.24409	0.2579	0.25584	0.25156	0.23341	0.25388	0.24227	0.2544	0.26553	0.30526	0.32209	0.36533	0.37488	0.34611
520.8	0.24204	0.26034	0.257	0.25445	0.23558	0.25456	0.24516	0.25794	0.26761	0.30625	0.32594	0.36668	0.37917	0.34545
520.85	0.24202	0.26221	0.25827	0.25535	0.23746	0.2546	0.24772	0.26184	0.2708	0.30729	0.32762	0.36733	0.38252	0.34138
520.9	0.24219	0.26216	0.25988	0.25592	0.23912	0.25505	0.24982	0.26564	0.27313	0.30668	0.32811	0.36531	0.38346	0.33218
520.95	0.24073	0.26361	0.25977	0.25635	0.24263	0.25483	0.25144	0.26798	0.27429	0.30552	0.32988	0.36226	0.38411	0.32743
521	0.23798	0.26369	0.25794	0.25518	0.24257	0.25205	0.2517	0.2674	0.27592	0.30356	0.32728	0.36045	0.3846	0.3267
521.05	0.23685	0.261	0.25617	0.25393	0.23932	0.24691	0.25052	0.26669	0.27838	0.30121	0.32655	0.35901	0.38541	0.32988
521.1	0.2354	0.25705	0.25491	0.25297	0.23856	0.24397	0.25011	0.26592	0.28154	0.30005	0.32484	0.35988	0.38662	0.32731
521.15	0.23146	0.25149	0.25256	0.25134	0.23885	0.24465	0.24941	0.26568	0.28106	0.30109	0.3211	0.36032	0.38545	0.32436
521.2	0.22748	0.24606	0.24748	0.24969	0.23793	0.24484	0.24842	0.26338	0.27838	0.30139	0.31558	0.36469	0.38618	0.32674
521.25	0.22438	0.24242	0.24554	0.24667	0.23823	0.24516	0.24793	0.26257	0.27826	0.30224	0.31089	0.37161	0.38771	0.33338
521.3	0.22493	0.24019	0.24452	0.24664	0.2406	0.24628	0.24723	0.26104	0.28077	0.30409	0.30857	0.3775	0.3918	0.34109
521.35	0.22684	0.24059	0.24516	0.24761	0.24122	0.24619	0.24655	0.25875	0.28263	0.30433	0.30967	0.38188	0.3944	0.34805
521.4	0.22876	0.24031	0.24519	0.24877	0.24139	0.24597	0.24512	0.25636	0.28296	0.30536	0.30995	0.38476	0.39792	0.35796
521.45	0.2319	0.2372	0.24688	0.24785	0.2398	0.24529	0.24179	0.2539	0.28216	0.30931	0.31233	0.39217	0.40227	0.36648
521.5	0.23285	0.23526	0.24956	0.24567	0.24101	0.24383	0.23797	0.25118	0.28359	0.31277	0.31627	0.40036	0.40667	0.37702
521.55	0.23538	0.23485	0.25315	0.24536	0.243	0.24464	0.23597	0.24781	0.28471	0.31607	0.32349	0.40986	0.41203	0.38649
521.6	0.23945	0.23455	0.25682	0.24551	0.24384	0.24579	0.23621	0.24508	0.28765	0.32076	0.33029	0.42073	0.41901	0.39974
521.65	0.24447	0.23462	0.25979	0.24805	0.2475	0.24936	0.23795	0.24569	0.29112	0.32959	0.34098	0.43215	0.42685	0.41449
521.7	0.24679	0.23705	0.26425	0.25163	0.2525	0.25399	0.24156	0.24515	0.29458	0.33778	0.35559	0.44086	0.43473	0.42922
521.75	0.25063	0.2421	0.26768	0.25522	0.25983	0.25759	0.24737	0.24571	0.2997	0.34633	0.36946	0.4458	0.44093	0.4361
521.8	0.25493	0.24823	0.27183	0.25734	0.26492	0.26006	0.25326	0.24853	0.30302	0.35197	0.38066	0.44885	0.44545	0.44107
521.85	0.25991	0.25242	0.27474	0.25849	0.26822	0.25853	0.25773	0.251	0.30507	0.35496	0.39092	0.44963	0.45206	0.44429
521.9	0.26309	0.25733	0.27469	0.25925	0.272	0.25851	0.26057	0.25422	0.30698	0.35677	0.39963	0.45085	0.45907	0.44741
521.95	0.26341	0.26312	0.27293	0.25929	0.27244	0.25729	0.26313	0.25995	0.31001	0.3593	0.40831	0.45274	0.4699	0.45636
522	0.26431	0.26672	0.2715	0.26038	0.26917	0.25651	0.26725	0.26545	0.31492	0.36195	0.41534	0.45595	0.483	0.46381
522.05	0.26547	0.27003	0.27039	0.26297	0.26721	0.25705	0.27238	0.27195	0.31961	0.36651	0.42329	0.46097	0.49731	0.46805
522.1	0.26745	0.27502	0.27333	0.26521	0.26854	0.26064	0.2781	0.27934	0.32285	0.37288	0.42955	0.47068	0.50837	0.4751
522.15	0.27075	0.28117	0.27761	0.26662	0.27075	0.26572	0.28582	0.28904	0.32522	0.3794	0.43366	0.48307	0.51965	0.48662
522.2	0.27568	0.28987	0.2816	0.26786	0.27364	0.2697	0.2922	0.29624	0.33104	0.38406	0.43865	0.49564	0.53498	0.50218
522.25	0.28234	0.29983	0.28951	0.27224	0.27972	0.27487	0.29945	0.3028	0.33876	0.39133	0.44798	0.5074	0.55159	0.52137
522.3	0.29197	0.30812	0.29719	0.282	0.28863	0.28099	0.30791	0.30928	0.34756	0.40032	0.46103	0.5195	0.56409	0.53919
522.35	0.30158	0.31694	0.30694	0.29193	0.29737	0.28786	0.31645	0.31677	0.35407	0.41029	0.47577	0.53222	0.57617	0.55766
522.4	0.31071	0.32331	0.31575	0.30158	0.3047	0.2961	0.32427	0.32495	0.3615	0.42047	0.48724	0.54511	0.5878	0.57359
522.45	0.31935	0.32952	0.32497	0.30938	0.31207	0.30459	0.33146	0.33187	0.36995	0.43334	0.49981	0.56122	0.59942	0.58945
522.5	0.32692	0.33644	0.33572	0.31755	0.32177	0.31199	0.3396	0.34055	0.38087	0.44676	0.51177	0.57604	0.60915	0.60723
522.55	0.33653	0.34315	0.34679	0.32774	0.33105	0.32237	0.34916	0.34756	0.39015	0.45903	0.52376	0.58803	0.6163	0.62126
522.6	0.34614	0.34885	0.35556	0.33694	0.33769	0.33217	0.35707	0.35198	0.3994	0.46922	0.53591	0.60172	0.62506	0.63955
522.65	0.35451	0.35325	0.36243	0.34612	0.34537	0.34074	0.36095	0.35482	0.4067	0.4799	0.54807	0.61445	0.63429	0.65671
522.7	0.3612	0.35832	0.36727	0.35567	0.34975	0.34901	0.3641	0.35643	0.41287	0.4876	0.55844	0.62422	0.64182	0.67285
522.75	0.36765	0.36303	0.37117	0.36418	0.35599	0.35559	0.36864	0.36004	0.41838	0.49338	0.56842	0.63026	0.64881	0.6834
522.8	0.37297	0.36875	0.37625	0.37177	0.36168	0.36186	0.37416	0.36619	0.42398	0.49902	0.57785	0.63837	0.66066	0.6976
522.85	0.37763	0.37465	0.38055	0.37901	0.36675	0.36801	0.37876	0.37434	0.42952	0.50492	0.58919	0.64631	0.67488	0.71148
522.9	0.37973	0.3808	0.38611	0.38488	0.37309	0.37558	0.38292	0.38478	0.4372	0.51391	0.59805	0.65542	0.68833	0.72179
522.95	0.38257	0.38806	0.39171	0.39085	0.37667	0.38318	0.38755	0.39583	0.44751	0.52237	0.60668	0.66733	0.70416	0.7319
523	0.38664	0.39472	0.39815	0.39661	0.38111	0.38959	0.39323	0.40553	0.45754	0.53081	0.61307	0.68261	0.72075	0.74364
523.05	0.3928	0.40306	0.40468	0.40124	0.38793	0.3971	0.39948	0.41393	0.46793	0.54116	0.62186	0.70056	0.73991	0.75877
523.1	0.40087	0.41346	0.41296	0.40784	0.39636	0.4045	0.40572	0.42477	0.47839	0.55156	0.63357	0.71755	0.75841	0.77392
523.15	0.41133	0.4245	0.42105	0.41406	0.40588	0.41289	0.41576	0.4367	0.48993	0.56155	0.64708	0.73313	0.77579	0.78336
523.2	0.42273	0.43508	0.42864	0.42228	0.41587	0.42299	0.42433	0.4467	0.50187	0.5697	0.6582	0.74586	0.79154	0.79212
523.25	0.43377	0.44298	0.43673	0.43137	0.42705	0.43339	0.43388	0.4559	0.5129	0.58043	0.66966	0.75991	0.80531	0.80269
523.3	0.4456	0.45041	0.44569	0.43811	0.43845	0.444	0.44504	0.4659	0.52302	0.59419	0.68199	0.77393	0.81753	0.81203
523.35	0.45406	0.4564	0.45729	0.44336	0.4507	0.45508	0.45679	0.47621	0.53334	0.60898	0.69351	0.78623	0.83213	0.8217
523.4	0.46199	0.46236	0.46631	0.44776	0.4611	0.46506	0.46835	0.48692	0.54504	0.62215	0.70187	0.79605	0.84593	0.82832
523.45	0.47114	0.46776	0.47499	0.45374	0.4698	0.47375	0.47905	0.49523	0.55606	0.63695	0.71168	0.80549	0.85698	0.83807
523.5	0.48001	0.47236	0.48403	0.46213	0.48114	0.48274	0.49049	0.50409	0.5654	0.64847	0.72074	0.8128	0.86257	0.84604
523.55	0.49096	0.47895	0.49196	0.47211	0.49068	0.49173	0.49986	0.51011	0.57244	0.655	0.72814	0.81827	0.86581	0.85115
523.6	0.50013	0.48499	0.49918	0.48269	0.4975	0.49922	0.50565	0.51243	0.57693	0.65994	0.73384	0.82522	0.87223	0.85703
523.65	0.50659	0.48882	0.50554	0.49197	0.50121	0.50473	0.50899	0.5151	0.57883	0.667	0.73774	0.83213	0.87839	0.85924
523.7	0.51221	0.49353	0.51121	0.50078	0.50437	0.51091	0.51462	0.51874	0.58328	0.67298	0.74389	0.83636	0.88484	0.86176
523.75	0.51749	0.50076	0.51608	0.50817	0.51007	0.51693	0.52235	0.52256	0.58651	0.67709	0.75033	0.83943	0.89033	0.86639
523.8	0.52388	0.50906	0.52365	0.51504	0.51488	0.52352	0.52868	0.5272	0.59004	0.68101	0.75617	0.84616	0.89883	0.87835
523.85	0.5299	0.51489	0.53148	0.51949	0.51867	0.53018	0.53316	0.5337	0.59443	0.68507	0.76333	0.85414	0.90765	0.89062
523.9	0.53241	0.52137	0.53805	0.52426	0.5243	0.53904	0.53784	0.54158	0.60248	0.69071	0.77245	0.86518	0.91606	0.9017
523.95	0.53663	0.53125	0.5437	0.53219	0.53082	0.54807	0.54459	0.54998	0.61291	0.69724	0.78212	0.88044	0.92503	0.91328
524	0.54347	0.54128	0.55122	0.54066	0.53927	0.55819	0.55206	0.558	0.62343	0.70555	0.79232	0.89305	0.93432	0.92136
524.05	0.55359	0.55391	0.55907	0.55215	0.54891	0.56938	0.56022	0.56677	0.63504	0.71523	0.80525	0.90317	0.94239	0.92031
524.1	0.56398	0.56715	0.56943	0.56479	0.55706	0.57898	0.57058	0.57769	0.64616	0.72293	0.81699	0.91129	0.9455	0.91539
524.15	0.57694	0.58057	0.57984	0.57377	0.56448	0.58841	0.58141	0.58738	0.6552	0.72952	0.82609	0.91619	0.94422	0.91248
524.2	0.59022	0.59128	0.59126	0.5818	0.57033	0.59663	0.58954	0.59494	0.66374	0.73684	0.83327	0.92366	0.94605	0.91329
524.25	0.59833	0.59947	0.60137	0.5879	0.57681	0.60654	0.59773	0.60412	0.67411	0.74753	0.8443	0.93321	0.94837	0.91466
524.3	0.6047	0.61006	0.61225	0.5942	0.5864	0.6191	0.6079	0.61581	0.68429	0.75892	0.85661	0.94259	0.95158	0.91905
524.35	0.61308	0.61925	0.62346	0.60316	0.59734	0.6302	0.61917	0.62802	0.69415	0.76827	0.86638	0.94849	0.9546	0.92469
524.4	0.6246	0.63002	0.63268	0.61374	0.60734	0.63891	0.62828	0.64067	0.70362	0.77571	0.87385	0.95305	0.95593	0.92816
524.45	0.63695	0.63944	0.64258	0.62333	0.61717	0.64831	0.63623	0.65274	0.71286	0.78341	0.88147	0.95743	0.95563	0.92733
524.5	0.64819	0.64889	0.65273	0.63492	0.62975	0.65797	0.64566	0.6664	0.72234	0.78984	0.88722	0.96131	0.95505	0.92939
524.55	0.66029	0.66051	0.66463	0.65011	0.63944	0.66618	0.65468	0.68113	0.73112	0.79734	0.89128	0.96395	0.95597	0.92906
524.6	0.67074	0.67236	0.67821	0.66701	0.65074	0.6754	0.66495	0.69454	0.73796	0.80477	0.89304	0.96465	0.95898	0.92166
524.65	0.68327	0.68347	0.69222	0.68147	0.66166	0.68451	0.67693	0.70579	0.74631	0.81257	0.89415	0.9629	0.96024	0.91415
524.7	0.69781	0.69623	0.70328	0.69365	0.67308	0.69373	0.68967	0.71494	0.75398	0.81824	0.89627	0.96038	0.95873	0.90794
524.75	0.71197	0.70918	0.7123	0.70504	0.68371	0.70215	0.70127	0.72313	0.75734	0.8233	0.89734	0.95726	0.95378	0.90385
524.8	0.725	0.71872	0.72349	0.7146	0.69483	0.71256	0.71227	0.73138	0.76263	0.82699	0.89968	0.95342	0.95153	0.89943
524.85	0.73703	0.72523	0.73397	0.72281	0.70669	0.72454	0.72321	0.74077	0.77057	0.83362	0.90242	0.94908	0.95087	0.89579
524.9	0.74732	0.73332	0.74258	0.73429	0.71978	0.73506	0.73561	0.75089	0.7789	0.84166	0.90687	0.94483	0.94728	0.89025
524.95	0.75752	0.74456	0.75246	0.74743	0.73395	0.74404	0.74748	0.76054	0.78649	0.84853	0.90959	0.93908	0.94234	0.87789
525	0.76741	0.75404	0.76344	0.75937	0.7482	0.75507	0.75699	0.76915	0.79553	0.85263	0.90857	0.93012	0.93635	0.864
525.05	0.77598	0.7635	0.77165	0.76924	0.75995	0.76537	0.76671	0.77747	0.80285	0.85562	0.90696	0.92154	0.92881	0.8482
525.1	0.78334	0.77191	0.77937	0.7758	0.77096	0.77427	0.77727	0.78471	0.80958	0.85934	0.90521	0.91359	0.92053	0.83837
525.15	0.79076	0.77979	0.78552	0.78092	0.78078	0.7819	0.78587	0.78972	0.81535	0.86369	0.90398	0.90555	0.91094	0.83123
525.2	0.79698	0.78724	0.79227	0.78757	0.78931	0.7887	0.79175	0.79439	0.8215	0.86831	0.90331	0.90106	0.90097	0.81901
525.25	0.80067	0.7945	0.79929	0.79353	0.79863	0.79929	0.79911	0.80044	0.82479	0.87022	0.90166	0.89395	0.88771	0.80673
525.3	0.80442	0.80235	0.80423	0.7977	0.80385	0.80717	0.80477	0.8039	0.82402	0.86776	0.89691	0.88318	0.87099	0.79312
525.35	0.80696	0.80709	0.80495	0.79812	0.80392	0.80817	0.80533	0.80601	0.82168	0.86422	0.88906	0.86825	0.85633	0.77944
525.4	0.80667	0.80809	0.80291	0.79597	0.80202	0.80405	0.80077	0.80758	0.821	0.86163	0.87917	0.85434	0.83991	0.76487
525.45	0.8027	0.80548	0.79988	0.79202	0.7982	0.79882	0.79508	0.80814	0.81894	0.85927	0.86631	0.83967	0.82313	0.75002
525.5	0.79861	0.80283	0.79737	0.79049	0.79386	0.79259	0.79166	0.80652	0.81532	0.85581	0.85069	0.82528	0.80816	0.73576
525.55	0.79588	0.79955	0.79416	0.78906	0.78918	0.78611	0.78701	0.80446	0.81145	0.85115	0.83494	0.81118	0.79209	0.71925
525.6	0.7927	0.79606	0.79021	0.7851	0.785	0.77837	0.78202	0.79813	0.80496	0.84284	0.81894	0.79693	0.77762	0.7019
525.65	0.78843	0.78852	0.78508	0.77783	0.77665	0.77	0.77638	0.78806	0.79625	0.83427	0.80342	0.78241	0.76032	0.68852
525.7	0.7824	0.77894	0.77673	0.76687	0.76503	0.75993	0.76793	0.7768	0.78324	0.82418	0.78628	0.77069	0.74231	0.67258
525.75	0.77549	0.76633	0.76666	0.75429	0.75219	0.74911	0.75827	0.76403	0.76908	0.81467	0.76915	0.75796	0.72678	0.65637
525.8	0.76556	0.75076	0.75535	0.73939	0.74037	0.73777	0.74608	0.75103	0.75591	0.8022	0.75231	0.74393	0.71268	0.64158
525.85	0.75376	0.73375	0.74319	0.72507	0.72862	0.72731	0.7324	0.73578	0.74309	0.79226	0.73576	0.7299	0.69637	0.62949
525.9	0.74116	0.71619	0.72929	0.7118	0.71505	0.71556	0.7181	0.7195	0.72909	0.77942	0.72174	0.71644	0.67852	0.61597
525.95	0.72571	0.69887	0.71642	0.69705	0.69981	0.7054	0.7012	0.70278	0.71561	0.76392	0.70861	0.70438	0.66302	0.60475
526	0.70663	0.67875	0.70327	0.68095	0.68414	0.69454	0.68432	0.68516	0.70344	0.74786	0.69457	0.69374	0.65184	0.5998
526.05	0.68847	0.6621	0.68674	0.66394	0.6666	0.68312	0.67045	0.66835	0.69069	0.73168	0.68416	0.68401	0.64365	0.59355
526.1	0.67175	0.64657	0.67301	0.64934	0.65226	0.67177	0.657	0.65309	0.67978	0.71628	0.6743	0.67268	0.63626	0.59004
526.15	0.6561	0.63259	0.65944	0.63652	0.63763	0.66057	0.64317	0.63687	0.6678	0.69946	0.66405	0.66175	0.62634	0.58019
526.2	0.64054	0.61971	0.64591	0.6225	0.62403	0.64848	0.62724	0.62101	0.65469	0.68256	0.65519	0.65082	0.6148	0.5681
526.25	0.62502	0.60501	0.6319	0.60609	0.60836	0.63477	0.61047	0.6032	0.64115	0.66316	0.64507	0.64087	0.60241	0.56112
526.3	0.60779	0.58826	0.61285	0.58813	0.58908	0.61843	0.59107	0.58671	0.62802	0.64484	0.63576	0.62967	0.59119	0.55222
526.35	0.58861	0.5726	0.59183	0.57165	0.57065	0.59992	0.57225	0.57321	0.61613	0.62832	0.62497	0.61613	0.58231	0.54035
526.4	0.5704	0.55774	0.5725	0.55693	0.55564	0.58167	0.55506	0.56017	0.60367	0.61274	0.61268	0.60179	0.56923	0.52214
526.45	0.55331	0.54387	0.55345	0.54184	0.54067	0.56212	0.5405	0.54713	0.58902	0.59519	0.59742	0.58579	0.5562	0.50637
526.5	0.53915	0.53103	0.53585	0.52515	0.52436	0.54227	0.52529	0.53195	0.5742	0.57746	0.57943	0.57114	0.54633	0.49462
526.55	0.52399	0.5158	0.51997	0.50896	0.50887	0.52112	0.50969	0.5168	0.55989	0.56005	0.56563	0.55668	0.53455	0.48727
526.6	0.50743	0.503	0.50446	0.49381	0.4934	0.49973	0.49514	0.50121	0.54363	0.54112	0.55173	0.54305	0.52333	0.47676
526.65	0.49135	0.49014	0.48838	0.47897	0.47569	0.48129	0.48054	0.48568	0.52641	0.52507	0.5389	0.53213	0.51278	0.4689
526.7	0.47519	0.47641	0.4711	0.46402	0.46212	0.46326	0.46707	0.47128	0.50881	0.5136	0.52657	0.52619	0.50721	0.45716
526.75	0.46222	0.46473	0.45727	0.45113	0.45326	0.44838	0.45601	0.4596	0.494	0.50406	0.51784	0.51836	0.50166	0.44408
526.8	0.45149	0.45537	0.44872	0.43957	0.44784	0.4346	0.44598	0.44969	0.47955	0.49435	0.5102	0.50807	0.4935	0.43111
526.85	0.44353	0.4464	0.44098	0.43048	0.44176	0.42343	0.43662	0.43872	0.46262	0.48556	0.50251	0.49887	0.48504	0.41595
526.9	0.43486	0.43661	0.4321	0.42154	0.43203	0.41104	0.42794	0.42871	0.44406	0.47526	0.4954	0.49101	0.479	0.39887
526.95	0.42364	0.42541	0.42495	0.41186	0.42373	0.40036	0.41961	0.41963	0.42816	0.46432	0.48713	0.48549	0.47267	0.38539
527	0.41254	0.41495	0.41677	0.40183	0.41555	0.39007	0.41254	0.40972	0.41305	0.45289	0.47733	0.47912	0.4654	0.3758
527.05	0.40508	0.406	0.40698	0.39054	0.40516	0.38023	0.40373	0.40089	0.40092	0.44266	0.46792	0.47014	0.45629	0.36475
527.1	0.39845	0.39361	0.39796	0.37897	0.39784	0.37436	0.39364	0.39172	0.39103	0.43343	0.45774	0.46106	0.4475	0.35556
527.15	0.39095	0.3824	0.38993	0.36887	0.39113	0.36818	0.38489	0.38254	0.38425	0.42496	0.44913	0.45471	0.43998	0.34888
527.2	0.38304	0.37198	0.38223	0.35854	0.38497	0.36076	0.3756	0.37473	0.37898	0.4168	0.44093	0.44939	0.43333	0.34807
527.25	0.37554	0.36146	0.37588	0.35	0.37886	0.35441	0.36752	0.36769	0.37444	0.40812	0.43325	0.44601	0.42901	0.34796
527.3	0.36814	0.35325	0.36675	0.34231	0.37519	0.35202	0.36031	0.36358	0.37	0.40135	0.42613	0.43902	0.42511	0.34795
527.35	0.36291	0.34607	0.35837	0.33645	0.37222	0.3501	0.35386	0.36071	0.36848	0.3951	0.41852	0.43076	0.41948	0.34408
527.4	0.35763	0.33998	0.35295	0.32974	0.3687	0.34768	0.34719	0.35873	0.36622	0.39	0.41031	0.42299	0.41358	0.34195
527.45	0.35496	0.33543	0.3494	0.32465	0.36298	0.34316	0.34112	0.35491	0.3643	0.38363	0.40106	0.41591	0.40941	0.34475
527.5	0.35256	0.3328	0.34702	0.32022	0.35503	0.33825	0.33334	0.34711	0.36382	0.37738	0.39369	0.41081	0.40608	0.34547
527.55	0.34821	0.3283	0.34492	0.31712	0.34625	0.33157	0.32724	0.33982	0.3613	0.37038	0.39031	0.40495	0.39764	0.34196
527.6	0.34338	0.32509	0.34157	0.31551	0.3367	0.32499	0.32174	0.33409	0.35886	0.36584	0.38598	0.40085	0.39278	0.3405
527.65	0.33814	0.32183	0.33893	0.31527	0.32924	0.321	0.31757	0.32871	0.35715	0.36627	0.38365	0.39921	0.39289	0.34428
527.7	0.33284	0.31753	0.33786	0.31729	0.32786	0.31811	0.31769	0.32682	0.35647	0.36918	0.38261	0.39911	0.39245	0.34191
527.75	0.33135	0.31648	0.34141	0.32054	0.32914	0.31726	0.32049	0.32694	0.35629	0.36989	0.38263	0.39375	0.38962	0.33615
527.8	0.33267	0.31714	0.34403	0.32307	0.33135	0.3166	0.32403	0.32556	0.35009	0.36917	0.38192	0.39025	0.38993	0.32647
527.85	0.33245	0.31619	0.34275	0.32566	0.33134	0.31506	0.32558	0.32211	0.34238	0.36808	0.381	0.38813	0.38894	0.31525
527.9	0.33004	0.31491	0.34116	0.32638	0.33102	0.31372	0.32629	0.31842	0.33477	0.36661	0.37965	0.38691	0.38576	0.30665
527.95	0.32832	0.31326	0.34103	0.3254	0.33046	0.31249	0.32556	0.31461	0.33037	0.36469	0.37759	0.38774	0.3804	0.30254
528	0.32757	0.31187	0.33786	0.32391	0.32638	0.31092	0.32375	0.31046	0.3285	0.36411	0.37641	0.38713	0.37513	0.30021
528.05	0.3271	0.31052	0.33603	0.321	0.32155	0.3093	0.3224	0.30884	0.3287	0.364	0.3773	0.38735	0.37057	0.30069
528.1	0.32662	0.30998	0.33757	0.31898	0.32077	0.31217	0.32562	0.30843	0.33015	0.36407	0.3807	0.38926	0.36926	0.30461
528.15	0.3256	0.31121	0.34082	0.32123	0.32282	0.31406	0.32953	0.30936	0.33435	0.36353	0.38368	0.38975	0.36877	0.30757
528.2	0.32508	0.31269	0.34241	0.3227	0.3268	0.31534	0.33283	0.31353	0.3385	0.36313	0.3854	0.3906	0.36512	0.30758
528.25	0.32517	0.31368	0.34224	0.32316	0.33174	0.31881	0.33561	0.31966	0.34438	0.36347	0.38859	0.39134	0.36243	0.30763
528.3	0.32651	0.31772	0.34088	0.32305	0.33708	0.32429	0.33735	0.32742	0.35214	0.36199	0.39146	0.3906	0.36003	0.31239
528.35	0.32991	0.3215	0.34226	0.32396	0.34048	0.32905	0.34009	0.33339	0.36171	0.35987	0.39481	0.3909	0.35806	0.31336
528.4	0.33304	0.32798	0.34562	0.32667	0.34238	0.33408	0.34233	0.33888	0.36918	0.35905	0.39778	0.39222	0.35737	0.31303
528.45	0.3379	0.3364	0.34721	0.33138	0.34352	0.33839	0.34364	0.34189	0.37597	0.359	0.39786	0.39296	0.35729	0.31277
528.5	0.34009	0.34328	0.34834	0.33434	0.34431	0.34141	0.3448	0.34378	0.38043	0.35912	0.39839	0.39407	0.35396	0.30687
528.55	0.34209	0.34687	0.35033	0.33842	0.34558	0.34545	0.34705	0.34731	0.38356	0.3606	0.39591	0.39211	0.34964	0.30358
528.6	0.34363	0.35076	0.35204	0.3429	0.34856	0.34951	0.34987	0.35071	0.3885	0.36458	0.39257	0.39315	0.35056	0.30686
528.65	0.34614	0.35545	0.35443	0.3468	0.35295	0.35489	0.35371	0.35426	0.39311	0.36995	0.38899	0.397	0.35138	0.30793
528.7	0.34974	0.35948	0.35671	0.35132	0.35934	0.36229	0.35929	0.35898	0.39498	0.37758	0.3877	0.40022	0.35224	0.3064
528.75	0.35386	0.36567	0.36181	0.35693	0.3675	0.36877	0.36623	0.36314	0.39472	0.38451	0.38761	0.40079	0.35345	0.30459
528.8	0.35924	0.37332	0.36819	0.36271	0.37574	0.37522	0.37222	0.36718	0.39352	0.38927	0.38693	0.39996	0.35436	0.29803
528.85	0.3646	0.37873	0.37414	0.36791	0.38076	0.37832	0.37522	0.36833	0.39185	0.39382	0.38587	0.39926	0.35029	0.29285
528.9	0.37098	0.38344	0.38006	0.37095	0.38466	0.37778	0.37727	0.37032	0.38971	0.39622	0.38443	0.39983	0.35186	0.2882
528.95	0.37545	0.38754	0.38536	0.37458	0.38632	0.3785	0.37826	0.3725	0.39133	0.40063	0.38337	0.40276	0.35771	0.28901
529	0.38015	0.39197	0.38946	0.37921	0.3882	0.3801	0.38128	0.37705	0.39495	0.40653	0.38539	0.40643	0.36571	0.29049
529.05	0.38501	0.39828	0.39637	0.38558	0.39207	0.38369	0.38886	0.38518	0.39906	0.41221	0.39054	0.41053	0.37283	0.29426
529.1	0.39194	0.40513	0.40616	0.39491	0.3988	0.39004	0.39855	0.39428	0.40406	0.41932	0.39738	0.41484	0.38052	0.29997
529.15	0.39993	0.41188	0.41517	0.40672	0.40689	0.39702	0.40712	0.40345	0.41128	0.42677	0.40447	0.42064	0.38679	0.30638
529.2	0.40891	0.41923	0.42445	0.41759	0.41512	0.40427	0.41761	0.41398	0.42058	0.43567	0.41506	0.4278	0.39277	0.31878
529.25	0.41795	0.42805	0.43246	0.42888	0.42259	0.41421	0.43042	0.42487	0.4322	0.44521	0.42852	0.43635	0.40205	0.33638
529.3	0.42724	0.43971	0.44211	0.43983	0.43163	0.4254	0.44192	0.43484	0.44419	0.4536	0.44484	0.44397	0.41475	0.35777
529.35	0.43868	0.45213	0.45245	0.4522	0.44225	0.43878	0.45543	0.44341	0.45655	0.46527	0.46193	0.45478	0.42963	0.37846
529.4	0.45152	0.46538	0.46386	0.46695	0.45439	0.4552	0.46872	0.45343	0.46783	0.48173	0.47919	0.46573	0.44663	0.39846
529.45	0.46519	0.47964	0.47533	0.48111	0.46776	0.47233	0.48215	0.4655	0.47954	0.49916	0.49391	0.47659	0.46599	0.42044
529.5	0.48141	0.49485	0.48965	0.49451	0.48472	0.49154	0.49506	0.48127	0.49238	0.51568	0.50948	0.48697	0.48364	0.44122
529.55	0.49864	0.51129	0.50442	0.50869	0.50039	0.51211	0.5095	0.49739	0.50695	0.53431	0.52538	0.49907	0.50197	0.46858
529.6	0.51497	0.52751	0.51811	0.52054	0.51531	0.52972	0.52463	0.51214	0.52167	0.55353	0.54151	0.51498	0.52022	0.49569
529.65	0.53124	0.54316	0.5332	0.53295	0.53113	0.54761	0.54052	0.52488	0.53525	0.57328	0.55464	0.52888	0.5361	0.51667
529.7	0.54704	0.55782	0.54862	0.54421	0.54721	0.56424	0.55627	0.53689	0.54823	0.59025	0.56617	0.5393	0.54737	0.53064
529.75	0.56246	0.56927	0.56403	0.55511	0.55933	0.5772	0.57144	0.54956	0.56127	0.60447	0.57603	0.54726	0.55352	0.53674
529.8	0.5782	0.57862	0.576	0.5623	0.56787	0.58744	0.58369	0.55952	0.57301	0.61394	0.58364	0.55426	0.55797	0.53707
529.85	0.59284	0.58496	0.58466	0.56761	0.57426	0.59355	0.59235	0.56584	0.58175	0.62157	0.58862	0.56266	0.56252	0.53799
529.9	0.60349	0.59155	0.59301	0.5728	0.58048	0.59695	0.5994	0.5718	0.59247	0.62585	0.59301	0.57066	0.57159	0.5409
529.95	0.61004	0.59826	0.59891	0.5759	0.58536	0.60052	0.60432	0.57856	0.60241	0.62792	0.59769	0.5807	0.57955	0.5488
530	0.61484	0.60384	0.60296	0.57815	0.58812	0.60273	0.60955	0.58649	0.61132	0.6298	0.6035	0.59099	0.5845	0.55102
530.05	0.61799	0.60699	0.60777	0.58266	0.59202	0.60531	0.61632	0.59525	0.6197	0.63113	0.6084	0.5997	0.5866	0.54969
530.1	0.62058	0.61079	0.6149	0.58861	0.59592	0.60727	0.62198	0.60252	0.62607	0.63305	0.61268	0.60764	0.58678	0.54962
530.15	0.62212	0.61232	0.62233	0.59398	0.59745	0.60879	0.62601	0.60751	0.63403	0.63329	0.61853	0.61474	0.58392	0.54662
530.2	0.62186	0.61428	0.62721	0.59761	0.59691	0.60896	0.62923	0.61079	0.64104	0.63435	0.62414	0.61965	0.58099	0.5456
530.25	0.61979	0.61649	0.62856	0.60097	0.59672	0.60996	0.6317	0.61299	0.64509	0.63695	0.6301	0.62576	0.58081	0.54871
530.3	0.61644	0.61937	0.62978	0.60308	0.59913	0.61082	0.63215	0.61548	0.64794	0.63924	0.63674	0.63163	0.58664	0.55427
530.35	0.61504	0.6242	0.63016	0.60658	0.6021	0.61243	0.63505	0.61927	0.64974	0.64495	0.64446	0.6401	0.59693	0.56207
530.4	0.61689	0.62998	0.63061	0.61184	0.60611	0.61576	0.63675	0.62214	0.65354	0.65178	0.65382	0.64773	0.60723	0.56402
530.45	0.61985	0.63688	0.63116	0.61806	0.61059	0.62057	0.63861	0.62848	0.65868	0.65754	0.66263	0.65412	0.6181	0.56849
530.5	0.62388	0.64522	0.63279	0.62507	0.61532	0.62663	0.63984	0.63521	0.66308	0.66228	0.67116	0.65891	0.62746	0.5737
530.55	0.62481	0.6524	0.63324	0.63123	0.61706	0.63353	0.64311	0.63831	0.6651	0.66855	0.67892	0.6635	0.63631	0.58158
530.6	0.62805	0.6585	0.63351	0.63654	0.61925	0.63841	0.6487	0.64082	0.66643	0.67498	0.6834	0.6676	0.64485	0.58925
530.65	0.63334	0.66438	0.63797	0.64182	0.62168	0.64428	0.65454	0.6445	0.66574	0.68023	0.68633	0.67169	0.65236	0.5939
530.7	0.63878	0.66935	0.64268	0.64597	0.62517	0.64945	0.66045	0.65047	0.66688	0.68584	0.6901	0.67574	0.65809	0.59636
530.75	0.64549	0.67129	0.64806	0.65074	0.62739	0.65552	0.66575	0.65763	0.67023	0.69198	0.69607	0.67788	0.66279	0.60065
530.8	0.65262	0.67421	0.65528	0.6536	0.63104	0.66109	0.67032	0.66251	0.67458	0.6953	0.70222	0.6819	0.6677	0.61196
530.85	0.6607	0.67657	0.6627	0.65673	0.63648	0.66748	0.6737	0.66629	0.67968	0.69924	0.70749	0.68636	0.67297	0.62539
530.9	0.66807	0.67889	0.67229	0.66141	0.64214	0.675	0.67828	0.67116	0.68489	0.70303	0.71575	0.69156	0.67734	0.64098
530.95	0.675	0.68255	0.68126	0.66467	0.64869	0.68414	0.68293	0.67651	0.68892	0.70655	0.72436	0.69931	0.68071	0.6592
531	0.68099	0.68369	0.69129	0.66898	0.65479	0.69473	0.68754	0.68232	0.69354	0.71217	0.73064	0.70439	0.68516	0.67262
531.05	0.68542	0.68324	0.70088	0.67461	0.6629	0.70309	0.69271	0.68932	0.69921	0.7186	0.73521	0.70779	0.68911	0.68253
531.1	0.68868	0.68429	0.70998	0.68013	0.66888	0.7102	0.69749	0.69538	0.70617	0.72676	0.74114	0.70952	0.69147	0.69229
531.15	0.69297	0.68401	0.71734	0.68532	0.67536	0.71528	0.70135	0.70162	0.71426	0.73244	0.74877	0.71156	0.69305	0.69786
531.2	0.69772	0.6852	0.72189	0.69107	0.68173	0.71939	0.70334	0.70723	0.7189	0.73757	0.75149	0.71568	0.6954	0.70846
531.25	0.70228	0.6848	0.72459	0.69582	0.68769	0.72146	0.70315	0.71038	0.72168	0.7422	0.75425	0.72281	0.70257	0.72153
531.3	0.70454	0.68528	0.72484	0.6996	0.69315	0.72261	0.70228	0.71435	0.72507	0.74625	0.75669	0.73071	0.71187	0.73097
531.35	0.70776	0.68892	0.72327	0.70422	0.69682	0.72365	0.70252	0.71611	0.72661	0.74953	0.76026	0.73806	0.71822	0.73785
531.4	0.70861	0.69248	0.72058	0.7079	0.70015	0.72627	0.70321	0.71721	0.72927	0.75053	0.76459	0.74377	0.72228	0.73817
531.45	0.70745	0.69539	0.71767	0.71016	0.70161	0.72719	0.70326	0.72076	0.73106	0.75197	0.76641	0.74886	0.72574	0.7403
531.5	0.70629	0.69929	0.71457	0.70884	0.70193	0.72475	0.70171	0.72431	0.73012	0.75153	0.76766	0.75229	0.72652	0.7385
531.55	0.70204	0.70283	0.7109	0.70396	0.70012	0.72078	0.70143	0.72453	0.72799	0.75162	0.76678	0.75534	0.72572	0.73736
531.6	0.69901	0.70507	0.70647	0.69776	0.69687	0.71434	0.70048	0.7257	0.72454	0.75068	0.76391	0.75792	0.72521	0.74054
531.65	0.69298	0.70494	0.70345	0.69001	0.69248	0.70736	0.69669	0.72618	0.72095	0.74849	0.76241	0.75931	0.72742	0.74326
531.7	0.68536	0.70315	0.69978	0.68269	0.68855	0.70056	0.69338	0.72232	0.71805	0.74623	0.76176	0.75955	0.73146	0.74248
531.75	0.67971	0.70038	0.69707	0.67585	0.68318	0.69498	0.68949	0.71597	0.71536	0.73981	0.76115	0.75892	0.73169	0.74173
531.8	0.67509	0.69788	0.69478	0.668	0.67684	0.68995	0.68606	0.70751	0.7129	0.7325	0.76026	0.75983	0.73286	0.74334
531.85	0.67187	0.69433	0.68963	0.66109	0.6694	0.68744	0.68125	0.69772	0.70921	0.72787	0.75874	0.76158	0.73238	0.74368
531.9	0.66728	0.68952	0.68465	0.6558	0.66181	0.68548	0.67598	0.68888	0.70415	0.72336	0.75825	0.76263	0.73112	0.74446
531.95	0.6615	0.68456	0.67894	0.64994	0.65386	0.68336	0.67076	0.67782	0.69848	0.71932	0.75474	0.76166	0.72954	0.74372
532	0.65492	0.67578	0.67207	0.64346	0.64593	0.67921	0.66416	0.66617	0.69223	0.71429	0.74747	0.75664	0.72678	0.73698
532.05	0.64648	0.66601	0.66116	0.63773	0.63704	0.67126	0.65649	0.65528	0.6863	0.71035	0.74156	0.75226	0.72232	0.7332
532.1	0.63778	0.65314	0.65059	0.63204	0.62786	0.6618	0.64839	0.64408	0.67968	0.70616	0.73834	0.74732	0.71872	0.73116
532.15	0.62958	0.63957	0.64105	0.62732	0.61978	0.65098	0.63933	0.63333	0.67205	0.69796	0.73572	0.74223	0.71554	0.73038
532.2	0.62229	0.62648	0.63025	0.62401	0.6127	0.64088	0.63011	0.6223	0.66271	0.68992	0.72912	0.73858	0.71225	0.73251
532.25	0.61529	0.61333	0.62113	0.62109	0.60701	0.63142	0.62089	0.61121	0.65376	0.68451	0.72521	0.73449	0.71012	0.73471
532.3	0.60709	0.60207	0.61376	0.61759	0.60004	0.62308	0.61364	0.60378	0.64533	0.68079	0.72199	0.73069	0.7072	0.73893
532.35	0.60073	0.59272	0.60779	0.61249	0.59283	0.61672	0.6076	0.59783	0.63672	0.67818	0.71937	0.72651	0.70514	0.7478
532.4	0.59315	0.58586	0.60155	0.60521	0.58794	0.6103	0.60325	0.59446	0.63054	0.67689	0.71823	0.72318	0.70614	0.75384
532.45	0.58708	0.58021	0.59532	0.59769	0.58465	0.60204	0.59702	0.59304	0.62684	0.67685	0.7158	0.72191	0.70358	0.75647
532.5	0.58351	0.57678	0.58822	0.5889	0.58069	0.59115	0.58973	0.59103	0.62135	0.67476	0.71271	0.71897	0.69972	0.75804
532.55	0.57657	0.57151	0.582	0.57918	0.57503	0.57993	0.58158	0.5859	0.61665	0.67272	0.70929	0.71865	0.70024	0.76179
532.6	0.56883	0.56593	0.57461	0.5709	0.56939	0.57004	0.57305	0.58208	0.61215	0.66989	0.70467	0.71562	0.70146	0.76652
532.65	0.55995	0.56293	0.56959	0.56354	0.56439	0.56145	0.567	0.57702	0.60765	0.66598	0.70033	0.71216	0.70297	0.76494
532.7	0.5536	0.56256	0.5662	0.55665	0.55928	0.55383	0.56308	0.57087	0.60017	0.65816	0.69486	0.71132	0.70011	0.75773
532.75	0.54902	0.56183	0.56158	0.54992	0.5518	0.54697	0.55722	0.56365	0.59384	0.64787	0.68817	0.70981	0.69521	0.75337
532.8	0.54418	0.56108	0.55548	0.5427	0.54386	0.54121	0.55113	0.55813	0.59119	0.6404	0.68154	0.70936	0.69174	0.74876
532.85	0.53857	0.55958	0.54878	0.53765	0.53676	0.53573	0.54491	0.55419	0.58676	0.63649	0.67369	0.7089	0.68716	0.74736
532.9	0.53458	0.55802	0.54415	0.53336	0.53082	0.53103	0.54002	0.54999	0.58165	0.63134	0.66724	0.70643	0.68353	0.7437
532.95	0.53007	0.55682	0.54012	0.5269	0.5244	0.52659	0.53576	0.54278	0.57641	0.62472	0.65712	0.7019	0.6761	0.73361
533	0.52498	0.55451	0.53371	0.51957	0.51798	0.52133	0.52918	0.53481	0.57128	0.61568	0.64682	0.69834	0.66942	0.72266
533.05	0.51983	0.54928	0.52637	0.51445	0.51141	0.51551	0.52322	0.52733	0.56542	0.60792	0.63955	0.69337	0.66483	0.71462
533.1	0.51569	0.53983	0.5219	0.51034	0.50574	0.50941	0.51766	0.51898	0.55794	0.5985	0.63301	0.68603	0.65993	0.70599
533.15	0.51233	0.5316	0.5172	0.50575	0.50151	0.50389	0.5122	0.51074	0.5485	0.58592	0.62699	0.67723	0.65448	0.69905
533.2	0.51088	0.52228	0.51083	0.50196	0.49819	0.49898	0.50689	0.50298	0.54119	0.57528	0.62024	0.66946	0.65121	0.69056
533.25	0.50646	0.51097	0.50717	0.4981	0.49435	0.49577	0.50177	0.49656	0.53362	0.56695	0.61683	0.66056	0.64974	0.68387
533.3	0.50067	0.5007	0.50213	0.49101	0.48849	0.49286	0.49665	0.49224	0.52574	0.56047	0.61411	0.65357	0.65107	0.6791
533.35	0.49694	0.49117	0.49569	0.48646	0.48363	0.49171	0.49125	0.48875	0.51871	0.55673	0.6112	0.6471	0.65372	0.67638
533.4	0.49288	0.48379	0.49059	0.48212	0.48072	0.48825	0.48681	0.48567	0.51374	0.554	0.60821	0.64295	0.65693	0.66882
533.45	0.4899	0.47591	0.48586	0.47826	0.47745	0.48503	0.48132	0.48413	0.51028	0.55233	0.6052	0.63948	0.65814	0.66102
533.5	0.48826	0.46984	0.48009	0.47547	0.47381	0.48073	0.47574	0.48216	0.50644	0.55116	0.60272	0.63875	0.66147	0.6534
533.55	0.48417	0.4635	0.47693	0.47435	0.47109	0.47769	0.47368	0.48033	0.50486	0.55021	0.60144	0.63938	0.66313	0.64605
533.6	0.47917	0.46007	0.47446	0.47296	0.46974	0.47389	0.47269	0.47873	0.50285	0.54938	0.59741	0.63587	0.65951	0.63952
533.65	0.47529	0.45797	0.47239	0.47036	0.46834	0.47043	0.47289	0.47562	0.50124	0.54623	0.59318	0.63392	0.65711	0.63549
533.7	0.47073	0.45753	0.47016	0.46736	0.46559	0.46647	0.47304	0.4741	0.49962	0.54355	0.59124	0.63646	0.65296	0.63418
533.75	0.46677	0.45763	0.46836	0.46383	0.46202	0.46358	0.47323	0.47303	0.5014	0.54242	0.59035	0.63942	0.64952	0.63992
533.8	0.46231	0.45989	0.46896	0.46165	0.46114	0.46144	0.47629	0.47241	0.50611	0.54535	0.58975	0.64411	0.64825	0.64409
533.85	0.45936	0.46274	0.4717	0.46077	0.46003	0.45898	0.48167	0.47176	0.50929	0.54917	0.58919	0.64783	0.64693	0.6484
533.9	0.45794	0.46593	0.47487	0.45843	0.45921	0.45849	0.48584	0.46917	0.51188	0.55195	0.5897	0.65193	0.64525	0.64743
533.95	0.45757	0.46903	0.47657	0.45587	0.4591	0.45878	0.48947	0.46765	0.5133	0.55383	0.58719	0.65355	0.63893	0.64344
534	0.4597	0.47164	0.47855	0.45418	0.45957	0.45998	0.49168	0.46753	0.51431	0.55545	0.58596	0.6553	0.63386	0.63945
534.05	0.46293	0.47243	0.48139	0.4541	0.46022	0.46228	0.49245	0.46556	0.51244	0.55547	0.58518	0.65345	0.62906	0.63599
534.1	0.46749	0.47249	0.48456	0.45286	0.4599	0.46401	0.49079	0.46382	0.50912	0.55272	0.58486	0.65041	0.62323	0.63519
534.15	0.47114	0.47409	0.48497	0.45027	0.46041	0.46597	0.48825	0.4608	0.50667	0.54989	0.58662	0.64676	0.61843	0.63229
534.2	0.47381	0.47708	0.48433	0.44832	0.46054	0.46765	0.48647	0.45863	0.50618	0.54919	0.5887	0.64204	0.61481	0.62739
534.25	0.47221	0.47882	0.48511	0.4473	0.46195	0.46954	0.48564	0.45876	0.50336	0.54888	0.58964	0.63527	0.61152	0.62087
534.3	0.4725	0.48275	0.48473	0.44631	0.46216	0.47001	0.48324	0.46004	0.50111	0.54977	0.58884	0.63147	0.60914	0.61648
534.35	0.47384	0.4849	0.48515	0.4488	0.46176	0.47165	0.48126	0.46202	0.50132	0.55237	0.58752	0.63083	0.60544	0.61064
534.4	0.47327	0.48814	0.48616	0.44991	0.46466	0.47504	0.47959	0.46566	0.50303	0.5559	0.58601	0.62801	0.60227	0.60122
534.45	0.47454	0.49316	0.48664	0.45413	0.46874	0.479	0.48008	0.46808	0.50541	0.55868	0.5846	0.62356	0.59851	0.5973
534.5	0.47897	0.49773	0.48586	0.4596	0.47302	0.48313	0.48177	0.47154	0.50695	0.56122	0.58356	0.62059	0.5951	0.59444
534.55	0.48271	0.50141	0.48756	0.46609	0.47815	0.48779	0.48458	0.47629	0.50931	0.56288	0.58488	0.61604	0.59063	0.58977
534.6	0.48603	0.50584	0.49151	0.4727	0.48591	0.49176	0.48602	0.48073	0.51234	0.56311	0.58627	0.61016	0.58655	0.58355
534.65	0.4905	0.5103	0.49664	0.48049	0.49278	0.49654	0.48988	0.48385	0.51651	0.56279	0.58748	0.6069	0.58442	0.57685
534.7	0.49314	0.51477	0.50146	0.4853	0.49745	0.49975	0.49325	0.48814	0.52067	0.56351	0.58963	0.60578	0.58168	0.57097
534.75	0.49493	0.51598	0.50386	0.48628	0.49978	0.50263	0.49596	0.49041	0.52508	0.56437	0.59118	0.60484	0.5784	0.56878
534.8	0.49661	0.51571	0.50558	0.48896	0.50285	0.5053	0.49845	0.49075	0.52795	0.56688	0.5919	0.60475	0.57827	0.56297
534.85	0.49899	0.51549	0.50806	0.49188	0.5057	0.5071	0.50113	0.49249	0.53032	0.56764	0.59421	0.60571	0.5772	0.55656
534.9	0.50202	0.51618	0.51043	0.49496	0.50891	0.50879	0.50299	0.49507	0.53059	0.56897	0.59598	0.60658	0.57464	0.55381
534.95	0.50707	0.51497	0.51087	0.49827	0.51024	0.51061	0.50539	0.49752	0.5299	0.56885	0.59739	0.60803	0.57247	0.55504
535	0.51045	0.51375	0.51232	0.49894	0.50916	0.51256	0.50696	0.49982	0.53057	0.56664	0.59937	0.61097	0.57562	0.55327
535.05	0.51332	0.51355	0.51203	0.50011	0.50703	0.51496	0.50781	0.50091	0.527	0.56308	0.60064	0.61264	0.57918	0.54623
535.1	0.51797	0.51496	0.51206	0.5006	0.50582	0.51534	0.50888	0.50426	0.52458	0.56018	0.59926	0.6115	0.58005	0.53907
535.15	0.51937	0.51762	0.5112	0.4984	0.502	0.51445	0.50901	0.50518	0.52331	0.55764	0.59655	0.60771	0.58164	0.53191
535.2	0.5181	0.51908	0.50934	0.49606	0.49696	0.51331	0.50886	0.50682	0.52204	0.55524	0.59256	0.60371	0.58247	0.52845
535.25	0.5151	0.51945	0.50726	0.49459	0.4931	0.51182	0.50777	0.50784	0.52068	0.55137	0.58763	0.59941	0.58137	0.52526
535.3	0.51287	0.51953	0.50406	0.49287	0.48859	0.51081	0.50378	0.50534	0.51943	0.54747	0.58076	0.59727	0.57627	0.52454
535.35	0.51066	0.51708	0.5017	0.49278	0.48419	0.51079	0.49983	0.50264	0.51729	0.5427	0.57537	0.59577	0.57033	0.52081
535.4	0.50723	0.51512	0.49981	0.49271	0.48226	0.5091	0.49587	0.49966	0.51357	0.53861	0.56965	0.58936	0.56605	0.51797
535.45	0.50562	0.51366	0.49843	0.49386	0.47991	0.50614	0.49413	0.49597	0.5102	0.53341	0.563	0.58399	0.56204	0.51799
535.5	0.50356	0.51227	0.49833	0.49501	0.47818	0.50326	0.4922	0.49544	0.50729	0.52785	0.55803	0.57828	0.55738	0.51672
535.55	0.50192	0.51021	0.49971	0.4961	0.47763	0.49976	0.4912	0.49402	0.50593	0.52172	0.55436	0.57078	0.55149	0.51325
535.6	0.50048	0.50739	0.50053	0.49565	0.4779	0.49583	0.4895	0.49115	0.50311	0.51715	0.5501	0.56312	0.54727	0.51537
535.65	0.50001	0.50418	0.49991	0.49373	0.47727	0.49191	0.48801	0.48751	0.5016	0.51615	0.54564	0.55773	0.54279	0.51923
535.7	0.49823	0.49927	0.49507	0.48919	0.47851	0.48896	0.48549	0.48308	0.50061	0.51261	0.54023	0.55197	0.53826	0.5251
535.75	0.49507	0.49255	0.48969	0.48545	0.47883	0.48673	0.48184	0.47794	0.50027	0.51038	0.53512	0.5467	0.53233	0.53037
535.8	0.49372	0.48608	0.48598	0.484	0.47881	0.48483	0.47889	0.47288	0.49872	0.50842	0.52975	0.54379	0.52719	0.53226
535.85	0.49166	0.48123	0.48432	0.48298	0.47791	0.48194	0.47644	0.46935	0.49668	0.50645	0.52769	0.54171	0.52278	0.53589
535.9	0.4887	0.47626	0.4819	0.48173	0.47541	0.47723	0.47337	0.46502	0.49262	0.50547	0.52695	0.53846	0.51919	0.54104
535.95	0.4849	0.46952	0.4782	0.47811	0.47144	0.47122	0.47033	0.46171	0.48802	0.50431	0.52638	0.53597	0.52237	0.54658
536	0.4798	0.46545	0.47428	0.47313	0.46678	0.46659	0.46825	0.4607	0.48368	0.50266	0.52511	0.53318	0.52501	0.54232
536.05	0.47636	0.46381	0.46985	0.46866	0.46313	0.46287	0.46759	0.46001	0.47849	0.50176	0.52235	0.53151	0.52566	0.53151
536.1	0.47217	0.46192	0.46749	0.46255	0.46044	0.45955	0.46649	0.45948	0.47612	0.4997	0.51688	0.52667	0.52538	0.52521
536.15	0.4665	0.45953	0.46417	0.45368	0.4553	0.45499	0.46344	0.45523	0.47377	0.49536	0.51242	0.51947	0.52602	0.52019
536.2	0.46047	0.45416	0.45942	0.44487	0.44969	0.45136	0.45883	0.44912	0.4707	0.49228	0.50683	0.51244	0.52391	0.51333
536.25	0.4543	0.44774	0.45357	0.4355	0.44451	0.4466	0.45297	0.44144	0.46627	0.48854	0.50081	0.50598	0.52015	0.50315
536.3	0.44783	0.43781	0.44889	0.42582	0.43772	0.44192	0.4447	0.43165	0.46198	0.48439	0.49376	0.50374	0.5162	0.49346
536.35	0.44067	0.42913	0.44425	0.41754	0.43069	0.43606	0.43681	0.42424	0.45654	0.48007	0.4916	0.50284	0.51575	0.48269
536.4	0.43495	0.4243	0.44069	0.41065	0.4249	0.4294	0.4306	0.41821	0.45131	0.47646	0.48792	0.50227	0.51531	0.47054
536.45	0.42986	0.42184	0.43717	0.40387	0.41776	0.42257	0.42625	0.41429	0.44775	0.47174	0.48251	0.5013	0.5141	0.46206
536.5	0.4254	0.41896	0.43286	0.39822	0.41135	0.41441	0.42177	0.40971	0.44532	0.46649	0.47666	0.50041	0.51155	0.45664
536.55	0.42302	0.4148	0.42814	0.39336	0.40614	0.40759	0.41836	0.40368	0.44167	0.46231	0.47095	0.49994	0.50857	0.45306
536.6	0.41903	0.41094	0.42282	0.38815	0.40266	0.40188	0.41305	0.39817	0.43841	0.45936	0.46607	0.50126	0.51032	0.45796
536.65	0.41552	0.40869	0.41819	0.383	0.40037	0.39971	0.4069	0.39503	0.43842	0.45763	0.46425	0.50528	0.51012	0.46568
536.7	0.4111	0.40493	0.41424	0.38027	0.40026	0.40012	0.40303	0.39306	0.43952	0.45457	0.46296	0.50773	0.5092	0.47335
536.75	0.40739	0.40266	0.41179	0.38013	0.39766	0.40125	0.40162	0.39403	0.43987	0.4519	0.46417	0.50962	0.50659	0.47963
536.8	0.40605	0.40273	0.41072	0.38303	0.39524	0.40322	0.40084	0.39471	0.43743	0.44739	0.46842	0.51014	0.50341	0.48043
536.85	0.40391	0.40574	0.41151	0.38458	0.3931	0.40271	0.39986	0.39489	0.43278	0.44119	0.47216	0.50968	0.49986	0.48768
536.9	0.40083	0.40671	0.40939	0.38502	0.39217	0.39977	0.3976	0.39436	0.42909	0.43645	0.47561	0.50838	0.49804	0.4964
536.95	0.39695	0.40763	0.40698	0.38518	0.39165	0.3976	0.39641	0.3969	0.42592	0.43466	0.478	0.50676	0.49991	0.50644
537	0.3946	0.41016	0.40535	0.38616	0.39175	0.3979	0.39689	0.39882	0.42442	0.43242	0.47976	0.5085	0.49962	0.51228
537.05	0.39501	0.41224	0.40642	0.38776	0.39448	0.39844	0.40085	0.40026	0.42461	0.43029	0.48315	0.51286	0.4994	0.51783
537.1	0.39483	0.41296	0.40569	0.38934	0.39824	0.39908	0.40275	0.40276	0.42442	0.42977	0.48624	0.51467	0.49814	0.52494
537.15	0.39515	0.4131	0.40413	0.38971	0.40079	0.39854	0.40364	0.4041	0.42477	0.43179	0.4896	0.514	0.49871	0.52795
537.2	0.39637	0.41227	0.40219	0.39198	0.40403	0.39972	0.40344	0.40472	0.42539	0.43764	0.4911	0.51351	0.50118	0.53248
537.25	0.39643	0.40954	0.40152	0.39601	0.40762	0.40079	0.40427	0.40734	0.42771	0.4457	0.49386	0.51667	0.50561	0.53638
537.3	0.39867	0.40818	0.40318	0.40031	0.41129	0.40305	0.40607	0.41103	0.43163	0.45343	0.49751	0.52414	0.51057	0.54144
537.35	0.40363	0.41072	0.40538	0.40516	0.41464	0.40524	0.40887	0.41632	0.43377	0.46046	0.50365	0.52955	0.51846	0.54299
537.4	0.41153	0.41464	0.408	0.41116	0.41826	0.40719	0.41344	0.42127	0.43652	0.46597	0.50725	0.53453	0.52616	0.5415
537.45	0.41833	0.41773	0.4104	0.41367	0.42096	0.40842	0.41566	0.4253	0.43994	0.47223	0.50819	0.53767	0.53264	0.54139
537.5	0.42288	0.41856	0.41292	0.41697	0.42281	0.41049	0.4179	0.42736	0.4441	0.47895	0.50784	0.54105	0.53962	0.53851
537.55	0.42618	0.42028	0.41808	0.42057	0.42568	0.41465	0.42076	0.43023	0.44937	0.48304	0.50866	0.54262	0.54796	0.54012
537.6	0.4308	0.4223	0.42417	0.42307	0.42762	0.42017	0.42217	0.43156	0.45639	0.48726	0.51112	0.54612	0.55832	0.5476
537.65	0.43572	0.42635	0.43026	0.42656	0.42967	0.42872	0.42482	0.4348	0.46364	0.49143	0.51586	0.55028	0.56691	0.55201
537.7	0.44214	0.43069	0.43672	0.43348	0.43345	0.43636	0.42999	0.43933	0.47086	0.4949	0.5188	0.55193	0.57347	0.55383
537.75	0.45142	0.43634	0.44346	0.44094	0.43567	0.44183	0.4343	0.44273	0.47471	0.49495	0.52116	0.55365	0.5805	0.55544
537.8	0.4589	0.44179	0.45012	0.4474	0.43735	0.44579	0.43551	0.44451	0.47663	0.49538	0.52482	0.55362	0.58674	0.5522
537.85	0.46354	0.44727	0.45718	0.45053	0.43851	0.44743	0.43897	0.44821	0.47908	0.49629	0.52716	0.55503	0.58996	0.55656
537.9	0.46695	0.45456	0.46343	0.45393	0.44135	0.44983	0.44183	0.45145	0.48206	0.49901	0.53081	0.55494	0.5909	0.56044
537.95	0.46986	0.46047	0.4717	0.45641	0.44135	0.4506	0.4446	0.45368	0.48422	0.50032	0.5342	0.5544	0.59046	0.56757
538	0.47315	0.46423	0.47792	0.45982	0.4419	0.44979	0.44583	0.45466	0.48634	0.50035	0.5369	0.55731	0.58804	0.57452
538.05	0.47493	0.46541	0.48033	0.46475	0.44355	0.44863	0.44939	0.4565	0.48942	0.50111	0.54305	0.55989	0.58411	0.57877
538.1	0.4754	0.46767	0.48312	0.4704	0.44757	0.45007	0.45318	0.46145	0.49351	0.50505	0.54755	0.55966	0.57875	0.58474
538.15	0.47548	0.47111	0.48685	0.47457	0.4527	0.45188	0.45771	0.46501	0.49646	0.50786	0.54879	0.55863	0.57389	0.59043
538.2	0.47588	0.47348	0.48821	0.47607	0.45727	0.45265	0.46222	0.46758	0.50001	0.51186	0.54841	0.55924	0.56939	0.60139
538.25	0.47685	0.4754	0.49016	0.47575	0.46128	0.45321	0.46826	0.47071	0.50479	0.5161	0.54978	0.56173	0.56551	0.60514
538.3	0.47915	0.47833	0.4903	0.47339	0.46454	0.45332	0.47497	0.47345	0.50802	0.51765	0.55086	0.56209	0.56188	0.60308
538.35	0.48245	0.48123	0.48953	0.47032	0.46672	0.45407	0.48052	0.47503	0.50835	0.51641	0.55163	0.56049	0.5584	0.59887
538.4	0.48424	0.48109	0.48787	0.46504	0.46615	0.45491	0.48362	0.47485	0.50733	0.517	0.55006	0.5594	0.55468	0.59348
538.45	0.48345	0.48047	0.48743	0.45775	0.46512	0.45745	0.48543	0.47432	0.50668	0.52011	0.54685	0.55744	0.55137	0.59062
538.5	0.48048	0.4802	0.48643	0.45376	0.46328	0.46086	0.48973	0.47553	0.5069	0.52212	0.54341	0.55824	0.5528	0.59193
538.55	0.47953	0.48102	0.48832	0.45142	0.4644	0.46659	0.49265	0.47712	0.50826	0.52242	0.54296	0.56079	0.55954	0.59764
538.6	0.48052	0.4853	0.49021	0.45176	0.46658	0.47433	0.49393	0.4771	0.50974	0.52381	0.54448	0.56651	0.56733	0.60415
538.65	0.48277	0.49217	0.49337	0.45722	0.4725	0.48297	0.49623	0.48025	0.51273	0.5265	0.54826	0.57185	0.57667	0.60891
538.7	0.48858	0.498	0.49786	0.46498	0.47902	0.48896	0.49806	0.48441	0.51453	0.53029	0.5517	0.57803	0.5844	0.61276
538.75	0.49578	0.50259	0.50371	0.4704	0.4809	0.49274	0.49999	0.4868	0.51315	0.53241	0.55726	0.58473	0.59419	0.61841
538.8	0.49966	0.50706	0.5072	0.47507	0.48144	0.49606	0.50072	0.48957	0.51168	0.53722	0.56394	0.58855	0.60103	0.62207
538.85	0.50098	0.51185	0.51261	0.47841	0.48227	0.49901	0.5033	0.49322	0.51137	0.54145	0.57141	0.59428	0.60753	0.6267
538.9	0.50172	0.51775	0.51831	0.48355	0.4833	0.50157	0.50276	0.49463	0.51053	0.54511	0.57524	0.59752	0.60984	0.62921
538.95	0.4997	0.51957	0.52153	0.48834	0.48171	0.50084	0.50035	0.49541	0.5094	0.54545	0.57541	0.60072	0.61051	0.63167
539	0.49727	0.51758	0.52203	0.49134	0.48022	0.4978	0.49478	0.49358	0.50698	0.54609	0.57472	0.60221	0.60813	0.6335
539.05	0.49346	0.51486	0.52082	0.49201	0.48004	0.49497	0.49064	0.49157	0.50428	0.54708	0.5763	0.60575	0.6063	0.63777
539.1	0.49005	0.51258	0.5203	0.49217	0.48119	0.49388	0.48806	0.49117	0.50348	0.5487	0.5771	0.60749	0.60577	0.64493
539.15	0.48748	0.51014	0.51718	0.49067	0.48104	0.49165	0.48614	0.48966	0.50383	0.54851	0.57832	0.60965	0.60677	0.65158
539.2	0.48552	0.50767	0.51311	0.48823	0.48198	0.48791	0.48599	0.488	0.50629	0.54937	0.58185	0.61294	0.61008	0.65544
539.25	0.48644	0.50635	0.51048	0.48633	0.48309	0.48462	0.48625	0.48579	0.50983	0.54932	0.58523	0.61571	0.61385	0.6574
539.3	0.48645	0.50193	0.50594	0.48296	0.48155	0.48275	0.4875	0.48384	0.51104	0.55026	0.58647	0.61614	0.61625	0.66061
539.35	0.48618	0.49863	0.50097	0.47937	0.47973	0.48191	0.48889	0.48228	0.51059	0.5509	0.58659	0.61781	0.61584	0.6648
539.4	0.4832	0.4956	0.49836	0.47459	0.47837	0.48136	0.48925	0.48021	0.51112	0.55241	0.58665	0.61603	0.61593	0.66445
539.45	0.48075	0.49244	0.49691	0.47044	0.47749	0.48118	0.49028	0.47867	0.51174	0.55312	0.58551	0.61281	0.61484	0.66864
539.5	0.47814	0.48949	0.49297	0.46591	0.47504	0.48022	0.49076	0.4784	0.51159	0.55265	0.58508	0.61312	0.61824	0.67903
539.55	0.47622	0.48597	0.48964	0.46305	0.47437	0.48104	0.49117	0.47843	0.51215	0.55411	0.58954	0.61539	0.62257	0.68899
539.6	0.47604	0.4855	0.48728	0.46434	0.47711	0.48364	0.49414	0.47964	0.51427	0.55712	0.59461	0.61885	0.62406	0.70143
539.65	0.47858	0.48746	0.48737	0.46775	0.48171	0.48532	0.498	0.48336	0.51648	0.56082	0.59714	0.62348	0.62631	0.70699
539.7	0.48262	0.48715	0.48719	0.46928	0.48188	0.48444	0.50194	0.48552	0.51668	0.56418	0.59816	0.62975	0.62984	0.70574
539.75	0.48586	0.48571	0.48733	0.4696	0.47997	0.48384	0.50609	0.48792	0.51646	0.56692	0.6006	0.63297	0.63286	0.70172
539.8	0.48834	0.48687	0.48708	0.47143	0.47926	0.48253	0.50824	0.48966	0.51737	0.57077	0.60245	0.63695	0.63243	0.69979
539.85	0.49091	0.48951	0.4879	0.47382	0.47954	0.48224	0.51021	0.49068	0.51718	0.57284	0.60752	0.64321	0.63342	0.69779
539.9	0.4941	0.49113	0.48842	0.47655	0.4799	0.48247	0.51014	0.49106	0.51537	0.57409	0.60868	0.64781	0.63135	0.69563
539.95	0.49384	0.49194	0.48916	0.47703	0.48109	0.48174	0.51048	0.49184	0.51364	0.57506	0.61042	0.65145	0.62964	0.69442
540	0.49606	0.4919	0.49108	0.47687	0.48308	0.48056	0.51073	0.49109	0.51012	0.57461	0.61443	0.65405	0.63044	0.69235
540.05	0.49783	0.49458	0.49269	0.47825	0.48599	0.48046	0.51289	0.49114	0.50752	0.57394	0.6191	0.65933	0.6359	0.69112
540.1	0.499	0.49708	0.49445	0.48311	0.48861	0.48319	0.51638	0.49217	0.50974	0.57211	0.62412	0.66132	0.64328	0.68794
540.15	0.50022	0.50062	0.49778	0.48888	0.49258	0.48541	0.51883	0.49392	0.51384	0.57064	0.62942	0.66504	0.65009	0.68453
540.2	0.50104	0.50719	0.50143	0.4926	0.49718	0.48703	0.52052	0.49416	0.51877	0.56947	0.63451	0.66645	0.65673	0.68075
540.25	0.50357	0.51332	0.50602	0.49405	0.49847	0.49071	0.52031	0.49526	0.52218	0.56849	0.63732	0.66549	0.66162	0.67917
540.3	0.50577	0.51722	0.5113	0.49426	0.49826	0.49487	0.51953	0.49533	0.52411	0.56754	0.63909	0.66315	0.66272	0.68009
540.35	0.50713	0.51992	0.51686	0.49273	0.49831	0.49859	0.51665	0.49446	0.52669	0.56754	0.6418	0.6613	0.66517	0.68444
540.4	0.50651	0.52108	0.52219	0.49201	0.49995	0.50253	0.51342	0.49355	0.52969	0.56874	0.64476	0.65969	0.66928	0.68989
540.45	0.50746	0.52081	0.52462	0.49293	0.50047	0.50666	0.51036	0.49551	0.53431	0.57341	0.64642	0.66034	0.67402	0.7026
540.5	0.51047	0.52074	0.52642	0.49389	0.50228	0.50904	0.50874	0.49856	0.54118	0.58079	0.64969	0.66328	0.68175	0.71902
540.55	0.51373	0.52231	0.53026	0.49633	0.50875	0.51068	0.51005	0.50345	0.54922	0.58999	0.65379	0.66823	0.6875	0.7328
540.6	0.51961	0.52774	0.53497	0.49977	0.51652	0.51506	0.51449	0.51107	0.55705	0.5992	0.65506	0.67287	0.69226	0.74356
540.65	0.52769	0.5358	0.54042	0.50433	0.52307	0.5182	0.51677	0.51823	0.56384	0.60554	0.65389	0.67806	0.69907	0.74792
540.7	0.53568	0.54141	0.54405	0.51045	0.52651	0.51932	0.52075	0.52243	0.57035	0.61077	0.65411	0.68283	0.70479	0.74747
540.75	0.54288	0.54719	0.54541	0.51839	0.53334	0.51963	0.52748	0.52718	0.57689	0.61173	0.65471	0.68323	0.70471	0.74718
540.8	0.54861	0.55212	0.54508	0.52493	0.5376	0.51813	0.53357	0.52847	0.58097	0.61158	0.65387	0.68595	0.70165	0.75024
540.85	0.55247	0.55369	0.54128	0.53036	0.54082	0.51776	0.53863	0.52736	0.58236	0.61102	0.65315	0.68882	0.70063	0.75225
540.9	0.55319	0.55477	0.53942	0.53663	0.54485	0.51944	0.54362	0.52764	0.58221	0.61163	0.65081	0.68994	0.69782	0.75504
540.95	0.55237	0.55839	0.54092	0.54285	0.54958	0.52348	0.55083	0.52884	0.58328	0.61008	0.64967	0.68773	0.69654	0.75459
541	0.55473	0.56241	0.54229	0.54801	0.55044	0.52652	0.55743	0.52846	0.58271	0.60647	0.64808	0.6869	0.69778	0.74918
541.05	0.55506	0.56523	0.54302	0.55251	0.55062	0.52803	0.56143	0.52711	0.58482	0.6045	0.64636	0.6872	0.69705	0.74733
541.1	0.55316	0.56678	0.54453	0.55813	0.55023	0.52953	0.56483	0.52727	0.58731	0.60231	0.64674	0.68647	0.69434	0.74134
541.15	0.55037	0.5696	0.54598	0.56272	0.54944	0.5325	0.56722	0.52929	0.58824	0.6017	0.64798	0.68532	0.69006	0.73616
541.2	0.54951	0.57353	0.5485	0.56359	0.54777	0.53547	0.5679	0.53077	0.58739	0.60104	0.65065	0.6827	0.68554	0.73738
541.25	0.55143	0.57575	0.55292	0.56252	0.54457	0.53897	0.56727	0.53328	0.58388	0.60091	0.65208	0.68089	0.68434	0.74186
541.3	0.55272	0.57586	0.55739	0.55958	0.54046	0.54256	0.56439	0.53478	0.58177	0.60277	0.65519	0.68156	0.68502	0.75076
541.35	0.55176	0.57479	0.56053	0.55823	0.53827	0.54774	0.56034	0.53771	0.58245	0.60974	0.66	0.68402	0.68775	0.75653
541.4	0.55045	0.57658	0.56414	0.56146	0.53946	0.55203	0.5607	0.54311	0.58456	0.61759	0.66316	0.68733	0.6873	0.75738
541.45	0.55356	0.5799	0.56948	0.56388	0.54043	0.55482	0.56138	0.55013	0.58863	0.62514	0.66399	0.68863	0.68575	0.75593
541.5	0.55699	0.58152	0.57547	0.56376	0.54132	0.55342	0.56248	0.55454	0.59014	0.63146	0.66381	0.6888	0.68538	0.75312
541.55	0.55638	0.5824	0.57893	0.56397	0.54512	0.55324	0.56413	0.55966	0.5921	0.63745	0.66419	0.68986	0.68411	0.74809
541.6	0.55718	0.58494	0.58137	0.56539	0.54827	0.5551	0.56676	0.56576	0.59221	0.64158	0.66463	0.69054	0.68365	0.74514
541.65	0.55822	0.58559	0.58342	0.56761	0.54994	0.55385	0.56721	0.56842	0.59298	0.64232	0.66463	0.69055	0.68442	0.74008
541.7	0.55621	0.58419	0.58122	0.56975	0.55134	0.55191	0.56884	0.56824	0.59363	0.63998	0.66306	0.68705	0.68097	0.72914
541.75	0.55429	0.58256	0.57781	0.57036	0.55446	0.55082	0.57071	0.56862	0.59415	0.63448	0.65805	0.68012	0.6754	0.71662
541.8	0.5527	0.57782	0.5744	0.56842	0.55349	0.55045	0.56979	0.56676	0.59274	0.63072	0.65292	0.67659	0.67226	0.70676
541.85	0.5503	0.57372	0.57005	0.56681	0.55283	0.55247	0.5684	0.56534	0.59226	0.6278	0.65026	0.67554	0.67072	0.70481
541.9	0.54915	0.57034	0.56916	0.56775	0.55287	0.55585	0.56777	0.56512	0.59169	0.62614	0.64897	0.67294	0.67017	0.70446
541.95	0.55108	0.56848	0.57063	0.56687	0.55283	0.559	0.569	0.56599	0.59226	0.62224	0.648	0.66884	0.67224	0.70193
542	0.55493	0.56626	0.57107	0.56392	0.55296	0.55922	0.56974	0.56408	0.59266	0.62115	0.64754	0.66777	0.67437	0.70061
542.05	0.55611	0.56457	0.56992	0.56144	0.55589	0.55893	0.56904	0.56138	0.59323	0.62161	0.64788	0.66722	0.6755	0.70043
542.1	0.55745	0.56395	0.56948	0.55888	0.55764	0.55891	0.56874	0.56158	0.59227	0.62327	0.65121	0.66505	0.67726	0.69908
542.15	0.55823	0.56506	0.569	0.55609	0.56139	0.56167	0.56853	0.5624	0.59149	0.62787	0.65357	0.66627	0.6815	0.70556
542.2	0.5623	0.56747	0.56976	0.55213	0.5658	0.56328	0.56783	0.56276	0.58985	0.63179	0.65803	0.66922	0.68557	0.71599
542.25	0.56736	0.57065	0.57119	0.54748	0.56777	0.56571	0.56694	0.56234	0.59017	0.63559	0.65932	0.67376	0.69202	0.72509
542.3	0.57055	0.57213	0.5726	0.54435	0.56885	0.56741	0.56532	0.56389	0.5918	0.6404	0.66126	0.68007	0.69523	0.7315
542.35	0.57239	0.57455	0.57583	0.54511	0.57109	0.56916	0.56536	0.56624	0.59607	0.64564	0.66373	0.68597	0.69478	0.73494
542.4	0.57776	0.57889	0.57987	0.54676	0.57317	0.56895	0.56904	0.56893	0.59835	0.64892	0.66532	0.69057	0.69575	0.73826
542.45	0.58237	0.58244	0.58326	0.54708	0.57322	0.56797	0.57002	0.57056	0.60099	0.65103	0.66558	0.69558	0.69827	0.74359
542.5	0.58271	0.58431	0.58625	0.54855	0.57315	0.56767	0.57099	0.56982	0.60219	0.65271	0.66699	0.70307	0.70231	0.74955
542.55	0.58294	0.58651	0.58762	0.55268	0.57478	0.56787	0.57208	0.5726	0.6049	0.65329	0.67013	0.71096	0.70524	0.75514
542.6	0.5845	0.59066	0.58951	0.55668	0.57601	0.56727	0.57333	0.57421	0.60697	0.65278	0.67399	0.71608	0.70936	0.76127
542.65	0.5859	0.59333	0.59004	0.55945	0.57636	0.56648	0.57202	0.57439	0.60957	0.64972	0.67675	0.71904	0.71105	0.76481
542.7	0.58564	0.59683	0.59068	0.56108	0.57716	0.56666	0.57063	0.5745	0.61139	0.64488	0.67728	0.71805	0.71181	0.76644
542.75	0.58518	0.6007	0.59193	0.56311	0.57516	0.56627	0.57	0.57471	0.61133	0.6402	0.67537	0.7167	0.71195	0.76609
542.8	0.58395	0.60013	0.59317	0.56509	0.57088	0.56584	0.5693	0.57421	0.61045	0.63782	0.67429	0.71571	0.7135	0.76642
542.85	0.58195	0.5984	0.59451	0.56748	0.56654	0.56405	0.56994	0.57231	0.60969	0.63449	0.67264	0.71273	0.71253	0.77044
542.9	0.58009	0.59614	0.59653	0.57131	0.56169	0.56028	0.57022	0.56876	0.60601	0.62972	0.6702	0.70642	0.71166	0.76548
542.95	0.57704	0.5952	0.59687	0.57311	0.55771	0.558	0.56862	0.56505	0.60179	0.62347	0.66626	0.69851	0.71046	0.7595
543	0.57363	0.59257	0.5939	0.57169	0.55488	0.55473	0.56442	0.55731	0.59596	0.61736	0.66111	0.69055	0.71098	0.75394
543.05	0.56829	0.58736	0.58908	0.56869	0.55107	0.55038	0.55959	0.54981	0.59012	0.61244	0.65656	0.68372	0.71414	0.7455
543.1	0.56306	0.58157	0.58553	0.56446	0.54827	0.54704	0.55641	0.54573	0.58718	0.60875	0.6537	0.67875	0.71619	0.73973
543.15	0.55679	0.57735	0.58387	0.55951	0.54846	0.54599	0.55486	0.54251	0.5839	0.60705	0.65005	0.67616	0.71503	0.73789
543.2	0.55142	0.57423	0.5815	0.55338	0.54808	0.54372	0.55399	0.54043	0.58094	0.60362	0.64867	0.67488	0.71116	0.73534
543.25	0.54775	0.5708	0.57838	0.5463	0.54771	0.54017	0.55258	0.53909	0.57976	0.59965	0.6456	0.6735	0.7084	0.7357
543.3	0.54625	0.56659	0.57488	0.53989	0.54704	0.53621	0.55173	0.5386	0.57687	0.59579	0.64627	0.67135	0.70619	0.73881
543.35	0.54609	0.56413	0.57221	0.53534	0.54661	0.53493	0.55091	0.53871	0.57509	0.59284	0.64883	0.66844	0.70627	0.7387
543.4	0.54665	0.56368	0.56947	0.53165	0.54527	0.535	0.55174	0.53837	0.57345	0.59125	0.65003	0.66813	0.70889	0.73625
543.45	0.5462	0.56275	0.5674	0.52977	0.54196	0.53472	0.55121	0.53868	0.57307	0.59213	0.65126	0.67036	0.70822	0.72961
543.5	0.54653	0.56359	0.56563	0.52923	0.5379	0.53547	0.5502	0.53829	0.57146	0.59494	0.65101	0.67281	0.70948	0.72172
543.55	0.54828	0.56308	0.5612	0.5301	0.53364	0.53436	0.5473	0.53853	0.57094	0.59777	0.64918	0.67465	0.7108	0.71449
543.6	0.54781	0.56219	0.55732	0.5303	0.531	0.53432	0.54324	0.53631	0.57144	0.60177	0.64969	0.67407	0.71324	0.70988
543.65	0.54718	0.56206	0.55507	0.52918	0.52868	0.53375	0.53963	0.53427	0.57159	0.60527	0.64963	0.67483	0.71183	0.70724
543.7	0.54505	0.56227	0.55311	0.52848	0.52551	0.53198	0.53801	0.53186	0.57068	0.61004	0.64787	0.67309	0.71107	0.70799
543.75	0.54296	0.55964	0.55099	0.53043	0.52244	0.5305	0.53735	0.53002	0.5688	0.61459	0.64665	0.67244	0.70966	0.70783
543.8	0.54247	0.55595	0.5498	0.5345	0.52035	0.52977	0.53812	0.53044	0.56808	0.61844	0.64665	0.67317	0.70821	0.70886
543.85	0.54298	0.5537	0.5503	0.54029	0.51957	0.5286	0.54039	0.5306	0.56821	0.62029	0.64777	0.67489	0.70536	0.71347
543.9	0.54275	0.55291	0.55118	0.54701	0.51913	0.52991	0.54137	0.53166	0.5679	0.62295	0.64844	0.67824	0.70439	0.71574
543.95	0.54312	0.5521	0.54998	0.5508	0.51946	0.53393	0.54065	0.53379	0.56758	0.62717	0.64784	0.68097	0.70416	0.72164
544	0.54472	0.54927	0.54928	0.5532	0.5216	0.53622	0.5418	0.53562	0.56731	0.62934	0.64743	0.6837	0.7058	0.72489
544.05	0.54561	0.54671	0.5494	0.55483	0.52382	0.53779	0.54516	0.53745	0.56853	0.63038	0.64867	0.68676	0.70813	0.72876
544.1	0.5472	0.54644	0.54827	0.55463	0.52835	0.54008	0.55011	0.54171	0.57197	0.62931	0.65176	0.69001	0.70512	0.7335
544.15	0.54588	0.54825	0.54711	0.55412	0.53487	0.54194	0.5529	0.54483	0.57227	0.62958	0.65398	0.69354	0.70045	0.74114
544.2	0.54447	0.55219	0.54552	0.55393	0.53935	0.54196	0.55618	0.54665	0.57434	0.62811	0.65673	0.69943	0.69892	0.74677
544.25	0.54568	0.5569	0.54605	0.55331	0.54289	0.54308	0.55749	0.54763	0.57627	0.62847	0.66048	0.7034	0.69943	0.75907
544.3	0.54806	0.56076	0.54872	0.55224	0.5453	0.54666	0.56117	0.54999	0.57965	0.62929	0.66601	0.70804	0.70261	0.76803
544.35	0.54955	0.56549	0.55429	0.55313	0.54833	0.55118	0.56605	0.55323	0.58403	0.63139	0.67098	0.71142	0.70746	0.76758
544.4	0.55149	0.57105	0.56063	0.55422	0.54794	0.55518	0.57033	0.55639	0.58801	0.63312	0.67525	0.71454	0.71045	0.76072
544.45	0.55287	0.57423	0.56516	0.55631	0.54605	0.55641	0.5721	0.55903	0.59112	0.63581	0.67625	0.71357	0.71083	0.74738
544.5	0.55218	0.57621	0.56707	0.55708	0.54391	0.55658	0.57044	0.55736	0.59232	0.6362	0.67341	0.71356	0.71423	0.74115
544.55	0.5493	0.57404	0.56595	0.55623	0.54071	0.55463	0.565	0.55329	0.59213	0.6354	0.67248	0.71369	0.71801	0.73951
544.6	0.54489	0.57252	0.56519	0.55329	0.53898	0.55388	0.55871	0.55043	0.5939	0.63431	0.67455	0.71301	0.72057	0.73919
544.65	0.5429	0.5704	0.56524	0.54999	0.53901	0.55137	0.55442	0.54974	0.59498	0.63401	0.67382	0.71407	0.72126	0.7435
544.7	0.54162	0.5674	0.56306	0.54792	0.53942	0.54821	0.5522	0.54828	0.59543	0.63403	0.67195	0.71433	0.72121	0.74812
544.75	0.53979	0.56365	0.56256	0.54678	0.54107	0.54393	0.54808	0.54933	0.59612	0.63124	0.67145	0.71416	0.71768	0.74728
544.8	0.53954	0.56182	0.56351	0.54618	0.54057	0.53984	0.54464	0.5509	0.59501	0.62847	0.67167	0.71457	0.7147	0.75115
544.85	0.54058	0.56061	0.56513	0.54376	0.54111	0.53772	0.54181	0.55045	0.59406	0.62755	0.67163	0.71468	0.71622	0.75363
544.9	0.54107	0.55762	0.56508	0.54245	0.54378	0.53748	0.53815	0.5499	0.59342	0.62689	0.67172	0.71271	0.71881	0.75262
544.95	0.54127	0.55474	0.56365	0.54006	0.54765	0.53713	0.53534	0.55006	0.59237	0.62368	0.67125	0.70919	0.71824	0.74612
545	0.54109	0.55364	0.5626	0.53838	0.55133	0.53627	0.5359	0.54875	0.59099	0.61941	0.66941	0.70615	0.71696	0.73894
545.05	0.53888	0.55297	0.55917	0.53682	0.55181	0.53386	0.53532	0.54647	0.58781	0.61414	0.66729	0.70398	0.71723	0.73854
545.1	0.53731	0.54989	0.55335	0.535	0.55176	0.53172	0.5356	0.54456	0.58616	0.61128	0.66764	0.7028	0.71467	0.73578
545.15	0.53414	0.54834	0.55194	0.53488	0.5516	0.53118	0.53646	0.54279	0.58316	0.61049	0.66703	0.70096	0.71046	0.73027
545.2	0.53136	0.55027	0.55254	0.53549	0.54962	0.53029	0.54071	0.54189	0.58239	0.60859	0.6661	0.6984	0.70556	0.72081
545.25	0.53042	0.54894	0.55224	0.53367	0.54682	0.53039	0.54549	0.54112	0.58134	0.60677	0.66377	0.6945	0.70029	0.71127
545.3	0.53025	0.54717	0.55218	0.53258	0.54363	0.53025	0.55135	0.54177	0.58076	0.60512	0.66022	0.69142	0.69688	0.69895
545.35	0.52854	0.5449	0.55315	0.5318	0.54089	0.53001	0.55538	0.54254	0.57906	0.60476	0.65826	0.68924	0.69448	0.68854
545.4	0.52665	0.54081	0.55295	0.53039	0.53693	0.53163	0.5578	0.54517	0.57856	0.6036	0.65775	0.68789	0.69314	0.68149
545.45	0.52302	0.53837	0.55125	0.53171	0.53545	0.5335	0.56181	0.54783	0.57933	0.60456	0.65609	0.68731	0.69279	0.67639
545.5	0.52256	0.53844	0.54901	0.53222	0.53518	0.53553	0.56336	0.54743	0.57852	0.60483	0.65347	0.68908	0.6934	0.67662
545.55	0.52271	0.53794	0.54681	0.53214	0.53407	0.53558	0.56249	0.54507	0.57657	0.60489	0.65304	0.68859	0.69414	0.67638
545.6	0.52299	0.53804	0.54615	0.53191	0.53457	0.53825	0.5624	0.54473	0.577	0.60507	0.65233	0.68886	0.69175	0.67402
545.65	0.52389	0.53897	0.54589	0.53203	0.53742	0.53953	0.56216	0.54384	0.57669	0.60684	0.6495	0.69083	0.68864	0.67986
545.7	0.52439	0.54051	0.54657	0.53002	0.5372	0.53945	0.56056	0.54082	0.57606	0.60785	0.64887	0.69521	0.69011	0.68953
545.75	0.52379	0.54179	0.5502	0.52874	0.53723	0.54078	0.55564	0.54153	0.57438	0.61042	0.65232	0.69953	0.69578	0.70332
545.8	0.52587	0.54422	0.55505	0.52924	0.53949	0.54654	0.55406	0.54432	0.57597	0.61612	0.65862	0.70492	0.70545	0.71756
545.85	0.529	0.54767	0.56176	0.53302	0.54532	0.55477	0.55422	0.54733	0.58002	0.62296	0.66408	0.71056	0.71448	0.72643
545.9	0.53376	0.55153	0.56754	0.54116	0.5529	0.56469	0.55445	0.55025	0.58667	0.62911	0.67032	0.71623	0.72155	0.73544
545.95	0.53842	0.55838	0.57427	0.54739	0.55971	0.57452	0.55524	0.55422	0.59315	0.6347	0.67654	0.72287	0.72799	0.74672
546	0.54235	0.56542	0.58252	0.55372	0.5622	0.58208	0.55656	0.55703	0.59774	0.64104	0.68281	0.7296	0.73398	0.75716
546.05	0.54613	0.56982	0.5884	0.55996	0.56201	0.58614	0.55735	0.55981	0.60125	0.6446	0.68921	0.73598	0.74015	0.76755
546.1	0.55095	0.5728	0.59333	0.56445	0.56142	0.58948	0.5589	0.56178	0.60475	0.64834	0.69476	0.73982	0.74336	0.77241
546.15	0.55592	0.57646	0.59883	0.5688	0.56014	0.59226	0.56078	0.56266	0.60687	0.64966	0.69543	0.74156	0.74135	0.77169
546.2	0.55965	0.58036	0.60014	0.57323	0.55936	0.59185	0.56101	0.56172	0.60616	0.64933	0.69344	0.74246	0.73503	0.77122
546.25	0.56337	0.58206	0.60089	0.57439	0.55789	0.58985	0.56018	0.56101	0.60435	0.64795	0.69129	0.74421	0.73128	0.77072
546.3	0.56692	0.58326	0.60161	0.57622	0.55843	0.58631	0.55932	0.56243	0.60331	0.65013	0.69081	0.74751	0.73015	0.77167
546.35	0.56801	0.58217	0.60138	0.5768	0.56041	0.58402	0.56028	0.56404	0.60242	0.65116	0.69272	0.74908	0.72822	0.77586
546.4	0.5682	0.58114	0.59971	0.57648	0.5618	0.58248	0.56182	0.56558	0.60247	0.65076	0.6945	0.75034	0.72799	0.77928
546.45	0.57014	0.58195	0.59696	0.57485	0.56393	0.57968	0.56207	0.56446	0.60288	0.64952	0.69373	0.74993	0.7276	0.77864
546.5	0.57296	0.58015	0.59182	0.57021	0.5657	0.57583	0.56129	0.56137	0.60252	0.64739	0.69088	0.74711	0.72557	0.77734
546.55	0.5729	0.57697	0.58659	0.56665	0.56692	0.57097	0.56099	0.55765	0.60063	0.64394	0.68804	0.74435	0.72411	0.77531
546.6	0.57135	0.57384	0.58205	0.56259	0.56944	0.56809	0.55985	0.5555	0.59939	0.64297	0.68618	0.74185	0.72124	0.77163
546.65	0.57064	0.57153	0.5793	0.55667	0.57025	0.56535	0.55964	0.55311	0.5993	0.64321	0.68419	0.74027	0.72129	0.77464
546.7	0.56999	0.56866	0.57794	0.55133	0.56794	0.56363	0.56102	0.55068	0.59883	0.64355	0.68393	0.73857	0.72425	0.778
546.75	0.5689	0.56591	0.5777	0.54888	0.56777	0.56314	0.56328	0.5499	0.59848	0.64518	0.68516	0.73491	0.72581	0.77711
546.8	0.5684	0.56442	0.57568	0.54758	0.56845	0.56362	0.56665	0.55052	0.60135	0.64537	0.68634	0.73083	0.7231	0.76762
546.85	0.56764	0.56283	0.57415	0.54715	0.56702	0.5625	0.56861	0.55085	0.60208	0.64342	0.68441	0.72716	0.718	0.76171
546.9	0.56705	0.56245	0.57073	0.54466	0.56411	0.56136	0.56926	0.54923	0.60317	0.64115	0.68435	0.72424	0.7161	0.75851
546.95	0.56436	0.56289	0.56798	0.54079	0.56233	0.55778	0.57053	0.54782	0.60378	0.63612	0.68546	0.72008	0.71483	0.75824
547	0.56134	0.56436	0.56585	0.53695	0.55789	0.5526	0.5706	0.54616	0.60406	0.63169	0.68483	0.7178	0.71353	0.7532
547.05	0.55926	0.56517	0.56393	0.53514	0.55528	0.54872	0.57049	0.545	0.60447	0.62954	0.68421	0.71632	0.71434	0.74943
547.1	0.55811	0.56596	0.56166	0.53405	0.55414	0.54528	0.56891	0.54218	0.60332	0.62972	0.68307	0.71322	0.71425	0.74997
547.15	0.55677	0.5682	0.56034	0.5349	0.55277	0.54209	0.5676	0.53894	0.60102	0.63111	0.68298	0.71117	0.70964	0.74817
547.2	0.55594	0.5712	0.55922	0.53682	0.55266	0.53804	0.56644	0.53628	0.59608	0.63402	0.68439	0.70931	0.70491	0.75132
547.25	0.55406	0.57318	0.55944	0.53924	0.55297	0.53526	0.56554	0.53592	0.59236	0.63649	0.68539	0.70953	0.70504	0.75688
547.3	0.55276	0.57358	0.55885	0.54245	0.55269	0.53293	0.56546	0.53591	0.58968	0.63858	0.68744	0.71163	0.70498	0.76058
547.35	0.54994	0.57288	0.55976	0.5445	0.5512	0.53256	0.56562	0.53748	0.58793	0.63959	0.68651	0.7122	0.70461	0.76491
547.4	0.54867	0.57221	0.56155	0.54359	0.55048	0.53275	0.56315	0.5405	0.58812	0.63958	0.6838	0.71483	0.70663	0.76662
547.45	0.54982	0.57125	0.56385	0.54138	0.55072	0.53521	0.56052	0.54327	0.58872	0.63906	0.68248	0.71623	0.70731	0.76565
547.5	0.55137	0.56935	0.56445	0.54304	0.55127	0.53859	0.56024	0.54654	0.5886	0.63949	0.68079	0.7163	0.70683	0.76164
547.55	0.55284	0.56749	0.56705	0.54677	0.55287	0.54254	0.56094	0.54906	0.58815	0.6394	0.6786	0.71566	0.70806	0.75719
547.6	0.55579	0.56426	0.57149	0.5489	0.5545	0.54521	0.56144	0.55183	0.5889	0.63708	0.67824	0.71441	0.70842	0.74846
547.65	0.55921	0.56257	0.57684	0.54951	0.55442	0.54803	0.56294	0.55428	0.59123	0.63334	0.67751	0.71373	0.70885	0.74032
547.7	0.56146	0.5616	0.58107	0.54981	0.5537	0.5499	0.5639	0.55608	0.59246	0.6288	0.67528	0.7124	0.70878	0.7338
547.75	0.56327	0.55966	0.58376	0.54895	0.55342	0.55038	0.56319	0.55906	0.59296	0.62323	0.67206	0.70984	0.70802	0.72691
547.8	0.56484	0.5586	0.5845	0.54657	0.55373	0.54999	0.56261	0.56351	0.59352	0.61864	0.66888	0.7083	0.70423	0.71879
547.85	0.56685	0.55858	0.58568	0.54283	0.55515	0.54886	0.56258	0.56722	0.59308	0.61511	0.6662	0.70818	0.6999	0.71656
547.9	0.56887	0.55937	0.58489	0.53903	0.55855	0.55009	0.56281	0.57035	0.59338	0.61291	0.66697	0.70895	0.69853	0.71209
547.95	0.57134	0.56107	0.58484	0.53932	0.56412	0.55029	0.564	0.57406	0.59511	0.61044	0.66716	0.70939	0.69722	0.7113
548	0.57524	0.56495	0.58511	0.54042	0.56752	0.54914	0.56359	0.57743	0.59596	0.61014	0.66662	0.70961	0.69631	0.71237
548.05	0.57884	0.56754	0.58643	0.54242	0.57005	0.54815	0.56311	0.57605	0.59461	0.61311	0.66799	0.70754	0.69837	0.71998
548.1	0.57952	0.57127	0.58715	0.54473	0.5744	0.54827	0.56314	0.57184	0.59462	0.61802	0.67127	0.70659	0.69979	0.7317
548.15	0.57861	0.57522	0.58836	0.54792	0.57916	0.55023	0.56452	0.56997	0.59462	0.62099	0.67284	0.70711	0.70006	0.73799
548.2	0.58064	0.57759	0.58974	0.55243	0.58164	0.55261	0.56671	0.56929	0.59388	0.62335	0.67333	0.70528	0.70314	0.74455
548.25	0.58112	0.57888	0.59118	0.55802	0.58251	0.55481	0.56812	0.56805	0.59227	0.62328	0.67334	0.70506	0.7069	0.74973
548.3	0.58019	0.58197	0.59282	0.56195	0.58122	0.55677	0.5713	0.56639	0.58939	0.62371	0.67281	0.70702	0.70858	0.75122
548.35	0.5795	0.58495	0.59469	0.56391	0.57907	0.55994	0.57286	0.56478	0.58872	0.62577	0.66879	0.70704	0.71045	0.74957
548.4	0.57869	0.58568	0.59254	0.56503	0.57546	0.56255	0.57275	0.56098	0.58791	0.6249	0.6648	0.70862	0.71232	0.74745
548.45	0.5777	0.58577	0.59114	0.56697	0.57125	0.56668	0.57314	0.55597	0.58739	0.62443	0.66377	0.70996	0.71346	0.74396
548.5	0.57681	0.58555	0.5891	0.57279	0.56728	0.57014	0.57401	0.55234	0.58759	0.62456	0.66274	0.71035	0.71582	0.73974
548.55	0.57553	0.58522	0.5889	0.5779	0.5636	0.57319	0.57579	0.54984	0.58938	0.6244	0.66395	0.71004	0.71778	0.74228
548.6	0.57461	0.58561	0.58828	0.5816	0.56055	0.57409	0.57638	0.54827	0.59271	0.62185	0.66621	0.71036	0.71862	0.7456
548.65	0.57326	0.58716	0.58554	0.5821	0.55706	0.57536	0.57487	0.54724	0.59592	0.621	0.66787	0.71168	0.71948	0.75081
548.7	0.57108	0.58774	0.58298	0.58024	0.55343	0.57578	0.57245	0.54707	0.59773	0.62241	0.66817	0.71337	0.72097	0.76124
548.75	0.56845	0.5872	0.58173	0.57975	0.55277	0.57679	0.5697	0.54821	0.60014	0.62573	0.66934	0.71659	0.72118	0.76902
548.8	0.56861	0.58753	0.5824	0.57929	0.5537	0.57782	0.56745	0.5526	0.60406	0.63032	0.67319	0.722	0.71902	0.76986
548.85	0.56978	0.58889	0.58406	0.57878	0.5563	0.57946	0.56671	0.55697	0.60756	0.63344	0.67686	0.72535	0.71488	0.7713
548.9	0.5705	0.59108	0.58575	0.57953	0.55871	0.57941	0.56521	0.55916	0.61008	0.6343	0.67815	0.72717	0.7123	0.77195
548.95	0.57298	0.59316	0.58808	0.58155	0.55949	0.5765	0.5644	0.56167	0.61232	0.63493	0.67756	0.72756	0.71342	0.78064
549	0.57438	0.59451	0.59043	0.58091	0.56232	0.57354	0.56291	0.56477	0.61569	0.63794	0.67969	0.72727	0.71605	0.78953
549.05	0.57413	0.59502	0.59404	0.5807	0.56725	0.57538	0.56281	0.5678	0.61932	0.64276	0.685	0.72652	0.71692	0.79455
549.1	0.57469	0.59611	0.60055	0.58136	0.57437	0.578	0.56435	0.57106	0.62487	0.64635	0.69075	0.7249	0.71424	0.79015
549.15	0.57867	0.59653	0.60564	0.58241	0.57943	0.57888	0.56711	0.57509	0.62588	0.6443	0.6925	0.7185	0.71099	0.77787
549.2	0.58228	0.5952	0.60866	0.58197	0.5794	0.57746	0.56944	0.5763	0.6228	0.64306	0.69392	0.71136	0.70893	0.76331
549.25	0.58245	0.59304	0.60814	0.57999	0.57756	0.57592	0.5717	0.57466	0.61724	0.64176	0.69315	0.7081	0.70499	0.75119
549.3	0.58001	0.59199	0.60747	0.57903	0.5748	0.57732	0.57483	0.57356	0.61312	0.64354	0.68963	0.70666	0.7009	0.7399
549.35	0.57898	0.58872	0.60625	0.57761	0.57141	0.57882	0.57763	0.57282	0.61148	0.64516	0.68688	0.70378	0.69848	0.72997
549.4	0.57768	0.58473	0.60304	0.57681	0.56873	0.57919	0.58214	0.57131	0.60979	0.64668	0.68416	0.70205	0.69813	0.71999
549.45	0.57579	0.58325	0.60176	0.57792	0.56699	0.57837	0.5842	0.56983	0.60693	0.6499	0.68358	0.69883	0.69782	0.70791
549.5	0.57303	0.58185	0.59822	0.5808	0.56514	0.57852	0.58616	0.56809	0.60468	0.65007	0.68505	0.69553	0.69702	0.69629
549.55	0.5683	0.58	0.5948	0.58054	0.56279	0.57811	0.58849	0.565	0.60113	0.64771	0.68554	0.6908	0.69303	0.69599
549.6	0.56236	0.57654	0.58883	0.57685	0.56085	0.5751	0.58919	0.56026	0.59501	0.64442	0.68412	0.68781	0.69038	0.69627
549.65	0.55594	0.57198	0.58324	0.5711	0.55768	0.57125	0.58654	0.55528	0.58688	0.64252	0.68122	0.68668	0.68912	0.69906
549.7	0.55121	0.56754	0.58168	0.56816	0.55694	0.56798	0.58419	0.55324	0.58075	0.64244	0.67886	0.68579	0.68749	0.70279
549.75	0.54709	0.56431	0.58157	0.56679	0.55713	0.56479	0.58125	0.55267	0.57864	0.6406	0.6774	0.68643	0.68677	0.70306
549.8	0.54466	0.56235	0.58142	0.56486	0.55645	0.55951	0.57696	0.55348	0.57693	0.63784	0.67552	0.686	0.68341	0.70338
549.85	0.54286	0.56241	0.58172	0.5627	0.55642	0.55468	0.57434	0.55362	0.57479	0.63181	0.67093	0.68679	0.68303	0.70705
549.9	0.54268	0.56413	0.58046	0.56032	0.55783	0.54907	0.57118	0.55288	0.57165	0.626	0.66735	0.68971	0.6847	0.70942
549.95	0.54484	0.56493	0.58055	0.55824	0.55917	0.547	0.56977	0.55456	0.57135	0.6224	0.66524	0.69284	0.68649	0.707
550	0.54757	0.56666	0.58231	0.55597	0.56321	0.54759	0.56841	0.55582	0.57316	0.61984	0.66437	0.6958	0.68246	0.70289
550.05	0.55099	0.56969	0.58293	0.55411	0.56357	0.54712	0.56849	0.555	0.57337	0.61691	0.66412	0.69691	0.67839	0.70159
550.1	0.55302	0.57079	0.58423	0.55267	0.56233	0.54448	0.56855	0.55228	0.57316	0.61416	0.66383	0.69831	0.67751	0.70159
550.15	0.55535	0.57359	0.58355	0.55415	0.56173	0.54296	0.56922	0.55265	0.57427	0.61384	0.66234	0.70032	0.6781	0.70054
550.2	0.55649	0.5783	0.58302	0.55594	0.56233	0.5444	0.57259	0.55452	0.57739	0.61597	0.6619	0.7024	0.6786	0.69994
550.25	0.55955	0.57875	0.52229	0.54717	0.56681	0.54676	0.57466	0.55044	0.54191	0.52133	0.57786	0.67035	0.62011	0.62461
550.3	0.56094	0.57683	0.52749	0.552	0.56766	0.5488	0.57545	0.5524	0.54703	0.51981	0.5776	0.66922	0.61675	0.62989
550.35	0.56306	0.57438	0.53368	0.55487	0.56693	0.55005	0.57246	0.55048	0.5476	0.51761	0.57954	0.66862	0.61818	0.63736
550.4	0.56301	0.5712	0.54007	0.5546	0.56825	0.5498	0.56872	0.54611	0.54799	0.51673	0.58145	0.66552	0.61763	0.63886
550.45	0.56283	0.57009	0.54724	0.55406	0.57128	0.55016	0.56445	0.54267	0.54507	0.51631	0.57889	0.65978	0.6166	0.6415
550.5	0.56336	0.56944	0.55371	0.5522	0.57608	0.55073	0.56011	0.53713	0.54141	0.5139	0.57303	0.65255	0.61463	0.64428
550.55	0.56124	0.566	0.55807	0.54847	0.57588	0.55012	0.55469	0.53147	0.53766	0.51073	0.56645	0.645	0.61307	0.64258
550.6	0.55715	0.56009	0.55971	0.54401	0.57424	0.54664	0.5477	0.52541	0.53232	0.50617	0.562	0.63831	0.61367	0.63979
550.65	0.55704	0.55401	0.56053	0.54041	0.57432	0.54251	0.53949	0.52071	0.5266	0.50255	0.55958	0.63248	0.61358	0.64134
550.7	0.5568	0.54804	0.56181	0.53772	0.57553	0.54	0.53191	0.51602	0.52211	0.50011	0.56083	0.62759	0.61412	0.64183
550.75	0.55408	0.54464	0.56176	0.53388	0.57534	0.54018	0.52672	0.51272	0.51764	0.49851	0.56231	0.62583	0.61485	0.64148
550.8	0.55418	0.54455	0.55993	0.53325	0.57241	0.53904	0.52134	0.51134	0.51508	0.49752	0.56165	0.62058	0.61613	0.64107
550.85	0.55619	0.54526	0.55683	0.53428	0.57241	0.53704	0.52015	0.51204	0.51415	0.49757	0.55847	0.61676	0.61617	0.64051
550.9	0.55841	0.54396	0.55383	0.53478	0.57326	0.53365	0.52152	0.51768	0.52133	0.49962	0.55978	0.61628	0.61748	0.63674
550.95	0.56093	0.54599	0.54863	0.53583	0.57659	0.53108	0.52618	0.5259	0.52593	0.50223	0.55997	0.61687	0.62062	0.639
551	0.56523	0.54957	0.54792	0.5408	0.58195	0.53133	0.53127	0.53114	0.5299	0.50785	0.56258	0.61891	0.62349	0.64698
551.05	0.56959	0.54903	0.55023	0.54627	0.58633	0.53218	0.53615	0.53774	0.53291	0.51425	0.56764	0.62313	0.62545	0.65402
551.1	0.57351	0.549	0.55527	0.55195	0.59123	0.53251	0.53945	0.54462	0.53437	0.5227	0.57252	0.62747	0.62868	0.66333
551.15	0.58013	0.55401	0.56051	0.5581	0.59582	0.53509	0.54297	0.5487	0.53708	0.52682	0.57778	0.63056	0.62919	0.66492
551.2	0.58455	0.55811	0.56472	0.55926	0.59788	0.53803	0.54704	0.55103	0.54114	0.52913	0.58195	0.63456	0.62948	0.66253
551.25	0.58814	0.55968	0.56751	0.55709	0.59682	0.54119	0.55153	0.55172	0.5462	0.53256	0.58398	0.64134	0.63316	0.66099
551.3	0.59038	0.55939	0.57139	0.55588	0.59218	0.54387	0.5541	0.54981	0.54997	0.53478	0.58812	0.64419	0.63888	0.66286
551.35	0.58983	0.56272	0.5769	0.55287	0.58749	0.54498	0.5572	0.54758	0.54987	0.53882	0.59113	0.64729	0.64212	0.6619
551.4	0.58863	0.5688	0.58479	0.55023	0.58376	0.54663	0.56424	0.54405	0.55087	0.54215	0.59234	0.64873	0.64042	0.65841
551.45	0.58708	0.57293	0.59022	0.54927	0.58021	0.54917	0.57106	0.53887	0.55132	0.54364	0.5914	0.65008	0.63947	0.65818
551.5	0.58381	0.57524	0.59335	0.54811	0.57376	0.55142	0.57653	0.52977	0.55022	0.54304	0.58997	0.65023	0.63795	0.65723
551.55	0.57971	0.57415	0.59385	0.5469	0.56711	0.55132	0.57848	0.52134	0.5472	0.54027	0.5921	0.64962	0.63745	0.65497
551.6	0.57481	0.57144	0.5907	0.54717	0.56431	0.55133	0.57587	0.51613	0.54167	0.53575	0.59361	0.64898	0.64074	0.65368
551.65	0.57165	0.57065	0.58518	0.54898	0.56201	0.55125	0.57429	0.51032	0.53951	0.53131	0.59259	0.64441	0.64008	0.6504
551.7	0.57039	0.57087	0.57985	0.5501	0.55866	0.55278	0.57247	0.50567	0.53805	0.52751	0.59133	0.63976	0.63322	0.65004
551.75	0.56668	0.56893	0.57314	0.54874	0.55399	0.55374	0.5705	0.50296	0.53552	0.52365	0.58719	0.63542	0.62381	0.65237
551.8	0.56102	0.56545	0.56393	0.5472	0.55107	0.55352	0.5664	0.50223	0.532	0.51998	0.5804	0.62795	0.61776	0.65932
551.85	0.55555	0.56313	0.55424	0.54792	0.55024	0.55087	0.56533	0.50319	0.53125	0.51608	0.57341	0.62064	0.61579	0.66447
551.9	0.55191	0.56041	0.54759	0.54978	0.54943	0.55078	0.56233	0.50679	0.53318	0.51506	0.56977	0.61754	0.6151	0.67291
551.95	0.54958	0.55833	0.54429	0.55425	0.55091	0.55088	0.55882	0.51122	0.53277	0.51506	0.56838	0.61808	0.61268	0.68264
552	0.55165	0.55793	0.54348	0.55824	0.55692	0.55174	0.5546	0.51444	0.53008	0.51773	0.56826	0.61802	0.61204	0.68351
552.05	0.55525	0.5572	0.54117	0.56149	0.56211	0.55208	0.55113	0.51858	0.52715	0.51897	0.57121	0.62194	0.61197	0.68009
552.1	0.56041	0.55872	0.54061	0.56512	0.56959	0.55383	0.54877	0.52364	0.52501	0.52002	0.575	0.62211	0.61429	0.67341
552.15	0.56741	0.56148	0.53951	0.56434	0.57626	0.55757	0.54799	0.52828	0.52469	0.52023	0.57566	0.62371	0.61446	0.66273
552.2	0.57357	0.55982	0.53757	0.56264	0.58223	0.56114	0.54633	0.53055	0.52693	0.52289	0.57517	0.62879	0.61742	0.65069
552.25	0.58036	0.55688	0.53599	0.56189	0.58721	0.56187	0.547	0.53231	0.53029	0.52761	0.57519	0.63373	0.62366	0.64455
552.3	0.58481	0.55671	0.5379	0.5623	0.59074	0.56069	0.54897	0.53503	0.53368	0.53174	0.57556	0.63871	0.63029	0.63625
552.35	0.58702	0.55926	0.54206	0.56229	0.59592	0.55702	0.55374	0.53775	0.53751	0.53619	0.57601	0.64433	0.63543	0.62951
552.4	0.58922	0.56287	0.54672	0.5633	0.60105	0.55307	0.55838	0.53796	0.54067	0.53816	0.57647	0.64968	0.64202	0.62733
552.45	0.58951	0.56476	0.55131	0.56455	0.60511	0.54868	0.56043	0.53638	0.54397	0.53962	0.5766	0.65309	0.64914	0.62983
552.5	0.58862	0.56709	0.55516	0.56713	0.60558	0.54686	0.56088	0.53456	0.54552	0.53849	0.57785	0.65095	0.65496	0.63001
552.55	0.58796	0.56887	0.55991	0.56828	0.60485	0.54331	0.55926	0.53213	0.54597	0.53919	0.57698	0.64569	0.66122	0.62717
552.6	0.5873	0.56992	0.56248	0.56787	0.60629	0.54112	0.55656	0.53268	0.54615	0.53959	0.57503	0.64316	0.66277	0.62262
552.65	0.58878	0.5728	0.56464	0.56755	0.60623	0.53855	0.55683	0.53084	0.54718	0.53971	0.57261	0.64016	0.65834	0.62056
552.7	0.59094	0.57282	0.56567	0.56337	0.60435	0.53654	0.5559	0.52987	0.54515	0.54086	0.57127	0.63632	0.65443	0.62488
552.75	0.58693	0.57083	0.56432	0.56073	0.59966	0.53592	0.55618	0.53033	0.54354	0.5431	0.56948	0.63541	0.65116	0.63759
552.8	0.58207	0.57118	0.56144	0.55886	0.59592	0.53577	0.55703	0.53283	0.54298	0.54383	0.56963	0.63405	0.65171	0.65471
552.85	0.5782	0.57416	0.56277	0.55925	0.59296	0.53503	0.55916	0.53382	0.54431	0.54274	0.5733	0.63539	0.65087	0.66651
552.9	0.57765	0.57605	0.56641	0.56105	0.59135	0.53774	0.55988	0.53574	0.5461	0.54528	0.57771	0.63861	0.64625	0.67732
552.95	0.57956	0.58038	0.57067	0.56169	0.59165	0.53976	0.56163	0.53397	0.54361	0.54573	0.58068	0.63961	0.64024	0.6755
553	0.5853	0.5846	0.57288	0.56192	0.59174	0.53882	0.56336	0.53099	0.53919	0.54136	0.57909	0.64006	0.63543	0.6725
553.05	0.59094	0.58468	0.57099	0.55969	0.5887	0.5384	0.56503	0.52542	0.536	0.53477	0.57783	0.64163	0.63119	0.67478
553.1	0.59308	0.58429	0.56668	0.5563	0.5888	0.538	0.56392	0.52167	0.53218	0.52969	0.57665	0.64028	0.62992	0.67381
553.15	0.59226	0.58248	0.5599	0.55148	0.58643	0.5366	0.56058	0.52122	0.53028	0.52712	0.57125	0.63744	0.63058	0.66932
553.2	0.5928	0.57909	0.5529	0.5509	0.58511	0.53391	0.56002	0.51829	0.53212	0.52393	0.56773	0.6363	0.63075	0.66217
553.25	0.59503	0.57482	0.54577	0.54989	0.58377	0.529	0.56047	0.51407	0.53342	0.52085	0.5654	0.63564	0.62934	0.65139
553.3	0.5963	0.57092	0.53934	0.54757	0.58057	0.5223	0.55966	0.51166	0.53525	0.5175	0.56299	0.63471	0.62635	0.64305
553.35	0.59347	0.56778	0.5327	0.54509	0.57657	0.5177	0.55833	0.50884	0.5351	0.51597	0.56188	0.63266	0.62169	0.63456
553.4	0.59227	0.56769	0.52886	0.5427	0.57359	0.51399	0.55631	0.50475	0.53298	0.51328	0.56285	0.62909	0.61521	0.62549
553.45	0.59115	0.56831	0.52602	0.53906	0.56903	0.51252	0.55169	0.50089	0.52879	0.50926	0.56205	0.62523	0.60843	0.61632
553.5	0.58814	0.56716	0.52371	0.533	0.56356	0.51294	0.5457	0.49789	0.52513	0.5044	0.55907	0.62131	0.60224	0.60677
553.55	0.58363	0.56404	0.52503	0.52485	0.5576	0.51196	0.54104	0.49502	0.5229	0.50205	0.55558	0.62108	0.59922	0.60061
553.6	0.57891	0.56	0.52401	0.5168	0.55351	0.51373	0.53707	0.49502	0.5243	0.50082	0.55634	0.62581	0.59368	0.59718
553.65	0.57472	0.55945	0.52557	0.51451	0.54907	0.51887	0.53564	0.49351	0.52548	0.49944	0.55819	0.62908	0.59038	0.60121
553.7	0.57141	0.55616	0.52586	0.51189	0.54459	0.52226	0.53446	0.49271	0.52726	0.49948	0.56085	0.63164	0.59036	0.60718
553.75	0.56883	0.55361	0.52651	0.5108	0.5396	0.52324	0.53328	0.49387	0.53001	0.50228	0.56514	0.63763	0.59073	0.62713
553.8	0.56897	0.55203	0.52919	0.51187	0.53963	0.52224	0.53063	0.49687	0.53129	0.50564	0.56954	0.63967	0.59435	0.6426
553.85	0.5687	0.55221	0.53353	0.51557	0.53848	0.52227	0.52969	0.49962	0.53203	0.50794	0.57336	0.64255	0.59626	0.65054
553.9	0.56915	0.5525	0.53604	0.52123	0.5375	0.52445	0.53045	0.5038	0.53035	0.50986	0.57135	0.64261	0.59403	0.6543
553.95	0.56788	0.55259	0.53792	0.52456	0.5371	0.52599	0.5309	0.50404	0.52541	0.50717	0.56565	0.64226	0.59543	0.66282
554	0.56661	0.55058	0.53684	0.52747	0.53572	0.52607	0.53116	0.50306	0.52069	0.50317	0.56122	0.64428	0.60443	0.68166
554.05	0.56452	0.55172	0.53249	0.52833	0.53574	0.52555	0.53017	0.50447	0.52008	0.49949	0.55967	0.6429	0.61522	0.6996
554.1	0.56084	0.55818	0.52939	0.53221	0.54057	0.52531	0.52918	0.51036	0.51921	0.49957	0.55829	0.64278	0.62403	0.70637
554.15	0.56075	0.56565	0.52887	0.5375	0.5437	0.5266	0.53103	0.51841	0.51965	0.50174	0.55651	0.64201	0.63023	0.70999
554.2	0.56713	0.5704	0.53039	0.54256	0.54668	0.52597	0.53409	0.52351	0.51997	0.50213	0.55792	0.64517	0.63203	0.71317
554.25	0.57381	0.57347	0.53159	0.54515	0.55105	0.52534	0.53386	0.52835	0.51953	0.50134	0.55983	0.64773	0.63183	0.70856
554.3	0.57658	0.57664	0.53215	0.54388	0.55676	0.52519	0.53272	0.52984	0.51894	0.50272	0.56163	0.64778	0.62834	0.70132
554.35	0.57878	0.58112	0.53471	0.53978	0.56075	0.52768	0.53023	0.52808	0.51525	0.50561	0.56552	0.64536	0.62289	0.68335
554.4	0.58041	0.58335	0.53748	0.5331	0.56419	0.53047	0.52974	0.52795	0.51274	0.50586	0.56736	0.64143	0.61642	0.66591
554.45	0.57993	0.5842	0.53627	0.52539	0.56246	0.53091	0.52853	0.53171	0.5114	0.50638	0.56639	0.64004	0.61387	0.65066
554.5	0.5782	0.58251	0.53655	0.51871	0.56158	0.53223	0.52829	0.53508	0.51554	0.50833	0.56406	0.63971	0.61445	0.63969
554.55	0.57424	0.58192	0.53537	0.5143	0.55882	0.53394	0.52959	0.53598	0.52291	0.51006	0.56643	0.64006	0.61635	0.63112
554.6	0.57276	0.57953	0.53159	0.51152	0.55805	0.53531	0.53115	0.53464	0.5287	0.5115	0.57014	0.64289	0.61672	0.62659
554.65	0.57152	0.57628	0.52974	0.51346	0.55851	0.535	0.53469	0.5326	0.53126	0.5136	0.57322	0.64357	0.61686	0.62439
554.7	0.57185	0.56928	0.5258	0.51403	0.55804	0.53027	0.53513	0.53079	0.53412	0.5179	0.5761	0.6436	0.61946	0.62119
554.75	0.57368	0.56398	0.52215	0.51431	0.55548	0.52547	0.53501	0.53106	0.53676	0.52513	0.57682	0.64222	0.62367	0.62176
554.8	0.57384	0.56112	0.5198	0.5181	0.5552	0.52028	0.53837	0.52966	0.53838	0.53084	0.57712	0.64007	0.62682	0.61142
554.85	0.57158	0.55852	0.52071	0.51916	0.55298	0.51736	0.54536	0.52778	0.53847	0.53271	0.57693	0.63954	0.62671	0.60339
554.9	0.56873	0.55274	0.52066	0.52026	0.55162	0.5144	0.55085	0.52429	0.53947	0.53245	0.57597	0.6398	0.62604	0.60277
554.95	0.56699	0.55021	0.51879	0.52148	0.55039	0.51415	0.55441	0.51888	0.53997	0.52981	0.57473	0.64058	0.62976	0.61319
555	0.56783	0.55168	0.51991	0.52315	0.5513	0.51474	0.55969	0.51527	0.53903	0.52873	0.57473	0.64193	0.635	0.62085
555.05	0.57042	0.55839	0.5219	0.52718	0.5524	0.51412	0.56197	0.51637	0.5391	0.52793	0.57523	0.6423	0.63556	0.62341
555.1	0.57378	0.56683	0.52596	0.53484	0.55454	0.51586	0.56133	0.51721	0.53464	0.52891	0.5746	0.64698	0.63118	0.62676
555.15	0.57723	0.57207	0.53184	0.54079	0.55651	0.51808	0.55752	0.51566	0.52669	0.52771	0.57283	0.64931	0.62506	0.63523
555.2	0.58034	0.57123	0.53611	0.54386	0.55717	0.51791	0.55242	0.51604	0.52235	0.52444	0.5712	0.65152	0.62204	0.64608
555.25	0.57908	0.56839	0.5388	0.54412	0.55859	0.5171	0.54547	0.51582	0.52071	0.52338	0.56902	0.65281	0.61911	0.65448
555.3	0.5783	0.56815	0.5422	0.54054	0.56064	0.51653	0.53867	0.51404	0.52011	0.52541	0.56886	0.65095	0.61716	0.65722
555.35	0.57897	0.56919	0.54468	0.53738	0.55909	0.51935	0.53528	0.51329	0.51867	0.52718	0.57006	0.6466	0.6177	0.65382
555.4	0.57917	0.57058	0.5456	0.53772	0.5596	0.51982	0.53424	0.51548	0.51907	0.52502	0.57001	0.64271	0.61905	0.6529
555.45	0.57988	0.57302	0.5478	0.53986	0.56182	0.51721	0.53158	0.51896	0.51817	0.52428	0.57009	0.64083	0.62078	0.65701
555.5	0.57911	0.57324	0.54753	0.54189	0.56487	0.51753	0.52886	0.52158	0.51939	0.52284	0.57012	0.64004	0.62151	0.66191
555.55	0.57572	0.57408	0.54537	0.54502	0.56816	0.51609	0.528	0.52239	0.52164	0.52012	0.57298	0.63948	0.62228	0.6666
555.6	0.57255	0.57219	0.54145	0.54577	0.56844	0.51548	0.52938	0.52301	0.52255	0.51909	0.57316	0.63867	0.62543	0.6755
555.65	0.56842	0.56915	0.53991	0.54642	0.56965	0.5149	0.53012	0.52389	0.52488	0.52066	0.57248	0.63468	0.62836	0.67963
555.7	0.5673	0.56985	0.54085	0.54576	0.56837	0.51356	0.5297	0.52447	0.53071	0.51999	0.57174	0.6341	0.63209	0.68296
555.75	0.5665	0.57119	0.54133	0.5432	0.56614	0.51246	0.53347	0.52381	0.53712	0.52212	0.56748	0.63522	0.63346	0.68217
555.8	0.56796	0.57196	0.54347	0.54079	0.56591	0.51071	0.53915	0.52281	0.54355	0.52209	0.56601	0.63819	0.63488	0.6806
555.85	0.56955	0.56926	0.54674	0.53597	0.5658	0.50982	0.54423	0.52336	0.54699	0.52201	0.566	0.6427	0.63514	0.68157
555.9	0.57054	0.56572	0.54588	0.53238	0.56456	0.51108	0.54705	0.52422	0.54942	0.52079	0.56677	0.64761	0.63482	0.67673
555.95	0.57283	0.56821	0.54685	0.53002	0.56298	0.51547	0.54964	0.52118	0.54703	0.51938	0.56405	0.64924	0.63519	0.66884
556	0.57831	0.57079	0.54921	0.52822	0.56216	0.51967	0.55018	0.51794	0.5436	0.51898	0.561	0.64764	0.63432	0.65861
556.05	0.58064	0.57296	0.54887	0.52919	0.55898	0.52056	0.54658	0.515	0.53765	0.51864	0.55838	0.64461	0.63014	0.65356
556.1	0.57911	0.57315	0.54705	0.53068	0.55783	0.52114	0.54441	0.51266	0.52872	0.52008	0.55637	0.64457	0.62556	0.65938
556.15	0.57535	0.57281	0.54434	0.53018	0.55803	0.52189	0.54531	0.51074	0.52211	0.52228	0.55446	0.64484	0.62017	0.66469
556.2	0.57313	0.57057	0.54058	0.5284	0.55686	0.52167	0.54569	0.51209	0.52176	0.52454	0.55567	0.64543	0.62065	0.66509
556.25	0.57118	0.56983	0.53823	0.52591	0.55811	0.52254	0.54389	0.50982	0.51939	0.52806	0.55808	0.64596	0.622	0.66378
556.3	0.57185	0.57327	0.54032	0.52504	0.55987	0.52397	0.54411	0.50529	0.51672	0.52978	0.56206	0.64515	0.62718	0.65829
556.35	0.57208	0.5764	0.54005	0.52592	0.56112	0.52634	0.54508	0.49996	0.51312	0.52947	0.56504	0.64381	0.63351	0.65221
556.4	0.57499	0.57893	0.53991	0.52693	0.56485	0.52645	0.54562	0.49619	0.51059	0.52876	0.56728	0.64337	0.63469	0.64967
556.45	0.57707	0.57754	0.54017	0.52653	0.56831	0.5289	0.54336	0.49518	0.50987	0.5299	0.56738	0.64118	0.63408	0.64996
556.5	0.57572	0.57986	0.53915	0.52616	0.57062	0.53005	0.54091	0.49584	0.51152	0.53059	0.56819	0.64109	0.63496	0.64837
556.55	0.57085	0.58088	0.53715	0.52592	0.57198	0.53171	0.5374	0.49627	0.5167	0.53192	0.56898	0.6391	0.63805	0.64974
556.6	0.56555	0.57726	0.53484	0.52672	0.57001	0.5334	0.53261	0.49684	0.52091	0.53201	0.56797	0.63668	0.64083	0.65309
556.65	0.56417	0.57038	0.53586	0.52848	0.56855	0.53565	0.52827	0.49681	0.52566	0.53093	0.56659	0.63507	0.64002	0.6539
556.7	0.5647	0.5647	0.53807	0.52854	0.56556	0.53843	0.52531	0.49847	0.53202	0.52986	0.56763	0.63706	0.64176	0.65675
556.75	0.56585	0.55681	0.53743	0.52597	0.56422	0.5412	0.52433	0.50257	0.53869	0.53213	0.56805	0.64027	0.64222	0.65455
556.8	0.56908	0.55213	0.54009	0.52746	0.56497	0.54456	0.52359	0.5086	0.54273	0.53259	0.57047	0.64143	0.64352	0.6549
556.85	0.57049	0.54933	0.54205	0.53022	0.56803	0.54761	0.52433	0.51408	0.54401	0.53228	0.57406	0.6412	0.64371	0.6494
556.9	0.57208	0.54802	0.54306	0.53141	0.56896	0.55126	0.52595	0.51765	0.54467	0.52929	0.57535	0.63981	0.64285	0.64484
556.95	0.5711	0.54813	0.54338	0.53287	0.56922	0.55215	0.52626	0.5196	0.54504	0.52602	0.57561	0.6333	0.64427	0.64171
557	0.57105	0.54717	0.54343	0.53373	0.56658	0.55181	0.52727	0.52359	0.54743	0.52638	0.57618	0.62743	0.64301	0.645
557.05	0.56915	0.54656	0.54336	0.53583	0.5639	0.54879	0.53016	0.52746	0.54786	0.52764	0.57645	0.62485	0.63991	0.6469
557.1	0.56945	0.54755	0.54384	0.53895	0.56313	0.54708	0.53662	0.53112	0.54869	0.52968	0.5763	0.62627	0.63614	0.64852
557.15	0.57297	0.55047	0.54567	0.54113	0.56445	0.54687	0.54194	0.53159	0.54954	0.53041	0.57741	0.62609	0.63073	0.64522
557.2	0.57512	0.55102	0.54807	0.54162	0.56437	0.54411	0.54544	0.53018	0.55152	0.53052	0.57905	0.62308	0.62983	0.64249
557.25	0.57392	0.55066	0.54802	0.54382	0.56405	0.53981	0.5466	0.52712	0.55307	0.53005	0.57852	0.62442	0.63063	0.64238
557.3	0.57287	0.55006	0.54809	0.54757	0.56226	0.53598	0.54848	0.52331	0.55649	0.5306	0.57716	0.62732	0.63306	0.64554
557.35	0.57389	0.55145	0.54625	0.54936	0.56228	0.53748	0.55035	0.51993	0.55903	0.53053	0.57324	0.63003	0.63293	0.64689
557.4	0.57617	0.55203	0.54625	0.54947	0.56569	0.54173	0.55256	0.51741	0.56042	0.53145	0.56656	0.63293	0.62869	0.64716
557.45	0.57391	0.55213	0.54625	0.54739	0.56821	0.54271	0.55142	0.51584	0.56258	0.53236	0.55997	0.63825	0.62702	0.64431
557.5	0.56771	0.55212	0.5466	0.54568	0.5691	0.54073	0.55042	0.51453	0.56499	0.53383	0.55817	0.6431	0.62737	0.64273
557.55	0.56387	0.54752	0.54416	0.54484	0.56835	0.54117	0.54929	0.51089	0.5668	0.5336	0.55747	0.643	0.62656	0.6429
557.6	0.56312	0.54078	0.54485	0.54835	0.56825	0.54026	0.54858	0.50612	0.56383	0.53168	0.55524	0.64289	0.62312	0.64278
557.65	0.5627	0.53466	0.54371	0.5485	0.56615	0.53864	0.54801	0.50355	0.56081	0.52995	0.55408	0.64418	0.62033	0.63878
557.7	0.56116	0.5342	0.54232	0.54371	0.56603	0.53627	0.54694	0.50237	0.55911	0.52976	0.55809	0.64594	0.62192	0.63799
557.75	0.55992	0.5366	0.54001	0.54215	0.56662	0.53552	0.54893	0.5033	0.55677	0.53178	0.5627	0.64774	0.6223	0.6357
557.8	0.55898	0.54389	0.54206	0.54519	0.56942	0.53598	0.55116	0.50458	0.55106	0.53389	0.56519	0.64676	0.62206	0.63689
557.85	0.55902	0.55043	0.54349	0.54756	0.57159	0.53493	0.55098	0.50591	0.5472	0.5357	0.56671	0.64393	0.6218	0.63696
557.9	0.55916	0.55356	0.54514	0.54573	0.57052	0.53482	0.54803	0.50659	0.54367	0.5351	0.56773	0.63974	0.62169	0.63876
557.95	0.5606	0.55819	0.54638	0.541	0.56792	0.53374	0.54268	0.50639	0.53872	0.53453	0.56749	0.63291	0.62356	0.63833
558	0.56538	0.56242	0.54714	0.53472	0.56444	0.53159	0.53946	0.50584	0.5359	0.53742	0.56544	0.63173	0.62177	0.64174
558.05	0.56891	0.56362	0.54555	0.52886	0.56129	0.53026	0.53711	0.50458	0.53254	0.53718	0.56314	0.63194	0.61977	0.64253
558.1	0.57319	0.56579	0.54196	0.52481	0.55803	0.53007	0.53674	0.50466	0.52962	0.53686	0.56273	0.63443	0.61829	0.64825
558.15	0.57604	0.57014	0.53774	0.52061	0.55754	0.52835	0.53706	0.50439	0.52776	0.53873	0.56526	0.63507	0.62175	0.65577
558.2	0.57906	0.57661	0.53272	0.51941	0.55503	0.52631	0.53888	0.50757	0.52736	0.53922	0.56822	0.63475	0.62504	0.66156
558.25	0.58311	0.5824	0.52792	0.5234	0.55319	0.52966	0.53883	0.51022	0.52643	0.53616	0.56676	0.63589	0.62789	0.66236
558.3	0.58899	0.58817	0.5277	0.52521	0.55177	0.53646	0.53629	0.51156	0.52447	0.53286	0.56561	0.63636	0.62905	0.66306
558.35	0.59157	0.59139	0.52856	0.52339	0.55034	0.54331	0.53432	0.51392	0.52176	0.52554	0.56348	0.63818	0.62847	0.65878
558.4	0.59264	0.59271	0.52796	0.52289	0.5493	0.5475	0.53173	0.51567	0.52008	0.51764	0.5643	0.63915	0.62697	0.65622
558.45	0.59083	0.59093	0.52537	0.52495	0.54683	0.54504	0.52931	0.5156	0.52003	0.51071	0.56539	0.64222	0.62921	0.65256
558.5	0.58882	0.58489	0.523	0.52882	0.54591	0.54296	0.5296	0.51497	0.52014	0.50715	0.56541	0.64414	0.63256	0.65038
558.55	0.58977	0.5805	0.52214	0.53234	0.54622	0.54083	0.53042	0.51258	0.51806	0.50149	0.56265	0.64464	0.63391	0.64943
558.6	0.5888	0.57736	0.52664	0.53682	0.54773	0.53773	0.53097	0.51063	0.51625	0.49822	0.55875	0.64684	0.63599	0.64638
558.65	0.58582	0.5754	0.53032	0.53912	0.54933	0.53421	0.53141	0.50986	0.51554	0.4984	0.55849	0.64799	0.63893	0.63988
558.7	0.58317	0.57776	0.53549	0.54072	0.55228	0.53547	0.53372	0.50954	0.51588	0.50234	0.5611	0.64532	0.63943	0.63907
558.75	0.58045	0.57873	0.54391	0.54585	0.55826	0.53739	0.53484	0.5115	0.51204	0.50828	0.56084	0.64125	0.63755	0.63744
558.8	0.57757	0.57799	0.55511	0.55087	0.56202	0.53824	0.5346	0.51105	0.50983	0.51385	0.55913	0.63828	0.63557	0.63768
558.85	0.57577	0.57513	0.56332	0.55452	0.56352	0.5382	0.53201	0.51197	0.51244	0.51937	0.55673	0.63418	0.63652	0.63707
558.9	0.5735	0.57224	0.57016	0.55444	0.56608	0.5396	0.52992	0.51223	0.51425	0.52246	0.55523	0.62946	0.63852	0.63654
558.95	0.57531	0.5708	0.57425	0.55041	0.56736	0.54026	0.53011	0.50973	0.51786	0.52844	0.55394	0.62958	0.6405	0.63392
559	0.57627	0.57034	0.57722	0.54703	0.57026	0.54041	0.53236	0.50916	0.52622	0.53516	0.55233	0.63378	0.64006	0.63414
559.05	0.57418	0.57245	0.5812	0.54697	0.57198	0.54336	0.53568	0.50909	0.53312	0.54051	0.55118	0.63635	0.64201	0.64048
559.1	0.57501	0.57731	0.58196	0.54619	0.57394	0.54575	0.54012	0.51057	0.53761	0.54459	0.55258	0.63997	0.64606	0.64694
559.15	0.58181	0.58275	0.58171	0.54441	0.57572	0.54822	0.5461	0.5123	0.53956	0.54602	0.55268	0.6398	0.65053	0.65233
559.2	0.5923	0.58801	0.57958	0.54329	0.5769	0.55279	0.55271	0.51483	0.54036	0.54309	0.55176	0.63853	0.6513	0.65518
559.25	0.59916	0.58813	0.57718	0.54117	0.57634	0.55975	0.55767	0.51801	0.54435	0.53812	0.54927	0.63961	0.65083	0.6568
559.3	0.60168	0.586	0.57474	0.53538	0.57532	0.56338	0.55681	0.52171	0.5496	0.53238	0.55022	0.64373	0.64916	0.65446
559.35	0.60117	0.58197	0.57131	0.53213	0.5728	0.56364	0.55473	0.52259	0.55339	0.52462	0.55148	0.64841	0.64511	0.65394
559.4	0.60155	0.58172	0.56377	0.53157	0.57047	0.56357	0.55326	0.51897	0.55679	0.51792	0.55296	0.651	0.64205	0.65434
559.45	0.60227	0.57818	0.55664	0.52962	0.56938	0.56159	0.55354	0.51579	0.55781	0.51442	0.5495	0.65653	0.64634	0.65283
559.5	0.60482	0.57408	0.55007	0.5262	0.57006	0.56027	0.55356	0.51377	0.55814	0.51241	0.54637	0.66379	0.64865	0.64969
559.55	0.60828	0.57529	0.54879	0.52162	0.57184	0.55689	0.55194	0.51144	0.55751	0.50813	0.54459	0.6679	0.64908	0.64878
559.6	0.61057	0.57837	0.5507	0.51943	0.57433	0.55599	0.55073	0.51156	0.55792	0.50779	0.54391	0.6698	0.64628	0.64308
559.65	0.6142	0.5812	0.55005	0.51955	0.57825	0.55396	0.54981	0.51331	0.55398	0.50886	0.54485	0.66771	0.63899	0.63463
559.7	0.61524	0.58334	0.54763	0.52127	0.57959	0.55459	0.54995	0.51535	0.54767	0.50879	0.54632	0.66449	0.62838	0.62996
559.75	0.61292	0.58142	0.5472	0.52457	0.57834	0.55475	0.54967	0.52011	0.54032	0.50969	0.54975	0.66278	0.62138	0.62941
559.8	0.60982	0.57957	0.54656	0.52871	0.5724	0.55715	0.54764	0.52412	0.53983	0.51085	0.55634	0.66338	0.61677	0.62917
559.85	0.60638	0.58071	0.54802	0.5341	0.56786	0.56029	0.54447	0.5284	0.54156	0.51157	0.5622	0.66014	0.61435	0.62715
559.9	0.60513	0.58378	0.5514	0.53873	0.56544	0.56271	0.54331	0.52907	0.54023	0.51112	0.56955	0.65548	0.60818	0.62235
559.95	0.60397	0.58617	0.55817	0.54176	0.56195	0.56215	0.542	0.52759	0.54302	0.51451	0.57637	0.65229	0.60473	0.61989
560	0.5981	0.58971	0.56359	0.54412	0.5613	0.56128	0.5401	0.52948	0.54625	0.51875	0.58061	0.64932	0.60204	0.62144
560.05	0.5913	0.59057	0.56753	0.54643	0.55901	0.56351	0.53902	0.53154	0.54564	0.52417	0.58153	0.6446	0.60274	0.62385
560.1	0.59014	0.58684	0.56863	0.54767	0.55735	0.56591	0.54004	0.53259	0.54553	0.52741	0.58314	0.63884	0.60411	0.62887
560.15	0.59225	0.57969	0.57066	0.54895	0.55566	0.56694	0.54292	0.53269	0.54569	0.52778	0.58403	0.63412	0.60619	0.63782
560.2	0.59231	0.57292	0.57315	0.55135	0.55634	0.5676	0.54698	0.53314	0.54822	0.52954	0.586	0.63353	0.61019	0.64805
560.25	0.58999	0.56595	0.57486	0.55321	0.55593	0.56821	0.54954	0.5343	0.55177	0.53213	0.58732	0.63464	0.61069	0.6555
560.3	0.58777	0.56162	0.57371	0.55659	0.55806	0.56906	0.5493	0.52921	0.55249	0.53401	0.58832	0.6351	0.60905	0.65664
560.35	0.58697	0.55969	0.57107	0.5597	0.5591	0.57021	0.54761	0.52077	0.54947	0.53459	0.58584	0.63311	0.60901	0.6609
560.4	0.58716	0.55915	0.56648	0.56152	0.56079	0.57163	0.54929	0.51204	0.54678	0.53659	0.58353	0.63151	0.61596	0.66063
560.45	0.58649	0.55578	0.56558	0.56124	0.56423	0.56977	0.5505	0.51098	0.54328	0.53866	0.58142	0.63474	0.62426	0.66393
560.5	0.58603	0.55645	0.56273	0.56272	0.57058	0.5664	0.55085	0.51041	0.53989	0.53868	0.57886	0.63732	0.63124	0.66272
560.55	0.5871	0.56036	0.56084	0.56369	0.57588	0.56239	0.55337	0.51095	0.5379	0.53735	0.5752	0.63757	0.63836	0.66105
560.6	0.58673	0.56315	0.55796	0.56518	0.57717	0.55807	0.55674	0.5135	0.5363	0.5367	0.5719	0.63677	0.64224	0.65709
560.65	0.58529	0.56621	0.55377	0.56738	0.58053	0.55279	0.56087	0.51417	0.5318	0.53301	0.56869	0.63775	0.64414	0.65305
560.7	0.57972	0.56995	0.55121	0.57147	0.58095	0.55103	0.56517	0.51783	0.53031	0.5291	0.56913	0.64116	0.64747	0.65582
560.75	0.57594	0.57453	0.55314	0.57395	0.58141	0.55057	0.5658	0.52411	0.5318	0.52882	0.57197	0.64516	0.65318	0.65828
560.8	0.57552	0.58187	0.55396	0.5738	0.58301	0.549	0.56222	0.52813	0.53436	0.5271	0.57646	0.64739	0.65877	0.65473
560.85	0.57604	0.5872	0.55482	0.57325	0.58439	0.54513	0.56135	0.52876	0.53664	0.52531	0.57928	0.64539	0.66408	0.64761
560.9	0.57805	0.59117	0.55534	0.57131	0.58596	0.54115	0.5616	0.52974	0.53842	0.5242	0.58427	0.64396	0.66635	0.64136
560.95	0.57884	0.59354	0.55829	0.56904	0.58843	0.53955	0.56047	0.5323	0.54342	0.52742	0.58734	0.64327	0.6682	0.63505
561	0.58072	0.59651	0.55681	0.56689	0.59003	0.54437	0.55998	0.53464	0.54483	0.53154	0.58704	0.643	0.66874	0.6293
561.05	0.58513	0.5989	0.55658	0.56514	0.58843	0.55005	0.56002	0.53667	0.54464	0.53321	0.58545	0.63979	0.66581	0.63107
561.1	0.59085	0.59957	0.5582	0.56238	0.58512	0.55275	0.56271	0.53659	0.54735	0.53113	0.5864	0.63708	0.66249	0.64059
561.15	0.59398	0.5981	0.56093	0.55862	0.58406	0.55335	0.56492	0.53671	0.5488	0.52728	0.58824	0.63584	0.65991	0.64585
561.2	0.599	0.59683	0.56348	0.5553	0.58447	0.55739	0.56794	0.53741	0.55042	0.52478	0.58849	0.63573	0.65691	0.6475
561.25	0.60488	0.59468	0.56426	0.55134	0.58315	0.56236	0.56866	0.53668	0.55332	0.52487	0.58803	0.63331	0.65048	0.64859
561.3	0.60989	0.59286	0.56325	0.54781	0.58523	0.56755	0.56796	0.53344	0.55467	0.52506	0.58718	0.62999	0.64572	0.64888
561.35	0.61418	0.59058	0.56381	0.54509	0.58712	0.56944	0.56761	0.53253	0.55444	0.52374	0.58509	0.62708	0.64361	0.64741
561.4	0.61746	0.5891	0.56718	0.54357	0.58772	0.57049	0.56916	0.53344	0.55382	0.52631	0.58591	0.62391	0.64054	0.64621
561.45	0.6147	0.5882	0.56854	0.53989	0.58871	0.57029	0.57038	0.53646	0.55132	0.52662	0.58591	0.62351	0.63408	0.64661
561.5	0.61344	0.58941	0.56569	0.53896	0.59093	0.57148	0.57185	0.53718	0.54845	0.52574	0.5845	0.61848	0.62992	0.64396
561.55	0.61382	0.58784	0.56427	0.53772	0.59255	0.57018	0.5726	0.53861	0.54802	0.52493	0.58441	0.61779	0.62878	0.64313
561.6	0.61025	0.58612	0.56261	0.53535	0.59284	0.5649	0.57071	0.53944	0.54574	0.52511	0.58405	0.62181	0.62554	0.64327
561.65	0.60599	0.58544	0.5609	0.53481	0.5969	0.56157	0.57021	0.539	0.54311	0.52435	0.58613	0.62835	0.62244	0.64824
561.7	0.60257	0.58516	0.56153	0.53562	0.5988	0.55918	0.56659	0.54145	0.54422	0.52567	0.59141	0.63545	0.62436	0.65456
561.75	0.60248	0.58408	0.56231	0.53542	0.60031	0.55531	0.56223	0.54088	0.54559	0.52988	0.5958	0.64235	0.62742	0.65322
561.8	0.60323	0.58422	0.55828	0.53733	0.60255	0.55175	0.55868	0.5379	0.54518	0.53284	0.59876	0.64393	0.62725	0.64575
561.85	0.60414	0.57975	0.55369	0.54125	0.60129	0.55042	0.55502	0.53222	0.54558	0.53448	0.60012	0.64296	0.62495	0.63828
561.9	0.60296	0.57617	0.54638	0.54327	0.59964	0.5516	0.55119	0.52835	0.54583	0.5342	0.60145	0.64171	0.62005	0.63413
561.95	0.60144	0.574	0.53768	0.54518	0.59768	0.55312	0.54759	0.52512	0.54563	0.53481	0.60014	0.64154	0.61639	0.63322
562	0.59597	0.57353	0.5286	0.5481	0.59241	0.55304	0.54198	0.52128	0.54351	0.53279	0.5982	0.64044	0.61325	0.63619
562.05	0.59194	0.57104	0.52244	0.54884	0.58502	0.55098	0.5377	0.5176	0.54406	0.52958	0.59411	0.63797	0.61087	0.64487
562.1	0.58938	0.56759	0.51883	0.54737	0.57773	0.54903	0.53576	0.51407	0.54585	0.52552	0.59047	0.6386	0.61096	0.6532
562.15	0.5861	0.56511	0.51912	0.54714	0.57463	0.5495	0.53301	0.51159	0.54805	0.52268	0.58728	0.63814	0.6111	0.6573
562.2	0.58522	0.56277	0.52082	0.54835	0.57132	0.55069	0.53127	0.50851	0.5496	0.52094	0.58405	0.63963	0.61346	0.66359
562.25	0.58376	0.56152	0.52429	0.54793	0.5693	0.55046	0.5302	0.50822	0.5524	0.52146	0.58428	0.64249	0.61703	0.66803
562.3	0.58396	0.56559	0.53091	0.54904	0.57156	0.54934	0.52994	0.51134	0.55344	0.52224	0.58331	0.64461	0.62031	0.66853
562.35	0.58587	0.56983	0.53779	0.55243	0.5733	0.54886	0.52919	0.51466	0.55259	0.52464	0.58323	0.64552	0.62391	0.66572
562.4	0.5858	0.57695	0.54527	0.55489	0.57549	0.55081	0.52777	0.51818	0.55226	0.52752	0.58326	0.64571	0.62715	0.66809
562.45	0.58564	0.58195	0.54897	0.55247	0.57873	0.55233	0.52562	0.52188	0.55039	0.52741	0.58301	0.64497	0.62599	0.66748
562.5	0.58904	0.58426	0.55142	0.5523	0.58115	0.55353	0.52504	0.52527	0.54643	0.52587	0.5851	0.64502	0.6286	0.66971
562.55	0.5889	0.58396	0.55339	0.54941	0.58153	0.55338	0.52527	0.52873	0.54462	0.52558	0.58878	0.65222	0.6361	0.67353
562.6	0.58711	0.58426	0.55531	0.54704	0.58128	0.55331	0.528	0.52931	0.54312	0.52664	0.59269	0.66223	0.64047	0.68227
562.65	0.58709	0.58664	0.55714	0.54297	0.58523	0.55551	0.53424	0.53219	0.54431	0.53011	0.59934	0.67106	0.64522	0.69287
562.7	0.58876	0.58956	0.56231	0.54282	0.59103	0.55889	0.53678	0.53586	0.54713	0.53492	0.60308	0.67794	0.65018	0.69915
562.75	0.59074	0.59309	0.56693	0.54413	0.59727	0.56178	0.54017	0.53566	0.54531	0.53821	0.60593	0.68002	0.65301	0.70207
562.8	0.59616	0.59364	0.56672	0.54848	0.60224	0.56683	0.54469	0.53736	0.54469	0.54177	0.60959	0.67653	0.65397	0.70277
562.85	0.60047	0.59144	0.56562	0.55228	0.60647	0.57116	0.54935	0.5403	0.54744	0.54416	0.61412	0.67299	0.65435	0.70276
562.9	0.60134	0.59155	0.56346	0.55368	0.6134	0.5718	0.55409	0.5427	0.54809	0.54627	0.61587	0.66993	0.65366	0.70151
562.95	0.60063	0.59143	0.56367	0.55537	0.61737	0.57335	0.55823	0.5404	0.54925	0.54778	0.61411	0.66819	0.65653	0.7003
563	0.59775	0.58909	0.56482	0.55783	0.61516	0.57091	0.55938	0.53437	0.54805	0.54798	0.61162	0.66674	0.6526	0.6957
563.05	0.59637	0.58507	0.56404	0.55655	0.61171	0.56761	0.56179	0.5284	0.54785	0.54702	0.60919	0.66517	0.64994	0.69358
563.1	0.59321	0.5823	0.5634	0.55308	0.61016	0.56267	0.56619	0.52112	0.54738	0.54548	0.60906	0.66578	0.64884	0.69044
563.15	0.59013	0.57955	0.56365	0.55193	0.6107	0.5573	0.5686	0.51734	0.5482	0.54233	0.60859	0.66728	0.64828	0.68616
563.2	0.59055	0.57727	0.56312	0.55297	0.61195	0.55217	0.57081	0.51757	0.54753	0.53946	0.60874	0.67126	0.64852	0.68156
563.25	0.59324	0.57647	0.56502	0.55396	0.61317	0.54799	0.57054	0.52349	0.54798	0.53843	0.60953	0.67361	0.65053	0.67658
563.3	0.59858	0.57812	0.56834	0.55684	0.6155	0.5429	0.56967	0.52855	0.54819	0.53823	0.6073	0.67319	0.64963	0.66864
563.35	0.60402	0.57888	0.56735	0.55941	0.61757	0.53709	0.5655	0.52905	0.54622	0.53824	0.60646	0.67161	0.64831	0.66607
563.4	0.6069	0.57999	0.56787	0.55989	0.61705	0.5322	0.56379	0.52977	0.54516	0.53631	0.6039	0.67122	0.64559	0.66438
563.45	0.6114	0.57731	0.56532	0.55823	0.61404	0.52711	0.5642	0.52929	0.54376	0.53558	0.60077	0.66798	0.63918	0.66341
563.5	0.61393	0.57568	0.56201	0.55842	0.60781	0.52463	0.5676	0.52895	0.54266	0.53447	0.59763	0.67054	0.64134	0.66822
563.55	0.61213	0.57417	0.56041	0.55694	0.60134	0.52379	0.57183	0.53053	0.54535	0.53889	0.59738	0.67446	0.64519	0.67357
563.6	0.61233	0.57533	0.5629	0.55497	0.60032	0.52531	0.57845	0.53294	0.54755	0.54431	0.59811	0.67914	0.64745	0.68028
563.65	0.61537	0.5799	0.5675	0.55448	0.60361	0.52944	0.58475	0.53839	0.55033	0.54872	0.59989	0.68371	0.64831	0.69077
563.7	0.62021	0.58537	0.57271	0.55991	0.60606	0.53554	0.58651	0.54304	0.55127	0.55187	0.59989	0.68392	0.65143	0.69702
563.75	0.62475	0.59279	0.57724	0.56474	0.60657	0.54341	0.58954	0.54561	0.5508	0.55263	0.60071	0.67834	0.65135	0.70022
563.8	0.63218	0.59954	0.58085	0.56933	0.60887	0.55197	0.59366	0.54593	0.55222	0.55753	0.60209	0.67121	0.65071	0.69999
563.85	0.63401	0.60698	0.58517	0.5723	0.61166	0.55959	0.59523	0.54383	0.55398	0.56257	0.60153	0.66441	0.65104	0.69632
563.9	0.6322	0.61142	0.58519	0.57154	0.61001	0.56341	0.59748	0.53912	0.55526	0.56783	0.60113	0.66078	0.6535	0.69315
563.95	0.62741	0.61379	0.58363	0.56904	0.60364	0.56867	0.59889	0.53318	0.55799	0.56967	0.60032	0.65756	0.65457	0.68361
564	0.62513	0.61432	0.58172	0.56802	0.59819	0.57034	0.59831	0.52665	0.55821	0.56774	0.5983	0.65262	0.65016	0.67246
564.05	0.62266	0.61395	0.57837	0.56515	0.59816	0.57167	0.59909	0.51973	0.55891	0.56029	0.59722	0.64702	0.64648	0.66821
564.1	0.61868	0.61104	0.5748	0.56068	0.59829	0.57119	0.59981	0.51424	0.55885	0.55149	0.59594	0.64435	0.64783	0.66538
564.15	0.61505	0.60584	0.56979	0.56093	0.59771	0.56987	0.59748	0.51864	0.55797	0.545	0.59187	0.64386	0.64851	0.65952
564.2	0.61328	0.6043	0.56532	0.56426	0.59735	0.57281	0.5946	0.52289	0.5569	0.53846	0.58719	0.6469	0.64963	0.65543
564.25	0.61201	0.6029	0.5625	0.56804	0.59682	0.57371	0.58947	0.52527	0.5567	0.53187	0.58318	0.64898	0.65022	0.65521
564.3	0.61156	0.59889	0.55828	0.57155	0.59726	0.57194	0.58402	0.5276	0.55823	0.52841	0.57899	0.64803	0.64855	0.65605
564.35	0.61123	0.59618	0.55456	0.57378	0.59727	0.56988	0.57891	0.529	0.56014	0.52844	0.5751	0.64772	0.64719	0.66236
564.4	0.61402	0.59077	0.55523	0.57613	0.59709	0.5697	0.57714	0.53493	0.56519	0.53011	0.57155	0.65059	0.64832	0.66646
564.45	0.61665	0.58571	0.55554	0.57927	0.59868	0.56953	0.57678	0.54173	0.57087	0.53245	0.56891	0.6531	0.65073	0.67187
564.5	0.61685	0.58275	0.55671	0.58205	0.6018	0.56884	0.57563	0.54835	0.57373	0.53522	0.56794	0.6586	0.65789	0.67623
564.55	0.61591	0.58106	0.56067	0.58107	0.60651	0.56786	0.57483	0.55337	0.57482	0.53835	0.5727	0.66527	0.66412	0.67867
564.6	0.61614	0.58141	0.56276	0.57877	0.61072	0.56685	0.57479	0.55905	0.57756	0.53981	0.57606	0.67291	0.6684	0.68303
564.65	0.61963	0.5843	0.56686	0.58166	0.6148	0.56618	0.57513	0.56451	0.58087	0.54024	0.58048	0.67854	0.67097	0.68782
564.7	0.62482	0.58775	0.57065	0.58359	0.6162	0.56576	0.57548	0.56762	0.58171	0.54262	0.58709	0.67991	0.67444	0.68975
564.75	0.62715	0.58943	0.57292	0.58581	0.61508	0.56547	0.57507	0.56796	0.5822	0.54555	0.59527	0.67828	0.6722	0.69369
564.8	0.62949	0.59133	0.57293	0.58531	0.61234	0.56375	0.57492	0.56388	0.58356	0.55268	0.6051	0.67819	0.67482	0.69668
564.85	0.63087	0.59426	0.57134	0.58464	0.60589	0.56316	0.57495	0.55998	0.58393	0.55947	0.6125	0.67862	0.67646	0.69736
564.9	0.63191	0.5962	0.56947	0.58112	0.60023	0.55973	0.57804	0.55649	0.58492	0.5634	0.62061	0.67924	0.67668	0.69907
564.95	0.63398	0.59765	0.5712	0.58017	0.59727	0.55957	0.58144	0.55148	0.58388	0.56492	0.62695	0.67929	0.67635	0.69656
565	0.63527	0.59832	0.57257	0.58004	0.59648	0.55608	0.58526	0.54426	0.58124	0.56268	0.63061	0.68011	0.67664	0.69939
565.05	0.63343	0.59653	0.57409	0.57838	0.59419	0.54979	0.58873	0.53713	0.58235	0.56158	0.63676	0.68379	0.67679	0.70877
565.1	0.62796	0.59536	0.57925	0.57819	0.59177	0.54683	0.59264	0.53524	0.58642	0.56252	0.6411	0.68999	0.6822	0.71088
565.15	0.62457	0.59873	0.58827	0.58158	0.59307	0.55	0.59689	0.53633	0.5918	0.56732	0.6399	0.6949	0.68738	0.70731
565.2	0.62571	0.60414	0.59683	0.58569	0.59969	0.55748	0.59959	0.53101	0.597	0.56687	0.63956	0.69806	0.68898	0.70549
565.25	0.62914	0.60676	0.60557	0.58869	0.60503	0.56271	0.59927	0.52624	0.60018	0.56775	0.64015	0.69528	0.68604	0.7013
565.3	0.63304	0.60431	0.6135	0.58693	0.60757	0.56566	0.59656	0.52672	0.60438	0.57158	0.63937	0.69105	0.68375	0.70428
565.35	0.63794	0.60229	0.62071	0.58385	0.61028	0.56969	0.59509	0.53021	0.60716	0.57132	0.63844	0.69165	0.68155	0.70275
565.4	0.64279	0.59711	0.62502	0.58183	0.61293	0.57507	0.59061	0.53528	0.60913	0.57014	0.63841	0.69511	0.68366	0.69836
565.45	0.6446	0.59547	0.62795	0.57971	0.61699	0.57863	0.58477	0.54153	0.60939	0.57198	0.63722	0.6989	0.68409	0.69183
565.5	0.64655	0.59637	0.63255	0.57708	0.6224	0.58234	0.57887	0.54624	0.60769	0.57116	0.63289	0.70171	0.68341	0.68604
565.55	0.64921	0.60063	0.63629	0.57345	0.62469	0.58538	0.57391	0.55056	0.60463	0.56712	0.62882	0.70221	0.68129	0.68043
565.6	0.65028	0.60163	0.63661	0.57186	0.62294	0.58576	0.56992	0.55466	0.6024	0.56352	0.62197	0.69887	0.67949	0.67617
565.65	0.64949	0.60137	0.63668	0.57487	0.62067	0.58759	0.56558	0.55829	0.59869	0.56111	0.61604	0.69287	0.67869	0.67634
565.7	0.64751	0.5994	0.6337	0.57709	0.61522	0.58736	0.56168	0.56035	0.59287	0.5594	0.61452	0.68832	0.67817	0.68124
565.75	0.64333	0.59748	0.62625	0.57751	0.60953	0.58702	0.55623	0.56392	0.58809	0.55849	0.6131	0.68604	0.67687	0.68059
565.8	0.63923	0.59992	0.61782	0.57613	0.60334	0.58642	0.55377	0.56716	0.58472	0.55946	0.6099	0.68054	0.67588	0.67404
565.85	0.6384	0.60194	0.61016	0.57568	0.60105	0.58553	0.55154	0.56758	0.57752	0.56105	0.60313	0.67495	0.67309	0.66746
565.9	0.63763	0.60086	0.60496	0.57573	0.60022	0.58285	0.55235	0.56502	0.57043	0.55925	0.59814	0.67053	0.6745	0.66952
565.95	0.63562	0.59662	0.60006	0.57701	0.59782	0.57956	0.55426	0.55989	0.5663	0.55948	0.5951	0.67075	0.68038	0.67396
566	0.63184	0.59669	0.59347	0.57927	0.59588	0.57327	0.55761	0.5554	0.56617	0.56135	0.59249	0.67158	0.68459	0.68002
566.05	0.6302	0.59787	0.59389	0.58374	0.59448	0.57014	0.56226	0.55126	0.5709	0.5642	0.59079	0.66996	0.68517	0.68587
566.1	0.62769	0.60292	0.59709	0.58876	0.59661	0.57177	0.56775	0.54752	0.57342	0.56735	0.58831	0.66716	0.68528	0.6875
566.15	0.62853	0.60842	0.59816	0.59312	0.5989	0.57462	0.57139	0.54164	0.57446	0.57195	0.58732	0.66324	0.68293	0.68316
566.2	0.63125	0.60852	0.59714	0.59619	0.60107	0.57277	0.57205	0.53299	0.57443	0.57591	0.58683	0.65907	0.67483	0.68015
566.25	0.63222	0.60658	0.59709	0.59905	0.59807	0.57114	0.57297	0.52638	0.57182	0.57794	0.58867	0.65649	0.66769	0.67889
566.3	0.63289	0.60132	0.59544	0.59739	0.59059	0.5698	0.57384	0.52324	0.56964	0.57761	0.58973	0.65727	0.66401	0.67806
566.35	0.63076	0.59643	0.59242	0.5943	0.58294	0.57014	0.57352	0.52173	0.56711	0.57408	0.59173	0.66053	0.66023	0.66942
566.4	0.62776	0.59668	0.58883	0.58941	0.57804	0.57045	0.57345	0.51934	0.56513	0.57294	0.59341	0.66653	0.65767	0.66177
566.45	0.62664	0.59921	0.59037	0.58696	0.57893	0.57193	0.57166	0.51881	0.56318	0.57266	0.59035	0.66946	0.65072	0.65583
566.5	0.62673	0.60006	0.59228	0.58606	0.57912	0.57282	0.5711	0.51926	0.56002	0.56772	0.58614	0.66997	0.64457	0.65604
566.55	0.62325	0.59833	0.59064	0.58485	0.57882	0.57228	0.56903	0.51877	0.5561	0.56431	0.58286	0.66848	0.64117	0.65339
566.6	0.61568	0.59269	0.58804	0.58131	0.57481	0.57208	0.56568	0.51772	0.55343	0.56162	0.5798	0.66879	0.64203	0.65062
566.65	0.60773	0.58818	0.58516	0.57827	0.57325	0.57192	0.56385	0.51802	0.55307	0.55974	0.57961	0.67008	0.64023	0.65556
566.7	0.60127	0.5848	0.58327	0.57461	0.57356	0.57083	0.56528	0.52176	0.55125	0.55722	0.58199	0.67387	0.63726	0.65603
566.75	0.5952	0.58373	0.58019	0.5701	0.57795	0.57174	0.56701	0.52543	0.55144	0.55488	0.58348	0.68076	0.63505	0.65013
566.8	0.59263	0.58358	0.57908	0.56928	0.58264	0.57182	0.57158	0.52653	0.5497	0.55278	0.58439	0.68285	0.63324	0.64554
566.85	0.59315	0.58256	0.58084	0.57008	0.5928	0.57107	0.57329	0.52434	0.54838	0.54987	0.58582	0.68912	0.63473	0.64553
566.9	0.59282	0.5829	0.58449	0.57186	0.60109	0.56912	0.57697	0.52494	0.54834	0.54465	0.59086	0.6953	0.64162	0.65297
566.95	0.59395	0.58633	0.5872	0.57385	0.60969	0.5666	0.57953	0.52831	0.55253	0.54139	0.59737	0.70085	0.64703	0.65734
567	0.59779	0.59293	0.58816	0.57581	0.61756	0.56471	0.58263	0.53068	0.55725	0.53884	0.60243	0.70346	0.64878	0.6597
567.05	0.6003	0.59791	0.58948	0.5782	0.62575	0.56202	0.58212	0.5328	0.56189	0.53492	0.60633	0.70236	0.65043	0.66198
567.1	0.60188	0.6038	0.58851	0.57919	0.63329	0.5597	0.57993	0.5325	0.56564	0.5352	0.60957	0.70091	0.65393	0.6656
567.15	0.60524	0.60883	0.58858	0.58187	0.63903	0.55835	0.57707	0.53157	0.57045	0.53609	0.61171	0.70041	0.6566	0.66354
567.2	0.60836	0.61476	0.59082	0.58333	0.64276	0.55833	0.5763	0.53303	0.57675	0.53915	0.61019	0.69931	0.65658	0.66448
567.25	0.6103	0.62193	0.59432	0.58411	0.64496	0.56194	0.57697	0.53675	0.57741	0.54	0.6098	0.69919	0.6596	0.66609
567.3	0.61432	0.63019	0.59426	0.57984	0.64556	0.56547	0.57577	0.54106	0.57931	0.54266	0.60913	0.69774	0.66134	0.66743
567.35	0.6174	0.63841	0.59287	0.57432	0.6469	0.56688	0.5736	0.54484	0.58261	0.5455	0.60915	0.69544	0.66038	0.67118
567.4	0.62045	0.6476	0.5911	0.57126	0.65019	0.57047	0.57219	0.54496	0.58639	0.54926	0.60557	0.69353	0.65855	0.67348
567.45	0.62306	0.64931	0.59211	0.57043	0.65279	0.573	0.56943	0.54366	0.58948	0.55334	0.59854	0.68896	0.65838	0.67593
567.5	0.62644	0.64906	0.59201	0.566	0.64803	0.575	0.56831	0.54696	0.59188	0.55757	0.59625	0.68538	0.66086	0.68205
567.55	0.62847	0.64773	0.59186	0.55949	0.6424	0.57781	0.56788	0.54892	0.59178	0.56215	0.59593	0.68133	0.66182	0.68361
567.6	0.63102	0.64696	0.59221	0.55557	0.63172	0.58078	0.56911	0.55029	0.5927	0.56611	0.59692	0.67908	0.66119	0.68276
567.65	0.63449	0.64504	0.59306	0.55502	0.62459	0.5835	0.57394	0.55099	0.59376	0.56975	0.60075	0.67862	0.654	0.68354
567.7	0.63461	0.64138	0.59358	0.55676	0.61896	0.58598	0.57872	0.5505	0.59053	0.56861	0.60349	0.68019	0.64755	0.67881
567.75	0.6342	0.63474	0.59149	0.56064	0.61427	0.58709	0.58121	0.54918	0.58736	0.56621	0.60799	0.68411	0.6439	0.67625
567.8	0.63118	0.62624	0.58847	0.56569	0.60761	0.58356	0.58332	0.54676	0.5834	0.56465	0.61375	0.68561	0.64198	0.6777
567.85	0.62679	0.61902	0.58539	0.57023	0.6019	0.57902	0.58487	0.54629	0.58081	0.56245	0.62025	0.68882	0.6432	0.67477
567.9	0.62441	0.61417	0.5834	0.57579	0.59661	0.57538	0.58586	0.54819	0.5786	0.56009	0.62446	0.69099	0.64341	0.66961
567.95	0.62538	0.61073	0.57911	0.57969	0.59493	0.57434	0.58625	0.54791	0.57725	0.55849	0.62601	0.69112	0.64109	0.66287
568	0.62469	0.60699	0.57198	0.58169	0.5946	0.57477	0.58668	0.54405	0.57452	0.5577	0.62457	0.6889	0.64119	0.66152
568.05	0.6208	0.6034	0.56441	0.58528	0.59545	0.57286	0.58719	0.54137	0.57156	0.55694	0.62189	0.68614	0.64557	0.66441
568.1	0.61725	0.60173	0.55966	0.58696	0.59548	0.57322	0.58857	0.53986	0.56968	0.55851	0.6206	0.68626	0.6503	0.66998
568.15	0.61335	0.59755	0.55891	0.58968	0.59688	0.57271	0.59019	0.53987	0.57067	0.56194	0.6184	0.68628	0.65504	0.67703
568.2	0.60971	0.59776	0.56015	0.59426	0.59974	0.57377	0.59232	0.54247	0.57446	0.56829	0.61401	0.68705	0.65615	0.68749
568.25	0.60879	0.59781	0.56053	0.59854	0.6062	0.57325	0.59282	0.54532	0.57628	0.57382	0.61048	0.69002	0.65902	0.69424
	0.61066	0.59898	0.56027	0.60373	0.61272	0.57056	0.5942	0.54462	0.57864	0.58111	0.60834	0.691	0.66047	0.70344
