# Supplementary material for: Solar-driven highly selective conversion of glycerol to dihydroxyacetone using surface atom engineered BiVO4 photoanodes
Source: Nat Commun. 2024 Jun 28;15:5475. doi: 10.1038/s41467-024-49662-7 (PMC11213950; doi:10.1038/s41467-024-49662-7)
Supplement: Supplementary file 3 — Source Data [file 41467_2024_49662_MOESM3_ESM.zip › Supplementary Information/ncomms-Supplementary Fig. 12-source-data.xlsx]

## Sheet: Sheet1
Supplementary Fig. 12
Data 1		Data 2		Data 3		Data 4		Data 5		Data 6		Data 7							Data 8							Data 9
Parameter x	Parameter y	Parameter x	Parameter y	Parameter x	Parameter y	Parameter x	Parameter y	Parameter x	Parameter y	Parameter x	Parameter y	Parameter x	Parameter y						Parameter x	Parameter y						Parameter x	Parameter y
168.9	19555.4	168.98	24790.6	169.01	25581.3	540.9	36082.7	540.88	31115.2	540.8	34377.2	540	35708.9	35736.7	35708.9	35736.7	35708.9	35708.9	540.08	80490.1	80524.8	80490.1	80524.8	80490.1	80490.1	540.16	123900	123919	123900	123919	123900	123900
168.8	19434.2	168.88	24527.7	168.91	25516.3	540.8	35928.2	540.78	30861.3	540.7	34149.3	539.9	35766.7	35703.2	35674.8	35703.2	35674.8	35674.8	539.98	80405.5	80488.5	80453.1	80488.5	80453.1	80453.1	540.06	123698	123874	123855	123874	123855	123855
168.7	19293.7	168.78	24464.2	168.81	25370.5	540.7	35988.5	540.68	31001.2	540.6	34210.2	539.8	35355	35669.7	35640.8	35669.7	35640.8	35640.8	539.88	80516.3	80452.2	80416.1	80452.2	80416.1	80416.1	539.96	123709	123830	123810	123830	123810	123810
168.6	19301.6	168.68	24211.5	168.71	25296.9	540.6	35822.9	540.58	30709.2	540.5	34117.1	539.7	35659.6	35636.2	35606.7	35636.2	35606.7	35606.7	539.78	80395.2	80415.9	80379.1	80415.9	80379.1	80379.1	539.86	123656	123786	123765	123786	123765	123765
168.5	19083	168.58	24327.8	168.61	25482.1	540.5	35805.6	540.48	30647.6	540.4	34071.5	539.6	35471.3	35602.7	35572.6	35602.7	35572.6	35572.6	539.68	80281.6	80379.7	80342.1	80379.7	80342.1	80342.1	539.76	123539	123741	123721	123741	123721	123721
168.4	19111	168.48	24248.4	168.51	25006	540.4	35946.4	540.38	30811.5	540.3	34043.4	539.5	35248.1	35569.2	35538.6	35569.2	35538.6	35538.6	539.58	80258.6	80343.4	80305.2	80343.4	80305.2	80305.2	539.66	123455	123697	123676	123697	123676	123676
168.3	18963.6	168.38	23980	168.41	24923.5	540.3	35804.7	540.28	30678.3	540.2	34182.4	539.4	35439.3	35535.8	35504.5	35535.8	35504.5	35504.5	539.48	80320.5	80307.2	80268.2	80307.2	80268.2	80268.2	539.56	123395	123652	123631	123652	123631	123631
168.2	18900.6	168.28	24021.3	168.31	25097.7	540.2	35787	540.18	30768.3	540.1	34095.5	539.3	35247.6	35502.4	35470.4	35502.4	35470.4	35470.4	539.38	80373.9	80271.1	80231.2	80271.1	80231.2	80231.2	539.46	123574	123608	123586	123608	123586	123586
168.1	18713.3	168.18	23766.8	168.21	24820.4	540.1	35724.8	540.08	30613.2	540	33903.6	539.2	35289.6	35469	35436.3	35469	35436.3	35436.3	539.28	80248.4	80234.9	80194.2	80234.9	80194.2	80194.2	539.36	123341	123564	123541	123564	123541	123541
168	18512.6	168.08	23811.6	168.11	24616.7	540	35708.9	539.98	30490.1	539.9	33881.1	539.1	35493.5	35435.6	35402.3	35435.6	35402.3	35402.3	539.18	80177	80198.7	80157.2	80198.7	80157.2	80157.2	539.26	123184	123519	123497	123519	123497	123497
167.9	18370.2	167.98	23785	168.01	24321.6	539.9	35766.7	539.88	30405.5	539.8	33899.7	539	35431.9	35402.2	35368.2	35402.2	35368.2	35368.2	539.08	79993	80162.6	80120.2	80162.6	80120.2	80120.2	539.16	123194	123475	123452	123475	123452	123452
167.8	18285.6	167.88	23340.4	167.91	24309.8	539.8	35355	539.78	30516.3	539.7	33698.4	538.9	35205.7	35368.9	35334.1	35368.9	35334.1	35334.1	538.98	79990.6	80126.5	80083.2	80126.5	80083.2	80083.2	539.06	123017	123431	123407	123431	123407	123407
167.7	18151.5	167.78	23275.4	167.81	24087.3	539.7	35659.6	539.68	30395.2	539.6	33709.4	538.8	34966.4	35335.6	35300.1	35335.6	35300.1	35300.1	538.88	79978.7	80090.5	80046.2	80090.5	80046.2	80046.2	538.96	123270	123386	123362	123386	123362	123362
167.6	17860.2	167.68	23296.4	167.71	24010	539.6	35471.3	539.58	30281.6	539.5	33656.2	538.7	35246.5	35302.3	35266	35302.3	35266	35266	538.78	79720	80054.5	80009.2	80054.5	80009.2	80009.2	538.86	123108	123342	123318	123342	123318	123318
167.5	17832.1	167.58	23035.9	167.61	23689.5	539.5	35248.1	539.48	30258.6	539.4	33539.3	538.6	35076	35269.1	35231.9	35269.1	35231.9	35231.9	538.68	79792.6	80018.5	79972.3	80018.5	79972.3	79972.3	538.76	122843	123298	123273	123298	123273	123273
167.4	17833.4	167.48	22937	167.51	23428.6	539.4	35439.3	539.38	30320.5	539.3	33454.7	538.5	34895.8	35235.8	35197.9	35235.8	35197.9	35197.9	538.58	79786.6	79982.5	79935.3	79982.5	79935.3	79935.3	538.66	122927	123254	123228	123254	123228	123228
167.3	17507.5	167.38	22668.8	167.41	23351.2	539.3	35247.6	539.28	30373.9	539.2	33395.2	538.4	34685.3	35202.6	35163.8	35202.6	35163.8	35163.8	538.48	79638.7	79946.6	79898.3	79946.6	79898.3	79898.3	538.56	122830	123210	123183	123210	123183	123183
167.2	17388.2	167.28	22452	167.31	23360.1	539.2	35289.6	539.18	30248.4	539.1	33574.3	538.3	34461.7	35169.4	35129.7	35169.4	35129.7	35129.7	538.38	79506	79910.7	79861.3	79910.7	79861.3	79861.3	538.46	122976	123165	123138	123165	123138	123138
167.1	17046.8	167.18	22419.5	167.21	23026	539.1	35493.5	539.08	30177	539	33340.9	538.2	34709.5	35136.3	35095.7	35136.3	35095.7	35095.7	538.28	79419.4	79874.8	79824.3	79874.8	79824.3	79824.3	538.36	122578	123121	123094	123121	123094	123094
167	17019.1	167.08	22133.5	167.11	23012.4	539	35431.9	538.98	29993	538.9	33184.4	538.1	34637.4	35103.2	35061.6	35103.2	35061.6	35061.6	538.18	79463.3	79839	79787.3	79839	79787.3	79787.3	538.26	122383	123077	123049	123077	123049	123049
166.9	16577.1	166.98	22056.5	167.01	22818.1	538.9	35205.7	538.88	29990.6	538.8	33194.1	538	34593.3	35070.1	35027.5	35070.1	35027.5	35027.5	538.08	79333.3	79803.2	79750.3	79803.2	79750.3	79750.3	538.16	122486	123033	123004	123033	123004	123004
166.8	16505.5	166.88	21619.5	166.91	22547.2	538.8	34966.4	538.78	29978.7	538.7	33016.6	537.9	34565.1	35037.1	34993.5	35037.1	34993.5	34993.5	537.98	79172	79767.5	79713.3	79767.5	79713.3	79713.3	538.06	122552	122989	122959	122989	122959	122959
166.7	16253.8	166.78	21462.3	166.81	22475.4	538.7	35246.5	538.68	29720	538.6	33269.7	537.8	34370.5	35004.1	34959.4	35004.1	34959.4	34959.4	537.88	79288	79731.8	79676.4	79731.8	79676.4	79676.4	537.96	122307	122945	122914	122945	122914	122914
166.6	16369.8	166.68	21354.8	166.71	22410.1	538.6	35076	538.58	29792.6	538.5	33108.3	537.7	34435.9	34971.1	34925.3	34971.1	34925.3	34925.3	537.78	79025.3	79696.2	79639.4	79696.2	79639.4	79639.4	537.86	122332	122901	122870	122901	122870	122870
166.5	16235.5	166.58	21278.1	166.61	22166.5	538.5	34895.8	538.48	29786.6	538.4	32842.8	537.6	34291.3	34938.2	34891.2	34938.2	34891.2	34891.2	537.68	79040.2	79660.6	79602.4	79660.6	79602.4	79602.4	537.76	122354	122857	122825	122857	122825	122825
166.4	16102.6	166.48	21278.9	166.51	22079.4	538.4	34685.3	538.38	29638.7	538.3	32926.8	537.5	34391.5	34905.3	34857.2	34905.3	34857.2	34857.2	537.58	78914.1	79625.1	79565.4	79625.1	79565.4	79565.4	537.66	122057	122813	122780	122813	122780	122780
166.3	16240.4	166.38	21436.4	166.41	22235.8	538.3	34461.7	538.28	29506	538.2	32829.7	537.4	34268.1	34872.5	34823.1	34872.5	34823.1	34823.1	537.48	78972.4	79589.6	79528.4	79589.6	79528.4	79528.4	537.56	122160	122769	122735	122769	122735	122735
166.2	16363.1	166.28	21511.1	166.31	22480.4	538.2	34709.5	538.18	29419.4	538.1	32976.1	537.3	34201	34839.7	34789.1	34839.7	34789.1	34789.1	537.38	78802.3	79554.2	79491.4	79554.2	79491.4	79491.4	537.46	122244	122725	122691	122725	122691	122691
166.1	16814.7	166.18	21771.1	166.21	22410.1	538.1	34637.4	538.08	29463.3	538	32578.3	537.2	34225.9	34807	34755	34807	34755	34755	537.28	78873.9	79518.8	79454.4	79518.8	79454.4	79454.4	537.36	122065	122681	122646	122681	122646	122646
166	17147.2	166.08	22148.2	166.11	22889	538	34593.3	537.98	29333.3	537.9	32383.1	537.1	33956.4	34774.3	34720.9	34774.3	34720.9	34720.9	537.18	78701.6	79483.5	79417.4	79483.5	79417.4	79417.4	537.26	122030	122637	122601	122637	122601	122601
165.9	17728.1	165.98	22835.4	166.01	23360.3	537.9	34565.1	537.88	29172	537.8	32486.1	537	33848.7	34741.7	34686.8	34741.7	34686.8	34686.8	537.08	78727.5	79448.3	79380.4	79448.3	79380.4	79380.4	537.16	121895	122593	122556	122593	122556	122556
165.8	18238.9	165.88	23584.8	165.91	24080.7	537.8	34370.5	537.78	29288	537.7	32552	536.9	34089.1	34709.1	34652.8	34709.1	34652.8	34652.8	536.98	78554.2	79413.2	79343.4	79413.2	79343.4	79343.4	537.06	122063	122550	122511	122550	122511	122511
165.7	19233.6	165.78	24425.9	165.81	25248.2	537.7	34435.9	537.68	29025.3	537.6	32306.7	536.8	34210.6	34676.6	34618.7	34676.6	34618.7	34618.7	536.88	78745.5	79378.1	79306.5	79378.1	79306.5	79306.5	536.96	121819	122506	122467	122506	122467	122467
165.6	20635.4	165.68	25809.3	165.71	26369.5	537.6	34291.3	537.58	29040.2	537.5	32332.1	536.7	34055	34644.2	34584.6	34644.2	34584.6	34584.6	536.78	78581.5	79343.1	79269.5	79343.1	79269.5	79269.5	536.86	121716	122462	122422	122462	122422	122422
165.5	22406.9	165.58	28005.3	165.61	28245.5	537.5	34391.5	537.48	28914.1	537.4	32354	536.6	33966.9	34611.9	34550.6	34611.8	34550.6	34550.6	536.68	78630.3	79308.2	79232.5	79308.2	79232.5	79232.5	536.76	121671	122419	122377	122419	122377	122377
165.4	25076.2	165.48	30298.8	165.51	30454.3	537.4	34268.1	537.38	28972.4	537.3	32057.1	536.5	33901.6	34579.6	34516.5	34579.6	34516.5	34516.5	536.58	78606.5	79273.4	79195.5	79273.3	79195.5	79195.5	536.66	121816	122375	122332	122375	122332	122332
165.3	28689.7	165.38	33814.4	165.41	33941.2	537.3	34201	537.28	28802.3	537.2	32160.1	536.4	33912.1	34547.4	34482.4	34547.4	34482.4	34482.4	536.48	78356.5	79238.6	79158.5	79238.6	79158.5	79158.6	536.56	121636	122332	122288	122332	122288	122288
165.2	33708.7	165.28	38542	165.31	38542.1	537.2	34225.9	537.18	28873.9	537.1	32243.7	536.3	33964	34515.2	34448.4	34515.2	34448.4	34448.4	536.38	78686.9	79204	79121.5	79204	79121.5	79121.6	536.46	121662	122288	122243	122288	122243	122243
165.1	40741	165.18	45335.1	165.21	45070.7	537.1	33956.4	537.08	28701.6	537	32064.8	536.2	33882.2	34483.2	34414.3	34483.2	34414.3	34414.3	536.28	78649.5	79169.5	79084.5	79169.4	79084.5	79084.6	536.36	121635	122245	122198	122244	122198	122198
165	49648.2	165.08	54572.4	165.11	53346	537	33848.7	536.98	28727.5	536.9	32029.6	536.1	33888.3	34451.3	34380.2	34451.3	34380.2	34380.3	536.18	78692	79135.2	79047.6	79135	79047.6	79047.7	536.26	121558	122201	122153	122201	122153	122153
164.9	61486.8	164.98	66834.6	165.01	64690.2	536.9	34089.1	536.88	28554.2	536.8	31895.3	536	33740.7	34419.5	34346.2	34419.4	34346.2	34346.2	536.08	78607.5	79101	79010.6	79100.7	79010.6	79010.8	536.16	121538	122158	122108	122158	122108	122109
164.8	76024.1	164.88	82156.2	164.91	78945.8	536.8	34210.6	536.78	28745.5	536.7	32063.3	535.9	33766.3	34387.8	34312.1	34387.7	34312.1	34312.2	535.98	78694.3	79067	78973.6	79066.5	78973.6	78974	536.06	121558	122115	122064	122115	122064	122064
164.7	91735	164.78	100697	164.81	95930.3	536.7	34055	536.68	28581.5	536.6	31818.9	535.8	33777	34356.3	34278	34356.1	34278	34278.3	535.88	78508.3	79033.2	78936.6	79032.5	78936.6	78937.2	535.96	121598	122072	122019	122072	122019	122020
164.6	108318	164.68	121709	164.71	117043	536.6	33966.9	536.58	28630.3	536.5	31716.1	535.7	33740.5	34324.9	34243.9	34324.6	34243.9	34244.3	535.78	78450.6	78999.6	78899.6	78998.6	78899.6	78900.6	535.86	121667	122030	121974	122028	121974	121975
164.5	123198	164.58	143826	164.61	138487	536.5	33901.6	536.48	28606.5	536.4	31671.3	535.6	33877.3	34293.8	34209.9	34293.2	34209.9	34210.5	535.68	78461.1	78966.4	78862.6	78964.9	78862.6	78864.2	535.76	121512	121987	121929	121985	121929	121931
164.4	134370	164.48	165125	164.51	160603	536.4	33912.1	536.38	28356.5	536.3	31816.2	535.5	33886.4	34263	34175.8	34261.9	34175.8	34176.9	535.58	78570	78933.7	78825.6	78931.3	78825.6	78828	535.66	121569	121945	121884	121942	121884	121887
164.3	139465	164.38	182227	164.41	178624	536.3	33964	536.28	28686.9	536.2	31636.4	535.4	33956.2	34232.6	34141.8	34230.9	34141.8	34143.5	535.48	78502.3	78901.5	78788.6	78897.9	78788.6	78792.3	535.56	121470	121904	121840	121900	121840	121844
164.2	137398	164.28	191325	164.31	190688	536.2	33882.2	536.18	28649.5	536.1	31662.4	535.3	33745.7	34202.7	34107.7	34199.9	34107.7	34110.4	535.38	78611.7	78870.1	78751.6	78864.6	78751.6	78757.1	535.46	121489	121863	121795	121857	121795	121801
164.1	128680	164.18	192063	164.21	195339	536.1	33888.3	536.08	28692	536	31634.8	535.2	33759.9	34173.5	34073.6	34169.2	34073.6	34077.9	535.28	78376.9	78839.6	78714.6	78831.6	78714.6	78722.6	535.36	121452	121824	121750	121814	121750	121760
164	114616	164.08	183268	164.11	190357	536	33740.7	535.98	28607.5	535.9	31557.6	535.1	33964.6	34145.3	34039.5	34138.6	34039.5	34046.3	535.18	78480.3	78810.4	78677.7	78798.8	78677.7	78689.3	535.26	121535	121786	121705	121772	121705	121719
163.9	97506.6	163.98	166255	164.01	176228	535.9	33766.3	535.88	28694.3	535.8	31538.4	535	33754.1	34118.5	34005.5	34108.2	34005.5	34015.8	535.08	78299.9	78782.9	78640.7	78766.2	78640.7	78657.4	535.16	121540	121750	121661	121730	121661	121681
163.8	80513.9	163.88	144536	163.91	156263	535.8	33777	535.78	28508.3	535.7	31557.8	534.9	33697.6	34093.6	33971.4	34078	33971.4	33987	534.98	78478.6	78757.6	78603.7	78733.8	78603.7	78627.5	535.06	121606	121716	121616	121687	121616	121645
163.7	64882.8	163.78	120991	163.81	132479	535.7	33740.5	535.68	28450.6	535.6	31598.3	534.8	33870.4	34071.4	33937.3	34048	33937.3	33960.7	534.88	78258	78735.1	78566.7	78701.7	78566.7	78600.1	534.96	121518	121687	121571	121645	121571	121612
163.6	52064.5	163.68	97925.4	163.71	108710	535.6	33877.3	535.58	28461.1	535.5	31667.1	534.7	34008.9	34052.7	33903.3	34018.3	33903.3	33937.6	534.78	78560.8	78716.3	78529.7	78669.9	78529.7	78576.1	534.86	121449	121662	121526	121603	121526	121584
163.5	41545.2	163.58	78008.6	163.61	87629.8	535.5	33886.4	535.48	28570	535.4	31511.6	534.6	34074.4	34038.9	33869.2	33988.9	33869.2	33919.2	534.68	78383.9	78702.1	78492.7	78638.4	78492.7	78556.4	534.76	121643	121642	121482	121562	121482	121562
163.4	33720.8	163.48	62052.8	163.51	69457.7	535.4	33956.2	535.38	28502.3	535.3	31569.1	534.5	33851.1	34031.5	33835.1	33959.7	33835.1	33906.9	534.58	78315	78693.6	78455.7	78607.2	78455.7	78542.1	534.66	121344	121630	121437	121520	121437	121547
163.3	28291.5	163.38	49980.6	163.41	55631.6	535.3	33745.7	535.28	28611.7	535.2	31469.6	534.4	33944.1	34032.6	33801.1	33930.8	33801.1	33902.8	534.48	78543.7	78692.2	78418.7	78576.4	78418.7	78534.6	534.56	121614	121628	121392	121479	121392	121541
163.2	24260.5	163.28	40757.3	163.31	45500.7	535.2	33759.9	535.18	28376.9	535.1	31489.2	534.3	34097.3	34044.6	33767	33902.3	33767	33909.3	534.38	78673.6	78699.4	78381.8	78545.9	78381.8	78535.2	534.46	121783	121636	121347	121438	121347	121545
163.1	21615.5	163.18	34347.1	163.21	37651.1	535.1	33964.6	535.08	28480.3	535	31452.5	534.2	34116.1	34070.5	33732.9	33874.1	33733	33929.3	534.28	78722.2	78716.9	78344.8	78515.9	78344.8	78545.8	534.36	121661	121657	121302	121397	121302	121563
163	19420.1	163.08	29810.4	163.11	32323.8	535	33754.1	534.98	28299.9	534.9	31534.8	534.1	34258.5	34113.9	33698.9	33846.3	33698.9	33966.4	534.18	78667	78746.7	78307.8	78486.3	78307.8	78568.1	534.26	121641	121694	121258	121356	121258	121596
162.9	18156.9	162.98	26321.8	163.01	28616.8	534.9	33697.6	534.88	28478.6	534.8	31539.7	534	34373.9	34178.7	33664.8	33818.9	33664.9	34024.4	534.08	78737.9	78790.4	78270.8	78457.2	78270.8	78604	534.16	121808	121749	121213	121316	121213	121646
162.8	16887.5	162.88	24214.7	162.91	25771.9	534.8	33870.4	534.78	28258	534.7	31606.3	533.9	34569.9	34269.4	33630.7	33792	33631	34107.9	533.98	79008.3	78850.3	78233.8	78428.6	78233.9	78655.4	534.06	122037	121824	121168	121276	121168	121716
162.7	16060.2	162.78	22276.6	162.81	23549.1	534.7	34008.9	534.68	28560.8	534.6	31517.6	533.8	34436.4	34391	33596.7	33765.6	33597.1	34221.6	533.88	78991.1	78927.9	78196.8	78400.6	78197	78723.9	533.96	122151	121921	121123	121236	121124	121808
162.6	15234	162.68	20922.6	162.71	22048	534.6	34074.4	534.58	28383.9	534.5	31449.3	533.7	34799	34548.2	33562.6	33739.8	33563.4	34370.2	533.78	79374.9	79025.1	78159.8	78373.2	78160.3	78811.2	533.86	122353	122042	121078	121196	121080	121922
162.5	14599.6	162.58	19657.6	162.61	20928.7	534.5	33851.1	534.48	28315	534.4	31643.1	533.6	35178.6	34746.3	33528.5	33714.6	33530	34558.7	533.68	79222.7	79143.3	78122.8	78346.6	78123.7	78918.6	533.76	122468	122187	121034	121157	121037	122060
162.4	14037	162.48	18681.5	162.51	19817.2	534.4	33944.1	534.38	28543.7	534.3	31343.6	533.5	35311.7	34989.5	33494.4	33690	33497.1	34791.3	533.58	79559.2	79283.3	78085.8	78320.7	78087.6	79046.7	533.66	122686	122357	120989	121119	120996	122221
162.3	13695	162.38	17948.8	162.41	19116.5	534.3	34097.3	534.28	28673.6	534.2	31614.4	533.4	35541	35282	33460.4	33666.2	33465	35071.6	533.48	79572.5	79445.8	78048.9	78295.6	78052.3	79195.6	533.56	122746	122553	120944	121081	120956	122404
162.2	13378.3	162.28	17393.1	162.31	18359.4	534.2	34116.1	534.18	28722.2	534.1	31783.1	533.3	35882.4	35626.9	33426.3	33643.2	33434.1	35402.1	533.38	79677.4	79630.6	78011.9	78271.5	78018.2	79364.6	533.46	122895	122773	120899	121043	120922	122607
162.1	13054.2	162.18	16702.9	162.21	17626.2	534.1	34258.5	534.08	28667	534	31661.1	533.2	36181.2	36025.2	33392.2	33621.2	33405.3	35783.3	533.28	79962.6	79837.1	77974.9	78248.4	77986.4	79552.1	533.36	123022	123017	120854	121006	120894	122827
162	12779.6	162.08	16561	162.11	17217.7	534	34373.9	533.98	28737.9	533.9	31640.6	533.1	36543.6	36477.5	33358.2	33600.1	33379.4	36214.2	533.18	80063.3	80064.6	77937.9	78226.4	77958.3	79755.7	533.26	123211	123284	120810	120970	120876	123058
161.9	12399.3	161.98	16222	162.01	17000.7	533.9	34569.9	533.88	29008.3	533.8	31808	533	36916.2	36980.8	33324.1	33580.2	33358.1	36690.7	533.08	80156.5	80311.6	77900.9	78205.7	77936.1	79971.6	533.16	123431	123574	120765	120934	120875	123294
161.8	12321	161.88	15808.7	161.91	16408.5	533.8	34436.4	533.78	28991.1	533.7	32036.6	532.9	37426	37531.3	33290	33561.6	33343.1	37206.7	532.98	80623.6	80577.1	77863.9	78186.3	77923	80195.6	533.06	123676	123887	120720	120899	120899	123529
161.7	12099.6	161.78	15625	161.81	16214.8	533.7	34799	533.68	29374.9	533.6	32150.6	532.8	38105.1	38123	33256	33544.3	33337.2	37753.4	532.88	80735.4	80860.1	77826.9	78168.6	77923.6	80421.8	532.96	124092	124226	120675	120865	120957	123754
161.6	12006.1	161.68	15239.3	161.71	15856.5	533.6	35178.6	533.58	29222.7	533.5	32352.6	532.7	38824.5	38746.9	33221.9	33528.7	33343.7	38318.3	532.78	80848.6	81161.1	77789.9	78152.6	77944.1	80644.3	532.86	124446	124597	120631	120832	121064	123962
161.5	11989.2	161.58	15102.4	161.61	15761.6	533.5	35311.7	533.48	29559.2	533.4	32467.6	532.6	39294.7	39393.8	33187.8	33514.9	33366.6	38888.1	532.68	81335.1	81481.8	77752.9	78138.6	77992.6	80856.6	532.76	124785	125008	120586	120800	121235	124144
161.4	12010.5	161.48	15227.6	161.51	15712.2	533.4	35541	533.38	29572.5	533.3	32685.5	532.5	39730.3	40051.7	33153.8	33503.1	33410.5	39445.7	532.58	81815.2	81824.9	77716	78126.8	78078.7	81051.4	532.66	125472	125469	120541	120770	121490	124292
161.3	12058.8	161.38	15398.8	161.41	15835.6	533.3	35882.4	533.28	29677.4	533.2	32745.7	532.4	40562	40709	33119.7	33493.6	33480.8	39974	532.48	82191.2	82195.9	77679	78117.5	78214.2	81222.1	532.56	125995	125995	120496	120741	121847	124400
161.2	12247	161.28	15283.1	161.31	15875.6	533.2	36181.2	533.18	29962.6	533.1	32895.2	532.3	41047.2	41353.9	33085.6	33486.8	33582.9	40455.5	532.38	82656	82600.5	77642	78111.1	78411.3	81362.1	532.46	126576	126597	120452	120713	122326	124461
161.1	12326.8	161.18	15631.8	161.21	16132.9	533.1	36543.6	533.08	30063.3	533	33021.8	532.2	41888.4	41973.7	33051.6	33483.1	33721.9	40871.9	532.28	83158.6	83046.2	77605	78107.9	78682.6	81465.7	532.36	127337	127288	120407	120688	122942	124471
161	12636.1	161.08	15952.3	161.11	16384.9	533	36916.2	532.98	30156.5	532.9	33210.7	532.1	42580.2	42558	33017.5	33482.8	33902.3	41207.8	532.18	83655.9	83539.7	77568	78108.5	79038.9	81528.3	532.26	128050	128076	120362	120664	123706	124430
160.9	12890.5	160.98	16217.6	161.01	16785.8	532.9	37426	532.88	30623.6	532.8	33430.8	532	43038.7	43095.6	32983.4	33486.7	34126.9	41448.9	532.08	84157.7	84084.8	77531	78113.4	79487.1	81546.4	532.16	129390	128959	120317	120643	124614	124335
160.8	13472.3	160.88	16681.1	160.91	17196	532.8	38105.1	532.78	30735.4	532.7	33675.9	531.9	43510.8	43577.8	32949.4	33495.4	34396	41585	531.98	84674.6	84682.6	77494	78123.4	80029.2	81518.1	532.06	130305	129927	120272	120625	125656	124190
160.7	14029.1	160.78	17228.5	160.81	17560.8	532.7	38824.5	532.68	30848.6	532.6	34092.1	531.8	44198.7	43996.6	32915.3	33510	34707.5	41609.6	531.88	85296.5	85326.3	77457	78139.2	80658.1	81443.1	531.96	131088	130955	120228	120611	126800	123998
160.6	14737.8	160.68	18188.8	160.71	18426.3	532.6	39294.7	532.58	31335.1	532.5	34446.5	531.7	44672.1	44344.4	32881.2	33531.8	35054.7	41520.3	531.78	86082.7	86003.4	77420.1	78162.1	81358.6	81322.8	531.86	132174	132006	120183	120602	128004	123765
160.5	15484.6	160.58	18912.5	160.61	19298.7	532.5	39730.3	532.48	31815.2	532.4	34785.3	531.6	45008.4	44616.3	32847.2	33563.3	35428.2	41319.1	531.68	86719.2	86693.2	77383.1	78193.9	82105.4	81160	531.76	133021	133032	120138	120600	129211	123497
160.4	16658.8	160.48	20307	160.51	20490.7	532.4	40562	532.38	32191.2	532.3	35471.5	531.5	45079.8	44808.3	32813.1	33608.1	35813.5	41012.8	531.58	87362.2	87366.8	77346.1	78237.1	82862.9	80958.9	531.66	134014	133976	120093	120609	130351	123203
160.3	18183	160.38	22002.3	160.41	22418.5	532.3	41047.2	532.28	32656	532.2	35995	531.4	45105.6	44920.7	32779	33673	36194.1	40611.7	531.48	87994.9	87992.6	77309.1	78296.4	83589.5	80724.9	531.56	134711	134782	120048	120636	131354	122889
160.2	20630	160.28	24135.8	160.31	24531.2	532.2	41888.4	532.18	33158.6	532.1	36575.6	531.3	45365.8	44960	32744.9	33770.1	36550.8	40129	531.38	88570.7	88537.8	77272.1	78379.4	84238.4	80464.3	531.46	135212	135399	120004	120694	132147	122566
160.1	23700.7	160.18	27427	160.21	27452.1	532.1	42580.2	532.08	33655.9	532	37337.1	531.2	45216.1	44942.5	32710.9	33919.8	36863.1	39581.4	531.28	88832.1	88977.9	77235.1	78499.8	84764.5	80183.8	531.36	135792	135801	119959	120807	132672	122240
160	28272.1	160.08	31628.5	160.11	31629.1	532	43038.7	531.98	34157.7	531.9	38050.5	531.1	44946.9	44901	32676.8	34156.6	37112.3	38985.7	531.18	89397.6	89303.7	77198.1	78681.5	85128.2	79890.2	531.26	135928	135992	119914	121014	132888	121918
159.9	34571.1	159.98	37745.5	160.01	37101.3	531.9	43510.8	531.88	34674.6	531.8	39390.2	531	44758.7	44891.1	32642.7	34534.6	37281.4	38360.6	531.08	89497.3	89531.2	77161.1	78963.5	85299.3	79590.7	531.16	135901	136021	119869	121379	132773	121607
159.8	43598.3	159.88	46268.4	159.91	45308.2	531.8	44198.7	531.78	35296.5	531.7	40305.2	530.9	44582.4	44998.9	32608.7	35134.8	37358.4	37723.2	530.98	89708.6	89713.8	77124.1	79408.8	85262.1	79291.2	531.06	136172	135994	119824	121996	132334	121312
159.7	55143.6	159.78	57833.1	159.81	55837	531.7	44672.1	531.68	36082.7	531.6	41087.7	530.8	45312	45346.3	32574.6	36070	37336.1	37089.4	530.88	89955.1	89950.4	77087.2	80110.3	85016.7	78997.8	530.96	135982	136079	119780	123000	131601	121037
159.6	70415.6	159.68	72908.5	159.71	69860.4	531.6	45008.4	531.58	36719.2	531.5	42173.8	530.7	45686.4	46089.3	32540.5	37482.2	37214	36474.1	530.78	90388.3	90392.6	77050.2	81198.7	84579	78715.2	530.86	136577	136503	119735	124565	130623	120784
159.5	88801.5	159.58	92669.2	159.61	88284.5	531.5	45079.8	531.48	37362.2	531.4	43021.3	530.6	47082.4	47410.4	32506.5	39537.3	36997.3	35888.7	530.68	91186.9	91243.1	77013.2	82843.8	83978.3	78447.3	530.76	137582	137541	119690	126903	129465	120554
159.4	109852	159.48	117096	159.51	110647	531.4	45105.6	531.38	37994.9	531.3	44014.4	530.5	49432.7	49491.2	32472.4	42395.6	36697.5	35342.8	530.58	92662.8	92740.3	76976.2	85240.1	83255.3	78197.3	530.66	139583	139483	119645	130228	128199	120347
159.3	130558	159.38	144006	159.41	136708	531.3	45365.8	531.28	38570.7	531.2	44710.6	530.4	52661.1	52480.4	32438.3	46184.2	36330.3	34842.6	530.48	95164	95134.8	76939.2	88592	82454.6	77966.7	530.56	142592	142593	119601	134736	126895	120164
159.2	150836	159.28	173485	159.31	165538	531.2	45216.1	531.18	38832.1	531.1	45211.6	530.3	56511.4	56447.4	32404.3	50950.4	35914	34391.5	530.38	98832	98636.9	76902.2	93061.2	81623.1	77756.9	530.46	147240	147040	119556	140530	125620	120002
159.1	165226	159.18	200636	159.21	194034	531.1	44946.9	531.08	39397.6	531	45791.8	530.2	61584.9	61324.5	32370.2	56604.1	35469.2	33991.5	530.28	103586	103368	76865.2	98728	80802.8	77568	530.36	152466	152845	119511	147582	124425	119859
159	172779	159.08	222986	159.11	218587	531	44758.7	530.98	39497.3	530.9	45928.4	530.1	67154.9	66887.9	32336.1	62903.7	35015	33641.5	530.18	109416	109303	76828.2	105532	80028	77399.3	530.26	159334	159822	119466	155673	123347	119735
158.9	169614	158.98	236517	159.01	235445	530.9	44582.4	530.88	39708.6	530.8	45901.4	530	73109.9	72717.2	32302	69412.4	34569.4	33339.4	530.08	115902	116202	76791.2	113209	79325.2	77249.9	530.16	167203	167538	119422	164346	122409	119626
158.8	159140	158.88	237777	158.91	242125	530.8	45312	530.78	39955.1	530.7	46171.6	529.9	78388	78228.7	32268	75536.1	34146.9	33081.6	529.98	123460	123617	76754.3	121298	78709.4	77118.4	530.06	175200	175349	119377	172954	121618	119530
158.7	140944	158.78	226670	158.81	235739	530.7	45686.4	530.68	40388.3	530.6	45981.5	529.8	82662.8	82709.7	32233.9	80555.8	33758.1	32863.6	529.88	130993	130863	76717.3	129107	78187.4	77003	529.96	182977	182426	119332	180673	120971	119446
158.6	118797	158.68	205583	158.71	218507	530.6	47082.4	530.58	41186.9	530.5	46576.6	529.7	85273	85419.3	32199.8	83727.5	33410.6	32681	529.78	136932	137092	76680.3	135793	77757.4	76901.9	529.86	188308	187887	119287	186635	120456	119371
158.5	96592.8	158.58	177094	158.61	191444	530.5	49432.7	530.48	42662.8	530.4	47581.8	529.6	85599.8	85802.2	32165.8	84498.1	33107.2	32528.5	529.68	141278	141387	76643.3	140448	77412.1	76813.2	529.76	191606	190933	119242	190060	120054	119303
158.4	76047.7	158.48	146020	158.51	161216	530.4	52661.1	530.38	45164	530.3	49582.6	529.5	83629.7	83700.8	32131.7	82714.1	32848.6	32401.6	529.58	142667	142962	76606.3	142298	77141.2	76735.1	529.66	192018	191036	119198	190443	119747	119241
158.3	58477.8	158.38	116211	158.41	130043	530.3	56511.4	530.28	48832	530.2	52591.8	529.4	79778	79434.1	32097.6	78701.5	32632	32295.9	529.48	141486	141459	76569.3	141000	76931.8	76665.8	529.56	188955	188112	119153	187719	119516	119183
158.2	44873.1	158.28	89993.1	158.31	101763	530.2	61584.9	530.18	53586.4	530.1	57240	529.3	73663.3	73642.5	32063.6	73108.9	32453.5	32207.2	529.38	137340	137100	76532.3	136789	76771.8	76603.7	529.46	182903	182541	119108	182286	119342	119129
158.1	34861.1	158.18	69019.7	158.21	78494.7	530.1	67154.9	530.08	59416.2	530	62466.1	529.2	67131.3	67074.4	32029.5	66693	32308.2	32132.3	529.28	130817	130574	76495.3	130368	76649.4	76547.6	529.36	174968	175030	119063	174869	119210	119078
158	27770.8	158.08	53247	158.11	60624.4	530	73109.9	529.98	65901.8	529.9	69334.2	529.1	60200.6	60398	31995.4	60130.5	32190.4	32068	529.18	123046	122769	76458.4	122635	76555	76496.1	529.26	166001	166425	119018	166325	119108	119028
157.9	22597.4	157.98	41309.9	158.01	46869.7	529.9	78388	529.88	73460.3	529.8	77203.3	529	53908.7	54151.4	31961.4	53967.3	32094.9	32011.9	529.08	114639	114557	76421.4	114471	76480.4	76448.4	529.16	156706	157569	118974	157509	119027	118980
157.8	18979.5	157.88	32797.8	157.91	37087.8	529.8	82662.8	529.78	80992.8	529.7	85199.6	528.9	48500.6	48684.3	31927.3	48559.9	32016.8	31962.1	528.98	106452	106642	76384.4	106588	76419.5	76403.5	529.06	148482	149152	118929	149116	118960	118933
157.7	16419.2	157.78	26830.7	157.81	29919.9	529.7	85273	529.68	86931.8	529.6	92977	528.8	44207.8	44172.1	31893.2	44089.7	31952	31916.8	528.88	99032.6	99543.2	76347.4	99509.5	76367.8	76360.7	528.96	141230	141684	118884	141664	118902	118887
157.6	14440.8	157.68	22711.3	157.71	24956.8	529.6	85599.8	529.58	91278	529.5	98308	528.7	40791.2	40646.4	31859.2	40592.9	31897	31875	528.78	93588.3	93549.1	76310.4	93528.4	76321.9	76319.6	528.86	135553	135440	118839	135428	118849	118841
157.5	13007.8	157.58	19811.8	157.61	21566.3	529.5	83629.7	529.48	92667	529.4	101606	528.6	38330.1	38018.9	31825.1	37984.7	31848.9	31835.5	528.68	88620	88755	76273.4	88742.4	76279.8	76279.7	528.76	130878	130493	118794	130487	118800	118796
157.4	11802.2	157.48	17540.6	157.51	19018.1	529.4	79778	529.38	91486	529.3	102018	528.5	36456.1	36145.1	31791	36123.6	31805.7	31797.8	528.58	85198.1	85111.1	76236.4	85103.5	76239.8	76240.7	528.66	127506	126773	118750	126769	118752	118750
157.3	10823.5	157.38	15700	157.41	16900	529.3	73663.3	529.28	87339.7	529.2	98955	528.4	35334.6	34854.2	31757	34840.9	31765.8	31761.3	528.48	82686.4	82459.1	76199.4	82454.5	76201.2	76202.3	528.56	125126	124097	118705	124095	118706	118705
157.2	10231.6	157.28	14253.9	157.31	15353.8	529.2	67131.3	529.18	80816.6	529.1	92903	528.3	34265.4	33986.4	31722.9	33978.4	31728.1	31725.7	528.38	80901.5	80603.5	76162.4	80600.7	76163.3	76164.3	528.46	123362	122254	118660	122253	118661	118660
157.1	9620.43	157.18	13103.9	157.21	14109.1	529.1	60200.6	529.08	73045.8	529	84968.4	528.2	33763.1	33409.7	31688.8	33404.9	31691.8	31690.6	528.28	79535.4	79342.1	76125.4	79340.5	76125.9	76126.7	528.36	122263	121027	118615	121026	118616	118616
157	8985.33	157.08	12046.6	157.11	13076.3	529	53908.7	528.98	64638.7	528.9	76001.3	528.1	33279.7	33022.4	31654.8	33019.6	31656.5	31655.8	528.18	78609.8	78499	76088.5	78498	76088.7	76089.2	528.26	121394	120230	118571	120230	118571	118571
156.9	8685.07	156.98	11540.3	157.01	12291.1	528.9	48500.6	528.88	56451.8	528.8	66705.8	528	32667.8	32754.2	31620.7	32752.6	31621.6	31621.3	528.08	77975.5	77936.5	76051.5	77935.9	76051.6	76052	528.16	120735	119718	118526	119718	118526	118526
156.8	8299.35	156.88	10839.3	156.91	11563.5	528.8	44207.8	528.78	49032.6	528.7	58482.3	527.9	32460.9	32558.7	31586.6	32557.7	31587.1	31587	527.98	77326.2	77553	76014.5	77552.6	76014.5	76014.8	528.06	120415	119386	118481	119386	118481	118481
156.7	7960.75	156.78	10144.2	156.81	10818	528.7	40791.2	528.68	43588.3	528.6	51229.7	527.8	32355.3	32406.9	31552.5	32406.4	31552.8	31552.8	527.88	76720.7	77280.8	75977.5	77280.6	75977.5	75977.7	527.96	119838	119163	118436	119163	118436	118436
156.6	7699.8	156.68	9669.13	156.71	10324.2	528.6	38330.1	528.58	38620	528.5	45552.8	527.7	31905.2	32282.2	31518.5	32281.9	31518.6	31518.6	527.78	76579.9	77076.2	75940.5	77076.1	75940.5	75940.6	527.86	119358	119003	118392	119003	118392	118392
156.5	7464.25	156.58	9436	156.61	10014.3	528.5	36456.1	528.48	35198.1	528.4	40878.5	527.6	31872.1	32174.7	31484.4	32174.6	31484.5	31484.5	527.68	76442.2	76912.9	75903.5	76912.8	75903.5	75903.6	527.76	118817	118879	118347	118879	118347	118347
156.4	7225.39	156.48	9147.53	156.51	9622.51	528.4	35334.6	528.38	32686.4	528.3	37506	527.5	31859.1	32079.1	31450.3	32079	31450.4	31450.4	527.58	76313.7	76775.6	75866.5	76775.6	75866.5	75866.6	527.66	118770	118777	118302	118777	118302	118302
156.3	7129.76	156.38	8848.86	156.41	9298.53	528.3	34265.4	528.28	30901.5	528.2	35125.6	527.4	31683.1	31992	31416.3	31992	31416.3	31416.3	527.48	75883.3	76655.6	75829.6	76655.5	75829.6	75829.6	527.56	118670	118687	118257	118687	118257	118257
156.2	7005.22	156.28	8675.55	156.31	8996.61	528.2	33763.1	528.18	29535.4	528.1	33362.1	527.3	31287.3	31911.6	31382.2	31911.6	31382.2	31382.2	527.38	75771.8	76547.8	75792.6	76547.8	75792.6	75792.6	527.46	118519	118605	118212	118605	118212	118212
156.1	6888.11	156.18	8261.2	156.21	8711.11	528.1	33279.7	528.08	28609.8	528	32262.7	527.2	31292.1	31836.7	31348.1	31836.7	31348.1	31348.1	527.28	75697.1	76449.2	75755.6	76449.2	75755.6	75755.6	527.36	118416	118528	118168	118528	118168	118168
156	6787.01	156.08	8108.59	156.11	8546.41	528	32667.8	527.98	27975.5	527.9	31394.1	527.1	31295.1	31766.3	31314.1	31766.2	31314.1	31314.1	527.18	75744.5	76358.1	75718.6	76358.1	75718.6	75718.6	527.26	118308	118456	118123	118456	118123	118123
155.9	6674.26	155.98	7993.98	156.01	8353.05	527.9	32460.9	527.88	27326.2	527.8	30734.7	527	31280	31699.7	31280	31699.7	31280	31280	527.08	75588.5	76273.1	75681.6	76273.1	75681.6	75681.6	527.16	118159	118386	118078	118386	118078	118078
155.8	6593.98	155.88	7858.73	155.91	8307.98	527.8	32355.3	527.78	26720.7	527.7	30415.1								526.98	75644.6	76193.2	75644.6	76193.2	75644.6	75644.6	527.06	118033	118320	118033	118320	118033	118033
155.7	6480.52	155.78	7719.02	155.81	8065.32	527.7	31905.2	527.68	26579.9	527.6	29838.3
155.6	6454.33	155.68	7554.65	155.71	7989.85	527.6	31872.1	527.58	26442.2	527.5	29358.5
155.5	6399.8	155.58	7551.9	155.61	7860.39	527.5	31859.1	527.48	26313.7	527.4	28816.6
155.4	6313.42	155.48	7420.14	155.51	7663.82	527.4	31683.1	527.38	25883.3	527.3	28770
155.3	6239.03	155.38	7315.12	155.41	7508.6	527.3	31287.3	527.28	25771.8	527.2	28670.1
155.2	6248.18	155.28	7279.55	155.31	7548.84	527.2	31292.1	527.18	25697.1	527.1	28518.6
155.1	6096.14	155.18	7212.23	155.21	7497.2	527.1	31295.1	527.08	25744.5	527	28415.9
155	6089.99	155.08	7101.65	155.11	7355.64	527	31280	526.98	25588.5	526.9	28308.4
154.9	6031.99	154.98	6995.5	155.01	7222.16	526.9	31190.2	526.88	25644.6	526.8	28159.1
154.8	5977.03	154.88	6902.54	154.91	7192.61	526.8	31099.4	526.78	25465	526.7	28033.2
154.7	6065.25	154.78	6921.85	154.81	7152.88	526.7	31023.1	526.68	25374.5	526.6	28118.6
154.6	6008.03	154.68	6919.18	154.71	7079.86	526.6	31212	526.58	25298	526.5	28052.7
154.5	5903.19	154.58	6812.63	154.61	7032.19	526.5	31054.9	526.48	25185.9	526.4	28254.3
154.4	5818.51	154.48	6803.65	154.51	7021.32	526.4	31281.2	526.38	25375.4	526.3	28122.6
154.3	5918.87	154.38	6665.98	154.41	7017	526.3	31310.4	526.28	25391.4	526.2	28112.9
154.2	5765.41	154.28	6632.05	154.31	6999.65	526.2	31202.1	526.18	25260.1	526.1	28025.7
154.1	5775.83	154.18	6639.4	154.21	6953.07	526.1	31082.4	526.08	25365.3	526	27938.4
154	5754.71	154.08	6684.53	154.11	6914.1	526	31384.2	525.98	25238.6	525.9	27974.5
153.9	5775.27	153.98	6634.2	154.01	6805.28	525.9	31463.8	525.88	25455.8	525.8	27982.3
153.8	5765.87	153.88	6544.73	153.91	6832.9	525.8	31614.5	525.78	25471.4	525.7	28223.2
153.7	5695.34	153.78	6543.88	153.81	6734.11	525.7	31596.1	525.68	25553.8	525.6	28039.4
153.6	5696.93	153.68	6560.2	153.71	6760.19	525.6	31584.5	525.58	25734.4	525.5	28340.2
153.5	5703.65	153.58	6630.32	153.61	6763.61	525.5	31823.7	525.48	25928.1	525.4	28529.5
153.4	5672.97	153.48	6522.24	153.51	6745.6	525.4	32109.3	525.38	25915.5	525.3	28707.5
153.3	5692.07	153.38	6414.01	153.41	6761.73	525.3	32444.6	525.28	26206.1	525.2	28791
153.2	5632.05	153.28	6537.25	153.31	6657.74	525.2	32604	525.18	26451.2	525.1	29335.8
153.1	5647.31	153.18	6423.92	153.21	6623.86	525.1	33063.7	525.08	26859	525	29498.5
153	5614.3	153.08	6417.95	153.11	6645.97	525	33580.5	524.98	27296.9	524.9	29758.2
152.9	5604.47	152.98	6430.82	153.01	6587.85	524.9	34137.5	524.88	27616.8	524.8	30202
						524.8	34739.6	524.78	27932.3	524.7	30763.4
						524.7	34971.7	524.68	28789.7	524.6	31400.1
						524.6	35559.5	524.58	29219.3	524.5	31950.4
						524.5	35769.9	524.48	29842.2	524.4	32704.7
						524.4	36150.1	524.38	30296.8	524.3	33245.6
						524.3	36668	524.28	30376.3	524.2	33843
						524.2	36773.3	524.18	31050.9	524.1	34215.5
						524.1	36710.3	524.08	31012.5	524	34342.3
						524	36530.5	523.98	31084.9	523.9	34339.5
						523.9	36309.2	523.88	31099.1	523.8	34432.8
						523.8	36115.1	523.78	30873.1	523.7	34145.7
						523.7	35777.2	523.68	30829.6	523.6	33937.3
						523.6	35220.5	523.58	30356.6	523.5	33765.3
						523.5	34757.6	523.48	29622.7	523.4	33200.2
						523.4	34565	523.38	29449.5	523.3	32649.7
						523.3	34331.8	523.28	28951.3	523.2	32303
						523.2	34245.6	523.18	28766.4	523.1	32027.8
						523.1	33873.3	523.08	28418.2	523	31701.7
						523	33467.1	522.98	28195.3	522.9	31250
						522.9	33370.2	522.88	27992.8	522.8	31008.7
						522.8	33130.2	522.78	27651.1	522.7	30609
						522.7	32997.3	522.68	27386.7	522.6	30458.1
						522.6	32924.2	522.58	27131	522.5	30395.6
						522.5	32535.5	522.48	27273.7	522.4	30056.3
						522.4	32368.2	522.38	26985	522.3	29637.3
						522.3	32249.3	522.28	26520.7	522.2	29767.7
						522.2	32132.4	522.18	26370.1	522.1	29468.1
						522.1	31839.9	522.08	26390.6	522	29150.7
						522	31569.5	521.98	26308.5	521.9	28891.8
						521.9	31446.4	521.88	25878.5	521.8	28873.8
						521.8	31367.1	521.78	25594.1	521.7	28537.3
						521.7	31446.2	521.68	25539.6	521.6	28435.6
						521.6	31084.9	521.58	25437.3	521.5	28325.1
						521.5	30891.5	521.48	25378.7	521.4	28126.1
						521.4	30956.8	521.38	25063.6	521.3	27904
						521.3	30950.7	521.28	25147.1	521.2	27745.2
						521.2	30848.9	521.18	24841.2	521.1	27614.1
						521.1	30649.7	521.08	25085.7	521	27571.4
						521	30673	520.98	25047.5	520.9	27674.6
						520.9	30748.8	520.88	24947.4	520.8	27514.2
						520.8	30373.5	520.78	24715.1	520.7	27455.8
						520.7	30545.4	520.68	24722.8	520.6	27324.1
						520.6	30355.2	520.58	24698.8	520.5	27372.4
						520.5	30030.1	520.48	24631.1	520.4	27219.8
						520.4	30255.2	520.38	24648.2	520.3	27297.8
						520.3	30197.2	520.28	24655.9	520.2	27101.6
						520.2	30281.5	520.18	24489.6	520.1	27076.3
						520.1	30145.1	520.08	24391.5	520	26966.5
						520	30104.3	519.98	24381.5	519.9	26918.7
						519.9	30007.7	519.88	24235.8	519.8	27068.2
						519.8	30087.7	519.78	24565	519.7	26903.1
						519.7	29992.5	519.68	24313.6	519.6	26868.6
						519.6	30097	519.58	24426.4	519.5	27032.3
						519.5	30025.9	519.48	24227.6	519.4	26752.7
						519.4	30125.2	519.38	24276.7	519.3	26751.5
						519.3	30008.5	519.28	24481.2	519.2	26812.6
						519.2	30231.4	519.18	24197.6	519.1	26829.5
						519.1	30168.1	519.08	24424.7	519	26867.8
						519	30310.8	518.98	24418.4	518.9	26859.7
						518.9	30231.4	518.88	24298	518.8	26866.8
						518.8	30483.9	518.78	24433.3	518.7	27045.8
						518.7	30327.2	518.68	24483.4	518.6	27130.9
						518.6	30612.5	518.58	24624.5	518.5	27378.1
						518.5	30734.4	518.48	24950.9	518.4	27408.7
						518.4	30919.9	518.38	25029.1	518.3	27189.6
						518.3	30905.2	518.28	24983.6	518.2	27568.3
						518.2	31156.1	518.18	25202	518.1	27862.7
						518.1	31384.9	518.08	25359.8	518	27753.4
						518	31649.5	517.98	25602.8	517.9	27955.7
						517.9	31925	517.88	25744.9	517.8	28252.6
						517.8	32194.9	517.78	26025.6	517.7	28465.4
						517.7	32579	517.68	26188.1	517.6	28690.2
						517.6	33230.3	517.58	26580.3	517.5	29161.5
						517.5	34178	517.48	27144.7	517.4	29480.4
						517.4	35177.1	517.38	27767.9	517.3	30216.7
						517.3	36794	517.28	28669.4	517.2	31265.9
						517.2	39108.9	517.18	30214	517.1	32352.2
						517.1	41994.4	517.08	32083.6	517	34384.4
						517	45494	516.98	34545.4	516.9	36690.1
						516.9	49129.5	516.88	38279.2	516.8	40034.8
						516.8	52596.4	516.78	41987.8	516.7	44541.1
						516.7	55490.7	516.68	46197	516.6	49130.1
						516.6	57241	516.58	50339.8	516.5	53620.9
						516.5	57444.5	516.48	52928.2	516.4	57117.1
						516.4	56088.6	516.38	54204.4	516.3	59631.5
						516.3	53046.8	516.28	53421.1	516.2	59722.9
						516.2	49667.9	516.18	50509.9	516.1	57702.8
						516.1	45592.4	516.08	46744.5	516	54058.6
						516	42266.5	515.98	42546.7	515.9	49547.7
						515.9	39596	515.88	38834.1	515.8	44859.4
						515.8	36945.6	515.78	35397.3	515.7	40754.3
						515.7	35494.3	515.68	32325.9	515.6	37029.9
						515.6	34099.1	515.58	30167.3	515.5	34283.7
						515.5	33118.5	515.48	28490.1	515.4	32309.5
						515.4	32321.1	515.38	27390.3	515.3	30877.9
						515.3	31446.3	515.28	26712	515.2	29637.8
						515.2	31241	515.18	25933.8	515.1	29006.1
						515.1	30751.6	515.08	25534.8	515	28412.4
						515	30199.1	514.98	24931.5	514.9	27599
						514.9	29957.7	514.88	24524	514.8	27320.1
						514.8	29740.8	514.78	24174.7	514.7	26905
						514.7	29470.3	514.68	23782.6	514.6	26264.5
						514.6	29292	514.58	23537.7	514.5	26280.7
						514.5	29211	514.48	23494.7	514.4	26017.1
						514.4	28915.9	514.38	23334.9	514.3	25661.8
						514.3	28986.7	514.28	23159.7	514.2	25691.6
						514.2	28835	514.18	23067.8	514.1	25672.4
						514.1	28765.3	514.08	23017.6	514	25355.2
						514	28747.9	513.98	22911.4	513.9	25315.8
						513.9	28460	513.88	22871.6	513.8	25186.7
						513.8	28478.8	513.78	22761.2	513.7	25097.5
						513.7	28511.5	513.68	22865.9	513.6	25264.8
						513.6	28476.3	513.58	22680.7	513.5	25051.5
						513.5	28496.2	513.48	22761.9	513.4	24988.4
						513.4	28398.2	513.38	22735.6	513.3	24572.1
						513.3	28437.8	513.28	22737.7	513.2	25042.7
						513.2	28105.9	513.18	22684.3	513.1	24962.6
						513.1	28141.4	513.08	22643.5	513	24722.6
						513	28260.7	512.98	22855.2	512.9	24856.3
						512.9	28211.7	512.88	22638.7	512.8	24777.6
						512.8	28247.8	512.78	22396.3	512.7	24798.9
						512.7	28149	512.68	22601	512.6	24771.2
						512.6	28092.7	512.58	22503.6	512.5	24809.8
						512.5	28223.8	512.48	22526	512.4	25006.2
						512.4	28251.3	512.38	22755.4	512.3	24802.4
						512.3	28559.6	512.28	22506.4	512.2	24823.9
						512.2	28326.4	512.18	22589.9	512.1	24767.2
						512.1	28412.4	512.08	22619	512	24731.6
						512	28313.8	511.98	22546.1	511.9	24920.7
						511.9	28240.5	511.88	22317.7	511.8	24818.3
						511.8	28232.5	511.78	22408.4	511.7	24876.5
						511.7	28413.4	511.68	22566.8	511.6	24888.1
						511.6	28291.7	511.58	22378.4	511.5	24664
						511.5	28195.2	511.48	22508.2	511.4	25076.9
						511.4	28180.4	511.38	22469.1	511.3	24763.7
						511.3	28114.1	511.28	22668.4	511.2	24740.8
						511.2	28259.6	511.18	22570.8	511.1	24766.7
						511.1	28267.2	511.08	22557.5	511	24762.9
						511	28247.5	510.98	22537	510.9	24856.1
						510.9	28275.6	510.88	22804.2	510.8	25115.5
						510.8	28195.5	510.78	22747.8	510.7	24986.4
						510.7	28407.4	510.68	22682.7	510.6	24979.1
						510.6	28114.6	510.58	22394	510.5	24872.9
						510.5	28212.8	510.48	22578.6	510.4	24985.9
						510.4	28249.9	510.38	22617.8	510.3	24725.1
						510.3	28219.3	510.28	22536.3	510.2	24768.8
						510.2	28154.8	510.18	22774.2	510.1	24800.2
						510.1	28202.4	510.08	22653.4	510	24969.7
						510	28268.4	509.98	22520.8	509.9	24690.6
						509.9	28315.3	509.88	22786.3	509.8	24699.5
						509.8	28273.1	509.78	22616.5	509.7	24879.4
						509.7	28280	509.68	22643	509.6	24944.5
						509.6	28401.2	509.58	22725.6	509.5	24982.1
						509.5	28281.3	509.48	22520.6	509.4	24921.1
						509.4	28214.6	509.38	22540.1	509.3	25109.2
						509.3	28376.6	509.28	22799.2	509.2	24884.8
						509.2	28363	509.18	22792.1	509.1	25011.5
						509.1	28119.6	509.08	22609.4	509	24922.9
						509	28198.4	508.98	22819.8	508.9	25064.1
						508.9	28278.6	508.88	22758.1	508.8	24868.4
						508.8	28280.5	508.78	22686	508.7	24876.9
						508.7	28421.8	508.68	22756.3	508.6	24974.9
						508.6	28328	508.58	22739.8	508.5	25037.6
						508.5	28260.8	508.48	22835.2	508.4	24959.1
						508.4	28264.9	508.38	22979.8	508.3	25051.9
						508.3	28273.2	508.28	22860	508.2	24954.3
						508.2	28409.8	508.18	22781	508.1	24830.9
						508.1	28408.5	508.08	22701.6	508	25000.7
						508	28289.2	507.98	22753.6	507.9	25037.5
						507.9	28256.5	507.88	22865.5	507.8	25240.9
