# Supplementary material for: Solar-driven highly selective conversion of glycerol to dihydroxyacetone using surface atom engineered BiVO4 photoanodes
Source: Nat Commun. 2024 Jun 28;15:5475. doi: 10.1038/s41467-024-49662-7 (PMC11213950; doi:10.1038/s41467-024-49662-7)
Supplement: Supplementary file 3 — Source Data [file 41467_2024_49662_MOESM3_ESM.zip › Supplementary Information/ncomms-Supplementary Fig. 13-source-data.xlsx]

## Sheet: Sheet1
Supplementary Fig. 13
	Data 1	Data 2	Data 3
Parameter x	Parameter y
4.13333	75.198	61.0686	65.0554
4.1196	75.5808	60.7707	65.5285
4.10596	75.7265	60.4179	65.7331
4.09241	75.6548	60.0985	65.8128
4.07895	75.3812	59.7294	65.7288
4.06557	74.9606	59.4557	65.4969
4.05229	74.2526	59.1479	65.2533
4.03909	73.5461	58.8527	65.0208
4.02597	72.9838	58.467	64.7529
4.01294	72.3077	58.1417	64.3656
4	71.5533	57.7905	64.0011
3.98714	70.8974	57.4154	63.6371
3.97436	69.8075	57.0737	62.9187
3.96166	69.1328	56.7419	62.6602
3.94904	68.4492	56.4614	62.3163
3.93651	67.8076	56.0595	61.9726
3.92405	66.5391	55.6815	60.9938
3.91167	65.9676	55.2257	60.7864
3.89937	65.0671	54.8542	60.1858
3.88715	64.5663	54.5315	59.9559
3.875	64.1148	54.1912	59.7527
3.86293	63.4932	53.9565	59.4674
3.85093	62.8559	53.6945	59.1
3.83901	62.2648	53.4423	58.7278
3.82716	61.6912	53.1318	58.4548
3.81538	61.121	52.8229	58.18
3.80368	60.4834	52.4943	57.797
3.79205	59.8543	52.201	57.4136
3.78049	59.2363	51.8598	57.0733
3.769	58.6372	51.5572	56.7164
3.75758	57.9736	51.2525	56.3446
3.74622	57.2499	50.9107	55.9479
3.73494	56.5854	50.5697	55.6088
3.72372	55.8852	50.2641	55.3391
3.71257	55.2659	49.9375	55.017
3.70149	54.5933	49.6304	54.6349
3.69048	54.0062	49.3541	54.3089
3.67953	53.3972	49.0244	53.946
3.66864	52.8014	48.7209	53.631
3.65782	52.1734	48.4327	53.2867
3.64706	51.5457	48.1951	52.9432
3.63636	50.9517	47.9367	52.6586
3.62573	50.3432	47.6613	52.3342
3.61516	49.6926	47.4119	51.9923
3.60465	49.1419	47.1579	51.6558
3.5942	48.6286	46.8827	51.3189
3.58382	48.1461	46.5834	51.0545
3.57349	47.6154	46.3702	50.7771
3.56322	47.1368	46.0964	50.4752
3.55301	46.6567	45.8478	50.2188
3.54286	46.2283	45.5722	49.9484
3.53276	45.7802	45.3343	49.6688
3.52273	45.3356	45.1305	49.3904
3.51275	44.9315	44.8922	49.1824
3.50282	44.5131	44.6463	48.9185
3.49296	44.097	44.4162	48.6657
3.48315	43.7413	44.2098	48.4016
3.47339	43.3574	43.9698	48.1686
3.46369	42.993	43.7069	47.9186
3.45404	42.6603	43.509	47.6597
3.44444	42.3482	43.3116	47.4106
3.4349	42.0411	43.1392	47.1994
3.42541	41.6572	42.9103	46.9725
3.41598	41.3228	42.6863	46.7151
3.40659	41.0659	42.4811	46.4813
3.39726	40.7692	42.2706	46.2589
3.38798	40.499	42.0409	46.0212
3.37875	40.178	41.8486	45.7708
3.36957	39.902	41.6696	45.5559
3.36043	39.5818	41.4597	45.3562
3.35135	39.3149	41.2728	45.184
3.34232	39.109	41.068	44.9583
3.33333	38.8559	40.8715	44.7035
3.3244	38.5889	40.6833	44.4488
3.31551	38.31	40.5079	44.2165
3.30667	38.0674	40.3253	44.0174
3.29787	37.8521	40.1187	43.8037
3.28912	37.6441	39.9211	43.5686
3.28042	37.3916	39.712	43.3374
3.27177	37.1495	39.5157	43.1238
3.26316	36.9168	39.3034	42.9169
3.25459	36.7033	39.0836	42.7007
3.24607	36.4996	38.8829	42.4657
3.2376	36.2796	38.6565	42.2578
3.22917	36.0409	38.4753	42.038
3.22078	35.8157	38.2793	41.8084
3.21244	35.4972	38.0902	41.5577
3.20413	35.2281	37.8784	41.3186
3.19588	34.9744	37.6675	41.0917
3.18766	34.7325	37.4485	40.8591
3.17949	34.4995	37.2261	40.6517
3.17136	34.2856	37.0089	40.4227
3.16327	34.0455	36.8221	40.1881
3.15522	33.8301	36.5936	39.9517
3.14721	33.5578	36.3703	39.698
3.13924	33.3146	36.1677	39.4536
3.13131	33.0885	35.9539	39.2058
3.12343	32.8692	35.7207	38.9538
3.11558	32.6542	35.5138	38.6975
3.10777	32.4434	35.2901	38.4408
3.1	32.2254	35.0633	38.1773
3.09227	32.0302	34.812	37.9441
3.08458	31.7997	34.6055	37.7093
3.07692	31.5576	34.3924	37.4391
3.06931	31.3541	34.1705	37.1781
3.06173	31.1577	33.9335	36.9476
3.05419	30.9637	33.7025	36.7036
3.04668	30.7798	33.4646	36.4429
3.03922	30.5842	33.2264	36.1827
3.03178	30.3701	32.9902	35.9223
3.02439	30.1678	32.7576	35.6715
3.01703	29.9542	32.547	35.4154
3.00971	29.7545	32.329	35.1631
3.00242	29.5745	32.0973	34.8916
2.99517	29.3862	31.863	34.6136
2.98795	29.1867	31.6451	34.3849
2.98077	28.9416	31.3853	34.0785
2.97362	28.7096	31.1165	33.7647
2.96651	28.49	30.8643	33.491
2.95943	28.2983	30.6558	33.2369
2.95238	28.1118	30.4349	32.9874
2.94537	27.9361	30.2283	32.7524
2.93839	27.7503	30.0242	32.5194
2.93144	27.5802	29.8318	32.2921
2.92453	27.4066	29.6222	32.056
2.91765	27.2469	29.4165	31.834
2.9108	27.0821	29.2288	31.6221
2.90398	26.9304	29.0398	31.4127
2.8972	26.7377	28.8663	31.1922
2.89044	26.5686	28.6675	30.9899
2.88372	26.4063	28.4767	30.7796
2.87703	26.254	28.2943	30.5731
2.87037	26.117	28.1318	30.3778
2.86374	25.9723	27.9719	30.1876
2.85714	25.8006	27.8125	29.9787
2.85057	25.6409	27.6571	29.7923
2.84404	25.5009	27.4825	29.6094
2.83753	25.3495	27.3308	29.4244
2.83105	25.2194	27.1775	29.2641
2.8246	25.0812	27.0279	29.0994
2.81818	24.9492	26.8815	28.9323
2.81179	24.8278	26.7459	28.7547
2.80543	24.6802	26.6159	28.5916
2.7991	24.5312	26.4764	28.4303
2.79279	24.3948	26.3436	28.286
2.78652	24.2676	26.208	28.1474
2.78027	24.1519	26.0925	28.0078
2.77405	24.0409	25.9663	27.8786
2.76786	23.9505	25.8518	27.7482
2.76169	23.8458	25.7412	27.6201
2.75556	23.7226	25.6364	27.4988
2.74945	23.5948	25.5159	27.3803
2.74336	23.4574	25.4081	27.2645
2.73731	23.3497	25.311	27.1601
2.73128	23.2464	25.217	27.0491
2.72527	23.1407	25.1149	26.9459
2.7193	23.0225	25.0171	26.8454
2.71335	22.9152	24.9328	26.7481
2.70742	22.804	24.8484	26.6468
2.70153	22.7184	24.7572	26.5558
2.69565	22.6161	24.6733	26.4648
2.6898	22.5117	24.585	26.3711
2.68398	22.3915	24.4871	26.2697
2.67819	22.2541	24.3785	26.1595
2.67241	22.1195	24.28	26.0456
2.66667	21.9997	24.1621	25.9312
2.66094	21.8687	24.0355	25.7989
2.65525	21.6987	23.8964	25.66
2.64957	21.5392	23.7436	25.5079
2.64392	21.3618	23.5723	25.3367
2.6383	21.1685	23.3787	25.143
2.6327	20.9309	23.1702	24.9121
2.62712	20.6626	22.9424	24.6628
2.62156	20.3857	22.6964	24.3956
2.61603	20.0978	22.4305	24.1066
2.61053	19.8003	22.1438	23.8054
2.60504	19.466	21.8416	23.4781
2.59958	19.0946	21.5138	23.1292
2.59414	18.6838	21.1655	22.7342
2.58873	18.2664	20.7992	22.3092
2.58333	17.8243	20.4039	21.8689
2.57796	17.3672	19.9879	21.4084
2.57261	16.873	19.54	20.914
2.56729	16.3621	19.0847	20.382
2.56198	15.8278	18.6023	19.8258
2.5567	15.2824	18.0773	19.2564
2.55144	14.7208	17.523	18.6544
2.5462	14.1455	16.9624	18.0275
2.54098	13.5541	16.3854	17.3762
2.53579	12.9341	15.781	16.7036
2.53061	12.3088	15.1472	16.0116
2.52546	11.69	14.5016	15.3041
2.52033	11.0776	13.8497	14.5941
2.51521	10.4687	13.1815	13.8709
2.51012	9.86917	12.5092	13.1626
2.50505	9.28823	11.8446	12.4675
2.5	8.7115	11.1834	11.7687
2.49497	8.12792	10.5236	11.062
2.48996	7.5608	9.86702	10.3564
2.48497	7.01088	9.23269	9.66633
2.48	6.48875	8.60771	9.00406
2.47505	6.00441	8.00415	8.37109
2.47012	5.53586	7.40962	7.76293
2.46521	5.08373	6.83735	7.17148
2.46032	4.64448	6.29856	6.6045
2.45545	4.24928	5.78869	6.05684
2.45059	3.86644	5.29738	5.53066
2.44576	3.50814	4.83137	5.04853
2.44094	3.17557	4.39151	4.58269
2.43615	2.87427	3.98369	4.15503
2.43137	2.60405	3.60367	3.76833
2.42661	2.34249	3.25276	3.40418
2.42188	2.11482	2.93006	3.07332
2.41715	1.91067	2.63263	2.76723
2.41245	1.72329	2.35886	2.48984
2.40777	1.54598	2.11245	2.2329
2.4031	1.38986	1.88885	2.00025
2.39845	1.25224	1.68978	1.79732
2.39382	1.13363	1.50715	1.61758
2.38921	1.02079	1.34921	1.4506
2.38462	0.92247	1.20672	1.29756
2.38004	0.83529	1.0788	1.1655
2.37548	0.75939	0.96239	1.0514
2.37094	0.68902	0.86075	0.94624
2.36641	0.62808	0.76945	0.8514
2.3619	0.56969	0.68499	0.7659
2.35741	0.52108	0.61413	0.69315
2.35294	0.47862	0.55305	0.62987
2.34848	0.43983	0.5001	0.57548
2.34405	0.40591	0.45121	0.52766
2.33962	0.37393	0.40749	0.47879
2.33522	0.34965	0.37075	0.43914
2.33083	0.32572	0.33912	0.40626
2.32645	0.30413	0.31205	0.37746
2.3221	0.28553	0.28891	0.35034
2.31776	0.27019	0.26608	0.32614
2.31343	0.25694	0.24428	0.30779
2.30912	0.2425	0.22944	0.28906
2.30483	0.22776	0.21352	0.26982
2.30056	0.21649	0.19939	0.25286
2.2963	0.20728	0.18687	0.24022
2.29205	0.19768	0.17783	0.22755
2.28782	0.18794	0.16987	0.21615
2.28361	0.18026	0.16107	0.20485
2.27941	0.17487	0.15331	0.19676
2.27523	0.16769	0.14631	0.18805
2.27106	0.16249	0.13966	0.18028
2.26691	0.15768	0.13419	0.17218
2.26277	0.15353	0.1297	0.16628
2.25865	0.14841	0.12519	0.16184
2.25455	0.14292	0.11895	0.15498
2.25045	0.141	0.11508	0.15105
2.24638	0.13798	0.11221	0.14688
2.24231	0.1336	0.10898	0.14406
2.23827	0.13012	0.10646	0.14051
2.23423	0.12829	0.10408	0.13459
2.23022	0.1244	0.10021	0.12908
2.22621	0.12172	0.09861	0.12374
2.22222	0.1198	0.09726	0.1225
2.21825	0.1199	0.09508	0.12249
2.21429	0.11838	0.0919	0.11901
2.21034	0.11438	0.09046	0.11463
2.20641	0.11111	0.08871	0.11227
2.20249	0.10951	0.08813	0.1117
2.19858	0.10868	0.08781	0.10855
2.19469	0.10641	0.08604	0.10536
2.19081	0.10532	0.08528	0.10346
2.18695	0.10472	0.0844	0.10245
2.1831	0.1025	0.08226	0.10202
2.17926	0.10061	0.08043	0.10106
2.17544	0.10016	0.07987	0.10038
2.17163	0.09905	0.07989	0.10035
2.16783	0.09668	0.07884	0.09934
2.16405	0.09477	0.07731	0.096
2.16028	0.0935	0.07599	0.09301
2.15652	0.0922	0.07632	0.0913
2.15278	0.0917	0.07579	0.09125
2.14905	0.09004	0.07301	0.08993
2.14533	0.08873	0.07094	0.08964
2.14162	0.08825	0.07052	0.08963
2.13793	0.08979	0.07089	0.08953
2.13425	0.09013	0.07072	0.08802
2.13058	0.08906	0.06984	0.08667
2.12693	0.08739	0.0686	0.08583
2.12329	0.08534	0.06754	0.08355
2.11966	0.08383	0.06721	0.08214
2.11604	0.08289	0.06646	0.08186
2.11244	0.08289	0.06672	0.08233
2.10884	0.08169	0.06684	0.08175
2.10526	0.07946	0.06696	0.08039
2.10169	0.07829	0.0659	0.07927
2.09814	0.07892	0.06457	0.07879
2.09459	0.07909	0.06294	0.07866
2.09106	0.07891	0.06212	0.07761
2.08754	0.07918	0.06264	0.07907
2.08403	0.07929	0.06337	0.07899
2.08054	0.07734	0.06325	0.07803
2.07705	0.07705	0.06297	0.07742
2.07358	0.07735	0.06375	0.07722
2.07012	0.07762	0.06379	0.07723
2.06667	0.07671	0.06339	0.076
2.06323	0.07619	0.06358	0.07501
2.0598	0.07404	0.0629	0.07375
2.05638	0.07272	0.06216	0.07384
2.05298	0.07192	0.06205	0.07368
2.04959	0.07302	0.06284	0.07377
2.0462	0.07296	0.06231	0.0745
2.04283	0.07331	0.06238	0.07441
2.03947	0.07263	0.06233	0.07426
2.03612	0.07293	0.06119	0.07412
2.03279	0.07319	0.06161	0.07454
2.02946	0.07301	0.06234	0.07509
2.02614	0.07267	0.06346	0.07495
2.02284	0.07286	0.06337	0.07394
2.01954	0.07297	0.06271	0.07433
2.01626	0.07223	0.06246	0.07346
2.01299	0.072	0.0614	0.07436
2.00972	0.07291	0.06199	0.07498
2.00647	0.07273	0.0624	0.07405
2.00323	0.07214	0.06387	0.07404
2	0.07273	0.06456	0.07528
1.99678	0.07292	0.06419	0.07697
1.99357	0.07315	0.06444	0.077
1.99037	0.07429	0.06469	0.07693
1.98718	0.07475	0.06487	0.07809
1.984	0.07513	0.06592	0.07958
1.98083	0.07534	0.0664	0.07982
1.97767	0.07603	0.067	0.07884
1.97452	0.07611	0.06711	0.07995
1.97138	0.07403	0.06696	0.07957
1.96825	0.0739	0.0679	0.07985
1.96513	0.07512	0.06952	0.08029
1.96203	0.07685	0.06984	0.08057
1.95893	0.07626	0.07004	0.08032
1.95584	0.07636	0.06975	0.08104
1.95276	0.07699	0.07056	0.08261
1.94969	0.07725	0.07115	0.08338
1.94662	0.07823	0.07138	0.08429
1.94357	0.07924	0.07115	0.08439
1.94053	0.07839	0.07126	0.08451
1.9375	0.0786	0.07249	0.08542
1.93448	0.08016	0.07339	0.0868
1.93146	0.08142	0.07437	0.08784
1.92846	0.08117	0.07386	0.08733
1.92547	0.08115	0.07462	0.08717
1.92248	0.0816	0.07489	0.08729
1.9195	0.08198	0.07599	0.08885
1.91654	0.08368	0.0768	0.09029
1.91358	0.08445	0.07757	0.0911
1.91063	0.0849	0.07832	0.09202
1.90769	0.08413	0.07731	0.0916
1.90476	0.0839	0.07772	0.09228
1.90184	0.08524	0.07912	0.09288
1.89893	0.08598	0.08016	0.0946
1.89602	0.08685	0.07921	0.09493
1.89313	0.08625	0.08061	0.09461
1.89024	0.08586	0.08124	0.09534
1.88737	0.0859	0.08226	0.09511
1.8845	0.08656	0.0822	0.09592
1.88164	0.08811	0.0821	0.0977
1.87879	0.08826	0.08273	0.09876
1.87595	0.09013	0.08409	0.09949
1.87311	0.09299	0.08568	0.0999
1.87029	0.0906	0.08597	0.09933
1.86747	0.08965	0.0867	0.0987
1.86466	0.0914	0.08738	0.10052
1.86186	0.09323	0.08732	0.10216
1.85907	0.09424	0.08802	0.10339
1.85629	0.09388	0.08813	0.10365
1.85351	0.09349	0.08832	0.10497
1.85075	0.09567	0.0899	0.10715
1.84799	0.09793	0.09118	0.10916
1.84524	0.09935	0.09288	0.10894
1.8425	0.09977	0.09456	0.10988
1.83976	0.09754	0.09485	0.10961
1.83704	0.09796	0.09526	0.10974
1.83432	0.09924	0.09708	0.11152
1.83161	0.10148	0.0985	0.11351
1.82891	0.10177	0.0993	0.11317
1.82622	0.10287	0.09836	0.11352
1.82353	0.10443	0.09936	0.1144
1.82085	0.10573	0.10076	0.11657
1.81818	0.10697	0.10174	0.11752
1.81552	0.10778	0.10118	0.11781
1.81287	0.10747	0.10227	0.11947
1.81022	0.1071	0.10378	0.11878
1.80758	0.10856	0.10606	0.12036
1.80495	0.10844	0.10754	0.12082
1.80233	0.10867	0.10712	0.12061
1.79971	0.11014	0.10567	0.12202
1.7971	0.11067	0.10586	0.1232
1.7945	0.11016	0.10672	0.12395
1.79191	0.1114	0.10859	0.12572
1.78932	0.11246	0.11011	0.12556
1.78674	0.11161	0.11176	0.125
1.78417	0.11201	0.11257	0.12548
1.78161	0.11267	0.11249	0.12801
1.77905	0.11246	0.11198	0.12753
1.7765	0.11462	0.11268	0.12704
1.77396	0.1159	0.11354	0.12826
1.77143	0.11548	0.11803	0.12932
1.7689	0.11654	0.1181	0.12995
1.76638	0.11546	0.1167	0.1302
1.76387	0.11757	0.11718	0.13194
1.76136	0.11791	0.11786	0.13163
1.75887	0.11849	0.11799	0.13173
1.75637	0.11963	0.11861	0.13209
1.75389	0.12027	0.1203	0.1336
1.75141	0.1228	0.11976	0.13526
1.74894	0.1226	0.12003	0.13657
1.74648	0.12253	0.12133	0.13518
1.74402	0.12269	0.12165	0.135
1.74157	0.12283	0.12323	0.13412
1.73913	0.12414	0.12582	0.13475
1.73669	0.12657	0.12823	0.13738
1.73427	0.12809	0.12869	0.13913
1.73184	0.12819	0.12535	0.1394
1.72943	0.12735	0.12575	0.13924
1.72702	0.12595	0.12764	0.1357
1.72462	0.12608	0.1277	0.13691
1.72222	0.1272	0.12838	0.13762
1.71983	0.12775	0.12863	0.13983
1.71745	0.12961	0.13124	0.14184
1.71508	0.1311	0.13169	0.14273
1.71271	0.13117	0.13231	0.14341
1.71034	0.13121	0.13021	0.14278
1.70799	0.13127	0.13038	0.1437
1.70564	0.13274	0.13186	0.14539
1.7033	0.13032	0.13394	0.14329
1.70096	0.12966	0.13534	0.14278
1.69863	0.13139	0.13486	0.14443
1.69631	0.13217	0.13259	0.14669
1.69399	0.13345	0.1322	0.14596
1.69168	0.1336	0.1317	0.14405
1.68937	0.13495	0.13375	0.14603
1.68707	0.13681	0.13607	0.14795
1.68478	0.13624	0.13756	0.14719
1.6825	0.13584	0.13738	0.14718
1.68022	0.1359	0.13656	0.1461
1.67794	0.13805	0.13519	0.14683
1.67568	0.13946	0.13602	0.14774
1.67341	0.13929	0.13834	0.14781
1.67116	0.13794	0.13861	0.14979
1.66891	0.13657	0.13877	0.14678
1.66667	0.13561	0.13918	0.14659
1.66443	0.13734	0.13973	0.14564
1.6622	0.14036	0.14408	0.14984
1.65997	0.14234	0.14273	0.15292
1.65775	0.14219	0.14257	0.15218
1.65554	0.13953	0.1414	0.15029
1.65333	0.14164	0.14503	0.1496
1.65113	0.1418	0.14698	0.15188
1.64894	0.14369	0.14469	0.15362
1.64675	0.14239	0.14304	0.15273
1.64456	0.14036	0.14381	0.15266
1.64238	0.1419	0.14484	0.15296
1.64021	0.14237	0.14521	0.15173
1.63804	0.14126	0.1432	0.14975
1.63588	0.13847	0.14366	0.14738
1.63373	0.13785	0.14592	0.14943
1.63158	0.14592	0.1495	0.15365
1.62943	0.15006	0.15079	0.1541
1.6273	0.15429	0.1509	0.15597
1.62516	0.15535	0.15	0.16134
1.62304	0.15474	0.15262	0.16137
1.62092	0.1534	0.15262	0.16185
1.6188	0.15643	0.15149	0.16116
1.61669	0.15473	0.14858	0.16112
1.61458	0.15264	0.15087	0.1605
1.61248	0.15256	0.15325	0.16252
1.61039	0.15633	0.15586	0.16432
1.6083	0.15792	0.15494	0.16192
1.60622	0.15801	0.15502	0.15561
1.60414	0.1557	0.15416	0.15766
1.60207	0.15542	0.153	0.15902
1.6	0.1558	0.15061	0.16247
1.59794	0.15459	0.15572	0.16259
1.59588	0.15235	0.15283	0.15794
1.59383	0.15379	0.15258	0.15972
1.59178	0.15759	0.15197	0.1632
1.58974	0.16145	0.15489	0.16647
1.58771	0.16084	0.15781	0.16331
1.58568	0.16363	0.1559	0.16336
1.58365	0.1633	0.15848	0.16154
1.58163	0.159	0.16107	0.15955
1.57962	0.159	0.16026	0.15946
1.57761	0.15923	0.15849	0.1622
1.5756	0.16138	0.16322	0.16762
1.5736	0.16252	0.16338	0.16976
1.57161	0.16348	0.16593	0.16418
1.56962	0.16152	0.16427	0.15999
1.56764	0.16042	0.16457	0.1621
1.56566	0.15863	0.15738	0.16411
1.56368	0.16097	0.15929	0.16724
1.56171	0.162	0.15763	0.1717
1.55975	0.16526	0.16032	0.17207
1.55779	0.16449	0.16175	0.16971
1.55583	0.16475	0.16389	0.16997
1.55388	0.16969	0.16342	0.16922
1.55194	0.16555	0.16214	0.16926
1.55	0.16354	0.16303	0.16975
1.54806	--	--	--
1.54613	--	--	--
1.54421	--	--	--
1.54229	--	--	--
1.54037	--	--	--
1.53846	--	--	--
1.53656	--	--	--
1.53465	--	--	--
1.53276	--	--	--
1.53086	--	--	--
1.52898	--	--	--
1.52709	--	--	--
1.52522	--	--	--
1.52334	--	--	--
1.52147	--	--	--
1.51961	--	--	--
1.51775	--	--	--
1.51589	--	--	--
1.51404	--	--	--
1.5122	--	--	--
1.51035	--	--	--
1.50852	--	--	--
1.50668	--	--	--
1.50485	--	--	--
1.50303	--	--	--
1.50121	--	--	--
1.4994	--	--	--
1.49758	--	--	--
1.49578	--	--	--
1.49398	--	--	--
1.49218	--	--	--
1.49038	--	--	--
1.4886	--	--	--
1.48681	--	--	--
1.48503	--	--	--
1.48325	--	--	--
1.48148	--	--	--
1.47971	--	--	--
1.47795	--	--	--
1.47619	--	--	--
1.47444	--	--	--
1.47268	--	--	--
1.47094	--	--	--
1.46919	--	--	--
1.46746	--	--	--
1.46572	--	--	--
1.46399	--	--	--
1.46226	--	--	--
1.46054	--	--	--
1.45882	--	--	--
1.45711	--	--	--
1.4554	--	--	--
1.45369	--	--	--
1.45199	--	--	--
1.45029	--	--	--
1.4486	--	--	--
1.44691	--	--	--
1.44522	--	--	--
1.44354	--	--	--
1.44186	--	--	--
1.44019	--	--	--
1.43852	--	--	--
1.43685	--	--	--
1.43519	--	--	--
1.43353	--	--	--
1.43187	--	--	--
1.43022	--	--	--
1.42857	--	--	--
1.42693	--	--	--
1.42529	--	--	--
1.42365	--	--	--
1.42202	--	--	--
1.42039	--	--	--
1.41876	--	--	--
1.41714	--	--	--
1.41553	--	--	--
1.41391	--	--	--
1.4123	--	--	--
1.41069	--	--	--
1.40909	--	--	--
1.40749	--	--	--
1.4059	--	--	--
1.4043	--	--	--
1.40271	--	--	--
1.40113	--	--	--
1.39955	--	--	--
1.39797	--	--	--
1.3964	--	--	--
1.39483	--	--	--
1.39326	--	--	--
1.39169	--	--	--
1.39013	--	--	--
1.38858	--	--	--
1.38702	--	--	--
1.38547	--	--	--
1.38393	--	--	--
1.38239	--	--	--
1.38085	--	--	--
1.37931	--	--	--
1.37778	--	--	--
1.37625	--	--	--
1.37472	--	--	--
1.3732	--	--	--
1.37168	--	--	--
1.37017	--	--	--
1.36865	--	--	--
1.36714	--	--	--
1.36564	--	--	--
1.36414	--	--	--
1.36264	--	--	--
1.36114	--	--	--
1.35965	--	--	--
1.35816	--	--	--
1.35667	--	--	--
1.35519	--	--	--
1.35371	--	--	--
1.35224	--	--	--
1.35076	--	--	--
1.34929	--	--	--
1.34783	--	--	--
1.34636	--	--	--
1.3449	--	--	--
1.34345	--	--	--
1.34199	--	--	--
1.34054	--	--	--
1.33909	--	--	--
1.33765	--	--	--
1.33621	--	--	--
1.33477	--	--	--
1.33333	--	--	--
1.3319	--	--	--
1.33047	--	--	--
1.32905	--	--	--
1.32762	--	--	--
1.3262	--	--	--
1.32479	--	--	--
1.32337	--	--	--
1.32196	--	--	--
1.32055	--	--	--
1.31915	--	--	--
1.31775	--	--	--
1.31635	--	--	--
1.31495	--	--	--
1.31356	--	--	--
1.31217	--	--	--
1.31078	--	--	--
1.3094	--	--	--
1.30802	--	--	--
1.30664	--	--	--
1.30526	--	--	--
1.30389	--	--	--
1.30252	--	--	--
1.30115	--	--	--
1.29979	--	--	--
1.29843	--	--	--
1.29707	--	--	--
1.29572	--	--	--
1.29436	--	--	--
1.29301	--	--	--
1.29167	--	--	--
1.29032	--	--	--
1.28898	--	--	--
1.28764	--	--	--
1.28631	--	--	--
1.28497	--	--	--
1.28364	--	--	--
1.28232	--	--	--
1.28099	--	--	--
1.27967	--	--	--
1.27835	--	--	--
1.27703	--	--	--
1.27572	--	--	--
1.27441	--	--	--
1.2731	--	--	--
1.27179	--	--	--
1.27049	--	--	--
1.26919	--	--	--
1.26789	--	--	--
1.2666	--	--	--
1.26531	--	--	--
1.26402	--	--	--
1.26273	--	--	--
1.26144	--	--	--
1.26016	--	--	--
1.25888	--	--	--
1.25761	--	--	--
1.25633	--	--	--
1.25506	--	--	--
1.25379	--	--	--
1.25253	--	--	--
1.25126	--	--	--
1.25	--	--	--
1.24874	--	--	--
1.24748	--	--	--
1.24623	--	--	--
1.24498	--	--	--
1.24373	--	--	--
1.24248	--	--	--
1.24124	--	--	--
1.24	--	--	--
1.23876	--	--	--
1.23752	--	--	--
1.23629	--	--	--
1.23506	--	--	--
1.23383	--	--	--
1.2326	--	--	--
1.23138	--	--	--
1.23016	--	--	--
1.22894	--	--	--
1.22772	--	--	--
1.22651	--	--	--
1.2253	--	--	--
1.22409	--	--	--
1.22288	--	--	--
1.22167	--	--	--
1.22047	--	--	--
1.21927	--	--	--
1.21807	--	--	--
1.21688	--	--	--
1.21569	--	--	--
1.2145	--	--	--
1.21331	--	--	--
1.21212	--	--	--
1.21094	--	--	--
1.20976	--	--	--
1.20858	--	--	--
1.2074	--	--	--
1.20623	--	--	--
1.20505	--	--	--
1.20388	--	--	--
1.20272	--	--	--
1.20155	--	--	--
1.20039	--	--	--
1.19923	--	--	--
1.19807	--	--	--
1.19691	--	--	--
1.19576	--	--	--
1.19461	--	--	--
1.19346	--	--	--
1.19231	--	--	--
1.19116	--	--	--
1.19002	--	--	--
1.18888	--	--	--
1.18774	--	--	--
1.1866	--	--	--
1.18547	--	--	--
1.18434	--	--	--
1.18321	--	--	--
1.18208	--	--	--
1.18095	--	--	--
1.17983	--	--	--
1.17871	--	--	--
1.17759	--	--	--
1.17647	--	--	--
1.17536	--	--	--
1.17424	--	--	--
1.17313	--	--	--
1.17202	--	--	--
1.17092	--	--	--
1.16981	--	--	--
1.16871	--	--	--
1.16761	--	--	--
1.16651	--	--	--
1.16541	--	--	--
1.16432	--	--	--
1.16323	--	--	--
1.16214	--	--	--
1.16105	--	--	--
1.15996	--	--	--
1.15888	--	--	--
1.1578	--	--	--
1.15672	--	--	--
1.15564	--	--	--
1.15456	--	--	--
1.15349	--	--	--
1.15242	--	--	--
1.15135	--	--	--
1.15028	--	--	--
1.14921	--	--	--
1.14815	--	--	--
1.14709	--	--	--
1.14603	--	--	--
1.14497	--	--	--
1.14391	--	--	--
1.14286	--	--	--
1.1418	--	--	--
1.14075	--	--	--
1.13971	--	--	--
1.13866	--	--	--
1.13761	--	--	--
1.13657	--	--	--
1.13553	--	--	--
1.13449	--	--	--
1.13346	--	--	--
1.13242	--	--	--
1.13139	--	--	--
1.13036	--	--	--
1.12933	--	--	--
1.1283	--	--	--
1.12727	--	--	--
1.12625	--	--	--
1.12523	--	--	--
1.12421	--	--	--
1.12319	--	--	--
1.12217	--	--	--
1.12116	--	--	--
1.12014	--	--	--
1.11913	--	--	--
1.11812	--	--	--
1.11712	--	--	--
1.11611	--	--	--
1.11511	--	--	--
1.11411	--	--	--
1.11311	--	--	--
1.11211	--	--	--
1.11111	--	--	--
1.11012	--	--	--
1.10912	--	--	--
1.10813	--	--	--
1.10714	--	--	--
1.10616	--	--	--
1.10517	--	--	--
1.10419	--	--	--
1.1032	--	--	--
1.10222	--	--	--
1.10124	--	--	--
1.10027	--	--	--
1.09929	--	--	--
1.09832	--	--	--
1.09735	--	--	--
1.09637	--	--	--
1.09541	--	--	--
1.09444	--	--	--
1.09347	--	--	--
1.09251	--	--	--
1.09155	--	--	--
1.09059	--	--	--
1.08963	--	--	--
1.08867	--	--	--
1.08772	--	--	--
1.08677	--	--	--
1.08581	--	--	--
1.08486	--	--	--
1.08392	--	--	--
1.08297	--	--	--
1.08202	--	--	--
1.08108	--	--	--
1.08014	--	--	--
1.0792	--	--	--
1.07826	--	--	--
1.07732	--	--	--
1.07639	--	--	--
1.07546	--	--	--
1.07452	--	--	--
1.07359	--	--	--
1.07266	--	--	--
1.07174	--	--	--
1.07081	--	--	--
1.06989	--	--	--
1.06897	--	--	--
1.06804	--	--	--
1.06713	--	--	--
1.06621	--	--	--
1.06529	--	--	--
1.06438	--	--	--
1.06346	--	--	--
1.06255	--	--	--
1.06164	--	--	--
1.06074	--	--	--
1.05983	--	--	--
1.05892	--	--	--
1.05802	--	--	--
1.05712	--	--	--
1.05622	--	--	--
1.05532	--	--	--
1.05442	--	--	--
1.05353	--	--	--
1.05263	--	--	--
1.05174	--	--	--
1.05085	--	--	--
1.04996	--	--	--
1.04907	--	--	--
1.04818	--	--	--
1.0473	--	--	--
1.04641	--	--	--
1.04553	--	--	--
1.04465	--	--	--
1.04377	--	--	--
1.04289	--	--	--
1.04202	--	--	--
1.04114	--	--	--
1.04027	--	--	--
1.0394	--	--	--
1.03853	--	--	--
1.03766	--	--	--
1.03679	--	--	--
1.03592	--	--	--
1.03506	--	--	--
1.0342	--	--	--
1.03333	--	--	--
1.03247	--	--	--
1.03161	--	--	--
1.03076	--	--	--
1.0299	--	--	--
1.02905	--	--	--
1.02819	--	--	--
1.02734	--	--	--
1.02649	--	--	--
1.02564	--	--	--
1.02479	--	--	--
1.02395	--	--	--
1.0231	--	--	--
1.02226	--	--	--
1.02142	--	--	--
1.02058	--	--	--
1.01974	--	--	--
1.0189	--	--	--
1.01806	--	--	--
1.01723	--	--	--
1.01639	--	--	--
1.01556	--	--	--
1.01473	--	--	--
1.0139	--	--	--
1.01307	--	--	--
1.01224	--	--	--
1.01142	--	--	--
1.01059	--	--	--
1.00977	--	--	--
1.00895	--	--	--
1.00813	--	--	--
1.00731	--	--	--
1.00649	--	--	--
1.00568	--	--	--
1.00486	--	--	--
1.00405	--	--	--
1.00324	--	--	--
1.00243	--	--	--
1.00162	--	--	--
1.00081	--	--	--
1	--	--	--
0.99919	--	--	--
0.99839	--	--	--
0.99759	--	--	--
0.99678	--	--	--
0.99598	--	--	--
0.99518	--	--	--
0.99439	--	--	--
0.99359	--	--	--
0.99279	--	--	--
0.992	--	--	--
0.99121	--	--	--
0.99042	--	--	--
0.98962	--	--	--
0.98884	--	--	--
0.98805	--	--	--
0.98726	--	--	--
0.98648	--	--	--
0.98569	--	--	--
0.98491	--	--	--
0.98413	--	--	--
0.98335	--	--	--
0.98257	--	--	--
0.98179	--	--	--
0.98101	--	--	--
0.98024	--	--	--
0.97946	--	--	--
0.97869	--	--	--
0.97792	--	--	--
0.97715	--	--	--
0.97638	--	--	--
0.97561	--	--	--
0.97484	--	--	--
0.97408	--	--	--
0.97331	--	--	--
0.97255	--	--	--
0.97179	--	--	--
0.97103	--	--	--
0.97027	--	--	--
0.96951	--	--	--
0.96875	--	--	--
0.96799	--	--	--
0.96724	--	--	--
0.96648	--	--	--
0.96573	--	--	--
0.96498	--	--	--
0.96423	--	--	--
0.96348	--	--	--
0.96273	--	--	--
0.96199	--	--	--
0.96124	--	--	--
0.9605	--	--	--
0.95975	--	--	--
0.95901	--	--	--
0.95827	--	--	--
0.95753	--	--	--
0.95679	--	--	--
0.95605	--	--	--
0.95532	--	--	--
0.95458	--	--	--
0.95385	--	--	--
0.95311	--	--	--
0.95238	--	--	--
0.95165	--	--	--
0.95092	--	--	--
0.95019	--	--	--
0.94946	--	--	--
0.94874	--	--	--
0.94801	--	--	--
0.94729	--	--	--
0.94656	--	--	--
0.94584	--	--	--
0.94512	--	--	--
0.9444	--	--	--
0.94368	--	--	--
0.94297	--	--	--
0.94225	--	--	--
0.94153	--	--	--
0.94082	--	--	--
0.94011	--	--	--
0.93939	--	--	--
0.93868	--	--	--
0.93797	--	--	--
0.93726	--	--	--
0.93656	--	--	--
0.93585	--	--	--
0.93514	--	--	--
0.93444	--	--	--
0.93373	--	--	--
0.93303	--	--	--
0.93233	--	--	--
0.93163	--	--	--
0.93093	--	--	--
0.93023	--	--	--
0.92954	--	--	--
0.92884	--	--	--
0.92814	--	--	--
0.92745	--	--	--
0.92676	--	--	--
0.92606	--	--	--
0.92537	--	--	--
0.92468	--	--	--
0.92399	--	--	--
0.92331	--	--	--
0.92262	--	--	--
0.92193	--	--	--
0.92125	--	--	--
0.92056	--	--	--
0.91988	--	--	--
0.9192	--	--	--
0.91852	--	--	--
0.91784	--	--	--
0.91716	--	--	--
0.91648	--	--	--
0.91581	--	--	--
0.91513	--	--	--
0.91445	--	--	--
0.91378	--	--	--
0.91311	--	--	--
0.91244	--	--	--
0.91176	--	--	--
0.91109	--	--	--
0.91043	--	--	--
0.90976	--	--	--
0.90909	--	--	--
0.90842	--	--	--
0.90776	--	--	--
0.9071	--	--	--
0.90643	--	--	--
0.90577	--	--	--
0.90511	--	--	--
0.90445	--	--	--
0.90379	--	--	--
0.90313	--	--	--
0.90247	--	--	--
0.90182	--	--	--
0.90116	--	--	--
0.90051	--	--	--
0.89985	--	--	--
0.8992	--	--	--
0.89855	--	--	--
0.8979	--	--	--
0.89725	--	--	--
0.8966	--	--	--
0.89595	--	--	--
0.89531	--	--	--
0.89466	--	--	--
0.89402	--	--	--
0.89337	--	--	--
0.89273	--	--	--
0.89209	--	--	--
0.89145	--	--	--
0.8908	--	--	--
0.89017	--	--	--
0.88953	--	--	--
0.88889	--	--	--
0.88825	--	--	--
0.88762	--	--	--
0.88698	--	--	--
0.88635	--	--	--
0.88571	--	--	--
