# Supplementary material for: Solar-driven highly selective conversion of glycerol to dihydroxyacetone using surface atom engineered BiVO4 photoanodes
Source: Nat Commun. 2024 Jun 28;15:5475. doi: 10.1038/s41467-024-49662-7 (PMC11213950; doi:10.1038/s41467-024-49662-7)
Supplement: Supplementary file 3 — Source Data [file 41467_2024_49662_MOESM3_ESM.zip › Supplementary Information/ncomms-Supplementary Fig. 14-source-data.xlsx]

## Sheet: Sheet1
Supplementary Fig. 14
Data 1		Data 2		Data 3
Parameter x	Parameter y	Parameter x	Parameter y	Parameter x	Parameter y
11.7	982.42	11.78	748.515	11.81	830.906
11.65	985.214	11.73	734.076	11.76	795.616
11.6	952.51	11.68	761.48	11.71	803.436
11.55	952.262	11.63	682.355	11.66	808.438
11.5	921.723	11.58	673.977	11.61	765.35
11.45	897.99	11.53	637.492	11.56	743.833
11.4	913.118	11.48	644.26	11.51	707.539
11.35	912.816	11.43	619.538	11.46	684.929
11.3	904.811	11.38	624.603	11.41	685.083
11.25	880.146	11.33	591.634	11.36	692.517
11.2	872.439	11.28	617.231	11.31	674.101
11.15	844.675	11.23	598.628	11.26	661.406
11.1	807.518	11.18	584.368	11.21	666.846
11.05	818.631	11.13	588.112	11.16	649.68
11	765.896	11.08	554.661	11.11	617.582
10.95	754.227	11.03	531.9	11.06	630.734
10.9	740.094	10.98	541.437	11.01	611.259
10.85	723.076	10.93	513.989	10.96	607.79
10.8	718.261	10.88	521.171	10.91	597.263
10.75	681.021	10.83	517.989	10.86	573.721
10.7	677.273	10.78	485.226	10.81	572.856
10.65	664.514	10.73	464.796	10.76	556.446
10.6	658.127	10.68	492.559	10.71	545.695
10.55	609.305	10.63	470.951	10.66	519.084
10.5	590.702	10.58	453.443	10.61	551.455
10.45	565.544	10.53	450.94	10.56	500.04
10.4	552.654	10.48	454.124	10.51	512.295
10.35	529.784	10.43	441.919	10.46	478.636
10.3	524.79	10.38	435.466	10.41	473.873
10.25	526.95	10.33	415.224	10.36	470.231
10.2	494.752	10.28	429.418	10.31	458.174
10.15	494.965	10.23	386.195	10.26	453.245
10.1	449.387	10.18	389.546	10.21	413.909
10.05	444.39	10.13	388.511	10.16	404.448
10	434.171	10.08	381.677	10.11	445.013
9.95	425.68	10.03	363.471	10.06	389.277
9.9	423.112	9.98	352.287	10.01	378.643
9.85	414.362	9.93	336.365	9.96	369.404
9.8	380.959	9.88	347.882	9.91	373.604
9.75	374.864	9.83	338.673	9.86	376.329
9.7	372.592	9.78	342.618	9.81	373.961
9.65	357.938	9.73	325.816	9.76	383.754
9.6	355.281	9.68	340.856	9.71	355.567
9.55	349.553	9.63	345.394	9.66	337.089
9.5	360.606	9.58	320.796	9.61	336.741
9.45	369.816	9.53	312.913	9.56	344.737
9.4	358.454	9.48	316.001	9.51	346.066
9.35	332.692	9.43	297.2	9.46	342.839
9.3	341.274	9.38	306.367	9.41	330.527
9.25	350.303	9.33	320.096	9.36	350.58
9.2	368.227	9.28	312.558	9.31	320.273
9.15	340.465	9.23	301.316	9.26	350.198
9.1	335.591	9.18	323.453	9.21	328.148
9.05	369.967	9.13	347.965	9.16	340.12
9	366.468	9.08	335.135	9.11	334.642
8.95	370.54	9.03	316.339	9.06	359.557
8.9	361.359	8.98	359.025	9.01	354.802
8.85	375.842	8.93	361.882	8.96	369.439
8.8	397.544	8.88	370.84	8.91	389.072
8.75	403.463	8.83	404.484	8.86	402.061
8.7	447.51	8.78	418.566	8.81	416.759
8.65	469.846	8.73	442.3	8.76	427.643
8.6	492.041	8.68	430.202	8.71	470.477
8.55	486.609	8.63	481.088	8.66	473.081
8.5	547.438	8.58	503.587	8.61	497.757
8.45	572.012	8.53	529.726	8.56	547.689
8.4	605.2	8.48	556.824	8.51	563.246
8.35	637.642	8.43	605.399	8.46	605.109
8.3	661.907	8.38	619.682	8.41	651.825
8.25	642.962	8.33	656.812	8.36	698.679
8.2	672.316	8.28	713.336	8.31	710.341
8.15	717.147	8.23	687.217	8.26	698.507
8.1	743.62	8.18	708.769	8.21	764.713
8.05	749.783	8.13	777.823	8.16	805.374
8	747.883	8.08	811.59	8.11	847.692
7.95	775.066	8.03	802.209	8.06	891.479
7.9	780.607	7.98	821.521	8.01	894.978
7.85	789.364	7.93	875.582	7.96	904.961
7.8	806.525	7.88	887.856	7.91	895.996
7.75	779.037	7.83	915.212	7.86	968.238
7.7	798.806	7.78	860.136	7.81	981.184
7.65	814.674	7.73	909.407	7.76	998.485
7.6	798.027	7.68	915.294	7.71	981.212
7.55	839.57	7.63	941.841	7.66	967.267
7.5	849.164	7.58	931.475	7.61	988.767
7.45	795.919	7.53	956.76	7.56	992.626
7.4	820.038	7.48	952.694	7.51	1014.24
7.35	876.704	7.43	938.575	7.46	1025.02
7.3	877.077	7.38	913.537	7.41	1012.73
7.25	883.454	7.33	953.564	7.36	1009.04
7.2	841.423	7.28	1012.92	7.31	1041.97
7.15	865.05	7.23	1025.75	7.26	1078.78
7.1	920.327	7.18	1012.27	7.21	1100.8
7.05	957.372	7.13	997.635	7.16	1071.64
7	937.195	7.08	1004.51	7.11	1097.8
6.95	964.698	7.03	1041.81	7.06	1137.54
6.9	1034.42	6.98	1058.62	7.01	1164.31
6.85	1024.81	6.93	1114.66	6.96	1202.22
6.8	1058.76	6.88	1137.19	6.91	1188.15
6.75	1071.71	6.83	1124.72	6.86	1228.67
6.7	1047.04	6.78	1175.85	6.81	1283.99
6.65	1134.58	6.73	1170.34	6.76	1316.55
6.6	1133.44	6.68	1222.91	6.71	1332
6.55	1149.17	6.63	1278.09	6.66	1329.33
6.5	1175.36	6.58	1265.64	6.61	1365.47
6.45	1195.55	6.53	1322.93	6.56	1384.29
6.4	1222.01	6.48	1291	6.51	1396.11
6.35	1220.85	6.43	1316.58	6.46	1479.56
6.3	1276.68	6.38	1346.75	6.41	1447.84
6.25	1261.76	6.33	1363.75	6.36	1509.39
6.2	1272.87	6.28	1404.06	6.31	1554.04
6.15	1205.09	6.23	1399.33	6.26	1501.8
6.1	1223.16	6.18	1402.47	6.21	1506.13
6.05	1233.65	6.13	1430.21	6.16	1518.07
6	1256.09	6.08	1463.3	6.11	1550.96
5.95	1224.64	6.03	1465.96	6.06	1522.82
5.9	1238.59	5.98	1454.85	6.01	1538.53
5.85	1213.29	5.93	1433.22	5.96	1510.03
5.8	1198.16	5.88	1432.32	5.91	1532.17
5.75	1184.82	5.83	1413.8	5.86	1510.73
5.7	1174.88	5.78	1422.05	5.81	1522.55
5.65	1165.85	5.73	1421.65	5.76	1492.32
5.6	1114.7	5.68	1350.24	5.71	1520.02
5.55	1101.34	5.63	1309.51	5.66	1481.05
5.5	1073.5	5.58	1327.6	5.61	1459.35
5.45	1081.65	5.53	1276.13	5.56	1464.88
5.4	1000.44	5.48	1298.88	5.51	1398.36
5.35	978.672	5.43	1279.01	5.46	1412.18
5.3	990.929	5.38	1233.58	5.41	1320.93
5.25	953.19	5.33	1230.36	5.36	1321.35
5.2	904.879	5.28	1226.3	5.31	1343.86
5.15	913.052	5.23	1175.54	5.26	1308.93
5.1	925.175	5.18	1158.45	5.21	1282.06
5.05	926.426	5.13	1146.49	5.16	1295.26
5	940.694	5.08	1154.27	5.11	1271.51
4.95	915.671	5.03	1146.01	5.06	1233.68
4.9	899.861	4.98	1128.59	5.01	1216.33
4.85	910.572	4.93	1141.48	4.96	1234.39
4.8	868.219	4.88	1144.07	4.91	1211.37
4.75	884.023	4.83	1122.7	4.86	1184.17
4.7	853.351	4.78	1121.17	4.81	1189.31
4.65	840.1	4.73	1103.41	4.76	1197.29
4.6	839.078	4.68	1107.18	4.71	1227.59
4.55	826.118	4.63	1102.32	4.66	1169.02
4.5	802.846	4.58	1064.71	4.61	1157.57
4.45	825.451	4.53	1091.06	4.56	1166.33
4.4	823.182	4.48	1116	4.51	1161.6
4.35	808.508	4.43	1054.38	4.46	1176.77
4.3	792.854	4.38	1042.45	4.41	1134.86
4.25	789.914	4.33	1001.62	4.36	1157.23
4.2	771.899	4.28	1017.11	4.31	1132.81
4.15	749.156	4.23	1026.03	4.26	1123.31
4.1	747.968	4.18	1009.32	4.21	1062.94
4.05	738.989	4.13	1015.99	4.16	1109.64
4	697.884	4.08	978.409	4.11	1114.09
3.95	658.809	4.03	981.549	4.06	1094.73
3.9	688.221	3.98	934.45	4.01	1031.45
3.85	672.722	3.93	951.961	3.96	1036.01
3.8	645.814	3.88	908.145	3.91	1003.74
3.75	606.815	3.83	908.162	3.86	1009
3.7	592.568	3.78	911.45	3.81	991.337
3.65	579	3.73	867.149	3.76	958.823
3.6	543.829	3.68	817.599	3.71	912.053
3.55	535.76	3.63	799.86	3.66	883.333
3.5	516.08	3.58	757.691	3.61	863.653
3.45	498.185	3.53	747.938	3.56	831.678
3.4	481.441	3.48	714.249	3.51	806.441
3.35	439.564	3.43	698.802	3.46	778.347
3.3	456.893	3.38	707.097	3.41	752.592
3.25	410.031	3.33	645.331	3.36	726.053
3.2	399.097	3.28	625.294	3.31	702.387
3.15	370.138	3.23	589.853	3.26	679.248
3.1	351.061	3.18	555.792	3.21	623.769
3.05	332.507	3.13	531.446	3.16	570.133
3	319.252	3.08	498.144	3.11	558.689
2.95	283.393	3.03	473.901	3.06	491.188
2.9	253.334	2.98	411.129	3.01	484.868
2.85	223.292	2.93	390.729	2.96	461.857
2.8	195.961	2.88	358.801	2.91	433.385
2.75	169.932	2.83	338.468	2.86	379.136
2.7	150.774	2.78	295.477	2.81	354.034
2.65	131.722	2.73	253.846	2.76	317.726
2.6	114.264	2.68	231.246	2.71	277.996
2.55	111.519	2.63	193.068	2.66	229.666
2.5	89.2632	2.58	165.326	2.61	210.321
2.45	76.3864	2.53	151.937	2.56	186.443
2.4	69.723	2.48	123.199	2.51	168.464
2.35	57.5614	2.43	112.248	2.46	136.725
2.3	59.1394	2.38	95.1315	2.41	117.399
2.25	49.281	2.33	80.4699	2.36	108.182
2.2	44.2869	2.28	80.6251	2.31	90.7091
2.15	44.4681	2.23	57.6275	2.26	89.6455
2.1	43.0384	2.18	63.1852	2.21	83.7982
2.05	47.3838	2.13	58.2188	2.16	62.8824
2	39.1462	2.08	58.2434	2.11	60.8388
1.95	35.6825	2.03	53.4428	2.06	64.5182
1.9	46.3802	1.98	44.6925	2.01	72.1433
1.85	36.3195	1.93	47.2704	1.96	59.1279
1.8	35.7687	1.88	40.9983	1.91	52.2479
1.75	37.6379	1.83	38.1153	1.86	52.6932
1.7	37.5761	1.78	40.7106	1.81	51.1892
1.65	33.8897	1.73	37.8987	1.76	53.3961
1.6	30.3681	1.68	35.6872	1.71	47.4723
1.55	26.6143	1.63	41.4891	1.66	41.8578
1.5	28.2641	1.58	32.7677	1.61	49.2652
1.45	25.7492	1.53	32.9688	1.56	42.5119
1.4	27.0099	1.48	34.3389	1.51	49.0451
1.35	21.7622	1.43	32.6108	1.46	41.2951
1.3	20.4211	1.38	31.6946	1.41	42.4773
1.25	20.4738	1.33	26.6937	1.36	35.5107
1.2	21.6538	1.28	26.4387	1.31	26.6224
1.15	19.0407	1.23	20.9947	1.26	24.8187
1.1	19.3209	1.18	18.5207	1.21	27.3089
1.05	15.1047	1.13	23.3719	1.16	23.9303
1	12.7657	1.08	21.1823	1.11	24.8848
0.95	9.97172	1.03	15.3434	1.06	22.2501
0.9	11.4929	0.98	13.6881	1.01	22.2605
0.85	8.56545	0.93	12.9042	0.96	16.8731
0.8	9.85692	0.88	13.8447	0.91	14.1261
0.75	15.1741	0.83	14.2501	0.86	18.218
0.7	12.1545	0.78	12.9515	0.81	19.403
0.65	9.43049	0.73	13.0254	0.76	13.8925
0.6	6.05743	0.68	13.3597	0.71	14.3733
0.55	8.65491	0.63	11.9651	0.66	11.8517
0.5	10.3092	0.58	10.4371	0.61	13.504
0.45	13.4731	0.53	11.9307	0.56	15.721
0.4	11.8487	0.48	10.9123	0.51	12.282
0.35	6.87083	0.43	5.97157	0.46	10.2603
0.3	5.72823	0.38	10.6437	0.41	12.0082
0.25	7.4104	0.33	7.91057	0.36	12.6563
0.2	9.52339	0.28	10.0368	0.31	8.97494
0.15	9.68708	0.23	11.6271	0.26	8.64061
0.1	10.1218	0.18	12.184	0.21	11.906
0.05	6.67481	0.13	10.5761	0.16	9.35165
-1.11022e-16	4.77826	0.08	7.58639	0.11	6.83038
-0.05	4.98066	0.03	10.1036	0.06	7.80432
-0.1	8.85808	-0.02	8.79717	0.01	9.86988
-0.15	7.32213	-0.07	8.76532	-0.04	10.8683
-0.2	6.52938	-0.12	6.74018	-0.09	9.61859
-0.25	4.86293	-0.17	7.21292	-0.14	8.04604
-0.3	8.21843	-0.22	8.04731	-0.19	11.1126
-0.35	6.38546	-0.27	11.0157	-0.24	8.85442
-0.4	9.63114	-0.32	8.88079	-0.29	9.64691
-0.45	6.08825	-0.37	7.66287	-0.34	8.19538
-0.5	12.6516	-0.42	8.70618	-0.39	9.48544
-0.55	5.89536	-0.47	6.74473	-0.44	5.86348
-0.6	7.65726	-0.52	6.95872	-0.49	8.36613
-0.65	6.65614	-0.57	9.26187	-0.54	6.4001
-0.7	7.69311	-0.62	7.1142	-0.59	2.45472
-0.75	3.98051	-0.67	6.17483	-0.64	3.26722
-0.8	6.17719	-0.72	8.15266	-0.69	6.64247
-0.85	5.37141	-0.77	6.32222	-0.74	5.20414
-0.9	4.51796	-0.82	3.63487	-0.79	6.58145
-0.95	6.80793	-0.87	6.70085	-0.84	6.0443
-1	5.51944	-0.92	8.30775	-0.89	7.1769
-1.05	4.94542	-0.97	7.64695	-0.94	5.55652
-1.1	4.14985	-1.02	4.41723	-0.99	3.15215
-1.15	5.28716	-1.07	6.38855	-1.04	5.43047
-1.2	4.72068	-1.12	5.57815	-1.09	8.59709
-1.25	5.59872	-1.17	6.27762	-1.14	5.67713
-1.3	5.17262	-1.22	3.02263	-1.19	7.75946
