# Supplementary material for: Solar-driven highly selective conversion of glycerol to dihydroxyacetone using surface atom engineered BiVO4 photoanodes
Source: Nat Commun. 2024 Jun 28;15:5475. doi: 10.1038/s41467-024-49662-7 (PMC11213950; doi:10.1038/s41467-024-49662-7)
Supplement: Supplementary file 3 — Source Data [file 41467_2024_49662_MOESM3_ESM.zip › Supplementary Information/ncomms-Supplementary Fig. 15-source-data.xlsx]

## Sheet: Sheet1
Supplementary Fig. 15
Data 1		Data 2		Data 3		Data 4		Data 5		Data 6		Data 7			Data 8		Data 9		Data 10		Data 11		Data 12		Data 13		Data 14
Parameter x	Parameter y	Parameter x	Parameter y	Parameter x	Parameter y	Parameter x	Parameter y	Parameter x	Parameter y	Parameter x	Parameter y	Parameter x	Parameter y		Parameter x	Parameter y	Parameter x	Parameter y	Parameter x	Parameter y	Parameter x	Parameter y	Parameter x	Parameter y	Parameter x	Parameter y	Parameter x	Parameter y
0.1142	-0.17725	0.1142	-0.26918	0.1142	-0.29757	0.1142	-0.2961	0.1142	-0.29921	0.1142	-0.29357	0.1142	-0.28938		0.1172	-0.11763	0.1142	-0.2685	0.1142	-0.2411	0.1142	-0.15473	0.1142	-0.2762	0.1142	-0.2352	0.1142	-0.2695
0.1152	-0.17209	0.1152	-0.26135	0.1152	-0.28883	0.1152	-0.28626	0.1152	-0.28974	0.1152	-0.28501	0.1152	-0.28028		0.1182	-0.11183	0.1152	-0.2595	0.1152	-0.2329	0.1152	-0.14892	0.1152	-0.2666	0.1152	-0.22649	0.1152	-0.2594
0.1162	-0.16783	0.1162	-0.2548	0.1162	-0.28192	0.1162	-0.27809	0.1162	-0.28246	0.1162	-0.27846	0.1162	-0.27318		0.1192	-0.10711	0.1162	-0.2533	0.1162	-0.2274	0.1162	-0.14545	0.1162	-0.2605	0.1162	-0.22082	0.1162	-0.2527
0.1172	-0.1637	0.1172	-0.24861	0.1172	-0.27591	0.1172	-0.27085	0.1172	-0.27628	0.1172	-0.27245	0.1172	-0.26699		0.1202	-0.10202	0.1172	-0.2482	0.1172	-0.2229	0.1172	-0.1426	0.1172	-0.2554	0.1172	-0.2162	0.1172	-0.247
0.1182	-0.1597	0.1182	-0.24297	0.1182	-0.27045	0.1182	-0.26435	0.1182	-0.27045	0.1182	-0.26681	0.1182	-0.26081		0.1212	-0.09776	0.1182	-0.2436	0.1182	-0.2188	0.1182	-0.14005	0.1182	-0.2508	0.1182	-0.212	0.1182	-0.2419
0.1192	-0.15622	0.1192	-0.23769	0.1192	-0.26517	0.1192	-0.25785	0.1192	-0.26463	0.1192	-0.2619	0.1192	-0.25553		0.1222	-0.09334	0.1192	-0.2393	0.1192	-0.2151	0.1192	-0.1378	0.1192	-0.2467	0.1192	-0.20832	0.1192	-0.2372
0.1202	-0.15248	0.1202	-0.2326	0.1202	-0.2599	0.1202	-0.25154	0.1202	-0.25899	0.1202	-0.25735	0.1202	-0.25025		0.1232	-0.08925	0.1202	-0.2353	0.1202	-0.2115	0.1202	-0.13566	0.1202	-0.2426	0.1202	-0.20475	0.1202	-0.2327
0.1212	-0.14874	0.1212	-0.22786	0.1212	-0.25516	0.1212	-0.24579	0.1212	-0.25407	0.1212	-0.2528	0.1212	-0.24534		0.1242	-0.08528	0.1212	-0.2314	0.1212	-0.2081	0.1212	-0.13362	0.1212	-0.2386	0.1212	-0.20129	0.1212	-0.2284
0.1222	-0.14538	0.1222	-0.22331	0.1222	-0.2508	0.1222	-0.24059	0.1222	-0.24952	0.1222	-0.24825	0.1222	-0.2406		0.1252	-0.08152	0.1222	-0.2279	0.1222	-0.2049	0.1222	-0.13168	0.1222	-0.235	0.1222	-0.19814	0.1222	-0.2244
0.1232	-0.14177	0.1232	-0.21895	0.1232	-0.24625	0.1232	-0.23558	0.1232	-0.24461	0.1232	-0.24406	0.1232	-0.23587		0.1262	-0.07798	0.1232	-0.2242	0.1232	-0.2017	0.1232	-0.12985	0.1232	-0.2314	0.1232	-0.19499	0.1232	-0.2205
0.1242	-0.13855	0.1242	-0.21476	0.1242	-0.24206	0.1242	-0.23056	0.1242	-0.24006	0.1242	-0.24042	0.1242	-0.23169		0.1272	-0.07432	0.1242	-0.2208	0.1242	-0.1987	0.1242	-0.12801	0.1242	-0.2279	0.1242	-0.19194	0.1242	-0.2167
0.1252	-0.13532	0.1252	-0.21057	0.1252	-0.23806	0.1252	-0.22555	0.1252	-0.23605	0.1252	-0.23678	0.1252	-0.22732		0.1282	-0.07129	0.1252	-0.2174	0.1252	-0.1958	0.1252	-0.12628	0.1252	-0.2246	0.1252	-0.18911	0.1252	-0.2131
0.1262	-0.13248	0.1262	-0.20657	0.1262	-0.2346	0.1262	-0.22091	0.1262	-0.23241	0.1262	-0.23296	0.1262	-0.2235		0.1292	-0.06772	0.1262	-0.2141	0.1262	-0.1928	0.1262	-0.12475	0.1262	-0.2213	0.1262	-0.18627	0.1262	-0.2095
0.1272	-0.12965	0.1272	-0.20257	0.1272	-0.23078	0.1272	-0.21646	0.1272	-0.22841	0.1272	-0.22932	0.1272	-0.21986		0.1302	-0.06493	0.1272	-0.211	0.1272	-0.19	0.1272	-0.12322	0.1272	-0.2181	0.1272	-0.18354	0.1272	-0.2061
0.1282	-0.12686	0.1282	-0.19893	0.1282	-0.22677	0.1282	-0.212	0.1282	-0.22441	0.1282	-0.22586	0.1282	-0.21603		0.1312	-0.06169	0.1282	-0.2079	0.1282	-0.1873	0.1282	-0.12158	0.1282	-0.215	0.1282	-0.18092	0.1282	-0.2028
0.1292	-0.12406	0.1292	-0.19529	0.1292	-0.22331	0.1292	-0.20773	0.1292	-0.22058	0.1292	-0.22313	0.1292	-0.21221		0.1322	-0.05905	0.1292	-0.2048	0.1292	-0.1845	0.1292	-0.12005	0.1292	-0.2119	0.1292	-0.17829	0.1292	-0.1996
0.1302	-0.12135	0.1302	-0.19219	0.1302	-0.22022	0.1302	-0.20365	0.1302	-0.21731	0.1302	-0.22022	0.1302	-0.20894		0.1332	-0.05619	0.1302	-0.2018	0.1302	-0.1819	0.1302	-0.11863	0.1302	-0.2089	0.1302	-0.17577	0.1302	-0.1964
0.1312	-0.11882	0.1312	-0.1891	0.1312	-0.21713	0.1312	-0.19975	0.1312	-0.21421	0.1312	-0.21694	0.1312	-0.20566		0.1342	-0.05354	0.1312	-0.1988	0.1312	-0.1793	0.1312	-0.1171	0.1312	-0.206	0.1312	-0.17325	0.1312	-0.1933
0.1322	-0.11633	0.1322	-0.18582	0.1322	-0.21367	0.1322	-0.19622	0.1322	-0.21076	0.1322	-0.21367	0.1322	-0.20257		0.1352	-0.05103	0.1322	-0.1959	0.1322	-0.1767	0.1322	-0.11567	0.1322	-0.2031	0.1322	-0.17084	0.1322	-0.1903
0.1332	-0.11373	0.1332	-0.18255	0.1332	-0.21057	0.1332	-0.19269	0.1332	-0.20748	0.1332	-0.21112	0.1332	-0.19947		0.1362	-0.04841	0.1332	-0.1931	0.1332	-0.1742	0.1332	-0.11434	0.1332	-0.2003	0.1332	-0.16842	0.1332	-0.1875
0.1342	-0.11138	0.1342	-0.17965	0.1342	-0.20766	0.1342	-0.18917	0.1342	-0.20457	0.1342	-0.20857	0.1342	-0.1962		0.1372	-0.04617	0.1342	-0.1904	0.1342	-0.1717	0.1342	-0.11291	0.1342	-0.1975	0.1342	-0.16611	0.1342	-0.1846
0.1352	-0.10902	0.1352	-0.17672	0.1352	-0.20493	0.1352	-0.18562	0.1352	-0.20202	0.1352	-0.20566	0.1352	-0.1931		0.1382	-0.04369	0.1352	-0.1877	0.1352	-0.1693	0.1352	-0.11159	0.1352	-0.1948	0.1352	-0.16391	0.1352	-0.1819
0.1362	-0.10684	0.1362	-0.17392	0.1362	-0.20202	0.1362	-0.18213	0.1362	-0.19893	0.1362	-0.20275	0.1362	-0.19055		0.1392	-0.04164	0.1362	-0.185	0.1362	-0.1669	0.1362	-0.11026	0.1362	-0.1921	0.1362	-0.1616	0.1362	-0.1792
0.1372	-0.10458	0.1372	-0.17095	0.1372	-0.19911	0.1372	-0.17903	0.1372	-0.19583	0.1372	-0.2002	0.1372	-0.18782		0.1402	-0.03918	0.1372	-0.1824	0.1372	-0.1646	0.1372	-0.10894	0.1372	-0.1895	0.1372	-0.15939	0.1372	-0.1765
0.1382	-0.10241	0.1382	-0.16824	0.1382	-0.19638	0.1382	-0.17602	0.1382	-0.1931	0.1382	-0.19802	0.1382	-0.18491		0.1412	-0.03744	0.1382	-0.1799	0.1382	-0.1622	0.1382	-0.10771	0.1382	-0.1869	0.1382	-0.1574	0.1382	-0.174
0.1392	-0.1003	0.1392	-0.16597	0.1392	-0.19365	0.1392	-0.17302	0.1392	-0.19055	0.1392	-0.19565	0.1392	-0.18218		0.1422	-0.03518	0.1392	-0.1773	0.1392	-0.1599	0.1392	-0.10639	0.1392	-0.1843	0.1392	-0.15519	0.1392	-0.1714
0.1402	-0.09812	0.1402	-0.16355	0.1402	-0.1911	0.1402	-0.17001	0.1402	-0.18801	0.1402	-0.19328	0.1402	-0.1798		0.1432	-0.03351	0.1402	-0.1749	0.1402	-0.1577	0.1402	-0.10516	0.1402	-0.1819	0.1402	-0.1532	0.1402	-0.1689
0.1412	-0.09603	0.1412	-0.16092	0.1412	-0.18892	0.1412	-0.16743	0.1412	-0.18564	0.1412	-0.19092	0.1412	-0.1775		0.1442	-0.03154	0.1412	-0.1724	0.1412	-0.1555	0.1412	-0.10404	0.1412	-0.1795	0.1412	-0.1512	0.1412	-0.1665
0.1422	-0.09395	0.1422	-0.15841	0.1422	-0.18655	0.1422	-0.1647	0.1422	-0.18309	0.1422	-0.18873	0.1422	-0.17494		0.1452	-0.02968	0.1422	-0.17	0.1422	-0.1533	0.1422	-0.10282	0.1422	-0.177	0.1422	-0.14921	0.1422	-0.1641
0.1432	-0.09203	0.1432	-0.15616	0.1432	-0.18418	0.1432	-0.16203	0.1432	-0.18085	0.1432	-0.18655	0.1432	-0.17232		0.1462	-0.02798	0.1432	-0.1676	0.1432	-0.1512	0.1432	-0.10163	0.1432	-0.1747	0.1432	-0.14732	0.1432	-0.1617
0.1442	-0.09033	0.1442	-0.15388	0.1442	-0.18182	0.1442	-0.15911	0.1442	-0.17852	0.1442	-0.18418	0.1442	-0.16997		0.1472	-0.02609	0.1442	-0.1653	0.1442	-0.1491	0.1442	-0.10048	0.1442	-0.1723	0.1442	-0.14543	0.1442	-0.1595
0.1452	-0.08861	0.1452	-0.15179	0.1452	-0.17943	0.1452	-0.15646	0.1452	-0.1761	0.1452	-0.18196	0.1452	-0.16786		0.1482	-0.02462	0.1452	-0.163	0.1452	-0.147	0.1452	-0.0993	0.1452	-0.17	0.1452	-0.14354	0.1452	-0.1572
0.1462	-0.08698	0.1462	-0.14966	0.1462	-0.1772	0.1462	-0.15414	0.1462	-0.17385	0.1462	-0.17993	0.1462	-0.16587		0.1492	-0.02291	0.1462	-0.1607	0.1462	-0.145	0.1462	-0.09824	0.1462	-0.1678	0.1462	-0.14175	0.1462	-0.1551
0.1472	-0.08513	0.1472	-0.14733	0.1472	-0.17499	0.1472	-0.1518	0.1472	-0.17146	0.1472	-0.17807	0.1472	-0.16353		0.1502	-0.02151	0.1472	-0.1585	0.1472	-0.1429	0.1472	-0.09708	0.1472	-0.1655	0.1472	-0.13986	0.1472	-0.1529
0.1482	-0.08332	0.1482	-0.14516	0.1482	-0.17281	0.1482	-0.14937	0.1482	-0.16946	0.1482	-0.17623	0.1482	-0.16118		0.1512	-0.01973	0.1482	-0.1564	0.1482	-0.141	0.1482	-0.09597	0.1482	-0.1633	0.1482	-0.13808	0.1482	-0.1508
0.1492	-0.08171	0.1492	-0.1432	0.1492	-0.17075	0.1492	-0.14701	0.1492	-0.16762	0.1492	-0.17436	0.1492	-0.15925		0.1522	-0.01856	0.1492	-0.1542	0.1492	-0.139	0.1492	-0.0949	0.1492	-0.1611	0.1492	-0.1364	0.1492	-0.1487
0.1502	-0.0802	0.1502	-0.14129	0.1502	-0.16882	0.1502	-0.14471	0.1502	-0.16575	0.1502	-0.17234	0.1502	-0.15745		0.1532	-0.01692	0.1502	-0.1521	0.1502	-0.137	0.1502	-0.09381	0.1502	-0.1589	0.1502	-0.13461	0.1502	-0.1467
0.1512	-0.07855	0.1512	-0.1395	0.1512	-0.16695	0.1512	-0.14266	0.1512	-0.16385	0.1512	-0.17024	0.1512	-0.15539		0.1542	-0.01578	0.1512	-0.15	0.1512	-0.1352	0.1512	-0.09277	0.1512	-0.1569	0.1512	-0.13293	0.1512	-0.1447
0.1522	-0.07705	0.1522	-0.13763	0.1522	-0.16502	0.1522	-0.14053	0.1522	-0.16167	0.1522	-0.1684	0.1522	-0.15303		0.1552	-0.01434	0.1522	-0.148	0.1522	-0.1333	0.1522	-0.09174	0.1522	-0.1548	0.1522	-0.13125	0.1522	-0.1428
0.1532	-0.07565	0.1532	-0.13588	0.1532	-0.16293	0.1532	-0.13843	0.1532	-0.15967	0.1532	-0.16666	0.1532	-0.15095		0.1562	-0.01309	0.1532	-0.1459	0.1532	-0.1313	0.1532	-0.09066	0.1532	-0.1527	0.1532	-0.12957	0.1532	-0.1408
0.1542	-0.07433	0.1542	-0.13393	0.1542	-0.16098	0.1542	-0.13656	0.1542	-0.15785	0.1542	-0.16487	0.1542	-0.14939		0.1572	-0.01194	0.1542	-0.144	0.1542	-0.1296	0.1542	-0.0897	0.1542	-0.1508	0.1542	-0.1281	0.1542	-0.139
0.1552	-0.07281	0.1552	-0.13228	0.1552	-0.15912	0.1552	-0.13461	0.1552	-0.15586	0.1552	-0.16296	0.1552	-0.14771		0.1582	-0.01055	0.1552	-0.142	0.1552	-0.1278	0.1552	-0.08862	0.1552	-0.1487	0.1552	-0.12642	0.1552	-0.1371
0.1562	-0.07135	0.1562	-0.13048	0.1562	-0.15728	0.1562	-0.13262	0.1562	-0.15377	0.1562	-0.16136	0.1562	-0.14575		0.1592	-0.00966	0.1562	-0.1401	0.1562	-0.1259	0.1562	-0.0876	0.1562	-0.1468	0.1562	-0.12485	0.1562	-0.1352
0.1572	-0.06996	0.1572	-0.12898	0.1572	-0.15541	0.1572	-0.13076	0.1572	-0.15184	0.1572	-0.15991	0.1572	-0.14393		0.1602	-0.00821	0.1572	-0.1383	0.1572	-0.1241	0.1572	-0.08662	0.1572	-0.1449	0.1572	-0.12338	0.1572	-0.1334
0.1582	-0.06859	0.1582	-0.12735	0.1582	-0.15354	0.1582	-0.12889	0.1582	-0.1503	0.1582	-0.15821	0.1582	-0.14223		0.1612	-0.00725	0.1582	-0.1363	0.1582	-0.1225	0.1582	-0.08556	0.1582	-0.1429	0.1582	-0.1217	0.1582	-0.1316
0.1592	-0.06733	0.1592	-0.1258	0.1592	-0.1519	0.1592	-0.12735	0.1592	-0.14882	0.1592	-0.15636	0.1592	-0.14067		0.1622	-0.0059	0.1592	-0.1345	0.1592	-0.1208	0.1592	-0.08462	0.1592	-0.1411	0.1592	-0.12023	0.1592	-0.1299
0.1602	-0.06606	0.1602	-0.12398	0.1602	-0.15033	0.1602	-0.12566	0.1602	-0.14729	0.1602	-0.15454	0.1602	-0.1389		0.1632	-0.00511	0.1602	-0.1326	0.1602	-0.1191	0.1602	-0.08362	0.1602	-0.1392	0.1602	-0.11865	0.1602	-0.1282
0.1612	-0.06475	0.1612	-0.12238	0.1612	-0.14837	0.1612	-0.12365	0.1612	-0.14544	0.1612	-0.15286	0.1612	-0.13714		0.1642	-0.00394	0.1612	-0.1308	0.1612	-0.1174	0.1612	-0.08261	0.1612	-0.1373	0.1612	-0.11708	0.1612	-0.1264
0.1622	-0.06365	0.1622	-0.12096	0.1622	-0.14666	0.1622	-0.1218	0.1622	-0.14363	0.1622	-0.15142	0.1622	-0.13546		0.1652	-0.00312	0.1622	-0.129	0.1622	-0.1157	0.1622	-0.08171	0.1622	-0.1355	0.1622	-0.11561	0.1622	-0.1247
0.1632	-0.06253	0.1632	-0.11943	0.1632	-0.14498	0.1632	-0.12018	0.1632	-0.14196	0.1632	-0.14979	0.1632	-0.13375		0.1662	-0.00204	0.1632	-0.1272	0.1632	-0.114	0.1632	-0.08072	0.1632	-0.1336	0.1632	-0.11414	0.1632	-0.1231
0.1642	-0.06133	0.1642	-0.11783	0.1642	-0.14338	0.1642	-0.1189	0.1642	-0.14043	0.1642	-0.14808	0.1642	-0.13226		0.1672	-0.00118	0.1642	-0.1255	0.1642	-0.1123	0.1642	-0.07977	0.1642	-0.1318	0.1642	-0.11267	0.1642	-0.1215
0.1652	-0.05997	0.1652	-0.11663	0.1652	-0.14172	0.1652	-0.11736	0.1652	-0.13879	0.1652	-0.14664	0.1652	-0.13104		0.1682	-0.000370368	0.1652	-0.1238	0.1652	-0.1107	0.1652	-0.07889	0.1652	-0.1301	0.1652	-0.1112	0.1652	-0.1199
0.1662	-0.05879	0.1662	-0.11533	0.1662	-0.14019	0.1662	-0.11547	0.1662	-0.13723	0.1662	-0.1452	0.1662	-0.12931		0.1692	0.00073728	0.1662	-0.1221	0.1662	-0.109	0.1662	-0.07791	0.1662	-0.1283	0.1662	-0.10973	0.1662	-0.1183
0.1672	-0.05778	0.1672	-0.11402	0.1672	-0.13879	0.1672	-0.11385	0.1672	-0.13588	0.1672	-0.14378	0.1672	-0.12784		0.1702	0.00132	0.1672	-0.1205	0.1672	-0.1074	0.1672	-0.07702	0.1672	-0.1266	0.1672	-0.10847	0.1672	-0.1168
0.1682	-0.05673	0.1682	-0.11246	0.1682	-0.13739	0.1682	-0.11272	0.1682	-0.13443	0.1682	-0.14225	0.1682	-0.12634		0.1712	0.00241	0.1682	-0.1188	0.1682	-0.1058	0.1682	-0.0761	0.1682	-0.1248	0.1682	-0.107	0.1682	-0.1151
0.1692	-0.05574	0.1692	-0.11097	0.1692	-0.13586	0.1692	-0.11148	0.1692	-0.13291	0.1692	-0.14072	0.1692	-0.12478		0.1722	0.00297	0.1692	-0.1171	0.1692	-0.1042	0.1692	-0.07513	0.1692	-0.1231	0.1692	-0.10553	0.1692	-0.1134
0.1702	-0.05472	0.1702	-0.10984	0.1702	-0.13435	0.1702	-0.10981	0.1702	-0.13128	0.1702	-0.1393	0.1702	-0.12341		0.1732	0.00401	0.1702	-0.1155	0.1702	-0.1027	0.1702	-0.07429	0.1702	-0.1216	0.1702	-0.10418	0.1702	-0.1119
0.1712	-0.05382	0.1712	-0.10871	0.1712	-0.13271	0.1712	-0.10801	0.1712	-0.12982	0.1712	-0.1379	0.1712	-0.12194		0.1742	0.00454	0.1712	-0.1138	0.1712	-0.1011	0.1712	-0.07338	0.1712	-0.1198	0.1712	-0.10273	0.1712	-0.1104
0.1722	-0.05293	0.1722	-0.10738	0.1722	-0.13128	0.1722	-0.10661	0.1722	-0.12846	0.1722	-0.13634	0.1722	-0.12037		0.1752	0.00544	0.1722	-0.1121	0.1722	-0.09949	0.1722	-0.07248	0.1722	-0.1181	0.1722	-0.10135	0.1722	-0.1088
0.1732	-0.05181	0.1732	-0.10592	0.1732	-0.12998	0.1732	-0.10546	0.1732	-0.127	0.1732	-0.13503	0.1732	-0.11914		0.1762	0.00606	0.1732	-0.1105	0.1732	-0.09792	0.1732	-0.07161	0.1732	-0.1165	0.1732	-0.10003	0.1732	-0.1073
0.1742	-0.05075	0.1742	-0.10465	0.1742	-0.12844	0.1742	-0.10418	0.1742	-0.12545	0.1742	-0.13362	0.1742	-0.11799		0.1772	0.0069	0.1742	-0.1088	0.1742	-0.09631	0.1742	-0.07067	0.1742	-0.1147	0.1742	-0.09855	0.1742	-0.1057
0.1752	-0.04987	0.1752	-0.10338	0.1752	-0.12695	0.1752	-0.10268	0.1752	-0.1242	0.1752	-0.1325	0.1752	-0.11668		0.1782	0.00757	0.1752	-0.1073	0.1752	-0.09476	0.1752	-0.06981	0.1752	-0.1131	0.1752	-0.09722	0.1752	-0.1042
0.1762	-0.04911	0.1762	-0.10223	0.1762	-0.12565	0.1762	-0.10134	0.1762	-0.123	0.1762	-0.13102	0.1762	-0.11521		0.1792	0.00811	0.1762	-0.1057	0.1762	-0.09321	0.1762	-0.06893	0.1762	-0.1114	0.1762	-0.09583	0.1762	-0.1027
0.1772	-0.04826	0.1772	-0.1007	0.1772	-0.12447	0.1772	-0.10013	0.1772	-0.1217	0.1772	-0.12958	0.1772	-0.11355		0.1802	0.00902	0.1772	-0.1041	0.1772	-0.09164	0.1772	-0.06799	0.1772	-0.1098	0.1772	-0.09445	0.1772	-0.1012
0.1782	-0.04738	0.1782	-0.09943	0.1782	-0.1232	0.1782	-0.09893	0.1782	-0.12032	0.1782	-0.12824	0.1782	-0.11239		0.1812	0.00943	0.1782	-0.1026	0.1782	-0.09016	0.1782	-0.06717	0.1782	-0.1082	0.1782	-0.09314	0.1782	-0.09974
0.1792	-0.04641	0.1792	-0.09853	0.1792	-0.12167	0.1792	-0.09748	0.1792	-0.11888	0.1792	-0.12702	0.1792	-0.11124		0.1822	0.01033	0.1792	-0.101	0.1792	-0.08856	0.1792	-0.06627	0.1792	-0.1065	0.1792	-0.09173	0.1792	-0.09821
0.1802	-0.0456	0.1802	-0.09757	0.1802	-0.12019	0.1802	-0.09618	0.1802	-0.11744	0.1802	-0.12569	0.1802	-0.11013		0.1832	0.01061	0.1802	-0.09938	0.1802	-0.08703	0.1802	-0.06539	0.1802	-0.1049	0.1802	-0.09034	0.1802	-0.09673
0.1812	-0.04485	0.1812	-0.09637	0.1812	-0.11899	0.1812	-0.09495	0.1812	-0.11617	0.1812	-0.12438	0.1812	-0.10854		0.1842	0.01151	0.1812	-0.09782	0.1812	-0.08549	0.1812	-0.06454	0.1812	-0.1033	0.1812	-0.08896	0.1812	-0.09524
0.1822	-0.04403	0.1822	-0.0953	0.1822	-0.11772	0.1822	-0.09373	0.1822	-0.11477	0.1822	-0.12305	0.1822	-0.10729		0.1852	0.01197	0.1822	-0.09618	0.1822	-0.08386	0.1822	-0.06362	0.1822	-0.1016	0.1822	-0.08754	0.1822	-0.09369
0.1832	-0.04318	0.1832	-0.09431	0.1832	-0.11635	0.1832	-0.09275	0.1832	-0.1137	0.1832	-0.12194	0.1832	-0.10638		0.1862	0.01263	0.1832	-0.09467	0.1832	-0.08235	0.1832	-0.06278	0.1832	-0.1	0.1832	-0.08623	0.1832	-0.09225
0.1842	-0.04227	0.1842	-0.0932	0.1842	-0.11517	0.1842	-0.09176	0.1842	-0.11246	0.1842	-0.12072	0.1842	-0.10531		0.1872	0.01314	0.1842	-0.09311	0.1842	-0.08084	0.1842	-0.0619	0.1842	-0.09834	0.1842	-0.08484	0.1842	-0.09076
0.1852	-0.04147	0.1852	-0.09189	0.1852	-0.11415	0.1852	-0.09065	0.1852	-0.11127	0.1852	-0.11928	0.1852	-0.10381		0.1882	0.01373	0.1852	-0.09151	0.1852	-0.07924	0.1852	-0.06098	0.1852	-0.0967	0.1852	-0.08343	0.1852	-0.0892
0.1862	-0.04079	0.1862	-0.09084	0.1862	-0.11299	0.1862	-0.08922	0.1862	-0.11004	0.1862	-0.11795	0.1862	-0.1025		0.1892	0.01435	0.1862	-0.08997	0.1862	-0.07773	0.1862	-0.06018	0.1862	-0.09511	0.1862	-0.08213	0.1862	-0.08777
0.1872	-0.04009	0.1872	-0.08976	0.1872	-0.11149	0.1872	-0.08788	0.1872	-0.10875	0.1872	-0.1167	0.1872	-0.10136		0.1902	0.01475	0.1872	-0.08837	0.1872	-0.07615	0.1872	-0.05925	0.1872	-0.0934	0.1872	-0.0807	0.1872	-0.08621
0.1882	-0.03942	0.1882	-0.08858	0.1882	-0.11006	0.1882	-0.08673	0.1882	-0.10736	0.1882	-0.11561	0.1882	-0.10028		0.1912	0.01548	0.1882	-0.08675	0.1882	-0.07459	0.1882	-0.05834	0.1882	-0.09174	0.1882	-0.07931	0.1882	-0.08463
0.1892	-0.03867	0.1892	-0.08771	0.1892	-0.109	0.1892	-0.08569	0.1892	-0.10631	0.1892	-0.11437	0.1892	-0.09899		0.1922	0.01578	0.1892	-0.08521	0.1892	-0.07308	0.1892	-0.05751	0.1892	-0.09016	0.1892	-0.07797	0.1892	-0.08314
0.1902	-0.03786	0.1902	-0.08665	0.1902	-0.10789	0.1902	-0.08445	0.1902	-0.10507	0.1902	-0.11317	0.1902	-0.09759		0.1932	0.01659	0.1902	-0.08357	0.1902	-0.0715	0.1902	-0.05661	0.1902	-0.08846	0.1902	-0.07653	0.1902	-0.08156
0.1912	-0.03729	0.1912	-0.0857	0.1912	-0.10658	0.1912	-0.08339	0.1912	-0.1037	0.1912	-0.1122	0.1912	-0.09673		0.1942	0.01679	0.1912	-0.08198	0.1912	-0.06999	0.1912	-0.05572	0.1912	-0.08682	0.1912	-0.07519	0.1912	-0.08008
0.1922	-0.03655	0.1922	-0.08467	0.1922	-0.10531	0.1922	-0.08246	0.1922	-0.10267	0.1922	-0.11118	0.1922	-0.09584		0.1952	0.0175	0.1922	-0.0804	0.1922	-0.06843	0.1922	-0.05484	0.1922	-0.08512	0.1922	-0.0738	0.1922	-0.07853
0.1932	-0.0359	0.1932	-0.08341	0.1932	-0.1043	0.1932	-0.08166	0.1932	-0.10172	0.1932	-0.10971	0.1932	-0.09464		0.1962	0.01787	0.1932	-0.07878	0.1932	-0.06681	0.1932	-0.05392	0.1932	-0.08339	0.1932	-0.07236	0.1932	-0.07695
0.1942	-0.03535	0.1942	-0.08234	0.1942	-0.10347	0.1942	-0.08066	0.1942	-0.10076	0.1942	-0.10833	0.1942	-0.09331		0.1972	0.01843	0.1942	-0.07722	0.1942	-0.0653	0.1942	-0.05312	0.1942	-0.08174	0.1942	-0.07098	0.1942	-0.07545
0.1952	-0.0346	0.1952	-0.08121	0.1952	-0.1023	0.1952	-0.07934	0.1952	-0.09935	0.1952	-0.10731	0.1952	-0.09206		0.1982	0.01889	0.1952	-0.07558	0.1952	-0.06368	0.1952	-0.05218	0.1952	-0.08002	0.1952	-0.06954	0.1952	-0.07383
0.1962	-0.03395	0.1962	-0.08039	0.1962	-0.10083	0.1962	-0.07819	0.1962	-0.09804	0.1962	-0.10638	0.1962	-0.091		0.1992	0.01925	0.1962	-0.07399	0.1962	-0.06212	0.1962	-0.05127	0.1962	-0.07834	0.1962	-0.06815	0.1962	-0.07226
0.1972	-0.0332	0.1972	-0.07961	0.1972	-0.09963	0.1972	-0.07734	0.1972	-0.09693	0.1972	-0.10527	0.1972	-0.09011		0.2002	0.0199	0.1972	-0.07238	0.1972	-0.06051	0.1972	-0.05037	0.1972	-0.07665	0.1972	-0.06671	0.1972	-0.07072
0.1982	-0.03262	0.1982	-0.07873	0.1982	-0.09859	0.1982	-0.07632	0.1982	-0.09582	0.1982	-0.10372	0.1982	-0.08891		0.2012	0.0202	0.1982	-0.0707	0.1982	-0.05891	0.1982	-0.04941	0.1982	-0.07489	0.1982	-0.06522	0.1982	-0.06906
0.1992	-0.03215	0.1992	-0.07788	0.1992	-0.09752	0.1992	-0.07517	0.1992	-0.0946	0.1992	-0.10272	0.1992	-0.08771		0.2022	0.02081	0.1992	-0.06914	0.1992	-0.05735	0.1992	-0.04853	0.1992	-0.07321	0.1992	-0.06381	0.1992	-0.06748
0.2002	-0.03146	0.2002	-0.07679	0.2002	-0.09637	0.2002	-0.07392	0.2002	-0.09338	0.2002	-0.10183	0.2002	-0.0866		0.2032	0.021	0.2002	-0.06747	0.2002	-0.0557	0.2002	-0.04758	0.2002	-0.07148	0.2002	-0.06235	0.2002	-0.06584
0.2012	-0.03092	0.2012	-0.07577	0.2012	-0.09508	0.2012	-0.07303	0.2012	-0.09227	0.2012	-0.10083	0.2012	-0.08567		0.2042	0.02176	0.2012	-0.0658	0.2012	-0.05401	0.2012	-0.04662	0.2012	-0.06968	0.2012	-0.06084	0.2012	-0.06416
0.2022	-0.03037	0.2022	-0.07478	0.2022	-0.09422	0.2022	-0.07242	0.2022	-0.0916	0.2022	-0.09946	0.2022	-0.08476		0.2052	0.02184	0.2022	-0.06419	0.2022	-0.05245	0.2022	-0.04573	0.2022	-0.06799	0.2022	-0.05939	0.2022	-0.06261
0.2032	-0.0298	0.2032	-0.07389	0.2032	-0.09335	0.2032	-0.07147	0.2032	-0.09065	0.2032	-0.09804	0.2032	-0.08363		0.2062	0.02252	0.2032	-0.06249	0.2032	-0.05077	0.2032	-0.0448	0.2032	-0.06618	0.2032	-0.05787	0.2032	-0.06087
0.2042	-0.02917	0.2042	-0.07291	0.2042	-0.09229	0.2042	-0.07041	0.2042	-0.08931	0.2042	-0.09713	0.2042	-0.08243		0.2072	0.02278	0.2042	-0.06082	0.2042	-0.04913	0.2042	-0.04386	0.2042	-0.06442	0.2042	-0.05635	0.2042	-0.0592
0.2052	-0.0286	0.2052	-0.07194	0.2052	-0.09087	0.2052	-0.06934	0.2052	-0.08791	0.2052	-0.09626	0.2052	-0.08121		0.2082	0.02328	0.2052	-0.05917	0.2052	-0.0475	0.2052	-0.04294	0.2052	-0.06269	0.2052	-0.05489	0.2052	-0.05757
0.2062	-0.02815	0.2062	-0.07107	0.2062	-0.08969	0.2062	-0.06832	0.2062	-0.08694	0.2062	-0.09517	0.2062	-0.08023		0.2092	0.02373	0.2062	-0.05744	0.2062	-0.04579	0.2062	-0.04193	0.2062	-0.06082	0.2062	-0.0533	0.2062	-0.0558
0.2072	-0.02766	0.2072	-0.07032	0.2072	-0.08891	0.2072	-0.06735	0.2072	-0.08605	0.2072	-0.09386	0.2072	-0.07946		0.2102	0.024	0.2072	-0.05576	0.2072	-0.04416	0.2072	-0.04098	0.2072	-0.05908	0.2072	-0.0518	0.2072	-0.05411
0.2082	-0.02703	0.2082	-0.06951	0.2082	-0.08789	0.2082	-0.06637	0.2082	-0.08503	0.2082	-0.09275	0.2082	-0.07846		0.2112	0.02464	0.2082	-0.054	0.2082	-0.04248	0.2082	-0.04002	0.2082	-0.05726	0.2082	-0.05023	0.2082	-0.05239
0.2092	-0.02639	0.2092	-0.06838	0.2092	-0.0867	0.2092	-0.06527	0.2092	-0.08363	0.2092	-0.09196	0.2092	-0.07737		0.2122	0.02484	0.2092	-0.05229	0.2092	-0.04079	0.2092	-0.03902	0.2092	-0.05538	0.2092	-0.04865	0.2092	-0.05063
0.2102	-0.02588	0.2102	-0.06741	0.2102	-0.0855	0.2102	-0.06444	0.2102	-0.08259	0.2102	-0.09089	0.2102	-0.07642		0.2132	0.02547	0.2102	-0.05057	0.2102	-0.03913	0.2102	-0.03808	0.2102	-0.0536	0.2102	-0.04711	0.2102	-0.04895
0.2112	-0.0254	0.2112	-0.06663	0.2112	-0.08458	0.2112	-0.06371	0.2112	-0.08181	0.2112	-0.08958	0.2112	-0.07558		0.2142	0.02563	0.2112	-0.0488	0.2112	-0.03737	0.2112	-0.03705	0.2112	-0.05172	0.2112	-0.04556	0.2112	-0.04714
0.2122	-0.02487	0.2122	-0.06577	0.2122	-0.08368	0.2122	-0.06288	0.2122	-0.08094	0.2122	-0.08842	0.2122	-0.0744		0.2152	0.02627	0.2122	-0.04708	0.2122	-0.03568	0.2122	-0.036	0.2122	-0.04988	0.2122	-0.04397	0.2122	-0.04538
0.2132	-0.02437	0.2132	-0.06481	0.2132	-0.08263	0.2132	-0.0618	0.2132	-0.07984	0.2132	-0.08756	0.2132	-0.07333		0.2162	0.02644	0.2132	-0.04528	0.2132	-0.03401	0.2132	-0.03502	0.2132	-0.04801	0.2132	-0.04239	0.2132	-0.04363
0.2142	-0.02383	0.2142	-0.06381	0.2142	-0.08148	0.2142	-0.06069	0.2142	-0.0785	0.2142	-0.0866	0.2142	-0.07213		0.2172	0.02707	0.2142	-0.04349	0.2142	-0.03223	0.2142	-0.03394	0.2142	-0.04611	0.2142	-0.04075	0.2142	-0.04181
0.2152	-0.02327	0.2152	-0.06332	0.2152	-0.08035	0.2152	-0.05978	0.2152	-0.07748	0.2152	-0.08549	0.2152	-0.07129		0.2182	0.02726	0.2152	-0.04179	0.2152	-0.03056	0.2152	-0.03293	0.2152	-0.04428	0.2152	-0.0392	0.2152	-0.04011
0.2162	-0.02281	0.2162	-0.06254	0.2162	-0.07955	0.2162	-0.059	0.2162	-0.07668	0.2162	-0.08401	0.2162	-0.07051		0.2192	0.02773	0.2162	-0.04	0.2162	-0.02881	0.2162	-0.03189	0.2162	-0.04241	0.2162	-0.03758	0.2162	-0.03831
0.2172	-0.0223	0.2172	-0.06148	0.2172	-0.07859	0.2172	-0.05794	0.2172	-0.07555	0.2172	-0.08314	0.2172	-0.0696		0.2202	0.02821	0.2172	-0.03819	0.2172	-0.02708	0.2172	-0.03077	0.2172	-0.04052	0.2172	-0.03592	0.2172	-0.03647
0.2182	-0.0218	0.2182	-0.06044	0.2182	-0.07751	0.2182	-0.05714	0.2182	-0.07444	0.2182	-0.0825	0.2182	-0.06849		0.2212	0.02841	0.2182	-0.03645	0.2182	-0.02545	0.2182	-0.02976	0.2182	-0.03871	0.2182	-0.03439	0.2182	-0.03479
0.2192	-0.02132	0.2192	-0.05951	0.2192	-0.07644	0.2192	-0.05636	0.2192	-0.0734	0.2192	-0.08145	0.2192	-0.06754		0.2222	0.02904	0.2192	-0.03464	0.2192	-0.02371	0.2192	-0.02865	0.2192	-0.03676	0.2192	-0.03271	0.2192	-0.03296
0.2202	-0.02094	0.2202	-0.05868	0.2202	-0.07568	0.2202	-0.05562	0.2202	-0.07256	0.2202	-0.08017	0.2202	-0.06661		0.2232	0.02917	0.2202	-0.03287	0.2202	-0.02198	0.2202	-0.02755	0.2202	-0.0349	0.2202	-0.03111	0.2202	-0.03119
0.2212	-0.02049	0.2212	-0.05788	0.2212	-0.07478	0.2212	-0.05465	0.2212	-0.07182	0.2212	-0.07904	0.2212	-0.06559		0.2242	0.02982	0.2212	-0.03112	0.2212	-0.02029	0.2212	-0.02649	0.2212	-0.0331	0.2212	-0.02954	0.2212	-0.02946
0.2222	-0.01996	0.2222	-0.05691	0.2222	-0.07369	0.2222	-0.05361	0.2222	-0.07069	0.2222	-0.0781	0.2222	-0.06441		0.2252	0.02997	0.2222	-0.02929	0.2222	-0.01855	0.2222	-0.02539	0.2222	-0.03115	0.2222	-0.02787	0.2222	-0.02765
0.2232	-0.01948	0.2232	-0.05627	0.2232	-0.07242	0.2232	-0.05267	0.2232	-0.06951	0.2232	-0.07726	0.2232	-0.06335		0.2262	0.03051	0.2232	-0.02758	0.2232	-0.01688	0.2232	-0.02433	0.2232	-0.02932	0.2232	-0.02633	0.2232	-0.02596
0.2242	-0.01901	0.2242	-0.05562	0.2242	-0.07142	0.2242	-0.05179	0.2242	-0.06845	0.2242	-0.0762	0.2242	-0.06252		0.2272	0.03073	0.2242	-0.02578	0.2242	-0.01518	0.2242	-0.02319	0.2242	-0.02744	0.2242	-0.02472	0.2242	-0.02423
0.2252	-0.0186	0.2252	-0.05471	0.2252	-0.07054	0.2252	-0.05079	0.2252	-0.06761	0.2252	-0.07502	0.2252	-0.06168		0.2282	0.03126	0.2252	-0.02398	0.2252	-0.01344	0.2252	-0.02204	0.2252	-0.02552	0.2252	-0.02307	0.2252	-0.02241
0.2262	-0.01807	0.2262	-0.05358	0.2262	-0.06971	0.2262	-0.04994	0.2262	-0.06656	0.2262	-0.07411	0.2262	-0.06086		0.2292	0.03149	0.2262	-0.02221	0.2262	-0.01173	0.2262	-0.02095	0.2262	-0.02373	0.2262	-0.0215	0.2262	-0.0207
0.2272	-0.01756	0.2272	-0.05265	0.2272	-0.06871	0.2272	-0.0491	0.2272	-0.06556	0.2272	-0.07316	0.2272	-0.05984		0.2302	0.03191	0.2272	-0.02041	0.2272	-0.01	0.2272	-0.01977	0.2272	-0.02181	0.2272	-0.01983	0.2272	-0.0189
0.2282	-0.01714	0.2282	-0.05205	0.2282	-0.06769	0.2282	-0.04851	0.2282	-0.06457	0.2282	-0.07214	0.2282	-0.05891		0.2312	0.03234	0.2282	-0.01864	0.2282	-0.00831	0.2282	-0.01863	0.2282	-0.01993	0.2282	-0.0182	0.2282	-0.01714
0.2292	-0.0168	0.2292	-0.05134	0.2292	-0.06678	0.2292	-0.04784	0.2292	-0.06366	0.2292	-0.071	0.2292	-0.05797		0.2322	0.03259	0.2292	-0.01686	0.2292	-0.0066	0.2292	-0.01749	0.2292	-0.01808	0.2292	-0.01662	0.2292	-0.0154
0.2302	-0.01634	0.2302	-0.05036	0.2302	-0.06577	0.2302	-0.04673	0.2302	-0.06268	0.2302	-0.06994	0.2302	-0.057		0.2332	0.03319	0.2302	-0.01501	0.2302	-0.00478	0.2302	-0.0163	0.2302	-0.01615	0.2302	-0.01492	0.2302	-0.01358
0.2312	-0.01578	0.2312	-0.04947	0.2312	-0.06481	0.2312	-0.0457	0.2312	-0.06181	0.2312	-0.06892	0.2312	-0.05602		0.2342	0.03325	0.2312	-0.01328	0.2312	-0.00313	0.2312	-0.01516	0.2312	-0.0143	0.2312	-0.01335	0.2312	-0.01189
0.2322	-0.01534	0.2322	-0.0487	0.2322	-0.0637	0.2322	-0.04483	0.2322	-0.06068	0.2322	-0.06796	0.2322	-0.05504		0.2352	0.03394	0.2322	-0.01145	0.2322	-0.00143	0.2322	-0.01398	0.2322	-0.01238	0.2322	-0.01169	0.2322	-0.01011
0.2332	-0.01499	0.2332	-0.04801	0.2332	-0.06284	0.2332	-0.04403	0.2332	-0.05959	0.2332	-0.06701	0.2332	-0.05409		0.2362	0.034	0.2332	-0.00963	0.2332	0.0003374	0.2332	-0.01277	0.2332	-0.01043	0.2332	-0.01002	0.2332	-0.00829
0.2342	-0.01462	0.2342	-0.04727	0.2342	-0.0621	0.2342	-0.04322	0.2342	-0.05868	0.2342	-0.06607	0.2342	-0.05333		0.2372	0.0346	0.2342	-0.00789	0.2342	0.00211	0.2342	-0.01164	0.2342	-0.00864	0.2342	-0.00842	0.2342	-0.00659
0.2352	-0.01415	0.2352	-0.04636	0.2352	-0.06119	0.2352	-0.04238	0.2352	-0.05779	0.2352	-0.06503	0.2352	-0.05258		0.2382	0.0348	0.2352	-0.006	0.2352	0.00384	0.2352	-0.01042	0.2352	-0.00666	0.2352	-0.00672	0.2352	-0.00466
0.2362	-0.01374	0.2362	-0.0455	0.2362	-0.06017	0.2362	-0.04162	0.2362	-0.05697	0.2362	-0.06419	0.2362	-0.05171		0.2392	0.03534	0.2362	-0.00414	0.2362	0.00555	0.2362	-0.00924	0.2362	-0.00466	0.2362	-0.00495	0.2362	-0.00288
0.2372	-0.01326	0.2372	-0.04466	0.2372	-0.05915	0.2372	-0.04108	0.2372	-0.056	0.2372	-0.06314	0.2372	-0.05058		0.2402	0.03563	0.2372	-0.00234	0.2372	0.00729	0.2372	-0.00805	0.2372	-0.00276	0.2372	-0.00331	0.2372	-0.0011
0.2382	-0.01285	0.2382	-0.04393	0.2382	-0.0582	0.2382	-0.04015	0.2382	-0.05502	0.2382	-0.06203	0.2382	-0.04941		0.2412	0.03597	0.2382	-0.0004483	0.2382	0.00907	0.2382	-0.00681	0.2382	-0.0006976	0.2382	-0.00155	0.2382	0.0008046
0.2392	-0.01248	0.2392	-0.04321	0.2392	-0.05735	0.2392	-0.03913	0.2392	-0.05402	0.2392	-0.06081	0.2392	-0.04859		0.2422	0.03637	0.2392	0.00136	0.2392	0.0108	0.2392	-0.00558	0.2392	0.0012	0.2392	0.0001239	0.2392	0.00261
0.2402	-0.01198	0.2402	-0.04237	0.2402	-0.05624	0.2402	-0.03815	0.2402	-0.05314	0.2402	-0.05997	0.2402	-0.0479		0.2432	0.03662	0.2402	0.0032	0.2402	0.01258	0.2402	-0.00433	0.2402	0.00315	0.2402	0.00183	0.2402	0.00447
0.2412	-0.01148	0.2412	-0.04151	0.2412	-0.05515	0.2412	-0.03737	0.2412	-0.05209	0.2412	-0.05899	0.2412	-0.04703		0.2442	0.03718	0.2412	0.0051	0.2412	0.01436	0.2412	-0.00311	0.2412	0.00519	0.2412	0.00359	0.2412	0.00637
0.2422	-0.01113	0.2422	-0.04066	0.2422	-0.05442	0.2422	-0.03659	0.2422	-0.05105	0.2422	-0.05817	0.2422	-0.04601		0.2452	0.03722	0.2422	0.0069	0.2422	0.01607	0.2422	-0.00193	0.2422	0.00713	0.2422	0.00526	0.2422	0.00823
0.2432	-0.01078	0.2432	-0.04004	0.2432	-0.05362	0.2432	-0.03568	0.2432	-0.0501	0.2432	-0.05713	0.2432	-0.04499		0.2462	0.03793	0.2432	0.00881	0.2432	0.01788	0.2432	-0.000677076	0.2432	0.00916	0.2432	0.00707	0.2432	0.0102
0.2442	-0.01045	0.2442	-0.03942	0.2442	-0.05265	0.2442	-0.03496	0.2442	-0.04919	0.2442	-0.05627	0.2442	-0.04423		0.2472	0.03797	0.2442	0.0107	0.2442	0.01969	0.2442	0.00054876	0.2442	0.01118	0.2442	0.00886	0.2442	0.01215
0.2452	-0.01003	0.2452	-0.03871	0.2452	-0.05172	0.2452	-0.03425	0.2452	-0.04836	0.2452	-0.05518	0.2452	-0.04364		0.2482	0.03855	0.2452	0.01256	0.2452	0.0215	0.2452	0.00174	0.2452	0.01323	0.2452	0.01064	0.2452	0.01412
0.2462	-0.00956	0.2462	-0.03771	0.2462	-0.05094	0.2462	-0.0334	0.2462	-0.0477	0.2462	-0.05416	0.2462	-0.04259		0.2492	0.03874	0.2462	0.01446	0.2462	0.02339	0.2462	0.00295	0.2462	0.01534	0.2462	0.01251	0.2462	0.01616
0.2472	-0.00918	0.2472	-0.03678	0.2472	-0.0502	0.2472	-0.03256	0.2472	-0.04703	0.2472	-0.05313	0.2472	-0.04184		0.2502	0.03915	0.2472	0.01631	0.2472	0.02519	0.2472	0.00414	0.2472	0.01737	0.2472	0.01428	0.2472	0.01816
0.2482	-0.00878	0.2482	-0.03598	0.2482	-0.04912	0.2482	-0.03163	0.2482	-0.04579	0.2482	-0.05222	0.2482	-0.04075		0.2512	0.03953	0.2482	0.01833	0.2482	0.02711	0.2482	0.00537	0.2482	0.01955	0.2482	0.01615	0.2482	0.02034
0.2492	-0.00837	0.2492	-0.03533	0.2492	-0.04799	0.2492	-0.03072	0.2492	-0.04457	0.2492	-0.05129	0.2492	-0.03986		0.2522	0.03979	0.2492	0.02029	0.2492	0.02902	0.2492	0.00663	0.2492	0.02173	0.2492	0.0181	0.2492	0.02257
0.2502	-0.00791	0.2502	-0.03463	0.2502	-0.04708	0.2502	-0.03004	0.2502	-0.04383	0.2502	-0.05025	0.2502	-0.03898		0.2532	0.04022	0.2502	0.02226	0.2502	0.0309	0.2502	0.00779	0.2502	0.0239	0.2502	0.01998	0.2502	0.02471
0.2512	-0.00751	0.2512	-0.03376	0.2512	-0.04628	0.2512	-0.02926	0.2512	-0.04315	0.2512	-0.04947	0.2512	-0.03806		0.2542	0.04044	0.2512	0.02439	0.2512	0.03291	0.2512	0.00908	0.2512	0.02625	0.2512	0.02203	0.2512	0.02705
0.2522	-0.00714	0.2522	-0.033	0.2522	-0.04559	0.2522	-0.0285	0.2522	-0.04228	0.2522	-0.04863	0.2522	-0.03727		0.2552	0.041	0.2522	0.02643	0.2522	0.03486	0.2522	0.01034	0.2522	0.02857	0.2522	0.0241	0.2522	0.02942
0.2532	-0.00681	0.2532	-0.03223	0.2532	-0.04457	0.2532	-0.02781	0.2532	-0.04111	0.2532	-0.0477	0.2532	-0.03644		0.2562	0.04103	0.2532	0.02839	0.2532	0.0368	0.2532	0.0116	0.2532	0.03091	0.2532	0.02613	0.2532	0.03179
0.2542	-0.00637	0.2542	-0.03161	0.2542	-0.04375	0.2542	-0.02699	0.2542	-0.04002	0.2542	-0.04656	0.2542	-0.03536		0.2572	0.04169	0.2542	0.03074	0.2542	0.03889	0.2542	0.01293	0.2542	0.03339	0.2542	0.02831	0.2542	0.0343
0.2552	-0.00587	0.2552	-0.03087	0.2552	-0.04293	0.2552	-0.02612	0.2552	-0.03933	0.2552	-0.04559	0.2552	-0.03454		0.2582	0.04175	0.2552	0.03286	0.2552	0.04095	0.2552	0.01419	0.2552	0.0357	0.2552	0.03046	0.2552	0.03669
0.2562	-0.00547	0.2562	-0.03005	0.2562	-0.04201	0.2562	-0.02514	0.2562	-0.03878	0.2562	-0.04464	0.2562	-0.03389		0.2592	0.04231	0.2562	0.03503	0.2562	0.04309	0.2562	0.01553	0.2562	0.03818	0.2562	0.03271	0.2562	0.03928
0.2572	-0.00512	0.2572	-0.02925	0.2572	-0.04093	0.2572	-0.02437	0.2572	-0.03802	0.2572	-0.04393	0.2572	-0.03303		0.2602	0.04248	0.2572	0.03724	0.2572	0.04532	0.2572	0.01691	0.2572	0.04082	0.2572	0.03505	0.2572	0.04197
0.2582	-0.00476	0.2582	-0.02859	0.2582	-0.04015	0.2582	-0.02387	0.2582	-0.03698	0.2582	-0.04301	0.2582	-0.03229		0.2612	0.04285	0.2582	0.03949	0.2582	0.04749	0.2582	0.01828	0.2582	0.04339	0.2582	0.0372	0.2582	0.04463
0.2592	-0.00437	0.2592	-0.02776	0.2592	-0.0392	0.2592	-0.02304	0.2592	-0.03584	0.2592	-0.04195	0.2592	-0.03129		0.2622	0.04329	0.2592	0.04187	0.2592	0.04976	0.2592	0.01978	0.2592	0.04612	0.2592	0.03962	0.2592	0.04743
0.2602	-0.00401	0.2602	-0.02699	0.2602	-0.0384	0.2602	-0.02207	0.2602	-0.03496	0.2602	-0.04113	0.2602	-0.0303		0.2632	0.04352	0.2602	0.04425	0.2602	0.05201	0.2602	0.02127	0.2602	0.04883	0.2602	0.04208	0.2602	0.05026
0.2612	-0.00367	0.2612	-0.02621	0.2612	-0.0378	0.2612	-0.02116	0.2612	-0.03427	0.2612	-0.04048	0.2612	-0.02967		0.2642	0.04399	0.2612	0.04669	0.2612	0.05431	0.2612	0.02275	0.2612	0.05161	0.2612	0.04455	0.2612	0.05311
0.2622	-0.00334	0.2622	-0.02541	0.2622	-0.03706	0.2622	-0.02059	0.2622	-0.03334	0.2622	-0.03942	0.2622	-0.02883		0.2652	0.04414	0.2622	0.04919	0.2622	0.05673	0.2622	0.02436	0.2622	0.0545	0.2622	0.0472	0.2622	0.05613
0.2632	-0.00295	0.2632	-0.02472	0.2632	-0.03622	0.2632	-0.01994	0.2632	-0.03252	0.2632	-0.03826	0.2632	-0.02803		0.2662	0.0447	0.2632	0.0517	0.2632	0.05913	0.2632	0.02592	0.2632	0.05739	0.2632	0.0498	0.2632	0.05913
0.2642	-0.00248	0.2642	-0.02401	0.2642	-0.03513	0.2642	-0.01916	0.2642	-0.03154	0.2642	-0.03733	0.2642	-0.02705		0.2672	0.04474	0.2642	0.05429	0.2642	0.0616	0.2642	0.02757	0.2642	0.06046	0.2642	0.05251	0.2642	0.06226
0.2652	-0.00212	0.2652	-0.02335	0.2652	-0.03409	0.2652	-0.01828	0.2652	-0.03052	0.2652	-0.03656	0.2652	-0.02623		0.2682	0.04535	0.2652	0.05694	0.2652	0.06416	0.2652	0.02931	0.2652	0.0636	0.2652	0.05532	0.2652	0.06547
0.2662	-0.00183	0.2662	-0.02266	0.2662	-0.03336	0.2662	-0.01753	0.2662	-0.02963	0.2662	-0.03576	0.2662	-0.02563		0.2692	0.0454	0.2662	0.05957	0.2662	0.06669	0.2662	0.03099	0.2662	0.06667	0.2662	0.05804	0.2662	0.06865
0.2672	-0.0015	0.2672	-0.02193	0.2672	-0.03247	0.2672	-0.01682	0.2672	-0.02897	0.2672	-0.03483	0.2672	-0.02475		0.2702	0.04596	0.2672	0.06238	0.2672	0.06938	0.2672	0.03282	0.2672	0.07002	0.2672	0.06096	0.2672	0.072
0.2682	-0.00105	0.2682	-0.02135	0.2682	-0.03156	0.2682	-0.01604	0.2682	-0.02834	0.2682	-0.03376	0.2682	-0.0239		0.2712	0.04615	0.2682	0.0652	0.2682	0.07206	0.2682	0.03465	0.2682	0.07338	0.2682	0.06389	0.2682	0.07541
0.2692	-0.000696084	0.2692	-0.02062	0.2692	-0.03081	0.2692	-0.01526	0.2692	-0.02776	0.2692	-0.03305	0.2692	-0.02293		0.2722	0.04648	0.2692	0.06806	0.2692	0.07481	0.2692	0.03637	0.2692	0.07678	0.2692	0.06689	0.2692	0.07873
0.2702	-0.000417057	0.2702	-0.01984	0.2702	-0.03012	0.2702	-0.01447	0.2702	-0.02666	0.2702	-0.03234	0.2702	-0.02226		0.2732	0.04689	0.2702	0.07109	0.2702	0.07764	0.2702	0.03829	0.2702	0.08031	0.2702	0.06994	0.2702	0.08218
0.2712	-2.63805e-05	0.2712	-0.01902	0.2712	-0.02947	0.2712	-0.01369	0.2712	-0.02553	0.2712	-0.03149	0.2712	-0.02153		0.2742	0.04704	0.2712	0.07415	0.2712	0.08044	0.2712	0.04019	0.2712	0.08382	0.2712	0.07292	0.2712	0.08552
0.2722	0.000406866	0.2722	-0.01835	0.2722	-0.02846	0.2722	-0.01302	0.2722	-0.0247	0.2722	-0.03043	0.2722	-0.02068		0.2752	0.04756	0.2722	0.07729	0.2722	0.08335	0.2722	0.0421	0.2722	0.08737	0.2722	0.076	0.2722	0.0889
0.2732	0.000791415	0.2732	-0.01771	0.2732	-0.02748	0.2732	-0.0123	0.2732	-0.02397	0.2732	-0.02932	0.2732	-0.01975		0.2762	0.04764	0.2732	0.08042	0.2732	0.08624	0.2732	0.044	0.2732	0.09102	0.2732	0.07908	0.2732	0.09226
0.2742	0.00111	0.2742	-0.01703	0.2742	-0.02674	0.2742	-0.01168	0.2742	-0.0233	0.2742	-0.02863	0.2742	-0.01895		0.2772	0.04827	0.2742	0.08354	0.2742	0.08914	0.2742	0.04583	0.2742	0.09453	0.2742	0.08197	0.2742	0.09552
0.2752	0.00149	0.2752	-0.01634	0.2752	-0.02595	0.2752	-0.0109	0.2752	-0.0224	0.2752	-0.02783	0.2752	-0.01827		0.2782	0.04831	0.2752	0.08684	0.2752	0.09213	0.2752	0.0477	0.2752	0.09818	0.2752	0.08493	0.2752	0.09883
0.2762	0.00187	0.2762	-0.01566	0.2762	-0.02506	0.2762	-0.01008	0.2762	-0.02168	0.2762	-0.02688	0.2762	-0.01753		0.2792	0.04884	0.2762	0.09007	0.2762	0.0951	0.2762	0.04948	0.2762	0.1018	0.2762	0.08778	0.2762	0.1021
0.2772	0.00218	0.2772	-0.01498	0.2772	-0.0241	0.2772	-0.00928	0.2772	-0.02104	0.2772	-0.02579	0.2772	-0.01665		0.2802	0.04889	0.2772	0.09331	0.2772	0.09809	0.2772	0.0512	0.2772	0.1053	0.2772	0.09056	0.2772	0.1053
0.2782	0.00241	0.2782	-0.01409	0.2782	-0.02333	0.2782	-0.00852	0.2782	-0.02015	0.2782	-0.0249	0.2782	-0.01576		0.2812	0.04942	0.2782	0.09663	0.2782	0.1011	0.2782	0.05296	0.2782	0.109	0.2782	0.09337	0.2782	0.1085
0.2792	0.0027	0.2792	-0.01341	0.2792	-0.0228	0.2792	-0.00783	0.2792	-0.01907	0.2792	-0.02421	0.2792	-0.01515		0.2822	0.04955	0.2792	0.09981	0.2792	0.1041	0.2792	0.05457	0.2792	0.1124	0.2792	0.09599	0.2792	0.1115
0.2802	0.00313	0.2802	-0.01275	0.2802	-0.022	0.2802	-0.00691	0.2802	-0.01817	0.2802	-0.02339	0.2802	-0.01437		0.2832	0.04985	0.2802	0.1031	0.2802	0.1071	0.2802	0.0562	0.2802	0.116	0.2802	0.09866	0.2802	0.1146
0.2812	0.00356	0.2812	-0.01209	0.2812	-0.02095	0.2812	-0.00622	0.2812	-0.01755	0.2812	-0.02248	0.2812	-0.01352		0.2842	0.05021	0.2812	0.1064	0.2812	0.1101	0.2812	0.05784	0.2812	0.1195	0.2812	0.10128	0.2812	0.1176
0.2822	0.00389	0.2822	-0.01128	0.2822	-0.02006	0.2822	-0.0055	0.2822	-0.01682	0.2822	-0.02159	0.2822	-0.01266		0.2852	0.05036	0.2822	0.1095	0.2822	0.113	0.2822	0.05935	0.2822	0.123	0.2822	0.10377	0.2822	0.1205
0.2832	0.00417	0.2832	-0.01064	0.2832	-0.01931	0.2832	-0.00468	0.2832	-0.01586	0.2832	-0.02053	0.2832	-0.01186		0.2862	0.05089	0.2832	0.1127	0.2832	0.116	0.2832	0.06096	0.2832	0.1266	0.2832	0.10637	0.2832	0.1235
0.2842	0.00446	0.2842	-0.01002	0.2842	-0.01855	0.2842	-0.0041	0.2842	-0.0149	0.2842	-0.01977	0.2842	-0.01122		0.2872	0.05085	0.2842	0.1159	0.2842	0.119	0.2842	0.06246	0.2842	0.13	0.2842	0.10889	0.2842	0.1263
0.2852	0.00487	0.2852	-0.00935	0.2852	-0.01777	0.2852	-0.00367	0.2852	-0.01439	0.2852	-0.01907	0.2852	-0.01045		0.2882	0.05139	0.2852	0.119	0.2852	0.1219	0.2852	0.06393	0.2852	0.1334	0.2852	0.11141	0.2852	0.129
0.2862	0.00532	0.2862	-0.00843	0.2862	-0.01683	0.2862	-0.00296	0.2862	-0.01378	0.2862	-0.01824	0.2862	-0.00945		0.2892	0.05148	0.2862	0.1224	0.2862	0.1249	0.2862	0.06546	0.2862	0.1369	0.2862	0.11393	0.2862	0.1317
0.2872	0.00555	0.2872	-0.00755	0.2872	-0.01623	0.2872	-0.00214	0.2872	-0.01292	0.2872	-0.01733	0.2872	-0.0086		0.2902	0.05198	0.2872	0.1256	0.2872	0.1278	0.2872	0.06688	0.2872	0.1402	0.2872	0.11624	0.2872	0.1342
0.2882	0.00584	0.2882	-0.00699	0.2882	-0.01573	0.2882	-0.00118	0.2882	-0.01191	0.2882	-0.0164	0.2882	-0.0079		0.2912	0.05204	0.2882	0.1287	0.2882	0.1308	0.2882	0.06836	0.2882	0.1435	0.2882	0.11865	0.2882	0.1367
0.2892	0.00622	0.2892	-0.00659	0.2892	-0.01477	0.2892	-0.000604444	0.2892	-0.01102	0.2892	-0.01566	0.2892	-0.00733		0.2922	0.0525	0.2892	0.1319	0.2892	0.1337	0.2892	0.06986	0.2892	0.1467	0.2892	0.12096	0.2892	0.1391
0.2902	0.00663	0.2902	-0.00596	0.2902	-0.01376	0.2902	4.5259e-05	0.2902	-0.01033	0.2902	-0.01484	0.2902	-0.0063		0.2932	0.05272	0.2902	0.1349	0.2902	0.1365	0.2902	0.07127	0.2902	0.1499	0.2902	0.12317	0.2902	0.1414
0.2912	0.00696	0.2912	-0.00509	0.2912	-0.01287	0.2912	0.000886245	0.2912	-0.00945	0.2912	-0.01399	0.2912	-0.0055		0.2942	0.05301	0.2912	0.138	0.2912	0.1394	0.2912	0.07277	0.2912	0.1531	0.2912	0.12537	0.2912	0.1437
0.2922	0.00717	0.2922	-0.00421	0.2922	-0.01231	0.2922	0.00164	0.2922	-0.00865	0.2922	-0.01307	0.2922	-0.00497		0.2952	0.05329	0.2922	0.141	0.2922	0.1423	0.2922	0.07412	0.2922	0.1561	0.2922	0.12747	0.2922	0.1458
0.2932	0.0075	0.2932	-0.00371	0.2932	-0.01166	0.2932	0.00224	0.2932	-0.00789	0.2932	-0.01226	0.2932	-0.00443		0.2962	0.05344	0.2932	0.1439	0.2932	0.145	0.2932	0.07544	0.2932	0.159	0.2932	0.12947	0.2932	0.1478
0.2942	0.00795	0.2942	-0.00311	0.2942	-0.01054	0.2942	0.00282	0.2942	-0.00728	0.2942	-0.01144	0.2942	-0.00351		0.2972	0.054	0.2942	0.1469	0.2942	0.1479	0.2942	0.07676	0.2942	0.1619	0.2942	0.13136	0.2942	0.1498
0.2952	0.00828	0.2952	-0.00245	0.2952	-0.00969	0.2952	0.00345	0.2952	-0.00654	0.2952	-0.0105	0.2952	-0.00255		0.2982	0.05394	0.2952	0.1496	0.2952	0.1505	0.2952	0.07795	0.2952	0.1647	0.2952	0.13314	0.2952	0.1516
0.2962	0.00852	0.2962	-0.00167	0.2962	-0.00909	0.2962	0.00412	0.2962	-0.00561	0.2962	-0.00958	0.2962	-0.00169		0.2992	0.05453	0.2962	0.1524	0.2962	0.1533	0.2962	0.07912	0.2962	0.1674	0.2962	0.13493	0.2962	0.1534
0.2972	0.00882	0.2972	-0.00102	0.2972	-0.00857	0.2972	0.00502	0.2972	-0.00468	0.2972	-0.00884	0.2972	-0.00123		0.3002	0.05453	0.2972	0.1552	0.2972	0.1559	0.2972	0.08029	0.2972	0.17	0.2972	0.1365	0.2972	0.1552
0.2982	0.00918	0.2982	-0.000501046	0.2982	-0.0078	0.2982	0.00558	0.2982	-0.00421	0.2982	-0.00822	0.2982	-0.000641368		0.3012	0.05501	0.2982	0.1578	0.2982	0.1584	0.2982	0.08127	0.2982	0.1725	0.2982	0.13797	0.2982	0.1566
0.2992	0.00956	0.2992	8.30284e-05	0.2992	-0.00678	0.2992	0.0062	0.2992	-0.00353	0.2992	-0.0073	0.2992	0.000303394		0.3022	0.05514	0.2992	0.1604	0.2992	0.1609	0.2992	0.08231	0.2992	0.1749	0.2992	0.13934	0.2992	0.1581
0.3002	0.00987	0.3002	0.000791518	0.3002	-0.006	0.3002	0.00686	0.3002	-0.00262	0.3002	-0.00621	0.3002	0.00115		0.3032	0.05547	0.3002	0.1629	0.3002	0.1633	0.3002	0.08323	0.3002	0.1772	0.3002	0.1407	0.3002	0.1595
0.3012	0.01015	0.3012	0.00147	0.3012	-0.00539	0.3012	0.00761	0.3012	-0.00166	0.3012	-0.00537	0.3012	0.00169		0.3042	0.05567	0.3012	0.1653	0.3012	0.1657	0.3012	0.08405	0.3012	0.1794	0.3012	0.14175	0.3012	0.1607
0.3022	0.01047	0.3022	0.00213	0.3022	-0.00463	0.3022	0.00845	0.3022	-0.00108	0.3022	-0.00472	0.3022	0.00218		0.3052	0.05594	0.3022	0.1676	0.3022	0.168	0.3022	0.08486	0.3022	0.1815	0.3022	0.14291	0.3022	0.1618
0.3032	0.01089	0.3032	0.00272	0.3032	-0.0037	0.3032	0.00905	0.3032	-0.00075439	0.3032	-0.00405	0.3032	0.00293		0.3062	0.05626	0.3032	0.1699	0.3032	0.1701	0.3032	0.08549	0.3032	0.1833	0.3032	0.14375	0.3032	0.1626
0.3042	0.01114	0.3042	0.00334	0.3042	-0.00291	0.3042	0.00966	0.3042	2.28956e-05	0.3042	-0.00314	0.3042	0.00399		0.3072	0.0563	0.3042	0.172	0.3042	0.1722	0.3042	0.08605	0.3042	0.185	0.3042	0.14459	0.3042	0.1632
0.3052	0.01135	0.3052	0.00396	0.3052	-0.00236	0.3052	0.01042	0.3052	0.00115	0.3052	-0.0023	0.3052	0.00482		0.3082	0.05682	0.3052	0.174	0.3052	0.1742	0.3052	0.08654	0.3052	0.1864	0.3052	0.14522	0.3052	0.1638
0.3062	0.01165	0.3062	0.00462	0.3062	-0.0018	0.3062	0.01097	0.3062	0.00199	0.3062	-0.00173	0.3062	0.00519		0.3092	0.05681	0.3062	0.1758	0.3062	0.1761	0.3062	0.08682	0.3062	0.1876	0.3062	0.14564	0.3062	0.1639
0.3072	0.01205	0.3072	0.00529	0.3072	-0.000986258	0.3072	0.01165	0.3072	0.00245	0.3072	-0.001	0.3072	0.00576		0.3102	0.05734	0.3072	0.1776	0.3072	0.1779	0.3072	0.08708	0.3072	0.1885	0.3072	0.14595	0.3072	0.164
0.3082	0.01244	0.3082	0.00586	0.3082	-0.000161762	0.3082	0.01227	0.3082	0.0031	0.3082	-8.4448e-05	0.3082	0.00657		0.3112	0.05724	0.3082	0.1792	0.3082	0.1795	0.3082	0.0872	0.3082	0.1893	0.3082	0.14606	0.3082	0.1637
0.3092	0.01268	0.3092	0.00646	0.3092	0.00066703	0.3092	0.01292	0.3092	0.00389	0.3092	0.000837382	0.3092	0.00732		0.3122	0.05774	0.3092	0.1806	0.3092	0.181	0.3092	0.08723	0.3092	0.1897	0.3092	0.14606	0.3092	0.1632
0.3102	0.01299	0.3102	0.00706	0.3102	0.00125	0.3102	0.01367	0.3102	0.0048	0.3102	0.00161	0.3102	0.00814		0.3132	0.05784	0.3102	0.1818	0.3102	0.1824	0.3102	0.0872	0.3102	0.1898	0.3102	0.14585	0.3102	0.1627
0.3112	0.01334	0.3112	0.00775	0.3112	0.00183	0.3112	0.01425	0.3112	0.00523	0.3112	0.0022	0.3112	0.00881		0.3142	0.05848	0.3112	0.1827	0.3112	0.1835	0.3112	0.087	0.3112	0.1897	0.3112	0.14553	0.3112	0.1618
0.3122	0.01366	0.3122	0.00838	0.3122	0.00271	0.3122	0.01474	0.3122	0.00577	0.3122	0.00277	0.3122	0.00933		0.3152	0.05858	0.3122	0.1835	0.3122	0.1845	0.3122	0.08681	0.3122	0.1893	0.3122	0.14511	0.3122	0.1608
0.3132	0.01392	0.3132	0.00896	0.3132	0.00352	0.3132	0.01537	0.3132	0.00661	0.3132	0.00364	0.3132	0.01006		0.3162	0.05871	0.3132	0.1841	0.3132	0.1854	0.3132	0.08659	0.3132	0.1888	0.3132	0.14459	0.3132	0.1597
0.3142	0.01425	0.3142	0.00981	0.3142	0.00433	0.3142	0.01645	0.3142	0.00796	0.3142	0.00473	0.3142	0.01117		0.3172	0.05905	0.3142	0.1849	0.3142	0.1864	0.3142	0.0866	0.3142	0.1885	0.3142	0.14438	0.3142	0.159
0.3152	0.01462	0.3152	0.01044	0.3152	0.00479	0.3152	0.01706	0.3152	0.00865	0.3152	0.00537	0.3152	0.012		0.3182	0.05904	0.3152	0.185	0.3152	0.1869	0.3152	0.08608	0.3152	0.1874	0.3152	0.14354	0.3152	0.1576
0.3162	0.01496	0.3162	0.01095	0.3162	0.00543	0.3162	0.01751	0.3162	0.00924	0.3162	0.00599	0.3162	0.01234		0.3192	0.05944	0.3162	0.1848	0.3162	0.1871	0.3162	0.08558	0.3162	0.1862	0.3162	0.1427	0.3162	0.1562
0.3172	0.01525	0.3172	0.01147	0.3172	0.00625	0.3172	0.01802	0.3172	0.00964	0.3172	0.00676	0.3172	0.01263		0.3202	0.05936	0.3172	0.1845	0.3172	0.1871	0.3172	0.08507	0.3172	0.1848	0.3172	0.14165	0.3172	0.1546
0.3182	0.01552	0.3182	0.0121	0.3182	0.00712	0.3182	0.01886	0.3182	0.01018	0.3182	0.00751	0.3182	0.01324		0.3212	0.0599	0.3182	0.184	0.3182	0.1871	0.3182	0.08459	0.3182	0.1834	0.3182	0.14081	0.3182	0.1531
0.3192	0.01574	0.3192	0.01264	0.3192	0.00766	0.3192	0.0196	0.3192	0.01073	0.3192	0.00813	0.3192	0.0141		0.3222	0.05975	0.3192	0.1834	0.3192	0.1868	0.3192	0.08404	0.3192	0.1818	0.3192	0.13976	0.3192	0.1515
0.3202	0.01606	0.3202	0.01318	0.3202	0.00826	0.3202	0.01992	0.3202	0.01145	0.3202	0.00856	0.3202	0.01491		0.3232	0.06019	0.3202	0.1827	0.3202	0.1865	0.3202	0.08351	0.3202	0.1802	0.3202	0.13881	0.3202	0.15
0.3212	0.01637	0.3212	0.01372	0.3212	0.00872	0.3212	0.02033	0.3212	0.01226	0.3212	0.00908	0.3212	0.01542		0.3242	0.06028	0.3212	0.1818	0.3212	0.186	0.3212	0.08305	0.3212	0.1787	0.3212	0.13787	0.3212	0.1486
0.3222	0.01664	0.3222	0.01432	0.3222	0.00926	0.3222	0.02088	0.3222	0.01287	0.3222	0.00955	0.3222	0.01582		0.3252	0.06048	0.3222	0.1808	0.3222	0.1854	0.3222	0.08253	0.3222	0.1769	0.3222	0.13682	0.3222	0.1471
0.3232	0.01694	0.3232	0.01496	0.3232	0.0098	0.3232	0.02179	0.3232	0.01354	0.3232	0.01041	0.3232	0.01663		0.3262	0.0607	0.3232	0.1797	0.3232	0.1847	0.3232	0.08208	0.3232	0.1752	0.3232	0.13577	0.3232	0.1458
0.3242	0.01721	0.3242	0.01554	0.3242	0.0105	0.3242	0.02254	0.3242	0.01422	0.3242	0.01137	0.3242	0.01747		0.3272	0.06072	0.3242	0.1786	0.3242	0.1839	0.3242	0.08158	0.3242	0.1735	0.3242	0.13472	0.3242	0.1444
0.3252	0.01747	0.3252	0.01593	0.3252	0.01128	0.3252	0.02295	0.3252	0.01488	0.3252	0.01208	0.3252	0.01793		0.3282	0.06114	0.3252	0.1773	0.3252	0.1831	0.3252	0.08109	0.3252	0.1719	0.3252	0.13377	0.3252	0.1432
0.3262	0.01781	0.3262	0.01634	0.3262	0.01203	0.3262	0.02337	0.3262	0.01546	0.3262	0.01246	0.3262	0.01825		0.3292	0.06107	0.3262	0.1762	0.3262	0.1823	0.3262	0.08071	0.3262	0.1703	0.3262	0.13283	0.3262	0.142
0.3272	0.01811	0.3272	0.01703	0.3272	0.01249	0.3272	0.02398	0.3272	0.01597	0.3272	0.01282	0.3272	0.01876		0.3302	0.06144	0.3272	0.1748	0.3272	0.1813	0.3272	0.08029	0.3272	0.1687	0.3272	0.13188	0.3272	0.1408
0.3282	0.01838	0.3282	0.01772	0.3282	0.01314	0.3282	0.0246	0.3282	0.01654	0.3282	0.01345	0.3282	0.01955		0.3312	0.06136	0.3282	0.1736	0.3282	0.1804	0.3282	0.08018	0.3282	0.1672	0.3282	0.13094	0.3282	0.1399
0.3292	0.01865	0.3292	0.01817	0.3292	0.01383	0.3292	0.02501	0.3292	0.01702	0.3292	0.01445	0.3292	0.02035		0.3322	0.06182	0.3292	0.1724	0.3292	0.1795	0.3292	0.07973	0.3292	0.1658	0.3292	0.1302	0.3292	0.139
0.3302	0.01895	0.3302	0.01858	0.3302	0.01424	0.3302	0.02541	0.3302	0.01768	0.3302	0.01497	0.3302	0.02077		0.3332	0.06168	0.3302	0.1711	0.3302	0.1785	0.3302	0.07932	0.3302	0.1643	0.3302	0.12936	0.3302	0.138
0.3312	0.01921	0.3312	0.01916	0.3312	0.01465	0.3312	0.02616	0.3312	0.01845	0.3312	0.01538	0.3312	0.0212		0.3342	0.06204	0.3312	0.17	0.3312	0.1776	0.3312	0.07907	0.3312	0.163	0.3312	0.12863	0.3312	0.1372
0.3322	0.0194	0.3322	0.01982	0.3322	0.01516	0.3322	0.02688	0.3322	0.01918	0.3322	0.01576	0.3322	0.02184		0.3352	0.06205	0.3322	0.1687	0.3322	0.1767	0.3322	0.07882	0.3322	0.1618	0.3322	0.12789	0.3322	0.1364
0.3332	0.01963	0.3332	0.02029	0.3332	0.01587	0.3332	0.02734	0.3332	0.01971	0.3332	0.01631	0.3332	0.0226		0.3362	0.06227	0.3332	0.1675	0.3332	0.1758	0.3332	0.07854	0.3332	0.1606	0.3332	0.12716	0.3332	0.1357
0.3342	0.01998	0.3342	0.02078	0.3342	0.01669	0.3342	0.02781	0.3342	0.02017	0.3342	0.01719	0.3342	0.02319		0.3372	0.06245	0.3342	0.1664	0.3342	0.1751	0.3342	0.07837	0.3342	0.1596	0.3342	0.12653	0.3342	0.1351
0.3352	0.02029	0.3352	0.02117	0.3352	0.0173	0.3352	0.02816	0.3352	0.02071	0.3352	0.0179	0.3352	0.02339		0.3382	0.06238	0.3352	0.1653	0.3352	0.1743	0.3352	0.07815	0.3352	0.1586	0.3352	0.126	0.3352	0.1345
0.3362	0.02051	0.3362	0.02166	0.3362	0.01784	0.3362	0.02881	0.3362	0.02128	0.3362	0.01845	0.3362	0.02391		0.3392	0.06276	0.3362	0.1642	0.3362	0.1735	0.3362	0.07799	0.3362	0.1577	0.3362	0.12548	0.3362	0.1339
0.3372	0.02077	0.3372	0.02226	0.3372	0.01819	0.3372	0.02928	0.3372	0.02189	0.3372	0.01891	0.3372	0.02457		0.3402	0.06268	0.3372	0.1628	0.3372	0.1729	0.3372	0.07793	0.3372	0.1569	0.3372	0.12495	0.3372	0.1335
0.3382	0.02101	0.3382	0.02279	0.3382	0.01864	0.3382	0.02974	0.3382	0.02239	0.3382	0.01935	0.3382	0.02524		0.3412	0.06306	0.3382	0.1615	0.3382	0.1722	0.3382	0.07776	0.3382	0.156	0.3382	0.12443	0.3382	0.1329
0.3392	0.02125	0.3392	0.02328	0.3392	0.01929	0.3392	0.03033	0.3392	0.02308	0.3392	0.01989	0.3392	0.02575		0.3422	0.0629	0.3392	0.1607	0.3392	0.1717	0.3392	0.07768	0.3392	0.1554	0.3392	0.12401	0.3392	0.1326
0.3402	0.02149	0.3402	0.02382	0.3402	0.01984	0.3402	0.03102	0.3402	0.02366	0.3402	0.02058	0.3402	0.0263		0.3432	0.06326	0.3402	0.1599	0.3402	0.1712	0.3402	0.07765	0.3402	0.1547	0.3402	0.12369	0.3402	0.1322
0.3412	0.02183	0.3412	0.02422	0.3412	0.02044	0.3412	0.03152	0.3412	0.02426	0.3412	0.02109	0.3412	0.02679		0.3442	0.06313	0.3412	0.1592	0.3412	0.1707	0.3412	0.0776	0.3412	0.1541	0.3412	0.12338	0.3412	0.1319
0.3422	0.02218	0.3422	0.02482	0.3422	0.02106	0.3422	0.03212	0.3422	0.02495	0.3422	0.02175	0.3422	0.02743		0.3452	0.06342	0.3422	0.1585	0.3422	0.1703	0.3422	0.07761	0.3422	0.1536	0.3422	0.12306	0.3422	0.1316
0.3432	0.02245	0.3432	0.02539	0.3432	0.02159	0.3432	0.03256	0.3432	0.02541	0.3432	0.02217	0.3432	0.02783		0.3462	0.06339	0.3432	0.1578	0.3432	0.1699	0.3432	0.07754	0.3432	0.153	0.3432	0.12275	0.3432	0.1313
0.3442	0.0227	0.3442	0.02575	0.3442	0.02213	0.3442	0.03277	0.3442	0.0257	0.3442	0.02282	0.3442	0.02821		0.3472	0.06355	0.3442	0.157	0.3442	0.1695	0.3442	0.07755	0.3442	0.1526	0.3442	0.12254	0.3442	0.1311
0.3452	0.02294	0.3452	0.02606	0.3452	0.0227	0.3452	0.0331	0.3452	0.02615	0.3452	0.02342	0.3452	0.02867		0.3482	0.06375	0.3452	0.1565	0.3452	0.1693	0.3452	0.07762	0.3452	0.1522	0.3452	0.12243	0.3452	0.1308
0.3462	0.02316	0.3462	0.02641	0.3462	0.02306	0.3462	0.03364	0.3462	0.02661	0.3462	0.02381	0.3462	0.02925		0.3492	0.0636	0.3462	0.1559	0.3462	0.169	0.3462	0.07761	0.3462	0.1517	0.3462	0.12212	0.3462	0.1305
0.3472	0.02337	0.3472	0.02712	0.3472	0.02344	0.3472	0.03434	0.3472	0.02737	0.3472	0.0243	0.3472	0.02988		0.3502	0.06395	0.3472	0.1554	0.3472	0.1688	0.3472	0.0777	0.3472	0.1515	0.3472	0.12212	0.3472	0.1304
0.3482	0.02353	0.3482	0.02763	0.3482	0.02391	0.3482	0.0349	0.3482	0.02792	0.3482	0.0249	0.3482	0.0305		0.3512	0.06376	0.3482	0.1548	0.3482	0.1687	0.3482	0.07779	0.3482	0.1512	0.3482	0.12201	0.3482	0.1303
0.3492	0.02383	0.3492	0.02805	0.3492	0.02452	0.3492	0.03525	0.3492	0.02843	0.3492	0.02548	0.3492	0.03087		0.3522	0.06408	0.3492	0.1542	0.3492	0.1685	0.3492	0.07786	0.3492	0.1509	0.3492	0.12191	0.3492	0.1302
0.3502	0.02415	0.3502	0.02846	0.3502	0.02524	0.3502	0.0359	0.3502	0.02912	0.3502	0.02583	0.3502	0.03127		0.3532	0.06394	0.3502	0.1538	0.3502	0.1684	0.3502	0.07803	0.3502	0.1508	0.3502	0.1218	0.3502	0.1302
0.3512	0.02436	0.3512	0.02901	0.3512	0.02564	0.3512	0.03631	0.3512	0.02959	0.3512	0.02628	0.3512	0.03176		0.3542	0.06424	0.3512	0.1533	0.3512	0.1683	0.3512	0.0781	0.3512	0.1505	0.3512	0.1218	0.3512	0.1301
0.3522	0.02455	0.3522	0.02948	0.3522	0.0261	0.3522	0.03676	0.3522	0.02998	0.3522	0.02685	0.3522	0.03234		0.3552	0.06417	0.3522	0.1529	0.3522	0.1683	0.3522	0.07821	0.3522	0.1504	0.3522	0.1218	0.3522	0.13
0.3532	0.02483	0.3532	0.02988	0.3532	0.02666	0.3532	0.03715	0.3532	0.03023	0.3532	0.0275	0.3532	0.03285		0.3562	0.06431	0.3532	0.1526	0.3532	0.1683	0.3532	0.07841	0.3532	0.1503	0.3532	0.12191	0.3532	0.13
0.3542	0.02513	0.3542	0.02998	0.3542	0.02719	0.3542	0.03746	0.3542	0.03065	0.3542	0.02801	0.3542	0.03316		0.3572	0.06428	0.3542	0.1522	0.3542	0.1683	0.3542	0.07857	0.3542	0.1502	0.3542	0.12191	0.3542	0.1299
0.3552	0.02539	0.3552	0.0305	0.3552	0.02757	0.3552	0.03802	0.3552	0.03134	0.3552	0.02839	0.3552	0.03371		0.3582	0.06435	0.3552	0.1519	0.3552	0.1684	0.3552	0.0788	0.3552	0.1502	0.3552	0.12201	0.3552	0.13
0.3562	0.02548	0.3562	0.03127	0.3562	0.02796	0.3562	0.03861	0.3562	0.0321	0.3562	0.02883	0.3562	0.03425		0.3592	0.0645	0.3562	0.1517	0.3562	0.1685	0.3562	0.079	0.3562	0.1502	0.3562	0.12212	0.3562	0.13
0.3572	0.02571	0.3572	0.0318	0.3572	0.02832	0.3572	0.03915	0.3572	0.03249	0.3572	0.02943	0.3572	0.03474		0.3602	0.06438	0.3572	0.1514	0.3572	0.1686	0.3572	0.07918	0.3572	0.1502	0.3572	0.12222	0.3572	0.13
0.3582	0.02605	0.3582	0.03201	0.3582	0.02901	0.3582	0.0395	0.3582	0.03292	0.3582	0.02992	0.3582	0.03516		0.3612	0.06468	0.3582	0.1512	0.3582	0.1687	0.3582	0.07945	0.3582	0.1502	0.3582	0.12233	0.3582	0.1302
0.3592	0.02634	0.3592	0.03232	0.3592	0.02948	0.3592	0.04002	0.3592	0.0334	0.3592	0.0303	0.3592	0.03545		0.3622	0.06441	0.3592	0.1509	0.3592	0.1688	0.3592	0.07961	0.3592	0.1502	0.3592	0.12243	0.3592	0.1302
0.3602	0.02655	0.3602	0.03289	0.3602	0.02996	0.3602	0.04051	0.3602	0.034	0.3602	0.03072	0.3602	0.03596		0.3632	0.06473	0.3602	0.1508	0.3602	0.169	0.3602	0.07989	0.3602	0.1503	0.3602	0.12264	0.3602	0.1303
0.3612	0.02672	0.3612	0.03349	0.3612	0.03049	0.3612	0.04067	0.3612	0.03445	0.3612	0.03141	0.3612	0.03665		0.3642	0.06456	0.3612	0.1507	0.3612	0.1693	0.3612	0.08016	0.3612	0.1505	0.3612	0.12285	0.3612	0.1305
0.3622	0.02696	0.3622	0.03376	0.3622	0.03094	0.3622	0.04082	0.3622	0.03462	0.3622	0.03187	0.3622	0.03698		0.3652	0.06476	0.3622	0.1505	0.3622	0.1694	0.3622	0.08037	0.3622	0.1505	0.3622	0.12296	0.3622	0.1306
0.3632	0.02727	0.3632	0.034	0.3632	0.03129	0.3632	0.04147	0.3632	0.03514	0.3632	0.03227	0.3632	0.03742		0.3662	0.0647	0.3632	0.1505	0.3632	0.1697	0.3632	0.08078	0.3632	0.1508	0.3632	0.12327	0.3632	0.1308
0.3642	0.02749	0.3642	0.03438	0.3642	0.03172	0.3642	0.0422	0.3642	0.03585	0.3642	0.03249	0.3642	0.03786		0.3672	0.06477	0.3642	0.1504	0.3642	0.1699	0.3642	0.08115	0.3642	0.1509	0.3642	0.12348	0.3642	0.1309
0.3652	0.02766	0.3652	0.03487	0.3652	0.03205	0.3652	0.0426	0.3652	0.03636	0.3652	0.03307	0.3652	0.0384		0.3682	0.0648	0.3652	0.1504	0.3652	0.1702	0.3652	0.08145	0.3652	0.1511	0.3652	0.1238	0.3652	0.1311
0.3662	0.0279	0.3662	0.03542	0.3662	0.03263	0.3662	0.04286	0.3662	0.03676	0.3662	0.03376	0.3662	0.0388		0.3692	0.06476	0.3662	0.1504	0.3662	0.1705	0.3662	0.08176	0.3662	0.1514	0.3662	0.12411	0.3662	0.1314
0.3672	0.02816	0.3672	0.03584	0.3672	0.0332	0.3672	0.04325	0.3672	0.03736	0.3672	0.03418	0.3672	0.03917		0.3702	0.06493	0.3672	0.1504	0.3672	0.1708	0.3672	0.08203	0.3672	0.1516	0.3672	0.12432	0.3672	0.1316
0.3682	0.02838	0.3682	0.03627	0.3682	0.03362	0.3682	0.04389	0.3682	0.03782	0.3682	0.0344	0.3682	0.03951		0.3712	0.06477	0.3682	0.1504	0.3682	0.1711	0.3682	0.08229	0.3682	0.1518	0.3682	0.12464	0.3682	0.1318
0.3692	0.02855	0.3692	0.03669	0.3692	0.03398	0.3692	0.04431	0.3692	0.03818	0.3692	0.03483	0.3692	0.03988		0.3722	0.065	0.3692	0.1505	0.3692	0.1715	0.3692	0.08268	0.3692	0.1522	0.3692	0.12485	0.3692	0.132
0.3702	0.0287	0.3702	0.03706	0.3702	0.03458	0.3702	0.04452	0.3702	0.03826	0.3702	0.03545	0.3702	0.04033		0.3732	0.06471	0.3702	0.1505	0.3702	0.1718	0.3702	0.08295	0.3702	0.1524	0.3702	0.12516	0.3702	0.1321
0.3712	0.02904	0.3712	0.03744	0.3712	0.03509	0.3712	0.04461	0.3712	0.03869	0.3712	0.03609	0.3712	0.0407		0.3742	0.06502	0.3712	0.1506	0.3712	0.1721	0.3712	0.08328	0.3712	0.1527	0.3712	0.12558	0.3712	0.1326
0.3722	0.02937	0.3722	0.03769	0.3722	0.0354	0.3722	0.04505	0.3722	0.03928	0.3722	0.03658	0.3722	0.04115		0.3752	0.06479	0.3722	0.1507	0.3722	0.1725	0.3722	0.0836	0.3722	0.153	0.3722	0.1259	0.3722	0.1329
0.3732	0.02954	0.3732	0.038	0.3732	0.03556	0.3732	0.04578	0.3732	0.03989	0.3732	0.03665	0.3732	0.04168		0.3762	0.06494	0.3732	0.1508	0.3732	0.1729	0.3732	0.08397	0.3732	0.1533	0.3732	0.12621	0.3732	0.1331
0.3742	0.02968	0.3742	0.03853	0.3742	0.03598	0.3742	0.04619	0.3742	0.04029	0.3742	0.03698	0.3742	0.04208		0.3772	0.0649	0.3742	0.1511	0.3742	0.1734	0.3742	0.08439	0.3742	0.1537	0.3742	0.12653	0.3742	0.1335
0.3752	0.02988	0.3752	0.03886	0.3752	0.03647	0.3752	0.04626	0.3752	0.04066	0.3752	0.03736	0.3752	0.04242		0.3782	0.06492	0.3752	0.1512	0.3752	0.1737	0.3752	0.08473	0.3752	0.154	0.3752	0.12684	0.3752	0.1338
0.3762	0.03012	0.3762	0.03931	0.3762	0.03709	0.3762	0.04661	0.3762	0.0411	0.3762	0.03807	0.3762	0.04282		0.3792	0.06499	0.3762	0.1513	0.3762	0.1741	0.3762	0.08509	0.3762	0.1544	0.3762	0.12737	0.3762	0.1342
0.3772	0.03041	0.3772	0.03962	0.3772	0.03747	0.3772	0.04717	0.3772	0.04159	0.3772	0.0386	0.3772	0.04312		0.3802	0.06489	0.3772	0.1515	0.3772	0.1745	0.3772	0.08548	0.3772	0.1548	0.3772	0.12779	0.3772	0.1345
0.3782	0.03052	0.3782	0.03989	0.3782	0.03771	0.3782	0.04769	0.3782	0.04181	0.3782	0.03893	0.3782	0.04333		0.3812	0.06497	0.3782	0.1516	0.3782	0.1749	0.3782	0.0858	0.3782	0.1551	0.3782	0.128	0.3782	0.1347
0.3792	0.03075	0.3792	0.0402	0.3792	0.03827	0.3792	0.0479	0.3792	0.04204	0.3792	0.03913	0.3792	0.0437		0.3822	0.06484	0.3792	0.1519	0.3792	0.1754	0.3792	0.08625	0.3792	0.1556	0.3792	0.12842	0.3792	0.1351
0.3802	0.03101	0.3802	0.04068	0.3802	0.03878	0.3802	0.04814	0.3802	0.04246	0.3802	0.03951	0.3802	0.04423		0.3832	0.06504	0.3802	0.1522	0.3802	0.1759	0.3802	0.08662	0.3802	0.1561	0.3802	0.12884	0.3802	0.1355
0.3812	0.03114	0.3812	0.04095	0.3812	0.03902	0.3812	0.04851	0.3812	0.04323	0.3812	0.04002	0.3812	0.04468		0.3842	0.06483	0.3812	0.1523	0.3812	0.1764	0.3812	0.08696	0.3812	0.1565	0.3812	0.12915	0.3812	0.1359
0.3822	0.03133	0.3822	0.04128	0.3822	0.03918	0.3822	0.04905	0.3822	0.04361	0.3822	0.0404	0.3822	0.04512		0.3852	0.06507	0.3822	0.1527	0.3822	0.1769	0.3822	0.0874	0.3822	0.1569	0.3822	0.12968	0.3822	0.1363
0.3832	0.03148	0.3832	0.04153	0.3832	0.03959	0.3832	0.04944	0.3832	0.04379	0.3832	0.04051	0.3832	0.0453		0.3862	0.06487	0.3832	0.153	0.3832	0.1774	0.3832	0.08782	0.3832	0.1573	0.3832	0.12999	0.3832	0.1365
0.3842	0.03167	0.3842	0.0421	0.3842	0.04009	0.3842	0.04966	0.3842	0.04423	0.3842	0.04075	0.3842	0.04565		0.3872	0.06499	0.3842	0.1532	0.3842	0.1778	0.3842	0.08827	0.3842	0.1577	0.3842	0.13052	0.3842	0.137
0.3852	0.03191	0.3852	0.04253	0.3852	0.04059	0.3852	0.04997	0.3852	0.0449	0.3852	0.04133	0.3852	0.0461		0.3882	0.06496	0.3852	0.1534	0.3852	0.1783	0.3852	0.0887	0.3852	0.1582	0.3852	0.13094	0.3852	0.1374
0.3862	0.03211	0.3862	0.04281	0.3862	0.04086	0.3862	0.05031	0.3862	0.04508	0.3862	0.04199	0.3862	0.04632		0.3892	0.0649	0.3862	0.1536	0.3862	0.1788	0.3862	0.08905	0.3862	0.1587	0.3862	0.13136	0.3862	0.1378
0.3872	0.03234	0.3872	0.04301	0.3872	0.04115	0.3872	0.05057	0.3872	0.04514	0.3872	0.04228	0.3872	0.04645		0.3902	0.06504	0.3872	0.1541	0.3872	0.1794	0.3872	0.08954	0.3872	0.1592	0.3872	0.13178	0.3872	0.1382
0.3882	0.03248	0.3882	0.04326	0.3882	0.04161	0.3882	0.05077	0.3882	0.04532	0.3882	0.04242	0.3882	0.04687		0.3912	0.06489	0.3882	0.1544	0.3882	0.1799	0.3882	0.08999	0.3882	0.1596	0.3882	0.1323	0.3882	0.1386
0.3892	0.03265	0.3892	0.04346	0.3892	0.04213	0.3892	0.05113	0.3892	0.04592	0.3892	0.04273	0.3892	0.04736		0.3922	0.06509	0.3892	0.1546	0.3892	0.1804	0.3892	0.09044	0.3892	0.1601	0.3892	0.13272	0.3892	0.139
0.3902	0.03284	0.3902	0.04379	0.3902	0.04242	0.3902	0.05157	0.3902	0.04665	0.3902	0.04333	0.3902	0.04776		0.3932	0.06494	0.3902	0.155	0.3902	0.181	0.3902	0.09096	0.3902	0.1607	0.3902	0.13314	0.3902	0.1394
0.3912	0.03299	0.3912	0.04424	0.3912	0.0425	0.3912	0.05202	0.3912	0.04683	0.3912	0.04375	0.3912	0.04798		0.3942	0.06513	0.3912	0.1553	0.3912	0.1816	0.3912	0.09137	0.3912	0.1611	0.3912	0.13356	0.3912	0.1398
0.3922	0.03322	0.3922	0.04461	0.3922	0.04272	0.3922	0.05228	0.3922	0.04703	0.3922	0.04399	0.3922	0.04814		0.3952	0.065	0.3922	0.1557	0.3922	0.1821	0.3922	0.09192	0.3922	0.1615	0.3922	0.13409	0.3922	0.1403
0.3932	0.03342	0.3932	0.04495	0.3932	0.04332	0.3932	0.05248	0.3932	0.04727	0.3932	0.04417	0.3932	0.04863		0.3962	0.06519	0.3932	0.1561	0.3932	0.1827	0.3932	0.09247	0.3932	0.1621	0.3932	0.13461	0.3932	0.1408
0.3942	0.03355	0.3942	0.04526	0.3942	0.04373	0.3942	0.0528	0.3942	0.0479	0.3942	0.04448	0.3942	0.04907		0.3972	0.06509	0.3942	0.1563	0.3942	0.1831	0.3942	0.09295	0.3942	0.1626	0.3942	0.13503	0.3942	0.1411
0.3952	0.03377	0.3952	0.04557	0.3952	0.04408	0.3952	0.05315	0.3952	0.04834	0.3952	0.04492	0.3952	0.04923		0.3982	0.0652	0.3952	0.1567	0.3952	0.1837	0.3952	0.09346	0.3952	0.1632	0.3952	0.13556	0.3952	0.1416
0.3962	0.03399	0.3962	0.04565	0.3962	0.04432	0.3962	0.05337	0.3962	0.04838	0.3962	0.0453	0.3962	0.04934		0.3992	0.06525	0.3962	0.1571	0.3962	0.1843	0.3962	0.09397	0.3962	0.1636	0.3962	0.13608	0.3962	0.1421
0.3972	0.03424	0.3972	0.04585	0.3972	0.04481	0.3972	0.05365	0.3972	0.04852	0.3972	0.04565	0.3972	0.04969		0.4002	0.0652	0.3972	0.1574	0.3972	0.1849	0.3972	0.09447	0.3972	0.164	0.3972	0.1365	0.3972	0.1425
0.3982	0.03442	0.3982	0.04625	0.3982	0.04523	0.3982	0.05402	0.3982	0.04896	0.3982	0.04596	0.3982	0.05014		0.4012	0.06545	0.3982	0.1579	0.3982	0.1855	0.3982	0.09509	0.3982	0.1647	0.3982	0.13703	0.3982	0.143
0.3992	0.03456	0.3992	0.04668	0.3992	0.04537	0.3992	0.05441	0.3992	0.04938	0.3992	0.04614	0.3992	0.05038		0.4022	0.06533	0.3992	0.1582	0.3992	0.186	0.3992	0.09567	0.3992	0.1652	0.3992	0.13755	0.3992	0.1433
0.4002	0.03462	0.4002	0.04696	0.4002	0.04543	0.4002	0.05469	0.4002	0.04974	0.4002	0.04645	0.4002	0.05065		0.4032	0.06558	0.4002	0.1586	0.4002	0.1866	0.4002	0.09625	0.4002	0.1657	0.4002	0.13797	0.4002	0.1438
0.4012	0.03484	0.4012	0.04723	0.4012	0.04575	0.4012	0.05495	0.4012	0.05001	0.4012	0.04688	0.4012	0.05096		0.4042	0.06551	0.4012	0.1589	0.4012	0.1871	0.4012	0.09687	0.4012	0.1663	0.4012	0.1386	0.4012	0.1443
0.4022	0.03505	0.4022	0.04761	0.4022	0.04634	0.4022	0.05512	0.4022	0.05036	0.4022	0.04707	0.4022	0.05123		0.4052	0.06576	0.4022	0.1593	0.4022	0.1876	0.4022	0.09746	0.4022	0.1667	0.4022	0.13902	0.4022	0.1448
0.4032	0.03519	0.4032	0.04796	0.4032	0.04674	0.4032	0.05538	0.4032	0.05069	0.4032	0.04741	0.4032	0.05162		0.4062	0.06575	0.4032	0.1597	0.4032	0.1883	0.4032	0.09809	0.4032	0.1673	0.4032	0.13965	0.4032	0.1453
0.4042	0.0354	0.4042	0.04805	0.4042	0.04696	0.4042	0.05567	0.4042	0.05098	0.4042	0.04759	0.4042	0.05192		0.4072	0.06592	0.4042	0.16	0.4042	0.1889	0.4042	0.0987	0.4042	0.1679	0.4042	0.14018	0.4042	0.1458
0.4052	0.03558	0.4052	0.04818	0.4052	0.04716	0.4052	0.05593	0.4052	0.05112	0.4052	0.04792	0.4052	0.05212		0.4082	0.066	0.4052	0.1605	0.4052	0.1895	0.4052	0.09935	0.4052	0.1684	0.4052	0.1407	0.4052	0.1463
0.4062	0.03575	0.4062	0.04839	0.4062	0.04763	0.4062	0.05614	0.4062	0.05147	0.4062	0.04841	0.4062	0.05242		0.4092	0.06623	0.4062	0.161	0.4062	0.1901	0.4062	0.10007	0.4062	0.1689	0.4062	0.14133	0.4062	0.1469
0.4072	0.03595	0.4072	0.04878	0.4072	0.04792	0.4072	0.05649	0.4072	0.05178	0.4072	0.04872	0.4072	0.05265		0.4102	0.06637	0.4072	0.1614	0.4072	0.1906	0.4072	0.10077	0.4072	0.1695	0.4072	0.14186	0.4072	0.1472
0.4082	0.03608	0.4082	0.04919	0.4082	0.04803	0.4082	0.05681	0.4082	0.05218	0.4082	0.04885	0.4082	0.05302		0.4112	0.06646	0.4082	0.1619	0.4082	0.1911	0.4082	0.10147	0.4082	0.1701	0.4082	0.14249	0.4082	0.1477
0.4092	0.03618	0.4092	0.04939	0.4092	0.04825	0.4092	0.05712	0.4092	0.05258	0.4092	0.04909	0.4092	0.05342		0.4122	0.06677	0.4092	0.1622	0.4092	0.1917	0.4092	0.1022	0.4092	0.1706	0.4092	0.14312	0.4092	0.1484
0.4102	0.03629	0.4102	0.04958	0.4102	0.04869	0.4102	0.05736	0.4102	0.05276	0.4102	0.04932	0.4102	0.05349		0.4132	0.06679	0.4102	0.1626	0.4102	0.1922	0.4102	0.10302	0.4102	0.1711	0.4102	0.14364	0.4102	0.1489
0.4112	0.03646	0.4112	0.04994	0.4112	0.04914	0.4112	0.05759	0.4112	0.05305	0.4112	0.04967	0.4112	0.05369		0.4142	0.0672	0.4112	0.1631	0.4112	0.1927	0.4112	0.10373	0.4112	0.1717	0.4112	0.14438	0.4112	0.1495
0.4122	0.03667	0.4122	0.05027	0.4122	0.04947	0.4122	0.05785	0.4122	0.05336	0.4122	0.04992	0.4122	0.05405		0.4152	0.06726	0.4122	0.1636	0.4122	0.1933	0.4122	0.10455	0.4122	0.1723	0.4122	0.14501	0.4122	0.1501
0.4132	0.03687	0.4132	0.05038	0.4132	0.04967	0.4132	0.05799	0.4132	0.05356	0.4132	0.05023	0.4132	0.05449		0.4162	0.06768	0.4132	0.164	0.4132	0.1938	0.4132	0.10526	0.4132	0.1728	0.4132	0.14564	0.4132	0.1506
0.4142	0.03704	0.4142	0.05051	0.4142	0.05003	0.4142	0.05824	0.4142	0.05378	0.4142	0.0506	0.4142	0.05467		0.4172	0.06788	0.4142	0.1644	0.4142	0.1946	0.4142	0.10608	0.4142	0.1735	0.4142	0.14637	0.4142	0.1514
0.4152	0.03716	0.4152	0.05072	0.4152	0.05023	0.4152	0.0584	0.4152	0.05405	0.4152	0.05087	0.4152	0.05473		0.4182	0.0682	0.4152	0.1649	0.4152	0.1952	0.4152	0.107	0.4152	0.174	0.4152	0.147	0.4152	0.152
0.4162	0.03733	0.4162	0.05125	0.4162	0.05045	0.4162	0.05876	0.4162	0.05447	0.4162	0.05107	0.4162	0.05504		0.4192	0.06847	0.4162	0.1654	0.4162	0.1957	0.4162	0.10792	0.4162	0.1746	0.4162	0.14774	0.4162	0.1526
0.4172	0.03754	0.4172	0.05167	0.4172	0.0506	0.4172	0.05905	0.4172	0.05491	0.4172	0.05132	0.4172	0.05558		0.4202	0.0688	0.4172	0.1659	0.4172	0.1963	0.4172	0.10904	0.4172	0.1753	0.4172	0.14858	0.4172	0.1533
0.4182	0.03767	0.4182	0.05185	0.4182	0.05096	0.4182	0.05939	0.4182	0.05516	0.4182	0.05171	0.4182	0.05598		0.4212	0.06919	0.4182	0.1663	0.4182	0.1968	0.4182	0.10996	0.4182	0.1758	0.4182	0.14942	0.4182	0.154
0.4192	0.03782	0.4192	0.05214	0.4192	0.05145	0.4192	0.05957	0.4192	0.05535	0.4192	0.05205	0.4192	0.05606		0.4222	0.06949	0.4192	0.1668	0.4192	0.1975	0.4192	0.11098	0.4192	0.1765	0.4192	0.15015	0.4192	0.1548
0.4202	0.038	0.4202	0.05253	0.4202	0.05183	0.4202	0.05979	0.4202	0.05564	0.4202	0.05222	0.4202	0.05626		0.4232	0.07	0.4202	0.1673	0.4202	0.198	0.4202	0.11179	0.4202	0.1771	0.4202	0.15099	0.4202	0.1556
0.4212	0.0382	0.4212	0.05265	0.4212	0.05216	0.4212	0.06002	0.4212	0.05606	0.4212	0.05243	0.4212	0.05658		0.4242	0.0703	0.4212	0.1678	0.4212	0.1986	0.4212	0.11271	0.4212	0.1777	0.4212	0.15183	0.4212	0.1564
0.4222	0.03839	0.4222	0.05274	0.4222	0.0524	0.4222	0.06037	0.4222	0.05627	0.4222	0.05293	0.4222	0.05704		0.4252	0.07089	0.4222	0.1683	0.4222	0.1992	0.4222	0.11383	0.4222	0.1784	0.4222	0.15278	0.4222	0.1573
0.4232	0.03848	0.4232	0.05287	0.4232	0.05262	0.4232	0.06046	0.4232	0.05649	0.4232	0.05338	0.4232	0.05709		0.4262	0.07119	0.4232	0.1688	0.4232	0.1999	0.4232	0.11485	0.4232	0.1791	0.4232	0.15362	0.4232	0.158
0.4242	0.03866	0.4242	0.05342	0.4242	0.05294	0.4242	0.06067	0.4242	0.05677	0.4242	0.05362	0.4242	0.05737		0.4272	0.0718	0.4242	0.1694	0.4242	0.2006	0.4242	0.11597	0.4242	0.1798	0.4242	0.15446	0.4242	0.1588
0.4252	0.03884	0.4252	0.0538	0.4252	0.05325	0.4252	0.061	0.4252	0.05717	0.4252	0.05371	0.4252	0.05773		0.4282	0.07227	0.4252	0.17	0.4252	0.2011	0.4252	0.1171	0.4252	0.1806	0.4252	0.15551	0.4252	0.1596
0.4262	0.03896	0.4262	0.05402	0.4262	0.05344	0.4262	0.06141	0.4262	0.05757	0.4262	0.05411	0.4262	0.05817		0.4292	0.07281	0.4262	0.1704	0.4262	0.2016	0.4262	0.11822	0.4262	0.1812	0.4262	0.15645	0.4262	0.1605
0.4272	0.03909	0.4272	0.05425	0.4272	0.05376	0.4272	0.06169	0.4272	0.05789	0.4272	0.05455	0.4272	0.05849		0.4302	0.07343	0.4272	0.171	0.4272	0.2022	0.4272	0.11944	0.4272	0.182	0.4272	0.1575	0.4272	0.1616
0.4282	0.03931	0.4282	0.05464	0.4282	0.05415	0.4282	0.06184	0.4282	0.05797	0.4282	0.05471	0.4282	0.05868		0.4312	0.07396	0.4282	0.1716	0.4282	0.2029	0.4282	0.12056	0.4282	0.1827	0.4282	0.15855	0.4282	0.1627
0.4292	0.03958	0.4292	0.05495	0.4292	0.05449	0.4292	0.06221	0.4292	0.05839	0.4292	0.0548	0.4292	0.05888		0.4322	0.07465	0.4292	0.1722	0.4292	0.2035	0.4292	0.12169	0.4292	0.1834	0.4292	0.15981	0.4292	0.1637
0.4302	0.0398	0.4302	0.05507	0.4302	0.05487	0.4302	0.0625	0.4302	0.0589	0.4302	0.05533	0.4302	0.05924		0.4332	0.07523	0.4302	0.1728	0.4302	0.2041	0.4302	0.12301	0.4302	0.1843	0.4302	0.16097	0.4302	0.1648
0.4312	0.03994	0.4312	0.0552	0.4312	0.05524	0.4312	0.06267	0.4312	0.05928	0.4312	0.05584	0.4312	0.05957		0.4342	0.07592	0.4312	0.1734	0.4312	0.2047	0.4312	0.12424	0.4312	0.1851	0.4312	0.16212	0.4312	0.1659
0.4322	0.04007	0.4322	0.05556	0.4322	0.05547	0.4322	0.06293	0.4322	0.05948	0.4322	0.0562	0.4322	0.05986		0.4352	0.07652	0.4322	0.174	0.4322	0.2055	0.4322	0.12546	0.4322	0.1859	0.4322	0.16317	0.4322	0.167
0.4332	0.04026	0.4332	0.05611	0.4332	0.05569	0.4332	0.06321	0.4332	0.0597	0.4332	0.05637	0.4332	0.06011		0.4362	0.07734	0.4332	0.1747	0.4332	0.2062	0.4332	0.12689	0.4332	0.1868	0.4332	0.16443	0.4332	0.1681
0.4342	0.04047	0.4342	0.05646	0.4342	0.05595	0.4342	0.06353	0.4342	0.06002	0.4342	0.05662	0.4342	0.06048		0.4372	0.07799	0.4342	0.1754	0.4342	0.2068	0.4342	0.12832	0.4342	0.1877	0.4342	0.1658	0.4342	0.1693
0.4352	0.04057	0.4352	0.05664	0.4352	0.05626	0.4352	0.06388	0.4352	0.0605	0.4352	0.05708	0.4352	0.06093		0.4382	0.07878	0.4352	0.1762	0.4352	0.2074	0.4352	0.12985	0.4352	0.1886	0.4352	0.16727	0.4352	0.1706
0.4362	0.04067	0.4362	0.05698	0.4362	0.05662	0.4362	0.0641	0.4362	0.06095	0.4362	0.05755	0.4362	0.06139		0.4392	0.07956	0.4362	0.1768	0.4362	0.208	0.4362	0.13127	0.4362	0.1895	0.4362	0.16853	0.4362	0.172
0.4372	0.04082	0.4372	0.0574	0.4372	0.05711	0.4372	0.06451	0.4372	0.06122	0.4372	0.05779	0.4372	0.06163		0.4402	0.08037	0.4372	0.1776	0.4372	0.2087	0.4372	0.1326	0.4372	0.1904	0.4372	0.16989	0.4372	0.1735
0.4382	0.0411	0.4382	0.05764	0.4382	0.05751	0.4382	0.06481	0.4382	0.06148	0.4382	0.058	0.4382	0.06186		0.4412	0.08129	0.4382	0.1782	0.4382	0.2094	0.4382	0.13423	0.4382	0.1914	0.4382	0.17136	0.4382	0.1751
0.4392	0.0414	0.4392	0.05775	0.4392	0.05782	0.4392	0.06494	0.4392	0.06177	0.4392	0.05842	0.4392	0.06208		0.4422	0.08201	0.4392	0.179	0.4392	0.2101	0.4392	0.13576	0.4392	0.1923	0.4392	0.17294	0.4392	0.1765
0.4402	0.04159	0.4402	0.05797	0.4402	0.05813	0.4402	0.06499	0.4402	0.06215	0.4402	0.0591	0.4402	0.06246		0.4432	0.083	0.4402	0.1798	0.4402	0.211	0.4402	0.13739	0.4402	0.1934	0.4402	0.17451	0.4402	0.1779
0.4412	0.04173	0.4412	0.05859	0.4412	0.05846	0.4412	0.06535	0.4412	0.06243	0.4412	0.0595	0.4412	0.06292		0.4442	0.08384	0.4412	0.1808	0.4412	0.2119	0.4412	0.13882	0.4412	0.1947	0.4412	0.17609	0.4412	0.1794
0.4422	0.04193	0.4422	0.05904	0.4422	0.05871	0.4422	0.06585	0.4422	0.06283	0.4422	0.0597	0.4422	0.06323		0.4452	0.08486	0.4422	0.1817	0.4422	0.2126	0.4422	0.14045	0.4422	0.1959	0.4422	0.17777	0.4422	0.1811
0.4432	0.04217	0.4432	0.05939	0.4432	0.05902	0.4432	0.06627	0.4432	0.0633	0.4432	0.06006	0.4432	0.06365		0.4462	0.08577	0.4432	0.1826	0.4432	0.2133	0.4432	0.14229	0.4432	0.1971	0.4432	0.17955	0.4432	0.183
0.4442	0.04236	0.4442	0.05966	0.4442	0.05948	0.4442	0.0665	0.4442	0.06372	0.4442	0.06057	0.4442	0.06392		0.4472	0.08679	0.4442	0.1836	0.4442	0.2141	0.4442	0.14413	0.4442	0.1982	0.4442	0.18134	0.4442	0.1847
0.4452	0.04267	0.4452	0.06001	0.4452	0.06001	0.4452	0.06683	0.4452	0.06395	0.4452	0.06104	0.4452	0.06441		0.4482	0.08775	0.4452	0.1844	0.4452	0.215	0.4452	0.14586	0.4452	0.1994	0.4452	0.18312	0.4452	0.1866
0.4462	0.04284	0.4462	0.06039	0.4462	0.06041	0.4462	0.06724	0.4462	0.06439	0.4462	0.06139	0.4462	0.06479		0.4492	0.0888	0.4462	0.1854	0.4462	0.2159	0.4462	0.1477	0.4462	0.2009	0.4462	0.18512	0.4462	0.1887
0.4472	0.04302	0.4472	0.06075	0.4472	0.06068	0.4472	0.06772	0.4472	0.06472	0.4472	0.06179	0.4472	0.06507		0.4502	0.08984	0.4472	0.1865	0.4472	0.2167	0.4472	0.14943	0.4472	0.2024	0.4472	0.18701	0.4472	0.1907
0.4482	0.04323	0.4482	0.06099	0.4482	0.06121	0.4482	0.06783	0.4482	0.06505	0.4482	0.06239	0.4482	0.06536		0.4512	0.09088	0.4482	0.1876	0.4482	0.2176	0.4482	0.15127	0.4482	0.2037	0.4482	0.1889	0.4482	0.1925
0.4492	0.04349	0.4492	0.06152	0.4492	0.06168	0.4492	0.06798	0.4492	0.06541	0.4492	0.06279	0.4492	0.06588		0.4522	0.09204	0.4492	0.1887	0.4492	0.2188	0.4492	0.1532	0.4492	0.205	0.4492	0.1911	0.4492	0.1943
0.4502	0.04367	0.4502	0.06199	0.4502	0.06195	0.4502	0.06839	0.4502	0.06594	0.4502	0.06321	0.4502	0.06638		0.4532	0.09304	0.4502	0.1899	0.4502	0.2198	0.4502	0.15514	0.4502	0.2066	0.4502	0.19331	0.4502	0.1965
0.4512	0.04399	0.4512	0.06246	0.4512	0.06226	0.4512	0.06906	0.4512	0.06656	0.4512	0.06368	0.4512	0.06687		0.4542	0.09428	0.4512	0.1911	0.4512	0.2208	0.4512	0.15718	0.4512	0.2083	0.4512	0.19551	0.4512	0.1988
0.4522	0.04417	0.4522	0.06284	0.4522	0.06266	0.4522	0.06954	0.4522	0.06696	0.4522	0.0641	0.4522	0.06727		0.4552	0.09536	0.4522	0.1923	0.4522	0.2217	0.4522	0.15932	0.4522	0.21	0.4522	0.19751	0.4522	0.2012
0.4532	0.0444	0.4532	0.06317	0.4532	0.0631	0.4532	0.06978	0.4532	0.06736	0.4532	0.06445	0.4532	0.06776		0.4562	0.0966	0.4532	0.1935	0.4532	0.2228	0.4532	0.16136	0.4532	0.2116	0.4532	0.19971	0.4532	0.2034
0.4542	0.0446	0.4542	0.06354	0.4542	0.06361	0.4542	0.07023	0.4542	0.06801	0.4542	0.06497	0.4542	0.06841		0.4572	0.09779	0.4542	0.1947	0.4542	0.2239	0.4542	0.16351	0.4542	0.2132	0.4542	0.20213	0.4542	0.2057
0.4552	0.0448	0.4552	0.06385	0.4552	0.06403	0.4552	0.07067	0.4552	0.06843	0.4552	0.06563	0.4552	0.06876		0.4582	0.09894	0.4552	0.1961	0.4552	0.2252	0.4552	0.16565	0.4552	0.2151	0.4552	0.20465	0.4552	0.2082
0.4562	0.04507	0.4562	0.06416	0.4562	0.06445	0.4562	0.07121	0.4562	0.06878	0.4562	0.06625	0.4562	0.06911		0.4592	0.10021	0.4562	0.1975	0.4562	0.2266	0.4562	0.16769	0.4562	0.2171	0.4562	0.20717	0.4562	0.2108
0.4572	0.04536	0.4572	0.06463	0.4572	0.06503	0.4572	0.0716	0.4572	0.06921	0.4572	0.06681	0.4572	0.06967		0.4602	0.10143	0.4572	0.199	0.4572	0.228	0.4572	0.17003	0.4572	0.2191	0.4572	0.20958	0.4572	0.2135
0.4582	0.04558	0.4582	0.06521	0.4582	0.06552	0.4582	0.07188	0.4582	0.06974	0.4582	0.0673	0.4582	0.07032		0.4612	0.10276	0.4582	0.2004	0.4582	0.2293	0.4582	0.17228	0.4582	0.2209	0.4582	0.21221	0.4582	0.2161
0.4592	0.04587	0.4592	0.06574	0.4592	0.06585	0.4592	0.07233	0.4592	0.07051	0.4592	0.06794	0.4592	0.07098		0.4622	0.10397	0.4592	0.202	0.4592	0.2306	0.4592	0.17442	0.4592	0.223	0.4592	0.21504	0.4592	0.2189
0.4602	0.04613	0.4602	0.06621	0.4602	0.06621	0.4602	0.07294	0.4602	0.07114	0.4602	0.06856	0.4602	0.07145		0.4632	0.10539	0.4602	0.2037	0.4602	0.2319	0.4602	0.17666	0.4602	0.2252	0.4602	0.21777	0.4602	0.2216
0.4612	0.04643	0.4612	0.06668	0.4612	0.06679	0.4612	0.07351	0.4612	0.07154	0.4612	0.06907	0.4612	0.07193		0.4642	0.10668	0.4612	0.2052	0.4612	0.2332	0.4612	0.17921	0.4612	0.2274	0.4612	0.2204	0.4612	0.2244
0.4622	0.0467	0.4622	0.06723	0.4622	0.06739	0.4622	0.07403	0.4622	0.07209	0.4622	0.06969	0.4622	0.07264		0.4652	0.10809	0.4622	0.2069	0.4622	0.2348	0.4622	0.18187	0.4622	0.2295	0.4622	0.22313	0.4622	0.2275
0.4632	0.04693	0.4632	0.0677	0.4632	0.06801	0.4632	0.0744	0.4632	0.07276	0.4632	0.07042	0.4632	0.0734		0.4662	0.10937	0.4632	0.2087	0.4632	0.2363	0.4632	0.18431	0.4632	0.2317	0.4632	0.22607	0.4632	0.2305
0.4642	0.04729	0.4642	0.06825	0.4642	0.06849	0.4642	0.07487	0.4642	0.07342	0.4642	0.07123	0.4642	0.07404		0.4672	0.11075	0.4642	0.2104	0.4642	0.238	0.4642	0.18656	0.4642	0.2341	0.4642	0.22911	0.4642	0.2335
0.4652	0.04761	0.4652	0.06872	0.4652	0.06914	0.4652	0.07552	0.4652	0.07407	0.4652	0.07189	0.4652	0.07437		0.4682	0.11219	0.4652	0.2123	0.4652	0.2398	0.4652	0.18911	0.4652	0.2366	0.4652	0.23195	0.4652	0.2365
0.4662	0.04798	0.4662	0.06943	0.4662	0.06972	0.4662	0.07608	0.4662	0.07451	0.4662	0.07251	0.4662	0.07498		0.4692	0.11354	0.4662	0.2142	0.4662	0.2416	0.4662	0.19166	0.4662	0.2391	0.4662	0.23489	0.4662	0.2395
0.4672	0.04826	0.4672	0.07009	0.4672	0.0704	0.4672	0.0765	0.4672	0.07515	0.4672	0.07324	0.4672	0.07588		0.4702	0.11503	0.4672	0.2161	0.4672	0.2432	0.4672	0.19431	0.4672	0.2415	0.4672	0.23825	0.4672	0.2429
0.4682	0.04857	0.4682	0.07073	0.4682	0.07091	0.4682	0.07719	0.4682	0.07589	0.4682	0.07417	0.4682	0.07677		0.4712	0.11638	0.4682	0.218	0.4682	0.2449	0.4682	0.19676	0.4682	0.2442	0.4682	0.24161	0.4682	0.2464
0.4692	0.04898	0.4692	0.07131	0.4692	0.0714	0.4692	0.07793	0.4692	0.07675	0.4692	0.075	0.4692	0.07739		0.4722	0.11792	0.4692	0.2201	0.4692	0.2467	0.4692	0.19941	0.4692	0.2471	0.4692	0.24486	0.4692	0.2498
0.4702	0.04938	0.4702	0.07205	0.4702	0.07205	0.4702	0.07854	0.4702	0.07748	0.4702	0.07557	0.4702	0.0781		0.4732	0.11929	0.4702	0.2224	0.4702	0.2486	0.4702	0.20237	0.4702	0.25	0.4702	0.24812	0.4702	0.2533
0.4712	0.04967	0.4712	0.07258	0.4712	0.07289	0.4712	0.07916	0.4712	0.07813	0.4712	0.07633	0.4712	0.07879		0.4742	0.12079	0.4712	0.2245	0.4712	0.2506	0.4712	0.20522	0.4712	0.2525	0.4712	0.25148	0.4712	0.2566
0.4722	0.04999	0.4722	0.0732	0.4722	0.07362	0.4722	0.07981	0.4722	0.07888	0.4722	0.07739	0.4722	0.07979		0.4752	0.12223	0.4722	0.2266	0.4722	0.2526	0.4722	0.20788	0.4722	0.2552	0.4722	0.25494	0.4722	0.2602
0.4732	0.0504	0.4732	0.07384	0.4732	0.07433	0.4732	0.08031	0.4732	0.0797	0.4732	0.07831	0.4732	0.08057		0.4762	0.12378	0.4732	0.2289	0.4732	0.2548	0.4732	0.21053	0.4732	0.2582	0.4732	0.2583	0.4732	0.2638
0.4742	0.05085	0.4742	0.0746	0.4742	0.075	0.4742	0.08086	0.4742	0.08044	0.4742	0.07913	0.4742	0.08126		0.4772	0.12527	0.4742	0.2311	0.4742	0.257	0.4742	0.21328	0.4742	0.2611	0.4742	0.26145	0.4742	0.2674
0.4752	0.05129	0.4752	0.07551	0.4752	0.07578	0.4752	0.08161	0.4752	0.0813	0.4752	0.07993	0.4752	0.08212		0.4782	0.12676	0.4752	0.2336	0.4752	0.2592	0.4752	0.21634	0.4752	0.2641	0.4752	0.26502	0.4752	0.2711
0.4762	0.05161	0.4762	0.07619	0.4762	0.07646	0.4762	0.08241	0.4762	0.08206	0.4762	0.0809	0.4762	0.08299		0.4792	0.12838	0.4762	0.2361	0.4762	0.2614	0.4762	0.2193	0.4762	0.2672	0.4762	0.2688	0.4762	0.2748
0.4772	0.05199	0.4772	0.07684	0.4772	0.07713	0.4772	0.08322	0.4772	0.08283	0.4772	0.08195	0.4772	0.0839		0.4802	0.12983	0.4772	0.2382	0.4772	0.2635	0.4772	0.22195	0.4772	0.2703	0.4772	0.27279	0.4772	0.2783
0.4782	0.05255	0.4782	0.0776	0.4782	0.07791	0.4782	0.084	0.4782	0.0837	0.4782	0.08294	0.4782	0.08492		0.4812	0.13149	0.4782	0.2408	0.4782	0.2658	0.4782	0.22501	0.4782	0.2735	0.4782	0.27615	0.4782	0.2823
0.4792	0.05299	0.4792	0.07855	0.4792	0.07877	0.4792	0.08473	0.4792	0.08467	0.4792	0.08372	0.4792	0.08576		0.4822	0.13294	0.4792	0.2436	0.4792	0.2682	0.4792	0.22817	0.4792	0.2768	0.4792	0.27951	0.4792	0.2865
0.4802	0.05338	0.4802	0.07948	0.4802	0.07963	0.4802	0.08552	0.4802	0.0857	0.4802	0.08472	0.4802	0.08667		0.4832	0.13467	0.4802	0.2463	0.4802	0.2708	0.4802	0.23134	0.4802	0.28	0.4802	0.2834	0.4802	0.2905
0.4812	0.05378	0.4812	0.08023	0.4812	0.08052	0.4812	0.08634	0.4812	0.08665	0.4812	0.086	0.4812	0.08772		0.4842	0.13612	0.4812	0.2488	0.4812	0.2734	0.4812	0.23429	0.4812	0.2833	0.4812	0.2876	0.4812	0.2944
0.4822	0.05428	0.4822	0.08088	0.4822	0.08134	0.4822	0.08707	0.4822	0.08751	0.4822	0.08705	0.4822	0.08863		0.4852	0.13779	0.4822	0.2513	0.4822	0.276	0.4822	0.23735	0.4822	0.2868	0.4822	0.29137	0.4822	0.2983
0.4832	0.05485	0.4832	0.08186	0.4832	0.08234	0.4832	0.08781	0.4832	0.0884	0.4832	0.08809	0.4832	0.08964		0.4862	0.13939	0.4832	0.254	0.4832	0.2787	0.4832	0.24052	0.4832	0.2903	0.4832	0.29495	0.4832	0.3023
0.4842	0.05533	0.4842	0.08286	0.4842	0.08319	0.4842	0.08868	0.4842	0.08942	0.4842	0.08909	0.4842	0.09065		0.4872	0.14103	0.4842	0.2568	0.4842	0.2813	0.4842	0.24368	0.4842	0.2936	0.4842	0.29883	0.4842	0.3065
0.4852	0.05578	0.4852	0.08381	0.4852	0.08405	0.4852	0.08972	0.4852	0.09038	0.4852	0.09027	0.4852	0.09175		0.4882	0.1427	0.4852	0.2596	0.4852	0.2837	0.4852	0.24694	0.4852	0.297	0.4852	0.30282	0.4852	0.3107
0.4862	0.05627	0.4862	0.08461	0.4862	0.08498	0.4862	0.09061	0.4862	0.09144	0.4862	0.0916	0.4862	0.09289		0.4892	0.14429	0.4862	0.2624	0.4862	0.2863	0.4862	0.25031	0.4862	0.3006	0.4862	0.30702	0.4862	0.3148
0.4872	0.05676	0.4872	0.08554	0.4872	0.08589	0.4872	0.09146	0.4872	0.09246	0.4872	0.09286	0.4872	0.09411		0.4902	0.14602	0.4872	0.265	0.4872	0.289	0.4872	0.25378	0.4872	0.3045	0.4872	0.31133	0.4872	0.3189
0.4882	0.05725	0.4882	0.08658	0.4882	0.08689	0.4882	0.09243	0.4882	0.09364	0.4882	0.09395	0.4882	0.09519		0.4912	0.1476	0.4882	0.2681	0.4882	0.292	0.4882	0.25704	0.4882	0.3082	0.4882	0.31532	0.4882	0.3232
0.4892	0.0578	0.4892	0.08756	0.4892	0.08798	0.4892	0.09353	0.4892	0.0948	0.4892	0.09519	0.4892	0.09624		0.4922	0.14933	0.4892	0.2712	0.4892	0.2951	0.4892	0.2602	0.4892	0.3116	0.4892	0.31931	0.4892	0.3275
0.4902	0.05831	0.4902	0.08847	0.4902	0.08893	0.4902	0.09434	0.4902	0.09593	0.4902	0.09637	0.4902	0.0973		0.4932	0.15091	0.4902	0.2741	0.4902	0.2979	0.4902	0.26326	0.4902	0.315	0.4902	0.32361	0.4902	0.3317
0.4912	0.05891	0.4912	0.08949	0.4912	0.09	0.4912	0.0952	0.4912	0.09704	0.4912	0.09779	0.4912	0.09859		0.4942	0.15278	0.4912	0.277	0.4912	0.3008	0.4912	0.26663	0.4912	0.3189	0.4912	0.32792	0.4912	0.336
0.4922	0.05946	0.4922	0.09049	0.4922	0.09107	0.4922	0.09618	0.4922	0.09824	0.4922	0.0991	0.4922	0.09972		0.4952	0.15451	0.4922	0.2799	0.4922	0.3039	0.4922	0.26979	0.4922	0.323	0.4922	0.33222	0.4922	0.3405
0.4932	0.06004	0.4932	0.09162	0.4932	0.09215	0.4932	0.09741	0.4932	0.09946	0.4932	0.10041	0.4932	0.10101		0.4962	0.15624	0.4932	0.2832	0.4932	0.3069	0.4932	0.27326	0.4932	0.3265	0.4932	0.33632	0.4932	0.3448
0.4942	0.06062	0.4942	0.09271	0.4942	0.09317	0.4942	0.09859	0.4942	0.10065	0.4942	0.10179	0.4942	0.10239		0.4972	0.15797	0.4942	0.2864	0.4942	0.3099	0.4942	0.27673	0.4942	0.3302	0.4942	0.34052	0.4942	0.3492
0.4952	0.06116	0.4952	0.09389	0.4952	0.09422	0.4952	0.09956	0.4952	0.10187	0.4952	0.10319	0.4952	0.10378		0.4982	0.15955	0.4952	0.2895	0.4952	0.3128	0.4952	0.2804	0.4952	0.3342	0.4952	0.34451	0.4952	0.3535
0.4962	0.0617	0.4962	0.09499	0.4962	0.09542	0.4962	0.10062	0.4962	0.1031	0.4962	0.10463	0.4962	0.10507		0.4992	0.16157	0.4962	0.2925	0.4962	0.3159	0.4962	0.28407	0.4962	0.3384	0.4962	0.34871	0.4962	0.358
0.4972	0.06235	0.4972	0.09613	0.4972	0.09671	0.4972	0.1018	0.4972	0.10447	0.4972	0.10609	0.4972	0.10636		0.5002	0.16301	0.4972	0.2957	0.4972	0.3193	0.4972	0.28754	0.4972	0.3423	0.4972	0.35312	0.4972	0.3626
0.4982	0.06302	0.4982	0.09726	0.4982	0.09792	0.4982	0.10309	0.4982	0.10576	0.4982	0.10754	0.4982	0.10767		0.5012	0.16488	0.4982	0.2991	0.4982	0.3227	0.4982	0.2907	0.4982	0.3459	0.4982	0.35742	0.4982	0.3672
0.4992	0.06373	0.4992	0.09852	0.4992	0.09903	0.4992	0.10418	0.4992	0.10716	0.4992	0.10909	0.4992	0.10916		0.5022	0.16661	0.4992	0.3024	0.4992	0.3259	0.4992	0.29417	0.4992	0.3498	0.4992	0.36194	0.4992	0.3719
0.5002	0.06432	0.5002	0.09972	0.5002	0.10028	0.5002	0.10522	0.5002	0.10856	0.5002	0.11064	0.5002	0.11058		0.5032	0.16848	0.5002	0.3057	0.5002	0.3291	0.5002	0.29764	0.5002	0.3538	0.5002	0.36645	0.5002	0.3765
0.5012	0.06502	0.5012	0.10096	0.5012	0.10154	0.5012	0.10645	0.5012	0.10996	0.5012	0.11226	0.5012	0.11204		0.5042	0.17021	0.5012	0.3089	0.5012	0.3322	0.5012	0.30121	0.5012	0.358	0.5012	0.37076	0.5012	0.3808
0.5022	0.06573	0.5022	0.10216	0.5022	0.10281	0.5022	0.10782	0.5022	0.11138	0.5022	0.11391	0.5022	0.11357		0.5052	0.17208	0.5022	0.3123	0.5022	0.3354	0.5022	0.30478	0.5022	0.362	0.5022	0.37506	0.5022	0.3852
0.5032	0.06638	0.5032	0.10336	0.5032	0.10398	0.5032	0.10917	0.5032	0.11271	0.5032	0.11542	0.5032	0.1151		0.5062	0.17366	0.5032	0.3155	0.5032	0.3388	0.5032	0.30855	0.5032	0.366	0.5032	0.37937	0.5032	0.3899
0.5042	0.06711	0.5042	0.1047	0.5042	0.10531	0.5042	0.11046	0.5042	0.11422	0.5042	0.1171	0.5042	0.11661		0.5072	0.17554	0.5042	0.3189	0.5042	0.3422	0.5042	0.31232	0.5042	0.3702	0.5042	0.38378	0.5042	0.3947
0.5052	0.06773	0.5052	0.10614	0.5052	0.10676	0.5052	0.11174	0.5052	0.11577	0.5052	0.11883	0.5052	0.11823		0.5082	0.17741	0.5052	0.3223	0.5052	0.3456	0.5052	0.3161	0.5052	0.3747	0.5052	0.3884	0.5052	0.3995
0.5062	0.0685	0.5062	0.10751	0.5062	0.10822	0.5062	0.11304	0.5062	0.11737	0.5062	0.12047	0.5062	0.11977		0.5092	0.17914	0.5062	0.3256	0.5062	0.3491	0.5062	0.31946	0.5062	0.3787	0.5062	0.39281	0.5062	0.4041
0.5072	0.06926	0.5072	0.1088	0.5072	0.10953	0.5072	0.11447	0.5072	0.11894	0.5072	0.12221	0.5072	0.1213		0.5102	0.18115	0.5072	0.3291	0.5072	0.3528	0.5072	0.32293	0.5072	0.3825	0.5072	0.39722	0.5072	0.4088
0.5082	0.06994	0.5082	0.1102	0.5082	0.11087	0.5082	0.1158	0.5082	0.12045	0.5082	0.12405	0.5082	0.1229		0.5112	0.18274	0.5082	0.3326	0.5082	0.3564	0.5082	0.3266	0.5082	0.3866	0.5082	0.40194	0.5082	0.4136
0.5092	0.07058	0.5092	0.11158	0.5092	0.11242	0.5092	0.1171	0.5092	0.12209	0.5092	0.12582	0.5092	0.12465		0.5122	0.18475	0.5092	0.3361	0.5092	0.3596	0.5092	0.33028	0.5092	0.3911	0.5092	0.40688	0.5092	0.4185
0.5102	0.07138	0.5102	0.11308	0.5102	0.11397	0.5102	0.11864	0.5102	0.12385	0.5102	0.12767	0.5102	0.12645		0.5132	0.18648	0.5102	0.3396	0.5102	0.3629	0.5102	0.33425	0.5102	0.3955	0.5102	0.41129	0.5102	0.4232
0.5112	0.07216	0.5112	0.11446	0.5112	0.1153	0.5112	0.12018	0.5112	0.12549	0.5112	0.12947	0.5112	0.12816		0.5142	0.1885	0.5112	0.343	0.5112	0.3666	0.5112	0.33833	0.5112	0.3997	0.5112	0.41559	0.5112	0.4278
0.5122	0.07298	0.5122	0.11592	0.5122	0.11668	0.5122	0.12171	0.5122	0.12702	0.5122	0.13139	0.5122	0.12991		0.5152	0.19008	0.5122	0.3467	0.5122	0.3703	0.5122	0.34221	0.5122	0.404	0.5122	0.42	0.5122	0.4323
0.5132	0.0738	0.5132	0.11746	0.5132	0.11821	0.5132	0.1231	0.5132	0.12869	0.5132	0.13332	0.5132	0.1317		0.5162	0.1921	0.5132	0.3501	0.5132	0.3739	0.5132	0.34578	0.5132	0.4083	0.5132	0.42494	0.5132	0.4371
0.5142	0.07459	0.5142	0.11901	0.5142	0.11987	0.5142	0.1246	0.5142	0.13048	0.5142	0.13523	0.5142	0.13359		0.5172	0.19382	0.5142	0.3535	0.5142	0.3772	0.5142	0.34915	0.5142	0.4127	0.5142	0.42966	0.5142	0.4421
0.5152	0.07543	0.5152	0.12059	0.5152	0.12154	0.5152	0.12627	0.5152	0.13239	0.5152	0.13719	0.5152	0.13535		0.5182	0.19584	0.5152	0.3572	0.5152	0.3808	0.5152	0.35292	0.5152	0.4169	0.5152	0.43407	0.5152	0.4472
0.5162	0.07629	0.5162	0.12212	0.5162	0.12307	0.5162	0.12789	0.5162	0.13423	0.5162	0.13914	0.5162	0.13714		0.5192	0.19786	0.5162	0.361	0.5162	0.3845	0.5162	0.3568	0.5162	0.4212	0.5162	0.43859	0.5162	0.4521
0.5172	0.07717	0.5172	0.12369	0.5172	0.12458	0.5172	0.12935	0.5172	0.13594	0.5172	0.1412	0.5172	0.13898		0.5202	0.19944	0.5172	0.3646	0.5172	0.3885	0.5172	0.36037	0.5172	0.4253	0.5172	0.44352	0.5172	0.4566
0.5182	0.07797	0.5182	0.12542	0.5182	0.12631	0.5182	0.13097	0.5182	0.13772	0.5182	0.14327	0.5182	0.14103		0.5212	0.2016	0.5182	0.3678	0.5182	0.3923	0.5182	0.36414	0.5182	0.4297	0.5182	0.44846	0.5182	0.4615
0.5192	0.07881	0.5192	0.12715	0.5192	0.12816	0.5192	0.13271	0.5192	0.13967	0.5192	0.14529	0.5192	0.14307		0.5222	0.20318	0.5192	0.3713	0.5192	0.3963	0.5192	0.36832	0.5192	0.4344	0.5192	0.45297	0.5192	0.4665
0.5202	0.0797	0.5202	0.12871	0.5202	0.12978	0.5202	0.13448	0.5202	0.14158	0.5202	0.1474	0.5202	0.14489		0.5232	0.20549	0.5202	0.3752	0.5202	0.3999	0.5202	0.3724	0.5202	0.4391	0.5202	0.45738	0.5202	0.4717
0.5212	0.08072	0.5212	0.13033	0.5212	0.1314	0.5212	0.13628	0.5212	0.14343	0.5212	0.14951	0.5212	0.14687		0.5242	0.20707	0.5212	0.3793	0.5212	0.4036	0.5212	0.37648	0.5212	0.4438	0.5212	0.46211	0.5212	0.4763
0.5222	0.08149	0.5222	0.132	0.5222	0.13315	0.5222	0.13793	0.5222	0.14531	0.5222	0.15164	0.5222	0.14886		0.5252	0.20923	0.5222	0.3829	0.5222	0.4073	0.5222	0.38015	0.5222	0.448	0.5222	0.46704	0.5222	0.481
0.5232	0.08225	0.5232	0.13381	0.5232	0.13504	0.5232	0.13971	0.5232	0.14737	0.5232	0.15377	0.5232	0.15091		0.5262	0.21096	0.5232	0.3865	0.5232	0.4111	0.5232	0.38383	0.5232	0.4521	0.5232	0.47177	0.5232	0.4861
0.5242	0.08323	0.5242	0.1355	0.5242	0.13685	0.5242	0.14146	0.5242	0.14935	0.5242	0.15585	0.5242	0.15293		0.5272	0.21298	0.5242	0.3904	0.5242	0.415	0.5242	0.3877	0.5242	0.4567	0.5242	0.47618	0.5242	0.4913
0.5252	0.08415	0.5252	0.1373	0.5252	0.13857	0.5252	0.14318	0.5252	0.1513	0.5252	0.15805	0.5252	0.15485		0.5282	0.21485	0.5252	0.3945	0.5252	0.4188	0.5252	0.39148	0.5252	0.4612	0.5252	0.48101	0.5252	0.4961
0.5262	0.08524	0.5262	0.13908	0.5262	0.14038	0.5262	0.14497	0.5262	0.15339	0.5262	0.16032	0.5262	0.15698		0.5292	0.21672	0.5262	0.3981	0.5262	0.4225	0.5262	0.39545	0.5262	0.4656	0.5262	0.48605	0.5262	0.5008
0.5272	0.08616	0.5272	0.14083	0.5272	0.14223	0.5272	0.14675	0.5272	0.15532	0.5272	0.16254	0.5272	0.15916		0.5302	0.21888	0.5272	0.4015	0.5272	0.4263	0.5272	0.39943	0.5272	0.4702	0.5272	0.49098	0.5272	0.5054
0.5282	0.08708	0.5282	0.14263	0.5282	0.14405	0.5282	0.14866	0.5282	0.15732	0.5282	0.16476	0.5282	0.16131		0.5312	0.22061	0.5282	0.4051	0.5282	0.4303	0.5282	0.40361	0.5282	0.4749	0.5282	0.4956	0.5282	0.5106
0.5292	0.08802	0.5292	0.14434	0.5292	0.14585	0.5292	0.15061	0.5292	0.15943	0.5292	0.16706	0.5292	0.16345		0.5322	0.22262	0.5292	0.4089	0.5292	0.4345	0.5292	0.4078	0.5292	0.48	0.5292	0.50012	0.5292	0.5158
0.5302	0.08904	0.5302	0.14616	0.5302	0.14775	0.5302	0.15245	0.5302	0.16149	0.5302	0.1693	0.5302	0.16557		0.5332	0.22435	0.5302	0.4131	0.5302	0.4383	0.5302	0.41177	0.5302	0.4845	0.5302	0.50495	0.5302	0.5206
0.5312	0.09	0.5312	0.14808	0.5312	0.14975	0.5312	0.1544	0.5312	0.16367	0.5312	0.17163	0.5312	0.1678		0.5342	0.2268	0.5312	0.4171	0.5312	0.4419	0.5312	0.41555	0.5312	0.4886	0.5312	0.50978	0.5312	0.5256
0.5322	0.09085	0.5322	0.14997	0.5322	0.15175	0.5322	0.15625	0.5322	0.16582	0.5322	0.17399	0.5322	0.16999		0.5352	0.22838	0.5322	0.421	0.5322	0.4458	0.5322	0.41922	0.5322	0.493	0.5322	0.51492	0.5322	0.5308
0.5332	0.09195	0.5332	0.15182	0.5332	0.15366	0.5332	0.15815	0.5332	0.16797	0.5332	0.17639	0.5332	0.17215		0.5362	0.2304	0.5332	0.4246	0.5332	0.4497	0.5332	0.4231	0.5332	0.4978	0.5332	0.51986	0.5332	0.536
0.5342	0.09296	0.5342	0.15375	0.5342	0.15557	0.5342	0.16006	0.5342	0.17017	0.5342	0.17878	0.5342	0.17443		0.5372	0.23213	0.5342	0.4283	0.5342	0.4538	0.5342	0.42718	0.5342	0.5026	0.5342	0.52469	0.5342	0.5408
0.5352	0.09417	0.5352	0.1557	0.5352	0.15748	0.5352	0.16205	0.5352	0.1723	0.5352	0.18118	0.5352	0.17679		0.5382	0.23429	0.5352	0.4322	0.5352	0.4577	0.5352	0.43136	0.5352	0.5068	0.5352	0.52962	0.5352	0.5454
0.5362	0.09509	0.5362	0.15763	0.5362	0.15954	0.5362	0.16412	0.5362	0.17447	0.5362	0.18346	0.5362	0.17907		0.5392	0.2363	0.5362	0.4361	0.5362	0.4616	0.5362	0.43554	0.5362	0.5111	0.5362	0.53435	0.5362	0.5504
0.5372	0.09613	0.5372	0.15954	0.5372	0.16156	0.5372	0.16626	0.5372	0.1767	0.5372	0.186	0.5372	0.18142		0.5402	0.23803	0.5372	0.4398	0.5372	0.4658	0.5372	0.43962	0.5372	0.5161	0.5372	0.53928	0.5372	0.5555
0.5382	0.09725	0.5382	0.16143	0.5382	0.1636	0.5382	0.16826	0.5382	0.17889	0.5382	0.18855	0.5382	0.18364		0.5412	0.24019	0.5382	0.4437	0.5382	0.4698	0.5382	0.4436	0.5382	0.5212	0.5382	0.54443	0.5382	0.5607
0.5392	0.09831	0.5392	0.16355	0.5392	0.16569	0.5392	0.17031	0.5392	0.18125	0.5392	0.1911	0.5392	0.18619		0.5422	0.24206	0.5392	0.448	0.5392	0.4737	0.5392	0.44758	0.5392	0.526	0.5392	0.54915	0.5392	0.5659
0.5402	0.09941	0.5402	0.16569	0.5402	0.1678	0.5402	0.17237	0.5402	0.18364	0.5402	0.19347	0.5402	0.18855		0.5432	0.24422	0.5402	0.4524	0.5402	0.4776	0.5402	0.45135	0.5402	0.5303	0.5402	0.55356	0.5402	0.571
0.5412	0.10048	0.5412	0.16769	0.5412	0.16988	0.5412	0.17443	0.5412	0.18582	0.5412	0.19601	0.5412	0.19092		0.5442	0.24581	0.5412	0.4563	0.5412	0.4816	0.5412	0.45512	0.5412	0.5348	0.5412	0.5585	0.5412	0.5759
0.5422	0.10157	0.5422	0.16966	0.5422	0.17203	0.5422	0.17649	0.5422	0.18819	0.5422	0.19874	0.5422	0.19328		0.5452	0.24811	0.5422	0.4596	0.5422	0.4858	0.5422	0.4591	0.5422	0.5397	0.5422	0.56375	0.5422	0.5809
0.5432	0.10276	0.5432	0.17168	0.5432	0.17408	0.5432	0.17866	0.5432	0.19055	0.5432	0.20129	0.5432	0.19565		0.5462	0.24984	0.5432	0.4633	0.5432	0.4897	0.5432	0.46328	0.5432	0.5446	0.5432	0.56889	0.5432	0.5857
0.5442	0.10387	0.5442	0.17383	0.5442	0.17627	0.5442	0.18083	0.5442	0.1931	0.5442	0.20384	0.5442	0.1982		0.5472	0.252	0.5442	0.4675	0.5442	0.4939	0.5442	0.46757	0.5442	0.5492	0.5442	0.57404	0.5442	0.5908
0.5452	0.10498	0.5452	0.17599	0.5452	0.17843	0.5452	0.18308	0.5452	0.19529	0.5452	0.20639	0.5452	0.20075		0.5482	0.25387	0.5452	0.4718	0.5452	0.498	0.5452	0.47195	0.5452	0.5536	0.5452	0.57855	0.5452	0.5959
0.5462	0.10609	0.5462	0.17803	0.5462	0.1806	0.5462	0.18529	0.5462	0.19783	0.5462	0.20894	0.5462	0.20311		0.5492	0.25603	0.5462	0.4754	0.5462	0.502	0.5462	0.47624	0.5462	0.5584	0.5462	0.58317	0.5462	0.6008
0.5472	0.10728	0.5472	0.18009	0.5472	0.18273	0.5472	0.1875	0.5472	0.2002	0.5472	0.21167	0.5472	0.20566		0.5502	0.25805	0.5472	0.4792	0.5472	0.5061	0.5472	0.48022	0.5472	0.5637	0.5472	0.58832	0.5472	0.6062
0.5482	0.10844	0.5482	0.18236	0.5482	0.18509	0.5482	0.18972	0.5482	0.20275	0.5482	0.2144	0.5482	0.20821		0.5512	0.25978	0.5482	0.4834	0.5482	0.51	0.5482	0.48389	0.5482	0.5683	0.5482	0.59325	0.5482	0.6116
0.5492	0.10956	0.5492	0.18437	0.5492	0.18728	0.5492	0.19195	0.5492	0.2053	0.5492	0.21694	0.5492	0.21076		0.5522	0.26194	0.5492	0.4877	0.5492	0.5142	0.5492	0.48787	0.5492	0.5726	0.5492	0.59808	0.5492	0.6167
0.5502	0.11081	0.5502	0.18655	0.5502	0.18964	0.5502	0.19418	0.5502	0.20766	0.5502	0.21967	0.5502	0.2133		0.5532	0.26366	0.5502	0.4922	0.5502	0.5184	0.5502	0.49205	0.5502	0.5771	0.5502	0.60312	0.5502	0.6215
0.5512	0.11192	0.5512	0.18873	0.5512	0.19183	0.5512	0.19641	0.5512	0.21021	0.5512	0.2224	0.5512	0.21585		0.5542	0.26611	0.5512	0.4968	0.5512	0.5225	0.5512	0.49582	0.5512	0.5821	0.5512	0.60837	0.5512	0.6264
0.5522	0.11317	0.5522	0.19092	0.5522	0.19401	0.5522	0.19882	0.5522	0.21276	0.5522	0.22513	0.5522	0.21858		0.5552	0.2677	0.5522	0.4996	0.5522	0.5265	0.5522	0.4999	0.5522	0.587	0.5522	0.61331	0.5522	0.6316
0.5532	0.11447	0.5532	0.1931	0.5532	0.19638	0.5532	0.20123	0.5532	0.21531	0.5532	0.22786	0.5532	0.22113		0.5562	0.27	0.5532	0.5035	0.5532	0.5306	0.5532	0.50419	0.5532	0.5916	0.5532	0.61793	0.5532	0.6369
0.5542	0.11564	0.5542	0.19529	0.5542	0.19874	0.5542	0.20346	0.5542	0.21785	0.5542	0.23059	0.5542	0.22368		0.5572	0.27187	0.5542	0.5076	0.5542	0.535	0.5542	0.50888	0.5542	0.5964	0.5542	0.62255	0.5542	0.6416
0.5552	0.11687	0.5552	0.19783	0.5552	0.20111	0.5552	0.20587	0.5552	0.2204	0.5552	0.23351	0.5552	0.22641		0.5582	0.27403	0.5552	0.5115	0.5552	0.5397	0.5552	0.51326	0.5552	0.6015	0.5552	0.62811	0.5552	0.6465
0.5562	0.11807	0.5562	0.20002	0.5562	0.20348	0.5562	0.20829	0.5562	0.22295	0.5562	0.23624	0.5562	0.22896		0.5592	0.2759	0.5562	0.5155	0.5562	0.5434	0.5562	0.51714	0.5562	0.6066	0.5562	0.63336	0.5562	0.652
0.5572	0.11931	0.5572	0.2022	0.5572	0.20584	0.5572	0.2107	0.5572	0.2255	0.5572	0.23897	0.5572	0.23169		0.5602	0.27763	0.5572	0.5196	0.5572	0.5473	0.5572	0.52132	0.5572	0.6112	0.5572	0.63819	0.5572	0.6578
0.5582	0.12052	0.5582	0.20457	0.5582	0.20821	0.5582	0.21311	0.5582	0.22823	0.5582	0.2417	0.5582	0.23442		0.5612	0.27994	0.5582	0.5235	0.5582	0.5515	0.5582	0.52612	0.5582	0.6159	0.5582	0.6426	0.5582	0.6629
0.5592	0.1218	0.5592	0.20675	0.5592	0.21057	0.5592	0.21534	0.5592	0.23078	0.5592	0.24461	0.5592	0.23715		0.5622	0.28166	0.5592	0.5274	0.5592	0.5562	0.5592	0.53071	0.5592	0.6205	0.5592	0.64775	0.5592	0.6673
0.5602	0.12307	0.5602	0.20912	0.5602	0.21294	0.5602	0.21776	0.5602	0.23351	0.5602	0.24752	0.5602	0.23988		0.5632	0.28397	0.5602	0.5315	0.5602	0.5603	0.5602	0.53468	0.5602	0.6255	0.5602	0.65331	0.5602	0.6723
0.5612	0.12436	0.5612	0.2113	0.5612	0.21549	0.5612	0.22017	0.5612	0.23605	0.5612	0.25043	0.5612	0.24261		0.5642	0.28555	0.5612	0.5359	0.5612	0.564	0.5612	0.53856	0.5612	0.6304	0.5612	0.65846	0.5612	0.6779
0.5622	0.12568	0.5622	0.21367	0.5622	0.21785	0.5622	0.22277	0.5622	0.23878	0.5622	0.25334	0.5622	0.24534		0.5652	0.288	0.5622	0.54	0.5622	0.5682	0.5622	0.54233	0.5622	0.6353	0.5622	0.66308	0.5622	0.6834
0.5632	0.12697	0.5632	0.21603	0.5632	0.22022	0.5632	0.22537	0.5632	0.24133	0.5632	0.25607	0.5632	0.24807		0.5662	0.28973	0.5632	0.5441	0.5632	0.5729	0.5632	0.54672	0.5632	0.6402	0.5632	0.66801	0.5632	0.6882
0.5642	0.1282	0.5642	0.2184	0.5642	0.22277	0.5642	0.22778	0.5642	0.24406	0.5642	0.25899	0.5642	0.2508		0.5672	0.29203	0.5642	0.548	0.5642	0.5774	0.5642	0.55111	0.5642	0.6454	0.5642	0.67326	0.5642	0.6927
0.5652	0.12939	0.5652	0.22095	0.5652	0.22513	0.5652	0.23019	0.5652	0.24679	0.5652	0.26208	0.5652	0.25371		0.5682	0.29376	0.5652	0.5522	0.5652	0.5812	0.5652	0.55539	0.5652	0.6504	0.5652	0.67841	0.5652	0.6981
0.5662	0.13068	0.5662	0.22313	0.5662	0.22768	0.5662	0.23279	0.5662	0.2497	0.5662	0.26499	0.5662	0.25644		0.5692	0.29592	0.5662	0.5565	0.5662	0.585	0.5662	0.55978	0.5662	0.6553	0.5662	0.68355	0.5662	0.7039
0.5672	0.1321	0.5672	0.22568	0.5672	0.23023	0.5672	0.23539	0.5672	0.25243	0.5672	0.2679	0.5672	0.25917		0.5702	0.29794	0.5672	0.5606	0.5672	0.5892	0.5672	0.56396	0.5672	0.6595	0.5672	0.68828	0.5672	0.7092
0.5682	0.13339	0.5682	0.22805	0.5682	0.23278	0.5682	0.23799	0.5682	0.25516	0.5682	0.27082	0.5682	0.26226		0.5712	0.29981	0.5682	0.5645	0.5682	0.5939	0.5682	0.56783	0.5682	0.6642	0.5682	0.69363	0.5682	0.7141
0.5692	0.13468	0.5692	0.23041	0.5692	0.23533	0.5692	0.2404	0.5692	0.25789	0.5692	0.27373	0.5692	0.26499		0.5722	0.30226	0.5692	0.5687	0.5692	0.5982	0.5692	0.57202	0.5692	0.669	0.5692	0.69888	0.5692	0.7189
0.5702	0.13597	0.5702	0.23296	0.5702	0.23787	0.5702	0.243	0.5702	0.26062	0.5702	0.277	0.5702	0.2679		0.5732	0.30384	0.5702	0.5729	0.5702	0.6023	0.5702	0.57691	0.5702	0.6741	0.5702	0.70392	0.5702	0.7241
0.5712	0.13726	0.5712	0.23551	0.5712	0.24042	0.5712	0.2456	0.5712	0.26354	0.5712	0.27992	0.5712	0.27063		0.5742	0.30629	0.5712	0.5771	0.5712	0.6066	0.5712	0.5812	0.5712	0.6792	0.5712	0.70865	0.5712	0.7295
0.5722	0.13855	0.5722	0.23787	0.5722	0.24297	0.5722	0.2482	0.5722	0.26627	0.5722	0.28301	0.5722	0.27355		0.5752	0.30787	0.5722	0.5813	0.5722	0.6114	0.5722	0.58517	0.5722	0.6843	0.5722	0.71348	0.5722	0.7345
0.5732	0.13997	0.5732	0.24024	0.5732	0.24552	0.5732	0.2508	0.5732	0.269	0.5732	0.28592	0.5732	0.27664		0.5762	0.31018	0.5732	0.5851	0.5732	0.6156	0.5732	0.58936	0.5732	0.6893	0.5732	0.71873	0.5732	0.7393
0.5742	0.14138	0.5742	0.24279	0.5742	0.24807	0.5742	0.25358	0.5742	0.27209	0.5742	0.28902	0.5742	0.27955		0.5772	0.31205	0.5742	0.5895	0.5742	0.6194	0.5742	0.59384	0.5742	0.6943	0.5742	0.72419	0.5742	0.7451
0.5752	0.1428	0.5752	0.24534	0.5752	0.2508	0.5752	0.256	0.5752	0.27482	0.5752	0.29211	0.5752	0.28246		0.5782	0.31421	0.5752	0.5938	0.5752	0.6236	0.5752	0.59813	0.5752	0.699	0.5752	0.72933	0.5752	0.7508
0.5762	0.14422	0.5762	0.2477	0.5762	0.25334	0.5762	0.25878	0.5762	0.27773	0.5762	0.2952	0.5762	0.28538		0.5792	0.31608	0.5762	0.5978	0.5762	0.6281	0.5762	0.602	0.5762	0.7035	0.5762	0.73416	0.5762	0.756
0.5772	0.14564	0.5772	0.25025	0.5772	0.25589	0.5772	0.26138	0.5772	0.28064	0.5772	0.2983	0.5772	0.28847		0.5802	0.31824	0.5772	0.6015	0.5772	0.6327	0.5772	0.60578	0.5772	0.7083	0.5772	0.73952	0.5772	0.7607
0.5782	0.14693	0.5782	0.25262	0.5782	0.25844	0.5782	0.26417	0.5782	0.28356	0.5782	0.30139	0.5782	0.29138		0.5812	0.32054	0.5782	0.6058	0.5782	0.637	0.5782	0.61006	0.5782	0.7134	0.5782	0.74508	0.5782	0.7657
0.5792	0.14835	0.5792	0.25516	0.5792	0.26117	0.5792	0.26676	0.5792	0.28647	0.5792	0.30449	0.5792	0.29429		0.5822	0.32227	0.5792	0.6105	0.5792	0.6411	0.5792	0.61455	0.5792	0.719	0.5792	0.75012	0.5792	0.7712
0.5802	0.14977	0.5802	0.25771	0.5802	0.2639	0.5802	0.26955	0.5802	0.28938	0.5802	0.30758	0.5802	0.29721		0.5832	0.32458	0.5802	0.6149	0.5802	0.6455	0.5802	0.61924	0.5802	0.7239	0.5802	0.75464	0.5802	0.7765
0.5812	0.15119	0.5812	0.26044	0.5812	0.26663	0.5812	0.27233	0.5812	0.29229	0.5812	0.31049	0.5812	0.3003		0.5842	0.3263	0.5812	0.6189	0.5812	0.6498	0.5812	0.62353	0.5812	0.7287	0.5812	0.75947	0.5812	0.7816
0.5822	0.15261	0.5822	0.26299	0.5822	0.26918	0.5822	0.27512	0.5822	0.2952	0.5822	0.31359	0.5822	0.30321		0.5852	0.3289	0.5822	0.623	0.5822	0.6541	0.5822	0.62771	0.5822	0.7339	0.5822	0.76514	0.5822	0.7866
0.5832	0.15403	0.5832	0.26554	0.5832	0.27191	0.5832	0.27772	0.5832	0.29812	0.5832	0.31686	0.5832	0.30631		0.5862	0.33048	0.5832	0.6274	0.5832	0.6582	0.5832	0.6322	0.5832	0.7391	0.5832	0.77102	0.5832	0.7922
0.5842	0.15545	0.5842	0.26809	0.5842	0.27446	0.5842	0.2805	0.5842	0.30121	0.5842	0.31996	0.5842	0.3094		0.5872	0.33307	0.5842	0.6316	0.5842	0.6624	0.5842	0.63648	0.5842	0.7438	0.5842	0.77606	0.5842	0.7979
0.5852	0.15699	0.5852	0.27063	0.5852	0.27737	0.5852	0.28347	0.5852	0.30412	0.5852	0.32305	0.5852	0.31231		0.5882	0.33494	0.5852	0.6356	0.5852	0.6664	0.5852	0.64087	0.5852	0.7483	0.5852	0.78047	0.5852	0.8033
0.5862	0.15841	0.5862	0.27336	0.5862	0.2801	0.5862	0.28626	0.5862	0.30703	0.5862	0.32614	0.5862	0.31541		0.5892	0.3371	0.5862	0.6398	0.5862	0.671	0.5862	0.64464	0.5862	0.7531	0.5862	0.78551	0.5862	0.8082
0.5872	0.1597	0.5872	0.27573	0.5872	0.28283	0.5872	0.28904	0.5872	0.30995	0.5872	0.32942	0.5872	0.3185		0.5902	0.33912	0.5872	0.6443	0.5872	0.6759	0.5872	0.64882	0.5872	0.7582	0.5872	0.79139	0.5872	0.8132
0.5882	0.16138	0.5882	0.27846	0.5882	0.28556	0.5882	0.29183	0.5882	0.31286	0.5882	0.3327	0.5882	0.32141		0.5912	0.34099	0.5882	0.6488	0.5882	0.6807	0.5882	0.65321	0.5882	0.7636	0.5882	0.79685	0.5882	0.8182
0.5892	0.16267	0.5892	0.28119	0.5892	0.28829	0.5892	0.29461	0.5892	0.31595	0.5892	0.33579	0.5892	0.32451		0.5922	0.3433	0.5892	0.6529	0.5892	0.6851	0.5892	0.6579	0.5892	0.7693	0.5892	0.80189	0.5892	0.8234
0.5902	0.16422	0.5902	0.28374	0.5902	0.2912	0.5902	0.2974	0.5902	0.31905	0.5902	0.33888	0.5902	0.3276		0.5932	0.34502	0.5902	0.6568	0.5902	0.689	0.5902	0.66229	0.5902	0.7747	0.5902	0.80682	0.5902	0.8284
0.5912	0.16564	0.5912	0.28629	0.5912	0.29393	0.5912	0.30018	0.5912	0.32196	0.5912	0.34216	0.5912	0.33069		0.5942	0.34747	0.5912	0.6608	0.5912	0.6932	0.5912	0.66667	0.5912	0.7793	0.5912	0.81207	0.5912	0.834
0.5922	0.16718	0.5922	0.28902	0.5922	0.29666	0.5922	0.30296	0.5922	0.32505	0.5922	0.34562	0.5922	0.33379		0.5952	0.34891	0.5922	0.6656	0.5922	0.6976	0.5922	0.67126	0.5922	0.7836	0.5922	0.81722	0.5922	0.8398
0.5932	0.1686	0.5932	0.29175	0.5932	0.29939	0.5932	0.30593	0.5932	0.32815	0.5932	0.34871	0.5932	0.33688		0.5962	0.35179	0.5932	0.6701	0.5932	0.7019	0.5932	0.67565	0.5932	0.7891	0.5932	0.82236	0.5932	0.8456
0.5942	0.17002	0.5942	0.29429	0.5942	0.3023	0.5942	0.30872	0.5942	0.33106	0.5942	0.35162	0.5942	0.33998		0.5972	0.35338	0.5942	0.6737	0.5942	0.7062	0.5942	0.67932	0.5942	0.7944	0.5942	0.8274	0.5942	0.8506
0.5952	0.17157	0.5952	0.29702	0.5952	0.30521	0.5952	0.31169	0.5952	0.33433	0.5952	0.3549	0.5952	0.34307		0.5982	0.35582	0.5952	0.6776	0.5952	0.711	0.5952	0.6834	0.5952	0.7996	0.5952	0.83276	0.5952	0.8554
0.5962	0.17312	0.5962	0.29975	0.5962	0.30794	0.5962	0.31447	0.5962	0.33725	0.5962	0.35818	0.5962	0.34635		0.5992	0.35741	0.5962	0.6823	0.5962	0.7159	0.5962	0.68809	0.5962	0.804	0.5962	0.83811	0.5962	0.8606
0.5972	0.17467	0.5972	0.3023	0.5972	0.31067	0.5972	0.31744	0.5972	0.34034	0.5972	0.36163	0.5972	0.34926		0.6002	0.35957	0.5972	0.6871	0.5972	0.7205	0.5972	0.69268	0.5972	0.8086	0.5972	0.84347	0.5972	0.8656
0.5982	0.17596	0.5982	0.30503	0.5982	0.3134	0.5982	0.32023	0.5982	0.34362	0.5982	0.36473	0.5982	0.35235		0.6012	0.36173	0.5982	0.6914	0.5982	0.7246	0.5982	0.69707	0.5982	0.8144	0.5982	0.84861	0.5982	0.8709
0.5992	0.17763	0.5992	0.30776	0.5992	0.31632	0.5992	0.3232	0.5992	0.34671	0.5992	0.368	0.5992	0.35563		0.6022	0.3636	0.5992	0.6954	0.5992	0.7285	0.5992	0.70105	0.5992	0.82	0.5992	0.85376	0.5992	0.8766
0.6002	0.17905	0.6002	0.31031	0.6002	0.31923	0.6002	0.32617	0.6002	0.34962	0.6002	0.37128	0.6002	0.35872		0.6032	0.36605	0.6002	0.6995	0.6002	0.7331	0.6002	0.70543	0.6002	0.8249	0.6002	0.8588	0.6002	0.8819
0.6012	0.1806	0.6012	0.31304	0.6012	0.32214	0.6012	0.32895	0.6012	0.35272	0.6012	0.37474	0.6012	0.36182		0.6042	0.36778	0.6012	0.7043	0.6012	0.7374	0.6012	0.71012	0.6012	0.8296	0.6012	0.86415	0.6012	0.8874
0.6022	0.18215	0.6022	0.31559	0.6022	0.32487	0.6022	0.33174	0.6022	0.35581	0.6022	0.37801	0.6022	0.36509		0.6052	0.37037	0.6022	0.7087	0.6022	0.7417	0.6022	0.71451	0.6022	0.8346	0.6022	0.8694	0.6022	0.8929
0.6032	0.1837	0.6032	0.31832	0.6032	0.32778	0.6032	0.33471	0.6032	0.35909	0.6032	0.38129	0.6032	0.36837		0.6062	0.37181	0.6032	0.7129	0.6032	0.7462	0.6032	0.71849	0.6032	0.8399	0.6032	0.87476	0.6032	0.8983
0.6042	0.18512	0.6042	0.32105	0.6042	0.33069	0.6042	0.33786	0.6042	0.36218	0.6042	0.38457	0.6042	0.37146		0.6072	0.37426	0.6042	0.7174	0.6042	0.751	0.6042	0.72277	0.6042	0.8454	0.6042	0.88001	0.6042	0.9032
0.6052	0.18666	0.6052	0.32378	0.6052	0.33379	0.6052	0.34065	0.6052	0.36527	0.6052	0.38802	0.6052	0.37474		0.6082	0.37613	0.6052	0.7221	0.6052	0.756	0.6052	0.72695	0.6052	0.8503	0.6052	0.88484	0.6052	0.9079
0.6062	0.18821	0.6062	0.32651	0.6062	0.33652	0.6062	0.34362	0.6062	0.36855	0.6062	0.3913	0.6062	0.37783		0.6092	0.37858	0.6062	0.7264	0.6062	0.7603	0.6062	0.73185	0.6062	0.8553	0.6062	0.8903	0.6062	0.9132
0.6072	0.18976	0.6072	0.32942	0.6072	0.33943	0.6072	0.34659	0.6072	0.37183	0.6072	0.39458	0.6072	0.38111		0.6102	0.3803	0.6072	0.7302	0.6072	0.7642	0.6072	0.73675	0.6072	0.8602	0.6072	0.89576	0.6072	0.9186
0.6082	0.19144	0.6082	0.33233	0.6082	0.34234	0.6082	0.34975	0.6082	0.37492	0.6082	0.39785	0.6082	0.38438		0.6112	0.38246	0.6082	0.7343	0.6082	0.7687	0.6082	0.74123	0.6082	0.8657	0.6082	0.90143	0.6082	0.9244
0.6092	0.19298	0.6092	0.33506	0.6092	0.34525	0.6092	0.35272	0.6092	0.3782	0.6092	0.40131	0.6092	0.38766		0.6122	0.38477	0.6092	0.7388	0.6092	0.7735	0.6092	0.74542	0.6092	0.8711	0.6092	0.90699	0.6092	0.93
0.6102	0.19453	0.6102	0.33761	0.6102	0.34817	0.6102	0.3555	0.6102	0.38111	0.6102	0.40477	0.6102	0.39094		0.6132	0.38664	0.6102	0.7432	0.6102	0.7777	0.6102	0.74939	0.6102	0.8764	0.6102	0.91245	0.6102	0.9356
0.6112	0.19608	0.6112	0.34034	0.6112	0.35108	0.6112	0.35829	0.6112	0.38438	0.6112	0.40804	0.6112	0.39421		0.6142	0.38894	0.6112	0.7482	0.6112	0.7821	0.6112	0.75378	0.6112	0.8814	0.6112	0.9177	0.6112	0.9409
0.6122	0.19763	0.6122	0.34325	0.6122	0.35417	0.6122	0.36144	0.6122	0.38766	0.6122	0.4115	0.6122	0.39749		0.6152	0.39053	0.6122	0.7528	0.6122	0.7868	0.6122	0.75857	0.6122	0.8864	0.6122	0.92274	0.6122	0.9462
0.6132	0.19918	0.6132	0.34616	0.6132	0.3569	0.6132	0.3646	0.6132	0.39075	0.6132	0.41496	0.6132	0.40095		0.6162	0.39326	0.6132	0.7571	0.6132	0.7921	0.6132	0.76316	0.6132	0.8918	0.6132	0.9282	0.6132	0.9512
0.6142	0.20085	0.6142	0.34889	0.6142	0.36	0.6142	0.36757	0.6142	0.39385	0.6142	0.41842	0.6142	0.40404		0.6172	0.3947	0.6142	0.7614	0.6142	0.797	0.6142	0.76714	0.6142	0.8974	0.6142	0.93335	0.6142	0.9564
0.6152	0.20253	0.6152	0.35181	0.6152	0.36291	0.6152	0.37054	0.6152	0.39712	0.6152	0.42188	0.6152	0.40732		0.6182	0.39715	0.6152	0.7658	0.6152	0.801	0.6152	0.77122	0.6152	0.9026	0.6152	0.9387	0.6152	0.9615
0.6162	0.20421	0.6162	0.35454	0.6162	0.366	0.6162	0.37351	0.6162	0.4004	0.6162	0.42515	0.6162	0.41059		0.6192	0.39888	0.6162	0.7704	0.6162	0.8047	0.6162	0.77632	0.6162	0.9075	0.6162	0.94458	0.6162	0.9669
0.6172	0.20576	0.6172	0.35727	0.6172	0.36891	0.6172	0.37666	0.6172	0.40386	0.6172	0.42861	0.6172	0.41405		0.6202	0.40162	0.6172	0.7749	0.6172	0.8093	0.6172	0.78122	0.6172	0.9122	0.6172	0.94994	0.6172	0.9727
0.6182	0.2073	0.6182	0.35981	0.6182	0.37183	0.6182	0.37982	0.6182	0.40695	0.6182	0.43207	0.6182	0.41751		0.6212	0.40349	0.6182	0.7788	0.6182	0.814	0.6182	0.7856	0.6182	0.9174	0.6182	0.95487	0.6182	0.9788
0.6192	0.20885	0.6192	0.36273	0.6192	0.37474	0.6192	0.3826	0.6192	0.41023	0.6192	0.43553	0.6192	0.42097		0.6222	0.40536	0.6192	0.7831	0.6192	0.8183	0.6192	0.78968	0.6192	0.9232	0.6192	0.96012	0.6192	0.9841
0.6202	0.2104	0.6202	0.36564	0.6202	0.37783	0.6202	0.38576	0.6202	0.4135	0.6202	0.43898	0.6202	0.42442		0.6232	0.40766	0.6202	0.7881	0.6202	0.8227	0.6202	0.79417	0.6202	0.9289	0.6202	0.9659	0.6202	0.9891
0.6212	0.21195	0.6212	0.36837	0.6212	0.38093	0.6212	0.38892	0.6212	0.41678	0.6212	0.44244	0.6212	0.42788		0.6242	0.40954	0.6212	0.7933	0.6212	0.8278	0.6212	0.79917	0.6212	0.9338	0.6212	0.97167	0.6212	0.9938
0.6222	0.21362	0.6222	0.37128	0.6222	0.38402	0.6222	0.39207	0.6222	0.42024	0.6222	0.44608	0.6222	0.43134		0.6252	0.41213	0.6222	0.7978	0.6222	0.8329	0.6222	0.80386	0.6222	0.9387	0.6222	0.97682	0.6222	0.9996
0.6232	0.2153	0.6232	0.37419	0.6232	0.38693	0.6232	0.39523	0.6232	0.42351	0.6232	0.44954	0.6232	0.4348		0.6262	0.41342	0.6232	0.8018	0.6232	0.837	0.6232	0.80815	0.6232	0.9442	0.6232	0.98207	0.6232	1.005
0.6242	0.21685	0.6242	0.3771	0.6242	0.39003	0.6242	0.3982	0.6242	0.42679	0.6242	0.45282	0.6242	0.43807		0.6272	0.4163	0.6242	0.8059	0.6242	0.8412	0.6242	0.81223	0.6242	0.95	0.6242	0.98721	0.6242	1.01
0.6252	0.2184	0.6252	0.37983	0.6252	0.39312	0.6252	0.40135	0.6252	0.43025	0.6252	0.45627	0.6252	0.44153		0.6282	0.41789	0.6252	0.8106	0.6252	0.8458	0.6252	0.81641	0.6252	0.9554	0.6252	0.99267	0.6252	1.016
0.6262	0.22007	0.6262	0.38238	0.6262	0.39621	0.6262	0.40451	0.6262	0.43352	0.6262	0.45955	0.6262	0.44481		0.6292	0.42048	0.6262	0.8154	0.6262	0.8507	0.6262	0.8211	0.6262	0.9601	0.6262	0.99866	0.6262	1.022
0.6272	0.22188	0.6272	0.38511	0.6272	0.39913	0.6272	0.40748	0.6272	0.4368	0.6272	0.46319	0.6272	0.44808		0.6302	0.42206	0.6272	0.8196	0.6272	0.8551	0.6272	0.82589	0.6272	0.965	0.6272	1.00422	0.6272	1.029
0.6282	0.22343	0.6282	0.38821	0.6282	0.40222	0.6282	0.41064	0.6282	0.44008	0.6282	0.46683	0.6282	0.45154		0.6312	0.42422	0.6282	0.8234	0.6282	0.8595	0.6282	0.83089	0.6282	0.9704	0.6282	1.00937	0.6282	1.034
0.6292	0.22498	0.6292	0.3913	0.6292	0.40531	0.6292	0.41379	0.6292	0.44353	0.6292	0.47065	0.6292	0.45518		0.6322	0.42653	0.6292	0.8283	0.6292	0.864	0.6292	0.83599	0.6292	0.9764	0.6292	1.01493	0.6292	1.038
0.6302	0.22652	0.6302	0.39421	0.6302	0.40859	0.6302	0.41695	0.6302	0.44681	0.6302	0.47393	0.6302	0.45864		0.6332	0.4284	0.6302	0.8333	0.6302	0.8694	0.6302	0.84007	0.6302	0.982	0.6302	1.0206	0.6302	1.043
0.6312	0.22846	0.6312	0.39712	0.6312	0.41168	0.6312	0.4201	0.6312	0.4499	0.6312	0.47739	0.6312	0.46192		0.6342	0.4307	0.6312	0.8377	0.6312	0.8743	0.6312	0.84405	0.6312	0.9871	0.6312	1.02722	0.6312	1.049
0.6322	0.23001	0.6322	0.40004	0.6322	0.41478	0.6322	0.42344	0.6322	0.45318	0.6322	0.48084	0.6322	0.46519		0.6352	0.43229	0.6322	0.842	0.6322	0.8783	0.6322	0.84864	0.6322	0.9919	0.6322	1.03341	0.6322	1.055
0.6332	0.23156	0.6332	0.40313	0.6332	0.41769	0.6332	0.4266	0.6332	0.45664	0.6332	0.48448	0.6332	0.46865		0.6362	0.43517	0.6332	0.8463	0.6332	0.8821	0.6332	0.85364	0.6332	0.9975	0.6332	1.03835	0.6332	1.06
0.6342	0.2331	0.6342	0.40604	0.6342	0.42097	0.6342	0.42976	0.6342	0.46028	0.6342	0.48794	0.6342	0.47211		0.6372	0.43646	0.6342	0.851	0.6342	0.8869	0.6342	0.85823	0.6342	1.003	0.6342	1.04276	0.6342	1.065
0.6352	0.23491	0.6352	0.40895	0.6352	0.42424	0.6352	0.43291	0.6352	0.46355	0.6352	0.4914	0.6352	0.47557		0.6382	0.43906	0.6352	0.8556	0.6352	0.8921	0.6352	0.86241	0.6352	1.009	0.6352	1.04874	0.6352	1.07
0.6362	0.23659	0.6362	0.41205	0.6362	0.42734	0.6362	0.43625	0.6362	0.46683	0.6362	0.49504	0.6362	0.47884		0.6392	0.4405	0.6362	0.8606	0.6362	0.8965	0.6362	0.86669	0.6362	1.014	0.6362	1.05525	0.6362	1.076
0.6372	0.23813	0.6372	0.41496	0.6372	0.43025	0.6372	0.43922	0.6372	0.47029	0.6372	0.49886	0.6372	0.4823		0.6402	0.44338	0.6372	0.865	0.6372	0.9006	0.6372	0.87169	0.6372	1.018	0.6372	1.0605	0.6372	1.082
0.6382	0.2402	0.6382	0.41805	0.6382	0.43334	0.6382	0.44238	0.6382	0.47375	0.6382	0.5025	0.6382	0.48576		0.6412	0.44525	0.6382	0.8696	0.6382	0.9054	0.6382	0.87689	0.6382	1.024	0.6382	1.06575	0.6382	1.088
0.6392	0.24175	0.6392	0.42097	0.6392	0.43644	0.6392	0.44554	0.6392	0.4772	0.6392	0.50578	0.6392	0.4894		0.6422	0.44741	0.6392	0.8743	0.6392	0.9108	0.6392	0.88148	0.6392	1.03	0.6392	1.071	0.6392	1.094
0.6402	0.24329	0.6402	0.42388	0.6402	0.43971	0.6402	0.44906	0.6402	0.48048	0.6402	0.50924	0.6402	0.49286		0.6432	0.44971	0.6402	0.8789	0.6402	0.9157	0.6402	0.88516	0.6402	1.037	0.6402	1.07625	0.6402	1.099
0.6412	0.2451	0.6412	0.42679	0.6412	0.44299	0.6412	0.45259	0.6412	0.48394	0.6412	0.51288	0.6412	0.49631		0.6442	0.45144	0.6412	0.8833	0.6412	0.92	0.6412	0.88944	0.6412	1.042	0.6412	1.08255	0.6412	1.104
0.6422	0.24665	0.6422	0.4297	0.6422	0.44608	0.6422	0.45575	0.6422	0.48758	0.6422	0.5167	0.6422	0.49977		0.6452	0.45403	0.6422	0.8879	0.6422	0.9239	0.6422	0.89423	0.6422	1.046	0.6422	1.0878	0.6422	1.11
0.6432	0.2482	0.6432	0.43298	0.6432	0.44918	0.6432	0.45872	0.6432	0.49104	0.6432	0.52016	0.6432	0.50323		0.6462	0.45547	0.6432	0.8922	0.6432	0.9288	0.6432	0.89893	0.6432	1.051	0.6432	1.09305	0.6432	1.115
0.6442	0.25	0.6442	0.43589	0.6442	0.45227	0.6442	0.46187	0.6442	0.49449	0.6442	0.52361	0.6442	0.50669		0.6472	0.45835	0.6442	0.8967	0.6442	0.9337	0.6442	0.90372	0.6442	1.057	0.6442	1.0983	0.6442	1.121
0.6452	0.25168	0.6452	0.4388	0.6452	0.45536	0.6452	0.46521	0.6452	0.49759	0.6452	0.52725	0.6452	0.51015		0.6482	0.45979	0.6452	0.9012	0.6452	0.9383	0.6452	0.90811	0.6452	1.063	0.6452	1.10355	0.6452	1.126
0.6462	0.25349	0.6462	0.44153	0.6462	0.45882	0.6462	0.46856	0.6462	0.50123	0.6462	0.53108	0.6462	0.5136		0.6492	0.46267	0.6462	0.9066	0.6462	0.9427	0.6462	0.91453	0.6462	1.068	0.6462	1.10985	0.6462	1.131
0.6472	0.25503	0.6472	0.44463	0.6472	0.46192	0.6472	0.47171	0.6472	0.5045	0.6472	0.53472	0.6472	0.51706		0.6502	0.46397	0.6472	0.9117	0.6472	0.9473	0.6472	0.91933	0.6472	1.072	0.6472	1.11615	0.6472	1.137
0.6482	0.25684	0.6482	0.44772	0.6482	0.46501	0.6482	0.47468	0.6482	0.50796	0.6482	0.53817	0.6482	0.52052		0.6512	0.46685	0.6482	0.9162	0.6482	0.9523	0.6482	0.92361	0.6482	1.079	0.6482	1.1214	0.6482	1.143
0.6492	0.25877	0.6492	0.45081	0.6492	0.46829	0.6492	0.47802	0.6492	0.51142	0.6492	0.54181	0.6492	0.52434		0.6522	0.46858	0.6492	0.9202	0.6492	0.9569	0.6492	0.928	0.6492	1.085	0.6492	1.12665	0.6492	1.149
0.6502	0.26045	0.6502	0.45373	0.6502	0.47156	0.6502	0.48136	0.6502	0.51524	0.6502	0.54564	0.6502	0.52835		0.6532	0.47102	0.6502	0.9246	0.6502	0.9614	0.6502	0.93238	0.6502	1.091	0.6502	1.1319	0.6502	1.154
0.6512	0.26213	0.6512	0.45664	0.6512	0.47484	0.6512	0.48489	0.6512	0.51906	0.6512	0.54928	0.6512	0.5318		0.6542	0.4729	0.6512	0.9296	0.6512	0.9658	0.6512	0.93758	0.6512	1.095	0.6512	1.13715	0.6512	1.159
0.6522	0.26406	0.6522	0.45955	0.6522	0.47793	0.6522	0.48805	0.6522	0.52234	0.6522	0.55273	0.6522	0.5349		0.6552	0.47462	0.6522	0.9342	0.6522	0.9703	0.6522	0.94228	0.6522	1.1	0.6522	1.14345	0.6522	1.165
0.6532	0.26561	0.6532	0.46246	0.6532	0.48121	0.6532	0.49139	0.6532	0.52543	0.6532	0.55637	0.6532	0.53836		0.6562	0.47736	0.6532	0.9385	0.6532	0.9751	0.6532	0.94656	0.6532	1.106	0.6532	1.1487	0.6532	1.171
0.6542	0.26755	0.6542	0.46574	0.6542	0.48448	0.6542	0.49473	0.6542	0.52889	0.6542	0.56038	0.6542	0.542		0.6572	0.47866	0.6542	0.9431	0.6542	0.98	0.6542	0.95105	0.6542	1.112	0.6542	1.155	0.6542	1.177
0.6552	0.26922	0.6552	0.46883	0.6552	0.48776	0.6552	0.49789	0.6552	0.53253	0.6552	0.56438	0.6552	0.54582		0.6582	0.48154	0.6552	0.9487	0.6552	0.9848	0.6552	0.95554	0.6552	1.117	0.6552	1.16025	0.6552	1.182
0.6562	0.2709	0.6562	0.47193	0.6562	0.49104	0.6562	0.50123	0.6562	0.53599	0.6562	0.56784	0.6562	0.54964		0.6592	0.48312	0.6562	0.9533	0.6562	0.9898	0.6562	0.96033	0.6562	1.123	0.6562	1.16655	0.6562	1.187
0.6572	0.27284	0.6572	0.47502	0.6572	0.49431	0.6572	0.50438	0.6572	0.53927	0.6572	0.5713	0.6572	0.55292		0.6602	0.48614	0.6572	0.9577	0.6572	0.9948	0.6572	0.96482	0.6572	1.128	0.6572	1.1718	0.6572	1.193
0.6582	0.27438	0.6582	0.47793	0.6582	0.49759	0.6582	0.50773	0.6582	0.54291	0.6582	0.57494	0.6582	0.55637		0.6612	0.4873	0.6582	0.9621	0.6582	0.9995	0.6582	0.9691	0.6582	1.134	0.6582	1.17705	0.6582	1.199
0.6592	0.27593	0.6592	0.48103	0.6592	0.50105	0.6592	0.51125	0.6592	0.54673	0.6592	0.57876	0.6592	0.5602		0.6622	0.48974	0.6592	0.9673	0.6592	1.004	0.6592	0.9742	0.6592	1.139	0.6592	1.1823	0.6592	1.205
0.6602	0.27787	0.6602	0.48394	0.6602	0.50432	0.6602	0.51459	0.6602	0.55037	0.6602	0.58258	0.6602	0.56384		0.6632	0.49162	0.6602	0.9721	0.6602	1.009	0.6602	0.9794	0.6602	1.145	0.6602	1.18755	0.6602	1.21
0.6612	0.27954	0.6612	0.48721	0.6612	0.50742	0.6612	0.51775	0.6612	0.55364	0.6612	0.58604	0.6612	0.56729		0.6642	0.49421	0.6612	0.9766	0.6612	1.014	0.6612	0.98379	0.6612	1.15	0.6612	1.19385	0.6612	1.216
0.6622	0.28135	0.6622	0.49067	0.6622	0.51051	0.6622	0.52109	0.6622	0.55692	0.6622	0.58968	0.6622	0.57093		0.6652	0.49622	0.6622	0.9807	0.6622	1.018	0.6622	0.98797	0.6622	1.155	0.6622	1.1991	0.6622	1.221
0.6632	0.2829	0.6632	0.49377	0.6632	0.51397	0.6632	0.52425	0.6632	0.56056	0.6632	0.59387	0.6632	0.57457		0.6662	0.49781	0.6632	0.9875	0.6632	1.023	0.6632	0.99277	0.6632	1.161	0.6632	1.2054	0.6632	1.227
0.6642	0.2847	0.6642	0.49686	0.6642	0.51743	0.6642	0.52759	0.6642	0.56438	0.6642	0.59769	0.6642	0.57821		0.6672	0.50069	0.6642	0.9942	0.6642	1.028	0.6642	0.99766	0.6642	1.167	0.6642	1.21065	0.6642	1.232
0.6652	0.28677	0.6652	0.50014	0.6652	0.52052	0.6652	0.53112	0.6652	0.56802	0.6652	0.60115	0.6652	0.58185		0.6682	0.50227	0.6652	0.9984	0.6652	1.032	0.6652	1.00235	0.6652	1.172	0.6652	1.2159	0.6652	1.238
0.6662	0.28832	0.6662	0.50323	0.6662	0.52361	0.6662	0.53464	0.6662	0.57148	0.6662	0.60442	0.6662	0.58549		0.6692	0.50486	0.6662	1.002	0.6662	1.037	0.6662	1.00664	0.6662	1.178	0.6662	1.2222	0.6662	1.244
0.6672	0.28999	0.6672	0.50651	0.6672	0.52707	0.6672	0.53817	0.6672	0.5753	0.6672	0.60824	0.6672	0.58913		0.6702	0.50602	0.6672	1.006	0.6672	1.042	0.6672	1.01082	0.6672	1.183	0.6672	1.2285	0.6672	1.25
0.6682	0.29167	0.6682	0.5096	0.6682	0.53071	0.6682	0.5417	0.6682	0.57912	0.6682	0.61225	0.6682	0.59296		0.6712	0.50918	0.6682	1.012	0.6682	1.047	0.6682	1.01561	0.6682	1.189	0.6682	1.2348	0.6682	1.256
0.6692	0.29348	0.6692	0.51288	0.6692	0.53399	0.6692	0.54504	0.6692	0.5824	0.6692	0.61625	0.6692	0.59641		0.6722	0.51062	0.6692	1.021	0.6692	1.052	0.6692	1.02102	0.6692	1.194	0.6692	1.24005	0.6692	1.262
0.6702	0.29528	0.6702	0.51633	0.6702	0.53726	0.6702	0.54801	0.6702	0.58586	0.6702	0.61971	0.6702	0.60005		0.6732	0.51307	0.6702	1.026	0.6702	1.057	0.6702	1.02612	0.6702	1.2	0.6702	1.2453	0.6702	1.267
0.6712	0.29722	0.6712	0.51943	0.6712	0.54054	0.6712	0.55135	0.6712	0.58932	0.6712	0.62317	0.6712	0.60369		0.6742	0.5148	0.6712	1.03	0.6712	1.062	0.6712	1.0302	0.6712	1.206	0.6712	1.2516	0.6712	1.272
0.6722	0.29889	0.6722	0.52289	0.6722	0.54382	0.6722	0.55469	0.6722	0.59314	0.6722	0.62717	0.6722	0.6077		0.6752	0.51725	0.6722	1.036	0.6722	1.067	0.6722	1.0353	0.6722	1.212	0.6722	1.25895	0.6722	1.278
0.6732	0.30083	0.6732	0.52598	0.6732	0.54727	0.6732	0.55822	0.6732	0.59678	0.6732	0.63118	0.6732	0.61134		0.6762	0.51955	0.6732	1.041	0.6732	1.071	0.6732	1.0404	0.6732	1.217	0.6732	1.26525	0.6732	1.284
0.6742	0.30263	0.6742	0.52907	0.6742	0.55055	0.6742	0.56156	0.6742	0.60005	0.6742	0.63482	0.6742	0.6148		0.6772	0.52099	0.6742	1.045	0.6742	1.076	0.6742	1.04448	0.6742	1.223	0.6742	1.26945	0.6742	1.29
0.6752	0.30431	0.6752	0.53235	0.6752	0.55383	0.6752	0.56509	0.6752	0.60369	0.6752	0.63827	0.6752	0.61844		0.6782	0.52373	0.6752	1.049	0.6752	1.081	0.6752	1.04958	0.6752	1.228	0.6752	1.27575	0.6752	1.297
0.6762	0.30612	0.6762	0.53563	0.6762	0.5571	0.6762	0.5688	0.6762	0.60752	0.6762	0.64191	0.6762	0.62226		0.6792	0.52531	0.6762	1.055	0.6762	1.086	0.6762	1.05366	0.6762	1.234	0.6762	1.28205	0.6762	1.302
0.6772	0.30805	0.6772	0.53872	0.6772	0.5602	0.6772	0.57214	0.6772	0.61152	0.6772	0.64574	0.6772	0.62608		0.6802	0.52848	0.6772	1.06	0.6772	1.091	0.6772	1.05876	0.6772	1.24	0.6772	1.28835	0.6772	1.307
0.6782	0.30999	0.6782	0.54181	0.6782	0.56384	0.6782	0.57548	0.6782	0.6148	0.6782	0.64938	0.6782	0.62972		0.6812	0.52963	0.6782	1.065	0.6782	1.095	0.6782	1.06386	0.6782	1.245	0.6782	1.2936	0.6782	1.313
0.6792	0.31166	0.6792	0.54509	0.6792	0.56711	0.6792	0.57883	0.6792	0.61807	0.6792	0.65338	0.6792	0.63318		0.6822	0.53266	0.6792	1.069	0.6792	1.1	0.6792	1.06794	0.6792	1.251	0.6792	1.29885	0.6792	1.32
0.6802	0.31347	0.6802	0.54855	0.6802	0.57039	0.6802	0.58235	0.6802	0.62189	0.6802	0.65738	0.6802	0.63682		0.6832	0.53424	0.6802	1.073	0.6802	1.105	0.6802	1.07304	0.6802	1.257	0.6802	1.30515	0.6802	1.326
0.6812	0.31515	0.6812	0.55182	0.6812	0.57403	0.6812	0.58588	0.6812	0.62572	0.6812	0.66157	0.6812	0.64064		0.6842	0.53669	0.6812	1.078	0.6812	1.11	0.6812	1.07814	0.6812	1.263	0.6812	1.31145	0.6812	1.33
0.6822	0.31721	0.6822	0.55455	0.6822	0.57749	0.6822	0.58922	0.6822	0.62936	0.6822	0.66539	0.6822	0.64446		0.6852	0.53827	0.6822	1.083	0.6822	1.114	0.6822	1.08222	0.6822	1.268	0.6822	1.3167	0.6822	1.336
0.6832	0.31889	0.6832	0.55783	0.6832	0.58094	0.6832	0.59256	0.6832	0.63263	0.6832	0.66903	0.6832	0.64828		0.6862	0.54043	0.6832	1.088	0.6832	1.119	0.6832	1.0863	0.6832	1.273	0.6832	1.323	0.6832	1.343
0.6842	0.32069	0.6842	0.56111	0.6842	0.5844	0.6842	0.59609	0.6842	0.63627	0.6842	0.67249	0.6842	0.65211		0.6872	0.54302	0.6842	1.093	0.6842	1.125	0.6842	1.0914	0.6842	1.279	0.6842	1.32825	0.6842	1.349
0.6852	0.32237	0.6852	0.56456	0.6852	0.58786	0.6852	0.59962	0.6852	0.64009	0.6852	0.67631	0.6852	0.65593		0.6882	0.54446	0.6852	1.098	0.6852	1.13	0.6852	1.09548	0.6852	1.286	0.6852	1.33455	0.6852	1.355
0.6862	0.32405	0.6862	0.56729	0.6862	0.59114	0.6862	0.60314	0.6862	0.6441	0.6862	0.6805	0.6862	0.65957		0.6892	0.5472	0.6862	1.104	0.6862	1.134	0.6862	1.10058	0.6862	1.292	0.6862	1.3398	0.6862	1.36
0.6872	0.32585	0.6872	0.57039	0.6872	0.59423	0.6872	0.60649	0.6872	0.64756	0.6872	0.68414	0.6872	0.66339		0.6902	0.54878	0.6872	1.108	0.6872	1.139	0.6872	1.10568	0.6872	1.296	0.6872	1.3461	0.6872	1.365
0.6882	0.32753	0.6882	0.57366	0.6882	0.59769	0.6882	0.61001	0.6882	0.6512	0.6882	0.68796	0.6882	0.66703		0.6912	0.55166	0.6882	1.113	0.6882	1.143	0.6882	1.1118	0.6882	1.301	0.6882	1.35135	0.6882	1.372
0.6892	0.32947	0.6892	0.5773	0.6892	0.60115	0.6892	0.61335	0.6892	0.65484	0.6892	0.69178	0.6892	0.67103		0.6922	0.55282	0.6892	1.118	0.6892	1.149	0.6892	1.11588	0.6892	1.307	0.6892	1.35765	0.6892	1.377
0.6902	0.33114	0.6902	0.58058	0.6902	0.60479	0.6902	0.6167	0.6902	0.65866	0.6902	0.69579	0.6902	0.67504		0.6932	0.55541	0.6902	1.123	0.6902	1.154	0.6902	1.12098	0.6902	1.314	0.6902	1.36395	0.6902	1.382
0.6912	0.33295	0.6912	0.58349	0.6912	0.60806	0.6912	0.62022	0.6912	0.66248	0.6912	0.69979	0.6912	0.67886		0.6942	0.55728	0.6912	1.128	0.6912	1.159	0.6912	1.12506	0.6912	1.32	0.6912	1.3692	0.6912	1.388
0.6922	0.33463	0.6922	0.58659	0.6922	0.61152	0.6922	0.62356	0.6922	0.66594	0.6922	0.70343	0.6922	0.68286		0.6952	0.55987	0.6922	1.132	0.6922	1.164	0.6922	1.13016	0.6922	1.324	0.6922	1.3755	0.6922	1.395
0.6932	0.33643	0.6932	0.58986	0.6932	0.61516	0.6932	0.62691	0.6932	0.66958	0.6932	0.70725	0.6932	0.68687		0.6962	0.56189	0.6932	1.137	0.6932	1.169	0.6932	1.13526	0.6932	1.33	0.6932	1.38075	0.6932	1.4
0.6942	0.33837	0.6942	0.59314	0.6942	0.61898	0.6942	0.63062	0.6942	0.67376	0.6942	0.71126	0.6942	0.69087		0.6972	0.56362	0.6942	1.142	0.6942	1.174	0.6942	1.13934	0.6942	1.337	0.6942	1.386	0.6942	1.405
0.6952	0.34017	0.6952	0.59623	0.6952	0.62244	0.6952	0.63433	0.6952	0.67759	0.6952	0.71526	0.6952	0.69451		0.6982	0.56621	0.6952	1.147	0.6952	1.178	0.6952	1.14342	0.6952	1.342	0.6952	1.3923	0.6952	1.411
0.6962	0.34224	0.6962	0.59951	0.6962	0.62572	0.6962	0.63823	0.6962	0.68086	0.6962	0.71908	0.6962	0.69815		0.6992	0.56779	0.6962	1.152	0.6962	1.183	0.6962	1.14852	0.6962	1.348	0.6962	1.3986	0.6962	1.417
0.6972	0.34404	0.6972	0.60278	0.6972	0.62936	0.6972	0.64176	0.6972	0.68432	0.6972	0.72272	0.6972	0.70197		0.7002	0.57053	0.6972	1.157	0.6972	1.188	0.6972	1.15362	0.6972	1.353	0.6972	1.40385	0.6972	1.424
0.6982	0.34598	0.6982	0.60588	0.6982	0.633	0.6982	0.6451	0.6982	0.68814	0.6982	0.72673	0.6982	0.7058		0.7012	0.57182	0.6982	1.162	0.6982	1.193	0.6982	1.15872	0.6982	1.359	0.6982	1.4091	0.6982	1.429
0.6992	0.34778	0.6992	0.60915	0.6992	0.63682	0.6992	0.64844	0.6992	0.69233	0.6992	0.73073	0.6992	0.7098		0.7022	0.5747	0.6992	1.167	0.6992	1.198	0.6992	1.1628	0.6992	1.365	0.6992	1.4154	0.6992	1.435
0.7002	0.34959	0.7002	0.61225	0.7002	0.64028	0.7002	0.65215	0.7002	0.69597	0.7002	0.73455	0.7002	0.7138		0.7032	0.57614	0.7002	1.172	0.7002	1.204	0.7002	1.16688	0.7002	1.371	0.7002	1.4217	0.7002	1.441
0.7012	0.35127	0.7012	0.61534	0.7012	0.64373	0.7012	0.65587	0.7012	0.69961	0.7012	0.73819	0.7012	0.71763		0.7042	0.57874	0.7012	1.177	0.7012	1.209	0.7012	1.17198	0.7012	1.377	0.7012	1.42695	0.7012	1.447
0.7022	0.35307	0.7022	0.61898	0.7022	0.64683	0.7022	0.65921	0.7022	0.70343	0.7022	0.74183	0.7022	0.72145		0.7052	0.58061	0.7022	1.182	0.7022	1.214	0.7022	1.17708	0.7022	1.383	0.7022	1.43325	0.7022	1.452
0.7032	0.35475	0.7032	0.62208	0.7032	0.65047	0.7032	0.66236	0.7032	0.70762	0.7032	0.74602	0.7032	0.72527		0.7062	0.5832	0.7032	1.187	0.7032	1.219	0.7032	1.18116	0.7032	1.388	0.7032	1.43745	0.7032	1.458
0.7042	0.35681	0.7042	0.62535	0.7042	0.65411	0.7042	0.66608	0.7042	0.71107	0.7042	0.7502	0.7042	0.72909		0.7072	0.58507	0.7042	1.192	0.7042	1.224	0.7042	1.18626	0.7042	1.394	0.7042	1.4448	0.7042	1.464
0.7052	0.35875	0.7052	0.62899	0.7052	0.65757	0.7052	0.66979	0.7052	0.71453	0.7052	0.75421	0.7052	0.73291		0.7082	0.58666	0.7052	1.197	0.7052	1.228	0.7052	1.19238	0.7052	1.4	0.7052	1.45005	0.7052	1.469
0.7062	0.36068	0.7062	0.63209	0.7062	0.66102	0.7062	0.67369	0.7062	0.71817	0.7062	0.75785	0.7062	0.73655		0.7092	0.58939	0.7062	1.202	0.7062	1.233	0.7062	1.19748	0.7062	1.405	0.7062	1.45635	0.7062	1.474
0.7072	0.36236	0.7072	0.63518	0.7072	0.66466	0.7072	0.67721	0.7072	0.72218	0.7072	0.76185	0.7072	0.74056		0.7102	0.59083	0.7072	1.207	0.7072	1.238	0.7072	1.20156	0.7072	1.41	0.7072	1.4616	0.7072	1.481
0.7082	0.3643	0.7082	0.63846	0.7082	0.66849	0.7082	0.68056	0.7082	0.726	0.7082	0.76567	0.7082	0.74456		0.7112	0.59386	0.7082	1.213	0.7082	1.244	0.7082	1.20564	0.7082	1.416	0.7082	1.4679	0.7082	1.488
0.7092	0.36623	0.7092	0.64173	0.7092	0.67249	0.7092	0.6839	0.7092	0.73	0.7092	0.76968	0.7092	0.74857		0.7122	0.59486	0.7092	1.217	0.7092	1.25	0.7092	1.21074	0.7092	1.424	0.7092	1.4742	0.7092	1.494
0.7102	0.36804	0.7102	0.64483	0.7102	0.67595	0.7102	0.68724	0.7102	0.73401	0.7102	0.7735	0.7102	0.75257		0.7132	0.59789	0.7102	1.222	0.7102	1.254	0.7102	1.21686	0.7102	1.43	0.7102	1.47945	0.7102	1.499
0.7112	0.36984	0.7112	0.64792	0.7112	0.67941	0.7112	0.69095	0.7112	0.73783	0.7112	0.7775	0.7112	0.75603		0.7142	0.59947	0.7112	1.228	0.7112	1.258	0.7112	1.22094	0.7112	1.435	0.7112	1.4847	0.7112	1.504
0.7122	0.37178	0.7122	0.6512	0.7122	0.68286	0.7122	0.69448	0.7122	0.74147	0.7122	0.78114	0.7122	0.75985		0.7152	0.60206	0.7122	1.233	0.7122	1.264	0.7122	1.224	0.7122	1.44	0.7122	1.48995	0.7122	1.511
0.7132	0.37371	0.7132	0.65447	0.7132	0.6865	0.7132	0.69782	0.7132	0.74511	0.7132	0.78497	0.7132	0.76385		0.7162	0.6035	0.7132	1.237	0.7132	1.269	0.7132	1.2291	0.7132	1.446	0.7132	1.4973	0.7132	1.517
0.7142	0.37539	0.7142	0.65775	0.7142	0.68996	0.7142	0.70135	0.7142	0.74875	0.7142	0.78933	0.7142	0.76768		0.7172	0.60566	0.7142	1.242	0.7142	1.274	0.7142	1.23522	0.7142	1.452	0.7142	1.5036	0.7142	1.522
0.7152	0.37707	0.7152	0.66121	0.7152	0.69324	0.7152	0.70543	0.7152	0.75239	0.7152	0.79352	0.7152	0.77113		0.7182	0.60826	0.7152	1.248	0.7152	1.278	0.7152	1.24134	0.7152	1.457	0.7152	1.50885	0.7152	1.527
0.7162	0.37913	0.7162	0.6643	0.7162	0.69651	0.7162	0.70952	0.7162	0.75621	0.7162	0.79734	0.7162	0.77496		0.7192	0.60998	0.7162	1.254	0.7162	1.283	0.7162	1.24542	0.7162	1.462	0.7162	1.5141	0.7162	1.534
0.7172	0.3812	0.7172	0.66739	0.7172	0.70034	0.7172	0.71304	0.7172	0.76021	0.7172	0.80116	0.7172	0.77914		0.7202	0.61243	0.7172	1.258	0.7172	1.289	0.7172	1.2495	0.7172	1.468	0.7172	1.52145	0.7172	1.541
0.7182	0.38326	0.7182	0.67085	0.7182	0.70416	0.7182	0.71601	0.7182	0.76458	0.7182	0.80499	0.7182	0.78351		0.7212	0.61373	0.7182	1.263	0.7182	1.295	0.7182	1.2546	0.7182	1.475	0.7182	1.5267	0.7182	1.547
0.7192	0.38507	0.7192	0.67449	0.7192	0.70798	0.7192	0.71936	0.7192	0.76859	0.7192	0.80899	0.7192	0.78751		0.7222	0.61718	0.7192	1.268	0.7192	1.299	0.7192	1.2597	0.7192	1.482	0.7192	1.533	0.7192	1.551
0.7202	0.38687	0.7202	0.67759	0.7202	0.71144	0.7202	0.72307	0.7202	0.77223	0.7202	0.81281	0.7202	0.79079		0.7232	0.61834	0.7202	1.273	0.7202	1.304	0.7202	1.26378	0.7202	1.487	0.7202	1.53825	0.7202	1.557
0.7212	0.38894	0.7212	0.68141	0.7212	0.7149	0.7212	0.72752	0.7212	0.77568	0.7212	0.81663	0.7212	0.79479		0.7242	0.62093	0.7212	1.278	0.7212	1.308	0.7212	1.26888	0.7212	1.492	0.7212	1.5435	0.7212	1.564
0.7222	0.39126	0.7222	0.68468	0.7222	0.71854	0.7222	0.73124	0.7222	0.77951	0.7222	0.82082	0.7222	0.79898		0.7252	0.62208	0.7222	1.282	0.7222	1.314	0.7222	1.27398	0.7222	1.498	0.7222	1.5498	0.7222	1.57
0.7232	0.39319	0.7232	0.68796	0.7232	0.72218	0.7232	0.73439	0.7232	0.78315	0.7232	0.82537	0.7232	0.80317		0.7262	0.6251	0.7232	1.288	0.7232	1.319	0.7232	1.2801	0.7232	1.504	0.7232	1.5561	0.7232	1.574
0.7242	0.395	0.7242	0.69105	0.7242	0.72563	0.7242	0.7381	0.7242	0.78715	0.7242	0.82937	0.7242	0.80699		0.7272	0.62698	0.7242	1.294	0.7242	1.324	0.7242	1.2852	0.7242	1.51	0.7242	1.56135	0.7242	1.579
0.7252	0.3968	0.7252	0.69433	0.7252	0.72909	0.7252	0.742	0.7252	0.79097	0.7252	0.83301	0.7252	0.81063		0.7282	0.6287	0.7252	1.298	0.7252	1.329	0.7252	1.28928	0.7252	1.515	0.7252	1.56765	0.7252	1.587
0.7262	0.39913	0.7262	0.69779	0.7262	0.73273	0.7262	0.7459	0.7262	0.79516	0.7262	0.83665	0.7262	0.81463		0.7292	0.6313	0.7262	1.303	0.7262	1.335	0.7262	1.29336	0.7262	1.521	0.7262	1.575	0.7262	1.593
0.7272	0.40119	0.7272	0.7007	0.7272	0.73637	0.7272	0.74961	0.7272	0.79934	0.7272	0.84102	0.7272	0.819		0.7302	0.63302	0.7272	1.307	0.7272	1.34	0.7272	1.29744	0.7272	1.527	0.7272	1.58025	0.7272	1.6
0.7282	0.40313	0.7282	0.70416	0.7282	0.74001	0.7282	0.75314	0.7282	0.80317	0.7282	0.84521	0.7282	0.82282		0.7312	0.6359	0.7282	1.313	0.7282	1.345	0.7282	1.30254	0.7282	1.533	0.7282	1.5855	0.7282	1.604
0.7292	0.40493	0.7292	0.7078	0.7292	0.74383	0.7292	0.75648	0.7292	0.80662	0.7292	0.84958	0.7292	0.82646		0.7322	0.63677	0.7292	1.318	0.7292	1.35	0.7292	1.30764	0.7292	1.539	0.7292	1.59075	0.7292	1.61
0.7302	0.40674	0.7302	0.71144	0.7302	0.74747	0.7302	0.7602	0.7302	0.81045	0.7302	0.85303	0.7302	0.83047		0.7332	0.63979	0.7302	1.323	0.7302	1.355	0.7302	1.31376	0.7302	1.544	0.7302	1.5981	0.7302	1.616
0.7312	0.40841	0.7312	0.71471	0.7312	0.75075	0.7312	0.76409	0.7312	0.81445	0.7312	0.85704	0.7312	0.83447		0.7342	0.64109	0.7312	1.328	0.7312	1.36	0.7312	1.31886	0.7312	1.55	0.7312	1.6044	0.7312	1.622
0.7322	0.41009	0.7322	0.71781	0.7322	0.75421	0.7322	0.76781	0.7322	0.81827	0.7322	0.86159	0.7322	0.83866		0.7352	0.64411	0.7322	1.333	0.7322	1.365	0.7322	1.32396	0.7322	1.555	0.7322	1.60965	0.7322	1.628
0.7332	0.41203	0.7332	0.72127	0.7332	0.75785	0.7332	0.77115	0.7332	0.82191	0.7332	0.86596	0.7332	0.8423		0.7362	0.64541	0.7332	1.339	0.7332	1.37	0.7332	1.32804	0.7332	1.562	0.7332	1.61595	0.7332	1.633
0.7342	0.41383	0.7342	0.72472	0.7342	0.76149	0.7342	0.77468	0.7342	0.82573	0.7342	0.86978	0.7342	0.84612		0.7372	0.648	0.7342	1.343	0.7342	1.375	0.7342	1.33212	0.7342	1.568	0.7342	1.62225	0.7342	1.639
0.7352	0.41628	0.7352	0.72764	0.7352	0.76513	0.7352	0.77857	0.7352	0.8301	0.7352	0.87324	0.7352	0.85049		0.7382	0.6503	0.7352	1.348	0.7352	1.381	0.7352	1.33722	0.7352	1.574	0.7352	1.6275	0.7352	1.645
0.7362	0.41809	0.7362	0.73091	0.7362	0.76877	0.7362	0.78247	0.7362	0.83447	0.7362	0.87706	0.7362	0.85467		0.7392	0.65203	0.7362	1.354	0.7362	1.387	0.7362	1.3413	0.7362	1.58	0.7362	1.6338	0.7362	1.651
0.7372	0.42002	0.7372	0.73419	0.7372	0.77223	0.7372	0.78656	0.7372	0.83811	0.7372	0.88143	0.7372	0.85831		0.7402	0.65448	0.7372	1.36	0.7372	1.391	0.7372	1.3464	0.7372	1.586	0.7372	1.63905	0.7372	1.657
0.7382	0.42222	0.7382	0.73783	0.7382	0.77605	0.7382	0.79008	0.7382	0.84157	0.7382	0.88579	0.7382	0.86195		0.7412	0.65563	0.7382	1.366	0.7382	1.396	0.7382	1.35252	0.7382	1.591	0.7382	1.64535	0.7382	1.662
0.7392	0.42415	0.7392	0.74165	0.7392	0.77951	0.7392	0.79343	0.7392	0.84521	0.7392	0.8898	0.7392	0.86596		0.7422	0.6588	0.7392	1.37	0.7392	1.401	0.7392	1.35762	0.7392	1.597	0.7392	1.6506	0.7392	1.668
0.7402	0.42622	0.7402	0.74493	0.7402	0.78296	0.7402	0.79695	0.7402	0.84921	0.7402	0.89344	0.7402	0.87014		0.7432	0.65981	0.7402	1.375	0.7402	1.406	0.7402	1.36272	0.7402	1.603	0.7402	1.6569	0.7402	1.674
0.7412	0.42828	0.7412	0.7482	0.7412	0.78642	0.7412	0.80085	0.7412	0.85322	0.7412	0.89744	0.7412	0.87433		0.7442	0.66283	0.7412	1.381	0.7412	1.412	0.7412	1.36782	0.7412	1.608	0.7412	1.6632	0.7412	1.68
0.7422	0.43047	0.7422	0.75184	0.7422	0.79006	0.7422	0.80475	0.7422	0.85704	0.7422	0.90163	0.7422	0.87815		0.7452	0.66427	0.7422	1.386	0.7422	1.417	0.7422	1.3719	0.7422	1.613	0.7422	1.6695	0.7422	1.686
0.7432	0.43241	0.7432	0.75512	0.7432	0.79388	0.7432	0.80828	0.7432	0.86159	0.7432	0.90563	0.7432	0.88197		0.7462	0.6673	0.7432	1.39	0.7432	1.421	0.7432	1.37598	0.7432	1.62	0.7432	1.6758	0.7432	1.692
0.7442	0.43447	0.7442	0.75858	0.7442	0.79789	0.7442	0.8118	0.7442	0.86614	0.7442	0.90982	0.7442	0.88598		0.7472	0.66874	0.7442	1.395	0.7442	1.427	0.7442	1.38006	0.7442	1.626	0.7442	1.68105	0.7442	1.699
0.7452	0.43615	0.7452	0.76167	0.7452	0.80153	0.7452	0.81552	0.7452	0.86978	0.7452	0.91364	0.7452	0.89034		0.7482	0.67061	0.7452	1.4	0.7452	1.432	0.7452	1.38516	0.7452	1.633	0.7452	1.6863	0.7452	1.704
0.7462	0.43821	0.7462	0.76513	0.7462	0.80517	0.7462	0.8196	0.7462	0.87287	0.7462	0.91764	0.7462	0.89453		0.7492	0.67277	0.7462	1.406	0.7462	1.437	0.7462	1.39026	0.7462	1.638	0.7462	1.69155	0.7462	1.709
0.7472	0.43989	0.7472	0.76877	0.7472	0.80863	0.7472	0.82368	0.7472	0.87688	0.7472	0.92183	0.7472	0.89853		0.7502	0.67478	0.7472	1.412	0.7472	1.441	0.7472	1.39536	0.7472	1.643	0.7472	1.69785	0.7472	1.715
0.7482	0.44208	0.7482	0.77277	0.7482	0.81208	0.7482	0.82721	0.7482	0.88106	0.7482	0.92565	0.7482	0.90254		0.7512	0.67738	0.7482	1.418	0.7482	1.447	0.7482	1.40148	0.7482	1.649	0.7482	1.70415	0.7482	1.721
0.7492	0.44415	0.7492	0.77605	0.7492	0.81572	0.7492	0.83037	0.7492	0.88488	0.7492	0.92984	0.7492	0.90636		0.7522	0.67853	0.7492	1.423	0.7492	1.452	0.7492	1.40658	0.7492	1.654	0.7492	1.71045	0.7492	1.726
0.7502	0.44595	0.7502	0.77987	0.7502	0.81936	0.7502	0.83427	0.7502	0.88871	0.7502	0.93384	0.7502	0.91036		0.7532	0.68198	0.7502	1.428	0.7502	1.457	0.7502	1.41168	0.7502	1.66	0.7502	1.7157	0.7502	1.731
0.7512	0.44776	0.7512	0.78333	0.7512	0.82264	0.7512	0.83835	0.7512	0.89307	0.7512	0.93803	0.7512	0.91437		0.7542	0.68285	0.7512	1.433	0.7512	1.462	0.7512	1.41576	0.7512	1.666	0.7512	1.722	0.7512	1.738
0.7522	0.44995	0.7522	0.7866	0.7522	0.82628	0.7522	0.84206	0.7522	0.89762	0.7522	0.94203	0.7522	0.91819		0.7552	0.68587	0.7522	1.438	0.7522	1.468	0.7522	1.42086	0.7522	1.673	0.7522	1.7283	0.7522	1.745
0.7532	0.45163	0.7532	0.7897	0.7532	0.83047	0.7532	0.8454	0.7532	0.90199	0.7532	0.94604	0.7532	0.92165		0.7562	0.68702	0.7532	1.443	0.7532	1.473	0.7532	1.42494	0.7532	1.679	0.7532	1.7346	0.7532	1.751
0.7542	0.45369	0.7542	0.79279	0.7542	0.83483	0.7542	0.84912	0.7542	0.90527	0.7542	0.95004	0.7542	0.92583		0.7572	0.68976	0.7542	1.448	0.7542	1.478	0.7542	1.42902	0.7542	1.685	0.7542	1.73985	0.7542	1.756
0.7552	0.4555	0.7552	0.79698	0.7552	0.83884	0.7552	0.8532	0.7552	0.90873	0.7552	0.95423	0.7552	0.9302		0.7582	0.69163	0.7552	1.453	0.7552	1.482	0.7552	1.43412	0.7552	1.689	0.7552	1.74615	0.7552	1.762
0.7562	0.45769	0.7562	0.8008	0.7562	0.84211	0.7562	0.8571	0.7562	0.91309	0.7562	0.95823	0.7562	0.93457		0.7592	0.69365	0.7562	1.459	0.7562	1.487	0.7562	1.44024	0.7562	1.694	0.7562	1.7535	0.7562	1.767
0.7572	0.45937	0.7572	0.80408	0.7572	0.84539	0.7572	0.861	0.7572	0.91746	0.7572	0.96242	0.7572	0.93876		0.7602	0.6961	0.7572	1.465	0.7572	1.493	0.7572	1.44636	0.7572	1.701	0.7572	1.75875	0.7572	1.773
0.7582	0.46156	0.7582	0.80699	0.7582	0.84939	0.7582	0.86453	0.7582	0.92074	0.7582	0.9666	0.7582	0.9424		0.7612	0.69768	0.7582	1.469	0.7582	1.497	0.7582	1.45146	0.7582	1.706	0.7582	1.764	0.7582	1.779
0.7592	0.46363	0.7592	0.81026	0.7592	0.8534	0.7592	0.86824	0.7592	0.92401	0.7592	0.97061	0.7592	0.94622		0.7622	0.70056	0.7592	1.473	0.7592	1.502	0.7592	1.45554	0.7592	1.712	0.7592	1.7703	0.7592	1.785
0.7602	0.46543	0.7602	0.8139	0.7602	0.85686	0.7602	0.87177	0.7602	0.92856	0.7602	0.97497	0.7602	0.9504		0.7632	0.70142	0.7602	1.479	0.7602	1.508	0.7602	1.45962	0.7602	1.718	0.7602	1.7766	0.7602	1.79
0.7612	0.4675	0.7612	0.81773	0.7612	0.86013	0.7612	0.87566	0.7612	0.9333	0.7612	0.9788	0.7612	0.95441		0.7642	0.70445	0.7612	1.484	0.7612	1.514	0.7612	1.46472	0.7612	1.726	0.7612	1.7829	0.7612	1.797
0.7622	0.46917	0.7622	0.82082	0.7622	0.86377	0.7622	0.87993	0.7622	0.93748	0.7622	0.98262	0.7622	0.95841		0.7652	0.70546	0.7622	1.489	0.7622	1.519	0.7622	1.4688	0.7622	1.732	0.7622	1.7871	0.7622	1.803
0.7632	0.47111	0.7632	0.82391	0.7632	0.86796	0.7632	0.88402	0.7632	0.94112	0.7632	0.9868	0.7632	0.9626		0.7662	0.70862	0.7632	1.494	0.7632	1.524	0.7632	1.4739	0.7632	1.736	0.7632	1.79235	0.7632	1.809
0.7642	0.4733	0.7642	0.82755	0.7642	0.87178	0.7642	0.88754	0.7642	0.9444	0.7642	0.99135	0.7642	0.96697		0.7672	0.70963	0.7642	1.5	0.7642	1.529	0.7642	1.48002	0.7642	1.741	0.7642	1.7997	0.7642	1.814
0.7652	0.47562	0.7652	0.83138	0.7652	0.8756	0.7652	0.89107	0.7652	0.94858	0.7652	0.99572	0.7652	0.97097		0.7682	0.71251	0.7652	1.506	0.7652	1.534	0.7652	1.48512	0.7652	1.748	0.7652	1.806	0.7652	1.82
0.7662	0.47782	0.7662	0.83465	0.7662	0.87924	0.7662	0.89497	0.7662	0.95313	0.7662	0.99954	0.7662	0.97497		0.7692	0.71453	0.7662	1.512	0.7662	1.54	0.7662	1.49124	0.7662	1.754	0.7662	1.8123	0.7662	1.826
0.7672	0.47962	0.7672	0.83775	0.7672	0.8827	0.7672	0.89924	0.7672	0.95696	0.7672	1.00337	0.7672	0.97861		0.7702	0.7164	0.7672	1.515	0.7672	1.544	0.7672	1.49634	0.7672	1.759	0.7672	1.8165	0.7672	1.832
0.7682	0.48156	0.7682	0.84102	0.7682	0.88634	0.7682	0.90258	0.7682	0.96078	0.7682	1.00792	0.7682	0.9828		0.7712	0.71856	0.7682	1.519	0.7682	1.548	0.7682	1.50042	0.7682	1.765	0.7682	1.8249	0.7682	1.838
0.7692	0.48362	0.7692	0.84484	0.7692	0.88998	0.7692	0.90592	0.7692	0.96496	0.7692	1.01228	0.7692	0.98699		0.7722	0.71986	0.7692	1.525	0.7692	1.553	0.7692	1.5045	0.7692	1.772	0.7692	1.83225	0.7692	1.845
0.7702	0.48581	0.7702	0.84812	0.7702	0.89398	0.7702	0.90964	0.7702	0.96933	0.7702	1.01611	0.7702	0.99099		0.7732	0.72317	0.7702	1.531	0.7702	1.559	0.7702	1.5096	0.7702	1.778	0.7702	1.8375	0.7702	1.85
0.7712	0.48736	0.7712	0.85176	0.7712	0.89744	0.7712	0.91409	0.7712	0.9737	0.7712	1.01975	0.7712	0.99536		0.7742	0.72403	0.7712	1.536	0.7712	1.564	0.7712	1.51368	0.7712	1.783	0.7712	1.84275	0.7712	1.855
0.7722	0.4893	0.7722	0.85522	0.7722	0.90126	0.7722	0.91818	0.7722	0.97752	0.7722	1.02393	0.7722	1.00009		0.7752	0.72691	0.7722	1.54	0.7722	1.57	0.7722	1.5198	0.7722	1.788	0.7722	1.848	0.7722	1.86
0.7732	0.49149	0.7732	0.85904	0.7732	0.90527	0.7732	0.9217	0.7732	0.98116	0.7732	1.02866	0.7732	1.00409		0.7762	0.72778	0.7732	1.545	0.7732	1.575	0.7732	1.5249	0.7732	1.793	0.7732	1.8564	0.7732	1.866
0.7742	0.49355	0.7742	0.86268	0.7742	0.90927	0.7742	0.92504	0.7742	0.98535	0.7742	1.03303	0.7742	1.00773		0.7772	0.73138	0.7742	1.551	0.7742	1.58	0.7742	1.53102	0.7742	1.8	0.7742	1.86165	0.7742	1.87
0.7752	0.49549	0.7752	0.86596	0.7752	0.91291	0.7752	0.92894	0.7752	0.98953	0.7752	1.03685	0.7752	1.01156		0.7782	0.73238	0.7752	1.557	0.7752	1.584	0.7752	1.53612	0.7752	1.807	0.7752	1.8669	0.7752	1.876
0.7762	0.49742	0.7762	0.86887	0.7762	0.91619	0.7762	0.93284	0.7762	0.99372	0.7762	1.04086	0.7762	1.01574		0.7792	0.73469	0.7762	1.562	0.7762	1.589	0.7762	1.5402	0.7762	1.811	0.7762	1.87215	0.7762	1.883
0.7772	0.4991	0.7772	0.87269	0.7772	0.91983	0.7772	0.93655	0.7772	0.99772	0.7772	1.04504	0.7772	1.01993		0.7802	0.73627	0.7772	1.566	0.7772	1.595	0.7772	1.54428	0.7772	1.817	0.7772	1.8795	0.7772	1.89
0.7782	0.50142	0.7782	0.87597	0.7782	0.92365	0.7782	0.9399	0.7782	1.00173	0.7782	1.04941	0.7782	1.02393		0.7812	0.73872	0.7782	1.571	0.7782	1.6	0.7782	1.54938	0.7782	1.824	0.7782	1.8858	0.7782	1.896
0.7792	0.50349	0.7792	0.87979	0.7792	0.92747	0.7792	0.94398	0.7792	1.00573	0.7792	1.05305	0.7792	1.02812		0.7822	0.74117	0.7792	1.576	0.7792	1.604	0.7792	1.55448	0.7792	1.83	0.7792	1.89	0.7792	1.901
0.7802	0.50529	0.7802	0.88325	0.7802	0.93093	0.7802	0.94825	0.7802	1.00992	0.7802	1.05687	0.7802	1.03285		0.7832	0.74203	0.7802	1.582	0.7802	1.61	0.7802	1.55856	0.7802	1.835	0.7802	1.89525	0.7802	1.907
0.7812	0.5071	0.7812	0.8867	0.7812	0.93439	0.7812	0.95215	0.7812	1.01356	0.7812	1.06106	0.7812	1.03722		0.7842	0.74534	0.7812	1.586	0.7812	1.616	0.7812	1.56366	0.7812	1.839	0.7812	1.9005	0.7812	1.913
0.7822	0.50981	0.7822	0.89053	0.7822	0.93857	0.7822	0.95549	0.7822	1.01738	0.7822	1.06561	0.7822	1.04068		0.7852	0.7465	0.7822	1.591	0.7822	1.622	0.7822	1.56978	0.7822	1.846	0.7822	1.90785	0.7822	1.918
0.7832	0.51213	0.7832	0.89362	0.7832	0.94294	0.7832	0.95902	0.7832	1.02138	0.7832	1.07016	0.7832	1.04432		0.7862	0.74952	0.7832	1.596	0.7832	1.626	0.7832	1.5759	0.7832	1.853	0.7832	1.91415	0.7832	1.923
0.7842	0.51407	0.7842	0.89653	0.7842	0.94658	0.7842	0.96291	0.7842	1.02575	0.7842	1.07453	0.7842	1.04868		0.7872	0.75024	0.7842	1.602	0.7842	1.63	0.7842	1.57998	0.7842	1.858	0.7842	1.9194	0.7842	1.928
0.7852	0.516	0.7852	0.90017	0.7852	0.95004	0.7852	0.96681	0.7852	1.02994	0.7852	1.07853	0.7852	1.05287		0.7882	0.75312	0.7852	1.607	0.7852	1.635	0.7852	1.58406	0.7852	1.862	0.7852	1.92465	0.7852	1.935
0.7862	0.51781	0.7862	0.90363	0.7862	0.95332	0.7862	0.97071	0.7862	1.03412	0.7862	1.08235	0.7862	1.05687		0.7892	0.75456	0.7862	1.612	0.7862	1.641	0.7862	1.58814	0.7862	1.867	0.7862	1.93095	0.7862	1.942
0.7872	0.51987	0.7872	0.90709	0.7872	0.95714	0.7872	0.97442	0.7872	1.03813	0.7872	1.08636	0.7872	1.06088		0.7902	0.75715	0.7872	1.617	0.7872	1.646	0.7872	1.59324	0.7872	1.875	0.7872	1.9362	0.7872	1.948
0.7882	0.52193	0.7882	0.91055	0.7882	0.96114	0.7882	0.97832	0.7882	1.04195	0.7882	1.09073	0.7882	1.06579		0.7912	0.75888	0.7882	1.622	0.7882	1.651	0.7882	1.59732	0.7882	1.881	0.7882	1.9404	0.7882	1.953
0.7892	0.52413	0.7892	0.91455	0.7892	0.96478	0.7892	0.98204	0.7892	1.04595	0.7892	1.09491	0.7892	1.07034		0.7922	0.7609	0.7892	1.627	0.7892	1.656	0.7892	1.60242	0.7892	1.887	0.7892	1.9467	0.7892	1.958
0.7902	0.52645	0.7902	0.91855	0.7902	0.96824	0.7902	0.98593	0.7902	1.04996	0.7902	1.09873	0.7902	1.07416		0.7932	0.76378	0.7902	1.632	0.7902	1.661	0.7902	1.60752	0.7902	1.892	0.7902	1.95405	0.7902	1.964
0.7912	0.52851	0.7912	0.92183	0.7912	0.97206	0.7912	0.98965	0.7912	1.05378	0.7912	1.10292	0.7912	1.07799		0.7942	0.76464	0.7912	1.637	0.7912	1.666	0.7912	1.61466	0.7912	1.897	0.7912	1.96035	0.7912	1.97
0.7922	0.53058	0.7922	0.92511	0.7922	0.97625	0.7922	0.99336	0.7922	1.05815	0.7922	1.10783	0.7922	1.08235		0.7952	0.76752	0.7922	1.642	0.7922	1.671	0.7922	1.61976	0.7922	1.903	0.7922	1.9656	0.7922	1.975
0.7932	0.53238	0.7932	0.92838	0.7932	0.98007	0.7932	0.99689	0.7932	1.06252	0.7932	1.1122	0.7932	1.08654		0.7962	0.76838	0.7932	1.647	0.7932	1.675	0.7932	1.62282	0.7932	1.91	0.7932	1.9719	0.7932	1.981
0.7942	0.53432	0.7942	0.93202	0.7942	0.98353	0.7942	1.00097	0.7942	1.06634	0.7942	1.11602	0.7942	1.09073		0.7972	0.77184	0.7942	1.652	0.7942	1.681	0.7942	1.6269	0.7942	1.916	0.7942	1.97715	0.7942	1.988
0.7952	0.536	0.7952	0.93548	0.7952	0.98717	0.7952	1.00524	0.7952	1.07089	0.7952	1.11948	0.7952	1.09418		0.7982	0.77256	0.7952	1.658	0.7952	1.687	0.7952	1.632	0.7952	1.921	0.7952	1.98345	0.7952	1.994
0.7962	0.5378	0.7962	0.9393	0.7962	0.99099	0.7962	1.0097	0.7962	1.07526	0.7962	1.12385	0.7962	1.09855		0.7992	0.7753	0.7962	1.663	0.7962	1.692	0.7962	1.63812	0.7962	1.927	0.7962	1.98975	0.7962	1.999
0.7972	0.53999	0.7972	0.94276	0.7972	0.99518	0.7972	1.01397	0.7972	1.07926	0.7972	1.1284	0.7972	1.10328		0.8002	0.77702	0.7972	1.668	0.7972	1.696	0.7972	1.64118	0.7972	1.933	0.7972	1.99605	0.7972	2.004
0.7982	0.54206	0.7982	0.94676	0.7982	0.999	0.7982	1.01768	0.7982	1.08272	0.7982	1.13259	0.7982	1.10802		0.8012	0.77962	0.7982	1.672	0.7982	1.701	0.7982	1.64628	0.7982	1.938	0.7982	2.00025	0.7982	2.01
0.7992	0.54399	0.7992	0.95022	0.7992	1.00282	0.7992	1.02121	0.7992	1.08654	0.7992	1.13659	0.7992	1.11129		0.8022	0.78149	0.7992	1.677	0.7992	1.707	0.7992	1.6524	0.7992	1.944	0.7992	2.00655	0.7992	2.016
0.8002	0.5458	0.8002	0.95332	0.8002	1.00719	0.8002	1.02492	0.8002	1.09073	0.8002	1.14114	0.8002	1.11493		0.8032	0.78264	0.8002	1.683	0.8002	1.712	0.8002	1.65852	0.8002	1.949	0.8002	2.01285	0.8002	2.021
0.8012	0.54773	0.8012	0.95641	0.8012	1.01137	0.8012	1.02882	0.8012	1.09473	0.8012	1.14587	0.8012	1.11912		0.8042	0.78566	0.8012	1.687	0.8012	1.717	0.8012	1.66362	0.8012	1.955	0.8012	2.0181	0.8012	2.026
0.8022	0.54993	0.8022	0.95969	0.8022	1.01465	0.8022	1.03253	0.8022	1.09892	0.8022	1.15024	0.8022	1.12367		0.8052	0.78696	0.8022	1.693	0.8022	1.722	0.8022	1.6677	0.8022	1.961	0.8022	2.02335	0.8022	2.032
0.8032	0.55199	0.8032	0.96314	0.8032	1.01774	0.8032	1.03606	0.8032	1.10347	0.8032	1.1537	0.8032	1.12785		0.8062	0.79027	0.8032	1.699	0.8032	1.728	0.8032	1.67076	0.8032	1.967	0.8032	2.02965	0.8032	2.039
0.8042	0.55393	0.8042	0.9666	0.8042	1.02157	0.8042	1.04033	0.8042	1.10783	0.8042	1.15716	0.8042	1.13168		0.8072	0.7907	0.8042	1.705	0.8042	1.733	0.8042	1.67586	0.8042	1.972	0.8042	2.037	0.8042	2.045
0.8052	0.55612	0.8052	0.97061	0.8052	1.02593	0.8052	1.04497	0.8052	1.11147	0.8052	1.16189	0.8052	1.13623		0.8082	0.79402	0.8052	1.709	0.8052	1.737	0.8052	1.68198	0.8052	1.979	0.8052	2.0412	0.8052	2.05
0.8062	0.55857	0.8062	0.97443	0.8062	1.03012	0.8062	1.04868	0.8062	1.11511	0.8062	1.1668	0.8062	1.14114		0.8092	0.79517	0.8062	1.713	0.8062	1.743	0.8062	1.68606	0.8062	1.985	0.8062	2.0454	0.8062	2.054
0.8072	0.56063	0.8072	0.97825	0.8072	1.03358	0.8072	1.05165	0.8072	1.11948	0.8072	1.17099	0.8072	1.14533		0.8102	0.7979	0.8072	1.719	0.8072	1.749	0.8072	1.69116	0.8072	1.99	0.8072	2.0517	0.8072	2.06
0.8082	0.56257	0.8082	0.98171	0.8082	1.03722	0.8082	1.05536	0.8082	1.12403	0.8082	1.17426	0.8082	1.14915		0.8112	0.7992	0.8082	1.724	0.8082	1.754	0.8082	1.69626	0.8082	1.994	0.8082	2.0601	0.8082	2.065
0.8092	0.56425	0.8092	0.9848	0.8092	1.04159	0.8092	1.05963	0.8092	1.12785	0.8092	1.17863	0.8092	1.15279		0.8122	0.80122	0.8092	1.729	0.8092	1.758	0.8092	1.70136	0.8092	1.999	0.8092	2.0664	0.8092	2.071
0.8102	0.5667	0.8102	0.98808	0.8102	1.04577	0.8102	1.06316	0.8102	1.13131	0.8102	1.183	0.8102	1.15716		0.8132	0.80381	0.8102	1.733	0.8102	1.762	0.8102	1.70544	0.8102	2.005	0.8102	2.0706	0.8102	2.076
0.8112	0.56889	0.8112	0.99154	0.8112	1.04905	0.8112	1.06706	0.8112	1.13532	0.8112	1.18755	0.8112	1.16134		0.8142	0.80496	0.8112	1.739	0.8112	1.767	0.8112	1.70952	0.8112	2.012	0.8112	2.07585	0.8112	2.084
0.8122	0.57095	0.8122	0.99554	0.8122	1.05232	0.8122	1.07151	0.8122	1.14023	0.8122	1.19155	0.8122	1.16535		0.8152	0.80784	0.8122	1.745	0.8122	1.774	0.8122	1.71462	0.8122	2.018	0.8122	2.08215	0.8122	2.091
0.8132	0.57289	0.8132	0.99918	0.8132	1.05615	0.8132	1.07597	0.8132	1.14478	0.8132	1.19556	0.8132	1.16935		0.8162	0.80899	0.8132	1.75	0.8132	1.779	0.8132	1.71972	0.8132	2.024	0.8132	2.08845	0.8132	2.097
0.8142	0.5747	0.8142	1.00227	0.8142	1.0607	0.8142	1.07968	0.8142	1.14897	0.8142	1.19956	0.8142	1.1739		0.8172	0.81245	0.8142	1.754	0.8142	1.783	0.8142	1.72482	0.8142	2.029	0.8142	2.09265	0.8142	2.101
0.8152	0.57676	0.8152	1.00591	0.8152	1.0647	0.8152	1.08321	0.8152	1.15279	0.8152	1.20393	0.8152	1.17881		0.8182	0.81288	0.8152	1.758	0.8152	1.788	0.8152	1.72992	0.8152	2.033	0.8152	2.0979	0.8152	2.106
0.8162	0.57882	0.8162	1.00992	0.8162	1.0687	0.8162	1.08692	0.8162	1.15661	0.8162	1.20812	0.8162	1.18264		0.8192	0.81562	0.8162	1.764	0.8162	1.794	0.8162	1.73502	0.8162	2.038	0.8162	2.1042	0.8162	2.112
0.8172	0.58102	0.8172	1.01356	0.8172	1.07234	0.8172	1.09082	0.8172	1.1608	0.8172	1.21212	0.8172	1.18628		0.8202	0.81677	0.8172	1.77	0.8172	1.799	0.8172	1.74012	0.8172	2.044	0.8172	2.1105	0.8172	2.117
0.8182	0.58295	0.8182	1.01665	0.8182	1.07617	0.8182	1.09416	0.8182	1.1648	0.8182	1.21649	0.8182	1.18973		0.8212	0.81965	0.8182	1.775	0.8182	1.803	0.8182	1.7442	0.8182	2.05	0.8182	2.1168	0.8182	2.122
0.8192	0.58527	0.8192	1.01956	0.8192	1.07981	0.8192	1.09769	0.8192	1.1688	0.8192	1.22067	0.8192	1.1941		0.8222	0.82123	0.8192	1.779	0.8192	1.808	0.8192	1.74828	0.8192	2.055	0.8192	2.1231	0.8192	2.128
0.8202	0.5876	0.8202	1.02284	0.8202	1.08363	0.8202	1.10177	0.8202	1.17299	0.8202	1.22468	0.8202	1.19865		0.8232	0.82296	0.8202	1.784	0.8202	1.813	0.8202	1.75338	0.8202	2.061	0.8202	2.12835	0.8202	2.135
0.8212	0.58992	0.8212	1.02703	0.8212	1.08709	0.8212	1.10679	0.8212	1.17736	0.8212	1.22868	0.8212	1.2032		0.8242	0.82584	0.8212	1.79	0.8212	1.819	0.8212	1.7595	0.8212	2.068	0.8212	2.1336	0.8212	2.14
0.8222	0.59185	0.8222	1.03103	0.8222	1.09073	0.8222	1.11124	0.8222	1.18154	0.8222	1.23269	0.8222	1.20721		0.8252	0.82699	0.8222	1.795	0.8222	1.825	0.8222	1.76562	0.8222	2.074	0.8222	2.13885	0.8222	2.145
0.8232	0.59366	0.8232	1.03449	0.8232	1.09473	0.8232	1.1144	0.8232	1.18555	0.8232	1.23669	0.8232	1.21157		0.8262	0.82987	0.8232	1.799	0.8232	1.83	0.8232	1.77072	0.8232	2.078	0.8232	2.1441	0.8232	2.15
0.8242	0.59534	0.8242	1.03776	0.8242	1.09873	0.8242	1.11755	0.8242	1.18919	0.8242	1.24106	0.8242	1.21576		0.8272	0.8303	0.8242	1.803	0.8242	1.835	0.8242	1.7748	0.8242	2.083	0.8242	2.15145	0.8242	2.156
0.8252	0.5974	0.8252	1.0414	0.8252	1.10292	0.8252	1.12145	0.8252	1.19301	0.8252	1.24543	0.8252	1.21976		0.8282	0.83362	0.8252	1.809	0.8252	1.839	0.8252	1.7799	0.8252	2.089	0.8252	2.1567	0.8252	2.161
0.8262	0.59985	0.8262	1.0445	0.8262	1.10692	0.8262	1.12572	0.8262	1.1972	0.8262	1.24979	0.8262	1.2234		0.8292	0.83477	0.8262	1.815	0.8262	1.844	0.8262	1.785	0.8262	2.096	0.8262	2.163	0.8262	2.165
0.8272	0.60204	0.8272	1.04796	0.8272	1.11056	0.8272	1.12943	0.8272	1.20156	0.8272	1.25434	0.8272	1.22759		0.8302	0.8375	0.8272	1.82	0.8272	1.849	0.8272	1.78908	0.8272	2.101	0.8272	2.1693	0.8272	2.171
0.8282	0.60411	0.8282	1.05178	0.8282	1.1142	0.8282	1.13315	0.8282	1.20611	0.8282	1.25817	0.8282	1.23178		0.8312	0.8388	0.8282	1.824	0.8282	1.854	0.8282	1.79316	0.8282	2.105	0.8282	2.1756	0.8282	2.178
0.8292	0.6063	0.8292	1.05524	0.8292	1.11784	0.8292	1.13723	0.8292	1.20994	0.8292	1.26235	0.8292	1.23614		0.8322	0.84139	0.8292	1.83	0.8292	1.859	0.8292	1.79826	0.8292	2.11	0.8292	2.18085	0.8292	2.185
0.8302	0.60849	0.8302	1.05888	0.8302	1.12185	0.8302	1.14187	0.8302	1.21394	0.8302	1.2669	0.8302	1.24069		0.8332	0.8437	0.8302	1.835	0.8302	1.864	0.8302	1.80438	0.8302	2.117	0.8302	2.1861	0.8302	2.191
0.8312	0.61043	0.8312	1.06215	0.8312	1.12567	0.8312	1.14577	0.8312	1.21794	0.8312	1.27127	0.8312	1.24506		0.8342	0.8447	0.8312	1.84	0.8312	1.87	0.8312	1.8105	0.8312	2.124	0.8312	2.19135	0.8312	2.196
0.8322	0.61275	0.8322	1.06634	0.8322	1.12949	0.8322	1.1493	0.8322	1.22231	0.8322	1.27527	0.8322	1.24943		0.8352	0.84701	0.8322	1.844	0.8322	1.876	0.8322	1.81458	0.8322	2.128	0.8322	2.19765	0.8322	2.201
0.8332	0.61481	0.8332	1.07016	0.8332	1.13404	0.8332	1.15282	0.8332	1.2265	0.8332	1.27891	0.8332	1.25307		0.8362	0.84802	0.8332	1.849	0.8332	1.88	0.8332	1.81866	0.8332	2.133	0.8332	2.20395	0.8332	2.206
0.8342	0.61662	0.8342	1.07362	0.8342	1.13823	0.8342	1.15691	0.8342	1.23032	0.8342	1.2831	0.8342	1.25689		0.8372	0.85147	0.8342	1.853	0.8342	1.884	0.8342	1.82274	0.8342	2.138	0.8342	2.2092	0.8342	2.212
0.8352	0.61843	0.8352	1.07653	0.8352	1.14205	0.8352	1.16118	0.8352	1.23414	0.8352	1.28783	0.8352	1.26108		0.8382	0.85205	0.8352	1.859	0.8352	1.89	0.8352	1.82886	0.8352	2.144	0.8352	2.21445	0.8352	2.217
0.8362	0.62036	0.8362	1.07999	0.8362	1.14551	0.8362	1.16489	0.8362	1.23815	0.8362	1.29256	0.8362	1.26526		0.8392	0.85522	0.8362	1.864	0.8362	1.895	0.8362	1.83294	0.8362	2.15	0.8362	2.2218	0.8362	2.222
0.8372	0.62255	0.8372	1.08417	0.8372	1.14951	0.8372	1.1686	0.8372	1.24251	0.8372	1.2962	0.8372	1.26981		0.8402	0.85637	0.8372	1.87	0.8372	1.899	0.8372	1.836	0.8372	2.155	0.8372	2.2281	0.8372	2.229
0.8382	0.62475	0.8382	1.08763	0.8382	1.1537	0.8382	1.17287	0.8382	1.2467	0.8382	1.30075	0.8382	1.27436		0.8412	0.85925	0.8382	1.874	0.8382	1.905	0.8382	1.8411	0.8382	2.159	0.8382	2.2323	0.8382	2.235
0.8392	0.62668	0.8392	1.09018	0.8392	1.1577	0.8392	1.17696	0.8392	1.25089	0.8392	1.30494	0.8392	1.27873		0.8422	0.86026	0.8392	1.879	0.8392	1.911	0.8392	1.84824	0.8392	2.165	0.8392	2.23755	0.8392	2.24
0.8402	0.62862	0.8402	1.09418	0.8402	1.16116	0.8402	1.18104	0.8402	1.25507	0.8402	1.30913	0.8402	1.28292		0.8432	0.86213	0.8402	1.883	0.8402	1.917	0.8402	1.85334	0.8402	2.171	0.8402	2.24385	0.8402	2.244
0.8412	0.63055	0.8412	1.09819	0.8412	1.16498	0.8412	1.18457	0.8412	1.25944	0.8412	1.31313	0.8412	1.28674		0.8442	0.86472	0.8412	1.889	0.8412	1.921	0.8412	1.8564	0.8412	2.177	0.8412	2.25015	0.8412	2.25
0.8422	0.63313	0.8422	1.10165	0.8422	1.16953	0.8422	1.1881	0.8422	1.26363	0.8422	1.31713	0.8422	1.29074		0.8452	0.86616	0.8422	1.894	0.8422	1.925	0.8422	1.86048	0.8422	2.181	0.8422	2.2554	0.8422	2.256
0.8432	0.63545	0.8432	1.10492	0.8432	1.1739	0.8432	1.19162	0.8432	1.26763	0.8432	1.32168	0.8432	1.29457		0.8462	0.8689	0.8432	1.898	0.8432	1.931	0.8432	1.86558	0.8432	2.185	0.8432	2.2617	0.8432	2.26
0.8442	0.63752	0.8442	1.10856	0.8442	1.17736	0.8442	1.19552	0.8442	1.27163	0.8442	1.32587	0.8442	1.29893		0.8472	0.86947	0.8442	1.905	0.8442	1.936	0.8442	1.87068	0.8442	2.191	0.8442	2.26905	0.8442	2.265
0.8452	0.63945	0.8452	1.1122	0.8452	1.18118	0.8452	1.19961	0.8452	1.27618	0.8452	1.32987	0.8452	1.3033		0.8482	0.87336	0.8452	1.911	0.8452	1.941	0.8452	1.87476	0.8452	2.197	0.8452	2.27535	0.8452	2.272
0.8462	0.6419	0.8462	1.11584	0.8462	1.18482	0.8462	1.20388	0.8462	1.28055	0.8462	1.33388	0.8462	1.30803		0.8492	0.87379	0.8462	1.916	0.8462	1.945	0.8462	1.87986	0.8462	2.203	0.8462	2.27955	0.8462	2.279
0.8472	0.6441	0.8472	1.11966	0.8472	1.18919	0.8472	1.20833	0.8472	1.28456	0.8472	1.33788	0.8472	1.31277		0.8502	0.87653	0.8472	1.919	0.8472	1.95	0.8472	1.88598	0.8472	2.208	0.8472	2.28375	0.8472	2.283
0.8482	0.64616	0.8482	1.12367	0.8482	1.19319	0.8482	1.21241	0.8482	1.28838	0.8482	1.34243	0.8482	1.31732		0.8512	0.87725	0.8482	1.924	0.8482	1.957	0.8482	1.8921	0.8482	2.213	0.8482	2.29005	0.8482	2.287
0.8492	0.64823	0.8492	1.12731	0.8492	1.19665	0.8492	1.21594	0.8492	1.29275	0.8492	1.34662	0.8492	1.32096		0.8522	0.88042	0.8492	1.929	0.8492	1.963	0.8492	1.89618	0.8492	2.219	0.8492	2.29845	0.8492	2.292
0.8502	0.65055	0.8502	1.13149	0.8502	1.20029	0.8502	1.21947	0.8502	1.29748	0.8502	1.35044	0.8502	1.32423		0.8532	0.882	0.8502	1.934	0.8502	1.966	0.8502	1.89924	0.8502	2.225	0.8502	2.30265	0.8502	2.297
0.8512	0.65248	0.8512	1.13532	0.8512	1.20502	0.8512	1.22355	0.8512	1.30166	0.8512	1.35463	0.8512	1.3286		0.8542	0.88344	0.8512	1.939	0.8512	1.97	0.8512	1.90434	0.8512	2.229	0.8512	2.30685	0.8512	2.302
0.8522	0.65455	0.8522	1.13823	0.8522	1.20939	0.8522	1.22708	0.8522	1.3053	0.8522	1.35918	0.8522	1.33315		0.8552	0.88589	0.8522	1.943	0.8522	1.975	0.8522	1.90944	0.8522	2.234	0.8522	2.3142	0.8522	2.306
0.8532	0.65687	0.8532	1.14132	0.8532	1.21267	0.8532	1.23116	0.8532	1.30894	0.8532	1.36445	0.8532	1.33734		0.8562	0.88733	0.8532	1.947	0.8532	1.981	0.8532	1.91556	0.8532	2.24	0.8532	2.32155	0.8532	2.313
0.8542	0.65919	0.8542	1.14496	0.8542	1.21612	0.8542	1.23506	0.8542	1.31349	0.8542	1.36955	0.8542	1.34134		0.8572	0.8905	0.8542	1.953	0.8542	1.985	0.8542	1.91964	0.8542	2.245	0.8542	2.3268	0.8542	2.32
0.8552	0.66138	0.8552	1.14915	0.8552	1.22013	0.8552	1.23989	0.8552	1.31768	0.8552	1.37355	0.8552	1.34571		0.8582	0.8905	0.8552	1.959	0.8552	1.99	0.8552	1.92372	0.8552	2.249	0.8552	2.32995	0.8552	2.326
0.8562	0.66293	0.8562	1.1537	0.8562	1.22431	0.8562	1.24397	0.8562	1.32096	0.8562	1.3781	0.8562	1.35044		0.8592	0.89381	0.8562	1.964	0.8562	1.996	0.8562	1.92882	0.8562	2.255	0.8562	2.3352	0.8562	2.33
0.8572	0.66512	0.8572	1.15716	0.8572	1.22832	0.8572	1.24713	0.8572	1.3246	0.8572	1.38284	0.8572	1.35499		0.8602	0.89482	0.8572	1.969	0.8572	2.002	0.8572	1.93392	0.8572	2.26	0.8572	2.34255	0.8572	2.333
0.8582	0.66758	0.8582	1.16061	0.8582	1.23123	0.8582	1.25047	0.8582	1.32969	0.8582	1.38702	0.8582	1.35881		0.8612	0.89784	0.8582	1.973	0.8582	2.006	0.8582	1.938	0.8582	2.267	0.8582	2.3478	0.8582	2.34
0.8592	0.67003	0.8592	1.16425	0.8592	1.23487	0.8592	1.25474	0.8592	1.33515	0.8592	1.39066	0.8592	1.36227		0.8622	0.8987	0.8592	1.978	0.8592	2.009	0.8592	1.94208	0.8592	2.271	0.8592	2.35305	0.8592	2.346
0.8602	0.67209	0.8602	1.16771	0.8602	1.2396	0.8602	1.25864	0.8602	1.33897	0.8602	1.39467	0.8602	1.36627		0.8632	0.90158	0.8602	1.983	0.8602	2.014	0.8602	1.94718	0.8602	2.274	0.8602	2.3583	0.8602	2.351
0.8612	0.67403	0.8612	1.17172	0.8612	1.24433	0.8612	1.26217	0.8612	1.34189	0.8612	1.3994	0.8612	1.37046		0.8642	0.90346	0.8612	1.987	0.8612	2.02	0.8612	1.95126	0.8612	2.28	0.8612	2.36355	0.8612	2.354
0.8622	0.67622	0.8622	1.17554	0.8622	1.24834	0.8622	1.26588	0.8622	1.34553	0.8622	1.40431	0.8622	1.37483		0.8652	0.90475	0.8622	1.992	0.8622	2.026	0.8622	1.95636	0.8622	2.287	0.8622	2.36985	0.8622	2.36
0.8632	0.67867	0.8632	1.17972	0.8632	1.25161	0.8632	1.27033	0.8632	1.35062	0.8632	1.40868	0.8632	1.37901		0.8662	0.90706	0.8632	1.997	0.8632	2.03	0.8632	1.96248	0.8632	2.293	0.8632	2.37615	0.8632	2.368
0.8642	0.68112	0.8642	1.183	0.8642	1.25507	0.8642	1.27516	0.8642	1.35535	0.8642	1.41232	0.8642	1.3832		0.8672	0.90806	0.8642	2.003	0.8642	2.034	0.8642	1.96758	0.8642	2.296	0.8642	2.3814	0.8642	2.372
0.8652	0.6828	0.8652	1.18664	0.8652	1.25908	0.8652	1.27943	0.8652	1.35863	0.8652	1.41687	0.8652	1.38793		0.8682	0.91138	0.8652	2.008	0.8652	2.038	0.8652	1.97268	0.8652	2.3	0.8652	2.38665	0.8652	2.376
0.8662	0.68486	0.8662	1.18973	0.8662	1.26272	0.8662	1.2824	0.8662	1.36209	0.8662	1.42087	0.8662	1.39266		0.8692	0.91195	0.8662	2.013	0.8662	2.045	0.8662	1.97676	0.8662	2.306	0.8662	2.39295	0.8662	2.38
0.8672	0.68744	0.8672	1.19301	0.8672	1.26672	0.8672	1.28593	0.8672	1.36664	0.8672	1.42506	0.8672	1.39703		0.8702	0.91498	0.8672	2.016	0.8672	2.05	0.8672	1.98084	0.8672	2.312	0.8672	2.39925	0.8672	2.386
0.8682	0.69002	0.8682	1.19701	0.8682	1.27054	0.8682	1.29057	0.8682	1.37173	0.8682	1.42943	0.8682	1.40085		0.8712	0.91584	0.8682	2.021	0.8682	2.055	0.8682	1.98492	0.8682	2.317	0.8682	2.40345	0.8682	2.391
0.8692	0.69157	0.8692	1.20084	0.8692	1.27473	0.8692	1.29465	0.8692	1.37556	0.8692	1.43398	0.8692	1.40431		0.8722	0.91886	0.8692	2.026	0.8692	2.059	0.8692	1.989	0.8692	2.321	0.8692	2.40765	0.8692	2.394
0.8702	0.69389	0.8702	1.20448	0.8702	1.27873	0.8702	1.29818	0.8702	1.3792	0.8702	1.43762	0.8702	1.4085		0.8732	0.91987	0.8702	2.031	0.8702	2.063	0.8702	1.99308	0.8702	2.326	0.8702	2.41395	0.8702	2.4
0.8712	0.69634	0.8712	1.20775	0.8712	1.28237	0.8712	1.30152	0.8712	1.38302	0.8712	1.44162	0.8712	1.41323		0.8742	0.9216	0.8712	2.035	0.8712	2.068	0.8712	1.99818	0.8712	2.332	0.8712	2.4213	0.8712	2.408
0.8722	0.69879	0.8722	1.21176	0.8722	1.28619	0.8722	1.30598	0.8722	1.38684	0.8722	1.44672	0.8722	1.41778		0.8752	0.92405	0.8722	2.04	0.8722	2.073	0.8722	2.00634	0.8722	2.337	0.8722	2.42655	0.8722	2.415
0.8732	0.7006	0.8732	1.21594	0.8732	1.28983	0.8732	1.3108	0.8732	1.39121	0.8732	1.45145	0.8732	1.42197		0.8762	0.92549	0.8732	2.046	0.8732	2.078	0.8732	2.01144	0.8732	2.341	0.8732	2.43075	0.8732	2.419
0.8742	0.70253	0.8742	1.22013	0.8742	1.29347	0.8742	1.31489	0.8742	1.39576	0.8742	1.45545	0.8742	1.42561		0.8772	0.92808	0.8742	2.052	0.8742	2.082	0.8742	2.01348	0.8742	2.346	0.8742	2.43495	0.8742	2.422
0.8752	0.70486	0.8752	1.2234	0.8752	1.2973	0.8752	1.31804	0.8752	1.40067	0.8752	1.45909	0.8752	1.43016		0.8782	0.9288	0.8752	2.057	0.8752	2.087	0.8752	2.01654	0.8752	2.352	0.8752	2.4402	0.8752	2.426
0.8762	0.70705	0.8762	1.22668	0.8762	1.30148	0.8762	1.32157	0.8762	1.40486	0.8762	1.46328	0.8762	1.43471		0.8792	0.93226	0.8762	2.06	0.8762	2.092	0.8762	2.02266	0.8762	2.357	0.8762	2.4465	0.8762	2.433
0.8772	0.70937	0.8772	1.2305	0.8772	1.3053	0.8772	1.32566	0.8772	1.40886	0.8772	1.46856	0.8772	1.4398		0.8802	0.93269	0.8772	2.064	0.8772	2.097	0.8772	2.02776	0.8772	2.362	0.8772	2.45175	0.8772	2.437
0.8782	0.71169	0.8782	1.23432	0.8782	1.30949	0.8782	1.32974	0.8782	1.4125	0.8782	1.47329	0.8782	1.44581		0.8812	0.93571	0.8782	2.069	0.8782	2.102	0.8782	2.03184	0.8782	2.365	0.8782	2.457	0.8782	2.441
0.8792	0.71389	0.8792	1.23778	0.8792	1.31422	0.8792	1.33271	0.8792	1.41651	0.8792	1.47675	0.8792	1.45018		0.8822	0.93629	0.8792	2.075	0.8792	2.106	0.8792	2.0349	0.8792	2.371	0.8792	2.46225	0.8792	2.446
0.8802	0.71608	0.8802	1.24106	0.8802	1.31804	0.8802	1.33661	0.8802	1.42015	0.8802	1.48039	0.8802	1.45545		0.8832	0.93888	0.8802	2.08	0.8802	2.111	0.8802	2.04	0.8802	2.376	0.8802	2.4675	0.8802	2.454
0.8812	0.71827	0.8812	1.24506	0.8812	1.32132	0.8812	1.34125	0.8812	1.42433	0.8812	1.48567	0.8812	1.46037		0.8842	0.94046	0.8812	2.084	0.8812	2.116	0.8812	2.04612	0.8812	2.383	0.8812	2.4738	0.8812	2.46
0.8822	0.72047	0.8822	1.24888	0.8822	1.32478	0.8822	1.34608	0.8822	1.42852	0.8822	1.49131	0.8822	1.46455		0.8852	0.94219	0.8822	2.088	0.8822	2.121	0.8822	2.0502	0.8822	2.388	0.8822	2.47905	0.8822	2.463
0.8832	0.72279	0.8832	1.25234	0.8832	1.32878	0.8832	1.34979	0.8832	1.43343	0.8832	1.49531	0.8832	1.46856		0.8862	0.94493	0.8832	2.093	0.8832	2.126	0.8832	2.05428	0.8832	2.393	0.8832	2.48535	0.8832	2.466
0.8842	0.72472	0.8842	1.25471	0.8842	1.33279	0.8842	1.35332	0.8842	1.43798	0.8842	1.49895	0.8842	1.47311		0.8872	0.94608	0.8842	2.098	0.8842	2.13	0.8842	2.05734	0.8842	2.396	0.8842	2.4885	0.8842	2.472
0.8852	0.72717	0.8852	1.25817	0.8852	1.33679	0.8852	1.35703	0.8852	1.44235	0.8852	1.50296	0.8852	1.47784		0.8882	0.94925	0.8852	2.102	0.8852	2.135	0.8852	2.06244	0.8852	2.4	0.8852	2.49375	0.8852	2.478
0.8862	0.72975	0.8862	1.26235	0.8862	1.34025	0.8862	1.3613	0.8862	1.44544	0.8862	1.50751	0.8862	1.48184		0.8892	0.94896	0.8862	2.106	0.8862	2.14	0.8862	2.06754	0.8862	2.406	0.8862	2.499	0.8862	2.482
0.8872	0.73208	0.8872	1.26581	0.8872	1.34389	0.8872	1.3652	0.8872	1.44927	0.8872	1.51206	0.8872	1.4853		0.8902	0.95213	0.8872	2.111	0.8872	2.144	0.8872	2.07162	0.8872	2.411	0.8872	2.5053	0.8872	2.486
0.8882	0.73388	0.8882	1.2689	0.8882	1.34826	0.8882	1.36854	0.8882	1.45309	0.8882	1.51624	0.8882	1.48931		0.8912	0.95285	0.8882	2.116	0.8882	2.148	0.8882	2.0757	0.8882	2.415	0.8882	2.51055	0.8882	2.491
0.8892	0.73582	0.8892	1.27273	0.8892	1.35262	0.8892	1.37225	0.8892	1.45673	0.8892	1.52025	0.8892	1.49349		0.8922	0.95659	0.8892	2.121	0.8892	2.153	0.8892	2.0808	0.8892	2.42	0.8892	2.5158	0.8892	2.498
0.8902	0.73788	0.8902	1.27709	0.8902	1.3559	0.8902	1.37689	0.8902	1.46073	0.8902	1.52534	0.8902	1.49768		0.8932	0.95702	0.8902	2.126	0.8902	2.158	0.8902	2.0859	0.8902	2.427	0.8902	2.52105	0.8902	2.504
0.8912	0.74007	0.8912	1.28128	0.8912	1.35918	0.8912	1.38098	0.8912	1.46528	0.8912	1.53026	0.8912	1.50186		0.8942	0.95947	0.8912	2.132	0.8912	2.164	0.8912	2.08998	0.8912	2.434	0.8912	2.5263	0.8912	2.507
0.8922	0.7424	0.8922	1.28474	0.8922	1.363	0.8922	1.38469	0.8922	1.47056	0.8922	1.53426	0.8922	1.50605		0.8952	0.96149	0.8922	2.136	0.8922	2.17	0.8922	2.09508	0.8922	2.436	0.8922	2.53155	0.8922	2.51
0.8932	0.74472	0.8932	1.28801	0.8932	1.36718	0.8932	1.38803	0.8932	1.47456	0.8932	1.53772	0.8932	1.5106		0.8962	0.96307	0.8932	2.14	0.8932	2.175	0.8932	2.09916	0.8932	2.439	0.8932	2.5368	0.8932	2.516
0.8942	0.74691	0.8942	1.29147	0.8942	1.37119	0.8942	1.39193	0.8942	1.47802	0.8942	1.54154	0.8942	1.51515		0.8972	0.96523	0.8942	2.144	0.8942	2.18	0.8942	2.10324	0.8942	2.444	0.8942	2.5431	0.8942	2.52
0.8952	0.74923	0.8952	1.29529	0.8952	1.37465	0.8952	1.3962	0.8952	1.48184	0.8952	1.54591	0.8952	1.51879		0.8982	0.96552	0.8952	2.148	0.8952	2.184	0.8952	2.10834	0.8952	2.451	0.8952	2.54835	0.8952	2.526
0.8962	0.75181	0.8962	1.29857	0.8962	1.37847	0.8962	1.39954	0.8962	1.48603	0.8962	1.55064	0.8962	1.52243		0.8992	0.96898	0.8962	2.153	0.8962	2.187	0.8962	2.11344	0.8962	2.456	0.8962	2.55255	0.8962	2.531
0.8972	0.75362	0.8972	1.30148	0.8972	1.38284	0.8972	1.40288	0.8972	1.48985	0.8972	1.55519	0.8972	1.52643		0.9002	0.96941	0.8972	2.158	0.8972	2.192	0.8972	2.1165	0.8972	2.46	0.8972	2.55885	0.8972	2.538
0.8982	0.75555	0.8982	1.3053	0.8982	1.3872	0.8982	1.40734	0.8982	1.49386	0.8982	1.55919	0.8982	1.5308		0.9012	0.97243	0.8982	2.164	0.8982	2.197	0.8982	2.1216	0.8982	2.464	0.8982	2.5662	0.8982	2.543
0.8992	0.75762	0.8992	1.30985	0.8992	1.39048	0.8992	1.41253	0.8992	1.49822	0.8992	1.56302	0.8992	1.53481		0.9022	0.97286	0.8992	2.169	0.8992	2.202	0.8992	2.1267	0.8992	2.469	0.8992	2.57355	0.8992	2.546
0.9002	0.75994	0.9002	1.31349	0.9002	1.39357	0.9002	1.41662	0.9002	1.50296	0.9002	1.56702	0.9002	1.53899		0.9032	0.97661	0.9002	2.173	0.9002	2.206	0.9002	2.13078	0.9002	2.474	0.9002	2.57985	0.9002	2.549
0.9012	0.76175	0.9012	1.31641	0.9012	1.3974	0.9012	1.41977	0.9012	1.50714	0.9012	1.57139	0.9012	1.54318		0.9042	0.97776	0.9012	2.176	0.9012	2.21	0.9012	2.13486	0.9012	2.478	0.9012	2.58405	0.9012	2.555
0.9022	0.76381	0.9022	1.31914	0.9022	1.40195	0.9022	1.42312	0.9022	1.5106	0.9022	1.57576	0.9022	1.54718		0.9052	0.97877	0.9022	2.181	0.9022	2.216	0.9022	2.13894	0.9022	2.482	0.9022	2.59035	0.9022	2.56
0.9032	0.76626	0.9032	1.32296	0.9032	1.4065	0.9032	1.42701	0.9032	1.51388	0.9032	1.58049	0.9032	1.55119		0.9062	0.9805	0.9032	2.187	0.9032	2.221	0.9032	2.14506	0.9032	2.488	0.9032	2.5977	0.9032	2.564
0.9042	0.76884	0.9042	1.32751	0.9042	1.41086	0.9042	1.4311	0.9042	1.51788	0.9042	1.58449	0.9042	1.55519		0.9072	0.98222	0.9042	2.191	0.9042	2.224	0.9042	2.15016	0.9042	2.492	0.9042	2.604	0.9042	2.568
0.9052	0.77039	0.9052	1.33224	0.9052	1.41487	0.9052	1.435	0.9052	1.52207	0.9052	1.5885	0.9052	1.55919		0.9082	0.98554	0.9052	2.194	0.9052	2.228	0.9052	2.1522	0.9052	2.497	0.9052	2.60715	0.9052	2.575
0.9062	0.77219	0.9062	1.33588	0.9062	1.41869	0.9062	1.43871	0.9062	1.52571	0.9062	1.5925	0.9062	1.56283		0.9092	0.98525	0.9062	2.198	0.9062	2.233	0.9062	2.15628	0.9062	2.501	0.9062	2.61135	0.9062	2.582
0.9072	0.77465	0.9072	1.33988	0.9072	1.42215	0.9072	1.44317	0.9072	1.53026	0.9072	1.59687	0.9072	1.5672		0.9102	0.98885	0.9072	2.205	0.9072	2.238	0.9072	2.16342	0.9072	2.506	0.9072	2.61765	0.9072	2.585
0.9082	0.77723	0.9082	1.34352	0.9082	1.42597	0.9082	1.44799	0.9082	1.53535	0.9082	1.60124	0.9082	1.57157		0.9112	0.98928	0.9082	2.211	0.9082	2.243	0.9082	2.16852	0.9082	2.511	0.9082	2.6229	0.9082	2.588
0.9092	0.77955	0.9092	1.34735	0.9092	1.43016	0.9092	1.45133	0.9092	1.54008	0.9092	1.60542	0.9092	1.57667		0.9122	0.99288	0.9092	2.215	0.9092	2.248	0.9092	2.17158	0.9092	2.515	0.9092	2.6271	0.9092	2.592
0.9102	0.78135	0.9102	1.3508	0.9102	1.4338	0.9102	1.4543	0.9102	1.54372	0.9102	1.60943	0.9102	1.5814		0.9132	0.99288	0.9102	2.218	0.9102	2.253	0.9102	2.17362	0.9102	2.52	0.9102	2.6313	0.9102	2.597
0.9112	0.78342	0.9112	1.35426	0.9112	1.43725	0.9112	1.45783	0.9112	1.54664	0.9112	1.61379	0.9112	1.58558		0.9142	0.99504	0.9112	2.222	0.9112	2.258	0.9112	2.1777	0.9112	2.526	0.9112	2.6376	0.9112	2.601
0.9122	0.78561	0.9122	1.35808	0.9122	1.44108	0.9122	1.46266	0.9122	1.55082	0.9122	1.61798	0.9122	1.5885		0.9152	0.99691	0.9122	2.227	0.9122	2.262	0.9122	2.1828	0.9122	2.532	0.9122	2.64495	0.9122	2.605
0.9132	0.78832	0.9132	1.36209	0.9132	1.44563	0.9132	1.46656	0.9132	1.55537	0.9132	1.62162	0.9132	1.59232		0.9162	0.99893	0.9132	2.231	0.9132	2.266	0.9132	2.18892	0.9132	2.536	0.9132	2.64915	0.9132	2.612
0.9142	0.79025	0.9142	1.36573	0.9142	1.45054	0.9142	1.46971	0.9142	1.55919	0.9142	1.62581	0.9142	1.5965		0.9172	1.00138	0.9142	2.235	0.9142	2.27	0.9142	2.193	0.9142	2.538	0.9142	2.6544	0.9142	2.619
0.9152	0.79206	0.9152	1.36937	0.9152	1.45363	0.9152	1.47324	0.9152	1.56229	0.9152	1.63036	0.9152	1.60105		0.9182	1.00181	0.9152	2.24	0.9152	2.274	0.9152	2.19912	0.9152	2.543	0.9152	2.6586	0.9152	2.623
0.9162	0.79438	0.9162	1.37283	0.9162	1.45655	0.9162	1.47807	0.9162	1.56647	0.9162	1.63491	0.9162	1.60506		0.9192	1.00555	0.9162	2.245	0.9162	2.279	0.9162	2.2032	0.9162	2.548	0.9162	2.66385	0.9162	2.626
0.9172	0.7967	0.9172	1.37628	0.9172	1.46055	0.9172	1.48234	0.9172	1.57157	0.9172	1.63873	0.9172	1.60833		0.9202	1.00541	0.9172	2.251	0.9172	2.285	0.9172	2.20728	0.9172	2.553	0.9172	2.6691	0.9172	2.629
0.9182	0.7989	0.9182	1.38011	0.9182	1.46492	0.9182	1.48605	0.9182	1.57648	0.9182	1.64291	0.9182	1.61288		0.9212	1.00872	0.9182	2.255	0.9182	2.29	0.9182	2.21136	0.9182	2.557	0.9182	2.67435	0.9182	2.635
0.9192	0.8007	0.9192	1.38375	0.9192	1.46874	0.9192	1.48939	0.9192	1.57976	0.9192	1.64746	0.9192	1.61762		0.9222	1.00858	0.9192	2.259	0.9192	2.295	0.9192	2.21442	0.9192	2.561	0.9192	2.6796	0.9192	2.64
0.9202	0.80251	0.9202	1.38684	0.9202	1.47165	0.9202	1.4931	0.9202	1.58304	0.9202	1.6522	0.9202	1.62217		0.9232	1.01218	0.9202	2.262	0.9202	2.299	0.9202	2.21748	0.9202	2.566	0.9202	2.68275	0.9202	2.643
0.9212	0.80496	0.9212	1.3903	0.9212	1.47566	0.9212	1.49663	0.9212	1.58704	0.9212	1.65547	0.9212	1.62562		0.9242	1.0129	0.9212	2.268	0.9212	2.303	0.9212	2.22258	0.9212	2.571	0.9212	2.688	0.9212	2.646
0.9222	0.80741	0.9222	1.39448	0.9222	1.48057	0.9222	1.50053	0.9222	1.59159	0.9222	1.65966	0.9222	1.6289		0.9252	1.01477	0.9222	2.272	0.9222	2.307	0.9222	2.22768	0.9222	2.576	0.9222	2.69535	0.9222	2.652
0.9232	0.8096	0.9232	1.39867	0.9232	1.48512	0.9232	1.50424	0.9232	1.59578	0.9232	1.66457	0.9232	1.63327		0.9262	1.01707	0.9232	2.276	0.9232	2.311	0.9232	2.2338	0.9232	2.581	0.9232	2.70165	0.9232	2.66
0.9242	0.81141	0.9242	1.40249	0.9242	1.48803	0.9242	1.50888	0.9242	1.59887	0.9242	1.66894	0.9242	1.63782		0.9272	1.0188	0.9242	2.28	0.9242	2.315	0.9242	2.23788	0.9242	2.585	0.9242	2.7048	0.9242	2.664
0.9252	0.81335	0.9252	1.40577	0.9252	1.49149	0.9252	1.51389	0.9252	1.60306	0.9252	1.67203	0.9252	1.64146		0.9282	1.02154	0.9252	2.284	0.9252	2.32	0.9252	2.24196	0.9252	2.588	0.9252	2.70795	0.9252	2.666
0.9262	0.81554	0.9262	1.40832	0.9262	1.49513	0.9262	1.51779	0.9262	1.60815	0.9262	1.67567	0.9262	1.64492		0.9292	1.02096	0.9262	2.289	0.9262	2.326	0.9262	2.24604	0.9262	2.592	0.9262	2.7132	0.9262	2.67
0.9272	0.81812	0.9272	1.41141	0.9272	1.49932	0.9272	1.52058	0.9272	1.61307	0.9272	1.68059	0.9272	1.64928		0.9302	1.02442	0.9272	2.294	0.9272	2.331	0.9272	2.2491	0.9272	2.597	0.9272	2.7195	0.9272	2.676
0.9282	0.82018	0.9282	1.4156	0.9282	1.50259	0.9282	1.52373	0.9282	1.61598	0.9282	1.68568	0.9282	1.65474		0.9312	1.0247	0.9282	2.298	0.9282	2.334	0.9282	2.25318	0.9282	2.602	0.9282	2.7258	0.9282	2.681
0.9292	0.82276	0.9292	1.41905	0.9292	1.50569	0.9292	1.52782	0.9292	1.61962	0.9292	1.68932	0.9292	1.65893		0.9322	1.0283	0.9292	2.303	0.9292	2.338	0.9292	2.25828	0.9292	2.607	0.9292	2.72895	0.9292	2.684
0.9302	0.82483	0.9302	1.42233	0.9302	1.50969	0.9302	1.53227	0.9302	1.6238	0.9302	1.69224	0.9302	1.66148		0.9332	1.0283	0.9302	2.306	0.9302	2.342	0.9302	2.26236	0.9302	2.61	0.9302	2.7321	0.9302	2.687
0.9312	0.82741	0.9312	1.42706	0.9312	1.51442	0.9312	1.53599	0.9312	1.62835	0.9312	1.69624	0.9312	1.66494		0.9342	1.03162	0.9312	2.31	0.9312	2.346	0.9312	2.26746	0.9312	2.614	0.9312	2.73945	0.9312	2.694
0.9322	0.82986	0.9322	1.43143	0.9322	1.51879	0.9322	1.53951	0.9322	1.63199	0.9322	1.70097	0.9322	1.66949		0.9352	1.03306	0.9322	2.315	0.9322	2.349	0.9322	2.27256	0.9322	2.619	0.9322	2.74575	0.9322	2.7
0.9332	0.83141	0.9332	1.43543	0.9332	1.52261	0.9332	1.5436	0.9332	1.63527	0.9332	1.70625	0.9332	1.67385		0.9362	1.03435	0.9332	2.319	0.9332	2.355	0.9332	2.27562	0.9332	2.625	0.9332	2.74995	0.9332	2.704
0.9342	0.83347	0.9342	1.43835	0.9342	1.52552	0.9342	1.54842	0.9342	1.63964	0.9342	1.71007	0.9342	1.6784		0.9372	1.03579	0.9342	2.324	0.9342	2.361	0.9342	2.2797	0.9342	2.629	0.9342	2.75205	0.9342	2.707
0.9352	0.83592	0.9352	1.4418	0.9352	1.52916	0.9352	1.55251	0.9352	1.64473	0.9352	1.71408	0.9352	1.68186		0.9382	1.03709	0.9352	2.328	0.9352	2.367	0.9352	2.28378	0.9352	2.632	0.9352	2.7573	0.9352	2.71
0.9362	0.8385	0.9362	1.44563	0.9362	1.53299	0.9362	1.55566	0.9362	1.6491	0.9362	1.71808	0.9362	1.68587		0.9392	1.04054	0.9362	2.332	0.9362	2.37	0.9362	2.28786	0.9362	2.637	0.9362	2.76465	0.9362	2.715
0.9372	0.84108	0.9372	1.44945	0.9372	1.53681	0.9372	1.55882	0.9372	1.6522	0.9372	1.72227	0.9372	1.69042		0.9402	1.04054	0.9372	2.336	0.9372	2.373	0.9372	2.29092	0.9372	2.642	0.9372	2.7699	0.9372	2.72
0.9382	0.84327	0.9382	1.45345	0.9382	1.54008	0.9382	1.56216	0.9382	1.65529	0.9382	1.72591	0.9382	1.69442		0.9412	1.04386	0.9382	2.342	0.9382	2.377	0.9382	2.29398	0.9382	2.647	0.9382	2.7741	0.9382	2.724
0.9392	0.84508	0.9392	1.45636	0.9392	1.54409	0.9392	1.56606	0.9392	1.65966	0.9392	1.73027	0.9392	1.69806		0.9422	1.04429	0.9392	2.346	0.9392	2.382	0.9392	2.3001	0.9392	2.65	0.9392	2.7783	0.9392	2.727
0.9402	0.84701	0.9402	1.46	0.9402	1.54846	0.9402	1.57033	0.9402	1.66439	0.9402	1.73428	0.9402	1.70206		0.9432	1.04774	0.9402	2.351	0.9402	2.387	0.9402	2.3052	0.9402	2.654	0.9402	2.78355	0.9402	2.734
0.9412	0.84908	0.9412	1.46455	0.9412	1.55264	0.9412	1.5746	0.9412	1.66821	0.9412	1.73828	0.9412	1.70625		0.9442	1.04774	0.9412	2.355	0.9412	2.39	0.9412	2.30928	0.9412	2.659	0.9412	2.7888	0.9412	2.74
0.9422	0.8514	0.9422	1.4691	0.9422	1.55592	0.9422	1.57905	0.9422	1.67167	0.9422	1.74247	0.9422	1.7108		0.9452	1.0499	0.9422	2.358	0.9422	2.394	0.9422	2.31336	0.9422	2.665	0.9422	2.793	0.9422	2.743
0.9432	0.85321	0.9432	1.47202	0.9432	1.55883	0.9432	1.58369	0.9432	1.67531	0.9432	1.7472	0.9432	1.71426		0.9462	1.05178	0.9432	2.362	0.9432	2.4	0.9432	2.31744	0.9432	2.668	0.9432	2.7972	0.9432	2.745
0.9442	0.85579	0.9442	1.47511	0.9442	1.5632	0.9442	1.58704	0.9442	1.67986	0.9442	1.75193	0.9442	1.71808		0.9472	1.0535	0.9442	2.368	0.9442	2.406	0.9442	2.32152	0.9442	2.671	0.9442	2.80035	0.9442	2.75
0.9452	0.85785	0.9452	1.4793	0.9452	1.56757	0.9452	1.59001	0.9452	1.68423	0.9452	1.75557	0.9452	1.72208		0.9482	1.05566	0.9452	2.372	0.9452	2.41	0.9452	2.32458	0.9452	2.675	0.9452	2.8056	0.9452	2.755
0.9462	0.85979	0.9462	1.48275	0.9462	1.57193	0.9462	1.59335	0.9462	1.68805	0.9462	1.75994	0.9462	1.72609		0.9492	1.05638	0.9462	2.376	0.9462	2.412	0.9462	2.32866	0.9462	2.68	0.9462	2.81085	0.9462	2.758
0.9472	0.86159	0.9472	1.48639	0.9472	1.57485	0.9472	1.59762	0.9472	1.69114	0.9472	1.76431	0.9472	1.73064		0.9502	1.06013	0.9472	2.38	0.9472	2.416	0.9472	2.33274	0.9472	2.685	0.9472	2.8161	0.9472	2.762
0.9482	0.86404	0.9482	1.48894	0.9482	1.5783	0.9482	1.6017	0.9482	1.69497	0.9482	1.76922	0.9482	1.73391		0.9512	1.05984	0.9482	2.385	0.9482	2.42	0.9482	2.33682	0.9482	2.688	0.9482	2.82135	0.9482	2.767
0.9492	0.86688	0.9492	1.49276	0.9492	1.58285	0.9492	1.60597	0.9492	1.69915	0.9492	1.77323	0.9492	1.73755		0.9522	1.06258	0.9492	2.39	0.9492	2.424	0.9492	2.34294	0.9492	2.691	0.9492	2.82555	0.9492	2.774
0.9502	0.86985	0.9502	1.49713	0.9502	1.58759	0.9502	1.61006	0.9502	1.70334	0.9502	1.77759	0.9502	1.74174		0.9532	1.06286	0.9502	2.393	0.9502	2.429	0.9502	2.34804	0.9502	2.696	0.9502	2.8308	0.9502	2.779
0.9512	0.87178	0.9512	1.50077	0.9512	1.59068	0.9512	1.61414	0.9512	1.70752	0.9512	1.78269	0.9512	1.74593		0.9542	1.06618	0.9512	2.396	0.9512	2.434	0.9512	2.3511	0.9512	2.702	0.9512	2.83395	0.9512	2.781
0.9522	0.87359	0.9522	1.50441	0.9522	1.59377	0.9522	1.61767	0.9522	1.71262	0.9522	1.78833	0.9522	1.75029		0.9552	1.06704	0.9522	2.402	0.9522	2.44	0.9522	2.35416	0.9522	2.706	0.9522	2.83815	0.9522	2.783
0.9532	0.87604	0.9532	1.50787	0.9532	1.59723	0.9532	1.62138	0.9532	1.71681	0.9532	1.79197	0.9532	1.75484		0.9562	1.06862	0.9532	2.408	0.9532	2.444	0.9532	2.35824	0.9532	2.71	0.9532	2.84235	0.9532	2.787
0.9542	0.87836	0.9542	1.51115	0.9542	1.6016	0.9542	1.62454	0.9542	1.7199	0.9542	1.79488	0.9542	1.7583		0.9572	1.07078	0.9542	2.412	0.9542	2.447	0.9542	2.36334	0.9542	2.714	0.9542	2.84865	0.9542	2.791
0.9552	0.8812	0.9552	1.51442	0.9552	1.60579	0.9552	1.62806	0.9552	1.72299	0.9552	1.79816	0.9552	1.76231		0.9582	1.07194	0.9552	2.413	0.9552	2.451	0.9552	2.36742	0.9552	2.718	0.9552	2.85495	0.9552	2.795
0.9562	0.88404	0.9562	1.51879	0.9562	1.60906	0.9562	1.63196	0.9562	1.727	0.9562	1.80362	0.9562	1.76667		0.9592	1.07453	0.9562	2.417	0.9562	2.455	0.9562	2.3715	0.9562	2.722	0.9562	2.85915	0.9562	2.799
0.9572	0.88636	0.9572	1.52243	0.9572	1.61252	0.9572	1.63605	0.9572	1.73118	0.9572	1.80908	0.9572	1.77068		0.9602	1.07395	0.9572	2.422	0.9572	2.458	0.9572	2.37762	0.9572	2.726	0.9572	2.8623	0.9572	2.805
0.9582	0.88804	0.9582	1.52589	0.9582	1.61743	0.9582	1.64013	0.9582	1.73573	0.9582	1.81363	0.9582	1.77432		0.9612	1.07712	0.9582	2.428	0.9582	2.462	0.9582	2.38272	0.9582	2.729	0.9582	2.8665	0.9582	2.81
0.9592	0.8901	0.9592	1.52971	0.9592	1.62089	0.9592	1.64477	0.9592	1.73937	0.9592	1.81636	0.9592	1.77796		0.9622	1.07698	0.9592	2.431	0.9592	2.466	0.9592	2.3868	0.9592	2.734	0.9592	2.87175	0.9592	2.815
0.9602	0.89216	0.9602	1.53317	0.9602	1.62417	0.9602	1.64923	0.9602	1.74392	0.9602	1.82	0.9602	1.78178		0.9632	1.08043	0.9602	2.433	0.9602	2.472	0.9602	2.38986	0.9602	2.738	0.9602	2.87595	0.9602	2.817
0.9612	0.89436	0.9612	1.53644	0.9612	1.62726	0.9612	1.65238	0.9612	1.74847	0.9612	1.82546	0.9612	1.78633		0.9642	1.08086	0.9612	2.439	0.9612	2.477	0.9612	2.39496	0.9612	2.744	0.9612	2.8791	0.9612	2.82
0.9622	0.89681	0.9622	1.54008	0.9622	1.63072	0.9622	1.65554	0.9622	1.75193	0.9622	1.83092	0.9622	1.79033		0.9652	1.08389	0.9622	2.445	0.9622	2.481	0.9622	2.39904	0.9622	2.748	0.9622	2.8833	0.9622	2.824
0.9632	0.89849	0.9632	1.54354	0.9632	1.63491	0.9632	1.65906	0.9632	1.75448	0.9632	1.83456	0.9632	1.79379		0.9662	1.08533	0.9632	2.448	0.9632	2.484	0.9632	2.4021	0.9632	2.751	0.9632	2.8896	0.9632	2.83
0.9642	0.90145	0.9642	1.547	0.9642	1.63909	0.9642	1.66259	0.9642	1.75757	0.9642	1.8382	0.9642	1.79834		0.9672	1.08634	0.9642	2.45	0.9642	2.488	0.9642	2.40618	0.9642	2.754	0.9642	2.89485	0.9642	2.835
0.9652	0.90326	0.9652	1.55028	0.9652	1.64291	0.9652	1.66668	0.9652	1.76194	0.9652	1.84184	0.9652	1.80307		0.9682	1.08835	0.9652	2.454	0.9652	2.492	0.9652	2.4123	0.9652	2.758	0.9652	2.9001	0.9652	2.838
0.9662	0.90519	0.9662	1.5541	0.9662	1.6471	0.9662	1.67095	0.9662	1.76704	0.9662	1.84548	0.9662	1.8069		0.9692	1.08893	0.9662	2.459	0.9662	2.496	0.9662	2.41944	0.9662	2.762	0.9662	2.90325	0.9662	2.842
0.9672	0.907	0.9672	1.55774	0.9672	1.65092	0.9672	1.67559	0.9672	1.77122	0.9672	1.84912	0.9672	1.80981		0.9702	1.09282	0.9672	2.463	0.9672	2.5	0.9672	2.4225	0.9672	2.765	0.9672	2.90745	0.9672	2.846
0.9682	0.90906	0.9682	1.56211	0.9682	1.65438	0.9682	1.67986	0.9682	1.77505	0.9682	1.85458	0.9682	1.81363		0.9712	1.09267	0.9682	2.466	0.9682	2.504	0.9682	2.42352	0.9682	2.769	0.9682	2.91165	0.9682	2.85
0.9692	0.91113	0.9692	1.56502	0.9692	1.65766	0.9692	1.68246	0.9692	1.77905	0.9692	1.85822	0.9692	1.81727		0.9722	1.09613	0.9692	2.471	0.9692	2.51	0.9692	2.4276	0.9692	2.774	0.9692	2.91585	0.9692	2.854
0.9702	0.91319	0.9702	1.56829	0.9702	1.66111	0.9702	1.68543	0.9702	1.78269	0.9702	1.86186	0.9702	1.82182		0.9732	1.09598	0.9702	2.476	0.9702	2.514	0.9702	2.4327	0.9702	2.78	0.9702	2.92005	0.9702	2.856
0.9712	0.9159	0.9712	1.57175	0.9712	1.66439	0.9712	1.68877	0.9712	1.78651	0.9712	1.8655	0.9712	1.82728		0.9742	1.09958	0.9712	2.481	0.9712	2.517	0.9712	2.43678	0.9712	2.783	0.9712	2.9253	0.9712	2.859
0.9722	0.91835	0.9722	1.57503	0.9722	1.66803	0.9722	1.69267	0.9722	1.79033	0.9722	1.86914	0.9722	1.83092		0.9752	1.09944	0.9722	2.484	0.9722	2.521	0.9722	2.43984	0.9722	2.786	0.9722	2.92845	0.9722	2.864
0.9732	0.92054	0.9732	1.57885	0.9732	1.67276	0.9732	1.69638	0.9732	1.79361	0.9732	1.8746	0.9732	1.83456		0.9762	1.10146	0.9732	2.486	0.9732	2.524	0.9732	2.44494	0.9732	2.79	0.9732	2.93475	0.9732	2.869
0.9742	0.92222	0.9742	1.58213	0.9742	1.67749	0.9742	1.70065	0.9742	1.79634	0.9742	1.87824	0.9742	1.8382		0.9772	1.10333	0.9742	2.489	0.9742	2.527	0.9742	2.45106	0.9742	2.793	0.9742	2.94	0.9742	2.875
0.9752	0.9239	0.9752	1.58668	0.9752	1.68168	0.9752	1.70529	0.9752	1.80107	0.9752	1.8837	0.9752	1.84184		0.9782	1.10491	0.9752	2.494	0.9752	2.531	0.9752	2.45718	0.9752	2.797	0.9752	2.9463	0.9752	2.88
0.9762	0.92609	0.9762	1.59104	0.9762	1.68477	0.9762	1.7103	0.9762	1.80671	0.9762	1.88734	0.9762	1.8473		0.9792	1.10722	0.9762	2.499	0.9762	2.536	0.9762	2.45922	0.9762	2.801	0.9762	2.9484	0.9762	2.883
0.9772	0.9288	0.9772	1.59432	0.9772	1.68823	0.9772	1.71364	0.9772	1.81145	0.9772	1.89098	0.9772	1.84912		0.9802	1.10765	0.9772	2.504	0.9772	2.543	0.9772	2.46228	0.9772	2.807	0.9772	2.95155	0.9772	2.885
0.9782	0.93112	0.9782	1.59796	0.9782	1.69151	0.9782	1.71568	0.9782	1.81454	0.9782	1.89462	0.9782	1.85276		0.9812	1.11139	0.9782	2.508	0.9782	2.548	0.9782	2.46636	0.9782	2.811	0.9782	2.9568	0.9782	2.889
0.9792	0.93332	0.9792	1.6016	0.9792	1.69551	0.9792	1.71921	0.9792	1.81727	0.9792	1.89826	0.9792	1.85822		0.9822	1.1111	0.9792	2.513	0.9792	2.55	0.9792	2.47248	0.9792	2.815	0.9792	2.9631	0.9792	2.893
0.9802	0.93551	0.9802	1.60506	0.9802	1.69879	0.9802	1.72367	0.9802	1.82	0.9802	1.9019	0.9802	1.86368		0.9832	1.11398	0.9802	2.515	0.9802	2.552	0.9802	2.47656	0.9802	2.817	0.9802	2.9673	0.9802	2.897
0.9812	0.93809	0.9812	1.60943	0.9812	1.70188	0.9812	1.72831	0.9812	1.82546	0.9812	1.90736	0.9812	1.86732		0.9842	1.11384	0.9812	2.518	0.9812	2.557	0.9812	2.47962	0.9812	2.82	0.9812	2.9694	0.9812	2.9
0.9822	0.94054	0.9822	1.6127	0.9822	1.70625	0.9822	1.73128	0.9822	1.8291	0.9822	1.911	0.9822	1.87096		0.9852	1.11715	0.9822	2.523	0.9822	2.562	0.9822	2.48472	0.9822	2.824	0.9822	2.97255	0.9822	2.906
0.9832	0.94273	0.9832	1.61671	0.9832	1.7108	0.9832	1.73462	0.9832	1.83092	0.9832	1.91646	0.9832	1.8746		0.9862	1.11787	0.9832	2.527	0.9832	2.565	0.9832	2.49084	0.9832	2.827	0.9832	2.97885	0.9832	2.91
0.9842	0.9448	0.9842	1.62016	0.9842	1.7148	0.9842	1.73908	0.9842	1.83638	0.9842	1.9201	0.9842	1.87824		0.9872	1.11946	0.9842	2.53	0.9842	2.569	0.9842	2.49594	0.9842	2.831	0.9842	2.98515	0.9842	2.914
0.9852	0.9466	0.9852	1.6249	0.9852	1.7179	0.9852	1.7439	0.9852	1.84184	0.9852	1.92192	0.9852	1.88188		0.9882	1.12205	0.9852	2.533	0.9852	2.574	0.9852	2.49798	0.9852	2.835	0.9852	2.98935	0.9852	2.917
0.9862	0.94854	0.9862	1.62945	0.9862	1.72099	0.9862	1.74724	0.9862	1.84548	0.9862	1.92738	0.9862	1.88552		0.9892	1.12334	0.9862	2.539	0.9862	2.579	0.9862	2.50104	0.9862	2.84	0.9862	2.99145	0.9862	2.919
0.9872	0.9506	0.9872	1.63327	0.9872	1.725	0.9872	1.7504	0.9872	1.84912	0.9872	1.93102	0.9872	1.88916		0.9902	1.12579	0.9872	2.544	0.9872	2.583	0.9872	2.50614	0.9872	2.845	0.9872	2.9946	0.9872	2.924
0.9882	0.95267	0.9882	1.63582	0.9882	1.72864	0.9882	1.75356	0.9882	1.85094	0.9882	1.93648	0.9882	1.8928		0.9912	1.12478	0.9882	2.547	0.9882	2.585	0.9882	2.5092	0.9882	2.849	0.9882	2.9988	0.9882	2.928
0.9892	0.95486	0.9892	1.63909	0.9892	1.73173	0.9892	1.75801	0.9892	1.8564	0.9892	1.94012	0.9892	1.89826		0.9922	1.12824	0.9892	2.549	0.9892	2.589	0.9892	2.51226	0.9892	2.851	0.9892	3.00405	0.9892	2.93
0.9902	0.95692	0.9902	1.64364	0.9902	1.73519	0.9902	1.76172	0.9902	1.86004	0.9902	1.94376	0.9902	1.90372		0.9932	1.12882	0.9902	2.553	0.9902	2.593	0.9902	2.51634	0.9902	2.853	0.9902	3.00825	0.9902	2.934
0.9912	0.95912	0.9912	1.64746	0.9912	1.74028	0.9912	1.76525	0.9912	1.86368	0.9912	1.9474	0.9912	1.90554		0.9942	1.1327	0.9912	2.557	0.9912	2.596	0.9912	2.52348	0.9912	2.857	0.9912	3.0114	0.9912	2.941
0.9922	0.96157	0.9922	1.65056	0.9922	1.7452	0.9922	1.76915	0.9922	1.86732	0.9922	1.95286	0.9922	1.90918		0.9952	1.13227	0.9922	2.562	0.9922	2.599	0.9922	2.53062	0.9922	2.862	0.9922	3.01455	0.9922	2.947
0.9932	0.96363	0.9932	1.65383	0.9932	1.74793	0.9932	1.77286	0.9932	1.87096	0.9932	1.9565	0.9932	1.91282		0.9962	1.13515	0.9932	2.565	0.9932	2.605	0.9932	2.5347	0.9932	2.866	0.9932	3.0198	0.9932	2.951
0.9942	0.96595	0.9942	1.65784	0.9942	1.75011	0.9942	1.77676	0.9942	1.87642	0.9942	1.96014	0.9942	1.91646		0.9972	1.13674	0.9942	2.569	0.9942	2.611	0.9942	2.53572	0.9942	2.869	0.9942	3.02505	0.9942	2.951
0.9952	0.9684	0.9952	1.66202	0.9952	1.75357	0.9952	1.7801	0.9952	1.88006	0.9952	1.96378	0.9952	1.92192		0.9982	1.13774	0.9952	2.574	0.9952	2.615	0.9952	2.53878	0.9952	2.872	0.9952	3.02925	0.9952	2.954
0.9962	0.97073	0.9962	1.66676	0.9962	1.75848	0.9962	1.78307	0.9962	1.8837	0.9962	1.97106	0.9962	1.92374		0.9992	1.13962	0.9962	2.578	0.9962	2.617	0.9962	2.5449	0.9962	2.876	0.9962	3.03345	0.9962	2.959
0.9972	0.97305	0.9972	1.67094	0.9972	1.76231	0.9972	1.78679	0.9972	1.88734	0.9972	1.97652	0.9972	1.92738		1.0002	1.13976	0.9972	2.58	0.9972	2.619	0.9972	2.54898	0.9972	2.881	0.9972	3.03555	0.9972	2.963
0.9982	0.97537	0.9982	1.67367	0.9982	1.76485	0.9982	1.79087	0.9982	1.88916	0.9982	1.98198	0.9982	1.93284		1.0012	1.14365	0.9982	2.584	0.9982	2.624	0.9982	2.55	0.9982	2.883	0.9982	3.0408	0.9982	2.965
0.9992	0.97769	0.9992	1.67658	0.9992	1.76813	0.9992	1.79532	0.9992	1.89462	0.9992	1.98744	0.9992	1.9383		1.0022	1.14293	0.9992	2.588	0.9992	2.628	0.9992	2.55306	0.9992	2.886	0.9992	3.045	0.9992	2.968
1.0002	0.97976	1.0002	1.68041	1.0002	1.77286	1.0002	1.79941	1.0002	1.89826	1.0002	1.99108	1.0002	1.94012		1.0032	1.14638	1.0002	2.592	1.0002	2.63	1.0002	2.55918	1.0002	2.889	1.0002	3.0492	1.0002	2.974
1.0012	0.98234	1.0012	1.68441	1.0012	1.77723	1.0012	1.80312	1.0012	1.9019	1.0012	1.99472	1.0012	1.94376		1.0042	1.14638	1.0012	2.595	1.0012	2.634	1.0012	2.56632	1.0012	2.893	1.0012	3.0534	1.0012	2.98
1.0022	0.98414	1.0022	1.68769	1.0022	1.78069	1.0022	1.80665	1.0022	1.90554	1.0022	1.99836	1.0022	1.9474		1.0052	1.15013	1.0022	2.598	1.0022	2.64	1.0022	2.56938	1.0022	2.898	1.0022	3.0576	1.0022	2.985
1.0032	0.98608	1.0032	1.69133	1.0032	1.78342	1.0032	1.80962	1.0032	1.90918	1.0032	2.00382	1.0032	1.95286		1.0062	1.14998	1.0032	2.602	1.0032	2.645	1.0032	2.57142	1.0032	2.903	1.0032	3.06075	1.0032	2.987
1.0042	0.98879	1.0042	1.6946	1.0042	1.78706	1.0042	1.81352	1.0042	1.91464	1.0042	2.00928	1.0042	1.9565		1.0072	1.15171	1.0042	2.607	1.0042	2.649	1.0042	2.5755	1.0042	2.906	1.0042	3.06495	1.0042	2.99
1.0052	0.99085	1.0052	1.6977	1.0052	1.79088	1.0052	1.81723	1.0052	1.91646	1.0052	2.01292	1.0052	1.96014		1.0082	1.1533	1.0052	2.612	1.0052	2.651	1.0052	2.57856	1.0052	2.907	1.0052	3.06915	1.0052	2.994
1.0062	0.99317	1.0062	1.70115	1.0062	1.79416	1.0062	1.8215	1.0062	1.9201	1.0062	2.01474	1.0062	1.96378		1.0092	1.15502	1.0062	2.615	1.0062	2.654	1.0062	2.5806	1.0062	2.909	1.0062	3.07335	1.0062	2.996
1.0072	0.99524	1.0072	1.70479	1.0072	1.79743	1.0072	1.82521	1.0072	1.92374	1.0072	2.0202	1.0072	1.96742		1.0102	1.15747	1.0072	2.618	1.0072	2.658	1.0072	2.58468	1.0072	2.914	1.0072	3.0765	1.0072	2.999
1.0082	0.99769	1.0082	1.70916	1.0082	1.80125	1.0082	1.83022	1.0082	1.92738	1.0082	2.02566	1.0082	1.97288		1.0112	1.15718	1.0082	2.622	1.0082	2.661	1.0082	2.58876	1.0082	2.918	1.0082	3.08175	1.0082	3.003
1.0092	1.00014	1.0092	1.71298	1.0092	1.80635	1.0092	1.83375	1.0092	1.93284	1.0092	2.0293	1.0092	1.9747		1.0122	1.16122	1.0092	2.626	1.0092	2.664	1.0092	2.5959	1.0092	2.921	1.0092	3.08595	1.0092	3.008
1.0102	1.00233	1.0102	1.71626	1.0102	1.81035	1.0102	1.83709	1.0102	1.93648	1.0102	2.03112	1.0102	1.97834		1.0132	1.16078	1.0102	2.628	1.0102	2.668	1.0102	2.601	1.0102	2.924	1.0102	3.0891	1.0102	3.012
1.0112	1.00452	1.0112	1.71972	1.0112	1.81327	1.0112	1.84081	1.0112	1.9383	1.0112	2.03658	1.0112	1.98016		1.0142	1.16395	1.0112	2.631	1.0112	2.675	1.0112	2.60304	1.0112	2.929	1.0112	3.09225	1.0112	3.014
1.0122	1.00659	1.0122	1.72318	1.0122	1.816	1.0122	1.84489	1.0122	1.94376	1.0122	2.04204	1.0122	1.98562		1.0152	1.16352	1.0122	2.635	1.0122	2.679	1.0122	2.60508	1.0122	2.935	1.0122	3.09645	1.0122	3.017
1.0132	1.0093	1.0132	1.72591	1.0132	1.81891	1.0132	1.84805	1.0132	1.9474	1.0132	2.04568	1.0132	1.99108		1.0162	1.16654	1.0132	2.639	1.0132	2.681	1.0132	2.60814	1.0132	2.937	1.0132	3.10065	1.0132	3.02
1.0142	1.01239	1.0142	1.72936	1.0142	1.82182	1.0142	1.85102	1.0142	1.95104	1.0142	2.04932	1.0142	1.99472		1.0172	1.16755	1.0142	2.643	1.0142	2.683	1.0142	2.61222	1.0142	2.938	1.0142	3.1038	1.0142	3.024
1.0152	1.01471	1.0152	1.73246	1.0152	1.82728	1.0152	1.85473	1.0152	1.95468	1.0152	2.05296	1.0152	1.99836		1.0182	1.16899	1.0152	2.647	1.0152	2.687	1.0152	2.61732	1.0152	2.942	1.0152	3.108	1.0152	3.028
1.0162	1.01639	1.0162	1.73628	1.0162	1.83092	1.0162	1.86011	1.0162	1.95832	1.0162	2.0566	1.0162	2.002		1.0192	1.1713	1.0162	2.651	1.0162	2.692	1.0162	2.6214	1.0162	2.947	1.0162	3.1122	1.0162	3.032
1.0172	1.01833	1.0172	1.7401	1.0172	1.83456	1.0172	1.86383	1.0172	1.96196	1.0172	2.06388	1.0172	2.00564		1.0202	1.17216	1.0172	2.655	1.0172	2.694	1.0172	2.6265	1.0172	2.951	1.0172	3.11745	1.0172	3.035
1.0182	1.02039	1.0182	1.74374	1.0182	1.8382	1.0182	1.86754	1.0182	1.9656	1.0182	2.0657	1.0182	2.00928		1.0212	1.17504	1.0182	2.658	1.0182	2.698	1.0182	2.6316	1.0182	2.953	1.0182	3.12165	1.0182	3.038
1.0192	1.02245	1.0192	1.74684	1.0192	1.84184	1.0192	1.86939	1.0192	1.96924	1.0192	2.06752	1.0192	2.01292		1.0222	1.17432	1.0192	2.661	1.0192	2.703	1.0192	2.63466	1.0192	2.954	1.0192	3.1248	1.0192	3.041
1.0202	1.02491	1.0202	1.75029	1.0202	1.84548	1.0202	1.87311	1.0202	1.97288	1.0202	2.07116	1.0202	2.01656		1.0232	1.17734	1.0202	2.665	1.0202	2.709	1.0202	2.6367	1.0202	2.96	1.0202	3.12795	1.0202	3.046
1.0212	1.0271	1.0212	1.75412	1.0212	1.8473	1.0212	1.87682	1.0212	1.97652	1.0212	2.07662	1.0212	2.0202		1.0242	1.17734	1.0212	2.668	1.0212	2.711	1.0212	2.63976	1.0212	2.967	1.0212	3.1332	1.0212	3.05
1.0222	1.02916	1.0222	1.75757	1.0222	1.85094	1.0222	1.88053	1.0222	1.98198	1.0222	2.08208	1.0222	2.02566		1.0252	1.18109	1.0222	2.671	1.0222	2.712	1.0222	2.64282	1.0222	2.97	1.0222	3.13635	1.0222	3.055
1.0232	1.03148	1.0232	1.76085	1.0232	1.85458	1.0232	1.88425	1.0232	1.98562	1.0232	2.08572	1.0232	2.02748		1.0262	1.18094	1.0232	2.674	1.0232	2.716	1.0232	2.64588	1.0232	2.97	1.0232	3.1395	1.0232	3.056
1.0242	1.03458	1.0242	1.76449	1.0242	1.85822	1.0242	1.88796	1.0242	1.98744	1.0242	2.08936	1.0242	2.03112		1.0272	1.18339	1.0242	2.679	1.0242	2.721	1.0242	2.65098	1.0242	2.973	1.0242	3.14265	1.0242	3.057
1.0252	1.03626	1.0252	1.76831	1.0252	1.86368	1.0252	1.89353	1.0252	1.99108	1.0252	2.09482	1.0252	2.03658		1.0282	1.18469	1.0252	2.684	1.0252	2.724	1.0252	2.65914	1.0252	2.978	1.0252	3.14895	1.0252	3.061
1.0262	1.03819	1.0262	1.77177	1.0262	1.8655	1.0262	1.89724	1.0262	1.99654	1.0262	2.09846	1.0262	2.04022		1.0292	1.18598	1.0262	2.688	1.0262	2.726	1.0262	2.66628	1.0262	2.983	1.0262	3.1542	1.0262	3.066
1.0272	1.04064	1.0272	1.77505	1.0272	1.86914	1.0272	1.8991	1.0272	2.00018	1.0272	2.10028	1.0272	2.04386		1.0302	1.18814	1.0272	2.69	1.0272	2.73	1.0272	2.67036	1.0272	2.985	1.0272	3.1584	1.0272	3.071
1.0282	1.04271	1.0282	1.77796	1.0282	1.87278	1.0282	1.90281	1.0282	2.00382	1.0282	2.10392	1.0282	2.0475		1.0312	1.18829	1.0282	2.693	1.0282	2.737	1.0282	2.67138	1.0282	2.987	1.0282	3.16155	1.0282	3.075
1.0292	1.04516	1.0292	1.78178	1.0292	1.87642	1.0292	1.90652	1.0292	2.00746	1.0292	2.10756	1.0292	2.04932		1.0322	1.1916	1.0292	2.697	1.0292	2.742	1.0292	2.67444	1.0292	2.991	1.0292	3.16365	1.0292	3.077
1.0302	1.04709	1.0302	1.7856	1.0302	1.88006	1.0302	1.91024	1.0302	2.0111	1.0302	2.11302	1.0302	2.05296		1.0332	1.19131	1.0302	2.701	1.0302	2.742	1.0302	2.67852	1.0302	2.994	1.0302	3.1689	1.0302	3.08
1.0312	1.0489	1.0312	1.78906	1.0312	1.8837	1.0312	1.91395	1.0312	2.01656	1.0312	2.11666	1.0312	2.05842		1.0342	1.19434	1.0312	2.704	1.0312	2.744	1.0312	2.68158	1.0312	2.996	1.0312	3.17205	1.0312	3.083
1.0322	1.05109	1.0322	1.79215	1.0322	1.88734	1.0322	1.9158	1.0322	2.01838	1.0322	2.1203	1.0322	2.06388		1.0352	1.19419	1.0322	2.707	1.0322	2.749	1.0322	2.68566	1.0322	2.999	1.0322	3.17625	1.0322	3.086
1.0332	1.05406	1.0332	1.79616	1.0332	1.89098	1.0332	1.92137	1.0332	2.02202	1.0332	2.12576	1.0332	2.06752		1.0362	1.19779	1.0332	2.71	1.0332	2.754	1.0332	2.68974	1.0332	3.003	1.0332	3.18045	1.0332	3.089
1.0342	1.05677	1.0342	1.80016	1.0342	1.89462	1.0342	1.92509	1.0342	2.02566	1.0342	2.1294	1.0342	2.06934		1.0372	1.19822	1.0342	2.714	1.0342	2.757	1.0342	2.69586	1.0342	3.006	1.0342	3.18255	1.0342	3.092
1.0352	1.05845	1.0352	1.80344	1.0352	1.89826	1.0352	1.93066	1.0352	2.0293	1.0352	2.13304	1.0352	2.07298		1.0382	1.19966	1.0352	2.718	1.0352	2.759	1.0352	2.69994	1.0352	3.009	1.0352	3.18675	1.0352	3.097
1.0362	1.06051	1.0362	1.80599	1.0362	1.9019	1.0362	1.93251	1.0362	2.03294	1.0362	2.13668	1.0362	2.07662		1.0392	1.20125	1.0362	2.72	1.0362	2.763	1.0362	2.70198	1.0362	3.011	1.0362	3.192	1.0362	3.1
1.0372	1.0627	1.0372	1.80999	1.0372	1.90554	1.0372	1.93437	1.0372	2.0384	1.0372	2.14032	1.0372	2.08026		1.0402	1.20211	1.0372	2.723	1.0372	2.768	1.0372	2.703	1.0372	3.016	1.0372	3.1962	1.0372	3.104
1.0382	1.06477	1.0382	1.81509	1.0382	1.90918	1.0382	1.93994	1.0382	2.04204	1.0382	2.14396	1.0382	2.0839		1.0412	1.20514	1.0382	2.726	1.0382	2.772	1.0382	2.70708	1.0382	3.02	1.0382	3.1983	1.0382	3.107
1.0392	1.06657	1.0392	1.81836	1.0392	1.91282	1.0392	1.94365	1.0392	2.04568	1.0392	2.1476	1.0392	2.08754		1.0422	1.2047	1.0392	2.73	1.0392	2.774	1.0392	2.71014	1.0392	3.024	1.0392	3.20145	1.0392	3.111
1.0402	1.06915	1.0402	1.82	1.0402	1.91646	1.0402	1.94736	1.0402	2.0475	1.0402	2.15306	1.0402	2.09118		1.0432	1.20845	1.0402	2.734	1.0402	2.776	1.0402	2.71422	1.0402	3.026	1.0402	3.2046	1.0402	3.113
1.0412	1.07186	1.0412	1.82364	1.0412	1.91828	1.0412	1.94922	1.0412	2.05114	1.0412	2.15852	1.0412	2.09664		1.0442	1.20802	1.0412	2.738	1.0412	2.78	1.0412	2.7183	1.0412	3.028	1.0412	3.20985	1.0412	3.114
1.0422	1.07418	1.0422	1.8291	1.0422	1.92192	1.0422	1.95293	1.0422	2.05478	1.0422	2.16034	1.0422	2.10028		1.0452	1.2119	1.0422	2.74	1.0422	2.785	1.0422	2.72442	1.0422	3.031	1.0422	3.213	1.0422	3.117
1.0432	1.07676	1.0432	1.83274	1.0432	1.92556	1.0432	1.95665	1.0432	2.05842	1.0432	2.16398	1.0432	2.10392		1.0462	1.21075	1.0432	2.744	1.0432	2.788	1.0432	2.72952	1.0432	3.035	1.0432	3.2151	1.0432	3.121
1.0442	1.07909	1.0442	1.83638	1.0442	1.9292	1.0442	1.96221	1.0442	2.06206	1.0442	2.16762	1.0442	2.10756		1.0472	1.21334	1.0442	2.748	1.0442	2.789	1.0442	2.73156	1.0442	3.038	1.0442	3.22035	1.0442	3.126
1.0452	1.08141	1.0452	1.8382	1.0452	1.93466	1.0452	1.96407	1.0452	2.0657	1.0452	2.17126	1.0452	2.1112		1.0482	1.21421	1.0452	2.751	1.0452	2.792	1.0452	2.73666	1.0452	3.041	1.0452	3.2277	1.0452	3.131
1.0462	1.08373	1.0462	1.84184	1.0462	1.9383	1.0462	1.96778	1.0462	2.07116	1.0462	2.1749	1.0462	2.11484		1.0492	1.21622	1.0462	2.752	1.0462	2.799	1.0462	2.74074	1.0462	3.044	1.0462	3.22875	1.0462	3.135
1.0472	1.08566	1.0472	1.84548	1.0472	1.94194	1.0472	1.96964	1.0472	2.07662	1.0472	2.17854	1.0472	2.11848		1.0502	1.2181	1.0472	2.756	1.0472	2.803	1.0472	2.74482	1.0472	3.048	1.0472	3.2298	1.0472	3.136
1.0482	1.08837	1.0482	1.84912	1.0482	1.94558	1.0482	1.97335	1.0482	2.07844	1.0482	2.184	1.0482	2.12212		1.0512	1.21824	1.0482	2.759	1.0482	2.807	1.0482	2.74584	1.0482	3.051	1.0482	3.2319	1.0482	3.138
1.0492	1.09057	1.0492	1.85094	1.0492	1.94922	1.0492	1.97892	1.0492	2.08208	1.0492	2.18764	1.0492	2.12758		1.0522	1.22184	1.0492	2.764	1.0492	2.808	1.0492	2.7489	1.0492	3.054	1.0492	3.2382	1.0492	3.143
1.0502	1.09302	1.0502	1.8564	1.0502	1.95104	1.0502	1.98449	1.0502	2.08572	1.0502	2.1931	1.0502	2.13122		1.0532	1.22126	1.0502	2.767	1.0502	2.809	1.0502	2.75706	1.0502	3.057	1.0502	3.24555	1.0502	3.148
1.0512	1.09469	1.0512	1.86004	1.0512	1.95468	1.0512	1.9882	1.0512	2.08936	1.0512	2.19492	1.0512	2.13486		1.0542	1.22458	1.0512	2.77	1.0512	2.812	1.0512	2.7642	1.0512	3.06	1.0512	3.2466	1.0512	3.151
1.0522	1.09624	1.0522	1.8655	1.0522	1.95832	1.0522	1.99192	1.0522	2.093	1.0522	2.19856	1.0522	2.13668		1.0552	1.22371	1.0522	2.772	1.0522	2.817	1.0522	2.7693	1.0522	3.065	1.0522	3.24765	1.0522	3.15
1.0532	1.09869	1.0532	1.86732	1.0532	1.96014	1.0532	1.99377	1.0532	2.09482	1.0532	2.20402	1.0532	2.14032		1.0562	1.22731	1.0532	2.777	1.0532	2.822	1.0532	2.77032	1.0532	3.068	1.0532	3.25395	1.0532	3.151
1.0542	1.10114	1.0542	1.86914	1.0542	1.96378	1.0542	1.99749	1.0542	2.09846	1.0542	2.20766	1.0542	2.14578		1.0572	1.22746	1.0542	2.781	1.0542	2.825	1.0542	2.77338	1.0542	3.07	1.0542	3.25815	1.0542	3.156
1.0552	1.10385	1.0552	1.87278	1.0552	1.96924	1.0552	2.0012	1.0552	2.10392	1.0552	2.2113	1.0552	2.14942		1.0582	1.2299	1.0552	2.783	1.0552	2.829	1.0552	2.77848	1.0552	3.071	1.0552	3.26235	1.0552	3.161
1.0562	1.10553	1.0562	1.87824	1.0562	1.9747	1.0562	2.00491	1.0562	2.10756	1.0562	2.21312	1.0562	2.15306		1.0592	1.23106	1.0562	2.786	1.0562	2.832	1.0562	2.78358	1.0562	3.077	1.0562	3.2634	1.0562	3.165
1.0572	1.10785	1.0572	1.88006	1.0572	1.97652	1.0572	2.00862	1.0572	2.1112	1.0572	2.21858	1.0572	2.15488		1.0602	1.23278	1.0572	2.789	1.0572	2.835	1.0572	2.7846	1.0572	3.081	1.0572	3.26655	1.0572	3.169
1.0582	1.11082	1.0582	1.8837	1.0582	1.97834	1.0582	2.01048	1.0582	2.11302	1.0582	2.22404	1.0582	2.15852		1.0612	1.23523	1.0582	2.792	1.0582	2.837	1.0582	2.78868	1.0582	3.084	1.0582	3.27075	1.0582	3.171
1.0592	1.11327	1.0592	1.88734	1.0592	1.9838	1.0592	2.01419	1.0592	2.11848	1.0592	2.22768	1.0592	2.16398		1.0622	1.23509	1.0592	2.797	1.0592	2.841	1.0592	2.7948	1.0592	3.085	1.0592	3.276	1.0592	3.173
1.0602	1.11508	1.0602	1.89098	1.0602	1.98744	1.0602	2.01976	1.0602	2.1203	1.0602	2.2295	1.0602	2.16944		1.0632	1.23768	1.0602	2.801	1.0602	2.844	1.0602	2.80092	1.0602	3.087	1.0602	3.27915	1.0602	3.177
1.0612	1.11753	1.0612	1.89462	1.0612	1.99108	1.0612	2.02348	1.0612	2.12576	1.0612	2.23132	1.0612	2.17126		1.0642	1.23696	1.0612	2.804	1.0612	2.847	1.0612	2.80398	1.0612	3.092	1.0612	3.28125	1.0612	3.18
1.0622	1.1192	1.0622	1.89644	1.0622	1.9929	1.0622	2.02719	1.0622	2.12758	1.0622	2.23678	1.0622	2.1749		1.0652	1.24099	1.0622	2.808	1.0622	2.85	1.0622	2.80602	1.0622	3.096	1.0622	3.28335	1.0622	3.183
1.0632	1.12088	1.0632	1.90008	1.0632	1.99654	1.0632	2.0309	1.0632	2.13304	1.0632	2.24224	1.0632	2.17854		1.0662	1.24013	1.0632	2.81	1.0632	2.854	1.0632	2.81112	1.0632	3.098	1.0632	3.28965	1.0632	3.183
1.0642	1.12295	1.0642	1.90372	1.0642	2.002	1.0642	2.03276	1.0642	2.13486	1.0642	2.24406	1.0642	2.18218		1.0672	1.24416	1.0642	2.811	1.0642	2.858	1.0642	2.81622	1.0642	3.1	1.0642	3.2928	1.0642	3.187
1.0652	1.12565	1.0652	1.90736	1.0652	2.00564	1.0652	2.03647	1.0652	2.14032	1.0652	2.2477	1.0652	2.184		1.0682	1.24459	1.0652	2.815	1.0652	2.862	1.0652	2.8203	1.0652	3.104	1.0652	3.29595	1.0652	3.193
1.0662	1.12875	1.0662	1.911	1.0662	2.00746	1.0662	2.04018	1.0662	2.14396	1.0662	2.25316	1.0662	2.18946		1.0692	1.24661	1.0662	2.818	1.0662	2.863	1.0662	2.82234	1.0662	3.108	1.0662	3.29805	1.0662	3.198
1.0672	1.1312	1.0672	1.91464	1.0672	2.0111	1.0672	2.0439	1.0672	2.1476	1.0672	2.2568	1.0672	2.1931		1.0702	1.24747	1.0672	2.823	1.0672	2.866	1.0672	2.82438	1.0672	3.11	1.0672	3.3012	1.0672	3.201
1.0682	1.13262	1.0682	1.9201	1.0682	2.01474	1.0682	2.04761	1.0682	2.15124	1.0682	2.26044	1.0682	2.19674		1.0712	1.24805	1.0682	2.826	1.0682	2.869	1.0682	2.82846	1.0682	3.113	1.0682	3.3054	1.0682	3.201
1.0692	1.13456	1.0692	1.92192	1.0692	2.01838	1.0692	2.05318	1.0692	2.15306	1.0692	2.26408	1.0692	2.20038		1.0722	1.25107	1.0692	2.827	1.0692	2.873	1.0692	2.8356	1.0692	3.116	1.0692	3.31065	1.0692	3.203
1.0702	1.13688	1.0702	1.92556	1.0702	2.02202	1.0702	2.05689	1.0702	2.1567	1.0702	2.26772	1.0702	2.2022		1.0732	1.25122	1.0702	2.831	1.0702	2.877	1.0702	2.83968	1.0702	3.121	1.0702	3.3138	1.0702	3.208
1.0712	1.13881	1.0712	1.9292	1.0712	2.02566	1.0712	2.0606	1.0712	2.16216	1.0712	2.27136	1.0712	2.20584		1.0742	1.25424	1.0712	2.836	1.0712	2.88	1.0712	2.84376	1.0712	3.124	1.0712	3.31695	1.0712	3.212
1.0722	1.14049	1.0722	1.93102	1.0722	2.0293	1.0722	2.06246	1.0722	2.16398	1.0722	2.275	1.0722	2.20948		1.0752	1.25352	1.0722	2.839	1.0722	2.882	1.0722	2.84682	1.0722	3.126	1.0722	3.3201	1.0722	3.214
1.0732	1.14255	1.0732	1.93466	1.0732	2.03476	1.0732	2.06617	1.0732	2.16762	1.0732	2.27682	1.0732	2.21312		1.0762	1.25741	1.0732	2.84	1.0732	2.887	1.0732	2.84886	1.0732	3.129	1.0732	3.32325	1.0732	3.215
1.0742	1.14462	1.0742	1.9383	1.0742	2.03658	1.0742	2.06989	1.0742	2.17126	1.0742	2.28046	1.0742	2.21676		1.0772	1.25683	1.0742	2.843	1.0742	2.891	1.0742	2.85192	1.0742	3.132	1.0742	3.3264	1.0742	3.219
1.0752	1.14758	1.0752	1.94194	1.0752	2.04022	1.0752	2.0736	1.0752	2.1749	1.0752	2.28592	1.0752	2.22222		1.0782	1.25971	1.0752	2.845	1.0752	2.893	1.0752	2.856	1.0752	3.135	1.0752	3.32745	1.0752	3.222
1.0762	1.14939	1.0762	1.9474	1.0762	2.04204	1.0762	2.07731	1.0762	2.17854	1.0762	2.29138	1.0762	2.22586		1.0792	1.25986	1.0762	2.848	1.0762	2.894	1.0762	2.8611	1.0762	3.137	1.0762	3.33165	1.0762	3.225
1.0772	1.15094	1.0772	1.95104	1.0772	2.04568	1.0772	2.07917	1.0772	2.18218	1.0772	2.29502	1.0772	2.2295		1.0802	1.26202	1.0772	2.853	1.0772	2.897	1.0772	2.86518	1.0772	3.141	1.0772	3.3348	1.0772	3.227
1.0782	1.15274	1.0782	1.95286	1.0782	2.04932	1.0782	2.08288	1.0782	2.18764	1.0782	2.29684	1.0782	2.23314		1.0812	1.2636	1.0782	2.857	1.0782	2.902	1.0782	2.86926	1.0782	3.144	1.0782	3.34005	1.0782	3.23
1.0792	1.15532	1.0792	1.9565	1.0792	2.05296	1.0792	2.08845	1.0792	2.19128	1.0792	2.30048	1.0792	2.23678		1.0822	1.26389	1.0792	2.86	1.0792	2.906	1.0792	2.87232	1.0792	3.145	1.0792	3.34215	1.0792	3.235
1.0802	1.15739	1.0802	1.96014	1.0802	2.0566	1.0802	2.09216	1.0802	2.1931	1.0802	2.30412	1.0802	2.2386		1.0832	1.2672	1.0802	2.862	1.0802	2.909	1.0802	2.8764	1.0802	3.148	1.0802	3.34635	1.0802	3.238
1.0812	1.15932	1.0812	1.96378	1.0812	2.05842	1.0812	2.09402	1.0812	2.19674	1.0812	2.30776	1.0812	2.24224		1.0842	1.26749	1.0812	2.863	1.0812	2.913	1.0812	2.87844	1.0812	3.152	1.0812	3.3495	1.0812	3.24
1.0822	1.16139	1.0822	1.9656	1.0822	2.06388	1.0822	2.09773	1.0822	2.20038	1.0822	2.31322	1.0822	2.24588		1.0852	1.2708	1.0822	2.867	1.0822	2.917	1.0822	2.8815	1.0822	3.157	1.0822	3.3537	1.0822	3.241
1.0832	1.16474	1.0832	1.97106	1.0832	2.06752	1.0832	2.10144	1.0832	2.2022	1.0832	2.31686	1.0832	2.24952		1.0862	1.26936	1.0832	2.87	1.0832	2.919	1.0832	2.88354	1.0832	3.159	1.0832	3.35685	1.0832	3.246
1.0842	1.16745	1.0842	1.9747	1.0842	2.06934	1.0842	2.10516	1.0842	2.20766	1.0842	2.3205	1.0842	2.25316		1.0872	1.2731	1.0842	2.873	1.0842	2.922	1.0842	2.88762	1.0842	3.16	1.0842	3.36105	1.0842	3.25
1.0852	1.16926	1.0852	1.97834	1.0852	2.07298	1.0852	2.10887	1.0852	2.2113	1.0852	2.32414	1.0852	2.25862		1.0882	1.27267	1.0852	2.875	1.0852	2.924	1.0852	2.8917	1.0852	3.163	1.0852	3.3621	1.0852	3.252
1.0862	1.17132	1.0862	1.98016	1.0862	2.07662	1.0862	2.11258	1.0862	2.21494	1.0862	2.32778	1.0862	2.26226		1.0892	1.27598	1.0862	2.88	1.0862	2.927	1.0862	2.8968	1.0862	3.166	1.0862	3.36525	1.0862	3.252
1.0872	1.17326	1.0872	1.9838	1.0872	2.08026	1.0872	2.1163	1.0872	2.21676	1.0872	2.3296	1.0872	2.2659		1.0902	1.27555	1.0872	2.886	1.0872	2.93	1.0872	2.90292	1.0872	3.17	1.0872	3.3684	1.0872	3.256
1.0882	1.17648	1.0882	1.98744	1.0882	2.0839	1.0882	2.11815	1.0882	2.22222	1.0882	2.33324	1.0882	2.26772		1.0912	1.27757	1.0882	2.888	1.0882	2.935	1.0882	2.90598	1.0882	3.172	1.0882	3.37155	1.0882	3.26
1.0892	1.1788	1.0892	1.99108	1.0892	2.08572	1.0892	2.12187	1.0892	2.22586	1.0892	2.3387	1.0892	2.27136		1.0922	1.28002	1.0892	2.887	1.0892	2.939	1.0892	2.90802	1.0892	3.175	1.0892	3.3747	1.0892	3.262
1.0902	1.18035	1.0902	1.99472	1.0902	2.09118	1.0902	2.12558	1.0902	2.2295	1.0902	2.34234	1.0902	2.275		1.0932	1.2803	1.0902	2.89	1.0902	2.94	1.0902	2.91006	1.0902	3.178	1.0902	3.3789	1.0902	3.264
1.0912	1.18267	1.0912	1.99654	1.0912	2.09482	1.0912	2.12929	1.0912	2.23132	1.0912	2.34598	1.0912	2.27864		1.0942	1.28275	1.0912	2.895	1.0912	2.941	1.0912	2.91414	1.0912	3.182	1.0912	3.3831	1.0912	3.267
1.0922	1.18551	1.0922	2.00018	1.0922	2.09846	1.0922	2.133	1.0922	2.23496	1.0922	2.35144	1.0922	2.28228		1.0952	1.28174	1.0922	2.899	1.0922	2.944	1.0922	2.9172	1.0922	3.182	1.0922	3.3873	1.0922	3.274
1.0932	1.18757	1.0932	2.00564	1.0932	2.10028	1.0932	2.13672	1.0932	2.24042	1.0932	2.3569	1.0932	2.28592		1.0962	1.28606	1.0932	2.901	1.0932	2.947	1.0932	2.92128	1.0932	3.184	1.0932	3.3894	1.0932	3.277
1.0942	1.18912	1.0942	2.00928	1.0942	2.1021	1.0942	2.13857	1.0942	2.24406	1.0942	2.36054	1.0942	2.28956		1.0972	1.2852	1.0942	2.901	1.0942	2.949	1.0942	2.92332	1.0942	3.188	1.0942	3.3915	1.0942	3.277
1.0952	1.19157	1.0952	2.0111	1.0952	2.10756	1.0952	2.14229	1.0952	2.2477	1.0952	2.36236	1.0952	2.2932		1.0982	1.28837	1.0952	2.905	1.0952	2.953	1.0952	2.92536	1.0952	3.194	1.0952	3.3936	1.0952	3.278
1.0962	1.19428	1.0962	2.01474	1.0962	2.1112	1.0962	2.14785	1.0962	2.24952	1.0962	2.366	1.0962	2.29684		1.0992	1.28794	1.0962	2.909	1.0962	2.959	1.0962	2.92944	1.0962	3.195	1.0962	3.3978	1.0962	3.283
1.0972	1.19673	1.0972	2.01838	1.0972	2.11484	1.0972	2.15157	1.0972	2.25316	1.0972	2.37146	1.0972	2.30048		1.1002	1.29125	1.0972	2.912	1.0972	2.964	1.0972	2.93454	1.0972	3.195	1.0972	3.402	1.0972	3.288
1.0982	1.19931	1.0982	2.02202	1.0982	2.11666	1.0982	2.15342	1.0982	2.2568	1.0982	2.3751	1.0982	2.3023		1.1012	1.29182	1.0982	2.915	1.0982	2.967	1.0982	2.93658	1.0982	3.198	1.0982	3.40515	1.0982	3.289
1.0992	1.20112	1.0992	2.02384	1.0992	2.12212	1.0992	2.15528	1.0992	2.26044	1.0992	2.37874	1.0992	2.30776		1.1022	1.29283	1.0992	2.918	1.0992	2.967	1.0992	2.9376	1.0992	3.204	1.0992	3.40725	1.0992	3.29
1.1002	1.20241	1.1002	2.02748	1.1002	2.12576	1.1002	2.15899	1.1002	2.26226	1.1002	2.38238	1.1002	2.30958		1.1032	1.29456	1.1002	2.92	1.1002	2.97	1.1002	2.94066	1.1002	3.208	1.1002	3.4083	1.1002	3.294
1.1012	1.20525	1.1012	2.03112	1.1012	2.12758	1.1012	2.16456	1.1012	2.26772	1.1012	2.38966	1.1012	2.31322		1.1042	1.29514	1.1012	2.923	1.1012	2.975	1.1012	2.94576	1.1012	3.208	1.1012	3.4104	1.1012	3.299
1.1022	1.20796	1.1022	2.03476	1.1022	2.1294	1.1022	2.16828	1.1022	2.27136	1.1022	2.3933	1.1022	2.31868		1.1052	1.2983	1.1022	2.926	1.1022	2.978	1.1022	2.94984	1.1022	3.208	1.1022	3.41355	1.1022	3.302
1.1032	1.21092	1.1032	2.0384	1.1032	2.13304	1.1032	2.17199	1.1032	2.27682	1.1032	2.39512	1.1032	2.32232		1.1062	1.29773	1.1032	2.928	1.1032	2.98	1.1032	2.95188	1.1032	3.211	1.1032	3.4167	1.1032	3.302
1.1042	1.21312	1.1042	2.04022	1.1042	2.13668	1.1042	2.1757	1.1042	2.27864	1.1042	2.39876	1.1042	2.32596		1.1072	1.30176	1.1042	2.932	1.1042	2.98	1.1042	2.95494	1.1042	3.217	1.1042	3.41985	1.1042	3.303
1.1052	1.21479	1.1052	2.04386	1.1052	2.14214	1.1052	2.17941	1.1052	2.28046	1.1052	2.4024	1.1052	2.32778		1.1082	1.3009	1.1052	2.934	1.1052	2.984	1.1052	2.96106	1.1052	3.219	1.1052	3.42405	1.1052	3.305
1.1062	1.21673	1.1062	2.0475	1.1062	2.14578	1.1062	2.18127	1.1062	2.2841	1.1062	2.40786	1.1062	2.33142		1.1092	1.30406	1.1062	2.936	1.1062	2.99	1.1062	2.96412	1.1062	3.22	1.1062	3.4293	1.1062	3.31
1.1072	1.21853	1.1072	2.05114	1.1072	2.14942	1.1072	2.18498	1.1072	2.28956	1.1072	2.4115	1.1072	2.33506		1.1102	1.30334	1.1072	2.941	1.1072	2.994	1.1072	2.96514	1.1072	3.221	1.1072	3.4335	1.1072	3.316
1.1082	1.22099	1.1082	2.05296	1.1082	2.15306	1.1082	2.1887	1.1082	2.2932	1.1082	2.41514	1.1082	2.3387		1.1112	1.30579	1.1082	2.946	1.1082	2.994	1.1082	2.96616	1.1082	3.225	1.1082	3.43665	1.1082	3.32
1.1092	1.22305	1.1092	2.0566	1.1092	2.15488	1.1092	2.19055	1.1092	2.29502	1.1092	2.4206	1.1092	2.34234		1.1122	1.30766	1.1092	2.949	1.1092	2.997	1.1092	2.97024	1.1092	3.229	1.1092	3.43875	1.1092	3.321
1.1102	1.22537	1.1102	2.06024	1.1102	2.15852	1.1102	2.19426	1.1102	2.29866	1.1102	2.42424	1.1102	2.34416		1.1132	1.30882	1.1102	2.949	1.1102	3.001	1.1102	2.97432	1.1102	3.231	1.1102	3.4419	1.1102	3.321
1.1112	1.22731	1.1112	2.0657	1.1112	2.16034	1.1112	2.19983	1.1112	2.30412	1.1112	2.42606	1.1112	2.3478		1.1142	1.31069	1.1112	2.95	1.1112	3.003	1.1112	2.97942	1.1112	3.232	1.1112	3.44295	1.1112	3.325
1.1122	1.22976	1.1122	2.06934	1.1122	2.16398	1.1122	2.20355	1.1122	2.30776	1.1122	2.42788	1.1122	2.35326		1.1152	1.3104	1.1122	2.954	1.1122	3.004	1.1122	2.9835	1.1122	3.236	1.1122	3.44505	1.1122	3.327
1.1132	1.23247	1.1132	2.07116	1.1132	2.16762	1.1132	2.20726	1.1132	2.30958	1.1132	2.43334	1.1132	2.35872		1.1162	1.31486	1.1132	2.958	1.1132	3.007	1.1132	2.98758	1.1132	3.239	1.1132	3.45135	1.1132	3.328
1.1142	1.23363	1.1142	2.0748	1.1142	2.17126	1.1142	2.20912	1.1142	2.3114	1.1142	2.43698	1.1142	2.36054		1.1172	1.31371	1.1142	2.961	1.1142	3.013	1.1142	2.98962	1.1142	3.241	1.1142	3.4545	1.1142	3.33
1.1152	1.23505	1.1152	2.08026	1.1152	2.17672	1.1152	2.21283	1.1152	2.31322	1.1152	2.44062	1.1152	2.36236		1.1182	1.31688	1.1152	2.961	1.1152	3.017	1.1152	2.99166	1.1152	3.243	1.1152	3.4566	1.1152	3.334
1.1162	1.2375	1.1162	2.08208	1.1162	2.18036	1.1162	2.21654	1.1162	2.31868	1.1162	2.44426	1.1162	2.366		1.1192	1.31558	1.1162	2.964	1.1162	3.019	1.1162	2.99472	1.1162	3.247	1.1162	3.45975	1.1162	3.341
1.1172	1.23995	1.1172	2.0839	1.1172	2.18218	1.1172	2.22025	1.1172	2.32414	1.1172	2.4479	1.1172	2.36964		1.1202	1.31918	1.1172	2.968	1.1172	3.02	1.1172	2.99778	1.1172	3.249	1.1172	3.46395	1.1172	3.346
1.1182	1.24188	1.1182	2.08572	1.1182	2.184	1.1182	2.22211	1.1182	2.3296	1.1182	2.45336	1.1182	2.3751		1.1212	1.31947	1.1182	2.974	1.1182	3.02	1.1182	3.00084	1.1182	3.251	1.1182	3.46815	1.1182	3.346
1.1192	1.24343	1.1192	2.08936	1.1192	2.18764	1.1192	2.22768	1.1192	2.33142	1.1192	2.457	1.1192	2.37874		1.1222	1.32106	1.1192	2.977	1.1192	3.023	1.1192	3.00288	1.1192	3.255	1.1192	3.47025	1.1192	3.345
1.1202	1.2455	1.1202	2.093	1.1202	2.19128	1.1202	2.23139	1.1202	2.33506	1.1202	2.45882	1.1202	2.38056		1.1232	1.32293	1.1202	2.978	1.1202	3.026	1.1202	3.009	1.1202	3.259	1.1202	3.4734	1.1202	3.347
1.1212	1.24859	1.1212	2.09846	1.1212	2.1931	1.1212	2.23511	1.1212	2.33688	1.1212	2.46064	1.1212	2.38238		1.1242	1.32365	1.1212	2.979	1.1212	3.031	1.1212	3.01512	1.1212	3.26	1.1212	3.4755	1.1212	3.351
1.1222	1.25066	1.1222	2.10028	1.1222	2.19674	1.1222	2.23696	1.1222	2.34052	1.1222	2.46428	1.1222	2.38602		1.1252	1.3261	1.1222	2.983	1.1222	3.035	1.1222	3.01716	1.1222	3.261	1.1222	3.4797	1.1222	3.353
1.1232	1.25285	1.1232	2.10392	1.1232	2.20038	1.1232	2.24067	1.1232	2.34416	1.1232	2.46974	1.1232	2.38966		1.1262	1.3248	1.1232	2.986	1.1232	3.038	1.1232	3.01716	1.1232	3.263	1.1232	3.4818	1.1232	3.354
1.1242	1.25543	1.1242	2.10574	1.1242	2.20584	1.1242	2.24253	1.1242	2.34598	1.1242	2.47338	1.1242	2.3933		1.1272	1.32883	1.1242	2.988	1.1242	3.042	1.1242	3.02022	1.1242	3.267	1.1242	3.48285	1.1242	3.356
1.1252	1.25788	1.1252	2.10938	1.1252	2.20948	1.1252	2.2481	1.1252	2.3478	1.1252	2.47884	1.1252	2.39876		1.1282	1.32826	1.1252	2.992	1.1252	3.044	1.1252	3.0243	1.1252	3.272	1.1252	3.48705	1.1252	3.362
1.1262	1.26007	1.1262	2.11302	1.1262	2.2113	1.1262	2.25181	1.1262	2.35326	1.1262	2.4843	1.1262	2.4024		1.1292	1.33214	1.1262	2.995	1.1262	3.045	1.1262	3.02838	1.1262	3.273	1.1262	3.4923	1.1262	3.367
1.1272	1.26188	1.1272	2.11484	1.1272	2.21494	1.1272	2.25367	1.1272	2.35872	1.1272	2.48794	1.1272	2.40422		1.1302	1.33099	1.1272	2.997	1.1272	3.044	1.1272	3.03042	1.1272	3.273	1.1272	3.4944	1.1272	3.369
1.1282	1.2642	1.1282	2.11848	1.1282	2.21676	1.1282	2.25738	1.1282	2.36236	1.1282	2.49158	1.1282	2.40604		1.1312	1.33416	1.1282	2.999	1.1282	3.048	1.1282	3.03144	1.1282	3.276	1.1282	3.4965	1.1282	3.369
1.1292	1.26639	1.1292	2.12212	1.1292	2.2204	1.1292	2.2611	1.1292	2.36418	1.1292	2.4934	1.1292	2.4115		1.1322	1.33517	1.1292	3.002	1.1292	3.053	1.1292	3.03552	1.1292	3.28	1.1292	3.4986	1.1292	3.373
1.1302	1.26833	1.1302	2.12758	1.1302	2.22222	1.1302	2.26666	1.1302	2.366	1.1302	2.49704	1.1302	2.41514		1.1332	1.33661	1.1302	3.006	1.1302	3.057	1.1302	3.04062	1.1302	3.283	1.1302	3.5028	1.1302	3.377
1.1312	1.27052	1.1312	2.13122	1.1312	2.22768	1.1312	2.26852	1.1312	2.36964	1.1312	2.50068	1.1312	2.41696		1.1342	1.3379	1.1312	3.008	1.1312	3.06	1.1312	3.04572	1.1312	3.286	1.1312	3.5049	1.1312	3.378
1.1322	1.27297	1.1322	2.13486	1.1322	2.23132	1.1322	2.27038	1.1322	2.37328	1.1322	2.50432	1.1322	2.41878		1.1352	1.33762	1.1322	3.008	1.1322	3.063	1.1322	3.04674	1.1322	3.287	1.1322	3.50805	1.1322	3.377
1.1332	1.27529	1.1332	2.13668	1.1332	2.23678	1.1332	2.27409	1.1332	2.37692	1.1332	2.50796	1.1332	2.42424		1.1362	1.3415	1.1332	3.011	1.1332	3.066	1.1332	3.04776	1.1332	3.288	1.1332	3.51015	1.1332	3.381
1.1342	1.27826	1.1342	2.1385	1.1342	2.2386	1.1342	2.2778	1.1342	2.38056	1.1342	2.51342	1.1342	2.42788		1.1372	1.34078	1.1342	3.016	1.1342	3.068	1.1342	3.05184	1.1342	3.291	1.1342	3.51645	1.1342	3.387
1.1352	1.28033	1.1352	2.14214	1.1352	2.24224	1.1352	2.28152	1.1352	2.38602	1.1352	2.51706	1.1352	2.43152		1.1382	1.34381	1.1352	3.02	1.1352	3.068	1.1352	3.0549	1.1352	3.295	1.1352	3.51855	1.1352	3.39
1.1362	1.28174	1.1362	2.14578	1.1362	2.24406	1.1362	2.28337	1.1362	2.38784	1.1362	2.5207	1.1362	2.43516		1.1392	1.34323	1.1362	3.021	1.1362	3.07	1.1362	3.05796	1.1362	3.298	1.1362	3.5196	1.1362	3.391
1.1372	1.28303	1.1372	2.14942	1.1372	2.2477	1.1372	2.28708	1.1372	2.39148	1.1372	2.52252	1.1372	2.43698		1.1402	1.34741	1.1372	3.021	1.1372	3.074	1.1372	3.06102	1.1372	3.301	1.1372	3.52065	1.1372	3.392
1.1382	1.286	1.1382	2.15306	1.1382	2.24952	1.1382	2.29265	1.1382	2.3933	1.1382	2.52616	1.1382	2.44062		1.1412	1.34712	1.1382	3.025	1.1382	3.079	1.1382	3.06408	1.1382	3.302	1.1382	3.5238	1.1382	3.394
1.1392	1.28871	1.1392	2.1567	1.1392	2.25316	1.1392	2.29637	1.1392	2.39694	1.1392	2.53162	1.1392	2.44426		1.1422	1.34827	1.1392	3.03	1.1392	3.081	1.1392	3.06714	1.1392	3.304	1.1392	3.528	1.1392	3.397
1.1402	1.29	1.1402	2.16034	1.1402	2.2568	1.1402	2.30008	1.1402	2.40058	1.1402	2.53526	1.1402	2.4479		1.1432	1.34942	1.1402	3.032	1.1402	3.084	1.1402	3.0702	1.1402	3.308	1.1402	3.5322	1.1402	3.4
1.1412	1.29258	1.1412	2.16216	1.1412	2.26226	1.1412	2.30194	1.1412	2.4024	1.1412	2.5389	1.1412	2.45336		1.1442	1.35115	1.1412	3.032	1.1412	3.088	1.1412	3.07224	1.1412	3.312	1.1412	3.53535	1.1412	3.401
1.1422	1.29387	1.1422	2.1658	1.1422	2.2659	1.1422	2.30565	1.1422	2.40604	1.1422	2.54254	1.1422	2.457		1.1452	1.3536	1.1422	3.035	1.1422	3.09	1.1422	3.07734	1.1422	3.314	1.1422	3.53745	1.1422	3.405
1.1432	1.29645	1.1432	2.16944	1.1432	2.26772	1.1432	2.30936	1.1432	2.4115	1.1432	2.548	1.1432	2.45882		1.1462	1.35274	1.1432	3.042	1.1432	3.091	1.1432	3.0804	1.1432	3.313	1.1432	3.5406	1.1432	3.409
1.1442	1.29903	1.1442	2.1749	1.1442	2.26954	1.1442	2.31307	1.1442	2.41696	1.1442	2.55164	1.1442	2.46246		1.1472	1.35648	1.1442	3.044	1.1442	3.092	1.1442	3.08346	1.1442	3.316	1.1442	3.54375	1.1442	3.412
1.1452	1.30161	1.1452	2.17672	1.1452	2.27318	1.1452	2.31679	1.1452	2.41878	1.1452	2.55346	1.1452	2.4661		1.1482	1.35605	1.1452	3.045	1.1452	3.094	1.1452	3.08652	1.1452	3.321	1.1452	3.54795	1.1452	3.414
1.1462	1.3029	1.1462	2.17854	1.1462	2.27682	1.1462	2.31864	1.1462	2.4206	1.1462	2.55528	1.1462	2.46974		1.1492	1.35922	1.1462	3.046	1.1462	3.096	1.1462	3.08958	1.1462	3.326	1.1462	3.54795	1.1462	3.414
1.1472	1.30548	1.1472	2.18218	1.1472	2.28046	1.1472	2.32236	1.1472	2.42424	1.1472	2.56074	1.1472	2.47338		1.1502	1.35835	1.1472	3.05	1.1472	3.1	1.1472	3.09264	1.1472	3.325	1.1472	3.549	1.1472	3.415
1.1482	1.30677	1.1482	2.18582	1.1482	2.2841	1.1482	2.32607	1.1482	2.42788	1.1482	2.5662	1.1482	2.4752		1.1512	1.3608	1.1482	3.054	1.1482	3.107	1.1482	3.09672	1.1482	3.326	1.1482	3.55215	1.1482	3.417
1.1492	1.30935	1.1492	2.18946	1.1492	2.28774	1.1492	2.32978	1.1492	2.4297	1.1492	2.56984	1.1492	2.47884		1.1522	1.3621	1.1492	3.057	1.1492	3.111	1.1492	3.1008	1.1492	3.33	1.1492	3.5574	1.1492	3.421
1.1502	1.31193	1.1502	2.19128	1.1502	2.29138	1.1502	2.33349	1.1502	2.43334	1.1502	2.57166	1.1502	2.4843		1.1532	1.36354	1.1502	3.059	1.1502	3.112	1.1502	3.10284	1.1502	3.336	1.1502	3.56055	1.1502	3.424
1.1512	1.31451	1.1512	2.1931	1.1512	2.29502	1.1512	2.33535	1.1512	2.43698	1.1512	2.5753	1.1512	2.48794		1.1542	1.36483	1.1512	3.061	1.1512	3.111	1.1512	3.1059	1.1512	3.336	1.1512	3.56265	1.1512	3.428
1.1522	1.3158	1.1522	2.19674	1.1522	2.29684	1.1522	2.33906	1.1522	2.44244	1.1522	2.57894	1.1522	2.48794		1.1552	1.36526	1.1522	3.065	1.1522	3.114	1.1522	3.10794	1.1522	3.335	1.1522	3.56475	1.1522	3.432
1.1532	1.31967	1.1532	2.20038	1.1532	2.30048	1.1532	2.34092	1.1532	2.44608	1.1532	2.5844	1.1532	2.49158		1.1562	1.36915	1.1532	3.066	1.1532	3.118	1.1532	3.11202	1.1532	3.338	1.1532	3.5679	1.1532	3.435
1.1542	1.32096	1.1542	2.20402	1.1542	2.3023	1.1542	2.34463	1.1542	2.44608	1.1542	2.58622	1.1542	2.49522		1.1572	1.36786	1.1542	3.066	1.1542	3.121	1.1542	3.11508	1.1542	3.344	1.1542	3.57105	1.1542	3.436
1.1552	1.32354	1.1552	2.20766	1.1552	2.30594	1.1552	2.34835	1.1552	2.4479	1.1552	2.58804	1.1552	2.5025		1.1582	1.37045	1.1552	3.068	1.1552	3.122	1.1552	3.1161	1.1552	3.347	1.1552	3.57105	1.1552	3.436
1.1562	1.32483	1.1562	2.20948	1.1562	2.30958	1.1562	2.3502	1.1562	2.45336	1.1562	2.58986	1.1562	2.50432		1.1592	1.3693	1.1562	3.07	1.1562	3.123	1.1562	3.11814	1.1562	3.347	1.1562	3.5742	1.1562	3.438
1.1572	1.32741	1.1572	2.21494	1.1572	2.31322	1.1572	2.35577	1.1572	2.45882	1.1572	2.59532	1.1572	2.50432		1.1602	1.37362	1.1572	3.075	1.1572	3.128	1.1572	3.12222	1.1572	3.348	1.1572	3.5784	1.1572	3.44
1.1582	1.32999	1.1582	2.21676	1.1582	2.31686	1.1582	2.35948	1.1582	2.46246	1.1582	2.59896	1.1582	2.50796		1.1612	1.37333	1.1582	3.08	1.1582	3.133	1.1582	3.12732	1.1582	3.352	1.1582	3.5826	1.1582	3.443
1.1592	1.33128	1.1592	2.2204	1.1592	2.3205	1.1592	2.3632	1.1592	2.46246	1.1592	2.6026	1.1592	2.51342		1.1622	1.37549	1.1592	3.083	1.1592	3.137	1.1592	3.12936	1.1592	3.356	1.1592	3.5847	1.1592	3.446
1.1602	1.33386	1.1602	2.22222	1.1602	2.32232	1.1602	2.36505	1.1602	2.4661	1.1602	2.60442	1.1602	2.51706		1.1632	1.3765	1.1602	3.085	1.1602	3.136	1.1602	3.13038	1.1602	3.356	1.1602	3.58785	1.1602	3.449
1.1612	1.33515	1.1612	2.22404	1.1612	2.32414	1.1612	2.36691	1.1612	2.47156	1.1612	2.60806	1.1612	2.51888		1.1642	1.37808	1.1612	3.086	1.1612	3.138	1.1612	3.13344	1.1612	3.356	1.1612	3.58995	1.1612	3.452
1.1622	1.33773	1.1622	2.22768	1.1622	2.32778	1.1622	2.37062	1.1622	2.4752	1.1622	2.6117	1.1622	2.5207		1.1652	1.38024	1.1622	3.088	1.1622	3.143	1.1622	3.13854	1.1622	3.359	1.1622	3.5931	1.1622	3.453
1.1632	1.34031	1.1632	2.23314	1.1632	2.33142	1.1632	2.37434	1.1632	2.47702	1.1632	2.61534	1.1632	2.52616		1.1662	1.37894	1.1632	3.09	1.1632	3.147	1.1632	3.13956	1.1632	3.365	1.1632	3.59415	1.1632	3.454
1.1642	1.34289	1.1642	2.2386	1.1642	2.33506	1.1642	2.37805	1.1642	2.47884	1.1642	2.61898	1.1642	2.5298		1.1672	1.38269	1.1642	3.091	1.1642	3.147	1.1642	3.1416	1.1642	3.366	1.1642	3.59625	1.1642	3.455
1.1652	1.34418	1.1652	2.24224	1.1652	2.3387	1.1652	2.38176	1.1652	2.48248	1.1652	2.62262	1.1652	2.53344		1.1682	1.38226	1.1652	3.093	1.1652	3.147	1.1652	3.14466	1.1652	3.366	1.1652	3.59835	1.1652	3.459
1.1662	1.34676	1.1662	2.24406	1.1662	2.34234	1.1662	2.38547	1.1662	2.48612	1.1662	2.62626	1.1662	2.53344		1.1692	1.38629	1.1662	3.098	1.1662	3.151	1.1662	3.14976	1.1662	3.368	1.1662	3.60255	1.1662	3.462
1.1672	1.34805	1.1672	2.24588	1.1672	2.34598	1.1672	2.38733	1.1672	2.48976	1.1672	2.62808	1.1672	2.53708		1.1702	1.38485	1.1672	3.103	1.1672	3.156	1.1672	3.1518	1.1672	3.371	1.1672	3.6078	1.1672	3.466
1.1682	1.35063	1.1682	2.24952	1.1682	2.3478	1.1682	2.39104	1.1682	2.49158	1.1682	2.63172	1.1682	2.54436		1.1712	1.38802	1.1682	3.106	1.1682	3.159	1.1682	3.15384	1.1682	3.376	1.1682	3.6099	1.1682	3.469
1.1692	1.35321	1.1692	2.25498	1.1692	2.34962	1.1692	2.3929	1.1692	2.49522	1.1692	2.63536	1.1692	2.548		1.1722	1.38802	1.1692	3.106	1.1692	3.16	1.1692	3.15486	1.1692	3.379	1.1692	3.612	1.1692	3.472
1.1702	1.3545	1.1702	2.2568	1.1702	2.35326	1.1702	2.39476	1.1702	2.49886	1.1702	2.63718	1.1702	2.548		1.1732	1.39003	1.1702	3.108	1.1702	3.162	1.1702	3.15894	1.1702	3.38	1.1702	3.6141	1.1702	3.473
1.1712	1.35708	1.1712	2.25862	1.1712	2.3569	1.1712	2.40033	1.1712	2.5025	1.1712	2.64082	1.1712	2.54982		1.1742	1.39118	1.1712	3.111	1.1712	3.164	1.1712	3.16302	1.1712	3.382	1.1712	3.61515	1.1712	3.474
1.1722	1.35966	1.1722	2.26226	1.1722	2.35872	1.1722	2.40404	1.1722	2.50432	1.1722	2.64628	1.1722	2.55528		1.1752	1.39162	1.1722	3.114	1.1722	3.167	1.1722	3.16608	1.1722	3.384	1.1722	3.61725	1.1722	3.477
1.1732	1.36224	1.1732	2.2659	1.1732	2.36236	1.1732	2.40775	1.1732	2.50796	1.1732	2.64992	1.1732	2.56074		1.1762	1.39493	1.1732	3.116	1.1732	3.169	1.1732	3.16608	1.1732	3.386	1.1732	3.6204	1.1732	3.48
1.1742	1.36482	1.1742	2.26954	1.1742	2.36782	1.1742	2.41146	1.1742	2.50978	1.1742	2.65174	1.1742	2.56256		1.1772	1.39378	1.1742	3.117	1.1742	3.173	1.1742	3.1722	1.1742	3.389	1.1742	3.62355	1.1742	3.48
1.1752	1.36611	1.1752	2.27318	1.1752	2.37146	1.1752	2.41518	1.1752	2.51342	1.1752	2.65538	1.1752	2.56438		1.1782	1.39766	1.1752	3.119	1.1752	3.174	1.1752	3.1773	1.1752	3.389	1.1752	3.6267	1.1752	3.48
1.1762	1.36869	1.1762	2.27682	1.1762	2.37328	1.1762	2.41889	1.1762	2.51706	1.1762	2.65902	1.1762	2.56984		1.1792	1.3968	1.1762	3.124	1.1762	3.178	1.1762	3.18036	1.1762	3.388	1.1762	3.63195	1.1762	3.485
1.1772	1.37127	1.1772	2.27864	1.1772	2.3751	1.1772	2.42075	1.1772	2.52252	1.1772	2.66084	1.1772	2.57166		1.1802	1.4004	1.1772	3.128	1.1772	3.179	1.1772	3.18036	1.1772	3.393	1.1772	3.63615	1.1772	3.493
1.1782	1.37385	1.1782	2.28228	1.1782	2.37874	1.1782	2.42446	1.1782	2.52434	1.1782	2.66448	1.1782	2.5753		1.1812	1.39968	1.1782	3.128	1.1782	3.182	1.1782	3.18138	1.1782	3.399	1.1782	3.6372	1.1782	3.497
1.1792	1.37514	1.1792	2.2841	1.1792	2.3842	1.1792	2.42631	1.1792	2.52798	1.1792	2.66812	1.1792	2.57712		1.1822	1.40213	1.1792	3.13	1.1792	3.185	1.1792	3.18648	1.1792	3.403	1.1792	3.6372	1.1792	3.495
1.1802	1.37772	1.1802	2.28774	1.1802	2.38602	1.1802	2.43003	1.1802	2.5298	1.1802	2.67176	1.1802	2.58076		1.1832	1.40242	1.1802	3.133	1.1802	3.185	1.1802	3.19056	1.1802	3.404	1.1802	3.6393	1.1802	3.494
1.1812	1.3803	1.1812	2.29138	1.1812	2.38784	1.1812	2.43374	1.1812	2.53526	1.1812	2.67722	1.1812	2.58258		1.1842	1.40414	1.1812	3.137	1.1812	3.186	1.1812	3.19362	1.1812	3.403	1.1812	3.64455	1.1812	3.498
1.1822	1.38159	1.1822	2.29502	1.1822	2.39148	1.1822	2.4356	1.1822	2.5389	1.1822	2.67904	1.1822	2.58804		1.1852	1.40602	1.1822	3.138	1.1822	3.189	1.1822	3.19464	1.1822	3.406	1.1822	3.6498	1.1822	3.504
1.1832	1.38288	1.1832	2.29684	1.1832	2.39694	1.1832	2.44117	1.1832	2.54072	1.1832	2.68086	1.1832	2.59168		1.1862	1.40558	1.1832	3.138	1.1832	3.193	1.1832	3.19872	1.1832	3.41	1.1832	3.65085	1.1832	3.503
1.1842	1.38546	1.1842	2.30048	1.1842	2.39876	1.1842	2.44488	1.1842	2.54436	1.1842	2.6845	1.1842	2.59532		1.1872	1.40875	1.1842	3.14	1.1842	3.196	1.1842	3.20178	1.1842	3.413	1.1842	3.65085	1.1842	3.502
1.1852	1.38675	1.1852	2.30594	1.1852	2.4024	1.1852	2.44859	1.1852	2.54618	1.1852	2.68996	1.1852	2.59714		1.1882	1.40832	1.1852	3.146	1.1852	3.198	1.1852	3.20484	1.1852	3.414	1.1852	3.65505	1.1852	3.505
1.1862	1.38933	1.1862	2.30958	1.1862	2.4024	1.1862	2.44859	1.1862	2.54982	1.1862	2.6936	1.1862	2.60078		1.1892	1.41178	1.1862	3.149	1.1862	3.202	1.1862	3.20586	1.1862	3.415	1.1862	3.6603	1.1862	3.512
1.1872	1.39191	1.1872	2.3114	1.1872	2.40786	1.1872	2.4523	1.1872	2.55346	1.1872	2.6936	1.1872	2.60442		1.1902	1.41034	1.1872	3.15	1.1872	3.205	1.1872	3.2079	1.1872	3.418	1.1872	3.6624	1.1872	3.516
1.1882	1.39449	1.1882	2.31322	1.1882	2.4115	1.1882	2.45602	1.1882	2.5571	1.1882	2.69724	1.1882	2.60624		1.1912	1.41336	1.1882	3.151	1.1882	3.206	1.1882	3.21096	1.1882	3.421	1.1882	3.6624	1.1882	3.517
1.1892	1.39578	1.1892	2.31686	1.1892	2.41514	1.1892	2.45973	1.1892	2.55892	1.1892	2.70088	1.1892	2.60806		1.1922	1.41336	1.1892	3.154	1.1892	3.206	1.1892	3.21402	1.1892	3.422	1.1892	3.6645	1.1892	3.515
1.1902	1.39836	1.1902	2.3205	1.1902	2.41514	1.1902	2.46344	1.1902	2.56256	1.1902	2.70634	1.1902	2.6117		1.1932	1.4161	1.1902	3.157	1.1902	3.207	1.1902	3.21912	1.1902	3.425	1.1902	3.6687	1.1902	3.516
1.1912	1.40094	1.1912	2.32232	1.1912	2.41878	1.1912	2.46716	1.1912	2.56438	1.1912	2.70816	1.1912	2.61716		1.1942	1.41696	1.1912	3.159	1.1912	3.211	1.1912	3.22422	1.1912	3.428	1.1912	3.6729	1.1912	3.52
1.1922	1.40223	1.1922	2.32414	1.1922	2.42424	1.1922	2.46901	1.1922	2.56984	1.1922	2.70998	1.1922	2.62262		1.1952	1.41768	1.1922	3.161	1.1922	3.215	1.1922	3.22524	1.1922	3.43	1.1922	3.67395	1.1922	3.522
1.1932	1.40481	1.1932	2.32778	1.1932	2.42788	1.1932	2.47272	1.1932	2.57348	1.1932	2.7118	1.1932	2.62626		1.1962	1.42013	1.1932	3.163	1.1932	3.218	1.1932	3.22626	1.1932	3.432	1.1932	3.67395	1.1932	3.524
1.1942	1.4061	1.1942	2.33142	1.1942	2.4297	1.1942	2.47458	1.1942	2.5753	1.1942	2.71726	1.1942	2.62626		1.1972	1.41955	1.1942	3.168	1.1942	3.221	1.1942	3.2283	1.1942	3.434	1.1942	3.67815	1.1942	3.527
1.1952	1.40868	1.1952	2.33506	1.1952	2.43152	1.1952	2.47829	1.1952	2.57712	1.1952	2.7209	1.1952	2.62808		1.1982	1.42272	1.1952	3.17	1.1952	3.223	1.1952	3.23136	1.1952	3.438	1.1952	3.6834	1.1952	3.529
1.1962	1.41126	1.1962	2.3387	1.1962	2.43516	1.1962	2.48201	1.1962	2.58258	1.1962	2.72454	1.1962	2.63172		1.1992	1.422	1.1962	3.17	1.1962	3.226	1.1962	3.23238	1.1962	3.441	1.1962	3.6855	1.1962	3.531
1.1972	1.41384	1.1972	2.34052	1.1972	2.43698	1.1972	2.48386	1.1972	2.58804	1.1972	2.72636	1.1972	2.63536		1.2002	1.42574	1.1972	3.171	1.1972	3.227	1.1972	3.23646	1.1972	3.441	1.1972	3.6855	1.1972	3.532
1.1982	1.41642	1.1982	2.34416	1.1982	2.44062	1.1982	2.48758	1.1982	2.58986	1.1982	2.73182	1.1982	2.63718		1.2012	1.42416	1.1982	3.175	1.1982	3.228	1.1982	3.24156	1.1982	3.44	1.1982	3.6876	1.1982	3.535
1.1992	1.41771	1.1992	2.3478	1.1992	2.44426	1.1992	2.49315	1.1992	2.59168	1.1992	2.73546	1.1992	2.64082		1.2022	1.42733	1.1992	3.177	1.1992	3.23	1.1992	3.24768	1.1992	3.443	1.1992	3.68865	1.1992	3.537
1.2002	1.42029	1.2002	2.34962	1.2002	2.44608	1.2002	2.49686	1.2002	2.59532	1.2002	2.73728	1.2002	2.64628		1.2032	1.42848	1.2002	3.177	1.2002	3.234	1.2002	3.25074	1.2002	3.446	1.2002	3.69285	1.2002	3.54
1.2012	1.42158	1.2012	2.35326	1.2012	2.44972	1.2012	2.49871	1.2012	2.59896	1.2012	2.7391	1.2012	2.64992		1.2042	1.4305	1.2012	3.18	1.2012	3.238	1.2012	3.25176	1.2012	3.449	1.2012	3.69705	1.2012	3.542
1.2022	1.42287	1.2022	2.35508	1.2022	2.45336	1.2022	2.50057	1.2022	2.6026	1.2022	2.74092	1.2022	2.65174		1.2052	1.43136	1.2022	3.187	1.2022	3.239	1.2022	3.2538	1.2022	3.449	1.2022	3.7002	1.2022	3.544
1.2032	1.42545	1.2032	2.35872	1.2032	2.457	1.2032	2.50428	1.2032	2.6026	1.2032	2.74638	1.2032	2.65356		1.2062	1.43093	1.2032	3.191	1.2032	3.242	1.2032	3.2589	1.2032	3.452	1.2032	3.7002	1.2032	3.546
1.2042	1.42803	1.2042	2.36236	1.2042	2.45882	1.2042	2.508	1.2042	2.60624	1.2042	2.75002	1.2042	2.6572		1.2072	1.43381	1.2042	3.19	1.2042	3.244	1.2042	3.26196	1.2042	3.457	1.2042	3.7023	1.2042	3.547
1.2052	1.43061	1.2052	2.366	1.2052	2.46246	1.2052	2.50985	1.2052	2.60988	1.2052	2.75366	1.2052	2.66084		1.2082	1.43338	1.2052	3.189	1.2052	3.246	1.2052	3.26196	1.2052	3.459	1.2052	3.70545	1.2052	3.55
1.2062	1.43319	1.2062	2.36964	1.2062	2.46428	1.2062	2.51171	1.2062	2.61534	1.2062	2.7573	1.2062	2.66266		1.2092	1.43712	1.2062	3.193	1.2062	3.248	1.2062	3.26298	1.2062	3.458	1.2062	3.70965	1.2062	3.553
1.2072	1.43577	1.2072	2.37146	1.2072	2.46792	1.2072	2.51542	1.2072	2.61716	1.2072	2.76094	1.2072	2.6663		1.2102	1.43496	1.2072	3.196	1.2072	3.248	1.2072	3.2691	1.2072	3.459	1.2072	3.71175	1.2072	3.557
1.2082	1.43706	1.2082	2.3751	1.2082	2.47156	1.2082	2.52099	1.2082	2.61898	1.2082	2.76276	1.2082	2.66994		1.2112	1.43971	1.2082	3.199	1.2082	3.25	1.2082	3.2742	1.2082	3.462	1.2082	3.7149	1.2082	3.558
1.2092	1.43964	1.2092	2.37874	1.2092	2.4752	1.2092	2.5247	1.2092	2.62262	1.2092	2.7664	1.2092	2.6754		1.2122	1.43942	1.2092	3.199	1.2092	3.254	1.2092	3.27624	1.2092	3.468	1.2092	3.7149	1.2092	3.559
1.2102	1.44222	1.2102	2.38238	1.2102	2.47702	1.2102	2.52656	1.2102	2.62626	1.2102	2.76822	1.2102	2.67722		1.2132	1.44144	1.2102	3.202	1.2102	3.258	1.2102	3.27624	1.2102	3.47	1.2102	3.717	1.2102	3.559
1.2112	1.44351	1.2112	2.38602	1.2112	2.47884	1.2112	2.52842	1.2112	2.6299	1.2112	2.77186	1.2112	2.67904		1.2142	1.44144	1.2112	3.208	1.2112	3.262	1.2112	3.27726	1.2112	3.467	1.2112	3.7212	1.2112	3.562
1.2122	1.44609	1.2122	2.38966	1.2122	2.48248	1.2122	2.53213	1.2122	2.63172	1.2122	2.7755	1.2122	2.68086		1.2152	1.44288	1.2122	3.21	1.2122	3.264	1.2122	3.28236	1.2122	3.47	1.2122	3.72435	1.2122	3.566
1.2132	1.44867	1.2132	2.39148	1.2132	2.48612	1.2132	2.5377	1.2132	2.63354	1.2132	2.77914	1.2132	2.68632		1.2162	1.44576	1.2132	3.209	1.2132	3.265	1.2132	3.28644	1.2132	3.475	1.2132	3.7254	1.2132	3.568
1.2142	1.44996	1.2142	2.39512	1.2142	2.48794	1.2142	2.53956	1.2142	2.639	1.2142	2.78278	1.2142	2.68996		1.2172	1.44576	1.2142	3.21	1.2142	3.266	1.2142	3.28848	1.2142	3.477	1.2142	3.7275	1.2142	3.567
1.2152	1.45254	1.2152	2.39876	1.2152	2.49158	1.2152	2.54141	1.2152	2.64264	1.2152	2.78642	1.2152	2.69178		1.2182	1.4472	1.2152	3.213	1.2152	3.268	1.2152	3.28848	1.2152	3.478	1.2152	3.73065	1.2152	3.57
1.2162	1.45512	1.2162	2.4024	1.2162	2.4934	1.2162	2.54327	1.2162	2.64446	1.2162	2.78824	1.2162	2.69178		1.2192	1.4472	1.2162	3.216	1.2162	3.272	1.2162	3.29256	1.2162	3.479	1.2162	3.7338	1.2162	3.575
1.2172	1.45641	1.2172	2.40422	1.2172	2.49704	1.2172	2.54884	1.2172	2.64628	1.2172	2.79006	1.2172	2.69724		1.2202	1.45152	1.2172	3.218	1.2172	3.272	1.2172	3.29664	1.2172	3.483	1.2172	3.73485	1.2172	3.578
1.2182	1.4577	1.2182	2.40604	1.2182	2.50068	1.2182	2.55255	1.2182	2.6481	1.2182	2.7937	1.2182	2.7027		1.2212	1.45008	1.2182	3.221	1.2182	3.272	1.2182	3.30072	1.2182	3.488	1.2182	3.73485	1.2182	3.58
1.2192	1.46028	1.2192	2.40968	1.2192	2.50432	1.2192	2.55626	1.2192	2.65174	1.2192	2.79734	1.2192	2.70634		1.2222	1.45296	1.2192	3.225	1.2192	3.275	1.2192	3.30276	1.2192	3.488	1.2192	3.738	1.2192	3.579
1.2202	1.46286	1.2202	2.41332	1.2202	2.50796	1.2202	2.55812	1.2202	2.6572	1.2202	2.80098	1.2202	2.70634		1.2232	1.45152	1.2202	3.228	1.2202	3.28	1.2202	3.30276	1.2202	3.486	1.2202	3.74325	1.2202	3.581
1.2212	1.46544	1.2212	2.41878	1.2212	2.50978	1.2212	2.55998	1.2212	2.66084	1.2212	2.80462	1.2212	2.70998		1.2242	1.4544	1.2212	3.228	1.2212	3.285	1.2212	3.30582	1.2212	3.49	1.2212	3.7464	1.2212	3.583
1.2222	1.46673	1.2222	2.4206	1.2222	2.51342	1.2222	2.56369	1.2222	2.66448	1.2222	2.81008	1.2222	2.71362		1.2252	1.45584	1.2222	3.226	1.2222	3.287	1.2222	3.30888	1.2222	3.494	1.2222	3.7464	1.2222	3.585
1.2232	1.46802	1.2232	2.42242	1.2232	2.51524	1.2232	2.5674	1.2232	2.66812	1.2232	2.81372	1.2232	2.71726		1.2262	1.45584	1.2232	3.229	1.2232	3.288	1.2232	3.31194	1.2232	3.497	1.2232	3.74955	1.2232	3.589
1.2242	1.4706	1.2242	2.42424	1.2242	2.51888	1.2242	2.56926	1.2242	2.66994	1.2242	2.81372	1.2242	2.7209		1.2272	1.45872	1.2242	3.231	1.2242	3.289	1.2242	3.31296	1.2242	3.498	1.2242	3.75375	1.2242	3.592
1.2252	1.47318	1.2252	2.4297	1.2252	2.52252	1.2252	2.57297	1.2252	2.67176	1.2252	2.81554	1.2252	2.72272		1.2282	1.45872	1.2252	3.233	1.2252	3.293	1.2252	3.31602	1.2252	3.497	1.2252	3.75585	1.2252	3.595
1.2262	1.47576	1.2262	2.43334	1.2262	2.52434	1.2262	2.57668	1.2262	2.6754	1.2262	2.81918	1.2262	2.72636		1.2292	1.4616	1.2262	3.236	1.2262	3.295	1.2262	3.3201	1.2262	3.501	1.2262	3.7569	1.2262	3.596
1.2272	1.47834	1.2272	2.43516	1.2272	2.52798	1.2272	2.5804	1.2272	2.67904	1.2272	2.82464	1.2272	2.73		1.2302	1.46016	1.2272	3.242	1.2272	3.296	1.2272	3.32214	1.2272	3.504	1.2272	3.75795	1.2272	3.598
1.2282	1.47963	1.2282	2.43698	1.2282	2.53162	1.2282	2.58225	1.2282	2.67904	1.2282	2.82646	1.2282	2.73364		1.2312	1.46448	1.2282	3.245	1.2282	3.298	1.2282	3.32418	1.2282	3.506	1.2282	3.7611	1.2282	3.6
1.2292	1.48092	1.2292	2.44062	1.2292	2.53708	1.2292	2.58597	1.2292	2.68268	1.2292	2.82828	1.2292	2.73364		1.2322	1.46304	1.2292	3.245	1.2292	3.299	1.2292	3.3252	1.2292	3.506	1.2292	3.7653	1.2292	3.602
1.2302	1.4835	1.2302	2.44426	1.2302	2.53708	1.2302	2.58782	1.2302	2.68814	1.2302	2.83192	1.2302	2.73728		1.2332	1.46592	1.2302	3.245	1.2302	3.3	1.2302	3.32826	1.2302	3.507	1.2302	3.7695	1.2302	3.603
1.2312	1.48608	1.2312	2.44608	1.2312	2.5389	1.2312	2.59153	1.2312	2.6936	1.2312	2.83738	1.2312	2.74092		1.2342	1.46592	1.2312	3.248	1.2312	3.303	1.2312	3.3303	1.2312	3.512	1.2312	3.77055	1.2312	3.605
1.2322	1.48737	1.2322	2.4479	1.2322	2.54072	1.2322	2.59525	1.2322	2.69542	1.2322	2.84102	1.2322	2.74456		1.2352	1.4688	1.2322	3.252	1.2322	3.307	1.2322	3.33438	1.2322	3.514	1.2322	3.7716	1.2322	3.608
1.2332	1.48995	1.2332	2.44972	1.2332	2.54618	1.2332	2.5971	1.2332	2.69724	1.2332	2.84284	1.2332	2.74638		1.2362	1.47024	1.2332	3.255	1.2332	3.311	1.2332	3.33744	1.2332	3.516	1.2332	3.7737	1.2332	3.615
1.2342	1.49124	1.2342	2.45336	1.2342	2.54982	1.2342	2.60082	1.2342	2.69906	1.2342	2.84284	1.2342	2.75002		1.2372	1.47024	1.2342	3.254	1.2342	3.311	1.2342	3.33846	1.2342	3.516	1.2342	3.77685	1.2342	3.618
1.2352	1.49382	1.2352	2.457	1.2352	2.55164	1.2352	2.60267	1.2352	2.7027	1.2352	2.8483	1.2352	2.75366		1.2382	1.47168	1.2352	3.255	1.2352	3.312	1.2352	3.33948	1.2352	3.517	1.2352	3.77685	1.2352	3.614
1.2362	1.4964	1.2362	2.46246	1.2362	2.55528	1.2362	2.60639	1.2362	2.70452	1.2362	2.85194	1.2362	2.7573		1.2392	1.47168	1.2362	3.258	1.2362	3.315	1.2362	3.34254	1.2362	3.519	1.2362	3.77895	1.2362	3.612
1.2372	1.49898	1.2372	2.46428	1.2372	2.55892	1.2372	2.60824	1.2372	2.70634	1.2372	2.85558	1.2372	2.75912		1.2402	1.476	1.2372	3.261	1.2372	3.318	1.2372	3.35274	1.2372	3.524	1.2372	3.78315	1.2372	3.617
1.2382	1.50156	1.2382	2.4661	1.2382	2.56256	1.2382	2.61195	1.2382	2.7118	1.2382	2.8574	1.2382	2.76094		1.2412	1.47456	1.2382	3.263	1.2382	3.321	1.2382	3.3558	1.2382	3.525	1.2382	3.7863	1.2382	3.624
1.2392	1.50285	1.2392	2.46974	1.2392	2.56438	1.2392	2.61567	1.2392	2.71726	1.2392	2.86104	1.2392	2.76458		1.2422	1.47888	1.2392	3.264	1.2392	3.322	1.2392	3.35886	1.2392	3.528	1.2392	3.7884	1.2392	3.624
1.2402	1.50543	1.2402	2.47156	1.2402	2.5662	1.2402	2.61938	1.2402	2.7209	1.2402	2.86468	1.2402	2.7664		1.2432	1.47744	1.2402	3.264	1.2402	3.325	1.2402	3.3609	1.2402	3.531	1.2402	3.79155	1.2402	3.624
1.2412	1.50672	1.2412	2.4752	1.2412	2.56802	1.2412	2.62124	1.2412	2.7209	1.2412	2.86832	1.2412	2.77004		1.2442	1.48176	1.2412	3.266	1.2412	3.329	1.2412	3.36498	1.2412	3.532	1.2412	3.7905	1.2412	3.627
1.2422	1.5093	1.2422	2.47702	1.2422	2.57166	1.2422	2.62495	1.2422	2.72454	1.2422	2.86832	1.2422	2.77368		1.2452	1.48032	1.2422	3.269	1.2422	3.331	1.2422	3.36906	1.2422	3.532	1.2422	3.7926	1.2422	3.632
1.2432	1.51188	1.2432	2.47884	1.2432	2.5753	1.2432	2.62866	1.2432	2.72818	1.2432	2.87196	1.2432	2.77732		1.2462	1.48176	1.2432	3.271	1.2432	3.331	1.2432	3.37416	1.2432	3.534	1.2432	3.79365	1.2432	3.633
1.2442	1.51317	1.2442	2.4843	1.2442	2.57894	1.2442	2.63238	1.2442	2.73	1.2442	2.87742	1.2442	2.77914		1.2472	1.48464	1.2442	3.273	1.2442	3.333	1.2442	3.3762	1.2442	3.54	1.2442	3.79575	1.2442	3.633
1.2452	1.51575	1.2452	2.48794	1.2452	2.58258	1.2452	2.63609	1.2452	2.73182	1.2452	2.87924	1.2452	2.78278		1.2482	1.48464	1.2452	3.275	1.2452	3.336	1.2452	3.3762	1.2452	3.542	1.2452	3.79785	1.2452	3.632
1.2462	1.51704	1.2462	2.48976	1.2462	2.5844	1.2462	2.63794	1.2462	2.73546	1.2462	2.88288	1.2462	2.7846		1.2492	1.48752	1.2462	3.277	1.2462	3.339	1.2462	3.37722	1.2462	3.542	1.2462	3.801	1.2462	3.634
1.2472	1.51962	1.2472	2.49158	1.2472	2.58804	1.2472	2.6398	1.2472	2.74092	1.2472	2.88652	1.2472	2.78824		1.2502	1.48608	1.2472	3.279	1.2472	3.34	1.2472	3.3813	1.2472	3.541	1.2472	3.80625	1.2472	3.639
1.2482	1.52091	1.2482	2.49522	1.2482	2.58986	1.2482	2.64351	1.2482	2.74456	1.2482	2.88834	1.2482	2.79188		1.2512	1.4904	1.2482	3.282	1.2482	3.339	1.2482	3.38334	1.2482	3.544	1.2482	3.81255	1.2482	3.642
1.2492	1.52349	1.2492	2.49886	1.2492	2.59168	1.2492	2.64723	1.2492	2.74456	1.2492	2.8938	1.2492	2.7937		1.2522	1.48896	1.2492	3.284	1.2492	3.343	1.2492	3.3864	1.2492	3.549	1.2492	3.81465	1.2492	3.646
1.2502	1.52607	1.2502	2.5025	1.2502	2.59532	1.2502	2.65094	1.2502	2.7482	1.2502	2.89562	1.2502	2.79734		1.2532	1.49184	1.2502	3.285	1.2502	3.347	1.2502	3.39252	1.2502	3.551	1.2502	3.81255	1.2502	3.649
1.2512	1.52736	1.2512	2.50432	1.2512	2.59896	1.2512	2.65465	1.2512	2.75002	1.2512	2.89926	1.2512	2.80098		1.2542	1.49184	1.2512	3.286	1.2512	3.348	1.2512	3.39864	1.2512	3.55	1.2512	3.8115	1.2512	3.65
1.2522	1.52994	1.2522	2.50796	1.2522	2.6026	1.2522	2.65651	1.2522	2.75366	1.2522	2.9029	1.2522	2.80462		1.2552	1.49472	1.2522	3.29	1.2522	3.349	1.2522	3.4017	1.2522	3.55	1.2522	3.81465	1.2522	3.651
1.2532	1.53252	1.2532	2.51342	1.2532	2.60442	1.2532	2.66022	1.2532	2.75548	1.2532	2.90654	1.2532	2.80644		1.2562	1.49472	1.2532	3.293	1.2532	3.352	1.2532	3.40272	1.2532	3.555	1.2532	3.822	1.2532	3.652
1.2542	1.53381	1.2542	2.51524	1.2542	2.60806	1.2542	2.66579	1.2542	2.75912	1.2542	2.91018	1.2542	2.80826		1.2572	1.49616	1.2542	3.295	1.2542	3.356	1.2542	3.40374	1.2542	3.558	1.2542	3.8262	1.2542	3.651
1.2552	1.53639	1.2552	2.51524	1.2552	2.6117	1.2552	2.66765	1.2552	2.76276	1.2552	2.912	1.2552	2.81372		1.2582	1.4976	1.2552	3.294	1.2552	3.356	1.2552	3.40782	1.2552	3.559	1.2552	3.82515	1.2552	3.653
1.2562	1.53897	1.2562	2.51706	1.2562	2.6117	1.2562	2.66765	1.2562	2.7664	1.2562	2.91382	1.2562	2.81554		1.2592	1.4976	1.2562	3.296	1.2562	3.357	1.2562	3.4119	1.2562	3.559	1.2562	3.8262	1.2562	3.657
1.2572	1.54155	1.2572	2.52252	1.2572	2.61534	1.2572	2.6695	1.2572	2.77004	1.2572	2.91746	1.2572	2.81736		1.2602	1.50192	1.2572	3.299	1.2572	3.359	1.2572	3.4119	1.2572	3.563	1.2572	3.83145	1.2572	3.662
1.2582	1.54284	1.2582	2.52616	1.2582	2.61716	1.2582	2.67322	1.2582	2.77186	1.2582	2.92292	1.2582	2.821		1.2612	1.49904	1.2582	3.303	1.2582	3.364	1.2582	3.4119	1.2582	3.567	1.2582	3.8346	1.2582	3.663
1.2592	1.54542	1.2592	2.52798	1.2592	2.6208	1.2592	2.67693	1.2592	2.77368	1.2592	2.92656	1.2592	2.82464		1.2622	1.50192	1.2592	3.307	1.2592	3.367	1.2592	3.41496	1.2592	3.568	1.2592	3.8367	1.2592	3.667
1.2602	1.54671	1.2602	2.5298	1.2602	2.62444	1.2602	2.6825	1.2602	2.77732	1.2602	2.92838	1.2602	2.82646		1.2632	1.50192	1.2602	3.308	1.2602	3.367	1.2602	3.42108	1.2602	3.568	1.2602	3.83565	1.2602	3.666
1.2612	1.54929	1.2612	2.53162	1.2612	2.6299	1.2612	2.68435	1.2612	2.78096	1.2612	2.9302	1.2612	2.8301		1.2642	1.5048	1.2612	3.311	1.2612	3.366	1.2612	3.42414	1.2612	3.569	1.2612	3.83775	1.2612	3.666
1.2622	1.55187	1.2622	2.53708	1.2622	2.63172	1.2622	2.68807	1.2622	2.78278	1.2622	2.93384	1.2622	2.83374		1.2652	1.5048	1.2622	3.313	1.2622	3.369	1.2622	3.42618	1.2622	3.572	1.2622	3.8409	1.2622	3.668
1.2632	1.55316	1.2632	2.5389	1.2632	2.63172	1.2632	2.69178	1.2632	2.78642	1.2632	2.93748	1.2632	2.83738		1.2662	1.50624	1.2632	3.316	1.2632	3.376	1.2632	3.42618	1.2632	3.576	1.2632	3.8409	1.2632	3.67
1.2642	1.55574	1.2642	2.54072	1.2642	2.63536	1.2642	2.69364	1.2642	2.79006	1.2642	2.94294	1.2642	2.84102		1.2672	1.50912	1.2642	3.316	1.2642	3.378	1.2642	3.42924	1.2642	3.578	1.2642	3.843	1.2642	3.672
1.2652	1.55832	1.2652	2.54436	1.2652	2.63718	1.2652	2.69549	1.2652	2.7937	1.2652	2.94476	1.2652	2.84102		1.2682	1.50912	1.2652	3.317	1.2652	3.374	1.2652	3.43128	1.2652	3.579	1.2652	3.84615	1.2652	3.676
1.2662	1.5609	1.2662	2.548	1.2662	2.64082	1.2662	2.69921	1.2662	2.7937	1.2662	2.94658	1.2662	2.84284		1.2692	1.51056	1.2662	3.319	1.2662	3.376	1.2662	3.43434	1.2662	3.581	1.2662	3.85035	1.2662	3.682
1.2672	1.56219	1.2672	2.55164	1.2672	2.64264	1.2672	2.70106	1.2672	2.79734	1.2672	2.95022	1.2672	2.84648		1.2702	1.50912	1.2672	3.321	1.2672	3.381	1.2672	3.43536	1.2672	3.582	1.2672	3.8535	1.2672	3.684
1.2682	1.56477	1.2682	2.55346	1.2682	2.64446	1.2682	2.70477	1.2682	2.79916	1.2682	2.95568	1.2682	2.85194		1.2712	1.51344	1.2682	3.324	1.2682	3.385	1.2682	3.43842	1.2682	3.584	1.2682	3.8556	1.2682	3.682
1.2692	1.56606	1.2692	2.5571	1.2692	2.64992	1.2692	2.70849	1.2692	2.8028	1.2692	2.95932	1.2692	2.85558		1.2722	1.512	1.2692	3.329	1.2692	3.386	1.2692	3.44148	1.2692	3.585	1.2692	3.85665	1.2692	3.682
1.2702	1.56735	1.2702	2.55892	1.2702	2.65356	1.2702	2.7122	1.2702	2.80462	1.2702	2.96114	1.2702	2.8574		1.2732	1.51632	1.2702	3.332	1.2702	3.386	1.2702	3.44454	1.2702	3.586	1.2702	3.85665	1.2702	3.685
1.2712	1.56993	1.2712	2.56074	1.2712	2.6572	1.2712	2.71591	1.2712	2.80826	1.2712	2.96296	1.2712	2.86104		1.2742	1.51488	1.2712	3.333	1.2712	3.388	1.2712	3.44658	1.2712	3.588	1.2712	3.86085	1.2712	3.687
1.2722	1.57251	1.2722	2.56438	1.2722	2.6572	1.2722	2.71777	1.2722	2.8119	1.2722	2.96842	1.2722	2.86468		1.2752	1.51776	1.2722	3.332	1.2722	3.392	1.2722	3.44658	1.2722	3.594	1.2722	3.86295	1.2722	3.689
1.2732	1.57509	1.2732	2.5662	1.2732	2.65902	1.2732	2.71963	1.2732	2.81736	1.2732	2.97024	1.2732	2.8665		1.2762	1.51776	1.2732	3.335	1.2732	3.394	1.2732	3.44862	1.2732	3.598	1.2732	3.86505	1.2732	3.692
1.2742	1.57638	1.2742	2.56984	1.2742	2.66448	1.2742	2.72334	1.2742	2.81918	1.2742	2.9757	1.2742	2.86832		1.2772	1.5192	1.2742	3.337	1.2742	3.395	1.2742	3.45168	1.2742	3.6	1.2742	3.86505	1.2742	3.698
1.2752	1.57896	1.2752	2.57348	1.2752	2.66812	1.2752	2.7252	1.2752	2.81918	1.2752	2.97752	1.2752	2.87014		1.2782	1.52064	1.2752	3.337	1.2752	3.399	1.2752	3.45474	1.2752	3.6	1.2752	3.8703	1.2752	3.701
1.2762	1.58025	1.2762	2.57712	1.2762	2.66994	1.2762	2.72705	1.2762	2.821	1.2762	2.97934	1.2762	2.87378		1.2792	1.52208	1.2762	3.34	1.2762	3.403	1.2762	3.45882	1.2762	3.6	1.2762	3.8745	1.2762	3.7
1.2772	1.58283	1.2772	2.57894	1.2772	2.67176	1.2772	2.73076	1.2772	2.82646	1.2772	2.98298	1.2772	2.87924		1.2802	1.52496	1.2772	3.345	1.2772	3.405	1.2772	3.46188	1.2772	3.603	1.2772	3.87555	1.2772	3.697
1.2782	1.58541	1.2782	2.58258	1.2782	2.6754	1.2782	2.73448	1.2782	2.8301	1.2782	2.9848	1.2782	2.88288		1.2812	1.52208	1.2782	3.35	1.2782	3.401	1.2782	3.46392	1.2782	3.604	1.2782	3.8766	1.2782	3.701
1.2792	1.5867	1.2792	2.5844	1.2792	2.67904	1.2792	2.74005	1.2792	2.8301	1.2792	2.98844	1.2792	2.8847		1.2822	1.5264	1.2792	3.35	1.2792	3.403	1.2792	3.468	1.2792	3.605	1.2792	3.8787	1.2792	3.707
1.2802	1.58799	1.2802	2.58804	1.2802	2.68268	1.2802	2.7419	1.2802	2.83192	1.2802	2.99026	1.2802	2.88652		1.2832	1.5264	1.2802	3.349	1.2802	3.405	1.2802	3.47004	1.2802	3.607	1.2802	3.88395	1.2802	3.709
1.2812	1.59057	1.2812	2.58986	1.2812	2.68268	1.2812	2.74376	1.2812	2.83556	1.2812	2.9939	1.2812	2.88834		1.2842	1.52928	1.2812	3.352	1.2812	3.411	1.2812	3.47208	1.2812	3.612	1.2812	3.885	1.2812	3.706
1.2822	1.59444	1.2822	2.59168	1.2822	2.6845	1.2822	2.74747	1.2822	2.84102	1.2822	2.99754	1.2822	2.89198		1.2852	1.52784	1.2822	3.354	1.2822	3.414	1.2822	3.47412	1.2822	3.615	1.2822	3.88395	1.2822	3.707
1.2832	1.59573	1.2832	2.59532	1.2832	2.68814	1.2832	2.74933	1.2832	2.84466	1.2832	3.00118	1.2832	2.89562		1.2862	1.53072	1.2832	3.355	1.2832	3.417	1.2832	3.47922	1.2832	3.615	1.2832	3.885	1.2832	3.711
1.2842	1.59702	1.2842	2.60078	1.2842	2.69178	1.2842	2.75118	1.2842	2.84648	1.2842	3.00482	1.2842	2.89744		1.2872	1.53072	1.2842	3.354	1.2842	3.419	1.2842	3.48126	1.2842	3.615	1.2842	3.89025	1.2842	3.715
1.2852	1.59831	1.2852	2.60442	1.2852	2.6936	1.2852	2.7549	1.2852	2.8483	1.2852	3.00664	1.2852	2.89926		1.2882	1.53216	1.2852	3.357	1.2852	3.42	1.2852	3.48126	1.2852	3.617	1.2852	3.89445	1.2852	3.716
1.2862	1.60218	1.2862	2.60442	1.2862	2.69542	1.2862	2.75861	1.2862	2.85194	1.2862	3.00664	1.2862	2.90472		1.2892	1.53504	1.2862	3.364	1.2862	3.42	1.2862	3.4833	1.2862	3.621	1.2862	3.8934	1.2862	3.717
1.2872	1.60476	1.2872	2.60806	1.2872	2.69906	1.2872	2.76418	1.2872	2.85376	1.2872	3.01028	1.2872	2.90836		1.2902	1.53504	1.2872	3.368	1.2872	3.42	1.2872	3.48738	1.2872	3.623	1.2872	3.8934	1.2872	3.718
1.2882	1.60476	1.2882	2.6117	1.2882	2.7027	1.2882	2.76604	1.2882	2.8574	1.2882	3.01392	1.2882	2.91018		1.2912	1.53792	1.2882	3.367	1.2882	3.422	1.2882	3.49044	1.2882	3.622	1.2882	3.8976	1.2882	3.721
1.2892	1.60605	1.2892	2.61534	1.2892	2.70634	1.2892	2.76789	1.2892	2.85922	1.2892	3.01938	1.2892	2.912		1.2922	1.53648	1.2892	3.367	1.2892	3.423	1.2892	3.49146	1.2892	3.624	1.2892	3.90285	1.2892	3.722
1.2902	1.60863	1.2902	2.61716	1.2902	2.70634	1.2902	2.76975	1.2902	2.86286	1.2902	3.0212	1.2902	2.91382		1.2932	1.53936	1.2902	3.37	1.2902	3.428	1.2902	3.49452	1.2902	3.629	1.2902	3.90495	1.2902	3.723
1.2912	1.6125	1.2912	2.61898	1.2912	2.70816	1.2912	2.77161	1.2912	2.86468	1.2912	3.02484	1.2912	2.91746		1.2942	1.53792	1.2912	3.372	1.2912	3.434	1.2912	3.49554	1.2912	3.632	1.2912	3.90495	1.2912	3.725
1.2922	1.61379	1.2922	2.62262	1.2922	2.71362	1.2922	2.77532	1.2922	2.86832	1.2922	3.02848	1.2922	2.9211		1.2952	1.54224	1.2922	3.373	1.2922	3.436	1.2922	3.4986	1.2922	3.631	1.2922	3.906	1.2922	3.727
1.2932	1.61508	1.2932	2.62808	1.2932	2.71544	1.2932	2.77717	1.2932	2.86832	1.2932	3.0303	1.2932	2.9211		1.2962	1.5408	1.2932	3.375	1.2932	3.434	1.2932	3.50064	1.2932	3.631	1.2932	3.9081	1.2932	3.729
1.2942	1.61766	1.2942	2.6299	1.2942	2.71908	1.2942	2.78089	1.2942	2.87196	1.2942	3.03394	1.2942	2.92474		1.2972	1.54368	1.2942	3.379	1.2942	3.435	1.2942	3.50064	1.2942	3.634	1.2942	3.9123	1.2942	3.73
1.2952	1.62024	1.2952	2.63172	1.2952	2.7209	1.2952	2.78646	1.2952	2.8756	1.2952	3.03758	1.2952	2.9302		1.2982	1.54368	1.2952	3.382	1.2952	3.438	1.2952	3.50574	1.2952	3.638	1.2952	3.91335	1.2952	3.73
1.2962	1.62282	1.2962	2.63536	1.2962	2.72454	1.2962	2.79017	1.2962	2.88106	1.2962	3.0394	1.2962	2.93384		1.2992	1.54656	1.2962	3.383	1.2962	3.44	1.2962	3.51186	1.2962	3.64	1.2962	3.9144	1.2962	3.731
1.2972	1.62411	1.2972	2.639	1.2972	2.72818	1.2972	2.79203	1.2972	2.88288	1.2972	3.04122	1.2972	2.93566		1.3002	1.54656	1.2972	3.383	1.2972	3.442	1.2972	3.51288	1.2972	3.639	1.2972	3.91755	1.2972	3.735
1.2982	1.6254	1.2982	2.64082	1.2982	2.73	1.2982	2.79388	1.2982	2.88652	1.2982	3.04486	1.2982	2.93748		1.3012	1.54656	1.2982	3.384	1.2982	3.442	1.2982	3.51084	1.2982	3.641	1.2982	3.9207	1.2982	3.738
1.2992	1.62798	1.2992	2.64264	1.2992	2.73182	1.2992	2.79574	1.2992	2.89016	1.2992	3.0485	1.2992	2.94112		1.3022	1.54944	1.2992	3.386	1.2992	3.447	1.2992	3.51186	1.2992	3.645	1.2992	3.9228	1.2992	3.742
1.3002	1.62927	1.3002	2.64264	1.3002	2.73364	1.3002	2.79759	1.3002	2.89198	1.3002	3.05214	1.3002	2.94476		1.3032	1.54944	1.3002	3.387	1.3002	3.453	1.3002	3.51492	1.3002	3.646	1.3002	3.92385	1.3002	3.743
1.3012	1.63185	1.3012	2.6481	1.3012	2.73728	1.3012	2.80131	1.3012	2.8938	1.3012	3.05214	1.3012	2.94658		1.3042	1.55232	1.3012	3.388	1.3012	3.452	1.3012	3.519	1.3012	3.646	1.3012	3.9249	1.3012	3.744
1.3022	1.63443	1.3022	2.65356	1.3022	2.74092	1.3022	2.80502	1.3022	2.89562	1.3022	3.05396	1.3022	2.9484		1.3052	1.55088	1.3022	3.394	1.3022	3.451	1.3022	3.52104	1.3022	3.646	1.3022	3.927	1.3022	3.747
1.3032	1.63572	1.3032	2.65538	1.3032	2.74274	1.3032	2.80873	1.3032	2.89926	1.3032	3.05942	1.3032	2.95204		1.3062	1.5552	1.3032	3.398	1.3032	3.453	1.3032	3.52308	1.3032	3.647	1.3032	3.9291	1.3032	3.749
1.3042	1.6383	1.3042	2.6572	1.3042	2.74638	1.3042	2.81245	1.3042	2.9029	1.3042	3.06488	1.3042	2.95568		1.3072	1.5552	1.3042	3.399	1.3042	3.457	1.3042	3.52818	1.3042	3.651	1.3042	3.93015	1.3042	3.75
1.3052	1.64088	1.3052	2.65902	1.3052	2.75002	1.3052	2.8143	1.3052	2.90472	1.3052	3.06488	1.3052	2.95932		1.3082	1.55664	1.3052	3.398	1.3052	3.458	1.3052	3.53226	1.3052	3.653	1.3052	3.93225	1.3052	3.751
1.3062	1.64346	1.3062	2.66266	1.3062	2.75184	1.3062	2.8143	1.3062	2.90654	1.3062	3.0667	1.3062	2.96114		1.3092	1.55664	1.3062	3.4	1.3062	3.459	1.3062	3.53226	1.3062	3.655	1.3062	3.93435	1.3062	3.753
1.3072	1.64604	1.3072	2.66448	1.3072	2.75366	1.3072	2.81802	1.3072	2.912	1.3072	3.07034	1.3072	2.96114		1.3102	1.55808	1.3072	3.401	1.3072	3.462	1.3072	3.53124	1.3072	3.657	1.3072	3.9396	1.3072	3.755
1.3082	1.64733	1.3082	2.66812	1.3082	2.75366	1.3082	2.82173	1.3082	2.91382	1.3082	3.0758	1.3082	2.96478		1.3112	1.56096	1.3082	3.402	1.3082	3.467	1.3082	3.53226	1.3082	3.662	1.3082	3.94485	1.3082	3.758
1.3092	1.64862	1.3092	2.66994	1.3092	2.75548	1.3092	2.82173	1.3092	2.91746	1.3092	3.07762	1.3092	2.96842		1.3122	1.55952	1.3092	3.403	1.3092	3.469	1.3092	3.53736	1.3092	3.667	1.3092	3.94485	1.3092	3.761
1.3102	1.6512	1.3102	2.67358	1.3102	2.76094	1.3102	2.82544	1.3102	2.91746	1.3102	3.07944	1.3102	2.97024		1.3132	1.56384	1.3102	3.406	1.3102	3.469	1.3102	3.54042	1.3102	3.668	1.3102	3.9438	1.3102	3.762
1.3112	1.65249	1.3112	2.6754	1.3112	2.76458	1.3112	2.82915	1.3112	2.91928	1.3112	3.08308	1.3112	2.97206		1.3142	1.5624	1.3112	3.413	1.3112	3.47	1.3112	3.54144	1.3112	3.666	1.3112	3.9438	1.3112	3.764
1.3122	1.65507	1.3122	2.67904	1.3122	2.76822	1.3122	2.83472	1.3122	2.92292	1.3122	3.08672	1.3122	2.97752		1.3152	1.56672	1.3122	3.415	1.3122	3.472	1.3122	3.5445	1.3122	3.667	1.3122	3.94905	1.3122	3.765
1.3132	1.65636	1.3132	2.68268	1.3132	2.77186	1.3132	2.83844	1.3132	2.92838	1.3132	3.09036	1.3132	2.98298		1.3162	1.56384	1.3132	3.414	1.3132	3.472	1.3132	3.5496	1.3132	3.67	1.3132	3.95325	1.3132	3.767
1.3142	1.65765	1.3142	2.68632	1.3142	2.7755	1.3142	2.83844	1.3142	2.9302	1.3142	3.09036	1.3142	2.9848		1.3172	1.56816	1.3142	3.411	1.3142	3.473	1.3142	3.55164	1.3142	3.673	1.3142	3.9543	1.3142	3.769
1.3152	1.66152	1.3152	2.68814	1.3152	2.7755	1.3152	2.84029	1.3152	2.93384	1.3152	3.09218	1.3152	2.9848		1.3182	1.56816	1.3152	3.416	1.3152	3.475	1.3152	3.55062	1.3152	3.675	1.3152	3.9543	1.3152	3.77
1.3162	1.6641	1.3162	2.68996	1.3162	2.77732	1.3162	2.844	1.3162	2.93566	1.3162	3.09764	1.3162	2.98662		1.3192	1.57104	1.3162	3.421	1.3162	3.481	1.3162	3.55062	1.3162	3.676	1.3162	3.9585	1.3162	3.773
1.3172	1.66539	1.3172	2.69178	1.3172	2.77914	1.3172	2.84772	1.3172	2.93748	1.3172	3.10128	1.3172	2.99026		1.3202	1.5696	1.3172	3.423	1.3172	3.485	1.3172	3.55164	1.3172	3.676	1.3172	3.96375	1.3172	3.774
1.3182	1.66668	1.3182	2.69542	1.3182	2.78096	1.3182	2.84957	1.3182	2.94112	1.3182	3.1031	1.3182	2.9939		1.3212	1.57104	1.3182	3.421	1.3182	3.484	1.3182	3.55572	1.3182	3.679	1.3182	3.9648	1.3182	3.775
1.3192	1.66926	1.3192	2.69724	1.3192	2.7846	1.3192	2.85143	1.3192	2.94476	1.3192	3.10492	1.3192	2.99754		1.3222	1.57536	1.3192	3.423	1.3192	3.483	1.3192	3.55878	1.3192	3.68	1.3192	3.9627	1.3192	3.778
1.3202	1.67184	1.3202	2.70088	1.3202	2.78824	1.3202	2.85514	1.3202	2.94658	1.3202	3.10856	1.3202	2.99936		1.3232	1.57392	1.3202	3.426	1.3202	3.485	1.3202	3.5649	1.3202	3.683	1.3202	3.96375	1.3202	3.78
1.3212	1.67313	1.3212	2.70452	1.3212	2.7937	1.3212	2.86071	1.3212	2.9484	1.3212	3.1122	1.3212	3.003		1.3242	1.5768	1.3212	3.429	1.3212	3.489	1.3212	3.56898	1.3212	3.684	1.3212	3.97005	1.3212	3.781
1.3222	1.67571	1.3222	2.70816	1.3222	2.79552	1.3222	2.86443	1.3222	2.95022	1.3222	3.11402	1.3222	3.00664		1.3252	1.57536	1.3222	3.43	1.3222	3.49	1.3222	3.56898	1.3222	3.684	1.3222	3.9732	1.3222	3.783
1.3232	1.677	1.3232	2.7118	1.3232	2.79552	1.3232	2.86628	1.3232	2.95568	1.3232	3.11584	1.3232	3.00846		1.3262	1.57968	1.3232	3.431	1.3232	3.49	1.3232	3.57	1.3232	3.687	1.3232	3.9732	1.3232	3.783
1.3242	1.68087	1.3242	2.71362	1.3242	2.79916	1.3242	2.86628	1.3242	2.95932	1.3242	3.11948	1.3242	3.01028		1.3272	1.57824	1.3242	3.431	1.3242	3.493	1.3242	3.57102	1.3242	3.688	1.3242	3.9732	1.3242	3.786
1.3252	1.68216	1.3252	2.71544	1.3252	2.8028	1.3252	2.86999	1.3252	2.96114	1.3252	3.12312	1.3252	3.0121		1.3282	1.58112	1.3252	3.433	1.3252	3.499	1.3252	3.57204	1.3252	3.688	1.3252	3.9753	1.3252	3.79
1.3262	1.68345	1.3262	2.71908	1.3262	2.80462	1.3262	2.87556	1.3262	2.96296	1.3262	3.12676	1.3262	3.01574		1.3292	1.58112	1.3262	3.435	1.3262	3.502	1.3262	3.57306	1.3262	3.691	1.3262	3.97845	1.3262	3.792
1.3272	1.68603	1.3272	2.72272	1.3272	2.80644	1.3272	2.87742	1.3272	2.96478	1.3272	3.12676	1.3272	3.01756		1.3302	1.584	1.3272	3.437	1.3272	3.501	1.3272	3.57714	1.3272	3.694	1.3272	3.9816	1.3272	3.793
1.3282	1.68732	1.3282	2.72454	1.3282	2.80826	1.3282	2.87742	1.3282	2.9666	1.3282	3.12676	1.3282	3.0212		1.3312	1.584	1.3282	3.438	1.3282	3.5	1.3282	3.58122	1.3282	3.696	1.3282	3.9837	1.3282	3.796
1.3292	1.6899	1.3292	2.72636	1.3292	2.81372	1.3292	2.87928	1.3292	2.97024	1.3292	3.13222	1.3292	3.02302		1.3322	1.584	1.3292	3.441	1.3292	3.504	1.3292	3.5853	1.3292	3.698	1.3292	3.9837	1.3292	3.798
1.3302	1.69248	1.3302	2.73	1.3302	2.81918	1.3302	2.88485	1.3302	2.97206	1.3302	3.13586	1.3302	3.02848		1.3332	1.58688	1.3302	3.443	1.3302	3.506	1.3302	3.58632	1.3302	3.699	1.3302	3.98475	1.3302	3.799
1.3312	1.69506	1.3312	2.73364	1.3312	2.821	1.3312	2.88856	1.3312	2.9757	1.3312	3.1395	1.3312	3.03212		1.3342	1.58688	1.3312	3.446	1.3312	3.506	1.3312	3.5853	1.3312	3.7	1.3312	3.98685	1.3312	3.797
1.3322	1.69635	1.3322	2.73546	1.3322	2.821	1.3322	2.89227	1.3322	2.98116	1.3322	3.14314	1.3322	3.03212		1.3352	1.5912	1.3322	3.448	1.3322	3.508	1.3322	3.58632	1.3322	3.7	1.3322	3.99105	1.3322	3.799
1.3332	1.69893	1.3332	2.73728	1.3332	2.82282	1.3332	2.89413	1.3332	2.9848	1.3332	3.14678	1.3332	3.03212		1.3362	1.58832	1.3332	3.449	1.3332	3.513	1.3332	3.58938	1.3332	3.701	1.3332	3.9942	1.3332	3.804
1.3342	1.70022	1.3342	2.74092	1.3342	2.82828	1.3342	2.89598	1.3342	2.9848	1.3342	3.1486	1.3342	3.03576		1.3372	1.59264	1.3342	3.45	1.3342	3.518	1.3342	3.5904	1.3342	3.705	1.3342	3.9963	1.3342	3.809
1.3352	1.70151	1.3352	2.74456	1.3352	2.8301	1.3352	2.8997	1.3352	2.9848	1.3352	3.15042	1.3352	3.0394		1.3382	1.5912	1.3352	3.451	1.3352	3.516	1.3352	3.59346	1.3352	3.709	1.3352	3.9963	1.3352	3.81
1.3362	1.70409	1.3362	2.74456	1.3362	2.8301	1.3362	2.90155	1.3362	2.98844	1.3362	3.15406	1.3362	3.04122		1.3392	1.59552	1.3362	3.455	1.3362	3.515	1.3362	3.59652	1.3362	3.711	1.3362	3.9963	1.3362	3.808
1.3372	1.70667	1.3372	2.74638	1.3372	2.83192	1.3372	2.90527	1.3372	2.9939	1.3372	3.15406	1.3372	3.04486		1.3402	1.59408	1.3372	3.459	1.3372	3.516	1.3372	3.60264	1.3372	3.712	1.3372	4.00155	1.3372	3.809
1.3382	1.70796	1.3382	2.75002	1.3382	2.83556	1.3382	2.90712	1.3382	2.99754	1.3382	3.15588	1.3382	3.0485		1.3412	1.59552	1.3382	3.459	1.3382	3.52	1.3382	3.60672	1.3382	3.713	1.3382	4.00785	1.3382	3.815
1.3392	1.71054	1.3392	2.75548	1.3392	2.84102	1.3392	2.90898	1.3392	2.99754	1.3392	3.15952	1.3392	3.05396		1.3422	1.59696	1.3392	3.458	1.3392	3.522	1.3392	3.6057	1.3392	3.715	1.3392	4.0089	1.3392	3.817
1.3402	1.71183	1.3402	2.75912	1.3402	2.84284	1.3402	2.91269	1.3402	2.99936	1.3402	3.16498	1.3402	3.05578		1.3432	1.5984	1.3402	3.46	1.3402	3.521	1.3402	3.60672	1.3402	3.715	1.3402	4.00575	1.3402	3.813
1.3412	1.71441	1.3412	2.75912	1.3412	2.84648	1.3412	2.9164	1.3412	3.003	1.3412	3.16862	1.3412	3.05578		1.3442	1.59984	1.3412	3.463	1.3412	3.524	1.3412	3.60978	1.3412	3.717	1.3412	4.0068	1.3412	3.813
1.3422	1.71699	1.3422	2.76094	1.3422	2.84648	1.3422	2.92012	1.3422	3.00664	1.3422	3.17044	1.3422	3.05942		1.3452	1.59984	1.3422	3.467	1.3422	3.532	1.3422	3.61284	1.3422	3.719	1.3422	4.01205	1.3422	3.819
1.3432	1.71957	1.3432	2.76458	1.3432	2.85012	1.3432	2.92197	1.3432	3.00846	1.3432	3.17226	1.3432	3.06306		1.3462	1.60416	1.3432	3.468	1.3432	3.533	1.3432	3.61284	1.3432	3.723	1.3432	4.01625	1.3432	3.825
1.3442	1.72086	1.3442	2.77004	1.3442	2.85194	1.3442	2.92383	1.3442	3.01028	1.3442	3.17408	1.3442	3.06488		1.3472	1.60128	1.3442	3.469	1.3442	3.531	1.3442	3.61284	1.3442	3.726	1.3442	4.0173	1.3442	3.825
1.3452	1.72086	1.3452	2.77004	1.3452	2.85376	1.3452	2.92569	1.3452	3.01392	1.3452	3.1759	1.3452	3.0667		1.3482	1.6056	1.3452	3.469	1.3452	3.531	1.3452	3.61794	1.3452	3.729	1.3452	4.0173	1.3452	3.822
1.3462	1.72344	1.3462	2.77004	1.3462	2.8574	1.3462	2.93126	1.3462	3.01574	1.3462	3.17954	1.3462	3.06852		1.3492	1.60272	1.3462	3.472	1.3462	3.535	1.3462	3.62304	1.3462	3.732	1.3462	4.0194	1.3462	3.825
1.3472	1.72602	1.3472	2.77186	1.3472	2.85922	1.3472	2.93311	1.3472	3.01756	1.3472	3.18318	1.3472	3.07216		1.3502	1.60848	1.3472	3.476	1.3472	3.537	1.3472	3.62304	1.3472	3.731	1.3472	4.0215	1.3472	3.83
1.3482	1.7286	1.3482	2.77914	1.3482	2.86286	1.3482	2.93497	1.3482	3.0212	1.3482	3.18682	1.3482	3.0758		1.3512	1.60848	1.3482	3.479	1.3482	3.538	1.3482	3.62304	1.3482	3.731	1.3482	4.02255	1.3482	3.831
1.3492	1.72989	1.3492	2.78278	1.3492	2.8665	1.3492	2.93682	1.3492	3.02484	1.3492	3.19046	1.3492	3.07762		1.3522	1.60992	1.3492	3.48	1.3492	3.538	1.3492	3.62508	1.3492	3.732	1.3492	4.02465	1.3492	3.831
1.3502	1.73247	1.3502	2.78278	1.3502	2.87014	1.3502	2.94054	1.3502	3.02666	1.3502	3.19228	1.3502	3.07944		1.3532	1.60992	1.3502	3.479	1.3502	3.542	1.3502	3.63018	1.3502	3.734	1.3502	4.0278	1.3502	3.834
1.3512	1.73376	1.3512	2.78278	1.3512	2.87014	1.3512	2.94611	1.3512	3.02848	1.3512	3.1941	1.3512	3.08126		1.3542	1.61136	1.3512	3.48	1.3512	3.547	1.3512	3.63018	1.3512	3.736	1.3512	4.032	1.3512	3.837
1.3522	1.73634	1.3522	2.78642	1.3522	2.87196	1.3522	2.94796	1.3522	3.03212	1.3522	3.19592	1.3522	3.0849		1.3552	1.61424	1.3522	3.482	1.3522	3.548	1.3522	3.63018	1.3522	3.739	1.3522	4.03305	1.3522	3.839
1.3532	1.73892	1.3532	2.79188	1.3532	2.87378	1.3532	2.94982	1.3532	3.03394	1.3532	3.19956	1.3532	3.08672		1.3562	1.6128	1.3532	3.486	1.3532	3.547	1.3532	3.63222	1.3532	3.743	1.3532	4.03305	1.3532	3.839
1.3542	1.74021	1.3542	2.79552	1.3542	2.87742	1.3542	2.94982	1.3542	3.03576	1.3542	3.20138	1.3542	3.08854		1.3572	1.61568	1.3542	3.489	1.3542	3.547	1.3542	3.63732	1.3542	3.745	1.3542	4.03515	1.3542	3.839
1.3552	1.7415	1.3552	2.79552	1.3552	2.88106	1.3552	2.95539	1.3552	3.03758	1.3552	3.2032	1.3552	3.09218		1.3582	1.61424	1.3552	3.49	1.3552	3.547	1.3552	3.6414	1.3552	3.745	1.3552	4.0383	1.3552	3.841
1.3562	1.74408	1.3562	2.79916	1.3562	2.88288	1.3562	2.9591	1.3562	3.04122	1.3562	3.20684	1.3562	3.094		1.3592	1.61856	1.3562	3.493	1.3562	3.551	1.3562	3.6414	1.3562	3.745	1.3562	4.03725	1.3562	3.845
1.3572	1.74666	1.3572	2.8028	1.3572	2.8847	1.3572	2.96096	1.3572	3.04668	1.3572	3.2123	1.3572	3.09764		1.3602	1.61712	1.3572	3.497	1.3572	3.553	1.3572	3.6414	1.3572	3.747	1.3572	4.0383	1.3572	3.847
1.3582	1.74795	1.3582	2.80644	1.3582	2.88834	1.3582	2.96096	1.3582	3.05032	1.3582	3.21594	1.3582	3.10128		1.3612	1.62144	1.3582	3.496	1.3582	3.555	1.3582	3.64344	1.3582	3.749	1.3582	4.04145	1.3582	3.85
1.3592	1.75182	1.3592	2.80644	1.3592	2.89016	1.3592	2.96467	1.3592	3.05396	1.3592	3.21776	1.3592	3.1031		1.3622	1.62144	1.3592	3.496	1.3592	3.557	1.3592	3.64854	1.3592	3.749	1.3592	4.04775	1.3592	3.854
1.3602	1.75311	1.3602	2.80644	1.3602	2.89198	1.3602	2.96838	1.3602	3.05578	1.3602	3.21776	1.3602	3.10674		1.3632	1.62288	1.3602	3.497	1.3602	3.561	1.3602	3.64956	1.3602	3.751	1.3602	4.04985	1.3602	3.854
1.3612	1.75569	1.3612	2.81008	1.3612	2.89562	1.3612	2.9721	1.3612	3.05578	1.3612	3.21958	1.3612	3.10856		1.3642	1.62288	1.3612	3.501	1.3612	3.563	1.3612	3.6465	1.3612	3.755	1.3612	4.04985	1.3612	3.852
1.3622	1.75827	1.3622	2.81554	1.3622	2.89744	1.3622	2.97395	1.3622	3.0576	1.3622	3.22322	1.3622	3.11038		1.3652	1.62288	1.3622	3.504	1.3622	3.562	1.3622	3.64956	1.3622	3.76	1.3622	4.0488	1.3622	3.853
1.3632	1.75956	1.3632	2.81918	1.3632	2.89926	1.3632	2.97581	1.3632	3.06124	1.3632	3.22504	1.3632	3.11402		1.3662	1.6272	1.3632	3.506	1.3632	3.561	1.3632	3.65466	1.3632	3.76	1.3632	4.0551	1.3632	3.854
1.3642	1.76085	1.3642	2.821	1.3642	2.9029	1.3642	2.97767	1.3642	3.06306	1.3642	3.22686	1.3642	3.11584		1.3672	1.62576	1.3642	3.507	1.3642	3.564	1.3642	3.66078	1.3642	3.76	1.3642	4.0593	1.3642	3.856
1.3652	1.76343	1.3652	2.82464	1.3652	2.90472	1.3652	2.98138	1.3652	3.0667	1.3652	3.23232	1.3652	3.11948		1.3682	1.63008	1.3652	3.509	1.3652	3.567	1.3652	3.66078	1.3652	3.758	1.3652	4.0593	1.3652	3.86
1.3662	1.76343	1.3662	2.82646	1.3662	2.90836	1.3662	2.98323	1.3662	3.06852	1.3662	3.23778	1.3662	3.12312		1.3692	1.6272	1.3662	3.509	1.3662	3.568	1.3662	3.65976	1.3662	3.761	1.3662	4.05615	1.3662	3.866
1.3672	1.76601	1.3672	2.82828	1.3672	2.912	1.3672	2.98695	1.3672	3.07398	1.3672	3.2396	1.3672	3.12494		1.3702	1.63296	1.3672	3.511	1.3672	3.57	1.3672	3.6618	1.3672	3.764	1.3672	4.05825	1.3672	3.868
1.3682	1.76988	1.3682	2.8301	1.3682	2.91564	1.3682	2.99066	1.3682	3.07944	1.3682	3.2396	1.3682	3.12676		1.3712	1.63152	1.3682	3.512	1.3682	3.571	1.3682	3.66588	1.3682	3.765	1.3682	4.06455	1.3682	3.868
1.3692	1.77246	1.3692	2.83192	1.3692	2.91564	1.3692	2.99437	1.3692	3.07944	1.3692	3.24142	1.3692	3.12858		1.3722	1.63296	1.3692	3.512	1.3692	3.575	1.3692	3.6669	1.3692	3.768	1.3692	4.06875	1.3692	3.868
1.3702	1.77504	1.3702	2.83374	1.3702	2.91564	1.3702	2.99623	1.3702	3.07944	1.3702	3.24324	1.3702	3.13222		1.3732	1.63296	1.3702	3.515	1.3702	3.576	1.3702	3.6669	1.3702	3.773	1.3702	4.06875	1.3702	3.871
1.3712	1.77633	1.3712	2.83738	1.3712	2.91928	1.3712	2.99623	1.3712	3.08126	1.3712	3.2487	1.3712	3.13404		1.3742	1.63584	1.3712	3.519	1.3712	3.576	1.3712	3.66792	1.3712	3.779	1.3712	4.06875	1.3712	3.873
1.3722	1.77762	1.3722	2.84284	1.3722	2.92474	1.3722	2.99994	1.3722	3.0849	1.3722	3.25052	1.3722	3.13586		1.3752	1.63728	1.3722	3.522	1.3722	3.576	1.3722	3.672	1.3722	3.777	1.3722	4.07085	1.3722	3.872
1.3732	1.7802	1.3732	2.84648	1.3732	2.92656	1.3732	3.00551	1.3732	3.08854	1.3732	3.25234	1.3732	3.1395		1.3762	1.63728	1.3732	3.523	1.3732	3.578	1.3732	3.67506	1.3732	3.774	1.3732	4.07295	1.3732	3.87
1.3742	1.78278	1.3742	2.8483	1.3742	2.92838	1.3742	3.00737	1.3742	3.09036	1.3742	3.25598	1.3742	3.14314		1.3772	1.64016	1.3742	3.523	1.3742	3.581	1.3742	3.67608	1.3742	3.774	1.3742	4.074	1.3742	3.875
1.3752	1.78407	1.3752	2.85012	1.3752	2.93202	1.3752	3.00737	1.3752	3.09218	1.3752	3.26144	1.3752	3.14496		1.3782	1.63872	1.3752	3.525	1.3752	3.584	1.3752	3.67812	1.3752	3.781	1.3752	4.07715	1.3752	3.882
1.3762	1.78536	1.3762	2.85376	1.3762	2.93566	1.3762	3.00922	1.3762	3.09582	1.3762	3.26326	1.3762	3.14678		1.3792	1.64304	1.3762	3.527	1.3762	3.584	1.3762	3.67914	1.3762	3.784	1.3762	4.07925	1.3762	3.886
1.3772	1.78665	1.3772	2.8574	1.3772	2.93748	1.3772	3.01479	1.3772	3.09946	1.3772	3.26326	1.3772	3.15042		1.3802	1.64016	1.3772	3.526	1.3772	3.588	1.3772	3.68322	1.3772	3.783	1.3772	4.0803	1.3772	3.882
1.3782	1.79052	1.3782	2.85922	1.3782	2.93748	1.3782	3.02036	1.3782	3.10128	1.3782	3.26508	1.3782	3.15224		1.3812	1.64448	1.3782	3.529	1.3782	3.593	1.3782	3.68424	1.3782	3.782	1.3782	4.08345	1.3782	3.882
1.3792	1.7931	1.3792	2.85922	1.3792	2.9393	1.3792	3.02036	1.3792	3.1031	1.3792	3.26872	1.3792	3.15406		1.3822	1.64304	1.3792	3.533	1.3792	3.594	1.3792	3.68526	1.3792	3.786	1.3792	4.08765	1.3792	3.886
1.3802	1.79439	1.3802	2.86104	1.3802	2.94294	1.3802	3.02036	1.3802	3.1031	1.3802	3.27054	1.3802	3.1577		1.3832	1.64736	1.3802	3.539	1.3802	3.591	1.3802	3.68832	1.3802	3.791	1.3802	4.08765	1.3802	3.89
1.3812	1.79568	1.3812	2.8665	1.3812	2.94658	1.3812	3.02408	1.3812	3.10674	1.3812	3.27236	1.3812	3.16134		1.3842	1.64592	1.3812	3.542	1.3812	3.591	1.3812	3.69138	1.3812	3.793	1.3812	4.08765	1.3812	3.89
1.3822	1.79826	1.3822	2.87014	1.3822	2.95022	1.3822	3.02964	1.3822	3.11038	1.3822	3.27782	1.3822	3.16316		1.3852	1.6488	1.3822	3.541	1.3822	3.595	1.3822	3.69444	1.3822	3.792	1.3822	4.08975	1.3822	3.889
1.3832	1.79955	1.3832	2.87196	1.3832	2.95386	1.3832	3.0315	1.3832	3.11402	1.3832	3.28328	1.3832	3.1668		1.3862	1.65024	1.3832	3.54	1.3832	3.6	1.3832	3.6975	1.3832	3.793	1.3832	4.0929	1.3832	3.894
1.3842	1.80213	1.3842	2.87196	1.3842	2.95568	1.3842	3.03336	1.3842	3.11766	1.3842	3.2851	1.3842	3.16862		1.3872	1.65024	1.3842	3.543	1.3842	3.603	1.3842	3.69852	1.3842	3.797	1.3842	4.09605	1.3842	3.899
1.3852	1.80342	1.3852	2.8756	1.3852	2.9575	1.3852	3.03521	1.3852	3.1213	1.3852	3.2851	1.3852	3.17226		1.3882	1.65312	1.3852	3.547	1.3852	3.605	1.3852	3.69852	1.3852	3.8	1.3852	4.0971	1.3852	3.899
1.3862	1.80471	1.3862	2.87924	1.3862	2.95932	1.3862	3.04078	1.3862	3.12312	1.3862	3.2851	1.3862	3.17408		1.3892	1.65168	1.3862	3.546	1.3862	3.606	1.3862	3.70056	1.3862	3.799	1.3862	4.09815	1.3862	3.896
1.3872	1.80729	1.3872	2.88106	1.3872	2.96114	1.3872	3.0445	1.3872	3.12494	1.3872	3.29056	1.3872	3.1759		1.3902	1.656	1.3872	3.544	1.3872	3.607	1.3872	3.7026	1.3872	3.799	1.3872	4.10235	1.3872	3.897
1.3882	1.80858	1.3882	2.88288	1.3882	2.96296	1.3882	3.04635	1.3882	3.12676	1.3882	3.2942	1.3882	3.17772		1.3912	1.65312	1.3882	3.546	1.3882	3.608	1.3882	3.70668	1.3882	3.803	1.3882	4.1055	1.3882	3.902
1.3892	1.80987	1.3892	2.88652	1.3892	2.96478	1.3892	3.04635	1.3892	3.12676	1.3892	3.29602	1.3892	3.17954		1.3922	1.65744	1.3892	3.552	1.3892	3.61	1.3892	3.70872	1.3892	3.806	1.3892	4.10655	1.3892	3.906
1.3902	1.81245	1.3902	2.89198	1.3902	2.96842	1.3902	3.04821	1.3902	3.12858	1.3902	3.29784	1.3902	3.185		1.3932	1.65744	1.3902	3.557	1.3902	3.609	1.3902	3.70974	1.3902	3.807	1.3902	4.10445	1.3902	3.905
1.3912	1.81374	1.3912	2.89562	1.3912	2.97388	1.3912	3.05192	1.3912	3.13222	1.3912	3.3033	1.3912	3.18682		1.3942	1.66032	1.3912	3.557	1.3912	3.609	1.3912	3.70974	1.3912	3.806	1.3912	4.10655	1.3912	3.903
1.3922	1.81632	1.3922	2.89562	1.3922	2.97752	1.3922	3.05749	1.3922	3.13768	1.3922	3.30694	1.3922	3.18864		1.3952	1.66032	1.3922	3.555	1.3922	3.612	1.3922	3.71076	1.3922	3.808	1.3922	4.1118	1.3922	3.905
1.3932	1.8189	1.3932	2.89744	1.3932	2.97752	1.3932	3.0612	1.3932	3.14132	1.3932	3.30694	1.3932	3.1941		1.3962	1.66032	1.3932	3.558	1.3932	3.618	1.3932	3.7128	1.3932	3.811	1.3932	4.1118	1.3932	3.911
1.3942	1.82019	1.3942	2.89926	1.3942	2.97934	1.3942	3.06492	1.3942	3.14314	1.3942	3.30694	1.3942	3.19774		1.3972	1.6632	1.3942	3.561	1.3942	3.623	1.3942	3.71484	1.3942	3.813	1.3942	4.11075	1.3942	3.914
1.3952	1.82277	1.3952	2.9029	1.3952	2.98298	1.3952	3.06677	1.3952	3.14496	1.3952	3.31058	1.3952	3.19956		1.3982	1.6632	1.3952	3.562	1.3952	3.623	1.3952	3.7179	1.3952	3.814	1.3952	4.11495	1.3952	3.916
1.3962	1.82535	1.3962	2.90472	1.3962	2.9848	1.3962	3.06677	1.3962	3.14678	1.3962	3.31422	1.3962	3.20138		1.3992	1.66608	1.3962	3.561	1.3962	3.621	1.3962	3.71994	1.3962	3.816	1.3962	4.1223	1.3962	3.914
1.3972	1.82793	1.3972	2.90654	1.3972	2.98662	1.3972	3.06863	1.3972	3.1486	1.3972	3.31604	1.3972	3.2032		1.4002	1.66464	1.3972	3.563	1.3972	3.623	1.3972	3.72198	1.3972	3.818	1.3972	4.12545	1.3972	3.915
1.3982	1.82922	1.3982	2.912	1.3982	2.98662	1.3982	3.07234	1.3982	3.15042	1.3982	3.31604	1.3982	3.20502		1.4012	1.66896	1.3982	3.568	1.3982	3.627	1.3982	3.72504	1.3982	3.82	1.3982	4.1244	1.3982	3.917
1.3992	1.83051	1.3992	2.91564	1.3992	2.99026	1.3992	3.07605	1.3992	3.15406	1.3992	3.3215	1.3992	3.20684		1.4022	1.66752	1.3992	3.571	1.3992	3.629	1.3992	3.72708	1.3992	3.822	1.3992	4.12335	1.3992	3.919
1.4002	1.83309	1.4002	2.91564	1.4002	2.99572	1.4002	3.07605	1.4002	3.1577	1.4002	3.32696	1.4002	3.21048		1.4032	1.6704	1.4002	3.57	1.4002	3.628	1.4002	3.7281	1.4002	3.824	1.4002	4.12545	1.4002	3.921
1.4012	1.83567	1.4012	2.91746	1.4012	3.00118	1.4012	3.07977	1.4012	3.16316	1.4012	3.3306	1.4012	3.21412		1.4042	1.6704	1.4012	3.57	1.4012	3.628	1.4012	3.72912	1.4012	3.822	1.4012	4.1307	1.4012	3.922
1.4022	1.83696	1.4022	2.9211	1.4022	3.00118	1.4022	3.08348	1.4022	3.16498	1.4022	3.32878	1.4022	3.21776		1.4052	1.67184	1.4022	3.573	1.4022	3.633	1.4022	3.72912	1.4022	3.822	1.4022	4.1328	1.4022	3.925
1.4032	1.83825	1.4032	2.92292	1.4032	3.00118	1.4032	3.08719	1.4032	3.1668	1.4032	3.3306	1.4032	3.2214		1.4062	1.67472	1.4032	3.576	1.4032	3.637	1.4032	3.73218	1.4032	3.825	1.4032	4.13385	1.4032	3.929
1.4042	1.83954	1.4042	2.92474	1.4042	3.00482	1.4042	3.08905	1.4042	3.1668	1.4042	3.33424	1.4042	3.2214		1.4072	1.67328	1.4042	3.575	1.4042	3.64	1.4042	3.73524	1.4042	3.829	1.4042	4.13385	1.4042	3.93
1.4052	1.84341	1.4052	2.92656	1.4052	3.00664	1.4052	3.09091	1.4052	3.17044	1.4052	3.33788	1.4052	3.22504		1.4082	1.67616	1.4052	3.574	1.4052	3.639	1.4052	3.7383	1.4052	3.832	1.4052	4.137	1.4052	3.927
1.4062	1.8447	1.4062	2.9302	1.4062	3.01028	1.4062	3.09276	1.4062	3.17226	1.4062	3.34152	1.4062	3.22868		1.4092	1.67616	1.4062	3.578	1.4062	3.639	1.4062	3.74034	1.4062	3.833	1.4062	4.1412	1.4062	3.929
1.4072	1.84599	1.4072	2.93566	1.4072	3.01028	1.4072	3.09648	1.4072	3.17226	1.4072	3.34152	1.4072	3.23232		1.4102	1.68048	1.4072	3.584	1.4072	3.641	1.4072	3.74238	1.4072	3.835	1.4072	4.1412	1.4072	3.932
1.4082	1.84728	1.4082	2.93566	1.4082	3.01392	1.4082	3.09833	1.4082	3.1759	1.4082	3.34334	1.4082	3.2305		1.4112	1.6776	1.4082	3.586	1.4082	3.644	1.4082	3.7434	1.4082	3.836	1.4082	4.14015	1.4082	3.935
1.4092	1.84857	1.4092	2.93748	1.4092	3.01938	1.4092	3.10019	1.4092	3.18318	1.4092	3.34698	1.4092	3.23232		1.4122	1.68192	1.4092	3.585	1.4092	3.646	1.4092	3.74544	1.4092	3.836	1.4092	4.14225	1.4092	3.936
1.4102	1.85244	1.4102	2.9393	1.4102	3.0212	1.4102	3.10204	1.4102	3.18682	1.4102	3.35062	1.4102	3.23778		1.4132	1.68048	1.4102	3.586	1.4102	3.647	1.4102	3.74544	1.4102	3.836	1.4102	4.1433	1.4102	3.937
1.4112	1.85373	1.4112	2.94294	1.4112	3.02302	1.4112	3.10576	1.4112	3.18682	1.4112	3.35426	1.4112	3.24142		1.4142	1.6848	1.4112	3.588	1.4112	3.649	1.4112	3.74748	1.4112	3.839	1.4112	4.1454	1.4112	3.94
1.4122	1.85631	1.4122	2.94658	1.4122	3.02484	1.4122	3.10947	1.4122	3.18682	1.4122	3.35426	1.4122	3.24324		1.4152	1.68336	1.4122	3.591	1.4122	3.652	1.4122	3.75054	1.4122	3.842	1.4122	4.1496	1.4122	3.944
1.4132	1.85889	1.4132	2.9484	1.4132	3.02666	1.4132	3.11318	1.4132	3.18864	1.4132	3.35608	1.4132	3.24506		1.4162	1.6848	1.4132	3.59	1.4132	3.654	1.4132	3.75258	1.4132	3.843	1.4132	4.1517	1.4132	3.944
1.4142	1.86018	1.4142	2.95204	1.4142	3.0303	1.4142	3.11504	1.4142	3.19228	1.4142	3.35972	1.4142	3.24688		1.4172	1.68768	1.4142	3.591	1.4142	3.655	1.4142	3.75156	1.4142	3.844	1.4142	4.15275	1.4142	3.943
1.4152	1.86147	1.4152	2.9575	1.4152	3.03212	1.4152	3.1169	1.4152	3.19228	1.4152	3.36336	1.4152	3.2487		1.4182	1.68768	1.4152	3.595	1.4152	3.655	1.4152	3.7536	1.4152	3.849	1.4152	4.1538	1.4152	3.946
1.4162	1.86405	1.4162	2.95932	1.4162	3.03394	1.4162	3.11875	1.4162	3.19592	1.4162	3.36518	1.4162	3.25234		1.4192	1.69056	1.4162	3.6	1.4162	3.655	1.4162	3.75768	1.4162	3.852	1.4162	4.1559	1.4162	3.95
1.4172	1.86534	1.4172	2.95932	1.4172	3.03576	1.4172	3.12246	1.4172	3.20138	1.4172	3.36882	1.4172	3.25416		1.4202	1.68768	1.4172	3.6	1.4172	3.658	1.4172	3.76176	1.4172	3.853	1.4172	4.15905	1.4172	3.948
1.4182	1.86792	1.4182	2.95932	1.4182	3.04122	1.4182	3.12618	1.4182	3.20684	1.4182	3.36882	1.4182	3.25598		1.4212	1.69344	1.4182	3.598	1.4182	3.66	1.4182	3.76278	1.4182	3.852	1.4182	4.1601	1.4182	3.946
1.4192	1.86921	1.4192	2.96296	1.4192	3.04304	1.4192	3.12803	1.4192	3.20684	1.4192	3.37064	1.4192	3.25598		1.4222	1.69056	1.4192	3.6	1.4192	3.662	1.4192	3.76278	1.4192	3.853	1.4192	4.15905	1.4192	3.949
1.4202	1.87179	1.4202	2.9666	1.4202	3.04486	1.4202	3.12989	1.4202	3.20684	1.4202	3.3761	1.4202	3.25962		1.4232	1.69488	1.4202	3.604	1.4202	3.663	1.4202	3.76482	1.4202	3.857	1.4202	4.1601	1.4202	3.956
1.4212	1.87437	1.4212	2.9666	1.4212	3.04486	1.4212	3.13175	1.4212	3.21048	1.4212	3.37974	1.4212	3.26326		1.4242	1.69488	1.4212	3.605	1.4212	3.667	1.4212	3.7689	1.4212	3.859	1.4212	4.1622	1.4212	3.96
1.4222	1.87566	1.4222	2.97024	1.4222	3.04668	1.4222	3.13732	1.4222	3.21412	1.4222	3.37974	1.4222	3.2669		1.4252	1.69776	1.4222	3.604	1.4222	3.671	1.4222	3.77094	1.4222	3.859	1.4222	4.16745	1.4222	3.957
1.4232	1.87695	1.4232	2.9757	1.4232	3.0485	1.4232	3.14103	1.4232	3.21594	1.4232	3.38156	1.4232	3.27054		1.4262	1.69776	1.4232	3.607	1.4232	3.672	1.4232	3.77094	1.4232	3.86	1.4232	4.1706	1.4232	3.954
1.4242	1.87824	1.4242	2.97934	1.4242	3.05214	1.4242	3.14289	1.4242	3.21594	1.4242	3.38338	1.4242	3.27236		1.4272	1.69776	1.4242	3.612	1.4242	3.67	1.4242	3.77196	1.4242	3.865	1.4242	4.17165	1.4242	3.959
1.4252	1.88082	1.4252	2.98116	1.4252	3.05578	1.4252	3.14289	1.4252	3.21776	1.4252	3.38702	1.4252	3.27236		1.4282	1.70064	1.4252	3.616	1.4252	3.671	1.4252	3.774	1.4252	3.868	1.4252	4.17165	1.4252	3.965
1.4262	1.88211	1.4262	2.97934	1.4262	3.0576	1.4262	3.1466	1.4262	3.22504	1.4262	3.39066	1.4262	3.276		1.4292	1.6992	1.4262	3.616	1.4262	3.672	1.4262	3.77706	1.4262	3.868	1.4262	4.1727	1.4262	3.964
1.4272	1.88469	1.4272	2.98298	1.4272	3.05942	1.4272	3.14845	1.4272	3.22868	1.4272	3.39248	1.4272	3.27782		1.4302	1.70496	1.4272	3.615	1.4272	3.676	1.4272	3.78012	1.4272	3.867	1.4272	4.17585	1.4272	3.962
1.4282	1.88727	1.4282	2.98844	1.4282	3.06306	1.4282	3.15217	1.4282	3.2305	1.4282	3.3943	1.4282	3.28146		1.4312	1.70208	1.4282	3.617	1.4282	3.677	1.4282	3.78216	1.4282	3.868	1.4282	4.17795	1.4282	3.965
1.4292	1.88985	1.4292	2.99208	1.4292	3.06488	1.4292	3.15402	1.4292	3.2305	1.4292	3.39794	1.4292	3.2851		1.4322	1.7064	1.4292	3.618	1.4292	3.677	1.4292	3.78216	1.4292	3.871	1.4292	4.179	1.4292	3.971
1.4302	1.89243	1.4302	2.99208	1.4302	3.0667	1.4302	3.15588	1.4302	3.23232	1.4302	3.39976	1.4302	3.2851		1.4332	1.70496	1.4302	3.617	1.4302	3.681	1.4302	3.7842	1.4302	3.872	1.4302	4.1811	1.4302	3.974
1.4312	1.89243	1.4312	2.99208	1.4312	3.0667	1.4312	3.15774	1.4312	3.23414	1.4312	3.40158	1.4312	3.28874		1.4342	1.70928	1.4312	3.62	1.4312	3.684	1.4312	3.78726	1.4312	3.872	1.4312	4.1853	1.4312	3.972
1.4322	1.89372	1.4322	2.99572	1.4322	3.07034	1.4322	3.16145	1.4322	3.23596	1.4322	3.40522	1.4322	3.29056		1.4352	1.70928	1.4322	3.625	1.4322	3.684	1.4322	3.79032	1.4322	3.873	1.4322	4.1874	1.4322	3.969
1.4332	1.8963	1.4332	3.00118	1.4332	3.07398	1.4332	3.16516	1.4332	3.23778	1.4332	3.40886	1.4332	3.2942		1.4362	1.70928	1.4332	3.629	1.4332	3.683	1.4332	3.79236	1.4332	3.877	1.4332	4.18845	1.4332	3.973
1.4342	1.90017	1.4342	3.003	1.4342	3.07762	1.4342	3.16702	1.4342	3.24324	1.4342	3.41068	1.4342	3.2942		1.4372	1.71072	1.4342	3.629	1.4342	3.686	1.4342	3.79032	1.4342	3.883	1.4342	4.19055	1.4342	3.976
1.4352	1.90146	1.4352	3.00482	1.4352	3.07944	1.4352	3.17073	1.4352	3.2487	1.4352	3.41068	1.4352	3.29784		1.4382	1.71216	1.4352	3.627	1.4352	3.69	1.4352	3.79032	1.4352	3.886	1.4352	4.19265	1.4352	3.978
1.4362	1.90146	1.4362	3.00664	1.4362	3.08126	1.4362	3.17259	1.4362	3.25052	1.4362	3.41432	1.4362	3.30148		1.4392	1.71504	1.4362	3.627	1.4362	3.69	1.4362	3.79644	1.4362	3.884	1.4362	4.19475	1.4362	3.979
1.4372	1.90404	1.4372	3.00846	1.4372	3.08672	1.4372	3.17444	1.4372	3.25052	1.4372	3.41796	1.4372	3.30512		1.4402	1.7136	1.4372	3.63	1.4372	3.689	1.4372	3.80256	1.4372	3.882	1.4372	4.1937	1.4372	3.983
1.4382	1.90791	1.4382	3.0121	1.4382	3.08854	1.4382	3.1763	1.4382	3.25052	1.4382	3.4216	1.4382	3.30694		1.4412	1.71792	1.4382	3.633	1.4382	3.693	1.4382	3.8046	1.4382	3.886	1.4382	4.1937	1.4382	3.987
1.4392	1.91049	1.4392	3.01392	1.4392	3.08854	1.4392	3.18001	1.4392	3.25416	1.4392	3.42342	1.4392	3.30876		1.4422	1.71648	1.4392	3.632	1.4392	3.698	1.4392	3.80256	1.4392	3.89	1.4392	4.1979	1.4392	3.987
1.4402	1.91049	1.4402	3.01756	1.4402	3.08854	1.4402	3.18373	1.4402	3.2578	1.4402	3.42342	1.4402	3.3124		1.4432	1.71936	1.4402	3.632	1.4402	3.7	1.4402	3.8046	1.4402	3.891	1.4402	4.20315	1.4402	3.984
1.4412	1.91307	1.4412	3.01938	1.4412	3.09218	1.4412	3.18744	1.4412	3.25962	1.4412	3.42706	1.4412	3.31422		1.4442	1.71792	1.4412	3.639	1.4412	3.697	1.4412	3.80868	1.4412	3.89	1.4412	4.20525	1.4412	3.983
1.4422	1.91565	1.4422	3.0212	1.4422	3.09582	1.4422	3.1893	1.4422	3.25962	1.4422	3.43252	1.4422	3.31786		1.4452	1.7208	1.4422	3.642	1.4422	3.696	1.4422	3.81072	1.4422	3.891	1.4422	4.20315	1.4422	3.986
1.4432	1.91694	1.4432	3.02302	1.4432	3.10128	1.4432	3.1893	1.4432	3.26326	1.4432	3.43434	1.4432	3.31968		1.4462	1.72224	1.4432	3.642	1.4432	3.701	1.4432	3.81072	1.4432	3.895	1.4432	4.2042	1.4432	3.991
1.4442	1.91823	1.4442	3.02484	1.4442	3.1031	1.4442	3.19301	1.4442	3.26872	1.4442	3.43616	1.4442	3.32332		1.4472	1.72368	1.4442	3.64	1.4442	3.705	1.4442	3.81072	1.4442	3.897	1.4442	4.20525	1.4442	3.994
1.4452	1.92081	1.4452	3.02666	1.4452	3.10492	1.4452	3.19858	1.4452	3.27236	1.4452	3.43616	1.4452	3.32514		1.4482	1.72368	1.4452	3.643	1.4452	3.704	1.4452	3.81378	1.4452	3.896	1.4452	4.20945	1.4452	3.998
1.4462	1.92339	1.4462	3.0303	1.4462	3.10674	1.4462	3.19858	1.4462	3.27236	1.4462	3.4398	1.4462	3.32514		1.4492	1.72512	1.4462	3.645	1.4462	3.703	1.4462	3.81684	1.4462	3.896	1.4462	4.21155	1.4462	4
1.4472	1.92597	1.4472	3.03212	1.4472	3.10856	1.4472	3.19858	1.4472	3.27418	1.4472	3.44526	1.4472	3.32878		1.4502	1.72944	1.4472	3.645	1.4472	3.709	1.4472	3.81786	1.4472	3.9	1.4472	4.21365	1.4472	4
1.4482	1.92726	1.4482	3.03394	1.4482	3.11038	1.4482	3.20229	1.4482	3.27418	1.4482	3.44708	1.4482	3.3306		1.4512	1.72656	1.4482	3.645	1.4482	3.715	1.4482	3.81684	1.4482	3.904	1.4482	4.2168	1.4482	4
1.4492	1.92855	1.4492	3.0394	1.4492	3.1122	1.4492	3.20972	1.4492	3.27782	1.4492	3.44708	1.4492	3.33242		1.4522	1.73088	1.4492	3.65	1.4492	3.716	1.4492	3.81888	1.4492	3.904	1.4492	4.2189	1.4492	4
1.4502	1.92984	1.4502	3.04122	1.4502	3.11402	1.4502	3.21343	1.4502	3.27964	1.4502	3.4489	1.4502	3.33606		1.4532	1.728	1.4502	3.655	1.4502	3.712	1.4502	3.82092	1.4502	3.903	1.4502	4.2231	1.4502	4
1.4512	1.93113	1.4512	3.04304	1.4512	3.11766	1.4512	3.21157	1.4512	3.28328	1.4512	3.45254	1.4512	3.33606		1.4542	1.73376	1.4512	3.657	1.4512	3.712	1.4512	3.82296	1.4512	3.904	1.4512	4.22625	1.4512	4.003
1.4522	1.93371	1.4522	3.04486	1.4522	3.12494	1.4522	3.21157	1.4522	3.28692	1.4522	3.458	1.4522	3.33788		1.4552	1.73232	1.4522	3.655	1.4522	3.715	1.4522	3.82398	1.4522	3.907	1.4522	4.2273	1.4522	4.007
1.4532	1.93629	1.4532	3.0485	1.4532	3.12676	1.4532	3.21714	1.4532	3.29056	1.4532	3.45982	1.4532	3.34334		1.4562	1.7352	1.4532	3.656	1.4532	3.72	1.4532	3.82908	1.4532	3.91	1.4532	4.2252	1.4532	4.014
1.4542	1.93887	1.4542	3.05032	1.4542	3.12676	1.4542	3.22085	1.4542	3.29238	1.4542	3.46346	1.4542	3.34516		1.4572	1.7352	1.4542	3.659	1.4542	3.72	1.4542	3.83418	1.4542	3.912	1.4542	4.2273	1.4542	4.017
1.4552	1.94016	1.4552	3.05396	1.4552	3.12676	1.4552	3.22271	1.4552	3.2942	1.4552	3.46528	1.4552	3.34698		1.4582	1.73664	1.4552	3.66	1.4552	3.719	1.4552	3.8352	1.4552	3.915	1.4552	4.23045	1.4552	4.014
1.4562	1.94274	1.4562	3.05396	1.4562	3.1304	1.4562	3.22457	1.4562	3.2942	1.4562	3.4671	1.4562	3.3488		1.4592	1.73952	1.4562	3.661	1.4562	3.723	1.4562	3.8352	1.4562	3.916	1.4562	4.2357	1.4562	4.013
1.4572	1.94403	1.4572	3.05396	1.4572	3.13404	1.4572	3.22828	1.4572	3.29602	1.4572	3.46892	1.4572	3.35244		1.4602	1.73664	1.4572	3.664	1.4572	3.727	1.4572	3.8352	1.4572	3.917	1.4572	4.2357	1.4572	4.015
1.4582	1.94532	1.4582	3.0576	1.4582	3.13586	1.4582	3.23385	1.4582	3.30148	1.4582	3.47074	1.4582	3.3579		1.4612	1.74096	1.4582	3.67	1.4582	3.728	1.4582	3.83826	1.4582	3.918	1.4582	4.23465	1.4582	4.016
1.4592	1.94661	1.4592	3.06124	1.4592	3.13586	1.4592	3.23571	1.4592	3.3033	1.4592	3.47438	1.4592	3.35972		1.4622	1.73952	1.4592	3.671	1.4592	3.726	1.4592	3.83826	1.4592	3.919	1.4592	4.23675	1.4592	4.017
1.4602	1.94919	1.4602	3.06306	1.4602	3.13768	1.4602	3.23571	1.4602	3.30694	1.4602	3.47438	1.4602	3.35972		1.4632	1.74384	1.4602	3.669	1.4602	3.726	1.4602	3.83928	1.4602	3.921	1.4602	4.24305	1.4602	4.019
1.4612	1.95177	1.4612	3.06488	1.4612	3.14314	1.4612	3.23571	1.4612	3.31058	1.4612	3.4762	1.4612	3.35972		1.4642	1.7424	1.4612	3.667	1.4612	3.73	1.4612	3.84132	1.4612	3.923	1.4612	4.2441	1.4612	4.024
1.4622	1.95435	1.4622	3.0667	1.4622	3.1486	1.4622	3.23756	1.4622	3.31422	1.4622	3.48166	1.4622	3.36518		1.4652	1.74672	1.4622	3.672	1.4622	3.734	1.4622	3.8454	1.4622	3.923	1.4622	4.24305	1.4622	4.028
1.4632	1.95693	1.4632	3.07034	1.4632	3.15042	1.4632	3.24313	1.4632	3.31604	1.4632	3.4853	1.4632	3.36882		1.4662	1.74672	1.4632	3.676	1.4632	3.735	1.4632	3.84948	1.4632	3.923	1.4632	4.242	1.4632	4.03
1.4642	1.95822	1.4642	3.07398	1.4642	3.15042	1.4642	3.24684	1.4642	3.31604	1.4642	3.4853	1.4642	3.37246		1.4672	1.74816	1.4642	3.676	1.4642	3.736	1.4642	3.84948	1.4642	3.924	1.4642	4.2462	1.4642	4.028
1.4652	1.9608	1.4652	3.07762	1.4652	3.15042	1.4652	3.25056	1.4652	3.31604	1.4652	3.48894	1.4652	3.37428		1.4682	1.74816	1.4652	3.673	1.4652	3.738	1.4652	3.84846	1.4652	3.926	1.4652	4.2504	1.4652	4.028
1.4662	1.96209	1.4662	3.07762	1.4662	3.15406	1.4662	3.25427	1.4662	3.31786	1.4662	3.49258	1.4662	3.37792		1.4692	1.74816	1.4662	3.677	1.4662	3.739	1.4662	3.8505	1.4662	3.93	1.4662	4.25145	1.4662	4.03
1.4672	1.96338	1.4672	3.08126	1.4672	3.15588	1.4672	3.25427	1.4672	3.3215	1.4672	3.49622	1.4672	3.37974		1.4702	1.75248	1.4672	3.682	1.4672	3.74	1.4672	3.85458	1.4672	3.933	1.4672	4.25145	1.4672	4.031
1.4682	1.96596	1.4682	3.08308	1.4682	3.1577	1.4682	3.25613	1.4682	3.32696	1.4682	3.49804	1.4682	3.38156		1.4712	1.75104	1.4682	3.686	1.4682	3.741	1.4682	3.8556	1.4682	3.934	1.4682	4.25145	1.4682	4.033
1.4692	1.96725	1.4692	3.08672	1.4692	3.16134	1.4692	3.25798	1.4692	3.32878	1.4692	3.49986	1.4692	3.3852		1.4722	1.75536	1.4692	3.684	1.4692	3.743	1.4692	3.85356	1.4692	3.935	1.4692	4.2525	1.4692	4.036
1.4702	1.96854	1.4702	3.08854	1.4702	3.16134	1.4702	3.25984	1.4702	3.33242	1.4702	3.50168	1.4702	3.38702		1.4732	1.75392	1.4702	3.684	1.4702	3.745	1.4702	3.85662	1.4702	3.939	1.4702	4.2567	1.4702	4.039
1.4712	1.97112	1.4712	3.09036	1.4712	3.16498	1.4712	3.26355	1.4712	3.33242	1.4712	3.5035	1.4712	3.38884		1.4742	1.75824	1.4712	3.687	1.4712	3.749	1.4712	3.86478	1.4712	3.943	1.4712	4.2567	1.4712	4.042
1.4722	1.97241	1.4722	3.09218	1.4722	3.16862	1.4722	3.26726	1.4722	3.33424	1.4722	3.50714	1.4722	3.38884		1.4752	1.7568	1.4722	3.69	1.4722	3.753	1.4722	3.86886	1.4722	3.944	1.4722	4.2588	1.4722	4.042
1.4732	1.97499	1.4732	3.094	1.4732	3.17044	1.4732	3.27098	1.4732	3.33606	1.4732	3.51078	1.4732	3.3943		1.4762	1.75968	1.4732	3.691	1.4732	3.756	1.4732	3.8658	1.4732	3.942	1.4732	4.25985	1.4732	4.043
1.4742	1.97628	1.4742	3.09582	1.4742	3.17226	1.4742	3.27469	1.4742	3.33788	1.4742	3.5126	1.4742	3.39976		1.4772	1.75968	1.4742	3.691	1.4742	3.754	1.4742	3.86376	1.4742	3.943	1.4742	4.26195	1.4742	4.043
1.4752	1.97757	1.4752	3.10128	1.4752	3.1759	1.4752	3.27469	1.4752	3.3397	1.4752	3.51442	1.4752	3.40158		1.4782	1.76112	1.4752	3.692	1.4752	3.752	1.4752	3.86682	1.4752	3.946	1.4752	4.2651	1.4752	4.045
1.4762	1.97886	1.4762	3.1031	1.4762	3.17772	1.4762	3.27655	1.4762	3.34334	1.4762	3.51624	1.4762	3.40158		1.4792	1.76256	1.4762	3.695	1.4762	3.754	1.4762	3.8709	1.4762	3.949	1.4762	4.2693	1.4762	4.045
1.4772	1.98144	1.4772	3.10492	1.4772	3.17954	1.4772	3.2784	1.4772	3.3488	1.4772	3.51806	1.4772	3.40158		1.4802	1.76256	1.4772	3.699	1.4772	3.757	1.4772	3.87294	1.4772	3.951	1.4772	4.27245	1.4772	4.047
1.4782	1.98402	1.4782	3.10674	1.4782	3.18136	1.4782	3.2784	1.4782	3.35244	1.4782	3.5217	1.4782	3.40522		1.4812	1.76688	1.4782	3.7	1.4782	3.758	1.4782	3.87396	1.4782	3.953	1.4782	4.27035	1.4782	4.05
1.4792	1.98531	1.4792	3.10856	1.4792	3.185	1.4792	3.28026	1.4792	3.35244	1.4792	3.52534	1.4792	3.40886		1.4822	1.76544	1.4792	3.7	1.4792	3.758	1.4792	3.87804	1.4792	3.955	1.4792	4.2693	1.4792	4.054
1.4802	1.98789	1.4802	3.11402	1.4802	3.18864	1.4802	3.28397	1.4802	3.35244	1.4802	3.52716	1.4802	3.41068		1.4832	1.76976	1.4802	3.7	1.4802	3.76	1.4802	3.88212	1.4802	3.957	1.4802	4.2735	1.4802	4.056
1.4812	1.99176	1.4812	3.11584	1.4812	3.19046	1.4812	3.2914	1.4812	3.35608	1.4812	3.52716	1.4812	3.41068		1.4842	1.76688	1.4812	3.702	1.4812	3.765	1.4812	3.8811	1.4812	3.958	1.4812	4.2798	1.4812	4.056
1.4822	1.99305	1.4822	3.11766	1.4822	3.19228	1.4822	3.29511	1.4822	3.35972	1.4822	3.52898	1.4822	3.41614		1.4852	1.7712	1.4822	3.704	1.4822	3.77	1.4822	3.87804	1.4822	3.957	1.4822	4.2798	1.4822	4.056
1.4832	1.99305	1.4832	3.11766	1.4832	3.1941	1.4832	3.29511	1.4832	3.36154	1.4832	3.53626	1.4832	3.41796		1.4862	1.76976	1.4832	3.705	1.4832	3.77	1.4832	3.87804	1.4832	3.958	1.4832	4.27875	1.4832	4.056
1.4842	1.99434	1.4842	3.1213	1.4842	3.19592	1.4842	3.29511	1.4842	3.36154	1.4842	3.5399	1.4842	3.41978		1.4872	1.77264	1.4842	3.704	1.4842	3.77	1.4842	3.88416	1.4842	3.962	1.4842	4.27875	1.4842	4.059
1.4852	1.99692	1.4852	3.12676	1.4852	3.19956	1.4852	3.29882	1.4852	3.36336	1.4852	3.5399	1.4852	3.4216		1.4882	1.77408	1.4852	3.708	1.4852	3.77	1.4852	3.88824	1.4852	3.966	1.4852	4.284	1.4852	4.06
1.4862	1.9995	1.4862	3.12676	1.4862	3.20138	1.4862	3.30254	1.4862	3.36882	1.4862	3.54172	1.4862	3.42524		1.4892	1.77552	1.4862	3.713	1.4862	3.774	1.4862	3.88926	1.4862	3.969	1.4862	4.28925	1.4862	4.063
1.4872	2.00208	1.4872	3.12858	1.4872	3.2032	1.4872	3.30439	1.4872	3.37246	1.4872	3.54354	1.4872	3.42888		1.4902	1.7784	1.4872	3.716	1.4872	3.774	1.4872	3.89232	1.4872	3.968	1.4872	4.29135	1.4872	4.067
1.4882	2.00208	1.4882	3.1304	1.4882	3.20502	1.4882	3.30439	1.4882	3.37428	1.4882	3.549	1.4882	3.4307		1.4912	1.77696	1.4882	3.715	1.4882	3.773	1.4882	3.89334	1.4882	3.968	1.4882	4.2903	1.4882	4.07
1.4892	2.00337	1.4892	3.13586	1.4892	3.20866	1.4892	3.30625	1.4892	3.3761	1.4892	3.549	1.4892	3.4307		1.4922	1.77984	1.4892	3.714	1.4892	3.773	1.4892	3.89538	1.4892	3.969	1.4892	4.2882	1.4892	4.07
1.4902	2.00595	1.4902	3.13768	1.4902	3.2123	1.4902	3.31182	1.4902	3.37792	1.4902	3.55082	1.4902	3.43434		1.4932	1.7784	1.4902	3.717	1.4902	3.778	1.4902	3.8964	1.4902	3.972	1.4902	4.29135	1.4902	4.068
1.4912	2.00853	1.4912	3.1395	1.4912	3.2123	1.4912	3.31367	1.4912	3.38156	1.4912	3.55446	1.4912	3.43616		1.4942	1.78416	1.4912	3.719	1.4912	3.782	1.4912	3.8964	1.4912	3.974	1.4912	4.2945	1.4912	4.07
1.4922	2.00982	1.4922	3.1395	1.4922	3.21412	1.4922	3.31553	1.4922	3.38338	1.4922	3.5581	1.4922	3.43798		1.4952	1.78128	1.4922	3.72	1.4922	3.786	1.4922	3.89436	1.4922	3.972	1.4922	4.2987	1.4922	4.071
1.4932	2.01111	1.4932	3.14496	1.4932	3.21776	1.4932	3.31739	1.4932	3.3852	1.4932	3.55992	1.4932	3.4398		1.4962	1.7856	1.4932	3.721	1.4932	3.786	1.4932	3.89742	1.4932	3.972	1.4932	4.29975	1.4932	4.071
1.4942	2.0124	1.4942	3.1486	1.4942	3.2214	1.4942	3.3211	1.4942	3.38702	1.4942	3.56174	1.4942	3.44344		1.4972	1.78416	1.4942	3.724	1.4942	3.785	1.4942	3.90354	1.4942	3.978	1.4942	4.29975	1.4942	4.074
1.4952	2.01498	1.4952	3.15042	1.4952	3.2214	1.4952	3.32296	1.4952	3.38884	1.4952	3.56174	1.4952	3.44708		1.4982	1.78848	1.4952	3.727	1.4952	3.786	1.4952	3.90864	1.4952	3.986	1.4952	4.3008	1.4952	4.079
1.4962	2.01627	1.4962	3.15042	1.4962	3.2214	1.4962	3.32667	1.4962	3.38884	1.4962	3.56538	1.4962	3.4489		1.4992	1.78848	1.4962	3.726	1.4962	3.788	1.4962	3.91068	1.4962	3.985	1.4962	4.30395	1.4962	4.085
1.4972	2.01885	1.4972	3.15224	1.4972	3.22504	1.4972	3.32667	1.4972	3.39066	1.4972	3.56902	1.4972	3.45072		1.5002	1.78848	1.4972	3.727	1.4972	3.791	1.4972	3.91068	1.4972	3.981	1.4972	4.30605	1.4972	4.086
1.4982	2.02143	1.4982	3.15588	1.4982	3.23232	1.4982	3.33038	1.4982	3.39612	1.4982	3.57084	1.4982	3.45436		1.5012	1.79136	1.4982	3.731	1.4982	3.791	1.4982	3.90966	1.4982	3.982	1.4982	4.3092	1.4982	4.083
1.4992	2.02143	1.4992	3.1577	1.4992	3.23596	1.4992	3.33224	1.4992	3.40158	1.4992	3.57266	1.4992	3.45618		1.5022	1.79136	1.4992	3.733	1.4992	3.791	1.4992	3.91272	1.4992	3.986	1.4992	4.3092	1.4992	4.084
1.5002	2.02272	1.5002	3.15952	1.5002	3.23414	1.5002	3.33409	1.5002	3.4034	1.5002	3.5763	1.5002	3.45982		1.5032	1.79424	1.5002	3.734	1.5002	3.793	1.5002	3.91374	1.5002	3.992	1.5002	4.3113	1.5002	4.089
1.5012	2.0253	1.5012	3.16134	1.5012	3.23414	1.5012	3.33595	1.5012	3.40522	1.5012	3.57994	1.5012	3.45982		1.5042	1.7928	1.5012	3.734	1.5012	3.796	1.5012	3.91374	1.5012	3.992	1.5012	4.31235	1.5012	4.09
1.5022	2.02917	1.5022	3.16134	1.5022	3.23778	1.5022	3.33966	1.5022	3.40522	1.5022	3.58176	1.5022	3.46164		1.5052	1.79856	1.5022	3.735	1.5022	3.799	1.5022	3.9168	1.5022	3.99	1.5022	4.31655	1.5022	4.088
1.5032	2.03046	1.5032	3.16498	1.5032	3.24142	1.5032	3.34338	1.5032	3.40886	1.5032	3.58358	1.5032	3.46346		1.5062	1.79712	1.5032	3.738	1.5032	3.801	1.5032	3.92088	1.5032	3.993	1.5032	4.3197	1.5032	4.087
1.5042	2.03175	1.5042	3.17044	1.5042	3.24324	1.5042	3.34709	1.5042	3.41068	1.5042	3.58358	1.5042	3.46892		1.5072	1.8	1.5042	3.74	1.5042	3.8	1.5042	3.92496	1.5042	3.999	1.5042	4.3197	1.5042	4.092
1.5052	2.03175	1.5052	3.17408	1.5052	3.24324	1.5052	3.34895	1.5052	3.41432	1.5052	3.58904	1.5052	3.47256		1.5082	1.79856	1.5052	3.739	1.5052	3.8	1.5052	3.92598	1.5052	4.003	1.5052	4.31865	1.5052	4.098
1.5062	2.03433	1.5062	3.1759	1.5062	3.2487	1.5062	3.3508	1.5062	3.41614	1.5062	3.59268	1.5062	3.47438		1.5092	1.80144	1.5062	3.739	1.5062	3.801	1.5062	3.92496	1.5062	4.002	1.5062	4.3218	1.5062	4.099
1.5072	2.03562	1.5072	3.17772	1.5072	3.25234	1.5072	3.35266	1.5072	3.41796	1.5072	3.5945	1.5072	3.4762		1.5102	1.80288	1.5072	3.742	1.5072	3.804	1.5072	3.92598	1.5072	3.998	1.5072	4.32705	1.5072	4.098
1.5082	2.0382	1.5082	3.17772	1.5082	3.25598	1.5082	3.35637	1.5082	3.4216	1.5082	3.59268	1.5082	3.47802		1.5112	1.80288	1.5082	3.747	1.5082	3.806	1.5082	3.92802	1.5082	4	1.5082	4.3281	1.5082	4.1
1.5092	2.03949	1.5092	3.18318	1.5092	3.25416	1.5092	3.35823	1.5092	3.4216	1.5092	3.59632	1.5092	3.48166		1.5122	1.8072	1.5092	3.747	1.5092	3.81	1.5092	3.92802	1.5092	4.004	1.5092	4.32705	1.5092	4.103
1.5102	2.04207	1.5102	3.185	1.5102	3.25598	1.5102	3.36008	1.5102	3.42342	1.5102	3.59996	1.5102	3.4853		1.5132	1.80576	1.5102	3.746	1.5102	3.814	1.5102	3.92904	1.5102	4.007	1.5102	4.3281	1.5102	4.106
1.5112	2.04336	1.5112	3.185	1.5112	3.25962	1.5112	3.36008	1.5112	3.42706	1.5112	3.60178	1.5112	3.4853		1.5142	1.81008	1.5112	3.749	1.5112	3.813	1.5112	3.93516	1.5112	4.007	1.5112	4.33545	1.5112	4.104
1.5122	2.04465	1.5122	3.185	1.5122	3.26326	1.5122	3.3638	1.5122	3.43252	1.5122	3.60178	1.5122	3.48712		1.5152	1.8072	1.5122	3.755	1.5122	3.812	1.5122	3.94026	1.5122	4.005	1.5122	4.33965	1.5122	4.103
1.5132	2.04723	1.5132	3.18864	1.5132	3.26326	1.5132	3.36937	1.5132	3.43434	1.5132	3.60542	1.5132	3.48894		1.5162	1.81152	1.5132	3.757	1.5132	3.812	1.5132	3.9423	1.5132	4.008	1.5132	4.3365	1.5132	4.108
1.5142	2.04852	1.5142	3.1941	1.5142	3.2669	1.5142	3.37308	1.5142	3.43434	1.5142	3.61088	1.5142	3.49076		1.5172	1.81008	1.5142	3.756	1.5142	3.813	1.5142	3.93924	1.5142	4.012	1.5142	4.3365	1.5142	4.114
1.5152	2.04981	1.5152	3.19774	1.5152	3.27054	1.5152	3.37494	1.5152	3.43616	1.5152	3.61634	1.5152	3.49622		1.5182	1.8144	1.5152	3.755	1.5152	3.817	1.5152	3.93822	1.5152	4.014	1.5152	4.33965	1.5152	4.116
1.5162	2.05239	1.5162	3.19774	1.5162	3.27418	1.5162	3.37679	1.5162	3.44162	1.5162	3.61634	1.5162	3.49986		1.5192	1.8144	1.5162	3.759	1.5162	3.818	1.5162	3.94434	1.5162	4.016	1.5162	4.3428	1.5162	4.114
1.5172	2.05497	1.5172	3.19956	1.5172	3.27418	1.5172	3.37865	1.5172	3.44526	1.5172	3.61634	1.5172	3.50168		1.5202	1.81584	1.5172	3.762	1.5172	3.82	1.5172	3.9474	1.5172	4.015	1.5172	4.3449	1.5172	4.115
1.5182	2.05626	1.5182	3.20138	1.5182	3.27418	1.5182	3.38236	1.5182	3.44708	1.5182	3.61998	1.5182	3.5035		1.5212	1.81872	1.5182	3.763	1.5182	3.824	1.5182	3.94638	1.5182	4.016	1.5182	4.3449	1.5182	4.119
1.5192	2.05755	1.5192	3.2032	1.5192	3.27418	1.5192	3.38422	1.5192	3.44708	1.5192	3.62362	1.5192	3.50532		1.5222	1.81872	1.5192	3.763	1.5192	3.827	1.5192	3.94434	1.5192	4.02	1.5192	4.34805	1.5192	4.123
1.5202	2.05884	1.5202	3.20502	1.5202	3.27782	1.5202	3.38607	1.5202	3.4489	1.5202	3.62544	1.5202	3.50714		1.5232	1.8216	1.5202	3.766	1.5202	3.827	1.5202	3.9474	1.5202	4.024	1.5202	4.3533	1.5202	4.12
1.5212	2.06013	1.5212	3.20684	1.5212	3.28328	1.5212	3.38793	1.5212	3.45072	1.5212	3.62544	1.5212	3.51078		1.5242	1.81872	1.5212	3.767	1.5212	3.825	1.5212	3.95148	1.5212	4.024	1.5212	4.3533	1.5212	4.119
1.5222	2.06271	1.5222	3.20866	1.5222	3.28692	1.5222	3.38979	1.5222	3.45254	1.5222	3.62726	1.5222	3.51078		1.5252	1.82448	1.5222	3.768	1.5222	3.827	1.5222	3.95454	1.5222	4.024	1.5222	4.35015	1.5222	4.125
1.5232	2.06529	1.5232	3.21048	1.5232	3.29056	1.5232	3.3935	1.5232	3.45618	1.5232	3.6309	1.5232	3.5126		1.5262	1.82304	1.5232	3.769	1.5232	3.831	1.5232	3.95556	1.5232	4.023	1.5232	4.35435	1.5232	4.131
1.5242	2.06658	1.5242	3.21412	1.5242	3.29238	1.5242	3.39536	1.5242	3.46164	1.5242	3.63454	1.5242	3.51624		1.5272	1.82592	1.5242	3.771	1.5242	3.833	1.5242	3.95556	1.5242	4.026	1.5242	4.35855	1.5242	4.132
1.5252	2.06787	1.5252	3.21594	1.5252	3.2942	1.5252	3.40092	1.5252	3.46346	1.5252	3.63636	1.5252	3.5217		1.5282	1.82592	1.5252	3.773	1.5252	3.831	1.5252	3.9576	1.5252	4.028	1.5252	4.36065	1.5252	4.13
1.5262	2.07045	1.5262	3.21958	1.5262	3.2942	1.5262	3.40278	1.5262	3.46346	1.5262	3.64	1.5262	3.52352		1.5292	1.8288	1.5262	3.776	1.5262	3.833	1.5262	3.96066	1.5262	4.031	1.5262	4.35855	1.5262	4.129
1.5272	2.07174	1.5272	3.2214	1.5272	3.29602	1.5272	3.40464	1.5272	3.46346	1.5272	3.64182	1.5272	3.52352		1.5302	1.83024	1.5272	3.779	1.5272	3.837	1.5272	3.96168	1.5272	4.031	1.5272	4.35855	1.5272	4.131
1.5282	2.07303	1.5282	3.22322	1.5282	3.29784	1.5282	3.40649	1.5282	3.4671	1.5282	3.64364	1.5282	3.52534		1.5312	1.83024	1.5282	3.781	1.5282	3.842	1.5282	3.96168	1.5282	4.034	1.5282	4.36275	1.5282	4.133
1.5292	2.07561	1.5292	3.22504	1.5292	3.29966	1.5292	3.40835	1.5292	3.47438	1.5292	3.64364	1.5292	3.5308		1.5322	1.83168	1.5292	3.782	1.5292	3.84	1.5292	3.9627	1.5292	4.038	1.5292	4.36905	1.5292	4.134
1.5302	2.0769	1.5302	3.22686	1.5302	3.3033	1.5302	3.41021	1.5302	3.4762	1.5302	3.6491	1.5302	3.53444		1.5332	1.83168	1.5302	3.781	1.5302	3.838	1.5302	3.96474	1.5302	4.04	1.5302	4.3701	1.5302	4.134
1.5312	2.07819	1.5312	3.2305	1.5312	3.30876	1.5312	3.41021	1.5312	3.47438	1.5312	3.65092	1.5312	3.53444		1.5342	1.83744	1.5312	3.782	1.5312	3.838	1.5312	3.9678	1.5312	4.038	1.5312	4.368	1.5312	4.135
1.5322	2.07948	1.5322	3.23414	1.5322	3.3124	1.5322	3.41392	1.5322	3.4762	1.5322	3.65092	1.5322	3.53444		1.5352	1.83456	1.5322	3.785	1.5322	3.844	1.5322	3.97086	1.5322	4.04	1.5322	4.3701	1.5322	4.138
1.5332	2.08206	1.5332	3.23596	1.5332	3.3124	1.5332	3.41949	1.5332	3.48348	1.5332	3.65456	1.5332	3.53626		1.5362	1.83888	1.5332	3.787	1.5332	3.848	1.5332	3.97392	1.5332	4.041	1.5332	4.37325	1.5332	4.139
1.5342	2.08464	1.5342	3.23778	1.5342	3.3124	1.5342	3.42506	1.5342	3.48712	1.5342	3.66002	1.5342	3.54354		1.5372	1.83744	1.5342	3.785	1.5342	3.848	1.5342	3.97392	1.5342	4.041	1.5342	4.37325	1.5342	4.143
1.5352	2.08593	1.5352	3.24142	1.5352	3.31604	1.5352	3.42506	1.5352	3.48712	1.5352	3.66366	1.5352	3.54536		1.5382	1.84176	1.5352	3.787	1.5352	3.85	1.5352	3.97494	1.5352	4.043	1.5352	4.3722	1.5352	4.143
1.5362	2.08722	1.5362	3.24324	1.5362	3.31786	1.5362	3.42506	1.5362	3.4853	1.5362	3.66366	1.5362	3.54718		1.5392	1.84032	1.5362	3.793	1.5362	3.851	1.5362	3.97902	1.5362	4.047	1.5362	4.37745	1.5362	4.144
1.5372	2.08722	1.5372	3.24506	1.5372	3.31786	1.5372	3.42877	1.5372	3.48712	1.5372	3.66366	1.5372	3.54718		1.5402	1.84176	1.5372	3.798	1.5372	3.853	1.5372	3.98208	1.5372	4.051	1.5372	4.37955	1.5372	4.145
1.5382	2.09109	1.5382	3.24688	1.5382	3.3215	1.5382	3.43248	1.5382	3.49076	1.5382	3.6673	1.5382	3.55082		1.5412	1.84464	1.5382	3.797	1.5382	3.853	1.5382	3.9831	1.5382	4.05	1.5382	4.3827	1.5382	4.148
1.5392	2.09367	1.5392	3.2487	1.5392	3.32696	1.5392	3.43434	1.5392	3.4944	1.5392	3.67094	1.5392	3.55446		1.5422	1.84464	1.5392	3.796	1.5392	3.856	1.5392	3.98208	1.5392	4.05	1.5392	4.38585	1.5392	4.149
1.5402	2.09367	1.5402	3.25234	1.5402	3.33242	1.5402	3.43434	1.5402	3.49622	1.5402	3.67094	1.5402	3.55628		1.5432	1.84752	1.5402	3.798	1.5402	3.856	1.5402	3.98208	1.5402	4.055	1.5402	4.389	1.5402	4.153
1.5412	2.09496	1.5412	3.25598	1.5412	3.3306	1.5412	3.4362	1.5412	3.50168	1.5412	3.67276	1.5412	3.55628		1.5442	1.84608	1.5412	3.802	1.5412	3.855	1.5412	3.98616	1.5412	4.06	1.5412	4.389	1.5412	4.154
1.5422	2.09754	1.5422	3.2578	1.5422	3.3306	1.5422	3.44177	1.5422	3.50532	1.5422	3.6764	1.5422	3.55992		1.5452	1.85184	1.5422	3.803	1.5422	3.859	1.5422	3.98922	1.5422	4.059	1.5422	4.389	1.5422	4.155
1.5432	2.10012	1.5432	3.25962	1.5432	3.33424	1.5432	3.44362	1.5432	3.50532	1.5432	3.68368	1.5432	3.56356		1.5462	1.8504	1.5432	3.801	1.5432	3.864	1.5432	3.99024	1.5432	4.056	1.5432	4.3911	1.5432	4.156
1.5442	2.1027	1.5442	3.26326	1.5442	3.33606	1.5442	3.44548	1.5442	3.50532	1.5442	3.6855	1.5442	3.56902		1.5472	1.85328	1.5442	3.801	1.5442	3.868	1.5442	3.98922	1.5442	4.059	1.5442	4.3953	1.5442	4.155
1.5452	2.1027	1.5452	3.2669	1.5452	3.33788	1.5452	3.44733	1.5452	3.50532	1.5452	3.68368	1.5452	3.57084		1.5482	1.85184	1.5452	3.806	1.5452	3.867	1.5452	3.99228	1.5452	4.064	1.5452	4.3953	1.5452	4.156
1.5462	2.10399	1.5462	3.27054	1.5462	3.3397	1.5462	3.45105	1.5462	3.50896	1.5462	3.6855	1.5462	3.57084		1.5492	1.85616	1.5462	3.81	1.5462	3.867	1.5462	3.99534	1.5462	4.066	1.5462	4.39215	1.5462	4.159
1.5472	2.10657	1.5472	3.27054	1.5472	3.34334	1.5472	3.45476	1.5472	3.51442	1.5472	3.69096	1.5472	3.57084		1.5502	1.8576	1.5472	3.811	1.5472	3.868	1.5472	3.99942	1.5472	4.066	1.5472	4.39635	1.5472	4.161
1.5482	2.10915	1.5482	3.27054	1.5482	3.35062	1.5482	3.45476	1.5482	3.51806	1.5482	3.69278	1.5482	3.57266		1.5512	1.85904	1.5482	3.811	1.5482	3.871	1.5482	3.9984	1.5482	4.065	1.5482	4.4037	1.5482	4.166
1.5492	2.10915	1.5492	3.27236	1.5492	3.35244	1.5492	3.45662	1.5492	3.5217	1.5492	3.6946	1.5492	3.57448		1.5522	1.86048	1.5492	3.811	1.5492	3.871	1.5492	3.9984	1.5492	4.07	1.5492	4.40685	1.5492	4.17
1.5502	2.11173	1.5502	3.27418	1.5502	3.35062	1.5502	3.46033	1.5502	3.52352	1.5502	3.69642	1.5502	3.57812		1.5532	1.85904	1.5502	3.815	1.5502	3.871	1.5502	3.99942	1.5502	4.074	1.5502	4.40475	1.5502	4.172
1.5512	2.11302	1.5512	3.276	1.5512	3.35062	1.5512	3.46404	1.5512	3.52352	1.5512	3.70188	1.5512	3.58176		1.5542	1.86336	1.5512	3.817	1.5512	3.875	1.5512	4.00248	1.5512	4.074	1.5512	4.4037	1.5512	4.17
1.5522	2.1156	1.5522	3.27964	1.5522	3.35426	1.5522	3.4659	1.5522	3.52716	1.5522	3.70552	1.5522	3.58722		1.5552	1.86192	1.5522	3.816	1.5522	3.88	1.5522	4.00554	1.5522	4.071	1.5522	4.4058	1.5522	4.169
1.5532	2.11818	1.5532	3.2851	1.5532	3.3579	1.5532	3.46776	1.5532	3.52716	1.5532	3.70552	1.5532	3.58904		1.5562	1.86624	1.5532	3.815	1.5532	3.881	1.5532	4.00758	1.5532	4.072	1.5532	4.4121	1.5532	4.171
1.5542	2.11947	1.5542	3.2851	1.5542	3.3579	1.5542	3.47147	1.5542	3.52716	1.5542	3.70552	1.5542	3.58904		1.5572	1.8648	1.5542	3.818	1.5542	3.88	1.5542	4.0086	1.5542	4.077	1.5542	4.4142	1.5542	4.174
1.5552	2.12205	1.5552	3.2851	1.5552	3.35972	1.5552	3.47704	1.5552	3.5308	1.5552	3.70916	1.5552	3.58904		1.5582	1.86912	1.5552	3.824	1.5552	3.881	1.5552	4.00962	1.5552	4.083	1.5552	4.4121	1.5552	4.175
1.5562	2.12334	1.5562	3.28692	1.5562	3.36518	1.5562	3.47704	1.5562	3.53626	1.5562	3.70916	1.5562	3.59086		1.5592	1.86768	1.5562	3.828	1.5562	3.885	1.5562	4.01268	1.5562	4.086	1.5562	4.41105	1.5562	4.177
1.5572	2.12334	1.5572	3.29238	1.5572	3.37064	1.5572	3.47518	1.5572	3.54172	1.5572	3.7128	1.5572	3.59632		1.5602	1.87056	1.5572	3.827	1.5572	3.887	1.5572	4.01574	1.5572	4.086	1.5572	4.41945	1.5572	4.182
1.5582	2.12592	1.5582	3.2942	1.5582	3.37246	1.5582	3.47704	1.5582	3.54354	1.5582	3.71644	1.5582	3.59996		1.5612	1.87344	1.5582	3.827	1.5582	3.884	1.5582	4.0188	1.5582	4.085	1.5582	4.42365	1.5582	4.186
1.5592	2.12721	1.5592	3.29238	1.5592	3.37246	1.5592	3.48261	1.5592	3.54354	1.5592	3.7219	1.5592	3.59996		1.5622	1.87488	1.5592	3.829	1.5592	3.883	1.5592	4.01778	1.5592	4.086	1.5592	4.42365	1.5592	4.185
1.5602	2.12979	1.5602	3.29602	1.5602	3.37246	1.5602	3.48632	1.5602	3.54536	1.5602	3.72554	1.5602	3.60178		1.5632	1.87488	1.5602	3.832	1.5602	3.889	1.5602	4.0188	1.5602	4.088	1.5602	4.4205	1.5602	4.184
1.5612	2.13108	1.5612	3.30148	1.5612	3.37792	1.5612	3.48818	1.5612	3.54718	1.5612	3.72554	1.5612	3.60542		1.5642	1.87344	1.5612	3.833	1.5612	3.895	1.5612	4.01982	1.5612	4.09	1.5612	4.42365	1.5612	4.185
1.5622	2.13366	1.5622	3.30512	1.5622	3.37792	1.5622	3.48818	1.5622	3.54718	1.5622	3.72554	1.5622	3.60724		1.5652	1.8792	1.5622	3.832	1.5622	3.897	1.5622	4.02288	1.5622	4.092	1.5622	4.42785	1.5622	4.191
1.5632	2.13624	1.5632	3.30512	1.5632	3.37974	1.5632	3.49003	1.5632	3.54718	1.5632	3.72736	1.5632	3.60906		1.5662	1.87776	1.5632	3.833	1.5632	3.893	1.5632	4.02594	1.5632	4.091	1.5632	4.431	1.5632	4.194
1.5642	2.13753	1.5642	3.30512	1.5642	3.37974	1.5642	3.4956	1.5642	3.55082	1.5642	3.731	1.5642	3.60906		1.5672	1.88352	1.5642	3.838	1.5642	3.894	1.5642	4.02798	1.5642	4.096	1.5642	4.42785	1.5642	4.19
1.5652	2.13882	1.5652	3.30694	1.5652	3.3852	1.5652	3.49746	1.5652	3.5581	1.5652	3.73282	1.5652	3.6127		1.5682	1.88064	1.5652	3.841	1.5652	3.897	1.5652	4.02798	1.5652	4.099	1.5652	4.42995	1.5652	4.19
1.5662	2.14011	1.5662	3.3124	1.5662	3.39066	1.5662	3.49931	1.5662	3.56356	1.5662	3.73464	1.5662	3.61634		1.5692	1.88496	1.5662	3.841	1.5662	3.9	1.5662	4.02696	1.5662	4.103	1.5662	4.4352	1.5662	4.192
1.5672	2.14269	1.5672	3.3124	1.5672	3.39248	1.5672	3.50303	1.5672	3.56538	1.5672	3.73828	1.5672	3.61998		1.5702	1.88496	1.5672	3.841	1.5672	3.9	1.5672	4.029	1.5672	4.102	1.5672	4.43835	1.5672	4.196
1.5682	2.14398	1.5682	3.3124	1.5682	3.39066	1.5682	3.5086	1.5682	3.56356	1.5682	3.74374	1.5682	3.61998		1.5712	1.8864	1.5682	3.841	1.5682	3.901	1.5682	4.0341	1.5682	4.102	1.5682	4.43835	1.5682	4.197
1.5692	2.14527	1.5692	3.31422	1.5692	3.39248	1.5692	3.51231	1.5692	3.5672	1.5692	3.74374	1.5692	3.6218		1.5722	1.8864	1.5692	3.843	1.5692	3.904	1.5692	4.03614	1.5692	4.105	1.5692	4.43625	1.5692	4.199
1.5702	2.14656	1.5702	3.3215	1.5702	3.39612	1.5702	3.51045	1.5702	3.56902	1.5702	3.74556	1.5702	3.62726		1.5732	1.88784	1.5702	3.844	1.5702	3.907	1.5702	4.03512	1.5702	4.107	1.5702	4.4394	1.5702	4.2
1.5712	2.15043	1.5712	3.32514	1.5712	3.39794	1.5712	3.51045	1.5712	3.57266	1.5712	3.74556	1.5712	3.6309		1.5742	1.89072	1.5712	3.845	1.5712	3.907	1.5712	4.03614	1.5712	4.106	1.5712	4.4436	1.5712	4.202
1.5722	2.15301	1.5722	3.32514	1.5722	3.39976	1.5722	3.51231	1.5722	3.57266	1.5722	3.7492	1.5722	3.63272		1.5752	1.88928	1.5722	3.849	1.5722	3.906	1.5722	4.0392	1.5722	4.107	1.5722	4.44675	1.5722	4.201
1.5732	2.15301	1.5732	3.32514	1.5732	3.40158	1.5732	3.51788	1.5732	3.57448	1.5732	3.75102	1.5732	3.6309		1.5762	1.8936	1.5732	3.853	1.5732	3.906	1.5732	4.04328	1.5732	4.113	1.5732	4.44675	1.5732	4.202
1.5742	2.1543	1.5742	3.3306	1.5742	3.40522	1.5742	3.51973	1.5742	3.57994	1.5742	3.75284	1.5742	3.63272		1.5772	1.8936	1.5742	3.855	1.5742	3.911	1.5742	4.04736	1.5742	4.116	1.5742	4.44885	1.5742	4.205
1.5752	2.15559	1.5752	3.33424	1.5752	3.40886	1.5752	3.52159	1.5752	3.5854	1.5752	3.75648	1.5752	3.63818		1.5782	1.89792	1.5752	3.854	1.5752	3.911	1.5752	4.04736	1.5752	4.117	1.5752	4.452	1.5752	4.208
1.5762	2.15817	1.5762	3.33424	1.5762	3.4125	1.5762	3.5253	1.5762	3.5854	1.5762	3.76376	1.5762	3.64182		1.5792	1.89648	1.5762	3.853	1.5762	3.913	1.5762	4.04736	1.5762	4.114	1.5762	4.45305	1.5762	4.21
1.5772	2.15946	1.5772	3.33424	1.5772	3.4125	1.5772	3.53087	1.5772	3.5854	1.5772	3.76558	1.5772	3.64182		1.5802	1.89936	1.5772	3.855	1.5772	3.915	1.5772	4.0494	1.5772	4.115	1.5772	4.45305	1.5772	4.209
1.5782	2.15946	1.5782	3.33788	1.5782	3.4125	1.5782	3.53087	1.5782	3.5854	1.5782	3.76376	1.5782	3.64364		1.5812	1.89936	1.5782	3.857	1.5782	3.92	1.5782	4.05348	1.5782	4.119	1.5782	4.452	1.5782	4.211
1.5792	2.16204	1.5792	3.34334	1.5792	3.41432	1.5792	3.53087	1.5792	3.58904	1.5792	3.76194	1.5792	3.64728		1.5822	1.9008	1.5792	3.859	1.5792	3.922	1.5792	4.0545	1.5792	4.122	1.5792	4.45515	1.5792	4.212
1.5802	2.16462	1.5802	3.34698	1.5802	3.41614	1.5802	3.53273	1.5802	3.59086	1.5802	3.7674	1.5802	3.65092		1.5832	1.90368	1.5802	3.86	1.5802	3.921	1.5802	4.05348	1.5802	4.122	1.5802	4.4583	1.5802	4.214
1.5812	2.1672	1.5812	3.34698	1.5812	3.41978	1.5812	3.53644	1.5812	3.59268	1.5812	3.77286	1.5812	3.65092		1.5842	1.90368	1.5812	3.863	1.5812	3.921	1.5812	4.0545	1.5812	4.123	1.5812	4.4604	1.5812	4.216
1.5822	2.16849	1.5822	3.34516	1.5822	3.42342	1.5822	3.54015	1.5822	3.59632	1.5822	3.7765	1.5822	3.65092		1.5852	1.908	1.5822	3.866	1.5822	3.921	1.5822	4.05756	1.5822	4.127	1.5822	4.46355	1.5822	4.219
1.5832	2.16849	1.5832	3.3488	1.5832	3.42524	1.5832	3.54201	1.5832	3.6036	1.5832	3.7765	1.5832	3.65456		1.5862	1.90656	1.5832	3.867	1.5832	3.922	1.5832	4.06062	1.5832	4.131	1.5832	4.4667	1.5832	4.22
1.5842	2.16978	1.5842	3.35244	1.5842	3.42888	1.5842	3.54387	1.5842	3.6036	1.5842	3.7765	1.5842	3.6582		1.5872	1.91088	1.5842	3.867	1.5842	3.925	1.5842	4.06572	1.5842	4.13	1.5842	4.46985	1.5842	4.223
1.5852	2.17236	1.5852	3.35426	1.5852	3.4307	1.5852	3.54944	1.5852	3.6036	1.5852	3.77832	1.5852	3.66184		1.5882	1.908	1.5852	3.867	1.5852	3.93	1.5852	4.06776	1.5852	4.13	1.5852	4.46985	1.5852	4.225
1.5862	2.17494	1.5862	3.35608	1.5862	3.43252	1.5862	3.55129	1.5862	3.60542	1.5862	3.78196	1.5862	3.66548		1.5892	1.91376	1.5862	3.868	1.5862	3.934	1.5862	4.0647	1.5862	4.131	1.5862	4.46985	1.5862	4.228
1.5872	2.17752	1.5872	3.35972	1.5872	3.43252	1.5872	3.55129	1.5872	3.60542	1.5872	3.7856	1.5872	3.66548		1.5902	1.91232	1.5872	3.871	1.5872	3.936	1.5872	4.0647	1.5872	4.134	1.5872	4.4709	1.5872	4.229
1.5882	2.18139	1.5882	3.36154	1.5882	3.43434	1.5882	3.55129	1.5882	3.60724	1.5882	3.78742	1.5882	3.6673		1.5912	1.9152	1.5882	3.873	1.5882	3.934	1.5882	4.0698	1.5882	4.135	1.5882	4.47405	1.5882	4.229
1.5892	2.18268	1.5892	3.36336	1.5892	3.43798	1.5892	3.55315	1.5892	3.61088	1.5892	3.78924	1.5892	3.67094		1.5922	1.91664	1.5892	3.877	1.5892	3.933	1.5892	4.0749	1.5892	4.135	1.5892	4.4772	1.5892	4.231
1.5902	2.18268	1.5902	3.36336	1.5902	3.44162	1.5902	3.55872	1.5902	3.61634	1.5902	3.78924	1.5902	3.67276		1.5932	1.91952	1.5902	3.879	1.5902	3.933	1.5902	4.07592	1.5902	4.136	1.5902	4.47825	1.5902	4.235
1.5912	2.18397	1.5912	3.36518	1.5912	3.44526	1.5912	3.56429	1.5912	3.6218	1.5912	3.79288	1.5912	3.67458		1.5942	1.92096	1.5912	3.88	1.5912	3.936	1.5912	4.07388	1.5912	4.14	1.5912	4.4814	1.5912	4.236
1.5922	2.18397	1.5922	3.367	1.5922	3.4489	1.5922	3.568	1.5922	3.62362	1.5922	3.79652	1.5922	3.6764		1.5952	1.91952	1.5922	3.879	1.5922	3.938	1.5922	4.0749	1.5922	4.142	1.5922	4.48455	1.5922	4.234
1.5932	2.18655	1.5932	3.37246	1.5932	3.45072	1.5932	3.56986	1.5932	3.62362	1.5932	3.80198	1.5932	3.67822		1.5962	1.9224	1.5932	3.881	1.5932	3.939	1.5932	4.08	1.5932	4.143	1.5932	4.4856	1.5932	4.235
1.5942	2.18913	1.5942	3.3761	1.5942	3.45072	1.5942	3.56986	1.5942	3.62362	1.5942	3.80198	1.5942	3.68186		1.5972	1.9224	1.5942	3.884	1.5942	3.942	1.5942	4.08306	1.5942	4.144	1.5942	4.48455	1.5942	4.24
1.5952	2.19042	1.5952	3.37792	1.5952	3.45254	1.5952	3.56986	1.5952	3.62726	1.5952	3.8038	1.5952	3.68732		1.5982	1.92816	1.5952	3.884	1.5952	3.948	1.5952	4.08102	1.5952	4.147	1.5952	4.4856	1.5952	4.245
1.5962	2.193	1.5962	3.37792	1.5962	3.45254	1.5962	3.57357	1.5962	3.62726	1.5962	3.80744	1.5962	3.68914		1.5992	1.92528	1.5962	3.884	1.5962	3.948	1.5962	4.08306	1.5962	4.149	1.5962	4.4856	1.5962	4.245
1.5972	2.19429	1.5972	3.37974	1.5972	3.45436	1.5972	3.57543	1.5972	3.62908	1.5972	3.81108	1.5972	3.68914		1.6002	1.93104	1.5972	3.886	1.5972	3.948	1.5972	4.08918	1.5972	4.147	1.5972	4.49085	1.5972	4.243
1.5982	2.19558	1.5982	3.38156	1.5982	3.45618	1.5982	3.57728	1.5982	3.63272	1.5982	3.81108	1.5982	3.68914		1.6012	1.9296	1.5982	3.891	1.5982	3.948	1.5982	4.09326	1.5982	4.148	1.5982	4.49295	1.5982	4.245
1.5992	2.19687	1.5992	3.38338	1.5992	3.46164	1.5992	3.57914	1.5992	3.64	1.5992	3.8129	1.5992	3.6946		1.6022	1.93248	1.5992	3.894	1.5992	3.951	1.5992	4.09122	1.5992	4.151	1.5992	4.4961	1.5992	4.251
1.6002	2.19945	1.6002	3.38338	1.6002	3.46892	1.6002	3.58471	1.6002	3.64364	1.6002	3.81654	1.6002	3.69824		1.6032	1.93248	1.6002	3.894	1.6002	3.953	1.6002	4.0902	1.6002	4.153	1.6002	4.4982	1.6002	4.252
1.6012	2.20074	1.6012	3.38702	1.6012	3.47074	1.6012	3.59028	1.6012	3.64364	1.6012	3.82018	1.6012	3.70188		1.6042	1.93392	1.6012	3.894	1.6012	3.952	1.6012	4.09122	1.6012	4.157	1.6012	4.4982	1.6012	4.25
1.6022	2.20203	1.6022	3.39066	1.6022	3.46892	1.6022	3.59213	1.6022	3.64364	1.6022	3.82382	1.6022	3.70188		1.6052	1.93824	1.6022	3.896	1.6022	3.952	1.6022	4.0953	1.6022	4.16	1.6022	4.49925	1.6022	4.252
1.6032	2.20332	1.6032	3.39612	1.6032	3.47074	1.6032	3.59028	1.6032	3.64728	1.6032	3.822	1.6032	3.70188		1.6062	1.9368	1.6032	3.899	1.6032	3.957	1.6032	4.09836	1.6032	4.163	1.6032	4.5003	1.6032	4.259
1.6042	2.2059	1.6042	3.39976	1.6042	3.47256	1.6042	3.59028	1.6042	3.64728	1.6042	3.82382	1.6042	3.70734		1.6072	1.94112	1.6042	3.9	1.6042	3.963	1.6042	4.10142	1.6042	4.166	1.6042	4.5024	1.6042	4.261
1.6052	2.20848	1.6052	3.39794	1.6052	3.4762	1.6052	3.59399	1.6052	3.6491	1.6052	3.82564	1.6052	3.7128		1.6082	1.93968	1.6052	3.899	1.6052	3.962	1.6052	4.10244	1.6052	4.163	1.6052	4.5045	1.6052	4.26
1.6062	2.20977	1.6062	3.39794	1.6062	3.47802	1.6062	3.5977	1.6062	3.65092	1.6062	3.82928	1.6062	3.71462		1.6092	1.94688	1.6062	3.9	1.6062	3.959	1.6062	4.1055	1.6062	4.165	1.6062	4.5045	1.6062	4.259
1.6072	2.21106	1.6072	3.4034	1.6072	3.47802	1.6072	3.59956	1.6072	3.65638	1.6072	3.8311	1.6072	3.71462		1.6102	1.944	1.6072	3.902	1.6072	3.96	1.6072	4.1055	1.6072	4.165	1.6072	4.50765	1.6072	4.261
1.6082	2.21235	1.6082	3.40886	1.6082	3.48166	1.6082	3.60327	1.6082	3.66184	1.6082	3.83474	1.6082	3.71644		1.6112	1.94688	1.6082	3.906	1.6082	3.964	1.6082	4.10448	1.6082	4.169	1.6082	4.5129	1.6082	4.264
1.6092	2.21364	1.6092	3.40886	1.6092	3.48712	1.6092	3.60884	1.6092	3.66366	1.6092	3.83838	1.6092	3.72008		1.6122	1.94544	1.6092	3.908	1.6092	3.966	1.6092	4.10448	1.6092	4.171	1.6092	4.5171	1.6092	4.265
1.6102	2.21493	1.6102	3.40704	1.6102	3.49076	1.6102	3.61255	1.6102	3.66184	1.6102	3.8402	1.6102	3.7219		1.6132	1.94976	1.6102	3.91	1.6102	3.966	1.6102	4.10652	1.6102	4.174	1.6102	4.515	1.6102	4.266
1.6112	2.21622	1.6112	3.40886	1.6112	3.49076	1.6112	3.61255	1.6112	3.66366	1.6112	3.8402	1.6112	3.72372		1.6142	1.95264	1.6112	3.91	1.6112	3.966	1.6112	4.11162	1.6112	4.175	1.6112	4.515	1.6112	4.272
1.6122	2.21751	1.6122	3.41432	1.6122	3.49076	1.6122	3.61255	1.6122	3.66912	1.6122	3.84566	1.6122	3.72554		1.6152	1.9512	1.6122	3.91	1.6122	3.973	1.6122	4.1157	1.6122	4.175	1.6122	4.515	1.6122	4.275
1.6132	2.22138	1.6132	3.41796	1.6132	3.4944	1.6132	3.61441	1.6132	3.67094	1.6132	3.8493	1.6132	3.72736		1.6162	1.95552	1.6132	3.914	1.6132	3.976	1.6132	4.11774	1.6132	4.175	1.6132	4.51815	1.6132	4.276
1.6142	2.22267	1.6142	3.41978	1.6142	3.49804	1.6142	3.61998	1.6142	3.67094	1.6142	3.85112	1.6142	3.731		1.6172	1.95408	1.6142	3.916	1.6142	3.975	1.6142	4.11876	1.6142	4.178	1.6142	4.5213	1.6142	4.273
1.6152	2.22396	1.6152	3.4216	1.6152	3.49986	1.6152	3.62184	1.6152	3.67276	1.6152	3.85112	1.6152	3.73464		1.6182	1.9584	1.6152	3.916	1.6152	3.972	1.6152	4.11876	1.6152	4.181	1.6152	4.5234	1.6152	4.273
1.6162	2.22525	1.6162	3.4216	1.6162	3.50168	1.6162	3.62184	1.6162	3.68004	1.6162	3.85294	1.6162	3.73646		1.6192	1.95552	1.6162	3.915	1.6162	3.976	1.6162	4.11978	1.6162	4.183	1.6162	4.5276	1.6162	4.276
1.6172	2.22654	1.6172	3.42342	1.6172	3.50168	1.6172	3.62369	1.6172	3.68368	1.6172	3.8584	1.6172	3.73828		1.6202	1.96128	1.6172	3.918	1.6172	3.98	1.6172	4.12386	1.6172	4.183	1.6172	4.5318	1.6172	4.279
1.6182	2.22912	1.6182	3.42524	1.6182	3.50532	1.6182	3.62926	1.6182	3.68368	1.6182	3.86204	1.6182	3.73828		1.6212	1.96128	1.6182	3.924	1.6182	3.983	1.6182	4.12488	1.6182	4.186	1.6182	4.53285	1.6182	4.28
1.6192	2.23041	1.6192	3.42888	1.6192	3.50714	1.6192	3.63483	1.6192	3.68368	1.6192	3.86204	1.6192	3.74192		1.6222	1.96416	1.6192	3.927	1.6192	3.979	1.6192	4.1259	1.6192	4.194	1.6192	4.53075	1.6192	4.282
1.6202	2.2317	1.6202	3.4307	1.6202	3.50896	1.6202	3.63669	1.6202	3.68732	1.6202	3.86386	1.6202	3.74556		1.6232	1.96416	1.6202	3.926	1.6202	3.979	1.6202	4.12896	1.6202	4.195	1.6202	4.53075	1.6202	4.287
1.6212	2.23299	1.6212	3.43434	1.6212	3.51078	1.6212	3.63669	1.6212	3.69096	1.6212	3.8675	1.6212	3.74738		1.6242	1.96704	1.6212	3.925	1.6212	3.983	1.6212	4.13304	1.6212	4.19	1.6212	4.53285	1.6212	4.289
1.6222	2.23686	1.6222	3.43616	1.6222	3.5126	1.6222	3.63854	1.6222	3.69096	1.6222	3.87296	1.6222	3.7492		1.6252	1.96848	1.6222	3.927	1.6222	3.987	1.6222	4.13508	1.6222	4.189	1.6222	4.53705	1.6222	4.288
1.6232	2.23815	1.6232	3.4398	1.6232	3.51442	1.6232	3.64226	1.6232	3.69278	1.6232	3.87296	1.6232	3.75102		1.6262	1.96848	1.6232	3.931	1.6232	3.988	1.6232	4.13304	1.6232	4.196	1.6232	4.53915	1.6232	4.288
1.6242	2.23944	1.6242	3.4398	1.6242	3.51806	1.6242	3.64597	1.6242	3.69642	1.6242	3.87296	1.6242	3.75648		1.6272	1.9728	1.6242	3.934	1.6242	3.989	1.6242	4.13304	1.6242	4.201	1.6242	4.54335	1.6242	4.289
1.6252	2.23944	1.6252	3.44162	1.6252	3.5217	1.6252	3.64597	1.6252	3.7037	1.6252	3.8766	1.6252	3.76012		1.6282	1.9728	1.6252	3.933	1.6252	3.99	1.6252	4.13916	1.6252	4.2	1.6252	4.54755	1.6252	4.29
1.6262	2.24202	1.6262	3.44526	1.6262	3.5217	1.6262	3.64783	1.6262	3.70552	1.6262	3.88206	1.6262	3.76194		1.6292	1.97712	1.6262	3.933	1.6262	3.99	1.6262	4.13916	1.6262	4.197	1.6262	4.54965	1.6262	4.294
1.6272	2.24331	1.6272	3.44708	1.6272	3.52352	1.6272	3.65154	1.6272	3.70552	1.6272	3.88388	1.6272	3.76012		1.6302	1.97568	1.6272	3.936	1.6272	3.991	1.6272	4.13814	1.6272	4.204	1.6272	4.54755	1.6272	4.298
1.6282	2.2446	1.6282	3.45072	1.6282	3.52716	1.6282	3.65711	1.6282	3.7037	1.6282	3.88206	1.6282	3.76376		1.6312	1.98	1.6282	3.94	1.6282	3.992	1.6282	4.14018	1.6282	4.208	1.6282	4.54545	1.6282	4.302
1.6292	2.24589	1.6292	3.45254	1.6292	3.53262	1.6292	3.65711	1.6292	3.70916	1.6292	3.8857	1.6292	3.7674		1.6322	1.97856	1.6292	3.943	1.6292	3.996	1.6292	4.1463	1.6292	4.209	1.6292	4.54965	1.6292	4.302
1.6302	2.24976	1.6302	3.45618	1.6302	3.53444	1.6302	3.65896	1.6302	3.71098	1.6302	3.89116	1.6302	3.77104		1.6332	1.98288	1.6302	3.943	1.6302	3.999	1.6302	4.1514	1.6302	4.205	1.6302	4.557	1.6302	4.303
1.6312	2.25234	1.6312	3.45982	1.6312	3.53444	1.6312	3.66082	1.6312	3.7128	1.6312	3.8948	1.6312	3.77104		1.6342	1.98288	1.6312	3.944	1.6312	4.002	1.6312	4.15038	1.6312	4.205	1.6312	4.55595	1.6312	4.304
1.6322	2.25234	1.6322	3.45982	1.6322	3.53626	1.6322	3.66268	1.6322	3.7128	1.6322	3.89116	1.6322	3.77286		1.6352	1.98432	1.6322	3.945	1.6322	4.002	1.6322	4.1463	1.6322	4.211	1.6322	4.5528	1.6322	4.306
1.6332	2.25234	1.6332	3.46164	1.6332	3.53808	1.6332	3.66453	1.6332	3.72008	1.6332	3.89298	1.6332	3.7765		1.6362	1.9872	1.6332	3.946	1.6332	4.001	1.6332	4.14732	1.6332	4.215	1.6332	4.557	1.6332	4.307
1.6342	2.25492	1.6342	3.46164	1.6342	3.5399	1.6342	3.66825	1.6342	3.72554	1.6342	3.89844	1.6342	3.77832		1.6372	1.9872	1.6342	3.946	1.6342	4.001	1.6342	4.15344	1.6342	4.215	1.6342	4.5654	1.6342	4.308
1.6352	2.2575	1.6352	3.46528	1.6352	3.54172	1.6352	3.6701	1.6352	3.72554	1.6352	3.9039	1.6352	3.78196		1.6382	1.99152	1.6352	3.948	1.6352	4.002	1.6352	4.1565	1.6352	4.218	1.6352	4.5675	1.6352	4.311
1.6362	2.25879	1.6362	3.4671	1.6362	3.54354	1.6362	3.67382	1.6362	3.72372	1.6362	3.9039	1.6362	3.78196		1.6392	1.99008	1.6362	3.952	1.6362	4.005	1.6362	4.15752	1.6362	4.22	1.6362	4.5654	1.6362	4.318
1.6372	2.25879	1.6372	3.47256	1.6372	3.549	1.6372	3.67567	1.6372	3.72736	1.6372	3.9039	1.6372	3.78378		1.6402	1.99584	1.6372	3.955	1.6372	4.009	1.6372	4.15854	1.6372	4.222	1.6372	4.56225	1.6372	4.321
1.6382	2.26137	1.6382	3.4762	1.6382	3.55264	1.6382	3.67753	1.6382	3.73282	1.6382	3.90754	1.6382	3.78742		1.6412	1.9944	1.6382	3.958	1.6382	4.011	1.6382	4.1616	1.6382	4.222	1.6382	4.5654	1.6382	4.319
1.6392	2.26524	1.6392	3.47984	1.6392	3.55264	1.6392	3.67938	1.6392	3.73464	1.6392	3.913	1.6392	3.79106		1.6422	1.99728	1.6392	3.958	1.6392	4.013	1.6392	4.16364	1.6392	4.223	1.6392	4.57275	1.6392	4.316
1.6402	2.26653	1.6402	3.47984	1.6402	3.55264	1.6402	3.67938	1.6402	3.73282	1.6402	3.91482	1.6402	3.78924		1.6432	1.99728	1.6402	3.956	1.6402	4.016	1.6402	4.16466	1.6402	4.223	1.6402	4.5759	1.6402	4.318
1.6412	2.26653	1.6412	3.47802	1.6412	3.5581	1.6412	3.6831	1.6412	3.73282	1.6412	3.913	1.6412	3.79288		1.6442	2.0016	1.6412	3.957	1.6412	4.017	1.6412	4.16568	1.6412	4.226	1.6412	4.57485	1.6412	4.323
1.6422	2.26782	1.6422	3.47802	1.6422	3.55992	1.6422	3.68495	1.6422	3.7401	1.6422	3.91482	1.6422	3.79652		1.6452	2.0016	1.6422	3.962	1.6422	4.016	1.6422	4.16874	1.6422	4.231	1.6422	4.5717	1.6422	4.323
1.6432	2.26911	1.6432	3.48166	1.6432	3.55992	1.6432	3.68867	1.6432	3.74556	1.6432	3.92028	1.6432	3.79834		1.6462	2.00304	1.6432	3.965	1.6432	4.016	1.6432	4.1718	1.6432	4.234	1.6432	4.57905	1.6432	4.323
1.6442	2.27169	1.6442	3.48712	1.6442	3.56174	1.6442	3.69238	1.6442	3.74556	1.6442	3.92392	1.6442	3.79834		1.6472	2.00592	1.6442	3.966	1.6442	4.017	1.6442	4.1718	1.6442	4.237	1.6442	4.5843	1.6442	4.328
1.6452	2.27169	1.6452	3.49076	1.6452	3.56538	1.6452	3.69795	1.6452	3.74556	1.6452	3.92574	1.6452	3.80198		1.6482	2.00592	1.6452	3.965	1.6452	4.02	1.6452	4.17384	1.6452	4.236	1.6452	4.58535	1.6452	4.335
1.6462	2.27427	1.6462	3.49258	1.6462	3.57266	1.6462	3.69981	1.6462	3.74556	1.6462	3.92938	1.6462	3.80562		1.6492	2.01024	1.6462	3.966	1.6462	4.023	1.6462	4.1769	1.6462	4.235	1.6462	4.5822	1.6462	4.335
1.6472	2.27685	1.6472	3.4944	1.6472	3.57266	1.6472	3.69981	1.6472	3.7492	1.6472	3.9312	1.6472	3.80926		1.6502	2.0088	1.6472	3.967	1.6472	4.024	1.6472	4.182	1.6472	4.236	1.6472	4.58115	1.6472	4.333
1.6482	2.27943	1.6482	3.4944	1.6482	3.57084	1.6482	3.69981	1.6482	3.75284	1.6482	3.93302	1.6482	3.80926		1.6512	2.01312	1.6482	3.97	1.6482	4.027	1.6482	4.18302	1.6482	4.238	1.6482	4.5843	1.6482	4.334
1.6492	2.27943	1.6492	3.4944	1.6492	3.57266	1.6492	3.70537	1.6492	3.75466	1.6492	3.93302	1.6492	3.81108		1.6522	2.01168	1.6492	3.971	1.6492	4.028	1.6492	4.17996	1.6492	4.239	1.6492	4.59165	1.6492	4.34
1.6502	2.28072	1.6502	3.49622	1.6502	3.57812	1.6502	3.70723	1.6502	3.76012	1.6502	3.93666	1.6502	3.81472		1.6532	2.01744	1.6502	3.973	1.6502	4.028	1.6502	4.18098	1.6502	4.243	1.6502	4.59585	1.6502	4.342
1.6512	2.28201	1.6512	3.49804	1.6512	3.58176	1.6512	3.70909	1.6512	3.76376	1.6512	3.93848	1.6512	3.82018		1.6542	2.016	1.6512	3.976	1.6512	4.027	1.6512	4.18506	1.6512	4.25	1.6512	4.5948	1.6512	4.34
1.6522	2.2833	1.6522	3.50168	1.6522	3.57994	1.6522	3.71094	1.6522	3.76558	1.6522	3.9403	1.6522	3.82382		1.6552	2.02032	1.6522	3.977	1.6522	4.029	1.6522	4.18812	1.6522	4.254	1.6522	4.5969	1.6522	4.338
1.6532	2.28588	1.6532	3.50532	1.6532	3.58358	1.6532	3.71466	1.6532	3.76558	1.6532	3.94394	1.6532	3.822		1.6562	2.02176	1.6532	3.977	1.6532	4.032	1.6532	4.18506	1.6532	4.254	1.6532	4.59795	1.6532	4.345
1.6542	2.28717	1.6542	3.51078	1.6542	3.58904	1.6542	3.71837	1.6542	3.76558	1.6542	3.9494	1.6542	3.822		1.6572	2.0232	1.6542	3.978	1.6542	4.037	1.6542	4.18608	1.6542	4.249	1.6542	4.60005	1.6542	4.35
1.6552	2.28975	1.6552	3.5126	1.6552	3.59268	1.6552	3.72208	1.6552	3.7674	1.6552	3.95304	1.6552	3.82746		1.6582	2.02608	1.6552	3.981	1.6552	4.039	1.6552	4.19016	1.6552	4.25	1.6552	4.60005	1.6552	4.351
1.6562	2.29233	1.6562	3.5126	1.6562	3.59086	1.6562	3.72208	1.6562	3.77286	1.6562	3.95304	1.6562	3.83292		1.6592	2.02464	1.6562	3.986	1.6562	4.04	1.6562	4.19526	1.6562	4.254	1.6562	4.6011	1.6562	4.35
1.6572	2.29362	1.6572	3.51442	1.6572	3.58904	1.6572	3.72394	1.6572	3.77468	1.6572	3.95304	1.6572	3.83474		1.6602	2.02896	1.6572	3.985	1.6572	4.04	1.6572	4.19526	1.6572	4.256	1.6572	4.60215	1.6572	4.35
1.6582	2.29362	1.6582	3.51806	1.6582	3.59268	1.6582	3.72579	1.6582	3.77832	1.6582	3.95486	1.6582	3.83292		1.6612	2.02752	1.6582	3.984	1.6582	4.042	1.6582	4.19526	1.6582	4.259	1.6582	4.60425	1.6582	4.352
1.6592	2.29491	1.6592	3.51806	1.6592	3.59814	1.6592	3.72765	1.6592	3.78196	1.6592	3.96032	1.6592	3.83656		1.6622	2.03184	1.6592	3.986	1.6592	4.042	1.6592	4.19832	1.6592	4.262	1.6592	4.60635	1.6592	4.355
1.6602	2.29749	1.6602	3.51988	1.6602	3.60178	1.6602	3.72951	1.6602	3.7856	1.6602	3.96032	1.6602	3.84202		1.6632	2.03184	1.6602	3.991	1.6602	4.044	1.6602	4.20444	1.6602	4.266	1.6602	4.60845	1.6602	4.355
1.6612	2.29878	1.6612	3.52352	1.6612	3.60178	1.6612	3.73508	1.6612	3.7856	1.6612	3.96032	1.6612	3.84566		1.6642	2.0376	1.6612	3.994	1.6612	4.044	1.6612	4.20648	1.6612	4.268	1.6612	4.61055	1.6612	4.355
1.6622	2.29878	1.6622	3.52898	1.6622	3.60542	1.6622	3.73879	1.6622	3.78742	1.6622	3.9676	1.6622	3.84384		1.6652	2.0376	1.6622	3.993	1.6622	4.045	1.6622	4.2024	1.6622	4.265	1.6622	4.61265	1.6622	4.359
1.6632	2.30136	1.6632	3.53262	1.6632	3.60906	1.6632	3.74065	1.6632	3.78924	1.6632	3.97306	1.6632	3.84566		1.6662	2.03904	1.6632	3.993	1.6632	4.046	1.6632	4.2024	1.6632	4.264	1.6632	4.61265	1.6632	4.363
1.6642	2.30523	1.6642	3.5308	1.6642	3.61088	1.6642	3.74065	1.6642	3.79106	1.6642	3.97306	1.6642	3.8493		1.6672	2.04048	1.6642	3.997	1.6642	4.053	1.6642	4.20648	1.6642	4.267	1.6642	4.6137	1.6642	4.367
1.6652	2.30781	1.6652	3.5308	1.6652	3.61088	1.6652	3.7425	1.6652	3.79288	1.6652	3.97124	1.6652	3.85294		1.6682	2.04192	1.6652	4	1.6652	4.057	1.6652	4.21158	1.6652	4.268	1.6652	4.61475	1.6652	4.367
1.6662	2.30652	1.6662	3.53262	1.6662	3.6127	1.6662	3.74622	1.6662	3.79652	1.6662	3.97306	1.6662	3.85294		1.6692	2.04624	1.6662	3.999	1.6662	4.058	1.6662	4.2126	1.6662	4.269	1.6662	4.6179	1.6662	4.366
1.6672	2.30652	1.6672	3.53626	1.6672	3.61452	1.6672	3.74807	1.6672	3.80198	1.6672	3.98034	1.6672	3.85476		1.6702	2.0448	1.6672	3.999	1.6672	4.056	1.6672	4.2126	1.6672	4.274	1.6672	4.62105	1.6672	4.366
1.6682	2.3091	1.6682	3.53808	1.6682	3.61998	1.6682	3.74993	1.6682	3.80744	1.6682	3.98216	1.6682	3.86022		1.6712	2.04912	1.6682	3.999	1.6682	4.057	1.6682	4.21362	1.6682	4.279	1.6682	4.62315	1.6682	4.367
1.6692	2.31168	1.6692	3.5399	1.6692	3.6218	1.6692	3.75178	1.6692	3.80744	1.6692	3.98216	1.6692	3.86386		1.6722	2.04912	1.6692	4.001	1.6692	4.06	1.6692	4.21668	1.6692	4.283	1.6692	4.62525	1.6692	4.369
1.6702	2.31297	1.6702	3.54354	1.6702	3.62544	1.6702	3.7555	1.6702	3.80744	1.6702	3.98216	1.6702	3.86568		1.6732	2.05344	1.6702	4.006	1.6702	4.062	1.6702	4.22076	1.6702	4.283	1.6702	4.62735	1.6702	4.374
1.6712	2.31297	1.6712	3.549	1.6712	3.62726	1.6712	3.75735	1.6712	3.80744	1.6712	3.98762	1.6712	3.86386		1.6742	2.052	1.6712	4.009	1.6712	4.062	1.6712	4.2228	1.6712	4.282	1.6712	4.6284	1.6712	4.377
1.6722	2.31555	1.6722	3.55082	1.6722	3.62726	1.6722	3.75921	1.6722	3.80926	1.6722	3.99308	1.6722	3.86568		1.6752	2.05632	1.6722	4.011	1.6722	4.062	1.6722	4.22586	1.6722	4.283	1.6722	4.63155	1.6722	4.383
1.6732	2.31813	1.6732	3.55264	1.6732	3.62908	1.6732	3.76107	1.6732	3.8129	1.6732	3.9949	1.6732	3.86932		1.6762	2.05632	1.6732	4.014	1.6732	4.062	1.6732	4.22892	1.6732	4.286	1.6732	4.63155	1.6732	4.384
1.6742	2.32071	1.6742	3.55264	1.6742	3.6309	1.6742	3.76292	1.6742	3.81654	1.6742	3.9949	1.6742	3.87478		1.6772	2.06064	1.6742	4.015	1.6742	4.065	1.6742	4.22994	1.6742	4.288	1.6742	4.6326	1.6742	4.38
1.6752	2.32071	1.6752	3.55446	1.6752	3.63272	1.6752	3.76664	1.6752	3.822	1.6752	3.99672	1.6752	3.87842		1.6782	2.06064	1.6752	4.015	1.6752	4.068	1.6752	4.22892	1.6752	4.288	1.6752	4.6368	1.6752	4.379
1.6762	2.32071	1.6762	3.55628	1.6762	3.63272	1.6762	3.77035	1.6762	3.82564	1.6762	4.00036	1.6762	3.88024		1.6792	2.06208	1.6762	4.015	1.6762	4.069	1.6762	4.22994	1.6762	4.291	1.6762	4.641	1.6762	4.381
1.6772	2.32329	1.6772	3.55992	1.6772	3.63818	1.6772	3.7722	1.6772	3.82564	1.6772	4.00582	1.6772	3.88206		1.6802	2.0664	1.6772	4.018	1.6772	4.07	1.6772	4.23198	1.6772	4.299	1.6772	4.64415	1.6772	4.384
1.6782	2.32458	1.6782	3.56174	1.6782	3.64546	1.6782	3.77592	1.6782	3.82564	1.6782	4.00582	1.6782	3.88388		1.6812	2.0664	1.6782	4.022	1.6782	4.071	1.6782	4.23198	1.6782	4.301	1.6782	4.64415	1.6782	4.386
1.6792	2.32587	1.6792	3.56538	1.6792	3.6491	1.6792	3.77963	1.6792	3.82746	1.6792	4.00764	1.6792	3.8857		1.6822	2.07072	1.6792	4.025	1.6792	4.073	1.6792	4.23402	1.6792	4.297	1.6792	4.6452	1.6792	4.388
1.6802	2.32716	1.6802	3.56902	1.6802	3.64728	1.6802	3.78149	1.6802	3.82928	1.6802	4.00946	1.6802	3.88752		1.6832	2.06928	1.6802	4.027	1.6802	4.075	1.6802	4.23912	1.6802	4.294	1.6802	4.64625	1.6802	4.392
1.6812	2.32974	1.6812	3.57266	1.6812	3.64546	1.6812	3.78149	1.6812	3.8311	1.6812	4.01128	1.6812	3.88934		1.6842	2.0736	1.6812	4.027	1.6812	4.077	1.6812	4.24422	1.6812	4.298	1.6812	4.6494	1.6812	4.396
1.6822	2.33232	1.6822	3.57266	1.6822	3.6491	1.6822	3.7852	1.6822	3.83656	1.6822	4.0131	1.6822	3.88934		1.6852	2.0736	1.6822	4.027	1.6822	4.078	1.6822	4.24626	1.6822	4.304	1.6822	4.64835	1.6822	4.398
1.6832	2.33232	1.6832	3.57266	1.6832	3.65274	1.6832	3.79077	1.6832	3.84202	1.6832	4.01492	1.6832	3.89662		1.6862	2.07792	1.6832	4.027	1.6832	4.075	1.6832	4.24626	1.6832	4.305	1.6832	4.65045	1.6832	4.396
1.6842	2.33361	1.6842	3.57448	1.6842	3.65638	1.6842	3.79263	1.6842	3.84748	1.6842	4.01674	1.6842	3.90208		1.6872	2.07792	1.6842	4.03	1.6842	4.077	1.6842	4.24626	1.6842	4.303	1.6842	4.6536	1.6842	4.395
1.6852	2.3349	1.6852	3.57812	1.6852	3.6582	1.6852	3.79263	1.6852	3.84748	1.6852	4.01856	1.6852	3.9039		1.6882	2.0808	1.6852	4.031	1.6852	4.086	1.6852	4.25034	1.6852	4.308	1.6852	4.65675	1.6852	4.395
1.6862	2.33748	1.6862	3.57994	1.6862	3.66184	1.6862	3.79448	1.6862	3.84566	1.6862	4.02402	1.6862	3.90208		1.6892	2.08368	1.6862	4.03	1.6862	4.092	1.6862	4.25034	1.6862	4.315	1.6862	4.66095	1.6862	4.401
1.6872	2.33877	1.6872	3.57994	1.6872	3.6673	1.6872	3.79819	1.6872	3.8493	1.6872	4.02766	1.6872	3.9039		1.6902	2.08368	1.6872	4.034	1.6872	4.09	1.6872	4.24932	1.6872	4.318	1.6872	4.66725	1.6872	4.405
1.6882	2.34006	1.6882	3.58176	1.6882	3.66912	1.6882	3.80191	1.6882	3.85112	1.6882	4.0313	1.6882	3.90936		1.6912	2.08656	1.6882	4.041	1.6882	4.087	1.6882	4.25034	1.6882	4.314	1.6882	4.6704	1.6882	4.406
1.6892	2.34135	1.6892	3.58722	1.6892	3.6673	1.6892	3.80376	1.6892	3.85294	1.6892	4.03312	1.6892	3.91118		1.6922	2.08656	1.6892	4.044	1.6892	4.09	1.6892	4.25544	1.6892	4.312	1.6892	4.66725	1.6892	4.409
1.6902	2.34522	1.6902	3.59268	1.6902	3.6673	1.6902	3.80562	1.6902	3.85476	1.6902	4.03676	1.6902	3.91118		1.6932	2.09232	1.6902	4.043	1.6902	4.095	1.6902	4.26156	1.6902	4.318	1.6902	4.66515	1.6902	4.412
1.6912	2.34651	1.6912	3.59268	1.6912	3.67276	1.6912	3.80748	1.6912	3.86022	1.6912	4.03676	1.6912	3.91482		1.6942	2.08944	1.6912	4.041	1.6912	4.095	1.6912	4.26258	1.6912	4.323	1.6912	4.6683	1.6912	4.411
1.6922	2.34651	1.6922	3.59268	1.6922	3.67822	1.6922	3.81305	1.6922	3.8675	1.6922	4.03858	1.6922	3.92028		1.6952	2.0952	1.6922	4.044	1.6922	4.094	1.6922	4.26258	1.6922	4.325	1.6922	4.6725	1.6922	4.409
1.6932	2.34651	1.6932	3.5945	1.6932	3.67822	1.6932	3.8149	1.6932	3.87114	1.6932	4.04222	1.6932	3.92574		1.6962	2.0952	1.6932	4.048	1.6932	4.094	1.6932	4.26462	1.6932	4.322	1.6932	4.67775	1.6932	4.415
1.6942	2.34909	1.6942	3.59814	1.6942	3.67458	1.6942	3.81676	1.6942	3.86932	1.6942	4.04586	1.6942	3.92574		1.6972	2.10096	1.6942	4.049	1.6942	4.096	1.6942	4.2687	1.6942	4.324	1.6942	4.6767	1.6942	4.417
1.6952	2.35167	1.6952	3.59996	1.6952	3.6764	1.6952	3.81861	1.6952	3.86932	1.6952	4.0495	1.6952	3.92392		1.6982	2.09952	1.6952	4.046	1.6952	4.098	1.6952	4.2687	1.6952	4.326	1.6952	4.67565	1.6952	4.419
1.6962	2.35167	1.6962	3.60178	1.6962	3.68004	1.6962	3.82233	1.6962	3.87296	1.6962	4.05314	1.6962	3.92574		1.6992	2.1024	1.6962	4.047	1.6962	4.1	1.6962	4.26972	1.6962	4.328	1.6962	4.67985	1.6962	4.423
1.6972	2.35425	1.6972	3.60178	1.6972	3.6855	1.6972	3.82604	1.6972	3.87478	1.6972	4.0586	1.6972	3.93302		1.7002	2.10528	1.6972	4.052	1.6972	4.102	1.6972	4.27176	1.6972	4.328	1.6972	4.683	1.6972	4.429
1.6982	2.35812	1.6982	3.60542	1.6982	3.68914	1.6982	3.82604	1.6982	3.8766	1.6982	4.0586	1.6982	3.93666		1.7012	2.10528	1.6982	4.058	1.6982	4.105	1.6982	4.27482	1.6982	4.332	1.6982	4.6872	1.6982	4.429
1.6992	2.35941	1.6992	3.60724	1.6992	3.69278	1.6992	3.82975	1.6992	3.88024	1.6992	4.0586	1.6992	3.93666		1.7022	2.10816	1.6992	4.06	1.6992	4.106	1.6992	4.27686	1.6992	4.336	1.6992	4.6893	1.6992	4.429
1.7002	2.35941	1.7002	3.60724	1.7002	3.6946	1.7002	3.83161	1.7002	3.88388	1.7002	4.06224	1.7002	3.93666		1.7032	2.10816	1.7002	4.06	1.7002	4.106	1.7002	4.27992	1.7002	4.337	1.7002	4.6872	1.7002	4.429
1.7012	2.3607	1.7012	3.60906	1.7012	3.6946	1.7012	3.83161	1.7012	3.88752	1.7012	4.0677	1.7012	3.94212		1.7042	2.11536	1.7012	4.059	1.7012	4.105	1.7012	4.28094	1.7012	4.337	1.7012	4.6893	1.7012	4.431
1.7022	2.36199	1.7022	3.6127	1.7022	3.69642	1.7022	3.83532	1.7022	3.88934	1.7022	4.0677	1.7022	3.94758		1.7052	2.11392	1.7022	4.062	1.7022	4.109	1.7022	4.28196	1.7022	4.337	1.7022	4.6935	1.7022	4.433
1.7032	2.36328	1.7032	3.61634	1.7032	3.69824	1.7032	3.84089	1.7032	3.89116	1.7032	4.0677	1.7032	3.9494		1.7062	2.1168	1.7032	4.064	1.7032	4.11	1.7032	4.28502	1.7032	4.34	1.7032	4.6956	1.7032	4.434
1.7042	2.36457	1.7042	3.61816	1.7042	3.70188	1.7042	3.8446	1.7042	3.89116	1.7042	4.07134	1.7042	3.9494		1.7072	2.11536	1.7042	4.065	1.7042	4.112	1.7042	4.28706	1.7042	4.342	1.7042	4.6977	1.7042	4.437
1.7052	2.36715	1.7052	3.61998	1.7052	3.7037	1.7052	3.84646	1.7052	3.8948	1.7052	4.0768	1.7052	3.95122		1.7082	2.12112	1.7052	4.066	1.7052	4.114	1.7052	4.28808	1.7052	4.344	1.7052	4.6956	1.7052	4.439
1.7062	2.36973	1.7062	3.6218	1.7062	3.7037	1.7062	3.84646	1.7062	3.89662	1.7062	4.08226	1.7062	3.95668		1.7092	2.12256	1.7062	4.068	1.7062	4.117	1.7062	4.2891	1.7062	4.345	1.7062	4.69875	1.7062	4.442
1.7072	2.37102	1.7072	3.62544	1.7072	3.70734	1.7072	3.84832	1.7072	3.89844	1.7072	4.08226	1.7072	3.96032		1.7102	2.124	1.7072	4.071	1.7072	4.118	1.7072	4.29114	1.7072	4.349	1.7072	4.70295	1.7072	4.445
1.7082	2.37231	1.7082	3.62726	1.7082	3.71098	1.7082	3.85203	1.7082	3.9039	1.7082	4.08226	1.7082	3.96032		1.7112	2.12688	1.7082	4.074	1.7082	4.117	1.7082	4.2942	1.7082	4.354	1.7082	4.7061	1.7082	4.447
1.7092	2.3736	1.7092	3.62726	1.7092	3.7128	1.7092	3.85574	1.7092	3.90754	1.7092	4.0859	1.7092	3.96032		1.7122	2.12688	1.7092	4.074	1.7092	4.119	1.7092	4.2993	1.7092	4.355	1.7092	4.70715	1.7092	4.444
1.7102	2.37489	1.7102	3.62908	1.7102	3.71462	1.7102	3.85574	1.7102	3.91118	1.7102	4.08954	1.7102	3.96396		1.7132	2.13264	1.7102	4.074	1.7102	4.122	1.7102	4.30032	1.7102	4.356	1.7102	4.7082	1.7102	4.445
1.7112	2.37489	1.7112	3.63272	1.7112	3.71644	1.7112	3.8576	1.7112	3.913	1.7112	4.09136	1.7112	3.96942		1.7142	2.1312	1.7112	4.074	1.7112	4.123	1.7112	4.30236	1.7112	4.357	1.7112	4.7082	1.7112	4.447
1.7122	2.37747	1.7122	3.63454	1.7122	3.7219	1.7122	3.86317	1.7122	3.913	1.7122	4.09318	1.7122	3.97124		1.7152	2.13552	1.7122	4.077	1.7122	4.124	1.7122	4.30134	1.7122	4.36	1.7122	4.7124	1.7122	4.449
1.7132	2.37747	1.7132	3.63636	1.7132	3.72372	1.7132	3.86688	1.7132	3.913	1.7132	4.095	1.7132	3.97124		1.7162	2.13552	1.7132	4.081	1.7132	4.125	1.7132	4.30338	1.7132	4.363	1.7132	4.71765	1.7132	4.452
1.7142	2.38005	1.7142	3.64	1.7142	3.72554	1.7142	3.86688	1.7142	3.91482	1.7142	4.09864	1.7142	3.97488		1.7172	2.13984	1.7142	4.082	1.7142	4.127	1.7142	4.30644	1.7142	4.365	1.7142	4.7187	1.7142	4.458
1.7152	2.38263	1.7152	3.64364	1.7152	3.72554	1.7152	3.86874	1.7152	3.91846	1.7152	4.10046	1.7152	3.9767		1.7182	2.13984	1.7152	4.084	1.7152	4.13	1.7152	4.30746	1.7152	4.366	1.7152	4.7208	1.7152	4.462
1.7162	2.38521	1.7162	3.64546	1.7162	3.72736	1.7162	3.87245	1.7162	3.92028	1.7162	4.10046	1.7162	3.98034		1.7192	2.14416	1.7162	4.086	1.7162	4.134	1.7162	4.30746	1.7162	4.368	1.7162	4.71975	1.7162	4.464
1.7172	2.38521	1.7172	3.64546	1.7172	3.72736	1.7172	3.87616	1.7172	3.92574	1.7172	4.1041	1.7172	3.98216		1.7202	2.1456	1.7172	4.09	1.7172	4.137	1.7172	4.3095	1.7172	4.368	1.7172	4.7208	1.7172	4.463
1.7182	2.38521	1.7182	3.64728	1.7182	3.72918	1.7182	3.87802	1.7182	3.9312	1.7182	4.10956	1.7182	3.98398		1.7212	2.14848	1.7182	4.091	1.7182	4.137	1.7182	4.31562	1.7182	4.371	1.7182	4.7229	1.7182	4.463
1.7192	2.3865	1.7192	3.65092	1.7192	3.73282	1.7192	3.87802	1.7192	3.93484	1.7192	4.11502	1.7192	3.9858		1.7222	2.15136	1.7192	4.091	1.7192	4.136	1.7192	4.31766	1.7192	4.374	1.7192	4.72815	1.7192	4.465
1.7202	2.38908	1.7202	3.65092	1.7202	3.73828	1.7202	3.87988	1.7202	3.9312	1.7202	4.11684	1.7202	3.98944		1.7232	2.14992	1.7202	4.089	1.7202	4.137	1.7202	4.31766	1.7202	4.377	1.7202	4.7292	1.7202	4.466
1.7212	2.38908	1.7212	3.65456	1.7212	3.74192	1.7212	3.88359	1.7212	3.93302	1.7212	4.11684	1.7212	3.99308		1.7242	2.15424	1.7212	4.091	1.7212	4.14	1.7212	4.31766	1.7212	4.379	1.7212	4.7313	1.7212	4.468
1.7222	2.39166	1.7222	3.6582	1.7222	3.74556	1.7222	3.88916	1.7222	3.93848	1.7222	4.11866	1.7222	3.9949		1.7252	2.15424	1.7222	4.094	1.7222	4.143	1.7222	4.32174	1.7222	4.378	1.7222	4.7334	1.7222	4.472
1.7232	2.39553	1.7232	3.66184	1.7232	3.74738	1.7232	3.89101	1.7232	3.94394	1.7232	4.1223	1.7232	3.99672		1.7262	2.15856	1.7232	4.098	1.7232	4.145	1.7232	4.32378	1.7232	4.38	1.7232	4.7376	1.7232	4.476
1.7242	2.39811	1.7242	3.66366	1.7242	3.74738	1.7242	3.89287	1.7242	3.94394	1.7242	4.12594	1.7242	3.99854		1.7272	2.15712	1.7242	4.101	1.7242	4.146	1.7242	4.32378	1.7242	4.383	1.7242	4.7376	1.7242	4.481
1.7252	2.39811	1.7252	3.6673	1.7252	3.75102	1.7252	3.89287	1.7252	3.94394	1.7252	4.12594	1.7252	4.00218		1.7282	2.16432	1.7252	4.106	1.7252	4.147	1.7252	4.32582	1.7252	4.385	1.7252	4.74075	1.7252	4.481
1.7262	2.3994	1.7262	3.6673	1.7262	3.75284	1.7262	3.89658	1.7262	3.94758	1.7262	4.12958	1.7262	4.00582		1.7292	2.16576	1.7262	4.106	1.7262	4.151	1.7262	4.3299	1.7262	4.384	1.7262	4.74285	1.7262	4.479
1.7272	2.40069	1.7272	3.67094	1.7272	3.75284	1.7272	3.9003	1.7272	3.95486	1.7272	4.13322	1.7272	4.00946		1.7302	2.16864	1.7272	4.104	1.7272	4.157	1.7272	4.335	1.7272	4.385	1.7272	4.74495	1.7272	4.48
1.7282	2.40327	1.7282	3.67276	1.7282	3.75466	1.7282	3.90401	1.7282	3.95668	1.7282	4.13686	1.7282	4.01128		1.7312	2.1672	1.7282	4.105	1.7282	4.156	1.7282	4.335	1.7282	4.391	1.7282	4.746	1.7282	4.481
1.7292	2.40456	1.7292	3.67458	1.7292	3.76012	1.7292	3.90587	1.7292	3.95668	1.7292	4.13686	1.7292	4.01128		1.7322	2.17008	1.7292	4.11	1.7292	4.154	1.7292	4.33296	1.7292	4.397	1.7292	4.7502	1.7292	4.485
1.7302	2.40714	1.7302	3.67458	1.7302	3.76558	1.7302	3.90587	1.7302	3.95668	1.7302	4.13868	1.7302	4.0131		1.7332	2.1744	1.7302	4.113	1.7302	4.154	1.7302	4.33398	1.7302	4.4	1.7302	4.7565	1.7302	4.49
1.7312	2.40843	1.7312	3.67822	1.7312	3.7674	1.7312	3.90772	1.7312	3.96214	1.7312	4.14232	1.7312	4.01674		1.7342	2.17584	1.7312	4.113	1.7312	4.161	1.7312	4.3401	1.7312	4.399	1.7312	4.75755	1.7312	4.494
1.7322	2.41101	1.7322	3.68368	1.7322	3.76922	1.7322	3.91143	1.7322	3.96578	1.7322	4.14778	1.7322	4.01856		1.7352	2.18016	1.7322	4.113	1.7322	4.163	1.7322	4.34418	1.7322	4.397	1.7322	4.7565	1.7322	4.496
1.7332	2.41359	1.7332	3.68368	1.7332	3.77286	1.7332	3.91329	1.7332	3.96578	1.7332	4.15142	1.7332	4.02402		1.7362	2.17728	1.7332	4.115	1.7332	4.163	1.7332	4.34214	1.7332	4.4	1.7332	4.75755	1.7332	4.498
1.7342	2.41359	1.7342	3.6855	1.7342	3.77286	1.7342	3.91515	1.7342	3.9676	1.7342	4.15142	1.7342	4.02766		1.7372	2.18592	1.7342	4.118	1.7342	4.161	1.7342	4.34418	1.7342	4.404	1.7342	4.7607	1.7342	4.496
1.7352	2.41359	1.7352	3.68732	1.7352	3.7765	1.7352	3.91886	1.7352	3.97124	1.7352	4.15324	1.7352	4.02948		1.7382	2.18304	1.7352	4.121	1.7352	4.161	1.7352	4.35234	1.7352	4.407	1.7352	4.7649	1.7352	4.497
1.7362	2.41488	1.7362	3.69096	1.7362	3.7765	1.7362	3.92257	1.7362	3.9767	1.7362	4.16052	1.7362	4.02948		1.7392	2.18736	1.7362	4.12	1.7362	4.166	1.7362	4.35846	1.7362	4.407	1.7362	4.767	1.7362	4.497
1.7372	2.41746	1.7372	3.69096	1.7372	3.77832	1.7372	3.92629	1.7372	3.97852	1.7372	4.16416	1.7372	4.03312		1.7402	2.18736	1.7372	4.118	1.7372	4.169	1.7372	4.35642	1.7372	4.405	1.7372	4.7649	1.7372	4.499
1.7382	2.41875	1.7382	3.69278	1.7382	3.77832	1.7382	3.92814	1.7382	3.97852	1.7382	4.16234	1.7382	4.03676		1.7412	2.19312	1.7382	4.123	1.7382	4.171	1.7382	4.35438	1.7382	4.407	1.7382	4.76805	1.7382	4.501
1.7392	2.41875	1.7392	3.69642	1.7392	3.78378	1.7392	3.93186	1.7392	3.98216	1.7392	4.16234	1.7392	4.03858		1.7422	2.19312	1.7392	4.129	1.7392	4.174	1.7392	4.35234	1.7392	4.412	1.7392	4.77435	1.7392	4.507
1.7402	2.42133	1.7402	3.70188	1.7402	3.78924	1.7402	3.93557	1.7402	3.9858	1.7402	4.1678	1.7402	4.03858		1.7432	2.19456	1.7402	4.129	1.7402	4.177	1.7402	4.35744	1.7402	4.419	1.7402	4.77645	1.7402	4.515
1.7412	2.42262	1.7412	3.70552	1.7412	3.79288	1.7412	3.93742	1.7412	3.98944	1.7412	4.17326	1.7412	4.0404		1.7442	2.19888	1.7412	4.128	1.7412	4.178	1.7412	4.36254	1.7412	4.426	1.7412	4.7754	1.7412	4.518
1.7422	2.4252	1.7422	3.70552	1.7422	3.7947	1.7422	3.93928	1.7422	3.98944	1.7422	4.17326	1.7422	4.04586		1.7452	2.20032	1.7422	4.131	1.7422	4.179	1.7422	4.36764	1.7422	4.426	1.7422	4.7754	1.7422	4.514
1.7432	2.42778	1.7432	3.7037	1.7432	3.7947	1.7432	3.94299	1.7432	3.99126	1.7432	4.17508	1.7432	4.05132		1.7462	2.20464	1.7432	4.136	1.7432	4.179	1.7432	4.36968	1.7432	4.426	1.7432	4.78275	1.7432	4.513
1.7442	2.42778	1.7442	3.70552	1.7442	3.79834	1.7442	3.94485	1.7442	3.99308	1.7442	4.1769	1.7442	4.05314		1.7472	2.20176	1.7442	4.136	1.7442	4.18	1.7442	4.37274	1.7442	4.427	1.7442	4.788	1.7442	4.517
1.7452	2.42907	1.7452	3.70916	1.7452	3.8038	1.7452	3.94671	1.7452	3.99672	1.7452	4.17872	1.7452	4.05496		1.7482	2.20752	1.7452	4.135	1.7452	4.182	1.7452	4.37172	1.7452	4.431	1.7452	4.788	1.7452	4.522
1.7462	2.43036	1.7462	3.7128	1.7462	3.80562	1.7462	3.94671	1.7462	4.00218	1.7462	4.18418	1.7462	4.0586		1.7492	2.20752	1.7462	4.138	1.7462	4.185	1.7462	4.37274	1.7462	4.432	1.7462	4.7859	1.7462	4.523
1.7472	2.43294	1.7472	3.71462	1.7472	3.80562	1.7472	3.95228	1.7472	4.004	1.7472	4.186	1.7472	4.06042		1.7502	2.21472	1.7472	4.139	1.7472	4.188	1.7472	4.37172	1.7472	4.435	1.7472	4.78905	1.7472	4.521
1.7482	2.43552	1.7482	3.71462	1.7482	3.80562	1.7482	3.95784	1.7482	4.00764	1.7482	4.18964	1.7482	4.06224		1.7512	2.21328	1.7482	4.141	1.7482	4.19	1.7482	4.37274	1.7482	4.434	1.7482	4.7943	1.7482	4.521
1.7492	2.4381	1.7492	3.71826	1.7492	3.80744	1.7492	3.9597	1.7492	4.00764	1.7492	4.19328	1.7492	4.06406		1.7522	2.21616	1.7492	4.146	1.7492	4.19	1.7492	4.37886	1.7492	4.438	1.7492	4.79745	1.7492	4.53
1.7502	2.43939	1.7502	3.7219	1.7502	3.81108	1.7502	3.95784	1.7502	4.01128	1.7502	4.19692	1.7502	4.0677		1.7532	2.21904	1.7502	4.149	1.7502	4.192	1.7502	4.38294	1.7502	4.444	1.7502	4.8006	1.7502	4.539
1.7512	2.43939	1.7512	3.72372	1.7512	3.81654	1.7512	3.9597	1.7512	4.0131	1.7512	4.19874	1.7512	4.06952		1.7542	2.22192	1.7512	4.15	1.7512	4.192	1.7512	4.38702	1.7512	4.447	1.7512	4.80165	1.7512	4.539
1.7522	2.44068	1.7522	3.72554	1.7522	3.81836	1.7522	3.96527	1.7522	4.01674	1.7522	4.20056	1.7522	4.06952		1.7552	2.2248	1.7522	4.151	1.7522	4.192	1.7522	4.38804	1.7522	4.445	1.7522	4.80375	1.7522	4.534
1.7532	2.44197	1.7532	3.72736	1.7532	3.82018	1.7532	3.97084	1.7532	4.01856	1.7532	4.20238	1.7532	4.07316		1.7562	2.22336	1.7532	4.151	1.7532	4.194	1.7532	4.38804	1.7532	4.444	1.7532	4.8048	1.7532	4.534
1.7542	2.44326	1.7542	3.731	1.7542	3.822	1.7542	3.97084	1.7542	4.02038	1.7542	4.2042	1.7542	4.08044		1.7572	2.22912	1.7542	4.151	1.7542	4.198	1.7542	4.39008	1.7542	4.448	1.7542	4.8069	1.7542	4.538
1.7552	2.44455	1.7552	3.731	1.7552	3.82382	1.7552	3.9727	1.7552	4.02402	1.7552	4.21148	1.7552	4.08408		1.7582	2.22912	1.7552	4.154	1.7552	4.202	1.7552	4.39212	1.7552	4.453	1.7552	4.81215	1.7552	4.542
1.7562	2.44584	1.7562	3.73282	1.7562	3.82928	1.7562	3.97827	1.7562	4.02766	1.7562	4.21512	1.7562	4.0859		1.7592	2.23488	1.7562	4.155	1.7562	4.205	1.7562	4.39008	1.7562	4.455	1.7562	4.8132	1.7562	4.543
1.7572	2.44971	1.7572	3.73646	1.7572	3.8311	1.7572	3.98198	1.7572	4.0313	1.7572	4.21694	1.7572	4.08408		1.7602	2.23344	1.7572	4.159	1.7572	4.205	1.7572	4.39212	1.7572	4.453	1.7572	4.81425	1.7572	4.541
1.7582	2.45229	1.7582	3.74192	1.7582	3.83292	1.7582	3.98198	1.7582	4.03312	1.7582	4.21694	1.7582	4.08772		1.7612	2.2392	1.7582	4.163	1.7582	4.204	1.7582	4.3962	1.7582	4.457	1.7582	4.81635	1.7582	4.545
1.7592	2.45358	1.7592	3.74556	1.7592	3.83292	1.7592	3.98383	1.7592	4.03312	1.7592	4.22058	1.7592	4.09136		1.7622	2.24064	1.7592	4.167	1.7592	4.208	1.7592	4.4064	1.7592	4.465	1.7592	4.8258	1.7592	4.548
1.7602	2.45358	1.7602	3.74374	1.7602	3.83656	1.7602	3.98569	1.7602	4.03494	1.7602	4.22422	1.7602	4.09318		1.7632	2.24208	1.7602	4.166	1.7602	4.212	1.7602	4.41048	1.7602	4.467	1.7602	4.82265	1.7602	4.551
1.7612	2.45358	1.7612	3.74374	1.7612	3.84202	1.7612	3.9894	1.7612	4.03858	1.7612	4.22604	1.7612	4.095		1.7642	2.24352	1.7612	4.167	1.7612	4.211	1.7612	4.40844	1.7612	4.466	1.7612	4.82055	1.7612	4.554
1.7622	2.45616	1.7622	3.74738	1.7622	3.84566	1.7622	3.99312	1.7622	4.04404	1.7622	4.22422	1.7622	4.09682		1.7652	2.2464	1.7622	4.169	1.7622	4.21	1.7622	4.40538	1.7622	4.464	1.7622	4.82055	1.7622	4.556
1.7632	2.46003	1.7632	3.75284	1.7632	3.84566	1.7632	3.99683	1.7632	4.04768	1.7632	4.2315	1.7632	4.09864		1.7662	2.25216	1.7632	4.173	1.7632	4.214	1.7632	4.40946	1.7632	4.469	1.7632	4.82895	1.7632	4.558
1.7642	2.46003	1.7642	3.75284	1.7642	3.84748	1.7642	4.00054	1.7642	4.05132	1.7642	4.23696	1.7642	4.10228		1.7672	2.25072	1.7642	4.172	1.7642	4.218	1.7642	4.41252	1.7642	4.476	1.7642	4.83315	1.7642	4.56
1.7652	2.46003	1.7652	3.75102	1.7652	3.8493	1.7652	4.0024	1.7652	4.05314	1.7652	4.24242	1.7652	4.10592		1.7682	2.25504	1.7652	4.172	1.7652	4.219	1.7652	4.41252	1.7652	4.479	1.7652	4.83315	1.7652	4.561
1.7662	2.46261	1.7662	3.75466	1.7662	3.85294	1.7662	4.00425	1.7662	4.05314	1.7662	4.2406	1.7662	4.10956		1.7692	2.25504	1.7662	4.175	1.7662	4.219	1.7662	4.41354	1.7662	4.478	1.7662	4.83105	1.7662	4.562
1.7672	2.46519	1.7672	3.76012	1.7672	3.85476	1.7672	4.00611	1.7672	4.05496	1.7672	4.24242	1.7672	4.1132		1.7702	2.26224	1.7672	4.181	1.7672	4.219	1.7672	4.41864	1.7672	4.477	1.7672	4.8363	1.7672	4.564
1.7682	2.46648	1.7682	3.76558	1.7682	3.8584	1.7682	4.00797	1.7682	4.06042	1.7682	4.24606	1.7682	4.11502		1.7712	2.2608	1.7682	4.185	1.7682	4.223	1.7682	4.4268	1.7682	4.481	1.7682	4.84155	1.7682	4.567
1.7692	2.46648	1.7692	3.76558	1.7692	3.86204	1.7692	4.00982	1.7692	4.06406	1.7692	4.25152	1.7692	4.11684		1.7722	2.26512	1.7692	4.183	1.7692	4.224	1.7692	4.42986	1.7692	4.483	1.7692	4.8447	1.7692	4.571
1.7702	2.46777	1.7702	3.76376	1.7702	3.86568	1.7702	4.01168	1.7702	4.0677	1.7702	4.25152	1.7702	4.11866		1.7732	2.26512	1.7702	4.183	1.7702	4.223	1.7702	4.42782	1.7702	4.486	1.7702	4.84155	1.7702	4.574
1.7712	2.47035	1.7712	3.76376	1.7712	3.86568	1.7712	4.01725	1.7712	4.06952	1.7712	4.25152	1.7712	4.12412		1.7742	2.26944	1.7712	4.187	1.7712	4.224	1.7712	4.4268	1.7712	4.487	1.7712	4.84365	1.7712	4.576
1.7722	2.47164	1.7722	3.77104	1.7722	3.86386	1.7722	4.02096	1.7722	4.07498	1.7722	4.25516	1.7722	4.12594		1.7752	2.27232	1.7722	4.192	1.7722	4.231	1.7722	4.43088	1.7722	4.489	1.7722	4.84785	1.7722	4.576
1.7732	2.47164	1.7732	3.77286	1.7732	3.8675	1.7732	4.02468	1.7732	4.08044	1.7732	4.26244	1.7732	4.12776		1.7762	2.27232	1.7732	4.193	1.7732	4.237	1.7732	4.43292	1.7732	4.493	1.7732	4.85205	1.7732	4.577
1.7742	2.47422	1.7742	3.77104	1.7742	3.87114	1.7742	4.02468	1.7742	4.07862	1.7742	4.26608	1.7742	4.12958		1.7772	2.27808	1.7742	4.19	1.7742	4.235	1.7742	4.43292	1.7742	4.495	1.7742	4.851	1.7742	4.581
1.7752	2.47809	1.7752	3.77104	1.7752	3.87478	1.7752	4.02653	1.7752	4.0768	1.7752	4.26608	1.7752	4.13322		1.7782	2.27952	1.7752	4.191	1.7752	4.232	1.7752	4.43394	1.7752	4.496	1.7752	4.851	1.7752	4.584
1.7762	2.47938	1.7762	3.7765	1.7762	3.87478	1.7762	4.0321	1.7762	4.07862	1.7762	4.2679	1.7762	4.13686		1.7792	2.28384	1.7762	4.197	1.7762	4.232	1.7762	4.43904	1.7762	4.498	1.7762	4.8573	1.7762	4.586
1.7772	2.47938	1.7772	3.78014	1.7772	3.8766	1.7772	4.03581	1.7772	4.0859	1.7772	4.27154	1.7772	4.1405		1.7802	2.28096	1.7772	4.198	1.7772	4.24	1.7772	4.44516	1.7772	4.502	1.7772	4.8636	1.7772	4.586
1.7782	2.48067	1.7782	3.78014	1.7782	3.88206	1.7782	4.03396	1.7782	4.09136	1.7782	4.27882	1.7782	4.14232		1.7812	2.28816	1.7782	4.198	1.7782	4.244	1.7782	4.44822	1.7782	4.508	1.7782	4.86465	1.7782	4.587
1.7792	2.48325	1.7792	3.78014	1.7792	3.8857	1.7792	4.03581	1.7792	4.09318	1.7792	4.28246	1.7792	4.14414		1.7822	2.28816	1.7792	4.198	1.7792	4.243	1.7792	4.4472	1.7792	4.513	1.7792	4.8636	1.7792	4.593
1.7802	2.48583	1.7802	3.78378	1.7802	3.88752	1.7802	4.04138	1.7802	4.09682	1.7802	4.27882	1.7802	4.14778		1.7832	2.29392	1.7802	4.201	1.7802	4.241	1.7802	4.44924	1.7802	4.513	1.7802	4.8657	1.7802	4.595
1.7812	2.48583	1.7812	3.78742	1.7812	3.88934	1.7812	4.04695	1.7812	4.10046	1.7812	4.28246	1.7812	4.15142		1.7842	2.29392	1.7812	4.203	1.7812	4.244	1.7812	4.4523	1.7812	4.512	1.7812	4.8699	1.7812	4.597
1.7822	2.48712	1.7822	3.79106	1.7822	3.89116	1.7822	4.05066	1.7822	4.10046	1.7822	4.28974	1.7822	4.15324		1.7852	2.29824	1.7822	4.205	1.7822	4.246	1.7822	4.45536	1.7822	4.513	1.7822	4.87515	1.7822	4.596
1.7832	2.4897	1.7832	3.7947	1.7832	3.8948	1.7832	4.05252	1.7832	4.10046	1.7832	4.29338	1.7832	4.15688		1.7862	2.30112	1.7832	4.207	1.7832	4.248	1.7832	4.45536	1.7832	4.517	1.7832	4.8762	1.7832	4.598
1.7842	2.49228	1.7842	3.79834	1.7842	3.8948	1.7842	4.05438	1.7842	4.10228	1.7842	4.29702	1.7842	4.15688		1.7872	2.30112	1.7842	4.21	1.7842	4.249	1.7842	4.45536	1.7842	4.52	1.7842	4.8762	1.7842	4.603
1.7852	2.49357	1.7852	3.80198	1.7852	3.89662	1.7852	4.05623	1.7852	4.10592	1.7852	4.2952	1.7852	4.16052		1.7882	2.30544	1.7852	4.213	1.7852	4.251	1.7852	4.46148	1.7852	4.522	1.7852	4.8783	1.7852	4.607
1.7862	2.49228	1.7862	3.80198	1.7862	3.90026	1.7862	4.05809	1.7862	4.10956	1.7862	4.29702	1.7862	4.16598		1.7892	2.30544	1.7862	4.214	1.7862	4.253	1.7862	4.46862	1.7862	4.523	1.7862	4.88145	1.7862	4.609
1.7872	2.49486	1.7872	3.8038	1.7872	3.90572	1.7872	4.05809	1.7872	4.11684	1.7872	4.30066	1.7872	4.17326		1.7902	2.31264	1.7872	4.214	1.7872	4.254	1.7872	4.47168	1.7872	4.527	1.7872	4.8825	1.7872	4.609
1.7882	2.49744	1.7882	3.80562	1.7882	3.90754	1.7882	4.0618	1.7882	4.1223	1.7882	4.30248	1.7882	4.17508		1.7912	2.3112	1.7882	4.215	1.7882	4.255	1.7882	4.46862	1.7882	4.528	1.7882	4.8825	1.7882	4.61
1.7892	2.49873	1.7892	3.80744	1.7892	3.90936	1.7892	4.06737	1.7892	4.12412	1.7892	4.30794	1.7892	4.17326		1.7922	2.31696	1.7892	4.217	1.7892	4.257	1.7892	4.46964	1.7892	4.53	1.7892	4.8846	1.7892	4.612
1.7902	2.49873	1.7902	3.81108	1.7902	3.91118	1.7902	4.07294	1.7902	4.12412	1.7902	4.31158	1.7902	4.17508		1.7932	2.3184	1.7902	4.221	1.7902	4.263	1.7902	4.47372	1.7902	4.531	1.7902	4.8909	1.7902	4.618
1.7912	2.50002	1.7912	3.81472	1.7912	3.91482	1.7912	4.0748	1.7912	4.12412	1.7912	4.31704	1.7912	4.18054		1.7942	2.32272	1.7912	4.222	1.7912	4.266	1.7912	4.47678	1.7912	4.54	1.7912	4.8972	1.7912	4.621
1.7922	2.50389	1.7922	3.81836	1.7922	3.92028	1.7922	4.07294	1.7922	4.12776	1.7922	4.32068	1.7922	4.186		1.7952	2.32272	1.7922	4.225	1.7922	4.266	1.7922	4.47678	1.7922	4.542	1.7922	4.89825	1.7922	4.622
1.7932	2.50647	1.7932	3.81836	1.7932	3.92028	1.7932	4.07665	1.7932	4.1314	1.7932	4.32068	1.7932	4.18782		1.7962	2.32416	1.7932	4.228	1.7932	4.264	1.7932	4.47576	1.7932	4.541	1.7932	4.89825	1.7932	4.621
1.7942	2.50647	1.7942	3.81836	1.7942	3.92028	1.7942	4.08222	1.7942	4.1314	1.7942	4.3225	1.7942	4.18782		1.7972	2.32992	1.7942	4.23	1.7942	4.269	1.7942	4.48086	1.7942	4.539	1.7942	4.9014	1.7942	4.622
1.7952	2.50776	1.7952	3.82018	1.7952	3.92392	1.7952	4.08594	1.7952	4.13504	1.7952	4.32432	1.7952	4.18782		1.7982	2.32992	1.7952	4.23	1.7952	4.272	1.7952	4.48596	1.7952	4.545	1.7952	4.90455	1.7952	4.625
1.7962	2.50905	1.7962	3.82382	1.7962	3.9312	1.7962	4.08408	1.7962	4.14232	1.7962	4.32796	1.7962	4.19328		1.7992	2.33424	1.7962	4.23	1.7962	4.275	1.7962	4.48902	1.7962	4.55	1.7962	4.9056	1.7962	4.633
1.7972	2.51163	1.7972	3.82382	1.7972	3.93484	1.7972	4.08594	1.7972	4.1496	1.7972	4.3316	1.7972	4.19874		1.8002	2.33424	1.7972	4.232	1.7972	4.274	1.7972	4.49004	1.7972	4.552	1.7972	4.90455	1.7972	4.638
1.7982	2.51163	1.7982	3.82382	1.7982	3.93302	1.7982	4.09151	1.7982	4.1496	1.7982	4.33342	1.7982	4.20238		1.8012	2.34288	1.7982	4.235	1.7982	4.275	1.7982	4.49004	1.7982	4.55	1.7982	4.90875	1.7982	4.641
1.7992	2.51421	1.7992	3.82928	1.7992	3.93302	1.7992	4.09707	1.7992	4.14778	1.7992	4.33888	1.7992	4.2042		1.8022	2.34	1.7992	4.241	1.7992	4.279	1.7992	4.4931	1.7992	4.553	1.7992	4.91505	1.7992	4.64
1.8002	2.51679	1.8002	3.83656	1.8002	3.93666	1.8002	4.09893	1.8002	4.1496	1.8002	4.34252	1.8002	4.20784		1.8032	2.34432	1.8002	4.242	1.8002	4.279	1.8002	4.49514	1.8002	4.559	1.8002	4.9182	1.8002	4.643
1.8012	2.51937	1.8012	3.84202	1.8012	3.94212	1.8012	4.10079	1.8012	4.15688	1.8012	4.34616	1.8012	4.20966		1.8042	2.34576	1.8012	4.243	1.8012	4.278	1.8012	4.49616	1.8012	4.562	1.8012	4.92135	1.8012	4.649
1.8022	2.51937	1.8022	3.8402	1.8022	3.94212	1.8022	4.10264	1.8022	4.16052	1.8022	4.34798	1.8022	4.2133		1.8052	2.35008	1.8022	4.246	1.8022	4.279	1.8022	4.4982	1.8022	4.561	1.8022	4.9224	1.8022	4.649
1.8032	2.51937	1.8032	3.8402	1.8032	3.94212	1.8032	4.10636	1.8032	4.16416	1.8032	4.3498	1.8032	4.21694		1.8062	2.35296	1.8032	4.251	1.8032	4.283	1.8032	4.50432	1.8032	4.562	1.8032	4.9266	1.8032	4.646
1.8042	2.52195	1.8042	3.84384	1.8042	3.94758	1.8042	4.10821	1.8042	4.16416	1.8042	4.35162	1.8042	4.22058		1.8072	2.3544	1.8042	4.251	1.8042	4.288	1.8042	4.51044	1.8042	4.568	1.8042	4.92765	1.8042	4.649
1.8052	2.52324	1.8052	3.8493	1.8052	3.95304	1.8052	4.10636	1.8052	4.16598	1.8052	4.35526	1.8052	4.21876		1.8082	2.35872	1.8052	4.251	1.8052	4.289	1.8052	4.5135	1.8052	4.573	1.8052	4.9308	1.8052	4.656
1.8062	2.52453	1.8062	3.8493	1.8062	3.95668	1.8062	4.11193	1.8062	4.16962	1.8062	4.3589	1.8062	4.2224		1.8092	2.36016	1.8062	4.253	1.8062	4.289	1.8062	4.51044	1.8062	4.572	1.8062	4.93395	1.8062	4.659
1.8072	2.52582	1.8072	3.84748	1.8072	3.95486	1.8072	4.11935	1.8072	4.17326	1.8072	4.3589	1.8072	4.22604		1.8102	2.36592	1.8072	4.255	1.8072	4.295	1.8072	4.51044	1.8072	4.572	1.8072	4.9371	1.8072	4.659
1.8082	2.5284	1.8082	3.85112	1.8082	3.95486	1.8082	4.12306	1.8082	4.17508	1.8082	4.36254	1.8082	4.2315		1.8112	2.36448	1.8082	4.257	1.8082	4.298	1.8082	4.5135	1.8082	4.577	1.8082	4.93815	1.8082	4.657
1.8092	2.53227	1.8092	3.85658	1.8092	3.9585	1.8092	4.12306	1.8092	4.17872	1.8092	4.36982	1.8092	4.23332		1.8122	2.37024	1.8092	4.262	1.8092	4.298	1.8092	4.51452	1.8092	4.581	1.8092	4.9434	1.8092	4.663
1.8102	2.53485	1.8102	3.8584	1.8102	3.96578	1.8102	4.12492	1.8102	4.18054	1.8102	4.37346	1.8102	4.23514		1.8132	2.37024	1.8102	4.265	1.8102	4.295	1.8102	4.51758	1.8102	4.582	1.8102	4.9455	1.8102	4.671
1.8112	2.53356	1.8112	3.8584	1.8112	3.9676	1.8112	4.12863	1.8112	4.186	1.8112	4.37164	1.8112	4.23696				1.8112	4.266	1.8112	4.296	1.8112	4.5237	1.8112	4.581	1.8112	4.94655	1.8112	4.671
1.8122	2.53356	1.8122	3.86204	1.8122	3.97124	1.8122	4.13235	1.8122	4.18964	1.8122	4.36982	1.8122	4.24242				1.8122	4.265	1.8122	4.302	1.8122	4.5288	1.8122	4.585	1.8122	4.94655	1.8122	4.669
1.8132	2.53614	1.8132	3.86386	1.8132	3.97306	1.8132	4.13235	1.8132	4.19328	1.8132	4.37346	1.8132	4.24606				1.8132	4.265	1.8132	4.306	1.8132	4.53186	1.8132	4.592	1.8132	4.9497	1.8132	4.673
