# Supplementary material for: Solar-driven highly selective conversion of glycerol to dihydroxyacetone using surface atom engineered BiVO4 photoanodes
Source: Nat Commun. 2024 Jun 28;15:5475. doi: 10.1038/s41467-024-49662-7 (PMC11213950; doi:10.1038/s41467-024-49662-7)
Supplement: Supplementary file 3 — Source Data [file 41467_2024_49662_MOESM3_ESM.zip › Supplementary Information/ncomms-Supplementary Fig. 16-source-data.xlsx]

## Sheet: Sheet1
Supplementary Fig. 16
Data 1		Data 2		Data 3
Parameter x	Parameter y	Parameter x	Parameter y	Parameter x	Parameter y
1	5.58585	0.2	3.10283	0.2	2.62142
1.2	5.09665	0.4	2.96896	0.4	2.0814
1.4	4.99041	0.6	2.93489	0.6	1.96242
1.6	4.91629	0.8	2.9142	0.8	1.90294
1.8	4.86935	1	2.8996	1	1.8677
2	4.82488	1.2	2.88621	1.2	1.83825
2.2	4.79523	1.4	2.87769	1.4	1.8163
2.4	4.76311	1.6	2.86796	1.6	1.79551
2.6	4.74087	1.8	2.86065	1.8	1.77992
2.8	4.71617	2	2.85335	2	1.76374
3	4.69887	2.2	2.84849	2.2	1.75104
3.2	4.67911	2.4	2.84118	2.4	1.73775
3.4	4.66428	2.6	2.83875	2.6	1.72794
3.6	4.64699	2.8	2.83266	2.8	1.71696
3.8	4.63463	3	2.83023	3	1.70772
4	4.61981	3.2	2.82415	3.2	1.6979
4.2	4.60746	3.4	2.82293	3.4	1.69039
4.4	4.5951	3.6	2.81806	3.6	1.68173
4.6	4.58769	3.8	2.81684	3.8	1.67538
4.8	4.57534	4	2.81076	4	1.66787
5	4.56298	4.2	2.81076	4.2	1.66152
5.2	4.5531	4.4	2.80589	4.4	1.65516
5.4	4.54569	4.6	2.80589	4.6	1.64881
5.6	4.53581	4.8	2.80102	4.8	1.64303
5.8	4.52592	5	2.79981	5	1.63784
6	4.52098	5.2	2.79616	5.2	1.63264
6.2	4.5111	5.4	2.79616	5.4	1.62744
6.4	4.50369	5.6	2.79007	5.6	1.62224
6.6	4.49627	5.8	2.79129	5.8	1.61762
6.8	4.49133	6	2.78642	6	1.61358
7	4.48145	6.2	2.78764	6.2	1.60838
7.2	4.47898	6.4	2.78399	6.4	1.60492
7.4	4.47157	6.6	2.78399	6.6	1.59972
7.6	4.46663	6.8	2.78034	6.8	1.59683
7.8	4.45427	7	2.78034	7	1.59221
8	4.45427	7.2	2.7779	7.2	1.58932
8.2	4.44686	7.4	2.7779	7.4	1.5847
8.4	4.44192	7.6	2.77425	7.6	1.58239
8.6	4.43451	7.8	2.77425	7.8	1.57777
8.8	4.42957	8	2.77303	8	1.57546
9	4.41968	8.2	2.77182	8.2	1.57142
9.2	4.41968	8.4	2.76938	8.4	1.56911
9.4	4.41474	8.6	2.76817	8.6	1.56506
9.6	1.56802	8.8	2.76695	8.8	1.56333
9.8	0.0144	9	2.76573	9	1.55929
10	0.01408	9.2	2.76573	9.2	1.55698
10.2	0.00435	9.4	2.76452	9.4	0.90838
10.4	0.00213	9.6	0.78332	9.6	0.03477
10.6	0.00133	9.8	0.00474	9.8	0.01097
10.8	0.00158	10	0.00215	10	0.00623
11	0.00151	10.2	0.00191	10.2	0.00427
11.2	0.00158	10.4	0.00172	10.4	0.00375
11.4	0.00183	10.6	0.00206	10.6	0.00323
11.6	0.00166	10.8	0.0021	10.8	0.00358
11.8	0.00175	11	0.00226	11	0.00329
12	0.00141	11.2	0.00232	11.2	0.000979006
12.2	0.000939191	11.4	0.00233	11.4	0.000805738
12.4	0.000618002	11.6	0.00238	11.6	0.000574715
12.6	0.000667415	11.8	0.00255	11.8	0.000401448
12.8	0.000420347	12	0.00267	12	-0.000233866
13	9.9158e-05	12.2	0.00311	12.2	-0.000580401
13.2	-0.000197324	12.4	0.00256	12.4	-0.000811425
13.4	0.000247399	12.6	0.00228	12.6	-0.000926936
13.6	0.000247399	12.8	0.00192	12.8	-0.00086918
13.8	3.306e-07	13	0.00201	13	-0.000753669
14	0.000272106	13.2	0.00215	13.2	-0.000638157
14.2	0.000618002	13.4	0.00237	13.4	-0.00046489
14.4	0.00039564	13.6	0.00265	13.6	-0.000291622
14.6	3.306e-07	13.8	0.00261	13.8	-2.84316e-06
14.8	-0.000296151	14	0.00216	14	0.000285936
15	-0.000691461	14.2	0.00259	14.2	0.000343692
15.2	-0.000938529	14.4	0.0026	14.4	0.000401448
15.4	-0.000889116	14.6	0.00257	14.6	0.000401448
15.6	-0.000790288	14.8	0.00256	14.8	0.000459203
15.8	-0.000765581	15	0.00254	15	0.000690227
16	-0.00111	15.2	0.00239	15.2	0.000747983
16.2	-0.00109	15.4	0.00232	15.4	0.000690227
16.4	-0.00106	15.6	0.00233	15.6	0.000863494
16.6	-0.00104	15.8	0.00242	15.8	0.00104
16.8	-0.000987943	16	0.00249	16	0.00115
17	-0.00141	16.2	0.00247	16.2	0.000863494
17.2	-0.00156	16.4	0.00239	16.4	0.000516959
17.4	-0.00175	16.6	0.002	16.6	0.000343692
17.6	-0.0019	16.8	0.0022	16.8	0.00022818
17.8	-0.00203	17	0.00217	17	-0.000118355
18	-0.00235	17.2	0.00212	17.2	-0.000580401
18.2	-0.00284	17.4	0.00209	17.4	-0.000580401
18.4	-0.00306	17.6	0.00203	17.6	-0.000407134
18.6	-0.00319	17.8	0.00203	17.8	-0.000580401
18.8	-0.00279	18	0.00201	18	-0.000522646
19	-0.00252	18.2	0.00205	18.2	-0.000638157
19.2	-0.00215	18.4	0.0021	18.4	-0.00046489
19.4	-0.00422	18.6	0.00208	18.6	-0.000291622
19.6	1.47982	18.8	0.00219	18.8	-0.000291622
19.8	4.22203	19	0.00216	19	-0.00046489
20	4.20968	19.2	0.00182	19.2	-0.00237
20.2	4.2072	19.4	-0.000492156	19.4	0.92571
20.4	4.20968	19.6	1.0586	19.6	1.38025
20.6	4.20968	19.8	2.73287	19.8	1.38949
20.8	4.20968	20	2.71705	20	1.39237
21	4.2072	20.2	2.71705	20.2	1.39526
21.2	4.20968	20.4	2.71462	20.4	1.39584
21.4	4.2072	20.6	2.71705	20.6	1.39815
21.6	4.2072	20.8	2.71462	20.8	1.39815
21.8	4.2072	21	2.71705	21	1.39931
22	4.20968	21.2	2.71462	21.2	1.39988
22.2	4.20473	21.4	2.71827	21.4	1.40219
22.4	4.2072	21.6	2.71584	21.6	1.40219
22.6	4.20473	21.8	2.71827	21.8	1.40219
22.8	4.2072	22	2.71705	22	1.40219
23	4.20226	22.2	2.71827	22.2	1.40277
23.2	4.2072	22.4	2.71705	22.4	1.40277
23.4	4.20226	22.6	2.71827	22.6	1.40219
23.6	4.20473	22.8	2.71705	22.8	1.40277
23.8	4.20226	23	2.71949	23	1.40277
24	4.20473	23.2	2.71705	23.2	1.40277
24.2	4.19979	23.4	2.71949	23.4	1.40219
24.4	4.20226	23.6	2.71827	23.6	1.40219
24.6	4.19979	23.8	2.71949	23.8	1.40162
24.8	4.20226	24	2.71827	24	1.40219
25	4.19732	24.2	2.71949	24.2	1.40104
25.2	4.19979	24.4	2.71827	24.4	1.40162
25.4	4.19732	24.6	2.71827	24.6	1.40046
25.6	4.19732	24.8	2.71949	24.8	1.40162
25.8	4.19485	25	2.71827	25	1.40046
26	4.19732	25.2	2.71949	25.2	1.40046
26.2	4.19485	25.4	2.71827	25.4	1.39931
26.4	4.19485	25.6	2.71949	25.6	1.39988
26.6	4.19238	25.8	2.71827	25.8	1.39873
26.8	4.19238	26	2.71949	26	1.39931
27	4.19238	26.2	2.71827	26.2	1.39815
27.2	4.19238	26.4	2.71949	26.4	1.39873
27.4	4.19238	26.6	2.71827	26.6	1.39757
27.6	4.18991	26.8	2.72071	26.8	1.39815
27.8	4.18991	27	2.71827	27	1.39699
28	4.18991	27.2	2.71949	27.2	1.39757
28.2	4.18991	27.4	2.71705	27.4	1.39642
28.4	4.18744	27.6	2.71949	27.6	1.39642
28.6	4.18744	27.8	2.71705	27.8	1.39584
28.8	4.18497	28	2.71949	28	1.39584
29	4.18497	28.2	2.71827	28.2	1.39468
29.2	4.1825	28.4	2.72071	28.4	1.39526
29.4	4.18497	28.6	2.71827	28.6	1.39468
29.6	1.93072	28.8	2.72071	28.8	1.39411
29.8	0.00455	29	2.71827	29	1.39353
30	0.00442	29.2	2.72071	29.2	1.39353
30.2	0.00277	29.4	2.72071	29.4	1.06779
30.4	0.00217	29.6	2.72314	29.6	0.05706
30.6	0.00153	29.8	2.71949	29.8	0.01247
30.8	0.00151	30	0.70495	30	0.0071
31	0.00161	30.2	0.00152	30.2	0.00502
31.2	0.00178	30.4	0.00153	30.4	0.00404
31.4	0.00153	30.6	0.000992523	30.6	0.00375
31.6	0.00163	30.8	0.000882998	30.8	0.00381
31.8	0.00227	31	0.000919506	31	0.00473
32	0.0021	31.2	0.000663947	31.2	0.00543
32.2	0.00213	31.4	0.000566591	31.4	0.00496
32.4	0.0018	31.6	0.000554421	31.6	0.00444
32.6	0.00173	31.8	0.00034754	31.8	0.00439
32.8	0.00183	32	0.000238014	32	0.0045
33	0.00185	32.2	0.000238014	32.2	0.00485
33.2	0.00185	32.4	0.000128488	32.4	0.0045
33.4	0.00213	32.6	1.8963e-05	32.6	0.00439
33.6	0.0019	32.8	0.000164997	32.8	0.00421
33.8	0.0018	33	-0.000102732	33	0.00416
34	0.0018	33.2	-5.4054e-05	33.2	0.00421
34.2	0.00183	33.4	4.3302e-05	33.4	0.00462
34.4	0.00178	33.6	0.000152828	33.6	0.00491
34.6	0.00203	33.8	0.000213675	33.8	0.00485
34.8	0.00195	34	-5.376e-06	34	0.00456
35	0.00175	34.2	3.11325e-05	34.2	0.00398
35.2	0.00156	34.4	9.198e-05	34.4	0.00346
35.4	0.00111	34.6	-5.376e-06	34.6	0.00335
35.6	0.000766243	34.8	-0.000187918	34.8	0.00329
35.8	0.000790949	35	-0.000248766	35	0.00346
36	0.000618002	35.2	-0.000358291	35.2	0.0034
36.2	0.000716829	35.4	-0.000443478	35.4	0.00312
36.4	0.00121	35.6	-0.000492156	35.6	0.00352
36.6	0.00104	35.8	-0.000723376	35.8	0.00306
36.8	0.00111	36	-0.000820732	36	0.00283
37	0.000963897	36.2	-0.000820732	36.2	0.00254
37.2	0.000815656	36.4	-0.000772054	36.4	0.00242
37.4	0.000716829	36.6	-0.000772054	36.6	0.00213
37.6	0.000692122	36.8	-0.000601681	36.8	0.00173
37.8	0.000568588	37	-0.00063819	37	0.00156
38	0.000469761	37.2	-0.000626021	37.2	0.00127
38.2	-9.84968e-05	37.4	-0.000577342	37.4	0.00167
38.4	-0.000271445	37.6	-0.000516495	37.6	0.0019
38.6	-0.000197324	37.8	-0.000492156	37.8	0.0019
38.8	-0.000246738	38	-0.000601681	38	0.00219
39	-0.000394979	38.2	-0.000723376	38.2	0.00237
39.2	-0.000320858	38.4	-0.000613851	38.4	0.0026
39.4	-0.00353	38.6	-0.000589512	38.6	0.0026
39.6	1.77506	38.8	-0.000553003	38.8	0.00265
39.8	4.09602	39	-0.000565173	39	0.00265
40	4.08861	39.2	-0.00114	39.2	0.000516959
40.2	4.08614	39.4	0.82883	39.4	1.06259
40.4	4.09108	39.6	2.70732	39.6	1.29765
40.6	4.08861	39.8	2.69637	39.8	1.30516
40.8	4.09355	40	2.69515	40	1.30921
41	4.09355	40.2	2.69637	40.2	1.31152
41.2	4.09602	40.4	2.69515	40.4	1.3144
41.4	4.09355	40.6	2.69758	40.6	1.31556
41.6	4.09602	40.8	2.69637	40.8	1.31729
41.8	4.09602	41	2.6988	41	1.31787
42	4.09849	41.2	2.69758	41.2	1.3196
42.2	4.09602	41.4	2.70002	41.4	1.32018
42.4	4.10097	41.6	2.69758	41.6	1.32133
42.6	4.09849	41.8	2.70002	41.8	1.32133
42.8	4.10097	42	2.6988	42	1.32307
43	4.09849	42.2	2.70123	42.2	1.32307
43.2	4.10097	42.4	2.70002	42.4	1.32422
43.4	4.09849	42.6	2.70245	42.6	1.32422
43.6	4.10097	42.8	2.70002	42.8	1.32538
43.8	4.10097	43	2.70367	43	1.3248
44	4.10344	43.2	2.70123	43.2	1.32596
44.2	4.10097	43.4	2.70489	43.4	1.32596
44.4	4.10344	43.6	2.70245	43.6	1.32653
44.6	4.10097	43.8	2.70489	43.8	1.32653
44.8	4.10344	44	2.70245	44	1.32769
45	4.10097	44.2	2.70489	44.2	1.32711
45.2	4.10097	44.4	2.70367	44.4	1.32769
45.4	4.10097	44.6	2.7061	44.6	1.32769
45.6	4.10097	44.8	2.70367	44.8	1.32827
45.8	4.10097	45	2.70489	45	1.32769
46	4.10344	45.2	2.70367	45.2	1.32827
46.2	4.10097	45.4	2.7061	45.4	1.32827
46.4	4.10097	45.6	2.70489	45.6	1.33058
46.6	4.10344	45.8	2.7061	45.8	1.33
46.8	4.10097	46	2.70489	46	1.33058
47	4.10097	46.2	2.7061	46.2	1.33058
47.2	4.10097	46.4	2.7061	46.4	1.33058
47.4	4.10344	46.6	2.70732	46.6	1.33058
47.6	4.10097	46.8	2.70732	46.8	1.33115
47.8	4.10344	47	2.70732	47	1.33115
48	4.10344	47.2	2.70732	47.2	1.33115
48.2	4.10344	47.4	2.70732	47.4	1.33115
48.4	4.10097	47.6	2.70732	47.6	1.33115
48.6	4.10344	47.8	2.70732	47.8	1.33115
48.8	4.10344	48	2.70854	48	1.33115
49	4.10344	48.2	2.70732	48.2	1.33173
49.2	4.10344	48.4	2.70854	48.4	1.33115
49.4	4.10344	48.6	2.70732	48.6	1.33173
49.6	1.79878	48.8	2.70975	48.8	1.33115
49.8	0.00756	49	2.70854	49	1.33173
50	0.00694	49.2	2.70975	49.2	1.33115
50.2	0.00573	49.4	2.36292	49.4	0.92455
50.4	0.00502	49.6	0.00156	49.6	0.04661
50.6	0.00472	49.8	-0.000857241	49.8	0.00964
50.8	0.0042	50	-0.0003948	50	0.00514
51	0.00423	50.2	-0.000248766	50.2	0.00323
51.2	0.00437	50.4	4.3302e-05	50.4	0.00242
51.4	0.00489	50.6	-2.9715e-05	50.6	0.00237
51.6	0.00534	50.8	-2.9715e-05	50.8	0.00167
51.8	0.00551	51	0.000128488	51	0.00161
52	0.00588	51.2	0.000140658	51.2	0.00167
52.2	0.00553	51.4	0.000262353	51.4	0.00179
52.4	0.00573	51.6	0.000238014	51.6	0.00202
52.6	0.00605	51.8	0.000238014	51.8	0.00196
52.8	0.00571	52	0.000225845	52	0.00202
53	0.00581	52.2	0.000250184	52.2	0.00208
53.2	0.00558	52.4	0.000420557	52.4	0.00265
53.4	0.00536	52.6	0.000384048	52.6	0.00335
53.6	0.00539	52.8	0.000298862	52.8	0.00346
53.8	0.00474	53	0.000238014	53	0.00323
54	0.00514	53.2	-2.9715e-05	53.2	0.00265
54.2	0.00497	53.4	-0.000114901	53.4	0.0026
54.4	0.00482	53.6	-0.000102732	53.6	0.00294
54.6	0.00452	53.8	-0.000163579	53.8	0.00271
54.8	0.0043	54	1.8963e-05	54	0.00208
55	0.00437	54.2	0.000189336	54.2	0.00133
55.2	0.00447	54.4	0.000286692	54.4	0.000690227
55.4	0.00462	54.6	0.0003232	54.6	0.000343692
55.6	0.00423	54.8	0.000262353	54.8	0.00022818
55.8	0.00413	55	0.000213675	55	0.000285936
56	0.00425	55.2	3.11325e-05	55.2	0.00092125
56.2	0.00415	55.4	-0.000102732	55.4	0.000805738
56.4	0.00437	55.6	-0.000114901	55.6	0.000285936
56.6	0.00403	55.8	-5.4054e-05	55.8	0.000170424
56.8	0.00405	56	4.3302e-05	56	0.000343692
57	0.00368	56.2	0.000140658	56.2	0.000343692
57.2	0.00353	56.4	0.000250184	56.4	0.000170424
57.4	0.00356	56.6	0.000201505	56.6	5.49127e-05
57.6	0.00356	56.8	0.00034754	56.8	0.000343692
57.8	0.00339	57	0.000250184	57	0.000343692
58	0.00361	57.2	0.000201505	57.2	0.000343692
58.2	0.00368	57.4	0.000286692	57.4	0.000170424
58.4	0.00361	57.6	0.000444896	57.6	-6.0599e-05
58.6	0.00351	57.8	0.000432726	57.8	-0.000118355
58.8	0.00363	58	0.000469235	58	-0.000291622
59	0.00371	58.2	0.000384048	58.2	-0.000407134
59.2	0.00326	58.4	0.000408387	58.4	-0.000233866
59.4	-4.90831e-05	58.6	0.000639608	58.6	-0.000118355
59.6	1.01039	58.8	0.00083432	58.8	-6.0599e-05
59.8	4.03179	59	0.00083432	59	5.49127e-05
60	4.02932	59.2	0.000359709	59.2	-0.000233866
60.2	4.02932	59.4	-0.00119	59.4	-0.00387
60.4	4.03426	59.6	0.93739	59.6	1.08223
60.6	4.03426	59.8	2.70489	59.8	1.25549
60.8	4.03673	60	2.6915	60	1.26358
61	4.03673	60.2	2.69272	60.2	1.26704
61.2	4.04167	60.4	2.6915	60.4	1.27051
61.4	4.0392	60.6	2.69393	60.6	1.27166
61.6	4.04167	60.8	2.6915	60.8	1.27455
61.8	4.04167	61	2.69515	61	1.27513
62	4.04414	61.2	2.69393	61.2	1.27686
62.2	4.04414	61.4	2.69515	61.4	1.27744
62.4	4.04661	61.6	2.69515	61.6	1.27917
62.6	4.04661	61.8	2.69637	61.8	1.27975
62.8	4.04908	62	2.69637	62	1.28091
63	4.04661	62.2	2.69758	62.2	1.28148
63.2	4.04908	62.4	2.69637	62.4	1.28264
63.4	4.04908	62.6	2.6988	62.6	1.28322
63.6	4.05155	62.8	2.69758	62.8	1.28379
63.8	4.04908	63	2.6988	63	1.28437
64	4.05155	63.2	2.6988	63.2	1.28495
64.2	4.05155	63.4	2.6988	63.4	1.28553
64.4	4.05155	63.6	2.70002	63.6	1.2861
64.6	4.05155	63.8	2.70002	63.8	1.28668
64.8	4.05402	64	2.70123	64	1.28668
65	4.05155	64.2	2.70002	64.2	1.28726
65.2	4.05402	64.4	2.70123	64.4	1.28726
65.4	4.05155	64.6	2.70123	64.6	1.28841
65.6	4.05402	64.8	2.70245	64.8	1.28841
65.8	4.05402	65	2.70123	65	1.28899
66	4.05402	65.2	2.70367	65.2	1.28899
66.2	4.05402	65.4	2.70245	65.4	1.28957
66.4	4.05402	65.6	2.70489	65.6	1.28957
66.6	4.05402	65.8	2.70245	65.8	1.29072
66.8	4.05649	66	2.70489	66	1.29015
67	4.05649	66.2	2.70245	66.2	1.29072
67.2	4.05649	66.4	2.70489	66.4	1.29072
67.4	4.05649	66.6	2.70367	66.6	1.2913
67.6	4.05649	66.8	2.7061	66.8	1.2913
67.8	4.05649	67	2.70367	67	1.29188
68	4.05649	67.2	2.7061	67.2	1.29188
68.2	4.05896	67.4	2.70367	67.4	1.29246
68.4	4.05649	67.6	2.70732	67.6	1.29188
68.6	4.05896	67.8	2.70489	67.8	1.29303
68.8	4.05649	68	2.70732	68	1.29246
69	4.05896	68.2	2.7061	68.2	1.29303
69.2	4.05649	68.4	2.71219	68.4	1.29246
69.4	4.06143	68.6	0.52241	68.6	1.29361
69.6	3.64142	68.8	-0.000358291	68.8	1.29303
69.8	0.01781	69	0.000457065	69	1.29361
70	0.01035	69.2	0.000554421	69.2	1.29361
70.2	0.00969	69.4	0.000420557	69.4	1.29419
70.4	0.00897	69.6	0.0003232	69.6	1.08569
70.6	0.0088	69.8	0.000457065	69.8	0.07439
70.8	0.00857	70	0.000615268	70	0.01207
71	0.0085	70.2	0.000663947	70.2	0.00514
71.2	0.00786	70.4	0.000773472	70.4	0.00352
71.4	0.00699	70.6	0.000736964	70.6	0.00306
71.6	0.00529	70.8	0.000676116	70.8	0.00283
71.8	0.00487	71	0.000724794	71	0.00277
72	0.00472	71.2	0.000481404	71.2	0.00237
72.2	0.00524	71.4	0.000396218	71.4	0.00213
72.4	0.00534	71.6	0.000457065	71.6	0.00179
72.6	0.00561	71.8	0.000530082	71.8	0.00144
72.8	0.00591	72	0.000505743	72	0.00104
73	0.00568	72.2	0.000469235	72.2	0.000805738
73.2	0.0062	72.4	0.000505743	72.4	0.000574715
73.4	0.00571	72.6	0.000615268	72.6	0.000285936
73.6	0.00558	72.8	0.000554421	72.8	0.000170424
73.8	0.00526	73	0.000749133	73	5.49127e-05
74	0.00534	73.2	0.00082215	73.2	-0.000176111
74.2	0.00551	73.4	0.000724794	73.4	-0.00046489
74.4	0.00561	73.6	0.000712625	73.6	-0.000926936
74.6	0.00583	73.8	0.000749133	73.8	-0.00116
74.8	0.00563	74	0.000956015	74	-0.00127
75	0.00561	74.2	0.00104	74.2	-0.00139
75.2	0.00568	74.4	0.00102	74.4	-0.00156
75.4	0.00576	74.6	0.00109	74.6	-0.00145
75.6	0.00561	74.8	0.00116	74.8	-0.00145
75.8	0.00556	75	0.00116	75	-0.00156
76	0.00546	75.2	0.00108	75.2	-0.0015
76.2	0.00529	75.4	0.00102	75.4	-0.00168
76.4	0.00516	75.6	0.000931676	75.6	-0.00191
76.6	0.00511	75.8	0.000931676	75.8	-0.00202
76.8	0.00479	76	0.000895167	76	-0.00202
77	0.00447	76.2	0.00082215	76.2	-0.0022
77.2	0.00467	76.4	0.000724794	76.4	-0.00237
77.4	0.00504	76.6	0.000809981	76.6	-0.00243
77.6	0.00516	76.8	0.000846489	76.8	-0.00283
77.8	0.00494	77	0.000895167	77	-0.00318
78	0.00494	77.2	0.00083432	77.2	-0.00324
78.2	0.00474	77.4	0.000749133	77.4	-0.00364
78.4	0.00504	77.6	0.000603099	77.6	-0.00393
78.6	0.00534	77.8	0.000408387	77.8	-0.00399
78.8	0.00499	78	0.000651777	78	-0.00381
79	0.00467	78.2	0.000651777	78.2	-0.0037
79.2	0.00482	78.4	0.000603099	78.4	-0.00353
79.4	0.00292	78.6	0.000615268	78.6	-0.00341
79.6	0.00494	78.8	0.000554421	78.8	-0.00353
79.8	0.00474	79	0.000444896	79	-0.00353
80	0.00504	79.2	0.000469235	79.2	-0.00399
80.2	0.00534	79.4	-0.001	79.4	-0.00341
80.4	0.00499	79.6	0.000895167	79.6	-0.00353
80.6	0.00467	79.8	0.00083432	79.8	-0.00353
80.8	0.00482	80	0.000749133	80	-0.00399
81	0.00292	80.2	0.000603099	80.2	1.24279
81.2	4.00708	80.4	0.000408387	80.4	1.24452
81.4	4.01202	80.6	0.000651777	80.6	1.24741
81.6	4.00955	80.8	2.69272	80.8	1.24856
81.8	4.01449	81	2.69272	81	1.2503
82	4.01202	81.2	2.69393	81.2	1.25087
82.2	4.01696	81.4	2.69393	81.4	1.25261
82.4	4.01449	81.6	2.69515	81.6	1.25318
82.6	4.01696	81.8	2.69515	81.8	1.25492
82.8	4.01696	82	2.69637	82	1.25492
83	4.0219	82.2	2.69515	82.2	1.25665
83.2	4.01943	82.4	2.69758	82.4	1.25607
83.4	4.0219	82.6	2.69637	82.6	1.2578
83.6	4.01943	82.8	2.6988	82.8	1.2578
83.8	4.0219	83	2.69637	83	1.25896
84	4.0219	83.2	2.70002	83.2	1.25896
84.2	4.02437	83.4	2.69758	83.4	1.26011
84.4	4.0219	83.6	2.70123	83.6	1.26011
84.6	4.02437	83.8	2.6988	83.8	1.26127
84.8	4.02437	84	2.70123	84	1.26127
85	4.02437	84.2	2.70002	84.2	1.26242
85.2	4.02437	84.4	2.70245	84.4	1.26185
85.4	4.02684	84.6	2.70002	84.6	1.263
85.6	4.02684	84.8	2.70245	84.8	1.263
85.8	4.02684	85	2.70123	85	1.26358
86	4.02684	85.2	2.70367	85.2	1.26358
86.2	4.02684	85.4	2.70123	85.4	1.26473
86.4	4.02684	85.6	2.70489	85.6	1.26416
86.6	4.02684	85.8	2.70245	85.8	1.26473
86.8	4.02932	86	2.70489	86	1.26531
87	4.02932	86.2	2.70245	86.2	1.26589
87.2	4.02932	86.4	2.70489	86.4	1.26589
87.4	4.02932	86.6	2.70367	86.6	1.26647
87.6	4.02932	86.8	2.7061	86.8	1.26647
87.8	4.02932	87	2.70489	87	1.26647
88	4.03179	87.2	2.7061	87.2	1.26704
88.2	4.02932	87.4	2.70489	87.4	1.26704
88.4	4.03179	87.6	2.7061	87.6	1.26762
88.6	4.03179	87.8	2.70489	87.8	1.26762
88.8	4.03179	88	2.70732	88	1.2682
89	4.03179	88.2	2.7061	88.2	1.2682
89.2	4.03426	88.4	2.70732	88.4	1.26878
89.4	3.7353	88.6	2.70732	88.6	1.26878
89.6	0.02535	88.8	2.70732	88.8	1.26935
89.8	0.0086	89	2.70732	89	1.26878
90	0.00766	89.2	2.70732	89.2	1.26993
90.2	0.00667	89.4	2.70975	89.4	1.09262
90.4	0.00657	89.6	0.23788	89.6	0.08317
90.6	0.00684	89.8	-0.000370461	89.8	0.01611
90.8	0.00679	90	0.000627438	90	0.00901
91	0.00754	90.2	0.000104149	90.2	0.00779
91.2	0.00776	90.4	6.7641e-05	90.4	0.00647
91.4	0.00751	90.6	0.000116319	90.6	0.00508
91.6	0.00805	90.8	0.000140658	90.8	0.00346
91.8	0.00801	91	1.8963e-05	91	0.00265
92	0.00781	91.2	-9.05625e-05	91.2	0.00202
92.2	0.00776	91.4	-0.000127071	91.4	0.00213
92.4	0.00773	91.6	-6.62235e-05	91.6	0.00237
92.6	0.00771	91.8	-1.75455e-05	91.8	0.00375
92.8	0.00759	92	4.3302e-05	92	0.0045
93	0.00751	92.2	0.000104149	92.2	0.00144
93.2	0.00726	92.4	0.000262353	92.4	0.00109
93.4	0.00744	92.6	0.000164997	92.6	0.00104
93.6	0.00744	92.8	0.000225845	92.8	0.000632471
93.8	0.00763	93	0.000311031	93	0.00138
94	0.00778	93.2	0.000663947	93.2	0.00127
94.2	0.00776	93.4	0.000736964	93.4	0.00179
94.4	0.00776	93.6	0.000724794	93.6	0.00225
94.6	0.00778	93.8	0.000238014	93.8	0.00213
94.8	0.00788	94	-0.000796393	94	0.00179
95	0.00786	94.2	-0.00104	94.2	0.00173
95.2	0.00761	94.4	-0.000711207	94.4	0.00121
95.4	0.00759	94.6	-0.000747716	94.6	0.00115
95.6	0.00736	94.8	-0.000601681	94.8	0.000747983
95.8	0.00724	95	-0.000163579	95	0.000574715
96	0.00719	95.2	-0.000212257	95.2	0.00022818
96.2	0.00719	95.4	-0.000309613	95.4	0.000170424
96.4	0.00734	95.6	-0.000212257	95.6	0.000112668
96.6	0.00717	95.8	-0.00015141	95.8	-0.000291622
96.8	0.00717	96	-2.9715e-05	96	-0.000349378
97	0.00702	96.2	1.8963e-05	96.2	-0.000349378
97.2	0.00717	96.4	6.7935e-06	96.4	-0.000233866
97.4	0.00724	96.6	-9.05625e-05	96.6	-0.000233866
97.6	0.00729	96.8	-0.00013924	96.8	-0.000118355
97.8	0.00739	97	-0.000175749	97	-2.84316e-06
98	0.00744	97.2	-0.000127071	97.2	-6.0599e-05
98.2	0.00734	97.4	-7.8393e-05	97.4	-0.000291622
98.4	0.00734	97.6	5.54715e-05	97.6	-0.00046489
98.6	0.00739	97.8	9.198e-05	97.8	-0.00086918
98.8	0.00756	98	4.3302e-05	98	-0.00116
99	0.00756	98.2	-5.376e-06	98.2	-0.00127
99.2	0.00756	98.4	-4.18845e-05	98.4	-0.00133
99.4	0.00605	98.6	-0.00013924	98.6	-0.000811425
99.6	0.000346226	98.8	-6.62235e-05	98.8	-0.000811425
99.8	2.28304	99	-5.4054e-05	99	-0.000753669
100	3.98978	99.2	-0.000285274	99.2	0.46597
100.2	3.98237	99.4	0.3019	99.4	1.20005
100.4	3.9799	99.6	2.69515	99.6	1.21449
100.6	3.98484	99.8	2.68906	99.8	1.22026
100.8	3.98237	100	2.69272	100	1.22257
101	3.98731	100.2	2.6915	100.2	1.22604
101.2	3.98731	100.4	2.69393	100.4	1.22719
101.4	3.98978	100.6	2.69393	100.6	1.2295
101.6	3.98731	100.8	2.69637	100.8	1.23008
101.8	3.99226	101	2.69515	101	1.23181
102	3.98978	101.2	2.69758	101.2	1.23297
102.2	3.99473	101.4	2.69637	101.4	1.23412
102.4	3.99226	101.6	2.6988	101.6	1.2347
102.6	3.99473	101.8	2.69758	101.8	1.23586
102.8	3.99473	102	2.70123	102	1.23643
103	3.9972	102.2	2.6988	102.2	1.23759
103.2	3.99473	102.4	2.70123	102.4	1.23817
103.4	3.99967	102.6	2.70002	102.6	1.23874
103.6	3.9972	102.8	2.70245	102.8	1.23932
103.8	3.99967	103	2.70123	103	1.2399
104	3.99967	103.2	2.70367	103.2	1.24048
104.2	3.99967	103.4	2.70245	103.4	1.24105
104.4	3.99967	103.6	2.70489	103.6	1.24163
104.6	3.99967	103.8	2.70245	103.8	1.24221
104.8	3.99967	104	2.70489	104	1.24279
105	4.00214	104.2	2.70367	104.2	1.24279
105.2	4.00214	104.4	2.70489	104.4	1.24394
105.4	4.00461	104.6	2.70489	104.6	1.24394
105.6	4.00461	104.8	2.7061	104.8	1.24452
105.8	4.00461	105	2.7061	105	1.24452
106	4.00461	105.2	2.7061	105.2	1.24567
106.2	4.00461	105.4	2.7061	105.4	1.2451
106.4	4.00461	105.6	2.7061	105.6	1.24625
106.6	4.00461	105.8	2.70732	105.8	1.24567
106.8	4.00708	106	2.70732	106	1.24683
107	4.00708	106.2	2.70732	106.2	1.24683
107.2	4.00708	106.4	2.70732	106.4	1.24741
107.4	4.00708	106.6	2.70854	106.6	1.24741
107.6	4.00955	106.8	2.70854	106.8	1.24798
107.8	4.00708	107	2.70854	107	1.24798
108	4.00955	107.2	2.70732	107.2	1.24856
108.2	4.00708	107.4	2.70975	107.4	1.24798
108.4	4.01202	107.6	2.70854	107.6	1.24914
108.599	4.00708	107.799	2.71097	107.799	1.24856
108.799	4.01202	107.999	2.70975	107.999	1.24972
108.999	4.00955	108.199	2.71097	108.199	1.24914
109.199	4.01202	108.399	2.70975	108.399	1.2503
109.399	4.00955	108.599	2.71219	108.599	1.24972
109.599	1.74443	108.799	2.70975	108.799	1.25087
109.799	0.01146	108.999	2.71219	108.999	1.2503
109.999	0.01099	109.199	2.70975	109.199	1.1833
110.199	0.00993	109.399	2.65256	109.399	0.12019
110.399	0.00949	109.599	0.00883	109.599	0.02345
110.599	0.00924	109.799	0.000980353	109.799	0.01461
110.799	0.00919	109.999	0.00119	109.999	0.01201
110.999	0.00912	110.199	0.00104	110.199	0.01091
111.199	0.00902	110.399	0.0011	110.399	0.01028
111.399	0.00889	110.599	0.000943845	110.599	0.00987
111.599	0.0088	110.799	0.000931676	110.799	0.0097
111.799	0.00877	110.999	0.001	110.999	0.00976
111.999	0.00862	111.199	0.000919506	111.199	0.00947
112.199	0.00843	111.399	0.000651777	111.399	0.0093
112.399	0.00835	111.599	0.000554421	111.599	0.00912
112.599	0.00843	111.799	0.000712625	111.799	0.00906
112.799	0.00843	111.999	0.00107	111.999	0.00889
112.999	0.00847	112.199	0.00105	112.199	0.00901
113.199	0.00845	112.399	0.00116	112.399	0.00912
113.399	0.0083	112.599	0.00118	112.599	0.00901
113.599	0.00825	112.799	0.00109	112.799	0.00878
113.799	0.0086	112.999	0.00118	112.999	0.00878
113.999	0.00865	113.199	0.00131	113.199	0.00883
114.199	0.00862	113.399	0.00132	113.399	0.00889
114.399	0.00857	113.599	0.0012	113.599	0.00883
114.599	0.0086	113.799	0.00109	113.799	0.00855
114.799	0.00855	113.999	0.0011	113.999	0.00814
114.999	0.00862	114.199	0.000968184	114.199	0.0082
115.199	0.0086	114.399	0.00108	114.399	0.00785
115.399	0.00865	114.599	0.00122	114.599	0.00768
115.599	0.00845	114.799	0.00122	114.799	0.00797
115.799	0.00838	114.999	0.00125	114.999	0.00826
115.999	0.00823	115.199	0.00125	115.199	0.00831
116.199	0.00815	115.399	0.00126	115.399	0.00814
116.399	0.00813	115.599	0.00126	115.599	0.00826
116.599	0.00815	115.799	0.00133	115.799	0.00831
116.799	0.00845	115.999	0.00131	115.999	0.00843
116.999	0.0085	116.199	0.00126	116.199	0.00837
117.199	0.00838	116.399	0.00119	116.399	0.00831
117.399	0.00815	116.599	0.00107	116.599	0.00826
117.599	0.00808	116.799	0.00109	116.799	0.00849
117.799	0.00833	116.999	0.000980353	116.999	0.00855
117.999	0.00847	117.199	0.00102	117.199	0.00849
118.199	0.00845	117.399	0.00119	117.399	0.00843
118.399	0.00843	117.599	0.00136	117.599	0.00849
118.599	0.00835	117.799	0.0013	117.799	0.00855
118.799	0.00843	117.999	0.0013	117.999	0.00837
118.999	0.00843	118.199	0.00127	118.199	0.00831
119.199	0.00847	118.399	0.00139	118.399	0.00826
119.399	0.00845	118.599	0.00124	118.599	0.00814
119.599	0.00796	118.799	0.00113	118.799	0.00803
119.799	0.92045	118.999	0.00109	118.999	0.00808
119.999	3.95519	119.199	0.00108	119.199	0.00699
120.199	3.95519	119.399	0.00109	119.399	0.53701
120.399	3.95767	119.599	0.000444896	119.599	1.18388
120.599	3.96014	119.799	0.72101	119.799	1.19831
120.799	3.96261	119.999	2.70854	119.999	1.20351
