# Supplementary material for: Solar-driven highly selective conversion of glycerol to dihydroxyacetone using surface atom engineered BiVO4 photoanodes
Source: Nat Commun. 2024 Jun 28;15:5475. doi: 10.1038/s41467-024-49662-7 (PMC11213950; doi:10.1038/s41467-024-49662-7)
Supplement: Supplementary file 3 — Source Data [file 41467_2024_49662_MOESM3_ESM.zip › Supplementary Information/ncomms-Supplementary Fig. 17-source-data.xlsx]

## Sheet: Sheet1
Supplementary Fig. 17
Data 1		Data 2		Data 3		Data 4		Data 5		Data 6
Parameter x	Parameter y	Parameter x	Parameter y	Parameter x	Parameter y	Parameter x	Parameter y	Parameter x	Parameter y	Parameter x	Parameter y
-0.1858	-4.5635	-0.1858	-2.02119	-0.1858	-1.18266	-0.1858	-2.41441	-0.1858	-1.52379	-0.1858	-0.95565
-0.1848	-4.51781	-0.1848	-1.98957	-0.1848	-1.16655	-0.1848	-2.3584	-0.1848	-1.48902	-0.1848	-0.93588
-0.1838	-4.46917	-0.1838	-1.95901	-0.1838	-1.15044	-0.1838	-2.30534	-0.1838	-1.45635	-0.1838	-0.91611
-0.1828	-4.42053	-0.1828	-1.92845	-0.1828	-1.13507	-0.1828	-2.25522	-0.1828	-1.42579	-0.1828	-0.8978
-0.1818	-4.36894	-0.1818	-1.89895	-0.1818	-1.11969	-0.1818	-2.20658	-0.1818	-1.39523	-0.1818	-0.88022
-0.1808	-4.3144	-0.1808	-1.86839	-0.1808	-1.10358	-0.1808	-2.15941	-0.1808	-1.36572	-0.1808	-0.86265
-0.1798	-4.25691	-0.1798	-1.83888	-0.1798	-1.0882	-0.1798	-2.11519	-0.1798	-1.33833	-0.1798	-0.84581
-0.1788	-4.195	-0.1788	-1.80832	-0.1788	-1.07209	-0.1788	-2.07097	-0.1788	-1.31093	-0.1788	-0.8297
-0.1778	-4.1331	-0.1778	-1.77881	-0.1778	-1.05671	-0.1778	-2.02822	-0.1778	-1.28458	-0.1778	-0.81359
-0.1768	-4.06677	-0.1768	-1.74931	-0.1768	-1.0406	-0.1768	-1.98695	-0.1768	-1.25929	-0.1768	-0.79821
-0.1758	-3.99896	-0.1758	-1.7198	-0.1758	-1.02522	-0.1758	-1.94715	-0.1758	-1.234	-0.1758	-0.78356
-0.1748	-3.92821	-0.1748	-1.6903	-0.1748	-1.00984	-0.1748	-1.90883	-0.1748	-1.20976	-0.1748	-0.76892
-0.1738	-3.85451	-0.1738	-1.66184	-0.1738	-0.99446	-0.1738	-1.87198	-0.1738	-1.18658	-0.1738	-0.755
-0.1728	-3.78081	-0.1728	-1.63339	-0.1728	-0.97909	-0.1728	-1.83513	-0.1728	-1.16445	-0.1728	-0.74109
-0.1718	-3.70564	-0.1718	-1.60494	-0.1718	-0.96444	-0.1718	-1.79975	-0.1718	-1.14232	-0.1718	-0.72783
-0.1708	-3.63046	-0.1708	-1.57754	-0.1708	-0.94979	-0.1708	-1.76585	-0.1708	-1.12124	-0.1708	-0.71487
-0.1698	-3.55529	-0.1698	-1.55014	-0.1698	-0.93515	-0.1698	-1.73342	-0.1698	-1.10017	-0.1698	-0.70228
-0.1688	-3.48011	-0.1688	-1.52274	-0.1688	-0.9205	-0.1688	-1.701	-0.1688	-1.08015	-0.1688	-0.68997
-0.1678	-3.40494	-0.1678	-1.4964	-0.1678	-0.90659	-0.1678	-1.67004	-0.1678	-1.06012	-0.1678	-0.67796
-0.1668	-3.33271	-0.1668	-1.47005	-0.1668	-0.89267	-0.1668	-1.63909	-0.1668	-1.04115	-0.1668	-0.66632
-0.1658	-3.26196	-0.1658	-1.44476	-0.1658	-0.87949	-0.1658	-1.60961	-0.1658	-1.02261	-0.1658	-0.65512
-0.1648	-3.19121	-0.1648	-1.43211	-0.1648	-0.86631	-0.1648	-1.5816	-0.1648	-1.00448	-0.1648	-0.64398
-0.1638	-3.12488	-0.1638	-1.42895	-0.1638	-0.85313	-0.1638	-1.56097	-0.1638	-0.98678	-0.1638	-0.63315
-0.1628	-3.06592	-0.1628	-1.40366	-0.1628	-0.84068	-0.1628	-1.55654	-0.1628	-0.98341	-0.1628	-0.6226
-0.1618	-3.0615	-0.1618	-1.37942	-0.1618	-0.82823	-0.1618	-1.53001	-0.1618	-0.97466	-0.1618	-0.61228
-0.1608	-2.99959	-0.1608	-1.35624	-0.1608	-0.81651	-0.1608	-1.50348	-0.1608	-0.95833	-0.1608	-0.60224
-0.1598	-2.93916	-0.1598	-1.33306	-0.1598	-0.80407	-0.1598	-1.47842	-0.1598	-0.94252	-0.1598	-0.59243
-0.1588	-2.88167	-0.1588	-1.31093	-0.1588	-0.79235	-0.1588	-1.45395	-0.1588	-0.92682	-0.1588	-0.58284
-0.1578	-2.82713	-0.1578	-1.2888	-0.1578	-0.78136	-0.1578	-1.42993	-0.1578	-0.91154	-0.1578	-0.57456
-0.1568	-2.77554	-0.1568	-1.26772	-0.1568	-0.80553	-0.1568	-1.4062	-0.1568	-0.89647	-0.1568	-0.57903
-0.1558	-2.72543	-0.1558	-1.24665	-0.1558	-0.79601	-0.1558	-1.38305	-0.1558	-0.88193	-0.1558	-0.5698
-0.1548	-2.67678	-0.1548	-1.22557	-0.1548	-0.78356	-0.1548	-1.3605	-0.1548	-0.86759	-0.1548	-0.5608
-0.1538	-2.63109	-0.1538	-1.20555	-0.1538	-0.77258	-0.1538	-1.33854	-0.1538	-0.85347	-0.1538	-0.55208
-0.1528	-2.58687	-0.1528	-1.18658	-0.1528	-0.76159	-0.1528	-1.31717	-0.1528	-0.83998	-0.1528	-0.54366
-0.1518	-2.5456	-0.1518	-1.16656	-0.1518	-0.75061	-0.1518	-1.29609	-0.1518	-0.82639	-0.1518	-0.53531
-0.1508	-2.50433	-0.1508	-1.14864	-0.1508	-0.73962	-0.1508	-1.2753	-0.1508	-0.81322	-0.1508	-0.52711
-0.1498	-2.466	-0.1498	-1.13073	-0.1498	-0.72937	-0.1498	-1.25526	-0.1498	-0.80057	-0.1498	-0.51905
-0.1488	-2.42768	-0.1488	-1.11281	-0.1488	-0.71919	-0.1488	-1.23551	-0.1488	-0.78803	-0.1488	-0.51115
-0.1478	-2.3923	-0.1478	-1.0949	-0.1478	-0.70931	-0.1478	-1.21634	-0.1478	-0.77591	-0.1478	-0.50338
-0.1468	-2.35693	-0.1468	-1.07804	-0.1468	-0.69949	-0.1468	-1.19733	-0.1468	-0.7639	-0.1468	-0.49584
-0.1458	-2.32302	-0.1458	-1.06118	-0.1458	-0.68983	-0.1458	-1.17891	-0.1458	-0.7521	-0.1458	-0.48837
-0.1448	-2.2906	-0.1448	-1.04558	-0.1448	-0.68038	-0.1448	-1.16092	-0.1448	-0.74061	-0.1448	-0.48112
-0.1438	-2.25964	-0.1438	-1.02977	-0.1438	-0.67115	-0.1438	-1.14323	-0.1438	-0.72933	-0.1438	-0.47394
-0.1428	-2.22869	-0.1428	-1.01439	-0.1428	-0.66207	-0.1428	-1.12599	-0.1428	-0.71838	-0.1428	-0.46691
-0.1418	-2.19921	-0.1418	-0.99942	-0.1418	-0.65328	-0.1418	-1.10919	-0.1418	-0.70763	-0.1418	-0.46003
-0.1408	-2.1712	-0.1408	-0.98457	-0.1408	-0.6445	-0.1408	-1.09282	-0.1408	-0.69709	-0.1408	-0.45329
-0.1398	-2.1432	-0.1398	-0.97023	-0.1398	-0.63593	-0.1398	-1.07661	-0.1398	-0.68676	-0.1398	-0.4467
-0.1388	-2.11666	-0.1388	-0.95622	-0.1388	-0.62743	-0.1388	-1.06099	-0.1388	-0.67675	-0.1388	-0.44026
-0.1378	-2.09013	-0.1378	-0.94252	-0.1378	-0.61916	-0.1378	-1.04521	-0.1378	-0.66674	-0.1378	-0.43396
-0.1368	-2.0636	-0.1368	-0.92914	-0.1368	-0.61118	-0.1368	-1.03018	-0.1368	-0.65704	-0.1368	-0.42781
-0.1358	-2.04002	-0.1358	-0.91607	-0.1358	-0.6032	-0.1358	-1.01529	-0.1358	-0.64745	-0.1358	-0.42173
-0.1348	-2.01496	-0.1348	-0.90311	-0.1348	-0.59543	-0.1348	-1.0007	-0.1348	-0.63818	-0.1348	-0.41573
-0.1338	-1.99137	-0.1338	-0.89067	-0.1338	-0.58782	-0.1338	-0.98655	-0.1338	-0.62912	-0.1338	-0.40994
-0.1328	-1.96779	-0.1328	-0.87834	-0.1328	-0.58027	-0.1328	-0.97255	-0.1328	-0.62027	-0.1328	-0.40408
-0.1318	-1.94568	-0.1318	-0.86622	-0.1318	-0.57295	-0.1318	-0.95884	-0.1318	-0.61152	-0.1318	-0.39844
-0.1308	-1.92504	-0.1308	-0.85453	-0.1308	-0.56577	-0.1308	-0.94557	-0.1308	-0.60298	-0.1308	-0.39288
-0.1298	-1.90293	-0.1298	-0.84293	-0.1298	-0.55867	-0.1298	-0.93216	-0.1298	-0.59455	-0.1298	-0.38746
-0.1288	-1.8823	-0.1288	-0.83145	-0.1288	-0.55179	-0.1288	-0.91933	-0.1288	-0.58633	-0.1288	-0.38219
-0.1278	-1.86166	-0.1278	-0.82017	-0.1278	-0.54498	-0.1278	-0.9068	-0.1278	-0.57811	-0.1278	-0.37691
-0.1268	-1.84103	-0.1268	-0.80953	-0.1268	-0.53831	-0.1268	-0.89428	-0.1268	-0.57021	-0.1268	-0.37172
-0.1258	-1.82186	-0.1258	-0.78972	-0.1258	-0.5318	-0.1258	-0.88234	-0.1258	-0.56252	-0.1258	-0.36674
-0.1248	-1.8027	-0.1248	-0.77075	-0.1248	-0.52535	-0.1248	-0.87054	-0.1248	-0.55483	-0.1248	-0.36176
-0.1238	-1.78354	-0.1238	-0.76053	-0.1238	-0.51898	-0.1238	-0.85241	-0.1238	-0.54734	-0.1238	-0.35692
-0.1228	-1.75996	-0.1228	-0.75062	-0.1228	-0.51276	-0.1228	-0.83281	-0.1228	-0.53217	-0.1228	-0.35216
-0.1218	-1.71868	-0.1218	-0.74072	-0.1218	-0.50668	-0.1218	-0.82146	-0.1218	-0.52174	-0.1218	-0.3474
-0.1208	-1.701	-0.1208	-0.73134	-0.1208	-0.50075	-0.1208	-0.81041	-0.1208	-0.51489	-0.1208	-0.34272
-0.1198	-1.68478	-0.1198	-0.72185	-0.1198	-0.49489	-0.1198	-0.79935	-0.1198	-0.50793	-0.1198	-0.33796
-0.1188	-1.66857	-0.1188	-0.71258	-0.1188	-0.4891	-0.1188	-0.78859	-0.1188	-0.50098	-0.1188	-0.32778
-0.1178	-1.65235	-0.1178	-0.70352	-0.1178	-0.47211	-0.1178	-0.77827	-0.1178	-0.49434	-0.1178	-0.3228
-0.1168	-1.63614	-0.1168	-0.69466	-0.1168	-0.45864	-0.1168	-0.76795	-0.1168	-0.4878	-0.1168	-0.3187
-0.1158	-1.61993	-0.1158	-0.68602	-0.1158	-0.45432	-0.1158	-0.75793	-0.1158	-0.48138	-0.1158	-0.3146
-0.1148	-1.60371	-0.1148	-0.67759	-0.1148	-0.44963	-0.1148	-0.7482	-0.1148	-0.47516	-0.1148	-0.3105
-0.1138	-1.58897	-0.1138	-0.66916	-0.1138	-0.4448	-0.1138	-0.73847	-0.1138	-0.46884	-0.1138	-0.30639
-0.1128	-1.57423	-0.1128	-0.66105	-0.1128	-0.43997	-0.1128	-0.72919	-0.1128	-0.46293	-0.1128	-0.30251
-0.1118	-1.55949	-0.1118	-0.65293	-0.1118	-0.43521	-0.1118	-0.7199	-0.1118	-0.45703	-0.1118	-0.29863
-0.1108	-1.54475	-0.1108	-0.64514	-0.1108	-0.43052	-0.1108	-0.71091	-0.1108	-0.45124	-0.1108	-0.29475
-0.1098	-1.53149	-0.1098	-0.63755	-0.1098	-0.42591	-0.1098	-0.70207	-0.1098	-0.44565	-0.1098	-0.29109
-0.1088	-1.51822	-0.1088	-0.62996	-0.1088	-0.42129	-0.1088	-0.69307	-0.1088	-0.43996	-0.1088	-0.28728
-0.1078	-1.50495	-0.1078	-0.62259	-0.1078	-0.41675	-0.1078	-0.68453	-0.1078	-0.43448	-0.1078	-0.28369
-0.1068	-1.49169	-0.1068	-0.61531	-0.1068	-0.41236	-0.1068	-0.67627	-0.1068	-0.42921	-0.1068	-0.28018
-0.1058	-1.47842	-0.1058	-0.60815	-0.1058	-0.40796	-0.1058	-0.66802	-0.1058	-0.42373	-0.1058	-0.27674
-0.1048	-1.46589	-0.1048	-0.60109	-0.1048	-0.40357	-0.1048	-0.66006	-0.1048	-0.41867	-0.1048	-0.27329
-0.1038	-1.45366	-0.1038	-0.59413	-0.1038	-0.39932	-0.1038	-0.6521	-0.1038	-0.41341	-0.1038	-0.27
-0.1028	-1.44142	-0.1028	-0.58728	-0.1028	-0.39515	-0.1028	-0.64429	-0.1028	-0.40835	-0.1028	-0.26663
-0.1018	-1.42919	-0.1018	-0.58064	-0.1018	-0.39105	-0.1018	-0.63692	-0.1018	-0.4035	-0.1018	-0.26348
-0.1008	-1.41769	-0.1008	-0.574	-0.1008	-0.38702	-0.1008	-0.6294	-0.1008	-0.39865	-0.1008	-0.26026
-0.0998	-1.40605	-0.0998	-0.56758	-0.0998	-0.38307	-0.0998	-0.62203	-0.0998	-0.39391	-0.0998	-0.25711
-0.0988	-1.39455	-0.0988	-0.56125	-0.0988	-0.37918	-0.0988	-0.61481	-0.0988	-0.38927	-0.0988	-0.25411
-0.0978	-1.38305	-0.0978	-0.55493	-0.0978	-0.3753	-0.0978	-0.60773	-0.0978	-0.38464	-0.0978	-0.25103
-0.0968	-1.37185	-0.0968	-0.54892	-0.0968	-0.37157	-0.0968	-0.6008	-0.0968	-0.38021	-0.0968	-0.2481
-0.0958	-1.36035	-0.0958	-0.5426	-0.0958	-0.36769	-0.0958	-0.59343	-0.0958	-0.37536	-0.0958	-0.24495
-0.0948	-1.3493	-0.0948	-0.53649	-0.0948	-0.36395	-0.0948	-0.58665	-0.0948	-0.37094	-0.0948	-0.2421
-0.0938	-1.33883	-0.0938	-0.53069	-0.0938	-0.36044	-0.0938	-0.58017	-0.0938	-0.36683	-0.0938	-0.23939
-0.0928	-1.32866	-0.0928	-0.525	-0.0928	-0.35692	-0.0928	-0.57353	-0.0928	-0.36261	-0.0928	-0.23661
-0.0918	-1.31835	-0.0918	-0.51931	-0.0918	-0.35341	-0.0918	-0.5672	-0.0918	-0.3585	-0.0918	-0.23382
-0.0908	-1.30832	-0.0908	-0.51394	-0.0908	-0.34997	-0.0908	-0.561	-0.0908	-0.3545	-0.0908	-0.23111
-0.0898	-1.29845	-0.0898	-0.50835	-0.0898	-0.34652	-0.0898	-0.55481	-0.0898	-0.35049	-0.0898	-0.2284
-0.0888	-1.28872	-0.0888	-0.50298	-0.0888	-0.34316	-0.0888	-0.54877	-0.0888	-0.34649	-0.0888	-0.22584
-0.0878	-1.27914	-0.0878	-0.4975	-0.0878	-0.33986	-0.0878	-0.54287	-0.0878	-0.3427	-0.0878	-0.22328
-0.0868	-1.26941	-0.0868	-0.49223	-0.0868	-0.33664	-0.0868	-0.53683	-0.0868	-0.3388	-0.0868	-0.22072
-0.0858	-1.26027	-0.0858	-0.49508	-0.0858	-0.33349	-0.0858	-0.53123	-0.0858	-0.33511	-0.0858	-0.2183
-0.0848	-1.25098	-0.0848	-0.49581	-0.0848	-0.33034	-0.0848	-0.52548	-0.0848	-0.33121	-0.0848	-0.21588
-0.0838	-1.24199	-0.0838	-0.48981	-0.0838	-0.32726	-0.0838	-0.51988	-0.0838	-0.32763	-0.0838	-0.21347
-0.0828	-1.23728	-0.0828	-0.48443	-0.0828	-0.32419	-0.0828	-0.52268	-0.0828	-0.33026	-0.0828	-0.21163
-0.0818	-1.25143	-0.0818	-0.47916	-0.0818	-0.32119	-0.0818	-0.51929	-0.0818	-0.32836	-0.0818	-0.21369
-0.0808	-1.23801	-0.0808	-0.47421	-0.0808	-0.31826	-0.0808	-0.51339	-0.0808	-0.32447	-0.0808	-0.21068
-0.0798	-1.22769	-0.0798	-0.46926	-0.0798	-0.3154	-0.0798	-0.50779	-0.0798	-0.32078	-0.0798	-0.20812
-0.0788	-1.21826	-0.0788	-0.46452	-0.0788	-0.32229	-0.0788	-0.50249	-0.0788	-0.3173	-0.0788	-0.2057
-0.0778	-1.20971	-0.0778	-0.45988	-0.0778	-0.32368	-0.0778	-0.49748	-0.0778	-0.31393	-0.0778	-0.20343
-0.0768	-1.20116	-0.0768	-0.45535	-0.0768	-0.3187	-0.0768	-0.49232	-0.0768	-0.31055	-0.0768	-0.20124
-0.0758	-1.19291	-0.0758	-0.45082	-0.0758	-0.31504	-0.0758	-0.4873	-0.0758	-0.30729	-0.0758	-0.19911
-0.0748	-1.18495	-0.0748	-0.44639	-0.0748	-0.31181	-0.0748	-0.48244	-0.0748	-0.30413	-0.0748	-0.19692
-0.0738	-1.17684	-0.0738	-0.44186	-0.0738	-0.30866	-0.0738	-0.47758	-0.0738	-0.30086	-0.0738	-0.19479
-0.0728	-1.16918	-0.0728	-0.43764	-0.0728	-0.30581	-0.0728	-0.47301	-0.0728	-0.2978	-0.0728	-0.19274
-0.0718	-1.16122	-0.0718	-0.43343	-0.0718	-0.30295	-0.0718	-0.46829	-0.0718	-0.29475	-0.0718	-0.19069
-0.0708	-1.15355	-0.0708	-0.42911	-0.0708	-0.3001	-0.0708	-0.46343	-0.0708	-0.29169	-0.0708	-0.18864
-0.0698	-1.14618	-0.0698	-0.425	-0.0698	-0.29739	-0.0698	-0.459	-0.0698	-0.28885	-0.0698	-0.18674
-0.0688	-1.13867	-0.0688	-0.42089	-0.0688	-0.29468	-0.0688	-0.45443	-0.0688	-0.2859	-0.0688	-0.18476
-0.0678	-1.13144	-0.0678	-0.41688	-0.0678	-0.29204	-0.0678	-0.45001	-0.0678	-0.28295	-0.0678	-0.18286
-0.0668	-1.12437	-0.0668	-0.41277	-0.0668	-0.2894	-0.0668	-0.44574	-0.0668	-0.28021	-0.0668	-0.18095
-0.0658	-1.11714	-0.0658	-0.40887	-0.0658	-0.28677	-0.0658	-0.44132	-0.0658	-0.27725	-0.0658	-0.17905
-0.0648	-1.11022	-0.0648	-0.40508	-0.0648	-0.28428	-0.0648	-0.43734	-0.0648	-0.27462	-0.0648	-0.17722
-0.0638	-1.10344	-0.0638	-0.40118	-0.0638	-0.28179	-0.0638	-0.43306	-0.0638	-0.27188	-0.0638	-0.17539
-0.0628	-1.09666	-0.0628	-0.39739	-0.0628	-0.2793	-0.0628	-0.42893	-0.0628	-0.26914	-0.0628	-0.17348
-0.0618	-1.09002	-0.0618	-0.3937	-0.0618	-0.27688	-0.0618	-0.42495	-0.0618	-0.26651	-0.0618	-0.1718
-0.0608	-1.08324	-0.0608	-0.39001	-0.0608	-0.27447	-0.0608	-0.42083	-0.0608	-0.26387	-0.0608	-0.17004
-0.0598	-1.07676	-0.0598	-0.38643	-0.0598	-0.27212	-0.0598	-0.41699	-0.0598	-0.26134	-0.0598	-0.16828
-0.0588	-1.07027	-0.0588	-0.38295	-0.0588	-0.26985	-0.0588	-0.41316	-0.0588	-0.25881	-0.0588	-0.1666
-0.0578	-1.06379	-0.0578	-0.37937	-0.0578	-0.26751	-0.0578	-0.40918	-0.0578	-0.25618	-0.0578	-0.16491
-0.0568	-1.0576	-0.0568	-0.37589	-0.0568	-0.26524	-0.0568	-0.40564	-0.0568	-0.25376	-0.0568	-0.1633
-0.0558	-1.0514	-0.0558	-0.37252	-0.0558	-0.26304	-0.0558	-0.40196	-0.0558	-0.25123	-0.0558	-0.16162
-0.0548	-1.04492	-0.0548	-0.36904	-0.0548	-0.26077	-0.0548	-0.39827	-0.0548	-0.2487	-0.0548	-0.16001
-0.0538	-1.03888	-0.0538	-0.36577	-0.0538	-0.25865	-0.0538	-0.39474	-0.0538	-0.24638	-0.0538	-0.15847
-0.0528	-1.03283	-0.0528	-0.36251	-0.0528	-0.25645	-0.0528	-0.39105	-0.0528	-0.24395	-0.0528	-0.15693
-0.0518	-1.02679	-0.0518	-0.35924	-0.0518	-0.25433	-0.0518	-0.38766	-0.0518	-0.24164	-0.0518	-0.15539
-0.0508	-1.02104	-0.0508	-0.35608	-0.0508	-0.25228	-0.0508	-0.38412	-0.0508	-0.23942	-0.0508	-0.15386
-0.0498	-1.01514	-0.0498	-0.35292	-0.0498	-0.25015	-0.0498	-0.38059	-0.0498	-0.23711	-0.0498	-0.15232
-0.0488	-1.00954	-0.0488	-0.34986	-0.0488	-0.2481	-0.0488	-0.37734	-0.0488	-0.23489	-0.0488	-0.15085
-0.0478	-1.00379	-0.0478	-0.34681	-0.0478	-0.24613	-0.0478	-0.3741	-0.0478	-0.23268	-0.0478	-0.14939
-0.0468	-0.99805	-0.0468	-0.34375	-0.0468	-0.24408	-0.0468	-0.37056	-0.0468	-0.23057	-0.0468	-0.14792
-0.0458	-0.99274	-0.0458	-0.3408	-0.0458	-0.24217	-0.0458	-0.36747	-0.0458	-0.22572	-0.0458	-0.14653
-0.0448	-0.98714	-0.0448	-0.33627	-0.0448	-0.24019	-0.0448	-0.36408	-0.0448	-0.2213	-0.0448	-0.14507
-0.0438	-0.97711	-0.0438	-0.32668	-0.0438	-0.23822	-0.0438	-0.36098	-0.0438	-0.2194	-0.0438	-0.14368
-0.0428	-0.9609	-0.0428	-0.32394	-0.0428	-0.23639	-0.0428	-0.35789	-0.0428	-0.2175	-0.0428	-0.14111
-0.0418	-0.95707	-0.0418	-0.32151	-0.0418	-0.23441	-0.0418	-0.35464	-0.0418	-0.2155	-0.0418	-0.13877
-0.0408	-0.95294	-0.0408	-0.31909	-0.0408	-0.23258	-0.0408	-0.35066	-0.0408	-0.21371	-0.0408	-0.13767
-0.0398	-0.94808	-0.0398	-0.31646	-0.0398	-0.22928	-0.0398	-0.343	-0.0398	-0.21171	-0.0398	-0.13643
-0.0388	-0.94321	-0.0388	-0.31393	-0.0388	-0.22064	-0.0388	-0.34005	-0.0388	-0.20971	-0.0388	-0.13511
-0.0378	-0.93835	-0.0378	-0.3114	-0.0378	-0.21998	-0.0378	-0.3374	-0.0378	-0.20791	-0.0378	-0.13401
-0.0368	-0.93334	-0.0368	-0.30876	-0.0368	-0.21888	-0.0368	-0.33401	-0.0368	-0.20591	-0.0368	-0.13269
-0.0358	-0.92833	-0.0358	-0.30623	-0.0358	-0.21764	-0.0358	-0.33121	-0.0358	-0.20412	-0.0358	-0.13145
-0.0348	-0.92346	-0.0348	-0.30381	-0.0348	-0.21617	-0.0348	-0.32855	-0.0348	-0.20233	-0.0348	-0.13028
-0.0338	-0.9186	-0.0338	-0.30128	-0.0338	-0.21464	-0.0338	-0.32561	-0.0338	-0.20043	-0.0338	-0.12903
-0.0328	-0.91388	-0.0328	-0.29886	-0.0328	-0.21317	-0.0328	-0.32295	-0.0328	-0.19864	-0.0328	-0.12786
-0.0318	-0.90916	-0.0318	-0.29633	-0.0318	-0.21163	-0.0318	-0.32015	-0.0318	-0.19685	-0.0318	-0.12669
-0.0308	-0.90445	-0.0308	-0.2939	-0.0308	-0.2101	-0.0308	-0.3175	-0.0308	-0.19506	-0.0308	-0.12552
-0.0298	-0.89988	-0.0298	-0.29169	-0.0298	-0.20856	-0.0298	-0.31499	-0.0298	-0.19337	-0.0298	-0.12442
-0.0288	-0.89516	-0.0288	-0.28937	-0.0288	-0.20702	-0.0288	-0.31219	-0.0288	-0.19158	-0.0288	-0.12317
-0.0278	-0.89074	-0.0278	-0.28706	-0.0278	-0.20556	-0.0278	-0.30969	-0.0278	-0.18989	-0.0278	-0.12207
-0.0268	-0.88632	-0.0268	-0.28484	-0.0268	-0.20402	-0.0268	-0.30703	-0.0268	-0.18831	-0.0268	-0.12105
-0.0258	-0.88175	-0.0258	-0.28252	-0.0258	-0.20255	-0.0258	-0.30438	-0.0258	-0.18663	-0.0258	-0.11988
-0.0248	-0.87732	-0.0248	-0.28031	-0.0248	-0.20124	-0.0248	-0.30217	-0.0248	-0.18494	-0.0248	-0.11878
-0.0238	-0.87305	-0.0238	-0.2781	-0.0238	-0.19977	-0.0238	-0.29952	-0.0238	-0.18336	-0.0238	-0.11768
-0.0228	-0.86878	-0.0228	-0.27588	-0.0228	-0.19823	-0.0228	-0.29701	-0.0228	-0.18168	-0.0228	-0.11658
-0.0218	-0.86465	-0.0218	-0.27378	-0.0218	-0.19692	-0.0218	-0.29465	-0.0218	-0.1802	-0.0218	-0.11548
-0.0208	-0.86037	-0.0208	-0.27167	-0.0208	-0.19545	-0.0208	-0.29215	-0.0208	-0.17851	-0.0208	-0.11446
-0.0198	-0.8561	-0.0198	-0.26946	-0.0198	-0.19399	-0.0198	-0.28979	-0.0198	-0.17704	-0.0198	-0.11336
-0.0188	-0.85197	-0.0188	-0.26745	-0.0188	-0.19267	-0.0188	-0.28743	-0.0188	-0.17556	-0.0188	-0.11241
-0.0178	-0.8477	-0.0178	-0.26535	-0.0178	-0.1912	-0.0178	-0.28507	-0.0178	-0.17388	-0.0178	-0.11138
-0.0168	-0.84372	-0.0168	-0.26324	-0.0168	-0.18989	-0.0168	-0.28286	-0.0168	-0.17251	-0.0168	-0.11043
-0.0158	-0.83974	-0.0158	-0.26124	-0.0158	-0.18857	-0.0158	-0.28065	-0.0158	-0.17093	-0.0158	-0.10933
-0.0148	-0.83561	-0.0148	-0.25923	-0.0148	-0.18718	-0.0148	-0.27829	-0.0148	-0.16945	-0.0148	-0.10838
-0.0138	-0.83178	-0.0138	-0.25723	-0.0138	-0.18593	-0.0138	-0.27623	-0.0138	-0.16798	-0.0138	-0.10743
-0.0128	-0.82765	-0.0128	-0.25534	-0.0128	-0.18461	-0.0128	-0.27387	-0.0128	-0.1664	-0.0128	-0.10648
-0.0118	-0.82367	-0.0118	-0.25333	-0.0118	-0.18329	-0.0118	-0.27166	-0.0118	-0.16503	-0.0118	-0.10552
-0.0108	-0.81984	-0.0108	-0.25144	-0.0108	-0.18205	-0.0108	-0.26959	-0.0108	-0.16366	-0.0108	-0.10465
-0.0098	-0.81586	-0.0098	-0.24943	-0.0098	-0.18073	-0.0098	-0.26738	-0.0098	-0.16218	-0.0098	-0.10362
-0.0088	-0.81203	-0.0088	-0.24754	-0.0088	-0.17949	-0.0088	-0.26547	-0.0088	-0.16081	-0.0088	-0.10274
-0.0078	-0.80834	-0.0078	-0.24575	-0.0078	-0.17824	-0.0078	-0.26326	-0.0078	-0.15944	-0.0078	-0.10186
-0.0068	-0.80451	-0.0068	-0.24385	-0.0068	-0.17692	-0.0068	-0.26119	-0.0068	-0.15796	-0.0068	-0.10091
-0.0058	-0.80082	-0.0058	-0.24206	-0.0058	-0.17575	-0.0058	-0.25928	-0.0058	-0.15659	-0.0058	-0.10003
-0.0048	-0.79714	-0.0048	-0.24353	-0.0048	-0.17451	-0.0048	-0.25707	-0.0048	-0.1587	-0.0048	-0.09915
-0.0038	-0.79345	-0.0038	-0.24596	-0.0038	-0.17319	-0.0038	-0.25515	-0.0038	-0.15807	-0.0038	-0.09827
-0.0028	-0.80377	-0.0028	-0.24322	-0.0028	-0.17209	-0.0028	-0.25323	-0.0028	-0.15638	-0.0028	-0.0974
-0.0018	-0.80127	-0.0018	-0.24079	-0.0018	-0.17085	-0.0018	-0.25102	-0.0018	-0.1548	-0.0018	-0.09813
-0.0008	-0.79508	-0.0008	-0.23869	-0.0008	-0.16975	-0.0008	-0.24925	-0.0008	-0.15343	-0.0008	-0.0971
0.0002	-0.79021	0.0002	-0.23668	0.0002	-0.1685	0.0002	-0.24837	0.0002	-0.15196	0.0002	-0.096
0.0012	-0.78594	0.0012	-0.23468	0.0012	-0.17399	0.0012	-0.25043	0.0012	-0.15059	0.0012	-0.09498
0.0022	-0.78196	0.0022	-0.23289	0.0022	-0.17231	0.0022	-0.24793	0.0022	-0.14932	0.0022	-0.0941
0.0032	-0.77812	0.0032	-0.2311	0.0032	-0.16997	0.0032	-0.24557	0.0032	-0.14795	0.0032	-0.09322
0.0042	-0.77444	0.0042	-0.22931	0.0042	-0.16821	0.0042	-0.24336	0.0042	-0.14669	0.0042	-0.09234
0.0052	-0.77075	0.0052	-0.22762	0.0052	-0.16674	0.0052	-0.24159	0.0052	-0.14542	0.0052	-0.09154
0.0062	-0.76707	0.0062	-0.22583	0.0062	-0.16535	0.0062	-0.23938	0.0062	-0.14405	0.0062	-0.09066
0.0072	-0.76368	0.0072	-0.22414	0.0072	-0.16404	0.0072	-0.23761	0.0072	-0.14279	0.0072	-0.08985
0.0082	-0.76029	0.0082	-0.22246	0.0082	-0.16279	0.0082	-0.23555	0.0082	-0.14153	0.0082	-0.08905
0.0092	-0.75675	0.0092	-0.22088	0.0092	-0.16155	0.0092	-0.23363	0.0092	-0.14037	0.0092	-0.08817
0.0102	-0.75351	0.0102	-0.21919	0.0102	-0.16045	0.0102	-0.23186	0.0102	-0.13931	0.0102	-0.08744
0.0112	-0.75012	0.0112	-0.21761	0.0112	-0.15928	0.0112	-0.22994	0.0112	-0.13815	0.0112	-0.0867
0.0122	-0.74673	0.0122	-0.21603	0.0122	-0.15818	0.0122	-0.22818	0.0122	-0.1372	0.0122	-0.0859
0.0132	-0.74349	0.0132	-0.21455	0.0132	-0.15708	0.0132	-0.22655	0.0132	-0.13605	0.0132	-0.08517
0.0142	-0.7401	0.0142	-0.21297	0.0142	-0.15591	0.0142	-0.22464	0.0142	-0.13468	0.0142	-0.08436
0.0152	-0.737	0.0152	-0.21139	0.0152	-0.15488	0.0152	-0.22302	0.0152	-0.13352	0.0152	-0.08363
0.0162	-0.73376	0.0162	-0.20992	0.0162	-0.15378	0.0162	-0.22139	0.0162	-0.13236	0.0162	-0.0829
0.0172	-0.73066	0.0172	-0.20834	0.0172	-0.15268	0.0172	-0.21948	0.0172	-0.13109	0.0172	-0.08216
0.0182	-0.72757	0.0182	-0.20697	0.0182	-0.15166	0.0182	-0.218	0.0182	-0.13014	0.0182	-0.0815
0.0192	-0.72432	0.0192	-0.20549	0.0192	-0.15063	0.0192	-0.21624	0.0192	-0.12899	0.0192	-0.0807
0.0202	-0.72123	0.0202	-0.20402	0.0202	-0.14961	0.0202	-0.21447	0.0202	-0.12783	0.0202	-0.07997
0.0212	-0.71828	0.0212	-0.20254	0.0212	-0.14858	0.0212	-0.21299	0.0212	-0.12677	0.0212	-0.07923
0.0222	-0.71504	0.0222	-0.20117	0.0222	-0.14756	0.0222	-0.21122	0.0222	-0.12561	0.0222	-0.0785
0.0232	-0.71224	0.0232	-0.1997	0.0232	-0.14661	0.0232	-0.20975	0.0232	-0.12477	0.0232	-0.07784
0.0242	-0.70914	0.0242	-0.19833	0.0242	-0.14558	0.0242	-0.20813	0.0242	-0.12372	0.0242	-0.07711
0.0252	-0.70605	0.0252	-0.19696	0.0252	-0.14456	0.0252	-0.20636	0.0252	-0.12256	0.0252	-0.07638
0.0262	-0.70325	0.0262	-0.19559	0.0262	-0.14368	0.0262	-0.20503	0.0262	-0.12161	0.0262	-0.07579
0.0272	-0.70015	0.0272	-0.19422	0.0272	-0.14265	0.0272	-0.20326	0.0272	-0.12055	0.0272	-0.07499
0.0282	-0.6972	0.0282	-0.19285	0.0282	-0.1417	0.0282	-0.20179	0.0282	-0.1195	0.0282	-0.07433
0.0292	-0.69411	0.0292	-0.19148	0.0292	-0.14075	0.0292	-0.20032	0.0292	-0.11855	0.0292	-0.07367
0.0302	-0.69116	0.0302	-0.19021	0.0302	-0.1398	0.0302	-0.19855	0.0302	-0.11739	0.0302	-0.07297
0.0312	-0.68851	0.0312	-0.18884	0.0312	-0.13892	0.0312	-0.19722	0.0312	-0.11655	0.0312	-0.07239
0.0322	-0.68556	0.0322	-0.18758	0.0322	-0.13797	0.0322	-0.19575	0.0322	-0.11539	0.0322	-0.07169
0.0332	-0.68261	0.0332	-0.18631	0.0332	-0.13701	0.0332	-0.19413	0.0332	-0.11581	0.0332	-0.071
0.0342	-0.67996	0.0342	-0.18315	0.0342	-0.13613	0.0342	-0.1928	0.0342	-0.11191	0.0342	-0.0704
0.0352	-0.67701	0.0352	-0.17925	0.0352	-0.13526	0.0352	-0.19118	0.0352	-0.11002	0.0352	-0.06971
0.0362	-0.67096	0.0362	-0.1783	0.0362	-0.1343	0.0362	-0.1897	0.0362	-0.10928	0.0362	-0.06906
0.0372	-0.66168	0.0372	-0.17746	0.0372	-0.1335	0.0372	-0.18956	0.0372	-0.10844	0.0372	-0.06877
0.0382	-0.65976	0.0382	-0.17641	0.0382	-0.13255	0.0382	-0.18484	0.0382	-0.10738	0.0382	-0.06817
0.0392	-0.6577	0.0392	-0.17546	0.0392	-0.13174	0.0392	-0.18292	0.0392	-0.10664	0.0392	-0.06667
0.0402	-0.65549	0.0402	-0.1743	0.0402	-0.13086	0.0402	-0.1816	0.0402	-0.1057	0.0402	-0.06608
0.0412	-0.65298	0.0412	-0.17314	0.0412	-0.12925	0.0412	-0.18012	0.0412	-0.1048	0.0412	-0.06544
0.0422	-0.65062	0.0422	-0.17209	0.0422	-0.1253	0.0422	-0.17894	0.0422	-0.10397	0.0422	-0.06494
0.0432	-0.64812	0.0432	-0.17082	0.0432	-0.125	0.0432	-0.17747	0.0432	-0.10304	0.0432	-0.06433
0.0442	-0.64561	0.0442	-0.16977	0.0442	-0.12464	0.0442	-0.17614	0.0442	-0.10217	0.0442	-0.06375
0.0452	-0.64311	0.0452	-0.16861	0.0452	-0.12412	0.0452	-0.17496	0.0452	-0.10132	0.0452	-0.06319
0.0462	-0.64045	0.0462	-0.16734	0.0462	-0.12347	0.0462	-0.17364	0.0462	-0.10035	0.0462	-0.06259
0.0472	-0.63809	0.0472	-0.16618	0.0472	-0.12281	0.0472	-0.17246	0.0472	-0.09953	0.0472	-0.06205
0.0482	-0.63559	0.0482	-0.16503	0.0482	-0.12215	0.0482	-0.17113	0.0482	-0.09866	0.0482	-0.06145
0.0492	-0.63294	0.0492	-0.16397	0.0492	-0.12134	0.0492	-0.16966	0.0492	-0.0977	0.0492	-0.06081
0.0502	-0.63043	0.0502	-0.16292	0.0502	-0.12068	0.0502	-0.16848	0.0502	-0.09694	0.0502	-0.06029
0.0512	-0.62792	0.0512	-0.16176	0.0512	-0.11988	0.0512	-0.167	0.0512	-0.09601	0.0512	-0.05966
0.0522	-0.62542	0.0522	-0.1607	0.0522	-0.11915	0.0522	-0.16568	0.0522	-0.09514	0.0522	-0.05905
0.0532	-0.62291	0.0532	-0.15965	0.0532	-0.11841	0.0532	-0.1645	0.0532	-0.09426	0.0532	-0.05847
0.0542	-0.62026	0.0542	-0.15849	0.0542	-0.11761	0.0542	-0.16302	0.0542	-0.0934	0.0542	-0.05783
0.0552	-0.6179	0.0552	-0.15744	0.0552	-0.11688	0.0552	-0.16185	0.0552	-0.09261	0.0552	-0.05731
0.0562	-0.6154	0.0562	-0.15638	0.0562	-0.11614	0.0562	-0.16067	0.0562	-0.09171	0.0562	-0.05678
0.0572	-0.61289	0.0572	-0.15522	0.0572	-0.11534	0.0572	-0.15919	0.0572	-0.09083	0.0572	-0.05616
0.0582	-0.61038	0.0582	-0.15428	0.0582	-0.1146	0.0582	-0.15801	0.0582	-0.09004	0.0582	-0.05561
0.0592	-0.60788	0.0592	-0.15312	0.0592	-0.11387	0.0592	-0.15669	0.0592	-0.08918	0.0592	-0.05504
0.0602	-0.60552	0.0602	-0.15206	0.0602	-0.11307	0.0602	-0.15551	0.0602	-0.08833	0.0602	-0.05448
0.0612	-0.60301	0.0612	-0.15101	0.0612	-0.11241	0.0612	-0.15433	0.0612	-0.0875	0.0612	-0.05393
0.0622	-0.60051	0.0622	-0.14996	0.0622	-0.1116	0.0622	-0.153	0.0622	-0.08661	0.0622	-0.05335
0.0632	-0.59815	0.0632	-0.1489	0.0632	-0.11094	0.0632	-0.15182	0.0632	-0.08583	0.0632	-0.05288
0.0642	-0.59564	0.0642	-0.14795	0.0642	-0.11021	0.0642	-0.1505	0.0642	-0.08494	0.0642	-0.05232
0.0652	-0.59329	0.0652	-0.1469	0.0652	-0.10941	0.0652	-0.14917	0.0652	-0.08403	0.0652	-0.05171
0.0662	-0.59093	0.0662	-0.14595	0.0662	-0.10875	0.0662	-0.14814	0.0662	-0.08328	0.0662	-0.05122
0.0672	-0.58842	0.0672	-0.1449	0.0672	-0.10801	0.0672	-0.14684	0.0672	-0.08243	0.0672	-0.05066
0.0682	-0.58606	0.0682	-0.14384	0.0682	-0.10728	0.0682	-0.14562	0.0682	-0.08162	0.0682	-0.05011
0.0692	-0.5837	0.0692	-0.14279	0.0692	-0.10662	0.0692	-0.14447	0.0692	-0.08087	0.0692	-0.04958
0.0702	-0.58105	0.0702	-0.14184	0.0702	-0.10582	0.0702	-0.1431	0.0702	-0.07997	0.0702	-0.04901
0.0712	-0.57884	0.0712	-0.14079	0.0712	-0.10516	0.0712	-0.14208	0.0712	-0.07924	0.0712	-0.04851
0.0722	-0.57633	0.0722	-0.13984	0.0722	-0.1045	0.0722	-0.14084	0.0722	-0.07844	0.0722	-0.04797
0.0732	-0.57398	0.0732	-0.13879	0.0732	-0.10369	0.0732	-0.1396	0.0732	-0.07758	0.0732	-0.04741
0.0742	-0.57176	0.0742	-0.13784	0.0742	-0.10303	0.0742	-0.13856	0.0742	-0.07547	0.0742	-0.04693
0.0752	-0.56926	0.0752	-0.13847	0.0752	-0.10238	0.0752	-0.13688	0.0752	-0.07722	0.0752	-0.04635
0.0762	-0.5669	0.0762	-0.13994	0.0762	-0.10164	0.0762	-0.1357	0.0762	-0.07718	0.0762	-0.04583
0.0772	-0.5725	0.0772	-0.13847	0.0772	-0.10098	0.0772	-0.13714	0.0772	-0.07632	0.0772	-0.04493
0.0782	-0.57324	0.0782	-0.13699	0.0782	-0.10025	0.0782	-0.13555	0.0782	-0.07526	0.0782	-0.0442
0.0792	-0.56926	0.0792	-0.13573	0.0792	-0.09959	0.0792	-0.13428	0.0792	-0.0744	0.0792	-0.04444
0.0802	-0.56587	0.0802	-0.13436	0.0802	-0.09893	0.0802	-0.13273	0.0802	-0.07348	0.0802	-0.04386
0.0812	-0.56263	0.0812	-0.1332	0.0812	-0.0982	0.0812	-0.13138	0.0812	-0.07255	0.0812	-0.04326
0.0822	-0.55997	0.0822	-0.13204	0.0822	-0.09732	0.0822	-0.13027	0.0822	-0.07181	0.0822	-0.04274
0.0832	-0.55732	0.0832	-0.13099	0.0832	-0.1004	0.0832	-0.12895	0.0832	-0.0709	0.0832	-0.04214
0.0842	-0.55467	0.0842	-0.12983	0.0842	-0.09893	0.0842	-0.12769	0.0842	-0.07008	0.0842	-0.04157
0.0852	-0.55216	0.0852	-0.12877	0.0852	-0.09769	0.0852	-0.12656	0.0852	-0.06929	0.0852	-0.04105
0.0862	-0.54965	0.0862	-0.12762	0.0862	-0.09659	0.0862	-0.12529	0.0862	-0.06838	0.0862	-0.04044
0.0872	-0.54744	0.0872	-0.12667	0.0872	-0.09571	0.0872	-0.12417	0.0872	-0.06769	0.0872	-0.03996
0.0882	-0.54494	0.0882	-0.12561	0.0882	-0.09483	0.0882	-0.12293	0.0882	-0.06686	0.0882	-0.03942
0.0892	-0.54243	0.0892	-0.12477	0.0892	-0.09403	0.0892	-0.12166	0.0892	-0.06599	0.0892	-0.03885
0.0902	-0.54022	0.0902	-0.12372	0.0902	-0.0933	0.0902	-0.1206	0.0902	-0.06527	0.0902	-0.03837
0.0912	-0.53786	0.0912	-0.12266	0.0912	-0.09249	0.0912	-0.11931	0.0912	-0.06444	0.0912	-0.03779
0.0922	-0.5355	0.0922	-0.12171	0.0922	-0.09168	0.0922	-0.11801	0.0922	-0.06364	0.0922	-0.03726
0.0932	-0.53329	0.0932	-0.12077	0.0932	-0.09102	0.0932	-0.11696	0.0932	-0.06293	0.0932	-0.03675
0.0942	-0.53079	0.0942	-0.11971	0.0942	-0.09029	0.0942	-0.11565	0.0942	-0.06211	0.0942	-0.03618
0.0952	-0.52872	0.0952	-0.11876	0.0952	-0.08956	0.0952	-0.11468	0.0952	-0.06138	0.0952	-0.03574
0.0962	-0.52637	0.0962	-0.11771	0.0962	-0.08883	0.0962	-0.11347	0.0962	-0.06059	0.0962	-0.03519
0.0972	-0.52401	0.0972	-0.11666	0.0972	-0.0881	0.0972	-0.11213	0.0972	-0.05973	0.0972	-0.03464
0.0982	-0.5218	0.0982	-0.11581	0.0982	-0.08751	0.0982	-0.11114	0.0982	-0.05905	0.0982	-0.03414
0.0992	-0.51944	0.0992	-0.11476	0.0992	-0.08685	0.0992	-0.10993	0.0992	-0.05823	0.0992	-0.03361
0.1002	-0.51723	0.1002	-0.11381	0.1002	-0.08612	0.1002	-0.10881	0.1002	-0.05744	0.1002	-0.03309
0.1012	-0.51502	0.1012	-0.11286	0.1012	-0.08546	0.1012	-0.10776	0.1012	-0.05676	0.1012	-0.03258
0.1022	-0.51266	0.1022	-0.11191	0.1022	-0.0848	0.1022	-0.10656	0.1022	-0.0559	0.1022	-0.03201
0.1032	-0.51045	0.1032	-0.11097	0.1032	-0.08414	0.1032	-0.10546	0.1032	-0.0552	0.1032	-0.03153
0.1042	-0.50838	0.1042	-0.11002	0.1042	-0.08341	0.1042	-0.10433	0.1042	-0.05442	0.1042	-0.03102
0.1052	-0.50602	0.1052	-0.10896	0.1052	-0.08268	0.1052	-0.10306	0.1052	-0.05358	0.1052	-0.03045
0.1062	-0.50381	0.1062	-0.10801	0.1062	-0.08209	0.1062	-0.10213	0.1062	-0.05288	0.1062	-0.03
0.1072	-0.5016	0.1072	-0.10707	0.1072	-0.08136	0.1072	-0.10087	0.1072	-0.05208	0.1072	-0.02943
0.1082	-0.49939	0.1082	-0.10612	0.1082	-0.0807	0.1082	-0.09976	0.1082	-0.0513	0.1082	-0.02893
0.1092	-0.49703	0.1092	-0.10508	0.1092	-0.07997	0.1092	-0.09846	0.1092	-0.05048	0.1092	-0.02835
0.1102	-0.49482	0.1102	-0.10412	0.1102	-0.07931	0.1102	-0.09724	0.1102	-0.04964	0.1102	-0.02781
0.1112	-0.49276	0.1112	-0.10319	0.1112	-0.07865	0.1112	-0.09631	0.1112	-0.04898	0.1112	-0.02735
0.1122	-0.49055	0.1122	-0.10223	0.1122	-0.07799	0.1122	-0.09512	0.1122	-0.04823	0.1122	-0.02684
0.1132	-0.48834	0.1132	-0.10132	0.1132	-0.07726	0.1132	-0.09394	0.1132	-0.0474	0.1132	-0.02628
0.1142	-0.48627	0.1142	-0.10043	0.1142	-0.07675	0.1142	-0.09294	0.1142	-0.04671	0.1142	-0.02584
0.1152	-0.48406	0.1152	-0.10138	0.1152	-0.07601	0.1152	-0.09168	0.1152	-0.04892	0.1152	-0.02528
0.1162	-0.48185	0.1162	-0.09773	0.1162	-0.07535	0.1162	-0.0905	0.1162	-0.04707	0.1162	-0.02474
0.1172	-0.48052	0.1172	-0.09584	0.1172	-0.07469	0.1172	-0.09448	0.1172	-0.04403	0.1172	-0.02426
0.1182	-0.47684	0.1182	-0.09488	0.1182	-0.07404	0.1182	-0.08925	0.1182	-0.0429	0.1182	-0.0237
0.1192	-0.46932	0.1192	-0.09417	0.1192	-0.07338	0.1192	-0.08731	0.1192	-0.04219	0.1192	-0.02328
0.1202	-0.46696	0.1202	-0.0934	0.1202	-0.07374	0.1202	-0.08592	0.1202	-0.04146	0.1202	-0.02504
0.1212	-0.4649	0.1212	-0.0926	0.1212	-0.07177	0.1212	-0.08468	0.1212	-0.04069	0.1212	-0.02289
0.1222	-0.46298	0.1222	-0.09183	0.1222	-0.06999	0.1222	-0.08371	0.1222	-0.04005	0.1222	-0.02214
0.1232	-0.46107	0.1232	-0.09097	0.1232	-0.06949	0.1232	-0.08253	0.1232	-0.03926	0.1232	-0.02151
0.1242	-0.45886	0.1242	-0.09015	0.1242	-0.06901	0.1242	-0.08153	0.1242	-0.03854	0.1242	-0.02101
0.1252	-0.45694	0.1252	-0.08934	0.1252	-0.06853	0.1252	-0.08041	0.1252	-0.03787	0.1252	-0.02051
0.1262	-0.45473	0.1262	-0.08843	0.1262	-0.06795	0.1262	-0.07923	0.1262	-0.03707	0.1262	-0.01998
0.1272	-0.45281	0.1272	-0.08763	0.1272	-0.06744	0.1272	-0.07833	0.1272	-0.03645	0.1272	-0.01955
0.1282	-0.4506	0.1282	-0.08673	0.1282	-0.06685	0.1282	-0.07712	0.1282	-0.03567	0.1282	-0.01903
0.1292	-0.44824	0.1292	-0.08579	0.1292	-0.06623	0.1292	-0.0759	0.1292	-0.03485	0.1292	-0.01849
0.1302	-0.44633	0.1302	-0.0849	0.1302	-0.06566	0.1302	-0.075	0.1302	-0.03423	0.1302	-0.01804
0.1312	-0.44412	0.1312	-0.08391	0.1312	-0.06504	0.1312	-0.07371	0.1312	-0.03339	0.1312	-0.01748
0.1322	-0.44191	0.1322	-0.08305	0.1322	-0.06441	0.1322	-0.07264	0.1322	-0.03267	0.1322	-0.017
0.1332	-0.43969	0.1332	-0.08218	0.1332	-0.06385	0.1332	-0.07158	0.1332	-0.03194	0.1332	-0.01652
0.1342	-0.43734	0.1342	-0.08122	0.1342	-0.06318	0.1342	-0.0704	0.1342	-0.03114	0.1342	-0.01596
0.1352	-0.43527	0.1352	-0.08037	0.1352	-0.06261	0.1352	-0.06937	0.1352	-0.03042	0.1352	-0.01549
0.1362	-0.43306	0.1362	-0.07942	0.1362	-0.06197	0.1362	-0.06814	0.1362	-0.02968	0.1362	-0.01496
0.1372	-0.4307	0.1372	-0.07851	0.1372	-0.06129	0.1372	-0.06695	0.1372	-0.02886	0.1372	-0.01442
0.1382	-0.42849	0.1382	-0.07762	0.1382	-0.06069	0.1382	-0.06593	0.1382	-0.02821	0.1382	-0.01394
0.1392	-0.42613	0.1392	-0.0767	0.1392	-0.06003	0.1392	-0.06472	0.1392	-0.02735	0.1392	-0.01339
0.1402	-0.42378	0.1402	-0.07579	0.1402	-0.05934	0.1402	-0.06357	0.1402	-0.02661	0.1402	-0.01289
0.1412	-0.42156	0.1412	-0.07488	0.1412	-0.05868	0.1412	-0.0625	0.1412	-0.0259	0.1412	-0.01238
0.1422	-0.41921	0.1422	-0.07388	0.1422	-0.05799	0.1422	-0.06124	0.1422	-0.02506	0.1422	-0.01181
0.1432	-0.41699	0.1432	-0.07305	0.1432	-0.0574	0.1432	-0.06017	0.1432	-0.02438	0.1432	-0.01132
0.1442	-0.41464	0.1442	-0.07209	0.1442	-0.05676	0.1442	-0.05897	0.1442	-0.02357	0.1442	-0.01079
0.1452	-0.41213	0.1452	-0.07113	0.1452	-0.05604	0.1452	-0.05775	0.1452	-0.02275	0.1452	-0.01024
0.1462	-0.40992	0.1462	-0.07025	0.1462	-0.05548	0.1462	-0.05673	0.1462	-0.02209	0.1462	-0.00975
0.1472	-0.40741	0.1472	-0.06927	0.1472	-0.05479	0.1472	-0.05545	0.1472	-0.02129	0.1472	-0.00918
0.1482	-0.40535	0.1482	-0.06831	0.1482	-0.05412	0.1482	-0.05433	0.1482	-0.02051	0.1482	-0.00861
0.1492	-0.40314	0.1492	-0.06739	0.1492	-0.05352	0.1492	-0.0532	0.1492	-0.01975	0.1492	-0.00812
0.1502	-0.40063	0.1502	-0.06637	0.1502	-0.05284	0.1502	-0.05188	0.1502	-0.01887	0.1502	-0.00756
0.1512	-0.39842	0.1512	-0.06545	0.1512	-0.05221	0.1512	-0.05082	0.1512	-0.01818	0.1512	-0.00704
0.1522	-0.39592	0.1522	-0.0645	0.1522	-0.05152	0.1522	-0.04966	0.1522	-0.01738	0.1522	-0.00648
0.1532	-0.39341	0.1532	-0.0635	0.1532	-0.05083	0.1532	-0.04835	0.1532	-0.01654	0.1532	-0.00591
0.1542	-0.3912	0.1542	-0.0623	0.1542	-0.05021	0.1542	-0.04734	0.1542	-0.01582	0.1542	-0.00541
0.1552	-0.38869	0.1552	-0.05922	0.1552	-0.0495	0.1552	-0.04602	0.1552	-0.01353	0.1552	-0.0048
0.1562	-0.38324	0.1562	-0.06143	0.1562	-0.04886	0.1562	-0.04481	0.1562	-0.00962	0.1562	-0.00426
0.1572	-0.38855	0.1572	-0.0607	0.1572	-0.04818	0.1572	-0.04359	0.1572	-0.01266	0.1572	-0.0037
0.1582	-0.38663	0.1582	-0.05947	0.1582	-0.04747	0.1582	-0.03517	0.1582	-0.01236	0.1582	-0.00196
0.1592	-0.38368	0.1592	-0.05826	0.1592	-0.04686	0.1592	-0.03913	0.1592	-0.01174	0.1592	8.51665e-05
0.1602	-0.38059	0.1602	-0.05701	0.1602	-0.04425	0.1602	-0.0388	0.1602	-0.01081	0.1602	-0.000625091
0.1612	-0.37749	0.1612	-0.05579	0.1612	-0.04524	0.1612	-0.03748	0.1612	-0.00984	0.1612	-0.000263042
0.1622	-0.37469	0.1622	-0.05467	0.1622	-0.04536	0.1622	-0.03632	0.1622	-0.00903	0.1622	0.000200284
0.1632	-0.37174	0.1632	-0.05344	0.1632	-0.04449	0.1632	-0.03486	0.1632	-0.00805	0.1632	0.000793081
0.1642	-0.36879	0.1642	-0.05235	0.1642	-0.04364	0.1642	-0.03346	0.1642	-0.00717	0.1642	0.00141
0.1652	-0.36599	0.1652	-0.05126	0.1652	-0.04285	0.1652	-0.03216	0.1652	-0.0063	0.1652	0.002
0.1662	-0.36305	0.1662	-0.05008	0.1662	-0.04195	0.1662	-0.03066	0.1662	-0.00531	0.1662	0.0027
0.1672	-0.36039	0.1672	-0.04903	0.1672	-0.04119	0.1672	-0.02945	0.1672	-0.00446	0.1672	0.00328
0.1682	-0.35745	0.1682	-0.04784	0.1682	-0.04039	0.1682	-0.02796	0.1682	-0.00348	0.1682	0.00397
0.1692	-0.3545	0.1692	-0.04669	0.1692	-0.03956	0.1692	-0.02652	0.1692	-0.0025	0.1692	0.00465
0.1702	-0.3517	0.1702	-0.04561	0.1702	-0.03883	0.1702	-0.02525	0.1702	-0.00161	0.1702	0.00526
0.1712	-0.3486	0.1712	-0.04446	0.1712	-0.03798	0.1712	-0.02367	0.1712	-0.000502768	0.1712	0.00596
0.1722	-0.34565	0.1722	-0.04335	0.1722	-0.0372	0.1722	-0.02226	0.1722	0.0004133	0.1722	0.00663
0.1732	-0.34285	0.1732	-0.04222	0.1732	-0.03644	0.1732	-0.02086	0.1732	0.00134	0.1732	0.0073
0.1742	-0.33961	0.1742	-0.04101	0.1742	-0.0356	0.1742	-0.01924	0.1742	0.00236	0.1742	0.00805
0.1752	-0.33696	0.1752	-0.03993	0.1752	-0.03486	0.1752	-0.01791	0.1752	0.00324	0.1752	0.00871
0.1762	-0.33386	0.1762	-0.03875	0.1762	-0.03404	0.1762	-0.01629	0.1762	0.00426	0.1762	0.00942
0.1772	-0.33077	0.1772	-0.03755	0.1772	-0.03321	0.1772	-0.0147	0.1772	0.00534	0.1772	0.01017
0.1782	-0.32782	0.1782	-0.03647	0.1782	-0.03244	0.1782	-0.01338	0.1782	0.0062	0.1782	0.01085
0.1792	-0.32472	0.1792	-0.03526	0.1792	-0.03155	0.1792	-0.01171	0.1792	0.00733	0.1792	0.01164
0.1802	-0.32163	0.1802	-0.03406	0.1802	-0.03074	0.1802	-0.01006	0.1802	0.00835	0.1802	0.01239
0.1812	-0.31853	0.1812	-0.03291	0.1812	-0.02991	0.1812	-0.00849	0.1812	0.00938	0.1812	0.01311
0.1822	-0.31529	0.1822	-0.03166	0.1822	-0.02904	0.1822	-0.00669	0.1822	0.01049	0.1822	0.01393
0.1832	-0.31219	0.1832	-0.0305	0.1832	-0.02823	0.1832	-0.00515	0.1832	0.01151	0.1832	0.01468
0.1842	-0.30895	0.1842	-0.02931	0.1842	-0.02738	0.1842	-0.00346	0.1842	0.01264	0.1842	0.01547
0.1852	-0.30571	0.1852	-0.02803	0.1852	-0.02649	0.1852	-0.00149	0.1852	0.01382	0.1852	0.01631
0.1862	-0.30246	0.1862	-0.02684	0.1862	-0.02567	0.1862	0.000170247	0.1862	0.01482	0.1862	0.01708
0.1872	-0.29907	0.1872	-0.02552	0.1872	-0.02474	0.1872	0.00205	0.1872	0.01605	0.1872	0.01799
0.1882	-0.29568	0.1882	-0.02428	0.1882	-0.02385	0.1882	0.00379	0.1882	0.01726	0.1882	0.01881
0.1892	-0.29244	0.1892	-0.02303	0.1892	-0.02295	0.1892	0.00557	0.1892	0.01836	0.1892	0.01962
0.1902	-0.2889	0.1902	-0.0217	0.1902	-0.02198	0.1902	0.00755	0.1902	0.01964	0.1902	0.02057
0.1912	-0.28551	0.1912	-0.02043	0.1912	-0.02112	0.1912	0.00934	0.1912	0.02075	0.1912	0.02141
0.1922	-0.28198	0.1922	-0.01912	0.1922	-0.02018	0.1922	0.01129	0.1922	0.02199	0.1922	0.02233
0.1932	-0.27844	0.1932	-0.01775	0.1932	-0.01918	0.1932	0.01343	0.1932	0.02336	0.1932	0.02328
0.1942	-0.2749	0.1942	-0.01646	0.1942	-0.01828	0.1942	0.01526	0.1942	0.02455	0.1942	0.02415
0.1952	-0.2777	0.1952	-0.01504	0.1952	-0.01728	0.1952	0.01739	0.1952	0.02587	0.1952	0.02515
0.1962	-0.2724	0.1962	-0.01457	0.1962	-0.0163	0.1962	0.01949	0.1962	0.02722	0.1962	0.02608
0.1972	-0.26385	0.1972	-0.01819	0.1972	-0.01535	0.1972	0.02156	0.1972	0.02851	0.1972	0.02706
0.1982	-0.25913	0.1982	-0.01313	0.1982	-0.01429	0.1982	0.01321	0.1982	0.02371	0.1982	0.02804
0.1992	-0.2553	0.1992	-0.01089	0.1992	-0.0133	0.1992	0.01966	0.1992	0.02546	0.1992	0.02892
0.2002	-0.25146	0.2002	-0.00922	0.2002	-0.01223	0.2002	0.02465	0.2002	0.03013	0.2002	0.02997
0.2012	-0.24763	0.2012	-0.00775	0.2012	-0.01433	0.2012	0.02773	0.2012	0.03253	0.2012	0.02895
0.2022	-0.24409	0.2022	-0.00638	0.2022	-0.01311	0.2022	0.0302	0.2022	0.03412	0.2022	0.02804
0.2032	-0.24026	0.2032	-0.00495	0.2032	-0.01046	0.2032	0.03266	0.2032	0.03579	0.2032	0.03065
0.2042	-0.23643	0.2042	-0.00354	0.2042	-0.0091	0.2042	0.03499	0.2042	0.03728	0.2042	0.03218
0.2052	-0.23245	0.2052	-0.00206	0.2052	-0.00796	0.2052	0.03725	0.2052	0.03878	0.2052	0.03341
0.2062	-0.22832	0.2062	-0.000504454	0.2062	-0.00683	0.2062	0.03989	0.2062	0.04036	0.2062	0.03462
0.2072	-0.22464	0.2072	0.000935142	0.2072	-0.00579	0.2072	0.04216	0.2072	0.04167	0.2072	0.0357
0.2082	-0.22051	0.2082	0.00243	0.2082	-0.00468	0.2082	0.04468	0.2082	0.04323	0.2082	0.03686
0.2092	-0.21638	0.2092	0.00401	0.2092	-0.00353	0.2092	0.04733	0.2092	0.04487	0.2092	0.03801
0.2102	-0.2124	0.2102	0.00548	0.2102	-0.00246	0.2102	0.0497	0.2102	0.04635	0.2102	0.0391
0.2112	-0.20813	0.2112	0.00709	0.2112	-0.00122	0.2112	0.05252	0.2112	0.04807	0.2112	0.04029
0.2122	-0.20385	0.2122	0.00872	0.2122	-2.12953e-05	0.2122	0.05522	0.2122	0.04971	0.2122	0.04148
0.2132	-0.19958	0.2132	0.01034	0.2132	0.00111	0.2132	0.05772	0.2132	0.05136	0.2132	0.04263
0.2142	-0.19516	0.2142	0.01204	0.2142	0.00237	0.2142	0.06051	0.2142	0.05311	0.2142	0.04386
0.2152	-0.19103	0.2152	0.01366	0.2152	0.00352	0.2152	0.06325	0.2152	0.05477	0.2152	0.04503
0.2162	-0.18646	0.2162	0.0154	0.2162	0.00474	0.2162	0.06618	0.2162	0.05657	0.2162	0.04629
0.2172	-0.18174	0.2172	0.01713	0.2172	0.00606	0.2172	0.06919	0.2172	0.0584	0.2172	0.04753
0.2182	-0.17732	0.2182	0.01883	0.2182	0.00726	0.2182	0.07203	0.2182	0.06009	0.2182	0.04877
0.2192	-0.17275	0.2192	0.02064	0.2192	0.00858	0.2192	0.07519	0.2192	0.062	0.2192	0.0501
0.2202	-0.16818	0.2202	0.02241	0.2202	0.00989	0.2202	0.07828	0.2202	0.06384	0.2202	0.05136
0.2212	-0.16347	0.2212	0.02424	0.2212	0.01118	0.2212	0.08135	0.2212	0.06571	0.2212	0.05268
0.2222	-0.15846	0.2222	0.02614	0.2222	0.01256	0.2222	0.08473	0.2222	0.06771	0.2222	0.05406
0.2232	-0.15374	0.2232	0.02796	0.2232	0.01386	0.2232	0.08785	0.2232	0.06953	0.2232	0.05536
0.2242	-0.14858	0.2242	0.02992	0.2242	0.01526	0.2242	0.09124	0.2242	0.07158	0.2242	0.05681
0.2252	-0.14358	0.2252	0.03188	0.2252	0.01671	0.2252	0.09475	0.2252	0.07366	0.2252	0.05825
0.2262	-0.13857	0.2262	0.03377	0.2262	0.01808	0.2262	0.09796	0.2262	0.07559	0.2262	0.05958
0.2272	-0.13332	0.2272	0.0358	0.2272	0.01957	0.2272	0.10163	0.2272	0.07776	0.2272	0.06107
0.2282	-0.12794	0.2282	0.03783	0.2282	0.02101	0.2282	0.10523	0.2282	0.07989	0.2282	0.06248
0.2292	-0.12268	0.2292	0.03984	0.2292	0.02249	0.2292	0.10877	0.2292	0.0821	0.2292	0.06391
0.2302	-0.11693	0.2302	0.04184	0.2302	0.02402	0.2302	0.1127	0.2302	0.08436	0.2302	0.06542
0.2312	-0.11149	0.2312	0.04388	0.2312	0.02549	0.2312	0.11646	0.2312	0.08646	0.2312	0.06684
0.2322	-0.10586	0.2322	0.04604	0.2322	0.02707	0.2322	0.12022	0.2322	0.08871	0.2322	0.06833
0.2332	-0.10007	0.2332	0.04823	0.2332	0.02857	0.2332	0.12427	0.2332	0.09104	0.2332	0.06988
0.2342	-0.08312	0.2342	0.05038	0.2342	0.03006	0.2342	0.12799	0.2342	0.09327	0.2342	0.07132
0.2352	-0.0788	0.2352	0.05268	0.2352	0.03168	0.2352	0.13214	0.2352	0.10356	0.2352	0.07286
0.2362	-0.07641	0.2362	0.06243	0.2362	0.03331	0.2362	0.13609	0.2362	0.10696	0.2362	0.0744
0.2372	-0.07116	0.2372	0.06285	0.2372	0.03493	0.2372	0.1403	0.2372	0.1057	0.2372	0.07594
0.2382	-0.06505	0.2382	0.0638	0.2382	0.03665	0.2382	0.16111	0.2382	0.10728	0.2382	0.07865
0.2392	-0.05847	0.2392	0.06578	0.2392	0.03831	0.2392	0.15934	0.2392	0.10938	0.2392	0.08568
0.2402	-0.05165	0.2402	0.06822	0.2402	0.04102	0.2402	0.16081	0.2402	0.11181	0.2402	0.08575
0.2412	-0.04479	0.2412	0.07079	0.2412	0.0496	0.2412	0.1645	0.2412	0.11444	0.2412	0.0867
0.2422	-0.03803	0.2422	0.0733	0.2422	0.04821	0.2422	0.16863	0.2422	0.11697	0.2422	0.08802
0.2432	-0.03091	0.2432	0.07606	0.2432	0.04935	0.2432	0.17334	0.2432	0.11982	0.2432	0.08963
0.2442	-0.02395	0.2442	0.07871	0.2442	0.05093	0.2442	0.17806	0.2442	0.12256	0.2442	0.09124
0.2452	-0.01676	0.2452	0.08153	0.2452	0.0527	0.2452	0.18278	0.2452	0.1253	0.2452	0.093
0.2462	-0.0093	0.2462	0.08431	0.2462	0.05457	0.2462	0.18779	0.2462	0.12825	0.2462	0.09476
0.2472	-0.00192	0.2472	0.0871	0.2472	0.0565	0.2472	0.19265	0.2472	0.13099	0.2472	0.09644
0.2482	0.00569	0.2482	0.09003	0.2482	0.05842	0.2482	0.19766	0.2482	0.13394	0.2482	0.09827
0.2492	0.01352	0.2492	0.09289	0.2492	0.06041	0.2492	0.20282	0.2492	0.13689	0.2492	0.10011
0.2502	0.02128	0.2502	0.0958	0.2502	0.06238	0.2502	0.20783	0.2502	0.13984	0.2502	0.10186
0.2512	0.02938	0.2512	0.09886	0.2512	0.06442	0.2512	0.21329	0.2512	0.1429	0.2512	0.10369
0.2522	0.03762	0.2522	0.10187	0.2522	0.06643	0.2522	0.21859	0.2522	0.14595	0.2522	0.10552
0.2532	0.04611	0.2532	0.10494	0.2532	0.06845	0.2532	0.22405	0.2532	0.14901	0.2532	0.10736
0.2542	0.05494	0.2542	0.10812	0.2542	0.07059	0.2542	0.2298	0.2542	0.15227	0.2542	0.10933
0.2552	0.06344	0.2552	0.11118	0.2552	0.07263	0.2552	0.23525	0.2552	0.15533	0.2552	0.11109
0.2562	0.07257	0.2562	0.11455	0.2562	0.07477	0.2562	0.24115	0.2562	0.1587	0.2562	0.11307
0.2572	0.08166	0.2572	0.11781	0.2572	0.07704	0.2572	0.24719	0.2572	0.16197	0.2572	0.11512
0.2582	0.09067	0.2582	0.12108	0.2582	0.07909	0.2582	0.25294	0.2582	0.16534	0.2582	0.11695
0.2592	0.10004	0.2592	0.12466	0.2592	0.08143	0.2592	0.25913	0.2592	0.16882	0.2592	0.119
0.2602	0.10939	0.2602	0.12814	0.2602	0.08363	0.2602	0.26532	0.2602	0.17219	0.2602	0.12098
0.2612	0.11875	0.2612	0.13173	0.2612	0.08597	0.2612	0.27166	0.2612	0.17577	0.2612	0.12295
0.2622	0.12747	0.2622	0.13531	0.2622	0.08832	0.2622	0.27829	0.2622	0.17946	0.2622	0.12508
0.2632	0.13685	0.2632	0.139	0.2632	0.09073	0.2632	0.28507	0.2632	0.18305	0.2632	0.12713
0.2642	0.14671	0.2642	0.14279	0.2642	0.09315	0.2642	0.29185	0.2642	0.18684	0.2642	0.12925
0.2652	0.15698	0.2652	0.14669	0.2652	0.09571	0.2652	0.29893	0.2652	0.19063	0.2652	0.13145
0.2662	0.16715	0.2662	0.15059	0.2662	0.0982	0.2662	0.30615	0.2662	0.19453	0.2662	0.13364
0.2672	0.17776	0.2672	0.15459	0.2672	0.10084	0.2672	0.31381	0.2672	0.19864	0.2672	0.13606
0.2682	0.18852	0.2682	0.1587	0.2682	0.10355	0.2682	0.32163	0.2682	0.20275	0.2682	0.1384
0.2692	0.19958	0.2692	0.16302	0.2692	0.10633	0.2692	0.32988	0.2692	0.20686	0.2692	0.14089
0.2702	0.21122	0.2702	0.16745	0.2702	0.10926	0.2702	0.33858	0.2702	0.2115	0.2702	0.14346
0.2712	0.22316	0.2712	0.17177	0.2712	0.11226	0.2712	0.34742	0.2712	0.21603	0.2712	0.14602
0.2722	0.23569	0.2722	0.17641	0.2722	0.11548	0.2722	0.357	0.2722	0.22109	0.2722	0.14888
0.2732	0.24852	0.2732	0.18104	0.2732	0.11878	0.2732	0.36688	0.2732	0.22625	0.2732	0.15181
0.2742	0.26134	0.2742	0.18578	0.2742	0.12215	0.2742	0.37705	0.2742	0.23163	0.2742	0.15473
0.2752	0.27284	0.2752	0.19063	0.2752	0.12581	0.2752	0.3881	0.2752	0.22815	0.2752	0.15796
0.2762	0.27166	0.2762	0.18726	0.2762	0.12954	0.2762	0.3996	0.2762	0.23194	0.2762	0.16125
0.2772	0.29008	0.2772	0.19379	0.2772	0.13343	0.2772	0.41154	0.2772	0.24111	0.2772	0.16469
0.2782	0.30615	0.2782	0.20012	0.2782	0.1376	0.2782	0.42319	0.2782	0.2487	0.2782	0.16828
0.2792	0.32177	0.2792	0.20581	0.2792	0.14185	0.2792	0.41817	0.2792	0.25565	0.2792	0.17209
0.2802	0.33784	0.2802	0.2116	0.2802	0.14631	0.2802	0.43645	0.2802	0.26282	0.2802	0.17604
0.2812	0.35435	0.2812	0.2175	0.2812	0.151	0.2812	0.45163	0.2812	0.27019	0.2812	0.17604
0.2822	0.37101	0.2822	0.22351	0.2822	0.15591	0.2822	0.46578	0.2822	0.27747	0.2822	0.17714
0.2832	0.3884	0.2832	0.22973	0.2832	0.16111	0.2832	0.48008	0.2832	0.28516	0.2832	0.18249
0.2842	0.40609	0.2842	0.23605	0.2842	0.16015	0.2842	0.49423	0.2842	0.29296	0.2842	0.18725
0.2852	0.42451	0.2852	0.24258	0.2852	0.16425	0.2852	0.50868	0.2852	0.30086	0.2852	0.19216
0.2862	0.44338	0.2862	0.24954	0.2862	0.17099	0.2862	0.52342	0.2862	0.30918	0.2862	0.19728
0.2872	0.46254	0.2872	0.25628	0.2872	0.17736	0.2872	0.53816	0.2872	0.3174	0.2872	0.20241
0.2882	0.48244	0.2882	0.26345	0.2882	0.18395	0.2882	0.55363	0.2882	0.32615	0.2882	0.2079
0.2892	0.50263	0.2892	0.27062	0.2892	0.19091	0.2892	0.56955	0.2892	0.33521	0.2892	0.21369
0.2902	0.52298	0.2902	0.27789	0.2902	0.19794	0.2902	0.58577	0.2902	0.34428	0.2902	0.21962
0.2912	0.5442	0.2912	0.28547	0.2912	0.20541	0.2912	0.60242	0.2912	0.35366	0.2912	0.22591
0.2922	0.56557	0.2922	0.29317	0.2922	0.21281	0.2922	0.61908	0.2922	0.36324	0.2922	0.23243
0.2932	0.58754	0.2932	0.30086	0.2932	0.22006	0.2932	0.63647	0.2932	0.37305	0.2932	0.23917
0.2942	0.60994	0.2942	0.30887	0.2942	0.22679	0.2942	0.65431	0.2942	0.38316	0.2942	0.24605
0.2952	0.6322	0.2952	0.31677	0.2952	0.23265	0.2952	0.67214	0.2952	0.39338	0.2952	0.25294
0.2962	0.6549	0.2962	0.32489	0.2962	0.23778	0.2962	0.69101	0.2962	0.40413	0.2962	0.25997
0.2972	0.6773	0.2972	0.33332	0.2972	0.24217	0.2972	0.71003	0.2972	0.41499	0.2972	0.267
0.2982	0.69941	0.2982	0.34154	0.2982	0.24576	0.2982	0.72904	0.2982	0.42584	0.2982	0.27395
0.2992	0.72123	0.2992	0.34997	0.2992	0.24898	0.2992	0.74879	0.2992	0.43701	0.2992	0.28084
0.3002	0.74201	0.3002	0.3585	0.3002	0.25133	0.3002	0.76854	0.3002	0.44818	0.3002	0.28735
0.3012	0.76206	0.3012	0.36693	0.3012	0.25323	0.3012	0.78859	0.3012	0.45946	0.3012	0.29329
0.3022	0.78137	0.3022	0.37547	0.3022	0.25455	0.3022	0.80908	0.3022	0.47084	0.3022	0.29834
0.3032	0.79935	0.3032	0.38411	0.3032	0.25535	0.3032	0.82883	0.3032	0.4818	0.3032	0.30229
0.3042	0.81645	0.3042	0.39275	0.3042	0.25616	0.3042	0.84858	0.3042	0.49276	0.3042	0.30515
0.3052	0.83222	0.3052	0.4015	0.3052	0.25696	0.3052	0.8676	0.3052	0.50329	0.3052	0.30691
0.3062	0.84622	0.3062	0.41024	0.3062	0.25777	0.3062	0.88514	0.3062	0.51299	0.3062	0.30749
0.3072	0.85905	0.3072	0.41931	0.3072	0.25858	0.3072	0.90165	0.3072	0.52216	0.3072	0.30735
0.3082	0.8701	0.3082	0.42826	0.3082	0.25916	0.3082	0.91594	0.3082	0.53027	0.3082	0.30647
0.3092	0.87954	0.3092	0.43701	0.3092	0.25916	0.3092	0.92847	0.3092	0.53712	0.3092	0.305
0.3102	0.8872	0.3102	0.44597	0.3102	0.25858	0.3102	0.9385	0.3102	0.54281	0.3102	0.30288
0.3112	0.89295	0.3112	0.45482	0.3112	0.25726	0.3112	0.94542	0.3112	0.54713	0.3112	0.29995
0.3122	0.89708	0.3122	0.46367	0.3122	0.25535	0.3122	0.9497	0.3122	0.55008	0.3122	0.29651
0.3132	0.90002	0.3132	0.47242	0.3132	0.25345	0.3132	0.95132	0.3132	0.55166	0.3132	0.2927
0.3142	0.90268	0.3142	0.48159	0.3142	0.25228	0.3142	0.95147	0.3142	0.55272	0.3142	0.28933
0.3152	0.90312	0.3152	0.49771	0.3152	0.25103	0.3152	0.94793	0.3152	0.568	0.3152	0.28567
0.3162	0.90194	0.3162	0.50677	0.3162	0.25023	0.3162	0.94174	0.3162	0.56473	0.3162	0.28237
0.3172	0.91771	0.3172	0.51489	0.3172	0.24979	0.3172	0.93407	0.3172	0.5602	0.3172	0.27959
0.3182	0.92051	0.3182	0.52311	0.3182	0.24971	0.3182	0.92538	0.3182	0.55651	0.3182	0.2771
0.3192	0.9155	0.3192	0.53112	0.3192	0.24971	0.3192	0.91535	0.3192	0.5523	0.3192	0.27491
0.3202	0.91093	0.3202	0.5387	0.3202	0.24993	0.3202	0.93334	0.3202	0.54819	0.3202	0.28186
0.3212	0.90518	0.3212	0.54566	0.3212	0.25037	0.3212	0.92184	0.3212	0.54387	0.3212	0.28413
0.3222	0.89826	0.3222	0.5523	0.3222	0.25081	0.3222	0.90887	0.3222	0.53944	0.3222	0.28186
0.3232	0.89133	0.3232	0.5582	0.3232	0.25301	0.3232	0.89752	0.3232	0.53523	0.3232	0.28047
0.3242	0.88455	0.3242	0.56357	0.3242	0.26971	0.3242	0.88602	0.3242	0.53059	0.3242	0.27952
0.3252	0.8785	0.3252	0.56831	0.3252	0.26875	0.3252	0.87438	0.3252	0.52595	0.3252	0.27879
0.3262	0.87379	0.3262	0.57221	0.3262	0.26912	0.3262	0.86303	0.3262	0.5211	0.3262	0.27842
0.3272	0.86951	0.3272	0.57537	0.3272	0.26978	0.3272	0.85138	0.3272	0.51594	0.3272	0.27813
0.3282	0.86642	0.3282	0.5778	0.3282	0.27073	0.3282	0.84033	0.3282	0.51078	0.3282	0.27813
0.3292	0.86406	0.3292	0.57959	0.3292	0.27176	0.3292	0.82971	0.3292	0.50519	0.3292	0.27835
0.3302	0.86214	0.3302	0.58043	0.3302	0.27264	0.3302	0.81954	0.3302	0.4994	0.3302	0.27871
0.3312	0.86111	0.3312	0.58085	0.3312	0.27359	0.3312	0.81041	0.3312	0.49349	0.3312	0.27923
0.3322	0.86052	0.3322	0.58033	0.3322	0.27461	0.3322	0.8023	0.3322	0.48812	0.3322	0.27989
0.3332	0.86037	0.3332	0.57938	0.3332	0.27549	0.3332	0.79552	0.3332	0.48348	0.3332	0.28062
0.3342	0.86082	0.3342	0.5778	0.3342	0.27659	0.3342	0.79021	0.3342	0.48022	0.3342	0.2815
0.3352	0.86126	0.3352	0.57548	0.3352	0.27754	0.3352	0.78608	0.3352	0.47811	0.3352	0.28237
0.3362	0.862	0.3362	0.57327	0.3362	0.27849	0.3362	0.78314	0.3362	0.47748	0.3362	0.28333
0.3372	0.86317	0.3372	0.57095	0.3372	0.27952	0.3372	0.78122	0.3372	0.47769	0.3372	0.28443
0.3382	0.86421	0.3382	0.56853	0.3382	0.28047	0.3382	0.77989	0.3382	0.47843	0.3382	0.28545
0.3392	0.86583	0.3392	0.56621	0.3392	0.2815	0.3392	0.7796	0.3392	0.4798	0.3392	0.2867
0.3402	0.8673	0.3402	0.56389	0.3402	0.28252	0.3402	0.77975	0.3402	0.48138	0.3402	0.28787
0.3412	0.86907	0.3412	0.56199	0.3412	0.28355	0.3412	0.78034	0.3412	0.48317	0.3412	0.28911
0.3422	0.87113	0.3422	0.56031	0.3422	0.28465	0.3422	0.78137	0.3422	0.48538	0.3422	0.29043
0.3432	0.87305	0.3432	0.55883	0.3432	0.28567	0.3432	0.78284	0.3432	0.48749	0.3432	0.29175
0.3442	0.87526	0.3442	0.55767	0.3442	0.28684	0.3442	0.78461	0.3442	0.48991	0.3442	0.29307
0.3452	0.87747	0.3452	0.55662	0.3452	0.28794	0.3452	0.78697	0.3452	0.49244	0.3452	0.29453
0.3462	0.87983	0.3462	0.55577	0.3462	0.28904	0.3462	0.78933	0.3462	0.49497	0.3462	0.29592
0.3472	0.88219	0.3472	0.55535	0.3472	0.29021	0.3472	0.79213	0.3472	0.49782	0.3472	0.29746
0.3482	0.88455	0.3482	0.55483	0.3482	0.29131	0.3482	0.79508	0.3482	0.50056	0.3482	0.299
0.3492	0.88705	0.3492	0.55461	0.3492	0.29248	0.3492	0.79832	0.3492	0.5034	0.3492	0.30054
0.3502	0.89	0.3502	0.55461	0.3502	0.29373	0.3502	0.80186	0.3502	0.50656	0.3502	0.30222
0.3512	0.89251	0.3512	0.55461	0.3512	0.29482	0.3512	0.80539	0.3512	0.50951	0.3512	0.30383
0.3522	0.89531	0.3522	0.55472	0.3522	0.29614	0.3522	0.80952	0.3522	0.51278	0.3522	0.30559
0.3532	0.89811	0.3532	0.55514	0.3532	0.29739	0.3532	0.8135	0.3532	0.50445	0.3532	0.30735
0.3542	0.90076	0.3542	0.55514	0.3542	0.29863	0.3542	0.81763	0.3542	0.49086	0.3542	0.3091
0.3552	0.90386	0.3552	0.54049	0.3552	0.30002	0.3552	0.82205	0.3552	0.49518	0.3552	0.31093
0.3562	0.90666	0.3562	0.53638	0.3562	0.30134	0.3562	0.82647	0.3562	0.49866	0.3562	0.31284
0.3572	0.90459	0.3572	0.53596	0.3572	0.30266	0.3572	0.83089	0.3572	0.50171	0.3572	0.31467
0.3582	0.86745	0.3582	0.53596	0.3582	0.30405	0.3582	0.83591	0.3582	0.50477	0.3582	0.31665
0.3592	0.86568	0.3592	0.53607	0.3592	0.30537	0.3592	0.82854	0.3592	0.50772	0.3592	0.31855
0.3602	0.86715	0.3602	0.53638	0.3602	0.30676	0.3602	0.79935	0.3602	0.51088	0.3602	0.32053
0.3612	0.86863	0.3612	0.53681	0.3612	0.30823	0.3612	0.8048	0.3612	0.51404	0.3612	0.3225
0.3622	0.86995	0.3622	0.53723	0.3622	0.30962	0.3622	0.80952	0.3622	0.5171	0.3622	0.31218
0.3632	0.87143	0.3632	0.53775	0.3632	0.31108	0.3632	0.81424	0.3632	0.52047	0.3632	0.30888
0.3642	0.87276	0.3642	0.53828	0.3642	0.31255	0.3642	0.81866	0.3642	0.52374	0.3642	0.31064
0.3652	0.87423	0.3652	0.53902	0.3652	0.30068	0.3652	0.82308	0.3652	0.52711	0.3652	0.3124
0.3662	0.8757	0.3662	0.53976	0.3662	0.29351	0.3662	0.82795	0.3662	0.53048	0.3662	0.3143
0.3672	0.87703	0.3672	0.54039	0.3672	0.29482	0.3672	0.83252	0.3672	0.53386	0.3672	0.31606
0.3682	0.87836	0.3682	0.54123	0.3682	0.29614	0.3682	0.83738	0.3682	0.53733	0.3682	0.31796
0.3692	0.87983	0.3692	0.54186	0.3692	0.29746	0.3692	0.84239	0.3692	0.54081	0.3692	0.3198
0.3702	0.88101	0.3702	0.54271	0.3702	0.29863	0.3702	0.84726	0.3702	0.54429	0.3702	0.32155
0.3712	0.88234	0.3712	0.54355	0.3712	0.29988	0.3712	0.85256	0.3712	0.54798	0.3712	0.32353
0.3722	0.88352	0.3722	0.54429	0.3722	0.30105	0.3722	0.85772	0.3722	0.55156	0.3722	0.32543
0.3732	0.88455	0.3732	0.54513	0.3732	0.30222	0.3732	0.86303	0.3732	0.55525	0.3732	0.32734
0.3742	0.88573	0.3742	0.54587	0.3742	0.30347	0.3742	0.86863	0.3742	0.55904	0.3742	0.32932
0.3752	0.88646	0.3752	0.54661	0.3752	0.30456	0.3752	0.87408	0.3752	0.56262	0.3752	0.33122
0.3762	0.88735	0.3762	0.54724	0.3762	0.30581	0.3762	0.87968	0.3762	0.56642	0.3762	0.3332
0.3772	0.88838	0.3772	0.54819	0.3772	0.30698	0.3772	0.88543	0.3772	0.57021	0.3772	0.33525
0.3782	0.88897	0.3782	0.54882	0.3782	0.30815	0.3782	0.89103	0.3782	0.574	0.3782	0.33722
0.3792	0.88971	0.3792	0.54956	0.3792	0.3094	0.3792	0.89678	0.3792	0.57801	0.3792	0.33927
0.3802	0.8903	0.3802	0.55019	0.3802	0.31057	0.3802	0.90268	0.3802	0.5818	0.3802	0.34125
0.3812	0.89074	0.3812	0.55072	0.3812	0.31174	0.3812	0.90857	0.3812	0.5856	0.3812	0.3433
0.3822	0.89118	0.3822	0.55135	0.3822	0.31299	0.3822	0.91462	0.3822	0.5896	0.3822	0.3455
0.3832	0.89118	0.3832	0.55188	0.3832	0.31416	0.3832	0.92037	0.3832	0.59339	0.3832	0.34748
0.3842	0.89133	0.3842	0.5524	0.3842	0.31533	0.3842	0.9267	0.3842	0.59729	0.3842	0.34953
0.3852	0.89148	0.3852	0.55293	0.3852	0.31657	0.3852	0.93289	0.3852	0.6013	0.3852	0.35158
0.3862	0.89118	0.3862	0.55325	0.3862	0.31767	0.3862	0.93879	0.3862	0.60509	0.3862	0.35355
0.3872	0.89103	0.3872	0.55367	0.3872	0.31884	0.3872	0.94513	0.3872	0.60899	0.3872	0.35568
0.3882	0.89059	0.3882	0.55398	0.3882	0.32002	0.3882	0.95117	0.3882	0.61289	0.3882	0.35766
0.3892	0.89	0.3892	0.5543	0.3892	0.32111	0.3892	0.95722	0.3892	0.61679	0.3892	0.35963
0.3902	0.88956	0.3902	0.55461	0.3902	0.32236	0.3902	0.96355	0.3902	0.62069	0.3902	0.36168
0.3912	0.88853	0.3912	0.55472	0.3912	0.32338	0.3912	0.9696	0.3912	0.62448	0.3912	0.36366
0.3922	0.88764	0.3922	0.55493	0.3922	0.32448	0.3922	0.97594	0.3922	0.62838	0.3922	0.36571
0.3932	0.88676	0.3932	0.55504	0.3932	0.32558	0.3932	0.98213	0.3932	0.63228	0.3932	0.36769
0.3942	0.88543	0.3942	0.55504	0.3942	0.32661	0.3942	0.98787	0.3942	0.63597	0.3942	0.36959
0.3952	0.88455	0.3952	0.56916	0.3952	0.3277	0.3952	0.99407	0.3952	0.63976	0.3952	0.37157
0.3962	0.95825	0.3962	0.59772	0.3962	0.32873	0.3962	1.00026	0.3962	0.66769	0.3962	0.37347
0.3972	1.00468	0.3972	0.60183	0.3972	0.32968	0.3972	1.00615	0.3972	0.7052	0.3972	0.3753
0.3982	1.00542	0.3982	0.60362	0.3982	0.33071	0.3982	1.01234	0.3982	0.71184	0.3982	0.37721
0.3992	1.00483	0.3992	0.60467	0.3992	0.33159	0.3992	1.09503	0.3992	0.7169	0.3992	0.37904
0.4002	1.00453	0.4002	0.60541	0.4002	0.33246	0.4002	1.13557	0.4002	0.72185	0.4002	0.38138
0.4012	1.00424	0.4012	0.60604	0.4012	0.33342	0.4012	1.14427	0.4012	0.7266	0.4012	0.4076
0.4022	1.00379	0.4022	0.60657	0.4022	0.33422	0.4022	1.15178	0.4022	0.73113	0.4022	0.42049
0.4032	1.0035	0.4032	0.60699	0.4032	0.35604	0.4032	1.1596	0.4032	0.73576	0.4032	0.42422
0.4042	1.00291	0.4042	0.60741	0.4042	0.37955	0.4042	1.16697	0.4042	0.74019	0.4042	0.42693
0.4052	1.00247	0.4052	0.60773	0.4052	0.38189	0.4052	1.17434	0.4052	0.74462	0.4052	0.42949
0.4062	1.00173	0.4062	0.60794	0.4062	0.38336	0.4062	1.18171	0.4062	0.74904	0.4062	0.43191
0.4072	1.00099	0.4072	0.60815	0.4072	0.3846	0.4072	1.18878	0.4072	0.75315	0.4072	0.43418
0.4082	1.00011	0.4082	0.60836	0.4082	0.38592	0.4082	1.19586	0.4082	0.75737	0.4082	0.43645
0.4092	0.99937	0.4092	0.60836	0.4092	0.38724	0.4092	1.20293	0.4092	0.76137	0.4092	0.43872
0.4102	0.99805	0.4102	0.60825	0.4102	0.38841	0.4102	1.20971	0.4102	0.76527	0.4102	0.44084
0.4112	0.99687	0.4112	0.60815	0.4112	0.38966	0.4112	1.21634	0.4112	0.76906	0.4112	0.44297
0.4122	0.99554	0.4122	0.60804	0.4122	0.3909	0.4122	1.22268	0.4122	0.77265	0.4122	0.44502
0.4132	0.99392	0.4132	0.60783	0.4132	0.392	0.4132	1.22873	0.4132	0.77602	0.4132	0.447
0.4142	0.99244	0.4142	0.60762	0.4142	0.3931	0.4142	1.23492	0.4142	0.7795	0.4142	0.44897
0.4152	0.99053	0.4152	0.6072	0.4152	0.39405	0.4152	1.24067	0.4152	0.78255	0.4152	0.4508
0.4162	0.98861	0.4162	0.60688	0.4162	0.39508	0.4162	1.24627	0.4162	0.78561	0.4162	0.45271
0.4172	0.98655	0.4172	0.60667	0.4172	0.3961	0.4172	1.25172	0.4172	0.78845	0.4172	0.45447
0.4182	0.98434	0.4182	0.60604	0.4182	0.39698	0.4182	1.25644	0.4182	0.79109	0.4182	0.45615
0.4192	0.98227	0.4192	0.60551	0.4192	0.39786	0.4192	1.2613	0.4192	0.79351	0.4192	0.45776
0.4202	0.97977	0.4202	0.60488	0.4202	0.39866	0.4202	1.26558	0.4202	0.79572	0.4202	0.4593
0.4212	0.97682	0.4212	0.60435	0.4212	0.3994	0.4212	1.26941	0.4212	0.79762	0.4212	0.46076
0.4222	0.97372	0.4222	0.60372	0.4222	0.40013	0.4222	1.27324	0.4222	0.79941	0.4222	0.46208
0.4232	0.97048	0.4232	0.60288	0.4232	0.40071	0.4232	1.27648	0.4232	0.80089	0.4232	0.46333
0.4242	0.96724	0.4242	0.60204	0.4242	0.40137	0.4242	1.27928	0.4242	0.80215	0.4242	0.4645
0.4252	0.9637	0.4252	0.60119	0.4252	0.40203	0.4252	1.28194	0.4252	0.8031	0.4252	0.46567
0.4262	0.95972	0.4262	0.60014	0.4262	0.40262	0.4262	1.28371	0.4262	0.80384	0.4262	0.46662
0.4272	0.95589	0.4272	0.59919	0.4272	0.4032	0.4272	1.28533	0.4272	0.80437	0.4272	0.4675
0.4282	0.95176	0.4282	0.59793	0.4282	0.40372	0.4282	1.28636	0.4282	0.80458	0.4282	0.46831
0.4292	0.94734	0.4292	0.59687	0.4292	0.40423	0.4292	1.28695	0.4292	0.80447	0.4292	0.46896
0.4302	0.94277	0.4302	0.59571	0.4302	0.40482	0.4302	1.28724	0.4302	0.80415	0.4302	0.4697
0.4312	0.93776	0.4312	0.59434	0.4312	0.40518	0.4312	1.2868	0.4312	0.80342	0.4312	0.47014
0.4322	0.93275	0.4322	0.59308	0.4322	0.40562	0.4322	1.28607	0.4322	0.80247	0.4322	0.4705
0.4332	0.92774	0.4332	0.58834	0.4332	0.40599	0.4332	1.28474	0.4332	0.80068	0.4332	0.47094
0.4342	0.92213	0.4342	0.53765	0.4342	0.40621	0.4342	1.28282	0.4342	0.72322	0.4342	0.47109
0.4352	0.91668	0.4352	0.51605	0.4352	0.40643	0.4352	1.28076	0.4352	0.69024	0.4352	0.47124
0.4362	0.91152	0.4362	0.50983	0.4362	0.4065	0.4362	1.27147	0.4362	0.68339	0.4362	0.47116
0.4372	0.81674	0.4372	0.50488	0.4372	0.40635	0.4372	1.12216	0.4372	0.6778	0.4372	0.47102
0.4382	0.73302	0.4382	0.50024	0.4382	0.40606	0.4382	1.08383	0.4382	0.67243	0.4382	0.47087
0.4392	0.72167	0.4392	0.4955	0.4392	0.40547	0.4392	1.07248	0.4392	0.66674	0.4392	0.47043
0.4402	0.71017	0.4402	0.49097	0.4402	0.40467	0.4402	1.0629	0.4402	0.66084	0.4402	0.47006
0.4412	0.69868	0.4412	0.48654	0.4412	0.40364	0.4412	1.05332	0.4412	0.65494	0.4412	0.4634
0.4422	0.68718	0.4422	0.48201	0.4422	0.4024	0.4422	1.04344	0.4422	0.64882	0.4422	0.41038
0.4432	0.67612	0.4432	0.47769	0.4432	0.39954	0.4432	1.03327	0.4432	0.64261	0.4432	0.3991
0.4442	0.66536	0.4442	0.47316	0.4442	0.33708	0.4442	1.02296	0.4442	0.63618	0.4442	0.39478
0.4452	0.65505	0.4452	0.46873	0.4452	0.32229	0.4452	1.01249	0.4452	0.62965	0.4452	0.39105
0.4462	0.64502	0.4462	0.4643	0.4462	0.31694	0.4462	1.00188	0.4462	0.62301	0.4462	0.38746
0.4472	0.63485	0.4472	0.45977	0.4472	0.3113	0.4472	0.99082	0.4472	0.61616	0.4472	0.3838
0.4482	0.62542	0.4482	0.45524	0.4482	0.30559	0.4482	0.98006	0.4482	0.60931	0.4482	0.38021
0.4492	0.61613	0.4492	0.45071	0.4492	0.3001	0.4492	0.96901	0.4492	0.60246	0.4492	0.37648
0.4502	0.60685	0.4502	0.44607	0.4502	0.2946	0.4502	0.95766	0.4502	0.5954	0.4502	0.37267
0.4512	0.598	0.4512	0.44144	0.4512	0.28948	0.4512	0.94631	0.4512	0.58844	0.4512	0.36886
0.4522	0.58916	0.4522	0.4368	0.4522	0.28435	0.4522	0.93481	0.4522	0.58138	0.4522	0.36498
0.4532	0.58046	0.4532	0.43206	0.4532	0.27952	0.4532	0.92317	0.4532	0.574	0.4532	0.36102
0.4542	0.57176	0.4542	0.42742	0.4542	0.27491	0.4542	0.91167	0.4542	0.56694	0.4542	0.35714
0.4552	0.56336	0.4552	0.42268	0.4552	0.27037	0.4552	0.89988	0.4552	0.55967	0.4552	0.35312
0.4562	0.55511	0.4562	0.41794	0.4562	0.26604	0.4562	0.88838	0.4562	0.55251	0.4562	0.34901
0.4572	0.547	0.4572	0.41319	0.4572	0.2618	0.4572	0.87688	0.4572	0.54524	0.4572	0.34499
0.4582	0.53889	0.4582	0.40814	0.4582	0.2577	0.4582	0.86509	0.4582	0.53796	0.4582	0.34074
0.4592	0.53093	0.4592	0.40339	0.4592	0.25374	0.4592	0.85345	0.4592	0.5308	0.4592	0.33664
0.4602	0.52327	0.4602	0.39855	0.4602	0.24979	0.4602	0.8418	0.4602	0.52363	0.4602	0.33246
0.4612	0.51575	0.4612	0.3937	0.4612	0.24591	0.4612	0.8303	0.4612	0.51626	0.4612	0.32829
0.4622	0.50838	0.4622	0.38896	0.4622	0.24217	0.4622	0.81866	0.4622	0.50909	0.4622	0.32412
0.4632	0.50072	0.4632	0.38411	0.4632	0.23844	0.4632	0.80687	0.4632	0.50182	0.4632	0.31987
0.4642	0.4935	0.4642	0.37926	0.4642	0.23485	0.4642	0.79537	0.4642	0.49455	0.4642	0.31562
0.4652	0.48642	0.4652	0.37452	0.4652	0.23133	0.4652	0.78387	0.4652	0.48738	0.4652	0.31137
0.4662	0.47934	0.4662	0.36978	0.4662	0.22775	0.4662	0.77238	0.4662	0.48011	0.4662	0.30713
0.4672	0.47242	0.4672	0.36514	0.4672	0.2243	0.4672	0.76117	0.4672	0.47316	0.4672	0.30295
0.4682	0.46564	0.4682	0.3605	0.4682	0.22093	0.4682	0.74997	0.4682	0.4661	0.4682	0.29871
0.4692	0.45886	0.4692	0.35576	0.4692	0.21764	0.4692	0.73877	0.4692	0.45914	0.4692	0.29446
0.4702	0.45237	0.4702	0.35113	0.4702	0.21449	0.4702	0.72771	0.4702	0.45219	0.4702	0.29028
0.4712	0.44589	0.4712	0.34649	0.4712	0.21134	0.4712	0.71651	0.4712	0.44534	0.4712	0.28604
0.4722	0.43969	0.4722	0.34196	0.4722	0.20819	0.4722	0.7056	0.4722	0.43859	0.4722	0.28186
0.4732	0.43365	0.4732	0.3467	0.4732	0.20526	0.4732	0.69484	0.4732	0.43206	0.4732	0.27776
0.4742	0.42775	0.4742	0.54924	0.4742	0.20226	0.4742	0.68394	0.4742	0.42552	0.4742	0.27366
0.4752	0.44161	0.4752	0.55061	0.4752	0.19941	0.4752	0.67362	0.4752	0.58612	0.4752	0.26963
0.4762	0.87069	0.4762	0.53364	0.4762	0.19655	0.4762	0.66345	0.4762	0.78266	0.4762	0.26561
0.4772	0.84357	0.4772	0.52079	0.4772	0.19377	0.4772	0.66433	0.4772	0.74261	0.4772	0.26172
0.4782	0.79965	0.4782	0.50941	0.4782	0.19113	0.4782	1.23359	0.4782	0.71553	0.4782	0.25792
0.4792	0.7709	0.4792	0.49887	0.4792	0.18849	0.4792	1.22165	0.4792	0.69456	0.4792	0.25418
0.4802	0.74761	0.4802	0.48875	0.4802	0.1863	0.4802	1.16608	0.4802	0.67696	0.4802	0.25074
0.4812	0.72727	0.4812	0.47906	0.4812	0.30061	0.4812	1.12717	0.4812	0.66147	0.4812	0.37918
0.4822	0.70767	0.4822	0.46957	0.4822	0.37333	0.4822	1.09548	0.4822	0.64724	0.4822	0.44883
0.4832	0.68865	0.4832	0.46019	0.4832	0.34587	0.4832	1.0688	0.4832	0.6347	0.4832	0.43147
0.4842	0.67038	0.4842	0.45103	0.4842	0.32961	0.4842	1.04507	0.4842	0.62311	0.4842	0.4188
0.4852	0.65269	0.4852	0.44217	0.4852	0.3176	0.4852	1.02296	0.4852	0.61205	0.4852	0.40833
0.4862	0.63529	0.4862	0.43353	0.4862	0.30757	0.4862	1.00306	0.4862	0.60161	0.4862	0.3991
0.4872	0.61805	0.4872	0.425	0.4872	0.29871	0.4872	0.98419	0.4872	0.59171	0.4872	0.39068
0.4882	0.60154	0.4882	0.41678	0.4882	0.2905	0.4882	0.96665	0.4882	0.58244	0.4882	0.38277
0.4892	0.58577	0.4892	0.40877	0.4892	0.28274	0.4892	0.95029	0.4892	0.57348	0.4892	0.37523
0.4902	0.57014	0.4902	0.40076	0.4902	0.27542	0.4902	0.93437	0.4902	0.56494	0.4902	0.3682
0.4912	0.5554	0.4912	0.39296	0.4912	0.26839	0.4912	0.91889	0.4912	0.55704	0.4912	0.36146
0.4922	0.54096	0.4922	0.38527	0.4922	0.26165	0.4922	0.90445	0.4922	0.54924	0.4922	0.35487
0.4932	0.5271	0.4932	0.37779	0.4932	0.25521	0.4932	0.89044	0.4932	0.54176	0.4932	0.3485
0.4942	0.51384	0.4942	0.37073	0.4942	0.24891	0.4942	0.87688	0.4942	0.53459	0.4942	0.34235
0.4952	0.50087	0.4952	0.36377	0.4952	0.24283	0.4952	0.86347	0.4952	0.52774	0.4952	0.33642
0.4962	0.48834	0.4962	0.35692	0.4962	0.2369	0.4962	0.85109	0.4962	0.5211	0.4962	0.33078
0.4972	0.4764	0.4972	0.35028	0.4972	0.23119	0.4972	0.83915	0.4972	0.51499	0.4972	0.32529
0.4982	0.4649	0.4982	0.34375	0.4982	0.22555	0.4982	0.82765	0.4982	0.50899	0.4982	0.32002
0.4992	0.45384	0.4992	0.33732	0.4992	0.22028	0.4992	0.8166	0.4992	0.50319	0.4992	0.31504
0.5002	0.44323	0.5002	0.3311	0.5002	0.21522	0.5002	0.80598	0.5002	0.4976	0.5002	0.30998
0.5012	0.43291	0.5012	0.32499	0.5012	0.21024	0.5012	0.79596	0.5012	0.49223	0.5012	0.30515
0.5022	0.42333	0.5022	0.3192	0.5022	0.20556	0.5022	0.78623	0.5022	0.48717	0.5022	0.30039
0.5032	0.41375	0.5032	0.31361	0.5032	0.20087	0.5032	0.77665	0.5032	0.48243	0.5032	0.296
0.5042	0.40461	0.5042	0.30813	0.5042	0.1964	0.5042	0.76766	0.5042	0.47779	0.5042	0.29168
0.5052	0.39592	0.5052	0.30286	0.5052	0.19216	0.5052	0.7597	0.5052	0.47368	0.5052	0.28743
0.5062	0.38766	0.5062	0.2977	0.5062	0.18798	0.5062	0.75189	0.5062	0.46957	0.5062	0.28325
0.5072	0.3797	0.5072	0.29275	0.5072	0.18403	0.5072	0.74466	0.5072	0.46578	0.5072	0.2793
0.5082	0.37204	0.5082	0.2879	0.5082	0.18022	0.5082	0.73759	0.5082	0.46241	0.5082	0.27564
0.5092	0.36467	0.5092	0.28305	0.5092	0.17648	0.5092	0.7311	0.5092	0.45914	0.5092	0.2719
0.5102	0.35759	0.5102	0.27862	0.5102	0.17297	0.5102	0.72491	0.5102	0.45587	0.5102	0.26831
0.5112	0.35066	0.5112	0.2742	0.5112	0.16945	0.5112	0.71887	0.5112	0.45261	0.5112	0.26473
0.5122	0.34403	0.5122	0.27009	0.5122	0.16616	0.5122	0.71342	0.5122	0.44976	0.5122	0.26143
0.5132	0.33769	0.5132	0.26619	0.5132	0.16294	0.5132	0.70826	0.5132	0.44723	0.5132	0.25828
0.5142	0.33165	0.5142	0.2605	0.5142	0.15979	0.5142	0.70354	0.5142	0.44481	0.5142	0.25528
0.5152	0.3262	0.5152	0.17019	0.5152	0.15686	0.5152	0.70015	0.5152	0.44112	0.5152	0.25235
0.5162	0.3203	0.5162	0.17746	0.5162	0.154	0.5162	0.56204	0.5162	0.25892	0.5162	0.24949
0.5172	0.2127	0.5172	0.18473	0.5172	0.15122	0.5172	0.32325	0.5172	0.21118	0.5172	0.24664
0.5182	0.18587	0.5182	0.18578	0.5182	0.14866	0.5182	0.34359	0.5182	0.21708	0.5182	0.244
0.5192	0.21329	0.5192	0.18505	0.5192	0.14617	0.5192	0.34624	0.5192	0.2174	0.5192	0.24151
0.5202	0.21727	0.5202	0.18378	0.5202	0.14382	0.5202	0.34551	0.5202	0.21613	0.5202	0.2391
0.5212	0.21697	0.5212	0.1822	0.5212	0.1343	0.5212	0.34344	0.5212	0.21445	0.5212	0.23675
0.5222	0.21535	0.5222	0.18041	0.5222	0.0785	0.5222	0.34079	0.5222	0.21255	0.5222	0.23448
0.5232	0.21314	0.5232	0.17862	0.5232	0.09571	0.5232	0.33799	0.5232	0.21055	0.5232	0.2161
0.5242	0.21078	0.5242	0.17672	0.5242	0.09945	0.5242	0.33504	0.5242	0.20844	0.5242	0.11226
0.5252	0.20798	0.5252	0.17483	0.5252	0.09981	0.5252	0.33194	0.5252	0.20633	0.5252	0.11966
0.5262	0.20548	0.5262	0.17303	0.5262	0.09937	0.5262	0.32885	0.5262	0.20444	0.5262	0.12054
0.5272	0.20268	0.5272	0.17114	0.5272	0.09849	0.5272	0.32575	0.5272	0.20222	0.5272	0.11951
0.5282	0.20002	0.5282	0.16935	0.5282	0.09754	0.5282	0.32266	0.5282	0.20012	0.5282	0.11797
0.5292	0.19752	0.5292	0.16755	0.5292	0.09644	0.5292	0.31971	0.5292	0.19801	0.5292	0.11614
0.5302	0.19501	0.5302	0.16576	0.5302	0.09527	0.5302	0.31662	0.5302	0.1959	0.5302	0.11424
0.5312	0.19265	0.5312	0.16397	0.5312	0.09417	0.5312	0.31367	0.5312	0.19379	0.5312	0.11226
0.5322	0.19029	0.5322	0.16229	0.5322	0.09308	0.5322	0.31072	0.5322	0.19179	0.5322	0.11036
0.5332	0.18779	0.5332	0.16049	0.5332	0.0919	0.5332	0.30777	0.5332	0.18979	0.5332	0.10853
0.5342	0.18558	0.5342	0.15891	0.5342	0.09088	0.5342	0.30497	0.5342	0.18779	0.5342	0.1067
0.5352	0.18337	0.5352	0.15723	0.5352	0.08971	0.5352	0.30217	0.5352	0.18578	0.5352	0.10487
0.5362	0.18115	0.5362	0.15565	0.5362	0.08868	0.5362	0.29922	0.5362	0.18378	0.5362	0.10311
0.5372	0.17909	0.5372	0.15417	0.5372	0.08766	0.5372	0.29657	0.5372	0.18189	0.5372	0.1015
0.5382	0.17688	0.5382	0.15259	0.5382	0.08656	0.5382	0.29377	0.5382	0.17999	0.5382	0.09981
0.5392	0.17496	0.5392	0.15111	0.5392	0.08561	0.5392	0.29097	0.5392	0.17809	0.5392	0.0982
0.5402	0.17305	0.5402	0.14964	0.5402	0.08458	0.5402	0.28831	0.5402	0.1762	0.5402	0.09659
0.5412	0.17098	0.5412	0.14816	0.5412	0.08356	0.5412	0.28596	0.5412	0.1743	0.5412	0.09505
0.5422	0.16907	0.5422	0.14679	0.5422	0.0826	0.5422	0.2833	0.5422	0.1724	0.5422	0.09359
0.5432	0.16715	0.5432	0.14542	0.5432	0.08165	0.5432	0.28065	0.5432	0.17061	0.5432	0.09205
0.5442	0.16538	0.5442	0.14405	0.5442	0.0807	0.5442	0.27814	0.5442	0.16882	0.5442	0.09066
0.5452	0.16361	0.5452	0.14279	0.5452	0.07982	0.5452	0.27564	0.5452	0.16703	0.5452	0.08934
0.5462	0.16185	0.5462	0.14142	0.5462	0.07894	0.5462	0.27313	0.5462	0.16524	0.5462	0.08795
0.5472	0.16008	0.5472	0.14016	0.5472	0.07806	0.5472	0.27063	0.5472	0.16344	0.5472	0.08663
0.5482	0.1586	0.5482	0.13889	0.5482	0.07718	0.5482	0.26827	0.5482	0.16176	0.5482	0.08539
0.5492	0.15683	0.5492	0.13763	0.5492	0.07631	0.5492	0.26591	0.5492	0.15997	0.5492	0.08414
0.5502	0.15536	0.5502	0.13636	0.5502	0.0755	0.5502	0.2634	0.5502	0.15828	0.5502	0.0829
0.5512	0.15374	0.5512	0.1352	0.5512	0.07469	0.5512	0.26119	0.5512	0.1567	0.5512	0.08172
0.5522	0.15212	0.5522	0.13404	0.5522	0.07389	0.5522	0.25883	0.5522	0.15522	0.5522	0.08063
0.5532	0.15079	0.5532	0.13288	0.5532	0.07312	0.5532	0.25662	0.5532	0.17598	0.5532	0.07953
0.5542	0.14946	0.5542	0.13183	0.5542	0.07232	0.5542	0.25441	0.5542	0.53343	0.5542	0.07843
0.5552	0.14858	0.5552	0.21002	0.5552	0.07155	0.5552	0.2522	0.5552	0.49539	0.5552	0.07733
0.5562	0.27254	0.5562	0.28484	0.5562	0.07084	0.5562	0.24999	0.5562	0.47958	0.5562	0.07631
0.5572	0.36997	0.5572	0.23321	0.5572	0.0701	0.5572	0.25191	0.5572	0.47252	0.5572	0.07528
0.5582	0.28463	0.5582	0.21561	0.5582	0.0695	0.5582	0.8163	0.5582	0.46841	0.5582	0.07433
0.5592	0.26547	0.5592	0.20591	0.5592	0.06914	0.5592	0.7992	0.5592	0.46588	0.5592	0.07345
0.5602	0.25544	0.5602	0.19938	0.5602	0.11951	0.5602	0.77061	0.5602	0.4642	0.5602	0.07264
0.5612	0.24881	0.5612	0.19443	0.5612	0.14529	0.5612	0.75778	0.5612	0.46304	0.5612	0.14727
0.5622	0.24395	0.5622	0.19063	0.5622	0.11768	0.5622	0.75174	0.5622	0.46251	0.5622	0.25521
0.5632	0.24011	0.5632	0.18737	0.5632	0.10963	0.5632	0.74761	0.5632	0.46251	0.5632	0.23324
0.5642	0.23687	0.5642	0.18452	0.5642	0.1053	0.5642	0.7457	0.5642	0.46262	0.5642	0.22694
0.5652	0.23392	0.5652	0.1821	0.5652	0.1023	0.5652	0.74466	0.5652	0.46325	0.5652	0.22394
0.5662	0.23157	0.5662	0.17967	0.5662	0.10003	0.5662	0.74437	0.5662	0.46388	0.5662	0.22225
0.5672	0.22921	0.5672	0.17767	0.5672	0.09813	0.5672	0.74481	0.5672	0.46452	0.5672	0.22115
0.5682	0.227	0.5682	0.17577	0.5682	0.09644	0.5682	0.74481	0.5682	0.46536	0.5682	0.22064
0.5692	0.22508	0.5692	0.17398	0.5692	0.09491	0.5692	0.74599	0.5692	0.4662	0.5692	0.22042
0.5702	0.22316	0.5702	0.1723	0.5702	0.09359	0.5702	0.74702	0.5702	0.46725	0.5702	0.22042
0.5712	0.22169	0.5712	0.17072	0.5712	0.09234	0.5712	0.74879	0.5712	0.46852	0.5712	0.22057
0.5722	0.22036	0.5722	0.16924	0.5722	0.09117	0.5722	0.75071	0.5722	0.46978	0.5722	0.22086
0.5732	0.21889	0.5732	0.16766	0.5732	0.09015	0.5732	0.75248	0.5732	0.47105	0.5732	0.2213
0.5742	0.21771	0.5742	0.16629	0.5742	0.08912	0.5742	0.75528	0.5742	0.47252	0.5742	0.22174
0.5752	0.21653	0.5752	0.16481	0.5752	0.08817	0.5752	0.75749	0.5752	0.4741	0.5752	0.22211
0.5762	0.21535	0.5762	0.16344	0.5762	0.08722	0.5762	0.75999	0.5762	0.47558	0.5762	0.22262
0.5772	0.21447	0.5772	0.16218	0.5772	0.08634	0.5772	0.76206	0.5772	0.47695	0.5772	0.22328
0.5782	0.21329	0.5782	0.16092	0.5782	0.08553	0.5782	0.76471	0.5782	0.47853	0.5782	0.22386
0.5792	0.2124	0.5792	0.15986	0.5792	0.08465	0.5792	0.76781	0.5792	0.48032	0.5792	0.22445
0.5802	0.21167	0.5802	0.1587	0.5802	0.08385	0.5802	0.77061	0.5802	0.48222	0.5802	0.22526
0.5812	0.21093	0.5812	0.15765	0.5812	0.08312	0.5812	0.77356	0.5812	0.4839	0.5812	0.22613
0.5822	0.21019	0.5822	0.15649	0.5822	0.08238	0.5822	0.77695	0.5822	0.48601	0.5822	0.22694
0.5832	0.2096	0.5832	0.15544	0.5832	0.08172	0.5832	0.78019	0.5832	0.48791	0.5832	0.22767
0.5842	0.20916	0.5842	0.15449	0.5842	0.08107	0.5842	0.78299	0.5842	0.48981	0.5842	0.22855
0.5852	0.20857	0.5852	0.15364	0.5852	0.08048	0.5852	0.78594	0.5852	0.4916	0.5852	0.2295
0.5862	0.20783	0.5862	0.15259	0.5862	0.07982	0.5862	0.78933	0.5862	0.49349	0.5862	0.23038
0.5872	0.20754	0.5872	0.15175	0.5872	0.07923	0.5872	0.79301	0.5872	0.49581	0.5872	0.23126
0.5882	0.2071	0.5882	0.1509	0.5882	0.07865	0.5882	0.79655	0.5882	0.49792	0.5882	0.23221
0.5892	0.2068	0.5892	0.15017	0.5892	0.07806	0.5892	0.79979	0.5892	0.50003	0.5892	0.23324
0.5902	0.20665	0.5902	0.14932	0.5902	0.07755	0.5902	0.80333	0.5902	0.50256	0.5902	0.23426
0.5912	0.20651	0.5912	0.14848	0.5912	0.07704	0.5912	0.80716	0.5912	0.50488	0.5912	0.23514
0.5922	0.20621	0.5922	0.14785	0.5922	0.0766	0.5922	0.81085	0.5922	0.50709	0.5922	0.23617
0.5932	0.20607	0.5932	0.14722	0.5932	0.07616	0.5932	0.81424	0.5932	0.50951	0.5932	0.23719
0.5942	0.20577	0.5942	0.14669	0.5942	0.07565	0.5942	0.81763	0.5942	0.49265	0.5942	0.23829
0.5952	0.20592	0.5952	0.14226	0.5952	0.07521	0.5952	0.82234	0.5952	0.10917	0.5952	0.23939
0.5962	0.20179	0.5962	0.05301	0.5962	0.07477	0.5962	0.62114	0.5962	0.08129	0.5962	0.24049
0.5972	0.05187	0.5972	0.05934	0.5972	0.07433	0.5972	0.14164	0.5972	0.08486	0.5972	0.24166
0.5982	0.04323	0.5982	0.06883	0.5982	0.07396	0.5982	0.153	0.5982	0.08582	0.5982	0.2429
0.5992	0.06116	0.5992	0.07252	0.5992	0.0736	0.5992	0.15639	0.5992	0.08588	0.5992	0.244
0.6002	0.06826	0.6002	0.07434	0.6002	0.07323	0.6002	0.15728	0.6002	0.08557	0.6002	0.24503
0.6012	0.07215	0.6012	0.07527	0.6012	0.073	0.6012	0.15728	0.6012	0.08506	0.6012	0.24649
0.6022	0.07439	0.6022	0.07576	0.6022	0.07249	0.6022	0.15669	0.6022	0.08437	0.6022	0.14111
0.6032	0.07581	0.6032	0.07603	0.6032	0.02755	0.6032	0.1558	0.6032	0.08367	0.6032	0.03565
0.6042	0.07678	0.6042	0.07604	0.6042	0.02305	0.6042	0.15492	0.6042	0.08293	0.6042	0.0395
0.6052	0.07725	0.6052	0.07589	0.6052	0.02967	0.6052	0.15374	0.6052	0.08219	0.6052	0.04061
0.6062	0.07759	0.6062	0.07573	0.6062	0.03206	0.6062	0.15271	0.6062	0.08142	0.6062	0.04102
0.6072	0.07772	0.6072	0.07548	0.6072	0.03325	0.6072	0.15153	0.6072	0.08055	0.6072	0.04107
0.6082	0.07771	0.6082	0.07516	0.6082	0.03388	0.6082	0.15035	0.6082	0.0797	0.6082	0.04096
0.6092	0.07764	0.6092	0.07486	0.6092	0.03422	0.6092	0.14917	0.6092	0.07895	0.6092	0.04076
0.6102	0.07746	0.6102	0.07448	0.6102	0.03437	0.6102	0.14799	0.6102	0.07818	0.6102	0.0405
0.6112	0.07722	0.6112	0.07413	0.6112	0.03445	0.6112	0.14691	0.6112	0.07744	0.6112	0.04024
0.6122	0.07702	0.6122	0.07377	0.6122	0.03443	0.6122	0.14575	0.6122	0.07672	0.6122	0.03995
0.6132	0.07669	0.6132	0.07338	0.6132	0.03434	0.6132	0.14454	0.6132	0.07592	0.6132	0.03965
0.6142	0.07641	0.6142	0.07302	0.6142	0.03421	0.6142	0.14343	0.6142	0.07517	0.6142	0.03935
0.6152	0.07607	0.6152	0.07262	0.6152	0.03408	0.6152	0.14231	0.6152	0.07442	0.6152	0.03908
0.6162	0.0757	0.6162	0.07222	0.6162	0.03393	0.6162	0.14112	0.6162	0.07365	0.6162	0.03876
0.6172	0.07537	0.6172	0.07184	0.6172	0.03375	0.6172	0.14006	0.6172	0.07295	0.6172	0.03849
0.6182	0.07498	0.6182	0.07145	0.6182	0.03354	0.6182	0.13892	0.6182	0.07221	0.6182	0.03817
0.6192	0.07461	0.6192	0.07107	0.6192	0.03335	0.6192	0.13782	0.6192	0.07152	0.6192	0.03786
0.6202	0.07426	0.6202	0.07069	0.6202	0.03316	0.6202	0.13676	0.6202	0.07085	0.6202	0.03759
0.6212	0.07386	0.6212	0.07027	0.6212	0.03292	0.6212	0.1357	0.6212	0.07014	0.6212	0.03731
0.6222	0.07346	0.6222	0.06989	0.6222	0.03273	0.6222	0.13465	0.6222	0.06948	0.6222	0.03702
0.6232	0.07308	0.6232	0.06947	0.6232	0.03251	0.6232	0.13356	0.6232	0.06879	0.6232	0.03674
0.6242	0.07268	0.6242	0.06908	0.6242	0.03229	0.6242	0.1325	0.6242	0.06811	0.6242	0.03644
0.6252	0.07234	0.6252	0.06874	0.6252	0.03209	0.6252	0.13157	0.6252	0.06749	0.6252	0.03617
0.6262	0.0719	0.6262	0.06834	0.6262	0.03187	0.6262	0.13051	0.6262	0.06683	0.6262	0.03588
0.6272	0.07153	0.6272	0.06798	0.6272	0.03166	0.6272	0.12954	0.6272	0.06622	0.6272	0.03566
0.6282	0.07118	0.6282	0.06762	0.6282	0.03145	0.6282	0.12853	0.6282	0.06566	0.6282	0.03544
0.6292	0.07078	0.6292	0.06722	0.6292	0.03123	0.6292	0.12759	0.6292	0.065	0.6292	0.03515
0.6302	0.07041	0.6302	0.06687	0.6302	0.03103	0.6302	0.12666	0.6302	0.06439	0.6302	0.03489
0.6312	0.07003	0.6312	0.06649	0.6312	0.03083	0.6312	0.12566	0.6312	0.06377	0.6312	0.03464
0.6322	0.06969	0.6322	0.06621	0.6322	0.03061	0.6322	0.1247	0.6322	0.06327	0.6322	0.03439
0.6332	0.06937	0.6332	0.06631	0.6332	0.03042	0.6332	0.12385	0.6332	0.06318	0.6332	0.03418
0.6342	0.06913	0.6342	0.20496	0.6342	0.03021	0.6342	0.12296	0.6342	0.49539	0.6342	0.03392
0.6352	0.06943	0.6352	0.19706	0.6352	0.03	0.6352	0.12212	0.6352	0.66621	0.6352	0.03367
0.6362	0.30055	0.6362	0.18157	0.6362	0.0298	0.6362	0.1214	0.6362	0.65905	0.6362	0.03344
0.6372	0.33622	0.6372	0.17577	0.6372	0.02961	0.6372	0.12078	0.6372	0.65905	0.6372	0.03322
0.6382	0.30291	0.6382	0.1724	0.6382	0.02943	0.6382	0.12057	0.6382	0.66136	0.6382	0.03308
0.6392	0.29112	0.6392	0.17019	0.6392	0.02926	0.6392	0.37189	0.6392	0.66368	0.6392	0.03303
0.6402	0.28551	0.6402	0.16871	0.6402	0.0299	0.6402	1.10742	0.6402	0.66674	0.6402	0.03323
0.6412	0.28212	0.6412	0.16766	0.6412	0.11321	0.6412	1.08545	0.6412	0.67011	0.6412	0.11702
0.6422	0.27977	0.6422	0.16703	0.6422	0.09718	0.6422	1.0831	0.6422	0.67264	0.6422	0.32192
0.6432	0.27829	0.6432	0.16661	0.6432	0.09015	0.6432	1.08516	0.6432	0.67612	0.6432	0.31577
0.6442	0.27755	0.6442	0.1664	0.6442	0.08729	0.6442	1.08899	0.6442	0.67928	0.6442	0.31547
0.6452	0.27741	0.6452	0.16618	0.6452	0.08561	0.6452	1.094	0.6452	0.68297	0.6452	0.31621
0.6462	0.27755	0.6462	0.16618	0.6462	0.08458	0.6462	1.09916	0.6462	0.68634	0.6462	0.31745
0.6472	0.27785	0.6472	0.16608	0.6472	0.08385	0.6472	1.10491	0.6472	0.69034	0.6472	0.31899
0.6482	0.27829	0.6482	0.16597	0.6482	0.08334	0.6482	1.11036	0.6482	0.69445	0.6482	0.32053
0.6492	0.27903	0.6492	0.16618	0.6492	0.08304	0.6492	1.11552	0.6492	0.69804	0.6492	0.32221
0.6502	0.27962	0.6502	0.1664	0.6502	0.08275	0.6502	1.12039	0.6502	0.70215	0.6502	0.32375
0.6512	0.28035	0.6512	0.16671	0.6512	0.0826	0.6512	1.12584	0.6512	0.70531	0.6512	0.32558
0.6522	0.28109	0.6522	0.16692	0.6522	0.08238	0.6522	1.13218	0.6522	0.70952	0.6522	0.32741
0.6532	0.28227	0.6532	0.16734	0.6532	0.08224	0.6532	1.13837	0.6532	0.71353	0.6532	0.3291
0.6542	0.2836	0.6542	0.16766	0.6542	0.08224	0.6542	1.14471	0.6542	0.71743	0.6542	0.33093
0.6552	0.28463	0.6552	0.16808	0.6552	0.08216	0.6552	1.15119	0.6552	0.72164	0.6552	0.3329
0.6562	0.28581	0.6562	0.1684	0.6562	0.08224	0.6562	1.15768	0.6562	0.72554	0.6562	0.33481
0.6572	0.28699	0.6572	0.16892	0.6572	0.08231	0.6572	1.16387	0.6572	0.72997	0.6572	0.33649
0.6582	0.28817	0.6582	0.16945	0.6582	0.08238	0.6582	1.16947	0.6582	0.73376	0.6582	0.33825
0.6592	0.28949	0.6592	0.16987	0.6592	0.08246	0.6592	1.17537	0.6592	0.73766	0.6592	0.34008
0.6602	0.29067	0.6602	0.1705	0.6602	0.0826	0.6602	1.182	0.6602	0.74209	0.6602	0.34198
0.6612	0.29215	0.6612	0.17114	0.6612	0.0826	0.6612	1.18893	0.6612	0.74662	0.6612	0.34389
0.6622	0.29362	0.6622	0.17177	0.6622	0.08282	0.6622	1.19497	0.6622	0.75083	0.6622	0.34594
0.6632	0.29524	0.6632	0.1724	0.6632	0.08304	0.6632	1.2019	0.6632	0.75505	0.6632	0.34799
0.6642	0.29686	0.6642	0.17282	0.6642	0.08326	0.6642	1.20942	0.6642	0.75979	0.6642	0.34997
0.6652	0.29863	0.6652	0.17356	0.6652	0.08348	0.6652	1.21546	0.6652	0.7639	0.6652	0.3518
0.6662	0.30011	0.6662	0.1743	0.6662	0.08363	0.6662	1.22165	0.6662	0.76811	0.6662	0.35355
0.6672	0.30158	0.6672	0.17504	0.6672	0.08392	0.6672	1.2274	0.6672	0.77222	0.6672	0.35553
0.6682	0.30305	0.6682	0.17577	0.6682	0.08414	0.6682	1.23462	0.6682	0.77644	0.6682	0.35751
0.6692	0.30482	0.6692	0.17651	0.6692	0.08429	0.6692	1.24185	0.6692	0.7815	0.6692	0.35949
0.6702	0.30674	0.6702	0.17735	0.6702	0.08458	0.6702	1.24892	0.6702	0.78582	0.6702	0.36154
0.6712	0.30866	0.6712	0.1782	0.6712	0.08487	0.6712	1.256	0.6712	0.79014	0.6712	0.36359
0.6722	0.31057	0.6722	0.17904	0.6722	0.08517	0.6722	1.26337	0.6722	0.79467	0.6722	0.36564
0.6732	0.31249	0.6732	0.17988	0.6732	0.08553	0.6732	1.27044	0.6732	0.79941	0.6732	0.36754
0.6742	0.3147	0.6742	0.08267	0.6742	0.0859	0.6742	1.27678	0.6742	0.80437	0.6742	0.36945
0.6752	0.29568	0.6752	0.02956	0.6752	0.08626	0.6752	1.28371	0.6752	0.7482	0.6752	0.3715
0.6762	0.02837	0.6762	0.03667	0.6762	0.08663	0.6762	1.28828	0.6762	0.09853	0.6762	0.37369
0.6772	0.02438	0.6772	0.03978	0.6772	0.08685	0.6772	0.38545	0.6772	0.0375	0.6772	0.37574
0.6782	0.03194	0.6782	0.04154	0.6782	0.08722	0.6782	0.07974	0.6782	0.03878	0.6782	0.37772
0.6792	0.03607	0.6792	0.04277	0.6792	0.08758	0.6792	0.08091	0.6792	0.03922	0.6792	0.38043
0.6802	0.03875	0.6802	0.04366	0.6802	0.08795	0.6802	0.08172	0.6802	0.03926	0.6802	0.23236
0.6812	0.04073	0.6812	0.04433	0.6812	0.08839	0.6812	0.08235	0.6812	0.03925	0.6812	0.02354
0.6822	0.04201	0.6822	0.04473	0.6822	0.08883	0.6822	0.08232	0.6822	0.03921	0.6822	0.02354
0.6832	0.04301	0.6832	0.04502	0.6832	0.08392	0.6832	0.08228	0.6832	0.03926	0.6832	0.02402
0.6842	0.04381	0.6842	0.04522	0.6842	0.0086	0.6842	0.08234	0.6842	0.03934	0.6842	0.02427
0.6852	0.04438	0.6852	0.04533	0.6852	0.00937	0.6852	0.08213	0.6852	0.03936	0.6852	0.02444
0.6862	0.04482	0.6862	0.04543	0.6862	0.01206	0.6862	0.0819	0.6862	0.03929	0.6862	0.02455
0.6872	0.04516	0.6872	0.04546	0.6872	0.01339	0.6872	0.08163	0.6872	0.0391	0.6872	0.02461
0.6882	0.04543	0.6882	0.04543	0.6882	0.01424	0.6882	0.08135	0.6882	0.03895	0.6882	0.02462
0.6892	0.04564	0.6892	0.04541	0.6892	0.01484	0.6892	0.08116	0.6892	0.03883	0.6892	0.02462
0.6902	0.04575	0.6902	0.04531	0.6902	0.01522	0.6902	0.08082	0.6902	0.0387	0.6902	0.02461
0.6912	0.04584	0.6912	0.04524	0.6912	0.01551	0.6912	0.08061	0.6912	0.0386	0.6912	0.02461
0.6922	0.04593	0.6922	0.04516	0.6922	0.01572	0.6922	0.08033	0.6922	0.03851	0.6922	0.02457
0.6932	0.04593	0.6932	0.04502	0.6932	0.01588	0.6932	0.08001	0.6932	0.03838	0.6932	0.02452
0.6942	0.04594	0.6942	0.04489	0.6942	0.01599	0.6942	0.07971	0.6942	0.0383	0.6942	0.02451
0.6952	0.04592	0.6952	0.04474	0.6952	0.01607	0.6952	0.0793	0.6952	0.03817	0.6952	0.0245
0.6962	0.04586	0.6962	0.04459	0.6962	0.01612	0.6962	0.07896	0.6962	0.03804	0.6962	0.02447
0.6972	0.04584	0.6972	0.04448	0.6972	0.01618	0.6972	0.07867	0.6972	0.03794	0.6972	0.02442
0.6982	0.04572	0.6982	0.0443	0.6982	0.01618	0.6982	0.07828	0.6982	0.03779	0.6982	0.02438
0.6992	0.04566	0.6992	0.04411	0.6992	0.01618	0.6992	0.07799	0.6992	0.03766	0.6992	0.02436
0.7002	0.04561	0.7002	0.04398	0.7002	0.01619	0.7002	0.07775	0.7002	0.03755	0.7002	0.02431
0.7012	0.04543	0.7012	0.0438	0.7012	0.01616	0.7012	0.07741	0.7012	0.03742	0.7012	0.02424
0.7022	0.04537	0.7022	0.04359	0.7022	0.01615	0.7022	0.07713	0.7022	0.03733	0.7022	0.02416
0.7032	0.04524	0.7032	0.04341	0.7032	0.01611	0.7032	0.07682	0.7032	0.03718	0.7032	0.02411
0.7042	0.04515	0.7042	0.04326	0.7042	0.01607	0.7042	0.0765	0.7042	0.03704	0.7042	0.02406
0.7052	0.04509	0.7052	0.04311	0.7052	0.01605	0.7052	0.07621	0.7052	0.03696	0.7052	0.024
0.7062	0.04494	0.7062	0.04293	0.7062	0.01599	0.7062	0.07587	0.7062	0.0368	0.7062	0.02395
0.7072	0.04484	0.7072	0.04274	0.7072	0.01593	0.7072	0.07556	0.7072	0.03666	0.7072	0.02392
0.7082	0.04468	0.7082	0.04258	0.7082	0.01591	0.7082	0.07535	0.7082	0.03656	0.7082	0.02388
0.7092	0.04453	0.7092	0.0424	0.7092	0.01585	0.7092	0.07501	0.7092	0.03643	0.7092	0.02379
0.7102	0.04444	0.7102	0.04224	0.7102	0.01581	0.7102	0.07476	0.7102	0.03637	0.7102	0.02375
0.7112	0.04432	0.7112	0.04205	0.7112	0.01576	0.7112	0.07451	0.7112	0.03627	0.7112	0.02371
0.7122	0.04425	0.7122	0.0419	0.7122	0.01569	0.7122	0.07423	0.7122	0.03617	0.7122	0.02368
0.7132	0.04422	0.7132	0.04176	0.7132	0.01565	0.7132	0.07397	0.7132	0.03613	0.7132	0.02366
0.7142	0.04419	0.7142	0.04164	0.7142	0.01557	0.7142	0.07366	0.7142	0.03618	0.7142	0.02359
0.7152	0.04454	0.7152	0.04158	0.7152	0.01552	0.7152	0.07349	0.7152	0.03734	0.7152	0.02357
0.7162	0.0659	0.7162	0.19453	0.7162	0.01549	0.7162	0.0738	0.7162	0.71384	0.7162	0.02355
0.7172	0.59166	0.7172	0.32352	0.7172	0.01544	0.7172	0.07439	0.7172	1.02651	0.7172	0.02348
0.7182	0.561	0.7182	0.29359	0.7182	0.0154	0.7182	1.09975	0.7182	1.02703	0.7182	0.02346
0.7192	0.52887	0.7192	0.28273	0.7192	0.01536	0.7192	1.63909	0.7192	1.03083	0.7192	0.02354
0.7202	0.51531	0.7202	0.27725	0.7202	0.01558	0.7202	1.64056	0.7202	1.03525	0.7202	0.02388
0.7212	0.50882	0.7212	0.27409	0.7212	0.08392	0.7212	1.64793	0.7212	1.04031	0.7212	0.07323
0.7222	0.50529	0.7222	0.2723	0.7222	0.16316	0.7222	1.6553	0.7222	1.04516	0.7222	0.46384
0.7232	0.50396	0.7232	0.27178	0.7232	0.14602	0.7232	1.66267	0.7232	1.05032	0.7232	0.47834
0.7242	0.50352	0.7242	0.27188	0.7242	0.14053	0.7242	1.67004	0.7242	1.05485	0.7242	0.47936
0.7252	0.50337	0.7252	0.27199	0.7252	0.13775	0.7252	1.67741	0.7252	1.06012	0.7252	0.48127
0.7262	0.50485	0.7262	0.27272	0.7262	0.13635	0.7262	1.68626	0.7262	1.06539	0.7262	0.48354
0.7272	0.50661	0.7272	0.27346	0.7272	0.13548	0.7272	1.6951	0.7272	1.07066	0.7272	0.48588
0.7282	0.50824	0.7282	0.2743	0.7282	0.13511	0.7282	1.70247	0.7282	1.07593	0.7282	0.48837
0.7292	0.51015	0.7292	0.27525	0.7292	0.13504	0.7292	1.71131	0.7292	1.08225	0.7292	0.49086
0.7302	0.51266	0.7302	0.2762	0.7302	0.13504	0.7302	1.72016	0.7302	1.08752	0.7302	0.49313
0.7312	0.51531	0.7312	0.27736	0.7312	0.13533	0.7312	1.72753	0.7312	1.09279	0.7312	0.4954
0.7322	0.51752	0.7322	0.27884	0.7322	0.13577	0.7322	1.7349	0.7322	1.09701	0.7322	0.49774
0.7332	0.51973	0.7332	0.28021	0.7332	0.13613	0.7332	1.74227	0.7332	1.10227	0.7332	0.50031
0.7342	0.52209	0.7342	0.28168	0.7342	0.1365	0.7342	1.75111	0.7342	1.1086	0.7342	0.5028
0.7352	0.52504	0.7352	0.28316	0.7352	0.13694	0.7352	1.75996	0.7352	1.11387	0.7352	0.50514
0.7362	0.52813	0.7362	0.28484	0.7362	0.13745	0.7362	1.7688	0.7362	1.11914	0.7362	0.50778
0.7372	0.53108	0.7372	0.28621	0.7372	0.13819	0.7372	1.77764	0.7372	1.1244	0.7372	0.51041
0.7382	0.53433	0.7382	0.28748	0.7382	0.13877	0.7382	1.78649	0.7382	1.13073	0.7382	0.51283
0.7392	0.53742	0.7392	0.28906	0.7392	0.13936	0.7392	1.79386	0.7392	1.136	0.7392	0.51517
0.7402	0.54037	0.7402	0.29085	0.7402	0.14009	0.7402	1.80123	0.7402	1.14021	0.7402	0.51752
0.7412	0.54287	0.7412	0.29243	0.7412	0.14082	0.7412	1.8086	0.7412	1.14548	0.7412	0.51986
0.7422	0.54626	0.7422	0.29422	0.7422	0.14148	0.7422	1.81744	0.7422	1.1518	0.7422	0.52235
0.7432	0.54965	0.7432	0.29591	0.7432	0.14214	0.7432	1.82629	0.7432	1.15707	0.7432	0.52477
0.7442	0.5529	0.7442	0.2977	0.7442	0.14273	0.7442	1.83513	0.7442	1.16234	0.7442	0.52733
0.7452	0.55629	0.7452	0.29928	0.7452	0.14346	0.7452	1.84397	0.7452	1.16761	0.7452	0.52989
0.7462	0.55953	0.7462	0.30075	0.7462	0.14426	0.7462	1.85282	0.7462	1.17393	0.7462	0.53231
0.7472	0.56336	0.7472	0.30244	0.7472	0.145	0.7472	1.86019	0.7472	1.1792	0.7472	0.53473
0.7482	0.56661	0.7482	0.30434	0.7482	0.1458	0.7482	1.86903	0.7482	1.18447	0.7482	0.53707
0.7492	0.5697	0.7492	0.30623	0.7492	0.14668	0.7492	1.8764	0.7492	1.18974	0.7492	0.53963
0.7502	0.57294	0.7502	0.30803	0.7502	0.14749	0.7502	1.88525	0.7502	1.19606	0.7502	0.54219
0.7512	0.57648	0.7512	0.30992	0.7512	0.14807	0.7512	1.89409	0.7512	1.20028	0.7512	0.54454
0.7522	0.58031	0.7522	0.31182	0.7522	0.14888	0.7522	1.90293	0.7522	1.2066	0.7522	0.54695
0.7532	0.58385	0.7532	0.31372	0.7532	0.14968	0.7532	1.9103	0.7532	1.21187	0.7532	0.54974
0.7542	0.58768	0.7542	0.31424	0.7542	0.15056	0.7542	1.91915	0.7542	1.21714	0.7542	0.55223
0.7552	0.59181	0.7552	0.13446	0.7552	0.15137	0.7552	1.92799	0.7552	1.22346	0.7552	0.55457
0.7562	0.59682	0.7562	0.02217	0.7562	0.15232	0.7562	1.93684	0.7562	1.21187	0.7562	0.55691
0.7572	0.41523	0.7572	0.02626	0.7572	0.1532	0.7572	1.94421	0.7572	0.24828	0.7572	0.55926
0.7582	0.01599	0.7582	0.02807	0.7582	0.15415	0.7582	1.81302	0.7582	0.03376	0.7582	0.56189
0.7592	0.02233	0.7592	0.02912	0.7592	0.15488	0.7592	0.17202	0.7592	0.03298	0.7592	0.56438
0.7602	0.02591	0.7602	0.02981	0.7602	0.15583	0.7602	0.06297	0.7602	0.03262	0.7602	0.56695
0.7612	0.02796	0.7612	0.03032	0.7612	0.15642	0.7612	0.06167	0.7612	0.03234	0.7612	0.56966
0.7622	0.02927	0.7622	0.03064	0.7622	0.06656	0.7622	0.06195	0.7622	0.03215	0.7622	0.57141
0.7632	0.03025	0.7632	0.03087	0.7632	0.00341	0.7632	0.06219	0.7632	0.03216	0.7632	0.25997
0.7642	0.031	0.7642	0.03102	0.7642	0.00617	0.7642	0.06206	0.7642	0.03234	0.7642	0.02376
0.7652	0.0315	0.7652	0.03111	0.7652	0.0073	0.7652	0.0621	0.7652	0.03255	0.7652	0.02237
0.7662	0.03199	0.7662	0.03118	0.7662	0.00802	0.7662	0.06214	0.7662	0.03276	0.7662	0.02228
0.7672	0.03228	0.7672	0.03119	0.7672	0.00849	0.7672	0.062	0.7672	0.03279	0.7672	0.02231
0.7682	0.0325	0.7682	0.03118	0.7682	0.00882	0.7682	0.06183	0.7682	0.03272	0.7682	0.02233
0.7692	0.03275	0.7692	0.03117	0.7692	0.00908	0.7692	0.06185	0.7692	0.03265	0.7692	0.02239
0.7702	0.0329	0.7702	0.03111	0.7702	0.00927	0.7702	0.06167	0.7702	0.03262	0.7702	0.02239
0.7712	0.03311	0.7712	0.03103	0.7712	0.00942	0.7712	0.06161	0.7712	0.03269	0.7712	0.02242
0.7722	0.03324	0.7722	0.03098	0.7722	0.00956	0.7722	0.06161	0.7722	0.03283	0.7722	0.02246
0.7732	0.0333	0.7732	0.03086	0.7732	0.00964	0.7732	0.06152	0.7732	0.0329	0.7732	0.02247
0.7742	0.0334	0.7742	0.03078	0.7742	0.00973	0.7742	0.06155	0.7742	0.03294	0.7742	0.0225
0.7752	0.03346	0.7752	0.03069	0.7752	0.00981	0.7752	0.06151	0.7752	0.03296	0.7752	0.02249
0.7762	0.03347	0.7762	0.03058	0.7762	0.00986	0.7762	0.06135	0.7762	0.03298	0.7762	0.02249
0.7772	0.03356	0.7772	0.03049	0.7772	0.00993	0.7772	0.0613	0.7772	0.03308	0.7772	0.02254
0.7782	0.03352	0.7782	0.03034	0.7782	0.00994	0.7782	0.06113	0.7782	0.03311	0.7782	0.02255
0.7792	0.03353	0.7792	0.03024	0.7792	0.01	0.7792	0.06108	0.7792	0.03313	0.7792	0.02254
0.7802	0.03358	0.7802	0.03015	0.7802	0.01003	0.7802	0.06116	0.7802	0.03318	0.7802	0.02255
0.7812	0.03355	0.7812	0.03	0.7812	0.01003	0.7812	0.06114	0.7812	0.03315	0.7812	0.02255
0.7822	0.03352	0.7822	0.02992	0.7822	0.01005	0.7822	0.06119	0.7822	0.03317	0.7822	0.02258
0.7832	0.0335	0.7832	0.02978	0.7832	0.01009	0.7832	0.06122	0.7832	0.03319	0.7832	0.02262
0.7842	0.03347	0.7842	0.02968	0.7842	0.01009	0.7842	0.0612	0.7842	0.03317	0.7842	0.02262
0.7852	0.03349	0.7852	0.02959	0.7852	0.01013	0.7852	0.06123	0.7852	0.03327	0.7852	0.02264
0.7862	0.03342	0.7862	0.02943	0.7862	0.01014	0.7862	0.06117	0.7862	0.03329	0.7862	0.02264
0.7872	0.03345	0.7872	0.02933	0.7872	0.01016	0.7872	0.06113	0.7872	0.03331	0.7872	0.02267
0.7882	0.03346	0.7882	0.02922	0.7882	0.01018	0.7882	0.06113	0.7882	0.03337	0.7882	0.02267
0.7892	0.03337	0.7892	0.02908	0.7892	0.01016	0.7892	0.06102	0.7892	0.03334	0.7892	0.02265
0.7902	0.03339	0.7902	0.02901	0.7902	0.01019	0.7902	0.06101	0.7902	0.03336	0.7902	0.02268
0.7912	0.03336	0.7912	0.02891	0.7912	0.01019	0.7912	0.06104	0.7912	0.03334	0.7912	0.02268
0.7922	0.03334	0.7922	0.0288	0.7922	0.01019	0.7922	0.06102	0.7922	0.03327	0.7922	0.02267
0.7932	0.03339	0.7932	0.02873	0.7932	0.01024	0.7932	0.06098	0.7932	0.03332	0.7932	0.02271
0.7942	0.0334	0.7942	0.03038	0.7942	0.01022	0.7942	0.06077	0.7942	0.03346	0.7942	0.02273
0.7952	0.03384	0.7952	0.44165	0.7952	0.01024	0.7952	0.06042	0.7952	0.03394	0.7952	0.02278
0.7962	0.0372	0.7962	0.49992	0.7962	0.01025	0.7962	0.06042	0.7962	0.03561	0.7962	0.02283
0.7972	0.83266	0.7972	0.47442	0.7972	0.01023	0.7972	0.06105	0.7972	0.29496	0.7972	0.02279
0.7982	0.95854	0.7982	0.46441	0.7982	0.01025	0.7982	0.08791	0.7982	1.43633	0.7982	0.02283
0.7992	0.90769	0.7992	0.45956	0.7992	0.01027	0.7992	1.9958	0.7992	1.46478	0.7992	0.02286
0.8002	0.88838	0.8002	0.45724	0.8002	0.01031	0.8002	2.31123	0.8002	1.4711	0.8002	0.02288
0.8012	0.87968	0.8012	0.4563	0.8012	0.0114	0.8012	2.3186	0.8012	1.47637	0.8012	0.02305
0.8022	0.87482	0.8022	0.45598	0.8022	0.22064	0.8022	2.32745	0.8022	1.4827	0.8022	0.02704
0.8032	0.87335	0.8032	0.45619	0.8032	0.25821	0.8032	2.33629	0.8032	1.48902	0.8032	0.53209
0.8042	0.8732	0.8042	0.45682	0.8042	0.24305	0.8042	2.34513	0.8042	1.49534	0.8042	0.67364
0.8052	0.87423	0.8052	0.45819	0.8052	0.23705	0.8052	2.3525	0.8052	1.50061	0.8052	0.67562
0.8062	0.876	0.8062	0.45967	0.8062	0.23419	0.8062	2.35987	0.8062	1.50588	0.8062	0.6784
0.8072	0.87718	0.8072	0.46135	0.8072	0.2328	0.8072	2.36872	0.8072	1.51115	0.8072	0.68148
0.8082	0.88027	0.8082	0.46325	0.8082	0.23185	0.8082	2.37609	0.8082	1.51642	0.8082	0.68433
0.8092	0.88366	0.8092	0.46536	0.8092	0.23141	0.8092	2.38493	0.8092	1.52169	0.8092	0.68719
0.8102	0.88661	0.8102	0.46725	0.8102	0.23126	0.8102	2.39378	0.8102	1.52696	0.8102	0.69012
0.8112	0.89044	0.8112	0.46915	0.8112	0.23148	0.8112	2.40262	0.8112	1.53328	0.8112	0.6929
0.8122	0.89442	0.8122	0.47094	0.8122	0.23192	0.8122	2.41146	0.8122	1.53855	0.8122	0.69576
0.8132	0.89855	0.8132	0.47316	0.8132	0.23243	0.8132	2.41883	0.8132	1.54382	0.8132	0.69847
0.8142	0.90224	0.8142	0.47547	0.8142	0.23316	0.8142	2.4262	0.8142	1.54909	0.8142	0.7011
0.8152	0.90548	0.8152	0.47769	0.8152	0.23375	0.8152	2.4321	0.8152	1.55436	0.8152	0.70367
0.8162	0.90961	0.8162	0.48022	0.8162	0.23441	0.8162	2.44094	0.8162	1.56068	0.8162	0.70645
0.8172	0.91403	0.8172	0.48296	0.8172	0.23507	0.8172	2.44979	0.8172	1.56595	0.8172	0.70894
0.8182	0.9186	0.8182	0.48538	0.8182	0.23587	0.8182	2.45863	0.8182	1.57122	0.8182	0.71158
0.8192	0.92272	0.8192	0.48759	0.8192	0.23668	0.8192	2.46748	0.8192	1.57648	0.8192	0.71443
0.8202	0.92803	0.8202	0.48981	0.8202	0.23756	0.8202	2.47632	0.8202	1.58281	0.8202	0.71721
0.8212	0.93275	0.8212	0.49223	0.8212	0.23836	0.8212	2.48222	0.8212	1.58808	0.8212	0.71941
0.8222	0.93702	0.8222	0.49497	0.8222	0.23939	0.8222	2.48959	0.8222	1.59335	0.8222	0.72205
0.8232	0.941	0.8232	0.49771	0.8232	0.24034	0.8232	2.49548	0.8232	1.59756	0.8232	0.72476
0.8242	0.94513	0.8242	0.50024	0.8242	0.24129	0.8242	2.50433	0.8242	1.60283	0.8242	0.72739
0.8252	0.95029	0.8252	0.50319	0.8252	0.2421	0.8252	2.51317	0.8252	1.60915	0.8252	0.7301
0.8262	0.9553	0.8262	0.50593	0.8262	0.24305	0.8262	2.52054	0.8262	1.61442	0.8262	0.73303
0.8272	0.96016	0.8272	0.50814	0.8272	0.24415	0.8272	2.52938	0.8272	1.61969	0.8272	0.73523
0.8282	0.96532	0.8282	0.51067	0.8282	0.24517	0.8282	2.53823	0.8282	1.62496	0.8282	0.73816
0.8292	0.97063	0.8292	0.5132	0.8292	0.24613	0.8292	2.5456	0.8292	1.63023	0.8292	0.74036
0.8302	0.97564	0.8302	0.51594	0.8302	0.24722	0.8302	2.55297	0.8302	1.6355	0.8302	0.74328
0.8312	0.97962	0.8312	0.51879	0.8312	0.2484	0.8312	2.55886	0.8312	1.63971	0.8312	0.74548
0.8322	0.9839	0.8322	0.52163	0.8322	0.24949	0.8322	2.56623	0.8322	1.64604	0.8322	0.74841
0.8332	0.98876	0.8332	0.52195	0.8332	0.25045	0.8332	2.5736	0.8332	1.65025	0.8332	0.75061
0.8342	0.99421	0.8342	0.19158	0.8342	0.2514	0.8342	2.58245	0.8342	1.65552	0.8342	0.75354
0.8352	1.0004	0.8352	0.01418	0.8352	0.25257	0.8352	2.43652	0.8352	1.66079	0.8352	0.75647
0.8362	0.98522	0.8362	0.01559	0.8362	0.25374	0.8362	0.2525	0.8362	1.66922	0.8362	0.75866
0.8372	0.22375	0.8372	0.01654	0.8372	0.25477	0.8372	0.06347	0.8372	1.03072	0.8372	0.76159
0.8382	0.01899	0.8382	0.01722	0.8382	0.25601	0.8382	0.06009	0.8382	0.04599	0.8382	0.76379
0.8392	0.02193	0.8392	0.01772	0.8392	0.25733	0.8392	0.05996	0.8392	0.03657	0.8392	0.76599
0.8402	0.02372	0.8402	0.01814	0.8402	0.25843	0.8402	0.05949	0.8402	0.03527	0.8402	0.76965
0.8412	0.02504	0.8412	0.0185	0.8412	0.2596	0.8412	0.05974	0.8412	0.03471	0.8412	0.61455
0.8422	0.02587	0.8422	0.01872	0.8422	0.24129	0.8422	0.05964	0.8422	0.03435	0.8422	0.04578
0.8432	0.02658	0.8432	0.01887	0.8432	0.02087	0.8432	0.05934	0.8432	0.0343	0.8432	0.02486
0.8442	0.02715	0.8442	0.01906	0.8442	0.00545	0.8442	0.05923	0.8442	0.03445	0.8442	0.02398
0.8452	0.02761	0.8452	0.01918	0.8452	0.00661	0.8452	0.05902	0.8452	0.0345	0.8452	0.02365
0.8462	0.02808	0.8462	0.01932	0.8462	0.00737	0.8462	0.05893	0.8462	0.03449	0.8462	0.02351
0.8472	0.02839	0.8472	0.01941	0.8472	0.00788	0.8472	0.05895	0.8472	0.03442	0.8472	0.02343
0.8482	0.0287	0.8482	0.0195	0.8482	0.00825	0.8482	0.0589	0.8482	0.03432	0.8482	0.02339
0.8492	0.02905	0.8492	0.0196	0.8492	0.00855	0.8492	0.0589	0.8492	0.03431	0.8492	0.02339
0.8502	0.0293	0.8502	0.01965	0.8502	0.00876	0.8502	0.05878	0.8502	0.03429	0.8502	0.02334
0.8512	0.02963	0.8512	0.01974	0.8512	0.00896	0.8512	0.05865	0.8512	0.03434	0.8512	0.02329
0.8522	0.02988	0.8522	0.01981	0.8522	0.00918	0.8522	0.05868	0.8522	0.03442	0.8522	0.02329
0.8532	0.03004	0.8532	0.01984	0.8532	0.00933	0.8532	0.05867	0.8532	0.03441	0.8532	0.02329
0.8542	0.03029	0.8542	0.0199	0.8542	0.00947	0.8542	0.05861	0.8542	0.03441	0.8542	0.02332
0.8552	0.03042	0.8552	0.01992	0.8552	0.00958	0.8552	0.05855	0.8552	0.03437	0.8552	0.02336
0.8562	0.03056	0.8562	0.01994	0.8562	0.00968	0.8562	0.05858	0.8562	0.03439	0.8562	0.02339
0.8572	0.03076	0.8572	0.02003	0.8572	0.00979	0.8572	0.05865	0.8572	0.03444	0.8572	0.02346
0.8582	0.03087	0.8582	0.02002	0.8582	0.00987	0.8582	0.05874	0.8582	0.03446	0.8582	0.02346
0.8592	0.031	0.8592	0.02005	0.8592	0.00995	0.8592	0.05883	0.8592	0.03446	0.8592	0.02346
0.8602	0.03113	0.8602	0.02009	0.8602	0.01004	0.8602	0.05893	0.8602	0.03455	0.8602	0.02347
0.8612	0.0311	0.8612	0.02009	0.8612	0.01013	0.8612	0.05896	0.8612	0.03458	0.8612	0.02347
0.8622	0.03128	0.8622	0.02013	0.8622	0.01019	0.8622	0.05893	0.8622	0.03463	0.8622	0.02352
0.8632	0.03135	0.8632	0.02012	0.8632	0.01024	0.8632	0.05893	0.8632	0.03467	0.8632	0.02355
0.8642	0.03143	0.8642	0.02016	0.8642	0.01028	0.8642	0.05892	0.8642	0.03466	0.8642	0.02355
0.8652	0.03159	0.8652	0.02023	0.8652	0.01034	0.8652	0.05895	0.8652	0.03469	0.8652	0.02364
0.8662	0.03163	0.8662	0.02021	0.8662	0.01038	0.8662	0.05895	0.8662	0.0347	0.8662	0.02368
0.8672	0.03174	0.8672	0.02026	0.8672	0.01046	0.8672	0.05902	0.8672	0.03472	0.8672	0.02368
0.8682	0.03181	0.8682	0.02029	0.8682	0.01052	0.8682	0.05903	0.8682	0.03475	0.8682	0.02366
0.8692	0.03185	0.8692	0.02026	0.8692	0.01053	0.8692	0.05895	0.8692	0.03476	0.8692	0.02362
0.8702	0.03197	0.8702	0.02031	0.8702	0.01058	0.8702	0.05867	0.8702	0.03479	0.8702	0.0237
0.8712	0.03207	0.8712	0.02032	0.8712	0.01063	0.8712	0.05806	0.8712	0.03481	0.8712	0.02378
0.8722	0.03216	0.8722	0.02038	0.8722	0.01067	0.8722	0.0579	0.8722	0.0348	0.8722	0.0238
0.8732	0.03228	0.8732	0.02742	0.8732	0.01073	0.8732	0.05903	0.8732	0.03478	0.8732	0.02382
0.8742	0.03232	0.8742	0.6875	0.8742	0.01074	0.8742	0.06061	0.8742	0.03494	0.8742	0.02379
0.8752	0.03265	0.8752	0.74504	0.8752	0.0108	0.8752	1.23064	0.8752	0.03574	0.8752	0.02375
0.8762	0.03368	0.8762	0.71785	0.8762	0.01085	0.8762	2.90083	0.8762	0.07503	0.8762	0.02371
0.8772	0.05715	0.8772	0.70605	0.8772	0.01086	0.8772	2.9082	0.8772	1.64182	0.8772	0.02376
0.8782	1.34429	0.8782	0.70057	0.8782	0.01091	0.8782	2.9141	0.8782	1.88209	0.8782	0.02391
0.8792	1.42418	0.8792	0.69814	0.8792	0.01095	0.8792	2.91999	0.8792	1.8863	0.8792	0.02421
0.8802	1.36949	0.8802	0.6974	0.8802	0.01096	0.8802	2.92589	0.8802	1.88946	0.8802	0.03334
0.8812	1.3462	0.8812	0.6974	0.8812	0.01109	0.8812	2.93031	0.8812	1.89473	0.8812	0.70806
0.8822	1.33471	0.8822	0.69814	0.8822	0.01204	0.8822	2.93916	0.8822	1.89895	0.8822	0.86778
0.8832	1.32911	0.8832	0.69941	0.8832	0.2246	0.8832	2.94505	0.8832	1.90422	0.8832	0.86997
0.8842	1.32631	0.8842	0.70057	0.8842	0.39237	0.8842	2.95242	0.8842	1.90843	0.8842	0.8729
0.8852	1.32586	0.8852	0.70204	0.8852	0.36644	0.8852	2.95832	0.8852	1.91475	0.8852	0.87656
0.8862	1.32719	0.8862	0.70341	0.8862	0.35707	0.8862	2.96569	0.8862	1.92002	0.8862	0.87876
0.8872	1.32881	0.8872	0.70584	0.8872	0.35238	0.8872	2.97011	0.8872	1.92319	0.8872	0.88169
0.8882	1.33014	0.8882	0.70868	0.8882	0.34997	0.8882	2.97453	0.8882	1.9274	0.8882	0.88389
0.8892	1.33132	0.8892	0.71079	0.8892	0.34857	0.8892	2.98043	0.8892	1.93162	0.8892	0.88682
0.8902	1.33471	0.8902	0.71353	0.8902	0.3477	0.8902	2.98632	0.8902	1.93794	0.8902	0.88974
0.8912	1.33883	0.8912	0.71637	0.8912	0.34733	0.8912	2.99369	0.8912	1.94215	0.8912	0.89194
0.8922	1.34267	0.8922	0.71911	0.8922	0.3474	0.8922	3.00106	0.8922	1.94637	0.8922	0.89487
0.8932	1.34724	0.8932	0.72133	0.8932	0.34784	0.8932	3.00843	0.8932	1.95058	0.8932	0.8978
0.8942	1.35166	0.8942	0.72354	0.8942	0.34843	0.8942	3.01433	0.8942	1.95585	0.8942	0.9
0.8952	1.35579	0.8952	0.72638	0.8952	0.34901	0.8952	3.01875	0.8952	1.96007	0.8952	0.90219
0.8962	1.35977	0.8962	0.72965	0.8962	0.35004	0.8962	3.02317	0.8962	1.96323	0.8962	0.90439
0.8972	1.36404	0.8972	0.7325	0.8972	0.35099	0.8972	3.02907	0.8972	1.96744	0.8972	0.90732
0.8982	1.36846	0.8982	0.73524	0.8982	0.35194	0.8982	3.03497	0.8982	1.97166	0.8982	0.90952
0.8992	1.37347	0.8992	0.7385	0.8992	0.35275	0.8992	3.04086	0.8992	1.97588	0.8992	0.91245
0.9002	1.37819	0.9002	0.74166	0.9002	0.35377	0.9002	3.04823	0.9002	1.98114	0.9002	0.91464
0.9012	1.38261	0.9012	0.74419	0.9012	0.35502	0.9012	3.05413	0.9012	1.98536	0.9012	0.91757
0.9022	1.38866	0.9022	0.74672	0.9022	0.35626	0.9022	3.0615	0.9022	1.99063	0.9022	0.91977
0.9032	1.39396	0.9032	0.75009	0.9032	0.35744	0.9032	3.06739	0.9032	1.99379	0.9032	0.9227
0.9042	1.39824	0.9042	0.75326	0.9042	0.35875	0.9042	3.07034	0.9042	1.998	0.9042	0.92489
0.9052	1.40192	0.9052	0.75631	0.9052	0.36022	0.9052	3.07476	0.9052	2.00222	0.9052	0.92709
0.9062	1.40605	0.9062	0.75937	0.9062	0.36154	0.9062	3.08213	0.9062	2.00644	0.9062	0.93002
0.9072	1.41121	0.9072	0.76253	0.9072	0.36256	0.9072	3.08803	0.9072	2.01065	0.9072	0.93222
0.9082	1.41637	0.9082	0.76601	0.9082	0.36381	0.9082	3.09393	0.9082	2.01487	0.9082	0.93441
0.9092	1.42094	0.9092	0.76843	0.9092	0.36505	0.9092	3.09982	0.9092	2.01908	0.9092	0.93734
0.9102	1.42698	0.9102	0.77085	0.9102	0.36652	0.9102	3.10719	0.9102	2.02435	0.9102	0.93954
0.9112	1.4317	0.9112	0.77391	0.9112	0.36783	0.9112	3.11309	0.9112	2.02751	0.9112	0.94174
0.9122	1.43627	0.9122	0.77707	0.9122	0.3693	0.9122	3.11604	0.9122	2.03173	0.9122	0.94393
0.9132	1.44054	0.9132	0.78013	0.9132	0.37091	0.9132	3.12046	0.9132	2.03594	0.9132	0.94613
0.9142	1.44511	0.9142	0.78371	0.9142	0.3723	0.9142	3.13372	0.9142	1.54592	0.9142	0.94833
0.9152	1.45101	0.9152	0.76769	0.9152	0.37362	0.9152	1.58897	0.9152	0.07019	0.9152	0.95053
0.9162	1.4569	0.9162	0.15986	0.9162	0.37479	0.9162	0.07656	0.9162	0.04027	0.9162	0.95345
0.9172	1.33353	0.9172	0.01915	0.9172	0.37626	0.9172	0.06356	0.9172	0.03813	0.9172	0.95565
0.9182	0.11764	0.9182	0.01868	0.9182	0.37772	0.9182	0.06104	0.9182	0.03687	0.9182	0.95858
0.9192	0.02892	0.9192	0.01878	0.9192	0.37918	0.9192	0.06088	0.9192	0.03606	0.9192	0.96078
0.9202	0.02905	0.9202	0.01897	0.9202	0.38058	0.9202	0.06094	0.9202	0.03567	0.9202	0.96297
0.9212	0.02966	0.9212	0.0192	0.9212	0.38233	0.9212	0.06147	0.9212	0.03571	0.9212	0.96517
0.9222	0.0301	0.9222	0.01947	0.9222	0.38402	0.9222	0.06113	0.9222	0.03593	0.9222	0.81578
0.9232	0.03057	0.9232	0.01973	0.9232	0.35626	0.9232	0.06051	0.9232	0.03619	0.9232	0.06132
0.9242	0.03094	0.9242	0.01989	0.9242	0.03568	0.9242	0.06021	0.9242	0.03625	0.9242	0.02717
0.9252	0.03116	0.9252	0.01999	0.9252	0.00977	0.9252	0.05981	0.9252	0.0361	0.9252	0.02576
0.9262	0.03147	0.9262	0.02012	0.9262	0.01014	0.9262	0.05948	0.9262	0.03602	0.9262	0.02519
0.9272	0.03172	0.9272	0.02023	0.9272	0.01046	0.9272	0.0593	0.9272	0.03601	0.9272	0.02488
0.9282	0.03196	0.9282	0.02035	0.9282	0.01073	0.9282	0.05925	0.9282	0.03612	0.9282	0.02472
0.9292	0.03222	0.9292	0.02044	0.9292	0.01094	0.9292	0.05912	0.9292	0.03628	0.9292	0.02458
0.9302	0.03235	0.9302	0.02055	0.9302	0.01107	0.9302	0.05893	0.9302	0.03635	0.9302	0.02449
0.9312	0.03255	0.9312	0.02063	0.9312	0.01121	0.9312	0.05878	0.9312	0.03634	0.9312	0.02442
0.9322	0.03274	0.9322	0.02074	0.9322	0.01134	0.9322	0.05868	0.9322	0.03626	0.9322	0.02439
0.9332	0.03286	0.9332	0.0208	0.9332	0.01145	0.9332	0.05867	0.9332	0.03615	0.9332	0.02435
0.9342	0.033	0.9342	0.02087	0.9342	0.01155	0.9342	0.05862	0.9342	0.03616	0.9342	0.02433
0.9352	0.03309	0.9352	0.02095	0.9352	0.01164	0.9352	0.05856	0.9352	0.03621	0.9352	0.02431
0.9362	0.03315	0.9362	0.02098	0.9362	0.0117	0.9362	0.05861	0.9362	0.0362	0.9362	0.02431
0.9372	0.03328	0.9372	0.02104	0.9372	0.0118	0.9372	0.05864	0.9372	0.03619	0.9372	0.02436
0.9382	0.03336	0.9382	0.02108	0.9382	0.01184	0.9382	0.05858	0.9382	0.03619	0.9382	0.0244
0.9392	0.03345	0.9392	0.02115	0.9392	0.01187	0.9392	0.05864	0.9392	0.03625	0.9392	0.02442
0.9402	0.03355	0.9402	0.02122	0.9402	0.0119	0.9402	0.05871	0.9402	0.03629	0.9402	0.02446
0.9412	0.03358	0.9412	0.02124	0.9412	0.01194	0.9412	0.05874	0.9412	0.0363	0.9412	0.02443
0.9422	0.03368	0.9422	0.0213	0.9422	0.01201	0.9422	0.05883	0.9422	0.03634	0.9422	0.0244
0.9432	0.03374	0.9432	0.02132	0.9432	0.01206	0.9432	0.05889	0.9432	0.03636	0.9432	0.02442
0.9442	0.03378	0.9442	0.02135	0.9442	0.0121	0.9442	0.05896	0.9442	0.03635	0.9442	0.02442
0.9452	0.03387	0.9452	0.02141	0.9452	0.01214	0.9452	0.05908	0.9452	0.03638	0.9452	0.02444
0.9462	0.03393	0.9462	0.02141	0.9462	0.01217	0.9462	0.05914	0.9462	0.03642	0.9462	0.02441
0.9472	0.03399	0.9472	0.02148	0.9472	0.01222	0.9472	0.05917	0.9472	0.03645	0.9472	0.0244
0.9482	0.03408	0.9482	0.02152	0.9482	0.01227	0.9482	0.05931	0.9482	0.03644	0.9482	0.02444
0.9492	0.03412	0.9492	0.02154	0.9492	0.01229	0.9492	0.05948	0.9492	0.0364	0.9492	0.02447
0.9502	0.0342	0.9502	0.02158	0.9502	0.01232	0.9502	0.05961	0.9502	0.03647	0.9502	0.02448
0.9512	0.03423	0.9512	0.02161	0.9512	0.01235	0.9512	0.05968	0.9512	0.03657	0.9512	0.02447
0.9522	0.03426	0.9522	0.02166	0.9522	0.01239	0.9522	0.05976	0.9522	0.03666	0.9522	0.02448
0.9532	0.03436	0.9532	0.02176	0.9532	0.01243	0.9532	0.05977	0.9532	0.03671	0.9532	0.02455
0.9542	0.03436	0.9542	0.0221	0.9542	0.01244	0.9542	0.05955	0.9542	0.03678	0.9542	0.02455
0.9552	0.03464	0.9552	0.27451	0.9552	0.01246	0.9552	0.05905	0.9552	0.03703	0.9552	0.02459
0.9562	0.0358	0.9562	1.03199	0.9562	0.01251	0.9562	0.05841	0.9562	0.03811	0.9562	0.02461
0.9572	0.54509	0.9572	0.98804	0.9572	0.01251	0.9572	0.05951	0.9572	0.0417	0.9572	0.02461
0.9582	1.89704	0.9582	0.96939	0.9582	0.01255	0.9582	0.57751	0.9582	0.60088	0.9582	0.02461
0.9592	1.8086	0.9592	0.96075	0.9592	0.01259	0.9592	3.34745	0.9592	2.21825	0.9592	0.0247
0.9602	1.77322	0.9602	0.95632	0.9602	0.01261	0.9602	3.40789	0.9602	2.23616	0.9602	0.02521
0.9612	1.75553	0.9612	0.95443	0.9612	0.01265	0.9612	3.40641	0.9612	2.23722	0.9612	0.34257
0.9622	1.74522	0.9622	0.95369	0.9622	0.01272	0.9622	3.40789	0.9622	2.23933	0.9622	1.04792
0.9632	1.73932	0.9632	0.9539	0.9632	0.01329	0.9632	3.41084	0.9632	2.24249	0.9632	1.05451
0.9642	1.73637	0.9642	0.95464	0.9642	0.01596	0.9642	3.41526	0.9642	2.24565	0.9642	1.05671
0.9652	1.7349	0.9652	0.95548	0.9652	0.4065	0.9652	3.41821	0.9652	2.24881	0.9652	1.05891
0.9662	1.7349	0.9662	0.95696	0.9662	0.50682	0.9662	3.42263	0.9662	2.25092	0.9662	1.06184
0.9672	1.73637	0.9672	0.9579	0.9672	0.48808	0.9672	3.42852	0.9672	2.25513	0.9672	1.06476
0.9682	1.73932	0.9682	0.95938	0.9682	0.48024	0.9682	3.43147	0.9682	2.25724	0.9682	1.06623
0.9692	1.74079	0.9692	0.96159	0.9692	0.47636	0.9692	3.43147	0.9692	2.25935	0.9692	1.06843
0.9702	1.74227	0.9702	0.96359	0.9702	0.47431	0.9702	3.43442	0.9702	2.26251	0.9702	1.07062
0.9712	1.74374	0.9712	0.96581	0.9712	0.47307	0.9712	3.43737	0.9712	2.26462	0.9712	1.07282
0.9722	1.74669	0.9722	0.96844	0.9722	0.47241	0.9722	3.44179	0.9722	2.26883	0.9722	1.07575
0.9732	1.74964	0.9732	0.97087	0.9732	0.47211	0.9732	3.44621	0.9732	2.27199	0.9732	1.07795
0.9742	1.75259	0.9742	0.97308	0.9742	0.47226	0.9742	3.45063	0.9742	2.2741	0.9742	1.08014
0.9752	1.75701	0.9752	0.97477	0.9752	0.47277	0.9752	3.45506	0.9752	2.27832	0.9752	1.08234
0.9762	1.75996	0.9762	0.97729	0.9762	0.47351	0.9762	3.46095	0.9762	2.28148	0.9762	1.08454
0.9772	1.76438	0.9772	0.97993	0.9772	0.47409	0.9772	3.46243	0.9772	2.28358	0.9772	1.08673
0.9782	1.76585	0.9782	0.98225	0.9782	0.47504	0.9782	3.4639	0.9782	2.28569	0.9782	1.0882
0.9792	1.7688	0.9792	0.98478	0.9792	0.47607	0.9792	3.46832	0.9792	2.2878	0.9792	1.09113
0.9802	1.77175	0.9802	0.98731	0.9802	0.47695	0.9802	3.47274	0.9802	2.29202	0.9802	1.09259
0.9812	1.77617	0.9812	0.99026	0.9812	0.47775	0.9812	3.47717	0.9812	2.29518	0.9812	1.09479
0.9822	1.78059	0.9822	0.99278	0.9822	0.4787	0.9822	3.48159	0.9822	2.29834	0.9822	1.09772
0.9832	1.78354	0.9832	0.99458	0.9832	0.4798	0.9832	3.48748	0.9832	2.3015	0.9832	1.09991
0.9842	1.78796	0.9842	0.99658	0.9842	0.48097	0.9842	3.49338	0.9842	2.30466	0.9842	1.10211
0.9852	1.79091	0.9852	0.99963	0.9852	0.48215	0.9852	3.49485	0.9852	2.30677	0.9852	1.10358
0.9862	1.79386	0.9862	1.00227	0.9862	0.48361	0.9862	3.49633	0.9862	2.30993	0.9862	1.10577
0.9872	1.79681	0.9872	1.00427	0.9872	0.48478	0.9872	3.49928	0.9872	2.31309	0.9872	1.10797
0.9882	1.80123	0.9882	1.00743	0.9882	0.48603	0.9882	3.50517	0.9882	2.3152	0.9882	1.11017
0.9892	1.80418	0.9892	1.01017	0.9892	0.48698	0.9892	3.50665	0.9892	2.31731	0.9892	1.11163
0.9902	1.8086	0.9902	1.01281	0.9902	0.48815	0.9902	3.51107	0.9902	2.32047	0.9902	1.11383
0.9912	1.81155	0.9912	1.01481	0.9912	0.48947	0.9912	3.51696	0.9912	2.32468	0.9912	1.11676
0.9922	1.81597	0.9922	1.0166	0.9922	0.49064	0.9922	3.51991	0.9922	2.32784	0.9922	1.11895
0.9932	1.81892	0.9932	1.01945	0.9932	0.49189	0.9932	3.52433	0.9932	2.33101	0.9932	1.12042
0.9942	1.82334	0.9942	1.02113	0.9942	0.49313	0.9942	3.52581	0.9942	2.33311	0.9942	1.12188
0.9952	1.82776	0.9952	0.38	0.9952	0.4946	0.9952	3.52876	0.9952	2.33417	0.9952	1.12408
0.9962	0.73744	0.9962	0.0244	0.9962	0.49584	0.9962	3.53465	0.9962	2.31204	0.9962	1.12628
0.9972	0.03681	0.9972	0.02229	0.9972	0.49679	0.9972	3.54497	0.9972	0.51594	0.9972	1.12847
0.9982	0.03355	0.9982	0.02181	0.9982	0.49789	0.9982	1.43376	0.9982	0.04468	0.9982	1.13067
0.9992	0.03317	0.9992	0.02167	0.9992	0.49914	0.9992	0.07448	0.9992	0.04092	0.9992	1.13287
1.0002	0.03327	1.0002	0.02165	1.0002	0.50045	1.0002	0.06447	1.0002	0.03933	1.0002	1.13507
1.0012	0.0334	1.0012	0.02173	1.0012	0.50177	1.0012	0.06222	1.0012	0.03835	1.0012	1.13726
1.0022	0.03347	1.0022	0.02177	1.0022	0.50309	1.0022	0.06166	1.0022	0.03782	1.0022	1.13946
1.0032	0.0335	1.0032	0.02181	1.0032	0.50463	1.0032	0.06147	1.0032	0.03772	1.0032	0.58027
1.0042	0.03361	1.0042	0.02182	1.0042	0.50492	1.0042	0.06208	1.0042	0.03788	1.0042	0.03386
1.0052	0.0337	1.0052	0.02187	1.0052	0.21215	1.0052	0.06194	1.0052	0.03811	1.0052	0.02737
1.0062	0.03378	1.0062	0.02195	1.0062	0.01341	1.0062	0.0615	1.0062	0.0382	1.0062	0.02618
1.0072	0.0339	1.0072	0.02199	1.0072	0.01253	1.0072	0.06116	1.0072	0.03802	1.0072	0.02567
1.0082	0.03398	1.0082	0.022	1.0082	0.01249	1.0082	0.06089	1.0082	0.03778	1.0082	0.02531
1.0092	0.03408	1.0092	0.02207	1.0092	0.01253	1.0092	0.06085	1.0092	0.03763	1.0092	0.0251
1.0102	0.03417	1.0102	0.02211	1.0102	0.0126	1.0102	0.06077	1.0102	0.03763	1.0102	0.02498
1.0112	0.03423	1.0112	0.02216	1.0112	0.01267	1.0112	0.06074	1.0112	0.03774	1.0112	0.02495
1.0122	0.03434	1.0122	0.02219	1.0122	0.01273	1.0122	0.06068	1.0122	0.03786	1.0122	0.02494
1.0132	0.0344	1.0132	0.0222	1.0132	0.01278	1.0132	0.06049	1.0132	0.03787	1.0132	0.02486
1.0142	0.03449	1.0142	0.02229	1.0142	0.01284	1.0142	0.06039	1.0142	0.03782	1.0142	0.02484
1.0152	0.03457	1.0152	0.02234	1.0152	0.01285	1.0152	0.06026	1.0152	0.03778	1.0152	0.02488
1.0162	0.03462	1.0162	0.02238	1.0162	0.0129	1.0162	0.06027	1.0162	0.03776	1.0162	0.02492
1.0172	0.03474	1.0172	0.02244	1.0172	0.01295	1.0172	0.06029	1.0172	0.03776	1.0172	0.02492
1.0182	0.03477	1.0182	0.02248	1.0182	0.01299	1.0182	0.06015	1.0182	0.03779	1.0182	0.02493
1.0192	0.03483	1.0192	0.02251	1.0192	0.01302	1.0192	0.06009	1.0192	0.03784	1.0192	0.02493
1.0202	0.03489	1.0202	0.02259	1.0202	0.01306	1.0202	0.06007	1.0202	0.03789	1.0202	0.02495
1.0212	0.03498	1.0212	0.02261	1.0212	0.01309	1.0212	0.06002	1.0212	0.03792	1.0212	0.02495
1.0222	0.03505	1.0222	0.02269	1.0222	0.01312	1.0222	0.05999	1.0222	0.03792	1.0222	0.02493
1.0232	0.03513	1.0232	0.02271	1.0232	0.01312	1.0232	0.05993	1.0232	0.03792	1.0232	0.02495
1.0242	0.03515	1.0242	0.02274	1.0242	0.01315	1.0242	0.05999	1.0242	0.03793	1.0242	0.025
1.0252	0.03521	1.0252	0.02278	1.0252	0.01318	1.0252	0.06002	1.0252	0.03792	1.0252	0.02499
1.0262	0.03526	1.0262	0.02277	1.0262	0.01318	1.0262	0.05995	1.0262	0.03784	1.0262	0.02496
1.0272	0.03536	1.0272	0.0228	1.0272	0.0132	1.0272	0.05996	1.0272	0.03781	1.0272	0.02493
1.0282	0.03548	1.0282	0.02285	1.0282	0.01324	1.0282	0.06007	1.0282	0.03786	1.0282	0.02491
1.0292	0.03555	1.0292	0.02286	1.0292	0.01327	1.0292	0.06011	1.0292	0.03788	1.0292	0.02491
1.0302	0.03563	1.0302	0.02292	1.0302	0.01328	1.0302	0.06012	1.0302	0.03794	1.0302	0.02493
1.0312	0.03572	1.0312	0.02295	1.0312	0.01329	1.0312	0.06009	1.0312	0.03792	1.0312	0.02495
1.0322	0.03588	1.0322	0.02309	1.0322	0.0133	1.0322	0.06008	1.0322	0.03789	1.0322	0.02497
1.0332	0.03656	1.0332	0.02354	1.0332	0.01334	1.0332	0.05996	1.0332	0.03794	1.0332	0.02498
1.0342	0.0385	1.0342	0.02723	1.0342	0.01336	1.0342	0.05983	1.0342	0.03802	1.0342	0.02493
1.0352	0.0919	1.0352	0.96191	1.0352	0.01339	1.0352	0.05959	1.0352	0.03814	1.0352	0.02494
1.0362	1.96926	1.0362	1.19817	1.0362	0.01341	1.0362	0.05918	1.0362	0.03899	1.0362	0.02499
1.0372	2.10929	1.0372	1.17393	1.0372	0.01342	1.0372	0.05987	1.0372	0.9108	1.0372	0.02515
1.0382	2.0695	1.0382	1.1655	1.0382	0.01344	1.0382	0.06208	1.0382	2.48486	1.0382	0.02551
1.0392	2.05181	1.0392	1.16023	1.0392	0.01342	1.0392	2.09603	1.0392	2.48591	1.0392	0.02615
1.0402	2.04149	1.0402	1.15707	1.0402	0.01343	1.0402	3.7587	1.0402	2.48486	1.0402	0.41646
1.0412	2.03707	1.0412	1.15496	1.0412	0.01378	1.0412	3.75133	1.0412	2.48591	1.0412	1.20537
1.0422	2.03265	1.0422	1.15391	1.0422	0.01583	1.0422	3.74986	1.0422	2.48697	1.0422	1.21196
1.0432	2.03117	1.0432	1.15496	1.0432	0.30449	1.0432	3.74691	1.0432	2.48697	1.0432	1.21342
1.0442	2.02822	1.0442	1.15496	1.0442	0.61191	1.0442	3.74543	1.0442	2.48802	1.0442	1.21489
1.0452	2.02675	1.0452	1.15602	1.0452	0.59031	1.0452	3.74691	1.0452	2.48908	1.0452	1.21708
1.0462	2.02675	1.0462	1.15707	1.0462	0.58218	1.0462	3.74838	1.0462	2.49118	1.0462	1.21928
1.0472	2.0297	1.0472	1.15813	1.0472	0.57793	1.0472	3.75133	1.0472	2.49329	1.0472	1.22074
1.0482	2.0297	1.0482	1.15918	1.0482	0.57581	1.0482	3.75428	1.0482	2.49434	1.0482	1.22294
1.0492	2.03117	1.0492	1.16023	1.0492	0.575	1.0492	3.75723	1.0492	2.49751	1.0492	1.22514
1.0502	2.03412	1.0502	1.16129	1.0502	0.57442	1.0502	3.7587	1.0502	2.49961	1.0502	1.2266
1.0512	2.03559	1.0512	1.1634	1.0512	0.57434	1.0512	3.76017	1.0512	2.50067	1.0512	1.22807
1.0522	2.03707	1.0522	1.16445	1.0522	0.57449	1.0522	3.76017	1.0522	2.50172	1.0522	1.22953
1.0532	2.03707	1.0532	1.16656	1.0532	0.57486	1.0532	3.76165	1.0532	2.50278	1.0532	1.23173
1.0542	2.04002	1.0542	1.16866	1.0542	0.57515	1.0542	3.76607	1.0542	2.50594	1.0542	1.23319
1.0552	2.04149	1.0552	1.17077	1.0552	0.57544	1.0552	3.76754	1.0552	2.50699	1.0552	1.23539
1.0562	2.04296	1.0562	1.17183	1.0562	0.57595	1.0562	3.77197	1.0562	2.5091	1.0562	1.23759
1.0572	2.04591	1.0572	1.17288	1.0572	0.57698	1.0572	3.77491	1.0572	2.51226	1.0572	1.23978
1.0582	2.04886	1.0582	1.17499	1.0582	0.57786	1.0582	3.77786	1.0582	2.51437	1.0582	1.24125
1.0592	2.05181	1.0592	1.17709	1.0592	0.57866	1.0592	3.77934	1.0592	2.51647	1.0592	1.24271
1.0602	2.05328	1.0602	1.17815	1.0602	0.57976	1.0602	3.78081	1.0602	2.51647	1.0602	1.24418
1.0612	2.05328	1.0612	1.18026	1.0612	0.58064	1.0612	3.78376	1.0612	2.51858	1.0612	1.24637
1.0622	2.05476	1.0622	1.18236	1.0622	0.58137	1.0622	3.78671	1.0622	2.52174	1.0622	1.24857
1.0632	2.05918	1.0632	1.18447	1.0632	0.58196	1.0632	3.78818	1.0632	2.52174	1.0632	1.2493
1.0642	2.06065	1.0642	1.18658	1.0642	0.58269	1.0642	3.79113	1.0642	2.52385	1.0642	1.2515
1.0652	2.0636	1.0652	1.18763	1.0652	0.58386	1.0652	3.79702	1.0652	2.52701	1.0652	1.2537
1.0662	2.06655	1.0662	1.18869	1.0662	0.58489	1.0662	3.80145	1.0662	2.53017	1.0662	1.25516
1.0672	2.0695	1.0672	1.18974	1.0672	0.58613	1.0672	3.80292	1.0672	2.53334	1.0672	1.25663
1.0682	2.07097	1.0682	1.1929	1.0682	0.58723	1.0682	3.80292	1.0682	2.53334	1.0682	1.25809
1.0692	2.07244	1.0692	1.19501	1.0692	0.5884	1.0692	3.80439	1.0692	2.53439	1.0692	1.25956
1.0702	2.07392	1.0702	1.19606	1.0702	0.58914	1.0702	3.80882	1.0702	2.53544	1.0702	1.26102
1.0712	2.07834	1.0712	1.19817	1.0712	0.58979	1.0712	3.81176	1.0712	2.53755	1.0712	1.26322
1.0722	2.07981	1.0722	1.20028	1.0722	0.59075	1.0722	3.81324	1.0722	2.53966	1.0722	1.26468
1.0732	2.08276	1.0732	1.20133	1.0732	0.59199	1.0732	3.81913	1.0732	2.54493	1.0732	1.26688
1.0742	2.08718	1.0742	1.20449	1.0742	0.59302	1.0742	3.82356	1.0742	2.48486	1.0742	1.26908
1.0752	2.08129	1.0752	1.12651	1.0752	0.59411	1.0752	3.82356	1.0752	0.41003	1.0752	1.27054
1.0762	0.78255	1.0762	0.14089	1.0762	0.59536	1.0762	3.8265	1.0762	0.0453	1.0762	1.27201
1.0772	0.04011	1.0772	0.02558	1.0772	0.5966	1.0772	3.2089	1.0772	0.04187	1.0772	1.27347
1.0782	0.03636	1.0782	0.024	1.0782	0.5977	1.0782	0.17231	1.0782	0.0406	1.0782	1.27493
1.0792	0.03548	1.0792	0.02346	1.0792	0.59829	1.0792	0.06929	1.0792	0.03985	1.0792	1.2764
1.0802	0.03517	1.0802	0.0233	1.0802	0.59902	1.0802	0.06477	1.0802	0.03944	1.0802	1.2786
1.0812	0.03507	1.0812	0.02328	1.0812	0.59997	1.0812	0.06328	1.0812	0.03933	1.0812	1.28153
1.0822	0.03507	1.0822	0.02329	1.0822	0.60122	1.0822	0.0631	1.0822	0.03929	1.0822	0.8978
1.0832	0.03508	1.0832	0.02333	1.0832	0.60232	1.0832	0.06248	1.0832	0.03924	1.0832	0.05025
1.0842	0.03511	1.0842	0.02334	1.0842	0.60473	1.0842	0.06232	1.0842	0.03913	1.0842	0.02932
1.0852	0.03517	1.0852	0.02324	1.0852	0.479	1.0852	0.06267	1.0852	0.03902	1.0852	0.02772
1.0862	0.03523	1.0862	0.02319	1.0862	0.02962	1.0862	0.06244	1.0862	0.03899	1.0862	0.02699
1.0872	0.03533	1.0872	0.02322	1.0872	0.01397	1.0872	0.06201	1.0872	0.03897	1.0872	0.0266
1.0882	0.03536	1.0882	0.02325	1.0882	0.01349	1.0882	0.06194	1.0882	0.03902	1.0882	0.02638
1.0892	0.03548	1.0892	0.0233	1.0892	0.01331	1.0892	0.06194	1.0892	0.03905	1.0892	0.02631
1.0902	0.03554	1.0902	0.02327	1.0902	0.01319	1.0902	0.06166	1.0902	0.03903	1.0902	0.02631
1.0912	0.0356	1.0912	0.02331	1.0912	0.0132	1.0912	0.06151	1.0912	0.03901	1.0912	0.02628
1.0922	0.0357	1.0922	0.02335	1.0922	0.01327	1.0922	0.06135	1.0922	0.03889	1.0922	0.02623
1.0932	0.03572	1.0932	0.02339	1.0932	0.0133	1.0932	0.06117	1.0932	0.03883	1.0932	0.02625
1.0942	0.03579	1.0942	0.0234	1.0942	0.01333	1.0942	0.06113	1.0942	0.03885	1.0942	0.02627
1.0952	0.03589	1.0952	0.02343	1.0952	0.01334	1.0952	0.06102	1.0952	0.03892	1.0952	0.0263
1.0962	0.03601	1.0962	0.02343	1.0962	0.01334	1.0962	0.06092	1.0962	0.03896	1.0962	0.02628
1.0972	0.0361	1.0972	0.0235	1.0972	0.01335	1.0972	0.06096	1.0972	0.03897	1.0972	0.02631
1.0982	0.03611	1.0982	0.0235	1.0982	0.01336	1.0982	0.06088	1.0982	0.03895	1.0982	0.02638
1.0992	0.03614	1.0992	0.02351	1.0992	0.0134	1.0992	0.06089	1.0992	0.03895	1.0992	0.02644
1.1002	0.03626	1.1002	0.02355	1.1002	0.01345	1.1002	0.06096	1.1002	0.03897	1.1002	0.02642
1.1012	0.03629	1.1012	0.02355	1.1012	0.01346	1.1012	0.06099	1.1012	0.03896	1.1012	0.02636
1.1022	0.03635	1.1022	0.02354	1.1022	0.01348	1.1022	0.06108	1.1022	0.03899	1.1022	0.02628
1.1032	0.03641	1.1032	0.02355	1.1032	0.0135	1.1032	0.06111	1.1032	0.03898	1.1032	0.02625
1.1042	0.03645	1.1042	0.02356	1.1042	0.0135	1.1042	0.06116	1.1042	0.03901	1.1042	0.02623
1.1052	0.0365	1.1052	0.02358	1.1052	0.01351	1.1052	0.06122	1.1052	0.03905	1.1052	0.02628
1.1062	0.03653	1.1062	0.02357	1.1062	0.01351	1.1062	0.06116	1.1062	0.03904	1.1062	0.02638
1.1072	0.03654	1.1072	0.02361	1.1072	0.01351	1.1072	0.06119	1.1072	0.03906	1.1072	0.02642
1.1082	0.03653	1.1082	0.02363	1.1082	0.01356	1.1082	0.0613	1.1082	0.03907	1.1082	0.02638
1.1092	0.03654	1.1092	0.02363	1.1092	0.01356	1.1092	0.0613	1.1092	0.03903	1.1092	0.02624
1.1102	0.03657	1.1102	0.02366	1.1102	0.01358	1.1102	0.06135	1.1102	0.03909	1.1102	0.02621
1.1112	0.03658	1.1112	0.0237	1.1112	0.01361	1.1112	0.06145	1.1112	0.03909	1.1112	0.02625
1.1122	0.03678	1.1122	0.02393	1.1122	0.01361	1.1122	0.06148	1.1122	0.03914	1.1122	0.02635
1.1132	0.03753	1.1132	0.02466	1.1132	0.01363	1.1132	0.06151	1.1132	0.03921	1.1132	0.02647
1.1142	0.03949	1.1142	0.13657	1.1142	0.01365	1.1142	0.06154	1.1142	0.03922	1.1142	0.02652
1.1152	1.20382	1.1152	1.29828	1.1152	0.01366	1.1152	0.06144	1.1152	0.03925	1.1152	0.02652
1.1162	2.3245	1.1162	1.32463	1.1162	0.0137	1.1162	0.06123	1.1162	0.03956	1.1162	0.02645
1.1172	2.27291	1.1172	1.31093	1.1172	0.01372	1.1172	0.06188	1.1172	0.39791	1.1172	0.02638
1.1182	2.2508	1.1182	1.3046	1.1182	0.01376	1.1182	0.06362	1.1182	2.60921	1.1182	0.0267
1.1192	2.24048	1.1192	1.30144	1.1192	0.01381	1.1192	1.17493	1.1192	2.67349	1.1192	0.02751
1.1202	2.23458	1.1202	1.30039	1.1202	0.01394	1.1202	4.00486	1.1202	2.67033	1.1202	0.42429
1.1212	2.23164	1.1212	1.29934	1.1212	0.01451	1.1212	4.00781	1.1212	2.66928	1.1212	1.33864
1.1222	2.22869	1.1222	1.29723	1.1222	0.01727	1.1222	4.00338	1.1222	2.67033	1.1222	1.34597
1.1232	2.22869	1.1232	1.29723	1.1232	0.48617	1.1232	4.00191	1.1232	2.67138	1.1232	1.3467
1.1242	2.22869	1.1242	1.29723	1.1242	0.68104	1.1242	4.00191	1.1242	2.67138	1.1242	1.34743
1.1252	2.22721	1.1252	1.29828	1.1252	0.66756	1.1252	3.99896	1.1252	2.67033	1.1252	1.3489
1.1262	2.22574	1.1262	1.29934	1.1262	0.66259	1.1262	3.99749	1.1262	2.66928	1.1262	1.34963
1.1272	2.22574	1.1272	1.30039	1.1272	0.66002	1.1272	3.99896	1.1272	2.67138	1.1272	1.35183
1.1282	2.22721	1.1282	1.30144	1.1282	0.65812	1.1282	4.00191	1.1282	2.67244	1.1282	1.35256
1.1292	2.22721	1.1292	1.3025	1.1292	0.65702	1.1292	4.00191	1.1292	2.67349	1.1292	1.35402
1.1302	2.22869	1.1302	1.3025	1.1302	0.65687	1.1302	4.00486	1.1302	2.6756	1.1302	1.35622
1.1312	2.23016	1.1312	1.3025	1.1312	0.65687	1.1312	4.00781	1.1312	2.67771	1.1312	1.35768
1.1322	2.23311	1.1322	1.30355	1.1322	0.65702	1.1322	4.00928	1.1322	2.67876	1.1322	1.35915
1.1332	2.23311	1.1332	1.30566	1.1332	0.65739	1.1332	4.00928	1.1332	2.67876	1.1332	1.35988
1.1342	2.23311	1.1342	1.30671	1.1342	0.65804	1.1342	4.01075	1.1342	2.68087	1.1342	1.36135
1.1352	2.23458	1.1352	1.30777	1.1352	0.65856	1.1352	4.01223	1.1352	2.68087	1.1352	1.36281
1.1362	2.23606	1.1362	1.30987	1.1362	0.65863	1.1362	4.0137	1.1362	2.68297	1.1362	1.36427
1.1372	2.23901	1.1372	1.31093	1.1372	0.65892	1.1372	4.01665	1.1372	2.68403	1.1372	1.36574
1.1382	2.23901	1.1382	1.31198	1.1382	0.65936	1.1382	4.01812	1.1382	2.68614	1.1382	1.3672
1.1392	2.24195	1.1392	1.31303	1.1392	0.66024	1.1392	4.02255	1.1392	2.68824	1.1392	1.3694
1.1402	2.24343	1.1402	1.31303	1.1402	0.6609	1.1402	4.02549	1.1402	2.69035	1.1402	1.37087
1.1412	2.2449	1.1412	1.3162	1.1412	0.66178	1.1412	4.02549	1.1412	2.69035	1.1412	1.3716
1.1422	2.24638	1.1422	1.31725	1.1422	0.66295	1.1422	4.02402	1.1422	2.69141	1.1422	1.37306
1.1432	2.24638	1.1432	1.3183	1.1432	0.66361	1.1432	4.02697	1.1432	2.69246	1.1432	1.37453
1.1442	2.24785	1.1442	1.32041	1.1442	0.66427	1.1442	4.03139	1.1442	2.69351	1.1442	1.37599
1.1452	2.2508	1.1452	1.32147	1.1452	0.66471	1.1452	4.03286	1.1452	2.69562	1.1452	1.37746
1.1462	2.25227	1.1462	1.32252	1.1462	0.66551	1.1462	4.03581	1.1462	2.69667	1.1462	1.37892
1.1472	2.25375	1.1472	1.32252	1.1472	0.66632	1.1472	4.04023	1.1472	2.69984	1.1472	1.38112
1.1482	2.25669	1.1482	1.32357	1.1482	0.6672	1.1482	4.04318	1.1482	2.70194	1.1482	1.38258
1.1492	2.25964	1.1492	1.32568	1.1492	0.668	1.1492	4.04318	1.1492	2.703	1.1492	1.38331
1.1502	2.25964	1.1502	1.32673	1.1502	0.6691	1.1502	4.04171	1.1502	2.70405	1.1502	1.38405
1.1512	2.26112	1.1512	1.32779	1.1512	0.67013	1.1512	4.04318	1.1512	2.7051	1.1512	1.38551
1.1522	2.26259	1.1522	1.3299	1.1522	0.67071	1.1522	4.04908	1.1522	2.70616	1.1522	1.38624
1.1532	2.26849	1.1532	1.332	1.1532	0.67115	1.1532	4.05055	1.1532	2.70827	1.1532	1.38844
1.1542	2.02085	1.1542	1.33622	1.1542	0.67196	1.1542	4.05055	1.1542	2.70932	1.1542	1.38991
1.1552	0.16317	1.1552	0.63397	1.1552	0.67284	1.1552	4.05645	1.1552	2.71459	1.1552	1.3921
1.1562	0.03947	1.1562	0.0299	1.1562	0.67379	1.1562	4.06087	1.1562	2.40161	1.1562	1.39357
1.1572	0.0376	1.1572	0.0259	1.1572	0.67452	1.1572	4.06971	1.1572	0.2135	1.1572	1.3943
1.1582	0.037	1.1582	0.02498	1.1582	0.67555	1.1582	1.62582	1.1582	0.04628	1.1582	1.39503
1.1592	0.03676	1.1592	0.02464	1.1592	0.67657	1.1592	0.07989	1.1592	0.04298	1.1592	1.3965
1.1602	0.03664	1.1602	0.02435	1.1602	0.67716	1.1602	0.0687	1.1602	0.04145	1.1602	1.39796
1.1612	0.0366	1.1612	0.02415	1.1612	0.67752	1.1612	0.06574	1.1612	0.04057	1.1612	1.40016
1.1622	0.03661	1.1622	0.02395	1.1622	0.67796	1.1622	0.06472	1.1622	0.04016	1.1622	1.06843
1.1632	0.0366	1.1632	0.02386	1.1632	0.6795	1.1632	0.06428	1.1632	0.0401	1.1632	0.06048
1.1642	0.03656	1.1642	0.02378	1.1642	0.68067	1.1642	0.06405	1.1642	0.04019	1.1642	0.03038
1.1652	0.03657	1.1652	0.0237	1.1652	0.59529	1.1652	0.06377	1.1652	0.04029	1.1652	0.02809
1.1662	0.0366	1.1662	0.02371	1.1662	0.04633	1.1662	0.06365	1.1662	0.04026	1.1662	0.02735
1.1672	0.03661	1.1672	0.0237	1.1672	0.01507	1.1672	0.06341	1.1672	0.04001	1.1672	0.02699
1.1682	0.03663	1.1682	0.02363	1.1682	0.01438	1.1682	0.06322	1.1682	0.03979	1.1682	0.02671
1.1692	0.03667	1.1692	0.02356	1.1692	0.01413	1.1692	0.0631	1.1692	0.03972	1.1692	0.02645
1.1702	0.03664	1.1702	0.02349	1.1702	0.01399	1.1702	0.06287	1.1702	0.03974	1.1702	0.02624
1.1712	0.03667	1.1712	0.02346	1.1712	0.01394	1.1712	0.06265	1.1712	0.03984	1.1712	0.02615
1.1722	0.03673	1.1722	0.02349	1.1722	0.01396	1.1722	0.06256	1.1722	0.0399	1.1722	0.02616
1.1732	0.03667	1.1732	0.0235	1.1732	0.01399	1.1732	0.06245	1.1732	0.03985	1.1732	0.02625
1.1742	0.03672	1.1742	0.02351	1.1742	0.01401	1.1742	0.06238	1.1742	0.0398	1.1742	0.02631
1.1752	0.0367	1.1752	0.0235	1.1752	0.01399	1.1752	0.06244	1.1752	0.03976	1.1752	0.0263
1.1762	0.0367	1.1762	0.0235	1.1762	0.01398	1.1762	0.06247	1.1762	0.03977	1.1762	0.02627
1.1772	0.03675	1.1772	0.02351	1.1772	0.01399	1.1772	0.06241	1.1772	0.03985	1.1772	0.02624
1.1782	0.03673	1.1782	0.02347	1.1782	0.014	1.1782	0.06231	1.1782	0.03984	1.1782	0.02622
1.1792	0.03676	1.1792	0.02343	1.1792	0.01402	1.1792	0.06229	1.1792	0.0398	1.1792	0.02622
1.1802	0.03679	1.1802	0.02351	1.1802	0.01403	1.1802	0.06232	1.1802	0.0398	1.1802	0.02625
1.1812	0.03679	1.1812	0.02355	1.1812	0.01403	1.1812	0.06239	1.1812	0.03976	1.1812	0.02629
1.1822	0.03684	1.1822	0.02358	1.1822	0.01404	1.1822	0.06251	1.1822	0.03976	1.1822	0.02632
1.1832	0.03684	1.1832	0.02354	1.1832	0.01405	1.1832	0.06248	1.1832	0.0397	1.1832	0.0263
1.1842	0.03684	1.1842	0.0235	1.1842	0.01406	1.1842	0.06241	1.1842	0.03965	1.1842	0.02627
1.1852	0.03686	1.1852	0.02349	1.1852	0.01407	1.1852	0.0626	1.1852	0.0397	1.1852	0.02629
1.1862	0.03685	1.1862	0.02347	1.1862	0.01407	1.1862	0.06265	1.1862	0.03972	1.1862	0.02627
1.1872	0.03692	1.1872	0.02345	1.1872	0.01406	1.1872	0.06262	1.1872	0.03977	1.1872	0.02626
1.1882	0.03698	1.1882	0.02347	1.1882	0.01407	1.1882	0.06259	1.1882	0.03984	1.1882	0.02627
1.1892	0.03698	1.1892	0.02347	1.1892	0.01405	1.1892	0.06263	1.1892	0.03981	1.1892	0.02629
1.1902	0.03709	1.1902	0.02348	1.1902	0.01407	1.1902	0.06263	1.1902	0.03978	1.1902	0.02638
1.1912	0.03717	1.1912	0.02348	1.1912	0.01408	1.1912	0.06272	1.1912	0.03976	1.1912	0.0264
1.1922	0.03753	1.1922	0.02347	1.1922	0.0141	1.1922	0.06275	1.1922	0.03981	1.1922	0.02635
1.1932	0.03884	1.1932	0.02355	1.1932	0.01411	1.1932	0.06284	1.1932	0.04004	1.1932	0.02639
1.1942	0.04294	1.1942	0.02389	1.1942	0.0141	1.1942	0.06293	1.1942	0.04051	1.1942	0.02642
1.1952	1.7629	1.1952	0.02459	1.1952	0.0141	1.1952	0.06301	1.1952	0.99995	1.1952	0.02645
1.1962	2.43947	1.1962	0.87423	1.1962	0.0141	1.1962	0.06306	1.1962	2.81786	1.1962	0.02641
1.1972	2.40704	1.1972	1.43738	1.1972	0.0141	1.1972	0.06319	1.1972	2.81575	1.1972	0.02632
1.1982	2.39378	1.1982	1.41947	1.1982	0.0141	1.1982	0.06443	1.1982	2.81259	1.1982	0.02636
1.1992	2.38493	1.1992	1.41209	1.1992	0.01413	1.1992	0.67553	1.1992	2.80943	1.1992	0.02649
1.2002	2.37756	1.2002	1.40893	1.2002	0.01418	1.2002	4.15373	1.2002	2.80838	1.2002	0.027
1.2012	2.37461	1.2012	1.40682	1.2012	0.01418	1.2012	4.22006	1.2012	2.80943	1.2012	0.0281
1.2022	2.37461	1.2022	1.40577	1.2022	0.01428	1.2022	4.21417	1.2022	2.81048	1.2022	0.41177
1.2032	2.37461	1.2032	1.40472	1.2032	0.01658	1.2032	4.20974	1.2032	2.80943	1.2032	1.45142
1.2042	2.37461	1.2042	1.40366	1.2042	0.31079	1.2042	4.21269	1.2042	2.81154	1.2042	1.46094
1.2052	2.37461	1.2052	1.40261	1.2052	0.74914	1.2052	4.21269	1.2052	2.81259	1.2052	1.46094
1.2062	2.37609	1.2062	1.40366	1.2062	0.73376	1.2062	4.21269	1.2062	2.81365	1.2062	1.46167
1.2072	2.37461	1.2072	1.40366	1.2072	0.72908	1.2072	4.20974	1.2072	2.81154	1.2072	1.46167
1.2082	2.37314	1.2082	1.40472	1.2082	0.72651	1.2082	4.20974	1.2082	2.81154	1.2082	1.4624
1.2092	2.37461	1.2092	1.40682	1.2092	0.72476	1.2092	4.21122	1.2092	2.81259	1.2092	1.46314
1.2102	2.37609	1.2102	1.40788	1.2102	0.72351	1.2102	4.21417	1.2102	2.81365	1.2102	1.4646
1.2112	2.37461	1.2112	1.40788	1.2112	0.72278	1.2112	4.21269	1.2112	2.8147	1.2112	1.46606
1.2122	2.37756	1.2122	1.40788	1.2122	0.723	1.2122	4.21564	1.2122	2.81681	1.2122	1.46753
1.2132	2.37904	1.2132	1.40788	1.2132	0.723	1.2132	4.21859	1.2132	2.81997	1.2132	1.46826
1.2142	2.38051	1.2142	1.40893	1.2142	0.72337	1.2142	4.22006	1.2142	2.81997	1.2142	1.46899
1.2152	2.38051	1.2152	1.41104	1.2152	0.72373	1.2152	4.21859	1.2152	2.81997	1.2152	1.47046
1.2162	2.38051	1.2162	1.41104	1.2162	0.72454	1.2162	4.21859	1.2162	2.81997	1.2162	1.47119
1.2172	2.38198	1.2172	1.41209	1.2172	0.72498	1.2172	4.22006	1.2172	2.81997	1.2172	1.47266
1.2182	2.38346	1.2182	1.4142	1.2182	0.72476	1.2182	4.22301	1.2182	2.82208	1.2182	1.47339
1.2192	2.38641	1.2192	1.41525	1.2192	0.7249	1.2192	4.22301	1.2192	2.82313	1.2192	1.47485
1.2202	2.38641	1.2202	1.41525	1.2202	0.72549	1.2202	4.22596	1.2202	2.82524	1.2202	1.47632
1.2212	2.38788	1.2212	1.41525	1.2212	0.7263	1.2212	4.23038	1.2212	2.82735	1.2212	1.47778
1.2222	2.39083	1.2222	1.41525	1.2222	0.72651	1.2222	4.23185	1.2222	2.8284	1.2222	1.47925
1.2232	2.3923	1.2232	1.41736	1.2232	0.72732	1.2232	4.23185	1.2232	2.82945	1.2232	1.47925
1.2242	2.39083	1.2242	1.41841	1.2242	0.72857	1.2242	4.23185	1.2242	2.82945	1.2242	1.47998
1.2252	2.39083	1.2252	1.41947	1.2252	0.72922	1.2252	4.23628	1.2252	2.83156	1.2252	1.48144
1.2262	2.39378	1.2262	1.42158	1.2262	0.72937	1.2262	4.23775	1.2262	2.83261	1.2262	1.48291
1.2272	2.39672	1.2272	1.42263	1.2272	0.72959	1.2272	4.2407	1.2272	2.83367	1.2272	1.48437
1.2282	2.39672	1.2282	1.42263	1.2282	0.73032	1.2282	4.24217	1.2282	2.83578	1.2282	1.48584
1.2292	2.39967	1.2292	1.42368	1.2292	0.7312	1.2292	4.24512	1.2292	2.83894	1.2292	1.4873
1.2302	2.40262	1.2302	1.42474	1.2302	0.73171	1.2302	4.24954	1.2302	2.83999	1.2302	1.48803
1.2312	2.40409	1.2312	1.42579	1.2312	0.7323	1.2312	4.24954	1.2312	2.83999	1.2312	1.48877
1.2322	2.40409	1.2322	1.42685	1.2322	0.73376	1.2322	4.24807	1.2322	2.84104	1.2322	1.4895
1.2332	2.40557	1.2332	1.4279	1.2332	0.7345	1.2332	4.24954	1.2332	2.84104	1.2332	1.49096
1.2342	2.40852	1.2342	1.43001	1.2342	0.73523	1.2342	4.25249	1.2342	2.84315	1.2342	1.4917
1.2352	2.40409	1.2352	1.43317	1.2352	0.73523	1.2352	4.25396	1.2352	2.58076	1.2352	1.49316
1.2362	0.76869	1.2362	1.25402	1.2362	0.73523	1.2362	4.26576	1.2362	0.21108	1.2362	1.49462
1.2372	0.04353	1.2372	0.08748	1.2372	0.73596	1.2372	2.53086	1.2372	0.04701	1.2372	1.49609
1.2382	0.03975	1.2382	0.02818	1.2382	0.73743	1.2382	0.09301	1.2382	0.04412	1.2382	1.49755
1.2392	0.03881	1.2392	0.02655	1.2392	0.73743	1.2392	0.07109	1.2392	0.04289	1.2392	1.49829
1.2402	0.03857	1.2402	0.02594	1.2402	0.73889	1.2402	0.06729	1.2402	0.04213	1.2402	1.4851
1.2412	0.03844	1.2412	0.02566	1.2412	0.73962	1.2412	0.06586	1.2412	0.04173	1.2412	0.36205
1.2422	0.03835	1.2422	0.02557	1.2422	0.74036	1.2422	0.06508	1.2422	0.04147	1.2422	0.03802
1.2432	0.03824	1.2432	0.02552	1.2432	0.74109	1.2432	0.06459	1.2432	0.04137	1.2432	0.0312
1.2442	0.03819	1.2442	0.02544	1.2442	0.73962	1.2442	0.06437	1.2442	0.04129	1.2442	0.02865
1.2452	0.0381	1.2452	0.02528	1.2452	0.30559	1.2452	0.06419	1.2452	0.04118	1.2452	0.02797
1.2462	0.03801	1.2462	0.0252	1.2462	0.01782	1.2462	0.06405	1.2462	0.0411	1.2462	0.0278
1.2472	0.038	1.2472	0.02519	1.2472	0.01542	1.2472	0.06396	1.2472	0.04099	1.2472	0.0278
1.2482	0.03793	1.2482	0.02515	1.2482	0.01498	1.2482	0.06379	1.2482	0.04094	1.2482	0.02788
1.2492	0.03796	1.2492	0.02511	1.2492	0.01481	1.2492	0.06372	1.2492	0.04094	1.2492	0.02798
1.2502	0.03794	1.2502	0.02509	1.2502	0.01473	1.2502	0.0636	1.2502	0.04092	1.2502	0.02807
1.2512	0.03793	1.2512	0.02507	1.2512	0.0147	1.2512	0.06354	1.2512	0.04092	1.2512	0.02813
1.2522	0.03794	1.2522	0.02506	1.2522	0.0147	1.2522	0.06351	1.2522	0.0409	1.2522	0.0282
1.2532	0.03787	1.2532	0.02502	1.2532	0.01465	1.2532	0.06344	1.2532	0.04086	1.2532	0.02828
1.2542	0.03793	1.2542	0.02501	1.2542	0.01462	1.2542	0.06349	1.2542	0.04086	1.2542	0.02838
1.2552	0.03791	1.2552	0.02504	1.2552	0.01461	1.2552	0.0635	1.2552	0.04082	1.2552	0.02857
1.2562	0.03787	1.2562	0.02503	1.2562	0.01461	1.2562	0.06349	1.2562	0.04078	1.2562	0.02876
1.2572	0.03793	1.2572	0.02504	1.2572	0.01462	1.2572	0.06353	1.2572	0.04076	1.2572	0.02895
1.2582	0.03791	1.2582	0.02503	1.2582	0.01462	1.2582	0.06362	1.2582	0.04074	1.2582	0.02897
1.2592	0.03793	1.2592	0.02503	1.2592	0.01462	1.2592	0.06375	1.2592	0.04073	1.2592	0.02883
1.2602	0.03796	1.2602	0.02507	1.2602	0.01463	1.2602	0.06387	1.2602	0.04073	1.2602	0.0287
1.2612	0.03788	1.2612	0.02501	1.2612	0.01462	1.2612	0.0639	1.2612	0.04063	1.2612	0.02853
1.2622	0.03797	1.2622	0.02501	1.2622	0.01463	1.2622	0.06394	1.2622	0.04061	1.2622	0.02846
1.2632	0.03806	1.2632	0.02504	1.2632	0.01462	1.2632	0.06397	1.2632	0.04066	1.2632	0.02855
1.2642	0.03803	1.2642	0.02505	1.2642	0.01463	1.2642	0.06402	1.2642	0.04071	1.2642	0.02883
1.2652	0.03806	1.2652	0.02502	1.2652	0.01464	1.2652	0.06407	1.2652	0.04073	1.2652	0.0291
1.2662	0.03804	1.2662	0.02498	1.2662	0.01465	1.2662	0.06412	1.2662	0.04067	1.2662	0.02906
1.2672	0.03806	1.2672	0.02499	1.2672	0.01465	1.2672	0.06424	1.2672	0.04058	1.2672	0.02877
1.2682	0.03812	1.2682	0.02502	1.2682	0.01467	1.2682	0.06434	1.2682	0.04057	1.2682	0.0286
1.2692	0.03807	1.2692	0.02499	1.2692	0.01467	1.2692	0.06438	1.2692	0.04057	1.2692	0.0286
1.2702	0.03809	1.2702	0.02499	1.2702	0.01465	1.2702	0.06449	1.2702	0.04062	1.2702	0.02872
1.2712	0.0381	1.2712	0.02499	1.2712	0.01465	1.2712	0.06455	1.2712	0.04068	1.2712	0.02887
1.2722	0.03807	1.2722	0.02508	1.2722	0.01464	1.2722	0.06453	1.2722	0.04069	1.2722	0.02898
1.2732	0.03815	1.2732	0.02545	1.2732	0.01465	1.2732	0.06449	1.2732	0.04071	1.2732	0.02909
1.2742	0.03829	1.2742	0.03412	1.2742	0.01464	1.2742	0.06456	1.2742	0.04073	1.2742	0.02909
1.2752	0.03891	1.2752	1.2477	1.2752	0.01466	1.2752	0.06471	1.2752	0.04089	1.2752	0.02898
1.2762	0.04151	1.2762	1.50904	1.2762	0.01468	1.2762	0.06503	1.2762	0.04311	1.2762	0.02901
1.2772	0.04583	1.2772	1.4964	1.2772	0.01466	1.2772	0.06602	1.2772	1.44371	1.2772	0.02933
1.2782	1.48432	1.2782	1.49007	1.2782	0.01468	1.2782	0.06726	1.2782	2.95064	1.2782	0.03024
1.2792	2.56623	1.2792	1.48691	1.2792	0.01468	1.2792	1.82629	1.2792	2.94432	1.2792	0.03281
1.2802	2.53233	1.2802	1.48586	1.2802	0.01468	1.2802	4.42053	1.2802	2.94116	1.2802	0.94833
1.2812	2.51907	1.2812	1.48586	1.2812	0.01474	1.2812	4.40431	1.2812	2.9401	1.2812	1.55467
1.2822	2.51022	1.2822	1.4848	1.2822	0.01533	1.2822	4.39842	1.2822	2.93799	1.2822	1.55248
1.2832	2.5058	1.2832	1.48586	1.2832	0.02701	1.2832	4.39694	1.2832	2.93799	1.2832	1.55248
1.2842	2.50433	1.2842	1.48691	1.2842	0.6806	1.2842	4.39842	1.2842	2.93799	1.2842	1.55248
1.2852	2.50285	1.2852	1.48586	1.2852	0.78942	1.2852	4.39694	1.2852	2.93694	1.2852	1.55321
1.2862	2.50285	1.2862	1.48586	1.2862	0.78136	1.2862	4.39989	1.2862	2.93905	1.2862	1.55467
1.2872	2.50285	1.2872	1.4848	1.2872	0.77843	1.2872	4.40284	1.2872	2.94116	1.2872	1.55614
1.2882	2.50285	1.2882	1.48691	1.2882	0.77697	1.2882	4.40284	1.2882	2.9401	1.2882	1.55614
1.2892	2.50138	1.2892	1.48691	1.2892	0.77697	1.2892	4.39842	1.2892	2.9401	1.2892	1.55687
1.2902	2.49843	1.2902	1.48797	1.2902	0.77624	1.2902	4.39989	1.2902	2.93905	1.2902	1.5576
1.2912	2.4999	1.2912	1.48902	1.2912	0.77624	1.2912	4.40136	1.2912	2.9401	1.2912	1.55833
1.2922	2.50285	1.2922	1.49113	1.2922	0.77551	1.2922	4.39989	1.2922	2.94221	1.2922	1.55907
1.2932	2.50433	1.2932	1.49113	1.2932	0.77477	1.2932	4.39989	1.2932	2.94221	1.2932	1.5598
1.2942	2.5058	1.2942	1.49113	1.2942	0.77551	1.2942	4.40431	1.2942	2.94221	1.2942	1.56126
1.2952	2.5058	1.2952	1.49113	1.2952	0.77551	1.2952	4.40873	1.2952	2.94432	1.2952	1.56273
1.2962	2.50727	1.2962	1.49218	1.2962	0.77624	1.2962	4.41021	1.2962	2.94537	1.2962	1.56273
1.2972	2.50727	1.2972	1.49323	1.2972	0.77697	1.2972	4.40873	1.2972	2.94326	1.2972	1.56419
1.2982	2.50727	1.2982	1.49429	1.2982	0.7777	1.2982	4.40873	1.2982	2.94432	1.2982	1.56419
1.2992	2.50875	1.2992	1.4964	1.2992	0.7777	1.2992	4.41168	1.2992	2.94537	1.2992	1.56566
1.3002	2.51022	1.3002	1.49745	1.3002	0.77843	1.3002	4.41463	1.3002	2.94642	1.3002	1.56639
1.3012	2.51022	1.3012	1.4985	1.3012	0.77843	1.3012	4.4161	1.3012	2.94853	1.3012	1.56785
1.3022	2.5117	1.3022	1.4985	1.3022	0.77917	1.3022	4.41758	1.3022	2.94959	1.3022	1.56932
1.3032	2.51464	1.3032	1.49745	1.3032	0.7799	1.3032	4.42053	1.3032	2.95275	1.3032	1.57005
1.3042	2.51612	1.3042	1.4985	1.3042	0.7799	1.3042	4.42347	1.3042	2.9538	1.3042	1.57152
1.3052	2.51907	1.3052	1.50061	1.3052	0.78063	1.3052	4.42347	1.3052	2.9538	1.3052	1.57152
1.3062	2.51759	1.3062	1.50167	1.3062	0.78136	1.3062	4.422	1.3062	2.9538	1.3062	1.57225
1.3072	2.51759	1.3072	1.50272	1.3072	0.7821	1.3072	4.422	1.3072	2.95486	1.3072	1.57371
1.3082	2.51907	1.3082	1.50377	1.3082	0.78283	1.3082	4.42642	1.3082	2.95802	1.3082	1.57518
1.3092	2.52054	1.3092	1.50483	1.3092	0.78283	1.3092	4.42937	1.3092	2.95802	1.3092	1.57518
1.3102	2.52201	1.3102	1.50588	1.3102	0.78356	1.3102	4.43084	1.3102	2.95907	1.3102	1.57664
1.3112	2.52496	1.3112	1.50588	1.3112	0.78429	1.3112	4.43527	1.3112	2.96223	1.3112	1.57811
1.3122	2.52644	1.3122	1.50588	1.3122	0.78429	1.3122	4.43674	1.3122	2.96329	1.3122	1.57884
1.3132	2.52644	1.3132	1.50904	1.3132	0.78503	1.3132	4.43674	1.3132	2.96329	1.3132	1.57957
1.3142	2.52938	1.3142	1.48059	1.3142	0.78649	1.3142	4.43527	1.3142	2.96329	1.3142	1.5803
1.3152	2.53381	1.3152	0.30824	1.3152	0.78722	1.3152	4.43821	1.3152	2.88847	1.3152	1.58177
1.3162	1.87051	1.3162	0.0301	1.3162	0.78722	1.3162	4.26723	1.3162	0.49349	1.3162	1.58323
1.3172	0.0759	1.3172	0.02775	1.3172	0.78722	1.3172	0.46063	1.3172	0.04831	1.3172	1.58396
1.3182	0.04247	1.3182	0.02686	1.3182	0.78795	1.3182	0.07881	1.3182	0.04436	1.3182	1.5847
1.3192	0.04036	1.3192	0.02633	1.3192	0.78869	1.3192	0.07245	1.3192	0.04346	1.3192	1.58616
1.3202	0.03947	1.3202	0.02613	1.3202	0.78942	1.3202	0.07046	1.3202	0.04322	1.3202	1.58763
1.3212	0.03933	1.3212	0.02613	1.3212	0.79015	1.3212	0.0692	1.3212	0.04327	1.3212	1.58909
1.3222	0.03925	1.3222	0.02611	1.3222	0.79235	1.3222	0.06856	1.3222	0.0431	1.3222	1.39357
1.3232	0.03916	1.3232	0.02603	1.3232	0.456	1.3232	0.06872	1.3232	0.0427	1.3232	0.12325
1.3242	0.03908	1.3242	0.02596	1.3242	0.02064	1.3242	0.06864	1.3242	0.04233	1.3242	0.03705
1.3252	0.03894	1.3252	0.02587	1.3252	0.0162	1.3252	0.06833	1.3252	0.04206	1.3252	0.03257
1.3262	0.03891	1.3262	0.02585	1.3262	0.0155	1.3262	0.06801	1.3262	0.04196	1.3262	0.03049
1.3272	0.03887	1.3272	0.02585	1.3272	0.01521	1.3272	0.06783	1.3272	0.04196	1.3272	0.02957
1.3282	0.03884	1.3282	0.02582	1.3282	0.01511	1.3282	0.06775	1.3282	0.04199	1.3282	0.02917
1.3292	0.03885	1.3292	0.02577	1.3292	0.01511	1.3292	0.06757	1.3292	0.04202	1.3292	0.02889
1.3302	0.03883	1.3302	0.02577	1.3302	0.01506	1.3302	0.06721	1.3302	0.04196	1.3302	0.0287
1.3312	0.03881	1.3312	0.02579	1.3312	0.01504	1.3312	0.06696	1.3312	0.04186	1.3312	0.02865
1.3322	0.03884	1.3322	0.0258	1.3322	0.01503	1.3322	0.06699	1.3322	0.0418	1.3322	0.02863
1.3332	0.03884	1.3332	0.0258	1.3332	0.01501	1.3332	0.06701	1.3332	0.04188	1.3332	0.02868
1.3342	0.03884	1.3342	0.02579	1.3342	0.01503	1.3342	0.06699	1.3342	0.04193	1.3342	0.02878
1.3352	0.03881	1.3352	0.02577	1.3352	0.01502	1.3352	0.06699	1.3352	0.04203	1.3352	0.02896
1.3362	0.03875	1.3362	0.02575	1.3362	0.015	1.3362	0.06705	1.3362	0.04202	1.3362	0.02917
1.3372	0.0388	1.3372	0.02574	1.3372	0.01499	1.3372	0.06711	1.3372	0.04199	1.3372	0.02934
1.3382	0.03883	1.3382	0.02573	1.3382	0.01499	1.3382	0.06707	1.3382	0.04198	1.3382	0.02943
1.3392	0.03881	1.3392	0.02575	1.3392	0.01498	1.3392	0.06701	1.3392	0.04198	1.3392	0.02946
1.3402	0.0388	1.3402	0.02577	1.3402	0.01498	1.3402	0.06695	1.3402	0.04202	1.3402	0.02945
1.3412	0.03877	1.3412	0.02577	1.3412	0.01497	1.3412	0.06688	1.3412	0.042	1.3412	0.02942
1.3422	0.03878	1.3422	0.02577	1.3422	0.01497	1.3422	0.06685	1.3422	0.04198	1.3422	0.02942
1.3432	0.03883	1.3432	0.02574	1.3432	0.01496	1.3432	0.06677	1.3432	0.04206	1.3432	0.02956
1.3442	0.03878	1.3442	0.02572	1.3442	0.01496	1.3442	0.06679	1.3442	0.04208	1.3442	0.02966
1.3452	0.03878	1.3452	0.02572	1.3452	0.01498	1.3452	0.06676	1.3452	0.04218	1.3452	0.02966
1.3462	0.03877	1.3462	0.02566	1.3462	0.01496	1.3462	0.06661	1.3462	0.04227	1.3462	0.02961
1.3472	0.03877	1.3472	0.02568	1.3472	0.01497	1.3472	0.0666	1.3472	0.04226	1.3472	0.02959
1.3482	0.03881	1.3482	0.02571	1.3482	0.01495	1.3482	0.06657	1.3482	0.04228	1.3482	0.02967
1.3492	0.03877	1.3492	0.0257	1.3492	0.01496	1.3492	0.06665	1.3492	0.04223	1.3492	0.02967
1.3502	0.03883	1.3502	0.0257	1.3502	0.01498	1.3502	0.06673	1.3502	0.04222	1.3502	0.02966
1.3512	0.03884	1.3512	0.02569	1.3512	0.01498	1.3512	0.06679	1.3512	0.0422	1.3512	0.02967
1.3522	0.03883	1.3522	0.0257	1.3522	0.01497	1.3522	0.06689	1.3522	0.04223	1.3522	0.02967
1.3532	0.0388	1.3532	0.02573	1.3532	0.01494	1.3532	0.06692	1.3532	0.04227	1.3532	0.02974
1.3542	0.03896	1.3542	0.02583	1.3542	0.01494	1.3542	0.06685	1.3542	0.04268	1.3542	0.02974
1.3552	0.04003	1.3552	0.02628	1.3552	0.01494	1.3552	0.06707	1.3552	0.04591	1.3552	0.02976
1.3562	0.04428	1.3562	0.81638	1.3562	0.01494	1.3562	0.06853	1.3562	1.18658	1.3562	0.02984
1.3572	0.57825	1.3572	1.58913	1.3572	0.01492	1.3572	0.07143	1.3572	3.06445	1.3572	0.02996
1.3582	2.65173	1.3582	1.57227	1.3582	0.01495	1.3582	3.02612	1.3582	3.05813	1.3582	0.03054
1.3592	2.64288	1.3592	1.56595	1.3592	0.01496	1.3592	4.59298	1.3592	3.05497	1.3592	0.03227
1.3602	2.62962	1.3602	1.56173	1.3602	0.01493	1.3602	4.58414	1.3602	3.05391	1.3602	0.16601
1.3612	2.62372	1.3612	1.55962	1.3612	0.01516	1.3612	4.58119	1.3612	3.05391	1.3612	1.5576
1.3622	2.61782	1.3622	1.55962	1.3622	0.14207	1.3622	4.57677	1.3622	3.05391	1.3622	1.63889
1.3632	2.61193	1.3632	1.55962	1.3632	0.83189	1.3632	4.57235	1.3632	3.0518	1.3632	1.63742
1.3642	2.61045	1.3642	1.55962	1.3642	0.83043	1.3642	4.5694	1.3642	3.05075	1.3642	1.63742
1.3652	2.60898	1.3652	1.55962	1.3652	0.82603	1.3652	4.57087	1.3652	3.0518	1.3652	1.63742
1.3662	2.61193	1.3662	1.56068	1.3662	0.82311	1.3662	4.57235	1.3662	3.0518	1.3662	1.63816
1.3672	2.61193	1.3672	1.56068	1.3672	0.82091	1.3672	4.5753	1.3672	3.05075	1.3672	1.63889
1.3682	2.61193	1.3682	1.55962	1.3682	0.82091	1.3682	4.57824	1.3682	3.05286	1.3682	1.63962
1.3692	2.6134	1.3692	1.55962	1.3692	0.82018	1.3692	4.57972	1.3692	3.05497	1.3692	1.64035
1.3702	2.6134	1.3702	1.56173	1.3702	0.82018	1.3702	4.57824	1.3702	3.05602	1.3702	1.64035
1.3712	2.61193	1.3712	1.56173	1.3712	0.82091	1.3712	4.5753	1.3712	3.05497	1.3712	1.64108
1.3722	2.61193	1.3722	1.56279	1.3722	0.82164	1.3722	4.57677	1.3722	3.05602	1.3722	1.64108
1.3732	2.6134	1.3732	1.56384	1.3732	0.82164	1.3732	4.57972	1.3732	3.05497	1.3732	1.64255
1.3742	2.61635	1.3742	1.56489	1.3742	0.82164	1.3742	4.58119	1.3742	3.05602	1.3742	1.64328
1.3752	2.61635	1.3752	1.56595	1.3752	0.82164	1.3752	4.58267	1.3752	3.05707	1.3752	1.64401
1.3762	2.61782	1.3762	1.56489	1.3762	0.82164	1.3762	4.58561	1.3762	3.06024	1.3762	1.64548
1.3772	2.6193	1.3772	1.56489	1.3772	0.82237	1.3772	4.58856	1.3772	3.06234	1.3772	1.64694
1.3782	2.62077	1.3782	1.56595	1.3782	0.82237	1.3782	4.59004	1.3782	3.06234	1.3782	1.64694
1.3792	2.62077	1.3792	1.56805	1.3792	0.82311	1.3792	4.59004	1.3792	3.06129	1.3792	1.64694
1.3802	2.6193	1.3802	1.56805	1.3802	0.82384	1.3802	4.59004	1.3802	3.06234	1.3802	1.64768
1.3812	2.62077	1.3812	1.57016	1.3812	0.82457	1.3812	4.59004	1.3812	3.0655	1.3812	1.64914
1.3822	2.62372	1.3822	1.57122	1.3822	0.82457	1.3822	4.59446	1.3822	3.06656	1.3822	1.64987
1.3832	2.62519	1.3832	1.57227	1.3832	0.8253	1.3832	4.59446	1.3832	3.0655	1.3832	1.65134
1.3842	2.62667	1.3842	1.57227	1.3842	0.8253	1.3842	4.59741	1.3842	3.06867	1.3842	1.6528
1.3852	2.62814	1.3852	1.57227	1.3852	0.82603	1.3852	4.60035	1.3852	3.06972	1.3852	1.65427
1.3862	2.62814	1.3862	1.57332	1.3862	0.82677	1.3862	4.6033	1.3862	3.07077	1.3862	1.65427
1.3872	2.62962	1.3872	1.57543	1.3872	0.8275	1.3872	4.60478	1.3872	3.07077	1.3872	1.65427
1.3882	2.62962	1.3882	1.57543	1.3882	0.82823	1.3882	4.6033	1.3882	3.07077	1.3882	1.65573
1.3892	2.63256	1.3892	1.57648	1.3892	0.82896	1.3892	4.60478	1.3892	3.07077	1.3892	1.65646
1.3902	2.63404	1.3902	1.57859	1.3902	0.82896	1.3902	4.6092	1.3902	3.07288	1.3902	1.65719
1.3912	2.63551	1.3912	1.57965	1.3912	0.82896	1.3912	4.61215	1.3912	3.07393	1.3912	1.65793
1.3922	2.63699	1.3922	1.5807	1.3922	0.8297	1.3922	4.61215	1.3922	3.07499	1.3922	1.65939
1.3932	2.63993	1.3932	1.5807	1.3932	0.83043	1.3932	4.61657	1.3932	3.0771	1.3932	1.66159
1.3942	2.64878	1.3942	1.53223	1.3942	0.83043	1.3942	4.61804	1.3942	3.0792	1.3942	1.66232
1.3952	1.54917	1.3952	0.21382	1.3952	0.83189	1.3952	4.61804	1.3952	3.0792	1.3952	1.66232
1.3962	0.0537	1.3962	0.03036	1.3962	0.83263	1.3962	4.61804	1.3962	3.0792	1.3962	1.66305
1.3972	0.04307	1.3972	0.02801	1.3972	0.83336	1.3972	4.63131	1.3972	3.08763	1.3972	1.66305
1.3982	0.04173	1.3982	0.02722	1.3982	0.83336	1.3982	2.52791	1.3982	2.20139	1.3982	1.66379
1.3992	0.04138	1.3992	0.02699	1.3992	0.83336	1.3992	0.09687	1.3992	0.0889	1.3992	1.66525
1.4002	0.04115	1.4002	0.02695	1.4002	0.83409	1.4002	0.07768	1.4002	0.0486	1.4002	1.66745
1.4012	0.04095	1.4012	0.02684	1.4012	0.83482	1.4012	0.07329	1.4012	0.04589	1.4012	1.38185
1.4022	0.04082	1.4022	0.0266	1.4022	0.83555	1.4022	0.07168	1.4022	0.0448	1.4022	0.09981
1.4032	0.04062	1.4032	0.02648	1.4032	0.83702	1.4032	0.07077	1.4032	0.04427	1.4032	0.03919
1.4042	0.04051	1.4042	0.02642	1.4042	0.42547	1.4042	0.07009	1.4042	0.04394	1.4042	0.03411
1.4052	0.04037	1.4052	0.0264	1.4052	0.0203	1.4052	0.06972	1.4052	0.04366	1.4052	0.03198
1.4062	0.04028	1.4062	0.02631	1.4062	0.01659	1.4062	0.06941	1.4062	0.0436	1.4062	0.03136
1.4072	0.04025	1.4072	0.02627	1.4072	0.01595	1.4072	0.0691	1.4072	0.04359	1.4072	0.03131
1.4082	0.04018	1.4082	0.02625	1.4082	0.01569	1.4082	0.06891	1.4082	0.04345	1.4082	0.03133
1.4092	0.04014	1.4092	0.02626	1.4092	0.01558	1.4092	0.06885	1.4092	0.04322	1.4092	0.03129
1.4102	0.04009	1.4102	0.02625	1.4102	0.01555	1.4102	0.06876	1.4102	0.04312	1.4102	0.03134
1.4112	0.04011	1.4112	0.02623	1.4112	0.01548	1.4112	0.0686	1.4112	0.04306	1.4112	0.03158
1.4122	0.04012	1.4122	0.02622	1.4122	0.01545	1.4122	0.06857	1.4122	0.04305	1.4122	0.03175
1.4132	0.04012	1.4132	0.02621	1.4132	0.01541	1.4132	0.06856	1.4132	0.04303	1.4132	0.03188
1.4142	0.04015	1.4142	0.02622	1.4142	0.0154	1.4142	0.06866	1.4142	0.04297	1.4142	0.03196
1.4152	0.04012	1.4152	0.02623	1.4152	0.01538	1.4152	0.06857	1.4152	0.0429	1.4152	0.032
1.4162	0.04012	1.4162	0.02621	1.4162	0.01538	1.4162	0.06854	1.4162	0.04284	1.4162	0.03207
1.4172	0.04015	1.4172	0.02621	1.4172	0.01538	1.4172	0.06851	1.4172	0.04273	1.4172	0.03217
1.4182	0.04006	1.4182	0.02626	1.4182	0.01536	1.4182	0.06847	1.4182	0.04274	1.4182	0.03218
1.4192	0.04003	1.4192	0.02627	1.4192	0.01536	1.4192	0.06835	1.4192	0.04276	1.4192	0.03209
1.4202	0.04006	1.4202	0.02628	1.4202	0.01536	1.4202	0.06835	1.4202	0.04277	1.4202	0.03188
1.4212	0.04005	1.4212	0.02627	1.4212	0.01533	1.4212	0.06833	1.4212	0.04276	1.4212	0.03181
1.4222	0.04005	1.4222	0.02631	1.4222	0.01535	1.4222	0.06835	1.4222	0.04276	1.4222	0.03197
1.4232	0.04005	1.4232	0.02631	1.4232	0.01533	1.4232	0.06832	1.4232	0.04275	1.4232	0.03227
1.4242	0.04002	1.4242	0.02629	1.4242	0.01534	1.4242	0.06839	1.4242	0.0427	1.4242	0.03245
1.4252	0.04005	1.4252	0.02629	1.4252	0.01534	1.4252	0.06847	1.4252	0.04271	1.4252	0.03232
1.4262	0.04002	1.4262	0.02626	1.4262	0.01533	1.4262	0.06844	1.4262	0.0427	1.4262	0.03194
1.4272	0.04005	1.4272	0.02623	1.4272	0.01533	1.4272	0.06853	1.4272	0.04274	1.4272	0.03167
1.4282	0.04011	1.4282	0.02621	1.4282	0.01534	1.4282	0.06856	1.4282	0.04273	1.4282	0.03167
1.4292	0.04015	1.4292	0.02618	1.4292	0.01533	1.4292	0.06861	1.4292	0.04272	1.4292	0.03183
1.4302	0.04015	1.4302	0.02623	1.4302	0.01533	1.4302	0.06866	1.4302	0.0427	1.4302	0.03199
1.4312	0.04014	1.4312	0.02626	1.4312	0.01534	1.4312	0.06867	1.4312	0.04266	1.4312	0.0321
1.4322	0.04012	1.4322	0.02639	1.4322	0.01532	1.4322	0.06878	1.4322	0.04265	1.4322	0.03216
1.4332	0.04009	1.4332	0.02692	1.4332	0.01534	1.4332	0.06888	1.4332	0.04268	1.4332	0.03224
1.4342	0.04005	1.4342	0.81448	1.4342	0.01532	1.4342	0.06897	1.4342	0.04269	1.4342	0.03233
1.4352	0.03999	1.4352	1.6492	1.4352	0.01533	1.4352	0.06925	1.4352	0.04277	1.4352	0.03251
1.4362	0.04009	1.4362	1.63444	1.4362	0.01534	1.4362	0.07024	1.4362	0.04333	1.4362	0.03272
1.4372	0.04205	1.4372	1.62917	1.4372	0.01533	1.4372	0.07168	1.4372	0.05007	1.4372	0.03295
1.4382	0.2693	1.4382	1.62707	1.4382	0.01534	1.4382	0.4991	1.4382	2.22563	1.4382	0.0335
1.4392	2.64583	1.4392	1.62707	1.4392	0.01649	1.4392	4.59593	1.4392	3.17721	1.4392	0.03484
1.4402	2.75048	1.4402	1.62707	1.4402	0.03508	1.4402	4.75807	1.4402	3.16878	1.4402	0.05352
1.4412	2.73427	1.4412	1.62601	1.4412	0.74402	1.4412	4.75218	1.4412	3.16772	1.4412	1.43384
1.4422	2.72837	1.4422	1.62496	1.4422	0.87144	1.4422	4.7507	1.4422	3.16772	1.4422	1.71798
1.4432	2.72543	1.4432	1.62391	1.4432	0.86558	1.4432	4.75218	1.4432	3.16878	1.4432	1.71651
1.4442	2.72248	1.4442	1.62496	1.4442	0.86338	1.4442	4.74923	1.4442	3.16667	1.4442	1.71578
1.4452	2.71953	1.4452	1.62601	1.4452	0.86265	1.4452	4.74775	1.4452	3.16456	1.4452	1.71505
1.4462	2.71658	1.4462	1.62601	1.4462	0.86192	1.4462	4.74775	1.4462	3.16456	1.4462	1.71578
1.4472	2.71806	1.4472	1.62707	1.4472	0.86192	1.4472	4.74923	1.4472	3.16667	1.4472	1.71578
1.4482	2.71953	1.4482	1.62812	1.4482	0.86118	1.4482	4.74923	1.4482	3.16456	1.4482	1.71578
1.4492	2.71953	1.4492	1.62917	1.4492	0.86045	1.4492	4.74923	1.4492	3.16562	1.4492	1.71651
1.4502	2.721	1.4502	1.62812	1.4502	0.86118	1.4502	4.75365	1.4502	3.16772	1.4502	1.71798
1.4512	2.72248	1.4512	1.62812	1.4512	0.86118	1.4512	4.75512	1.4512	3.16983	1.4512	1.71944
1.4522	2.72248	1.4522	1.62917	1.4522	0.86192	1.4522	4.75512	1.4522	3.16983	1.4522	1.71871
1.4532	2.721	1.4532	1.63023	1.4532	0.86265	1.4532	4.75512	1.4532	3.16983	1.4532	1.71871
1.4542	2.721	1.4542	1.63023	1.4542	0.86338	1.4542	4.75512	1.4542	3.17088	1.4542	1.71944
1.4552	2.72248	1.4552	1.63234	1.4552	0.86411	1.4552	4.7566	1.4552	3.17088	1.4552	1.72091
1.4562	2.72248	1.4562	1.63339	1.4562	0.86338	1.4562	4.75955	1.4562	3.17088	1.4562	1.72164
1.4572	2.72543	1.4572	1.63444	1.4572	0.86338	1.4572	4.76102	1.4572	3.17088	1.4572	1.72237
1.4582	2.72837	1.4582	1.63444	1.4582	0.86411	1.4582	4.76249	1.4582	3.17194	1.4582	1.72383
1.4592	2.72837	1.4592	1.63339	1.4592	0.86485	1.4592	4.76692	1.4592	3.1751	1.4592	1.72457
1.4602	2.72985	1.4602	1.63444	1.4602	0.86558	1.4602	4.76986	1.4602	3.17721	1.4602	1.72457
1.4612	2.72985	1.4612	1.63655	1.4612	0.86631	1.4612	4.76839	1.4612	3.17721	1.4612	1.7253
1.4622	2.72985	1.4622	1.63761	1.4622	0.86704	1.4622	4.76839	1.4622	3.17721	1.4622	1.72676
1.4632	2.7328	1.4632	1.63866	1.4632	0.86778	1.4632	4.76986	1.4632	3.17826	1.4632	1.7275
1.4642	2.73574	1.4642	1.64077	1.4642	0.86778	1.4642	4.77281	1.4642	3.17931	1.4642	1.72823
1.4652	2.73574	1.4652	1.64077	1.4652	0.86778	1.4652	4.77576	1.4652	3.17931	1.4652	1.72896
1.4662	2.73574	1.4662	1.64077	1.4662	0.86851	1.4662	4.77723	1.4662	3.18248	1.4662	1.73042
1.4672	2.74017	1.4672	1.64077	1.4672	0.86924	1.4672	4.78313	1.4672	3.18458	1.4672	1.73116
1.4682	2.74164	1.4682	1.64182	1.4682	0.86924	1.4682	4.7846	1.4682	3.18564	1.4682	1.73189
1.4692	2.74164	1.4692	1.64393	1.4692	0.8707	1.4692	4.78313	1.4692	3.18458	1.4692	1.73262
1.4702	2.74164	1.4702	1.64498	1.4702	0.87144	1.4702	4.78313	1.4702	3.18353	1.4702	1.73262
1.4712	2.74164	1.4712	1.64604	1.4712	0.87217	1.4712	4.78608	1.4712	3.18564	1.4712	1.73409
1.4722	2.74311	1.4722	1.64709	1.4722	0.87217	1.4722	4.78755	1.4722	3.18669	1.4722	1.73482
1.4732	2.74606	1.4732	1.6492	1.4732	0.87217	1.4732	4.7905	1.4732	3.18775	1.4732	1.73555
1.4742	2.74901	1.4742	1.6513	1.4742	0.8729	1.4742	4.79345	1.4742	3.18985	1.4742	1.73702
1.4752	2.75048	1.4752	0.74029	1.4752	0.87363	1.4752	4.7964	1.4752	3.19618	1.4752	1.73848
1.4762	2.75196	1.4762	0.03453	1.4762	0.87437	1.4762	4.80082	1.4762	1.35835	1.4762	1.73921
1.4772	2.75343	1.4772	0.02982	1.4772	0.8751	1.4772	4.80082	1.4772	0.05675	1.4772	1.73921
1.4782	2.75785	1.4782	0.02856	1.4782	0.87583	1.4782	4.79934	1.4782	0.04874	1.4782	1.73994
1.4792	2.72543	1.4792	0.02781	1.4792	0.87656	1.4792	4.80524	1.4792	0.04669	1.4792	1.74141
1.4802	0.89737	1.4802	0.02753	1.4802	0.8773	1.4802	4.39842	1.4802	0.04547	1.4802	1.74434
1.4812	0.05107	1.4812	0.02748	1.4812	0.8773	1.4812	0.35199	1.4812	0.04449	1.4812	1.57298
1.4822	0.045	1.4822	0.02741	1.4822	0.85752	1.4822	0.08539	1.4822	0.04346	1.4822	0.17436
1.4832	0.04261	1.4832	0.0273	1.4832	0.17356	1.4832	0.07873	1.4832	0.04277	1.4832	0.03801
1.4842	0.04185	1.4842	0.02719	1.4842	0.01831	1.4842	0.07634	1.4842	0.04285	1.4842	0.03343
1.4852	0.04155	1.4852	0.02711	1.4852	0.01659	1.4852	0.07541	1.4852	0.04323	1.4852	0.0314
1.4862	0.04133	1.4862	0.02712	1.4862	0.0161	1.4862	0.07472	1.4862	0.04373	1.4862	0.03054
1.4872	0.0412	1.4872	0.0271	1.4872	0.01582	1.4872	0.07458	1.4872	0.04416	1.4872	0.03018
1.4882	0.04101	1.4882	0.02707	1.4882	0.01566	1.4882	0.07444	1.4882	0.04421	1.4882	0.02999
1.4892	0.04092	1.4892	0.02708	1.4892	0.0156	1.4892	0.07413	1.4892	0.04398	1.4892	0.02989
1.4902	0.0408	1.4902	0.02706	1.4902	0.01558	1.4902	0.07373	1.4902	0.04369	1.4902	0.02978
1.4912	0.04076	1.4912	0.02706	1.4912	0.0156	1.4912	0.07349	1.4912	0.04356	1.4912	0.02969
1.4922	0.04074	1.4922	0.02705	1.4922	0.01557	1.4922	0.07335	1.4922	0.04354	1.4922	0.02963
1.4932	0.04061	1.4932	0.02703	1.4932	0.01555	1.4932	0.0732	1.4932	0.04364	1.4932	0.02964
1.4942	0.04056	1.4942	0.02701	1.4942	0.01555	1.4942	0.07311	1.4942	0.04366	1.4942	0.02972
1.4952	0.04055	1.4952	0.02701	1.4952	0.01552	1.4952	0.07302	1.4952	0.04369	1.4952	0.02981
1.4962	0.04058	1.4962	0.02696	1.4962	0.01551	1.4962	0.07298	1.4962	0.04368	1.4962	0.02984
1.4972	0.04061	1.4972	0.02696	1.4972	0.01551	1.4972	0.07295	1.4972	0.04366	1.4972	0.02983
1.4982	0.04058	1.4982	0.02695	1.4982	0.01549	1.4982	0.07279	1.4982	0.04363	1.4982	0.02979
1.4992	0.04059	1.4992	0.02694	1.4992	0.01549	1.4992	0.0728	1.4992	0.04365	1.4992	0.02975
1.5002	0.04064	1.5002	0.02694	1.5002	0.0155	1.5002	0.07283	1.5002	0.04367	1.5002	0.02971
1.5012	0.04059	1.5012	0.02692	1.5012	0.01552	1.5012	0.07282	1.5012	0.04366	1.5012	0.02967
1.5022	0.04059	1.5022	0.0269	1.5022	0.01552	1.5022	0.07285	1.5022	0.04368	1.5022	0.02967
1.5032	0.04056	1.5032	0.02691	1.5032	0.01552	1.5032	0.07283	1.5032	0.04367	1.5032	0.02969
1.5042	0.04059	1.5042	0.02689	1.5042	0.0155	1.5042	0.07276	1.5042	0.04373	1.5042	0.02966
1.5052	0.04061	1.5052	0.02691	1.5052	0.01551	1.5052	0.07274	1.5052	0.04372	1.5052	0.02958
1.5062	0.04058	1.5062	0.0269	1.5062	0.01547	1.5062	0.07268	1.5062	0.04367	1.5062	0.02953
1.5072	0.04062	1.5072	0.02691	1.5072	0.01549	1.5072	0.07273	1.5072	0.04361	1.5072	0.02954
1.5082	0.04064	1.5082	0.0269	1.5082	0.0155	1.5082	0.07279	1.5082	0.04365	1.5082	0.02956
1.5092	0.04059	1.5092	0.02687	1.5092	0.01549	1.5092	0.07279	1.5092	0.04368	1.5092	0.02946
1.5102	0.04059	1.5102	0.02685	1.5102	0.0155	1.5102	0.0728	1.5102	0.04373	1.5102	0.02931
1.5112	0.04055	1.5112	0.02686	1.5112	0.0155	1.5112	0.07285	1.5112	0.0437	1.5112	0.02926
1.5122	0.04052	1.5122	0.02684	1.5122	0.01551	1.5122	0.07282	1.5122	0.0437	1.5122	0.0293
1.5132	0.04058	1.5132	0.02686	1.5132	0.01549	1.5132	0.07286	1.5132	0.04379	1.5132	0.02936
1.5142	0.04059	1.5142	0.02691	1.5142	0.01547	1.5142	0.0729	1.5142	0.04385	1.5142	0.02935
1.5152	0.04056	1.5152	0.02707	1.5152	0.01546	1.5152	0.07311	1.5152	0.04384	1.5152	0.02925
1.5162	0.04067	1.5162	0.3389	1.5162	0.01548	1.5162	0.07416	1.5162	0.04524	1.5162	0.02915
1.5172	0.04095	1.5172	1.69662	1.5172	0.01548	1.5172	0.07601	1.5172	1.97166	1.5172	0.02933
1.5182	0.04211	1.5182	1.70505	1.5182	0.0155	1.5182	0.43881	1.5182	3.28786	1.5182	0.03024
1.5192	0.04562	1.5192	1.69873	1.5192	0.01549	1.5192	4.7227	1.5192	3.28048	1.5192	0.03229
1.5202	1.54033	1.5202	1.69662	1.5202	0.01847	1.5202	4.93495	1.5202	3.27837	1.5202	0.1384
1.5212	2.87577	1.5212	1.69556	1.5212	0.21325	1.5212	4.932	1.5212	3.27732	1.5212	1.67257
1.5222	2.84629	1.5222	1.69451	1.5222	0.65336	1.5222	4.93053	1.5222	3.27626	1.5222	1.7934
1.5232	2.83745	1.5232	1.69451	1.5232	0.91025	1.5232	4.92758	1.5232	3.27521	1.5232	1.79121
1.5242	2.83598	1.5242	1.69346	1.5242	0.90659	1.5242	4.92906	1.5242	3.27732	1.5242	1.79121
1.5252	2.83303	1.5252	1.6924	1.5252	0.90439	1.5252	4.932	1.5252	3.27837	1.5252	1.79121
1.5262	2.83008	1.5262	1.69346	1.5262	0.90366	1.5262	4.93053	1.5262	3.27626	1.5262	1.79047
1.5272	2.82861	1.5272	1.69451	1.5272	0.90439	1.5272	4.92906	1.5272	3.27521	1.5272	1.79047
1.5282	2.82566	1.5282	1.69451	1.5282	0.90366	1.5282	4.92906	1.5282	3.27626	1.5282	1.79121
1.5292	2.82713	1.5292	1.69556	1.5292	0.90366	1.5292	4.932	1.5292	3.27837	1.5292	1.79267
1.5302	2.82861	1.5302	1.69662	1.5302	0.90366	1.5302	4.93348	1.5302	3.27837	1.5302	1.79267
1.5312	2.82861	1.5312	1.69662	1.5312	0.90366	1.5312	4.93643	1.5312	3.27837	1.5312	1.7934
1.5322	2.83008	1.5322	1.69662	1.5322	0.90366	1.5322	4.93937	1.5322	3.28048	1.5322	1.79487
1.5332	2.83155	1.5332	1.69662	1.5332	0.90439	1.5332	4.94232	1.5332	3.28153	1.5332	1.7956
1.5342	2.83303	1.5342	1.69767	1.5342	0.90439	1.5342	4.94232	1.5342	3.28153	1.5342	1.7956
1.5352	2.83155	1.5352	1.69873	1.5352	0.90586	1.5352	4.94085	1.5352	3.28153	1.5352	1.7956
1.5362	2.83303	1.5362	1.69978	1.5362	0.90659	1.5362	4.94085	1.5362	3.28364	1.5362	1.79706
1.5372	2.8345	1.5372	1.70189	1.5372	0.90659	1.5372	4.9438	1.5372	3.28469	1.5372	1.79853
1.5382	2.83598	1.5382	1.70189	1.5382	0.90659	1.5382	4.94674	1.5382	3.28469	1.5382	1.79853
1.5392	2.83745	1.5392	1.70294	1.5392	0.90659	1.5392	4.94674	1.5392	3.28469	1.5392	1.79926
1.5402	2.83892	1.5402	1.70294	1.5402	0.90732	1.5402	4.95117	1.5402	3.28891	1.5402	1.80073
1.5412	2.84187	1.5412	1.70294	1.5412	0.90805	1.5412	4.95411	1.5412	3.29102	1.5412	1.80219
1.5422	2.84335	1.5422	1.70399	1.5422	0.90878	1.5422	4.95559	1.5422	3.29102	1.5422	1.80219
1.5432	2.84335	1.5432	1.70399	1.5432	0.90952	1.5432	4.95559	1.5432	3.28891	1.5432	1.80219
1.5442	2.84187	1.5442	1.7061	1.5442	0.91025	1.5442	4.95559	1.5442	3.28996	1.5442	1.80365
1.5452	2.84335	1.5452	1.70821	1.5452	0.91098	1.5452	4.95854	1.5452	3.29207	1.5452	1.80439
1.5462	2.84777	1.5462	1.71032	1.5462	0.91098	1.5462	4.96001	1.5462	3.29313	1.5462	1.80585
1.5472	2.84924	1.5472	1.71032	1.5472	0.91098	1.5472	4.96296	1.5472	3.29523	1.5472	1.80658
1.5482	2.85072	1.5482	1.71032	1.5482	0.91171	1.5482	4.96738	1.5482	3.29734	1.5482	1.80805
1.5492	2.85366	1.5492	1.71032	1.5492	0.91245	1.5492	4.9718	1.5492	3.29945	1.5492	1.80878
1.5502	2.85514	1.5502	1.71032	1.5502	0.91318	1.5502	4.97328	1.5502	3.3005	1.5502	1.81025
1.5512	2.85366	1.5512	1.71137	1.5512	0.91391	1.5512	4.97328	1.5512	3.29945	1.5512	1.81025
1.5522	2.85366	1.5522	1.71243	1.5522	0.91464	1.5522	4.9718	1.5522	3.3005	1.5522	1.81098
1.5532	2.85366	1.5532	1.71453	1.5532	0.91611	1.5532	4.97328	1.5532	3.30366	1.5532	1.81171
1.5542	2.85809	1.5542	1.71664	1.5542	0.91538	1.5542	4.97622	1.5542	3.30577	1.5542	1.81244
1.5552	2.85956	1.5552	1.71769	1.5552	0.91611	1.5552	4.98065	1.5552	3.30472	1.5552	1.81391
1.5562	2.86546	1.5562	1.70294	1.5562	0.91684	1.5562	4.98654	1.5562	3.30577	1.5562	1.81537
1.5572	2.59719	1.5572	0.41298	1.5572	0.91757	1.5572	4.43969	1.5572	3.19512	1.5572	1.81684
1.5582	0.2127	1.5582	0.03308	1.5582	0.91757	1.5582	0.30423	1.5582	0.41741	1.5582	1.81684
1.5592	0.04698	1.5592	0.02997	1.5592	0.91904	1.5592	0.08937	1.5592	0.05439	1.5592	1.8205
1.5602	0.04426	1.5602	0.02895	1.5602	0.91977	1.5602	0.08291	1.5602	0.04975	1.5602	1.30349
1.5612	0.04353	1.5612	0.02848	1.5612	0.92123	1.5612	0.0796	1.5612	0.04726	1.5612	0.07148
1.5622	0.04335	1.5622	0.02829	1.5622	0.92197	1.5622	0.07811	1.5622	0.04572	1.5622	0.03588
1.5632	0.04313	1.5632	0.0282	1.5632	0.66398	1.5632	0.07719	1.5632	0.04418	1.5632	0.03208
1.5642	0.04275	1.5642	0.02812	1.5642	0.03068	1.5642	0.07682	1.5642	0.04289	1.5642	0.03041
1.5652	0.04258	1.5652	0.02798	1.5652	0.018	1.5652	0.07663	1.5652	0.04197	1.5652	0.02973
1.5662	0.04251	1.5662	0.02786	1.5662	0.01706	1.5662	0.07644	1.5662	0.04151	1.5662	0.02943
1.5672	0.04241	1.5672	0.02776	1.5672	0.01651	1.5672	0.07616	1.5672	0.04137	1.5672	0.02915
1.5682	0.04223	1.5682	0.02768	1.5682	0.01617	1.5682	0.076	1.5682	0.04174	1.5682	0.02892
1.5692	0.0421	1.5692	0.02766	1.5692	0.01601	1.5692	0.07594	1.5692	0.04248	1.5692	0.02877
1.5702	0.04199	1.5702	0.02761	1.5702	0.01592	1.5702	0.07579	1.5702	0.04346	1.5702	0.02865
1.5712	0.04195	1.5712	0.02757	1.5712	0.01592	1.5712	0.07563	1.5712	0.04459	1.5712	0.02857
1.5722	0.04188	1.5722	0.02755	1.5722	0.01595	1.5722	0.0756	1.5722	0.04511	1.5722	0.02856
1.5732	0.04179	1.5732	0.02756	1.5732	0.01588	1.5732	0.07553	1.5732	0.04483	1.5732	0.02861
1.5742	0.0418	1.5742	0.02759	1.5742	0.01585	1.5742	0.07562	1.5742	0.04414	1.5742	0.02871
1.5752	0.04171	1.5752	0.02755	1.5752	0.01584	1.5752	0.07563	1.5752	0.0436	1.5752	0.02877
1.5762	0.04167	1.5762	0.02749	1.5762	0.01584	1.5762	0.07557	1.5762	0.04324	1.5762	0.0288
1.5772	0.04166	1.5772	0.02747	1.5772	0.01587	1.5772	0.07554	1.5772	0.04327	1.5772	0.02879
1.5782	0.04154	1.5782	0.02745	1.5782	0.01585	1.5782	0.07553	1.5782	0.04355	1.5782	0.02876
1.5792	0.04155	1.5792	0.02743	1.5792	0.01583	1.5792	0.0756	1.5792	0.04383	1.5792	0.02871
1.5802	0.04158	1.5802	0.02742	1.5802	0.01584	1.5802	0.07563	1.5802	0.04391	1.5802	0.02865
1.5812	0.04154	1.5812	0.02738	1.5812	0.01582	1.5812	0.07557	1.5812	0.04384	1.5812	0.02865
1.5822	0.0416	1.5822	0.02738	1.5822	0.01582	1.5822	0.0757	1.5822	0.04366	1.5822	0.02868
1.5832	0.04154	1.5832	0.02743	1.5832	0.01583	1.5832	0.07576	1.5832	0.04359	1.5832	0.02866
1.5842	0.04146	1.5842	0.02743	1.5842	0.01582	1.5842	0.0757	1.5842	0.04359	1.5842	0.02862
1.5852	0.04136	1.5852	0.02738	1.5852	0.01582	1.5852	0.07566	1.5852	0.04366	1.5852	0.02857
1.5862	0.04124	1.5862	0.02734	1.5862	0.01581	1.5862	0.07562	1.5862	0.04365	1.5862	0.02855
1.5872	0.04126	1.5872	0.02735	1.5872	0.0158	1.5872	0.07553	1.5872	0.04366	1.5872	0.02855
1.5882	0.04129	1.5882	0.02738	1.5882	0.01581	1.5882	0.07554	1.5882	0.04374	1.5882	0.02853
1.5892	0.04127	1.5892	0.02737	1.5892	0.01579	1.5892	0.07547	1.5892	0.04374	1.5892	0.02852
1.5902	0.04127	1.5902	0.02736	1.5902	0.01577	1.5902	0.07542	1.5902	0.04374	1.5902	0.02856
1.5912	0.04127	1.5912	0.02735	1.5912	0.0158	1.5912	0.0755	1.5912	0.04372	1.5912	0.02852
1.5922	0.04121	1.5922	0.02736	1.5922	0.01579	1.5922	0.07554	1.5922	0.04367	1.5922	0.02844
1.5932	0.04126	1.5932	0.02739	1.5932	0.01581	1.5932	0.07568	1.5932	0.04368	1.5932	0.02841
1.5942	0.04127	1.5942	0.02745	1.5942	0.0158	1.5942	0.07576	1.5942	0.04357	1.5942	0.02844
1.5952	0.04126	1.5952	0.02783	1.5952	0.0158	1.5952	0.0759	1.5952	0.04435	1.5952	0.02857
1.5962	0.04143	1.5962	0.19537	1.5962	0.0158	1.5962	0.0761	1.5962	0.0453	1.5962	0.0289
1.5972	0.04185	1.5972	1.71559	1.5972	0.01577	1.5972	0.07659	1.5972	0.19379	1.5972	0.02983
1.5982	0.04279	1.5982	1.77038	1.5982	0.01577	1.5982	0.0783	1.5982	3.15192	1.5982	0.03217
1.5992	1.42344	1.5992	1.76406	1.5992	0.0158	1.5992	0.08108	1.5992	3.40061	1.5992	0.0353
1.6002	2.98485	1.6002	1.76301	1.6002	0.01584	1.6002	3.34451	1.6002	3.3964	1.6002	1.22074
1.6012	2.95684	1.6012	1.76195	1.6012	0.01592	1.6012	5.13836	1.6012	3.39218	1.6012	1.87103
1.6022	2.94653	1.6022	1.7609	1.6022	0.01708	1.6022	5.12952	1.6022	3.39113	1.6022	1.86883
1.6032	2.94358	1.6032	1.76195	1.6032	0.20548	1.6032	5.12952	1.6032	3.39007	1.6032	1.8681
1.6042	2.94358	1.6042	1.76195	1.6042	0.75647	1.6042	5.12805	1.6042	3.39007	1.6042	1.8681
1.6052	2.9421	1.6052	1.76195	1.6052	0.95492	1.6052	5.12805	1.6052	3.39218	1.6052	1.86883
1.6062	2.9421	1.6062	1.7609	1.6062	0.95053	1.6062	5.13099	1.6062	3.39218	1.6062	1.87029
1.6072	2.9421	1.6072	1.7609	1.6072	0.94979	1.6072	5.13247	1.6072	3.39429	1.6072	1.87029
1.6082	2.9421	1.6082	1.76301	1.6082	0.94906	1.6082	5.13247	1.6082	3.39429	1.6082	1.86956
1.6092	2.94063	1.6092	1.76301	1.6092	0.94906	1.6092	5.12952	1.6092	3.39429	1.6092	1.87029
1.6102	2.94063	1.6102	1.76406	1.6102	0.94979	1.6102	5.13099	1.6102	3.39534	1.6102	1.87103
1.6112	2.9421	1.6112	1.76617	1.6112	0.94979	1.6112	5.13542	1.6112	3.39745	1.6112	1.87249
1.6122	2.94358	1.6122	1.76617	1.6122	0.94979	1.6122	5.13689	1.6122	3.39745	1.6122	1.87322
1.6132	2.94505	1.6132	1.76617	1.6132	0.94979	1.6132	5.13836	1.6132	3.39851	1.6132	1.87396
1.6142	2.94653	1.6142	1.76512	1.6142	0.95053	1.6142	5.14279	1.6142	3.40061	1.6142	1.87542
1.6152	2.95095	1.6152	1.76617	1.6152	0.95053	1.6152	5.14573	1.6152	3.40377	1.6152	1.87615
1.6162	2.95095	1.6162	1.76828	1.6162	0.95126	1.6162	5.14573	1.6162	3.40377	1.6162	1.87688
1.6172	2.95095	1.6172	1.76933	1.6172	0.95272	1.6172	5.14573	1.6172	3.40377	1.6172	1.87688
1.6182	2.95095	1.6182	1.77038	1.6182	0.95345	1.6182	5.14868	1.6182	3.40377	1.6182	1.87762
1.6192	2.95095	1.6192	1.77144	1.6192	0.95419	1.6192	5.15163	1.6192	3.40483	1.6192	1.87908
1.6202	2.9539	1.6202	1.77355	1.6202	0.95419	1.6202	5.15458	1.6202	3.40588	1.6202	1.87981
1.6212	2.95684	1.6212	1.77355	1.6212	0.95419	1.6212	5.15605	1.6212	3.40799	1.6212	1.88128
1.6222	2.95832	1.6222	1.77355	1.6222	0.95492	1.6222	5.16047	1.6222	3.4101	1.6222	1.88201
1.6232	2.96274	1.6232	1.77355	1.6232	0.95638	1.6232	5.1649	1.6232	3.4122	1.6232	1.88348
1.6242	2.96274	1.6242	1.77565	1.6242	0.95638	1.6242	5.16637	1.6242	3.41326	1.6242	1.88421
1.6252	2.96421	1.6252	1.77671	1.6252	0.95712	1.6252	5.16637	1.6252	3.4122	1.6252	1.88494
1.6262	2.96421	1.6262	1.77881	1.6262	0.95858	1.6262	5.1649	1.6262	3.41326	1.6262	1.88567
1.6272	2.96569	1.6272	1.77987	1.6272	0.95931	1.6272	5.16784	1.6272	3.41853	1.6272	1.8864
1.6282	2.97011	1.6282	1.78092	1.6282	0.95931	1.6282	5.17079	1.6282	3.41958	1.6282	1.88714
1.6292	2.97158	1.6292	1.78198	1.6292	0.95931	1.6292	5.17374	1.6292	3.41958	1.6292	1.8886
1.6302	2.97158	1.6302	1.78092	1.6302	0.96078	1.6302	5.17816	1.6302	3.42169	1.6302	1.89007
1.6312	2.97601	1.6312	1.78092	1.6312	0.96151	1.6312	5.18258	1.6312	3.4238	1.6312	1.89226
1.6322	2.97895	1.6322	1.78303	1.6322	0.96224	1.6322	5.18553	1.6322	3.42485	1.6322	1.893
1.6332	2.97895	1.6332	1.78514	1.6332	0.96297	1.6332	5.18701	1.6332	3.42485	1.6332	1.893
1.6342	2.9819	1.6342	1.7883	1.6342	0.96444	1.6342	5.18848	1.6342	3.4259	1.6342	1.89373
1.6352	2.76817	1.6352	0.72544	1.6352	0.96517	1.6352	5.1929	1.6352	3.4259	1.6352	1.89519
1.6362	0.28964	1.6362	0.03566	1.6362	0.9659	1.6362	4.95706	1.6362	3.42801	1.6362	1.89446
1.6372	0.0487	1.6372	0.03119	1.6372	0.9659	1.6372	0.55629	1.6372	3.43539	1.6372	1.89592
1.6382	0.04568	1.6382	0.02996	1.6382	0.9659	1.6382	0.09752	1.6382	1.67976	1.6382	1.89812
1.6392	0.04446	1.6392	0.02935	1.6392	0.96737	1.6392	0.08831	1.6392	0.06568	1.6392	1.89959
1.6402	0.04378	1.6402	0.02901	1.6402	0.9681	1.6402	0.0838	1.6402	0.05346	1.6402	1.90252
1.6412	0.04356	1.6412	0.02892	1.6412	0.96883	1.6412	0.08144	1.6412	0.05076	1.6412	1.57884
1.6422	0.04334	1.6422	0.02884	1.6422	0.9703	1.6422	0.08064	1.6422	0.04903	1.6422	0.11351
1.6432	0.04306	1.6432	0.02872	1.6432	0.97103	1.6432	0.08067	1.6432	0.04823	1.6432	0.04272
1.6442	0.04289	1.6442	0.02849	1.6442	0.97249	1.6442	0.08019	1.6442	0.04765	1.6442	0.03691
1.6452	0.04276	1.6452	0.02835	1.6452	0.44084	1.6452	0.07983	1.6452	0.04762	1.6452	0.03372
1.6462	0.04266	1.6462	0.02841	1.6462	0.02209	1.6462	0.07971	1.6462	0.0479	1.6462	0.03188
1.6472	0.0426	1.6472	0.02849	1.6472	0.01791	1.6472	0.07954	1.6472	0.04793	1.6472	0.03105
1.6482	0.04254	1.6482	0.02846	1.6482	0.01714	1.6482	0.07939	1.6482	0.04768	1.6482	0.0307
1.6492	0.04258	1.6492	0.02837	1.6492	0.01673	1.6492	0.07924	1.6492	0.04736	1.6492	0.0306
1.6502	0.04252	1.6502	0.02827	1.6502	0.01651	1.6502	0.07908	1.6502	0.04721	1.6502	0.03059
1.6512	0.04248	1.6512	0.02824	1.6512	0.01645	1.6512	0.07896	1.6512	0.04719	1.6512	0.03059
1.6522	0.04244	1.6522	0.02826	1.6522	0.01647	1.6522	0.07899	1.6522	0.04718	1.6522	0.03056
1.6532	0.04241	1.6532	0.02825	1.6532	0.01643	1.6532	0.07898	1.6532	0.04708	1.6532	0.03046
1.6542	0.04241	1.6542	0.02822	1.6542	0.01637	1.6542	0.07892	1.6542	0.04699	1.6542	0.03043
1.6552	0.04238	1.6552	0.02818	1.6552	0.01636	1.6552	0.07892	1.6552	0.04694	1.6552	0.03042
1.6562	0.04239	1.6562	0.02815	1.6562	0.01638	1.6562	0.0789	1.6562	0.04687	1.6562	0.03041
1.6572	0.04242	1.6572	0.02819	1.6572	0.01643	1.6572	0.07899	1.6572	0.04681	1.6572	0.03037
1.6582	0.04239	1.6582	0.02819	1.6582	0.01641	1.6582	0.07907	1.6582	0.04669	1.6582	0.03033
1.6592	0.04236	1.6592	0.02818	1.6592	0.01638	1.6592	0.07908	1.6592	0.04657	1.6592	0.03033
1.6602	0.04236	1.6602	0.02819	1.6602	0.01643	1.6602	0.07917	1.6602	0.04661	1.6602	0.03035
1.6612	0.04235	1.6612	0.02814	1.6612	0.01644	1.6612	0.07912	1.6612	0.04663	1.6612	0.03041
1.6622	0.04238	1.6622	0.0281	1.6622	0.01638	1.6622	0.07908	1.6622	0.04664	1.6622	0.03042
1.6632	0.04235	1.6632	0.02815	1.6632	0.0163	1.6632	0.07904	1.6632	0.04665	1.6632	0.03041
1.6642	0.0423	1.6642	0.02817	1.6642	0.01629	1.6642	0.07899	1.6642	0.04659	1.6642	0.03041
1.6652	0.04226	1.6652	0.02817	1.6652	0.01631	1.6652	0.07895	1.6652	0.04657	1.6652	0.03042
1.6662	0.04227	1.6662	0.02817	1.6662	0.01629	1.6662	0.07898	1.6662	0.04656	1.6662	0.03041
1.6672	0.04224	1.6672	0.02818	1.6672	0.01628	1.6672	0.07901	1.6672	0.04653	1.6672	0.03037
1.6682	0.04224	1.6682	0.02819	1.6682	0.01629	1.6682	0.07905	1.6682	0.04656	1.6682	0.03043
1.6692	0.04222	1.6692	0.02814	1.6692	0.01627	1.6692	0.07917	1.6692	0.04659	1.6692	0.03056
1.6702	0.04224	1.6702	0.02813	1.6702	0.01628	1.6702	0.07923	1.6702	0.04659	1.6702	0.03071
1.6712	0.04224	1.6712	0.02815	1.6712	0.01627	1.6712	0.07926	1.6712	0.04661	1.6712	0.03084
1.6722	0.04222	1.6722	0.02818	1.6722	0.01627	1.6722	0.07926	1.6722	0.0466	1.6722	0.03091
1.6732	0.04227	1.6732	0.02825	1.6732	0.01626	1.6732	0.07907	1.6732	0.04665	1.6732	0.03101
1.6742	0.04233	1.6742	0.0286	1.6742	0.01626	1.6742	0.0807	1.6742	0.04669	1.6742	0.03112
1.6752	0.04255	1.6752	0.04702	1.6752	0.01626	1.6752	0.08512	1.6752	0.04707	1.6752	0.03128
1.6762	0.04316	1.6762	1.59756	1.6762	0.01626	1.6762	0.25987	1.6762	0.0474	1.6762	0.03172
1.6772	0.04446	1.6772	1.8452	1.6772	0.01626	1.6772	4.87304	1.6772	0.07203	1.6772	0.03279
1.6782	1.08324	1.6782	1.83888	1.6782	0.01628	1.6782	5.34472	1.6782	1.12546	1.6782	0.03494
1.6792	3.09982	1.6792	1.83467	1.6792	0.01631	1.6792	5.34178	1.6792	3.48492	1.6792	0.03762
1.6802	3.08803	1.6802	1.83256	1.6802	0.01643	1.6802	5.34178	1.6802	3.52918	1.6802	0.15452
1.6812	3.07919	1.6812	1.83361	1.6812	0.02393	1.6812	5.34472	1.6812	3.52707	1.6812	1.81757
1.6822	3.07476	1.6822	1.83361	1.6822	0.26561	1.6822	5.34325	1.6822	3.52496	1.6822	1.95671
1.6832	3.07182	1.6832	1.83467	1.6832	0.78503	1.6832	5.34325	1.6832	3.52496	1.6832	1.95524
1.6842	3.07034	1.6842	1.83467	1.6842	1.00691	1.6842	5.3462	1.6842	3.52601	1.6842	1.95524
1.6852	3.07034	1.6852	1.83572	1.6852	1.00325	1.6852	5.35062	1.6852	3.52601	1.6852	1.95597
1.6862	3.07329	1.6862	1.83677	1.6862	1.00252	1.6862	5.35357	1.6862	3.52496	1.6862	1.95671
1.6872	3.07476	1.6872	1.83783	1.6872	1.00179	1.6872	5.35652	1.6872	3.52601	1.6872	1.95744
1.6882	3.07771	1.6882	1.83677	1.6882	1.00252	1.6882	5.36094	1.6882	3.52918	1.6882	1.95963
1.6892	3.07919	1.6892	1.83783	1.6892	1.00325	1.6892	5.36389	1.6892	3.53128	1.6892	1.95963
1.6902	3.07919	1.6902	1.83783	1.6902	1.00325	1.6902	5.36241	1.6902	3.53023	1.6902	1.96037
1.6912	3.07919	1.6912	1.83993	1.6912	1.00472	1.6912	5.36241	1.6912	3.53128	1.6912	1.96037
1.6922	3.08066	1.6922	1.84099	1.6922	1.00618	1.6922	5.36683	1.6922	3.53128	1.6922	1.96256
1.6932	3.08213	1.6932	1.8431	1.6932	1.00691	1.6932	5.37126	1.6932	3.53445	1.6932	1.9633
1.6942	3.08508	1.6942	1.84415	1.6942	1.00691	1.6942	5.3742	1.6942	3.53655	1.6942	1.96403
1.6952	3.08803	1.6952	1.84415	1.6952	1.00764	1.6952	5.3801	1.6952	3.5355	1.6952	1.96623
1.6962	3.09098	1.6962	1.84415	1.6962	1.00838	1.6962	5.38452	1.6962	3.53971	1.6962	1.96696
1.6972	3.09245	1.6972	1.8452	1.6972	1.00984	1.6972	5.38747	1.6972	3.54182	1.6972	1.96842
1.6982	3.0954	1.6982	1.84837	1.6982	1.01057	1.6982	5.38747	1.6982	3.54182	1.6982	1.96915
1.6992	3.0954	1.6992	1.84942	1.6992	1.01204	1.6992	5.39042	1.6992	3.54288	1.6992	1.96989
1.7002	3.0954	1.7002	1.84942	1.7002	1.0135	1.7002	5.39042	1.7002	3.54393	1.7002	1.97135
1.7012	3.09835	1.7012	1.85153	1.7012	1.01424	1.7012	5.39484	1.7012	3.54604	1.7012	1.97208
1.7022	3.10277	1.7022	1.85363	1.7022	1.01424	1.7022	5.40074	1.7022	3.54709	1.7022	1.97355
1.7032	3.10572	1.7032	1.85469	1.7032	1.01497	1.7032	5.40221	1.7032	3.54814	1.7032	1.97501
1.7042	3.10867	1.7042	1.85469	1.7042	1.0157	1.7042	5.40958	1.7042	3.55131	1.7042	1.97648
1.7052	3.11161	1.7052	1.85363	1.7052	1.01716	1.7052	5.41253	1.7052	3.55447	1.7052	1.97794
1.7062	3.11309	1.7062	1.85469	1.7062	1.0179	1.7062	5.41548	1.7062	3.55447	1.7062	1.97794
1.7072	3.11309	1.7072	1.8568	1.7072	1.01936	1.7072	5.41695	1.7072	3.55552	1.7072	1.97941
1.7082	3.11456	1.7082	1.85785	1.7082	1.02083	1.7082	5.41842	1.7082	3.55658	1.7082	1.98014
1.7092	3.11751	1.7092	1.85996	1.7092	1.02156	1.7092	5.42285	1.7092	3.55868	1.7092	1.98234
1.7102	3.12046	1.7102	1.86206	1.7102	1.02229	1.7102	5.42727	1.7102	3.56184	1.7102	1.9838
1.7112	3.12488	1.7112	1.86312	1.7112	1.02229	1.7112	5.42874	1.7112	3.5629	1.7112	1.98453
1.7122	3.1293	1.7122	1.86417	1.7122	1.02376	1.7122	5.43316	1.7122	3.56606	1.7122	1.98673
1.7132	3.13225	1.7132	1.86417	1.7132	1.02449	1.7132	5.44201	1.7132	3.56922	1.7132	1.98819
1.7142	3.13372	1.7142	1.86628	1.7142	1.02595	1.7142	5.44496	1.7142	3.56922	1.7142	1.98966
1.7152	3.13372	1.7152	1.87155	1.7152	1.02668	1.7152	5.44496	1.7152	3.56711	1.7152	1.98966
1.7162	3.1352	1.7162	0.91828	1.7162	1.02815	1.7162	5.44938	1.7162	3.57344	1.7162	1.99039
1.7172	3.14257	1.7172	0.03879	1.7172	1.02961	1.7172	4.83914	1.7172	3.44803	1.7172	1.99186
1.7182	3.07771	1.7182	0.03252	1.7182	1.03035	1.7182	0.3374	1.7182	0.48201	1.7182	1.99259
1.7192	0.74349	1.7192	0.03088	1.7192	1.03108	1.7192	0.10377	1.7192	0.06195	1.7192	1.99405
1.7202	0.05271	1.7202	0.03016	1.7202	1.03181	1.7202	0.09519	1.7202	0.05521	1.7202	1.99625
1.7212	0.04765	1.7212	0.0299	1.7212	1.03328	1.7212	0.08997	1.7212	0.05309	1.7212	1.99845
1.7222	0.04592	1.7222	0.02983	1.7222	1.03474	1.7222	0.08739	1.7222	0.05192	1.7222	2.00138
1.7232	0.04512	1.7232	0.02972	1.7232	0.84727	1.7232	0.08652	1.7232	0.05141	1.7232	0.79015
1.7242	0.04469	1.7242	0.02955	1.7242	0.0522	1.7242	0.08614	1.7242	0.05136	1.7242	0.05262
1.7252	0.04438	1.7252	0.02941	1.7252	0.02143	1.7252	0.0853	1.7252	0.05115	1.7252	0.04031
1.7262	0.04418	1.7262	0.02937	1.7262	0.01827	1.7262	0.08481	1.7262	0.05079	1.7262	0.03548
1.7272	0.04401	1.7272	0.02937	1.7272	0.01755	1.7272	0.08467	1.7272	0.05046	1.7272	0.0333
1.7282	0.04387	1.7282	0.02934	1.7282	0.01725	1.7282	0.08449	1.7282	0.05019	1.7282	0.0326
1.7292	0.04397	1.7292	0.0293	1.7292	0.0171	1.7292	0.08439	1.7292	0.05014	1.7292	0.03224
1.7302	0.04393	1.7302	0.02927	1.7302	0.01703	1.7302	0.08427	1.7302	0.05015	1.7302	0.03191
1.7312	0.04387	1.7312	0.0293	1.7312	0.01697	1.7312	0.08419	1.7312	0.05013	1.7312	0.03169
1.7322	0.04382	1.7322	0.02933	1.7322	0.01694	1.7322	0.08422	1.7322	0.05007	1.7322	0.0315
1.7332	0.04379	1.7332	0.02927	1.7332	0.0169	1.7332	0.08419	1.7332	0.04999	1.7332	0.03137
1.7342	0.04379	1.7342	0.02922	1.7342	0.01687	1.7342	0.08417	1.7342	0.04992	1.7342	0.03131
1.7352	0.04379	1.7352	0.02917	1.7352	0.01686	1.7352	0.08415	1.7352	0.04994	1.7352	0.03126
1.7362	0.04372	1.7362	0.02918	1.7362	0.0169	1.7362	0.08414	1.7362	0.0499	1.7362	0.03126
1.7372	0.04373	1.7372	0.02918	1.7372	0.01698	1.7372	0.08406	1.7372	0.04984	1.7372	0.03125
1.7382	0.04369	1.7382	0.02917	1.7382	0.01705	1.7382	0.08393	1.7382	0.04979	1.7382	0.03121
1.7392	0.04369	1.7392	0.02914	1.7392	0.01706	1.7392	0.08377	1.7392	0.04979	1.7392	0.03128
1.7402	0.04369	1.7402	0.02912	1.7402	0.01708	1.7402	0.08363	1.7402	0.04982	1.7402	0.03137
1.7412	0.04362	1.7412	0.02913	1.7412	0.01708	1.7412	0.08355	1.7412	0.0498	1.7412	0.0314
1.7422	0.0436	1.7422	0.02914	1.7422	0.01709	1.7422	0.08337	1.7422	0.0497	1.7422	0.03143
1.7432	0.04357	1.7432	0.0291	1.7432	0.01707	1.7432	0.08325	1.7432	0.04971	1.7432	0.03145
1.7442	0.04354	1.7442	0.02904	1.7442	0.01703	1.7442	0.08324	1.7442	0.04974	1.7442	0.03143
1.7452	0.04354	1.7452	0.02904	1.7452	0.01697	1.7452	0.08321	1.7452	0.04976	1.7452	0.0314
1.7462	0.04359	1.7462	0.02905	1.7462	0.01687	1.7462	0.08319	1.7462	0.04975	1.7462	0.03138
1.7472	0.04362	1.7472	0.02907	1.7472	0.01686	1.7472	0.08319	1.7472	0.04977	1.7472	0.03143
1.7482	0.04362	1.7482	0.02905	1.7482	0.01682	1.7482	0.0831	1.7482	0.04971	1.7482	0.03149
1.7492	0.04367	1.7492	0.02903	1.7492	0.01683	1.7492	0.08305	1.7492	0.04963	1.7492	0.03148
1.7502	0.04372	1.7502	0.02906	1.7502	0.01684	1.7502	0.0829	1.7502	0.0496	1.7502	0.03143
1.7512	0.04373	1.7512	0.02904	1.7512	0.01678	1.7512	0.08284	1.7512	0.04963	1.7512	0.03142
1.7522	0.04376	1.7522	0.02896	1.7522	0.01678	1.7522	0.08277	1.7522	0.04971	1.7522	0.03144
1.7532	0.04372	1.7532	0.029	1.7532	0.01677	1.7532	0.08262	1.7532	0.0497	1.7532	0.0315
1.7542	0.04376	1.7542	0.02938	1.7542	0.01677	1.7542	0.08254	1.7542	0.04967	1.7542	0.0315
1.7552	0.04387	1.7552	0.03181	1.7552	0.01678	1.7552	0.0825	1.7552	0.05049	1.7552	0.03143
1.7562	0.04398	1.7562	1.33411	1.7562	0.01679	1.7562	0.08333	1.7562	0.38263	1.7562	0.03139
1.7572	0.04432	1.7572	1.93267	1.7572	0.01681	1.7572	0.08781	1.7572	3.52391	1.7572	0.03135
1.7582	0.04555	1.7582	1.92424	1.7582	0.01686	1.7582	0.09325	1.7582	3.67671	1.7582	0.03145
1.7592	0.04829	1.7592	1.92319	1.7592	0.01693	1.7592	3.68942	1.7592	3.67565	1.7592	0.03225
1.7602	1.08457	1.7602	1.92319	1.7602	0.01719	1.7602	5.63363	1.7602	3.67671	1.7602	0.03525
1.7612	3.27375	1.7612	1.92319	1.7612	0.01945	1.7612	5.63215	1.7612	3.68092	1.7612	0.03899
1.7622	3.26933	1.7622	1.92108	1.7622	0.1075	1.7622	5.63805	1.7622	3.68198	1.7622	1.12847
1.7632	3.26344	1.7632	1.92319	1.7632	0.61147	1.7632	5.641	1.7632	3.68198	1.7632	2.06509
1.7642	3.26049	1.7642	1.92319	1.7642	0.98714	1.7642	5.64395	1.7642	3.68408	1.7642	2.06289
1.7652	3.25901	1.7652	1.92529	1.7652	1.07721	1.7652	5.64395	1.7652	3.68514	1.7652	2.06289
1.7662	3.26049	1.7662	1.92635	1.7662	1.07941	1.7662	5.64984	1.7662	3.68619	1.7662	2.06435
1.7672	3.26491	1.7672	1.92845	1.7672	1.07941	1.7672	5.65279	1.7672	3.68619	1.7672	2.06509
1.7682	3.26786	1.7682	1.93056	1.7682	1.08014	1.7682	5.65721	1.7682	3.68619	1.7682	2.06655
1.7692	3.27081	1.7692	1.93162	1.7692	1.08087	1.7692	5.66311	1.7692	3.68935	1.7692	2.06802
1.7702	3.2767	1.7702	1.93162	1.7702	1.08307	1.7702	5.669	1.7702	3.69252	1.7702	2.07021
1.7712	3.27965	1.7712	1.93162	1.7712	1.0838	1.7712	5.6749	1.7712	3.69462	1.7712	2.07168
1.7722	3.27965	1.7722	1.93478	1.7722	1.08527	1.7722	5.67637	1.7722	3.69568	1.7722	2.07241
1.7732	3.28112	1.7732	1.93583	1.7732	1.08747	1.7732	5.67637	1.7732	3.69884	1.7732	2.07387
1.7742	3.2826	1.7742	1.93794	1.7742	1.08893	1.7742	5.67932	1.7742	3.702	1.7742	2.07534
1.7752	3.28702	1.7752	1.9411	1.7752	1.09039	1.7752	5.68374	1.7752	3.70411	1.7752	2.07827
1.7762	3.29144	1.7762	1.94321	1.7762	1.09113	1.7762	5.69259	1.7762	3.70621	1.7762	2.079
1.7772	3.29586	1.7772	1.94426	1.7772	1.09259	1.7772	5.69848	1.7772	3.70621	1.7772	2.0812
1.7782	3.30029	1.7782	1.94321	1.7782	1.09479	1.7782	5.70585	1.7782	3.70938	1.7782	2.08193
1.7792	3.30471	1.7792	1.94426	1.7792	1.09552	1.7792	5.71028	1.7792	3.71359	1.7792	2.08413
1.7802	3.30618	1.7802	1.94531	1.7802	1.09699	1.7802	5.71028	1.7802	3.71359	1.7802	2.08486
1.7812	3.30766	1.7812	1.94742	1.7812	1.09918	1.7812	5.71175	1.7812	3.7157	1.7812	2.08632
1.7822	3.31208	1.7822	1.94953	1.7822	1.10138	1.7822	5.7147	1.7822	3.71781	1.7822	2.08852
1.7832	3.31797	1.7832	1.95164	1.7832	1.10284	1.7832	5.72059	1.7832	3.71991	1.7832	2.08925
1.7842	3.32092	1.7842	1.9548	1.7842	1.10358	1.7842	5.72796	1.7842	3.72308	1.7842	2.08998
1.7852	3.32534	1.7852	1.95585	1.7852	1.10431	1.7852	5.73386	1.7852	3.72518	1.7852	2.09218
1.7862	3.32977	1.7862	1.95585	1.7862	1.10651	1.7862	5.74123	1.7862	3.72834	1.7862	2.09438
1.7872	3.33419	1.7872	1.95796	1.7872	1.1087	1.7872	5.7486	1.7872	3.73256	1.7872	2.09731
1.7882	3.33714	1.7882	1.96007	1.7882	1.10943	1.7882	5.75155	1.7882	3.73361	1.7882	2.09804
1.7892	3.33861	1.7892	1.96218	1.7892	1.11163	1.7892	5.75155	1.7892	3.73467	1.7892	2.09877
1.7902	3.34008	1.7902	1.96323	1.7902	1.11383	1.7902	5.75597	1.7902	3.73677	1.7902	2.10024
1.7912	3.34451	1.7912	1.96534	1.7912	1.11529	1.7912	5.76039	1.7912	3.73888	1.7912	2.1017
1.7922	3.34893	1.7922	1.96744	1.7922	1.11676	1.7922	5.76629	1.7922	3.74099	1.7922	2.10243
1.7932	3.35335	1.7932	1.96955	1.7932	1.11749	1.7932	5.77071	1.7932	3.74415	1.7932	2.10463
1.7942	3.36072	1.7942	1.97061	1.7942	1.11895	1.7942	5.77808	1.7942	3.74731	1.7942	2.10683
1.7952	3.36514	1.7952	1.97166	1.7952	1.12115	1.7952	5.78545	1.7952	3.75258	1.7952	2.10902
1.7962	3.36662	1.7962	1.97482	1.7962	1.12262	1.7962	5.7884	1.7962	3.63877	1.7962	2.11049
1.7972	3.36956	1.7972	0.70425	1.7972	1.12408	1.7972	5.80903	1.7972	0.5484	1.7972	2.11195
1.7982	3.37251	1.7982	0.03917	1.7982	1.12701	1.7982	3.73069	1.7982	0.06653	1.7982	2.11342
1.7992	3.38283	1.7992	0.03393	1.7992	1.12847	1.7992	0.15241	1.7992	0.06001	1.7992	2.11488
1.8002	2.3584	1.8002	0.03236	1.8002	1.12921	1.8002	0.10829	1.8002	0.05705	1.8002	2.11635
1.8012	0.08293	1.8012	0.03188	1.8012	1.12994	1.8012	0.09992	1.8012	0.05534	1.8012	2.11928
1.8022	0.05206	1.8022	0.0316	1.8022	1.1314	1.8022	0.09524	1.8022	0.05433	1.8022	2.1017
1.8032	0.0492	1.8032	0.03131	1.8032	1.13433	1.8032	0.0931	1.8032	0.05401	1.8032	0.51905
1.8042	0.04811	1.8042	0.03107	1.8042	1.13653	1.8042	0.0926	1.8042	0.05412	1.8042	0.05174
1.8052	0.04746	1.8052	0.03092	1.8052	0.74841	1.8052	0.0928	1.8052	0.05424	1.8052	0.04251
1.8062	0.04702	1.8062	0.03089	1.8062	0.27161	1.8062	0.09255	1.8062	0.0541	1.8062	0.0378
1.8072	0.04676	1.8072	0.03084	1.8072	0.06445	1.8072	0.09193	1.8072	0.05379	1.8072	0.03566
1.8082	0.04645	1.8082	0.03076	1.8082	0.02159	1.8082	0.0912	1.8082	0.05356	1.8082	0.03489
1.8092	0.04625	1.8092	0.03067	1.8092	0.01918	1.8092	0.09058	1.8092	0.05349	1.8092	0.03459
1.8102	0.04614	1.8102	0.03058	1.8102	0.01877	1.8102	0.09021	1.8102	0.05353	1.8102	0.03433
[truncated: 3 more rows]
