# Supplementary material for: Solar-driven highly selective conversion of glycerol to dihydroxyacetone using surface atom engineered BiVO4 photoanodes
Source: Nat Commun. 2024 Jun 28;15:5475. doi: 10.1038/s41467-024-49662-7 (PMC11213950; doi:10.1038/s41467-024-49662-7)
Supplement: Supplementary file 3 — Source Data [file 41467_2024_49662_MOESM3_ESM.zip › Supplementary Information/ncomms-Supplementary Fig. 18-source-data.xlsx]

## Sheet: Sheet1
Supplementary Fig. 18
Data 1		Data 2		Data 3		Data 4		Data 5		Data 6
Parameter x	Parameter y	Parameter x	Parameter y	Parameter x	Parameter y	Parameter x	Parameter y	Parameter x	Parameter y	Parameter x	Parameter y
-0.1858	-3.063	-0.1858	-2.185	-0.1858	-1.654	-0.1858	-1.588	-0.1858	-1.419	-0.1858	-1.317
-0.1848	-3.015	-0.1848	-2.163	-0.1848	-1.622	-0.1848	-1.552	-0.1848	-1.387	-0.1848	-1.289
-0.1838	-2.965	-0.1838	-2.141	-0.1838	-1.591	-0.1838	-1.518	-0.1838	-1.357	-0.1838	-1.263
-0.1828	-2.914	-0.1828	-2.119	-0.1828	-1.561	-0.1828	-1.486	-0.1828	-1.328	-0.1828	-1.237
-0.1818	-2.86	-0.1818	-2.099	-0.1818	-1.533	-0.1818	-1.455	-0.1818	-1.3	-0.1818	-1.213
-0.1808	-2.804	-0.1808	-2.078	-0.1808	-1.505	-0.1808	-1.424	-0.1808	-1.273	-0.1808	-1.19
-0.1798	-2.748	-0.1798	-2.057	-0.1798	-1.479	-0.1798	-1.395	-0.1798	-1.247	-0.1798	-1.168
-0.1788	-2.691	-0.1788	-2.037	-0.1788	-1.453	-0.1788	-1.367	-0.1788	-1.222	-0.1788	-1.145
-0.1778	-2.631	-0.1778	-2.016	-0.1778	-1.428	-0.1778	-1.34	-0.1778	-1.197	-0.1778	-1.123
-0.1768	-2.571	-0.1768	-1.996	-0.1768	-1.404	-0.1768	-1.314	-0.1768	-1.175	-0.1768	-1.102
-0.1758	-2.512	-0.1758	-1.976	-0.1758	-1.38	-0.1758	-1.288	-0.1758	-1.151	-0.1758	-1.082
-0.1748	-2.453	-0.1748	-1.956	-0.1748	-1.357	-0.1748	-1.263	-0.1748	-1.129	-0.1748	-1.062
-0.1738	-2.395	-0.1738	-1.936	-0.1738	-1.335	-0.1738	-1.239	-0.1738	-1.108	-0.1738	-1.043
-0.1728	-2.337	-0.1728	-1.915	-0.1728	-1.314	-0.1728	-1.215	-0.1728	-1.087	-0.1728	-1.024
-0.1718	-2.282	-0.1718	-1.894	-0.1718	-1.293	-0.1718	-1.193	-0.1718	-1.066	-0.1718	-1.006
-0.1708	-2.228	-0.1708	-1.874	-0.1708	-1.272	-0.1708	-1.172	-0.1708	-1.046	-0.1708	-0.9879
-0.1698	-2.177	-0.1698	-1.853	-0.1698	-1.252	-0.1698	-1.15	-0.1698	-1.027	-0.1698	-0.9705
-0.1688	-2.128	-0.1688	-1.832	-0.1688	-1.233	-0.1688	-1.129	-0.1688	-1.008	-0.1688	-0.9536
-0.1678	-2.081	-0.1678	-1.81	-0.1678	-1.214	-0.1678	-1.109	-0.1678	-0.9903	-0.1678	-0.9371
-0.1668	-2.035	-0.1668	-1.789	-0.1668	-1.195	-0.1668	-1.089	-0.1668	-0.9724	-0.1668	-0.9207
-0.1658	-1.992	-0.1658	-1.767	-0.1658	-1.178	-0.1658	-1.07	-0.1658	-0.9554	-0.1658	-0.9052
-0.1648	-1.951	-0.1648	-1.745	-0.1648	-1.161	-0.1648	-1.051	-0.1648	-0.9384	-0.1648	-0.8897
-0.1638	-1.911	-0.1638	-1.723	-0.1638	-1.143	-0.1638	-1.033	-0.1638	-0.9218	-0.1638	-0.8748
-0.1628	-1.874	-0.1628	-1.701	-0.1628	-1.127	-0.1628	-1.015	-0.1628	-0.906	-0.1628	-0.8605
-0.1618	-1.838	-0.1618	-1.679	-0.1618	-1.11	-0.1618	-0.9979	-0.1618	-0.8902	-0.1618	-0.8463
-0.1608	-1.803	-0.1608	-1.657	-0.1608	-1.094	-0.1608	-0.9813	-0.1608	-0.875	-0.1608	-0.832
-0.1598	-1.771	-0.1598	-1.635	-0.1598	-1.078	-0.1598	-0.9651	-0.1598	-0.8602	-0.1598	-0.8182
-0.1588	-1.739	-0.1588	-1.613	-0.1588	-1.063	-0.1588	-0.9489	-0.1588	-0.8459	-0.1588	-0.8043
-0.1578	-1.709	-0.1578	-1.592	-0.1578	-1.048	-0.1578	-0.9334	-0.1578	-0.8315	-0.1578	-0.7909
-0.1568	-1.68	-0.1568	-1.57	-0.1568	-1.034	-0.1568	-0.9179	-0.1568	-0.8176	-0.1568	-0.7782
-0.1558	-1.653	-0.1558	-1.549	-0.1558	-1.019	-0.1558	-0.9031	-0.1558	-0.8032	-0.1558	-0.7658
-0.1548	-1.626	-0.1548	-1.528	-0.1548	-1.005	-0.1548	-0.8886	-0.1548	-0.7898	-0.1548	-0.7537
-0.1538	-1.6	-0.1538	-1.507	-0.1538	-0.9916	-0.1538	-0.8744	-0.1538	-0.7771	-0.1538	-0.7418
-0.1528	-1.574	-0.1528	-1.486	-0.1528	-0.9782	-0.1528	-0.8607	-0.1528	-0.7647	-0.1528	-0.7302
-0.1518	-1.55	-0.1518	-1.465	-0.1518	-0.9653	-0.1518	-0.8472	-0.1518	-0.7524	-0.1518	-0.7191
-0.1508	-1.527	-0.1508	-1.445	-0.1508	-0.9523	-0.1508	-0.8336	-0.1508	-0.7403	-0.1508	-0.7077
-0.1498	-1.505	-0.1498	-1.425	-0.1498	-0.9398	-0.1498	-0.8207	-0.1498	-0.7288	-0.1498	-0.697
-0.1488	-1.483	-0.1488	-1.405	-0.1488	-0.9274	-0.1488	-0.8074	-0.1488	-0.7176	-0.1488	-0.6864
-0.1478	-1.462	-0.1478	-1.386	-0.1478	-0.9152	-0.1478	-0.7946	-0.1478	-0.7061	-0.1478	-0.6759
-0.1468	-1.442	-0.1468	-1.367	-0.1468	-0.9033	-0.1468	-0.7825	-0.1468	-0.6954	-0.1468	-0.6658
-0.1458	-1.422	-0.1458	-1.348	-0.1458	-0.8916	-0.1458	-0.7706	-0.1458	-0.6846	-0.1458	-0.6554
-0.1448	-1.403	-0.1448	-1.329	-0.1448	-0.8803	-0.1448	-0.759	-0.1448	-0.6741	-0.1448	-0.6457
-0.1438	-1.384	-0.1438	-1.311	-0.1438	-0.8691	-0.1438	-0.7479	-0.1438	-0.6639	-0.1438	-0.636
-0.1428	-1.366	-0.1428	-1.293	-0.1428	-0.8583	-0.1428	-0.7367	-0.1428	-0.6536	-0.1428	-0.6264
-0.1418	-1.348	-0.1418	-1.276	-0.1418	-0.8477	-0.1418	-0.7261	-0.1418	-0.6441	-0.1418	-0.6175
-0.1408	-1.331	-0.1408	-1.258	-0.1408	-0.8369	-0.1408	-0.7157	-0.1408	-0.6343	-0.1408	-0.6083
-0.1398	-1.314	-0.1398	-1.241	-0.1398	-0.8264	-0.1398	-0.7049	-0.1398	-0.6248	-0.1398	-0.5994
-0.1388	-1.298	-0.1388	-1.225	-0.1388	-0.8161	-0.1388	-0.6952	-0.1388	-0.6158	-0.1388	-0.5911
-0.1378	-1.282	-0.1378	-1.208	-0.1378	-0.8058	-0.1378	-0.6851	-0.1378	-0.6067	-0.1378	-0.5824
-0.1368	-1.266	-0.1368	-1.192	-0.1368	-0.7957	-0.1368	-0.6752	-0.1368	-0.598	-0.1368	-0.5741
-0.1358	-1.251	-0.1358	-1.176	-0.1358	-0.786	-0.1358	-0.666	-0.1358	-0.5899	-0.1358	-0.5661
-0.1348	-1.236	-0.1348	-1.161	-0.1348	-0.7766	-0.1348	-0.6564	-0.1348	-0.5812	-0.1348	-0.5578
-0.1338	-1.221	-0.1338	-1.146	-0.1338	-0.7673	-0.1338	-0.6473	-0.1338	-0.5728	-0.1338	-0.5499
-0.1328	-1.207	-0.1328	-1.131	-0.1328	-0.758	-0.1328	-0.6384	-0.1328	-0.5647	-0.1328	-0.5421
-0.1318	-1.193	-0.1318	-1.117	-0.1318	-0.7496	-0.1318	-0.6293	-0.1318	-0.5566	-0.1318	-0.5347
-0.1308	-1.181	-0.1308	-1.102	-0.1308	-0.7407	-0.1308	-0.6208	-0.1308	-0.5489	-0.1308	-0.5272
-0.1298	-1.167	-0.1298	-1.088	-0.1298	-0.7318	-0.1298	-0.6125	-0.1298	-0.5412	-0.1298	-0.5197
-0.1288	-1.154	-0.1288	-1.075	-0.1288	-0.7239	-0.1288	-0.6041	-0.1288	-0.5338	-0.1288	-0.5125
-0.1278	-1.142	-0.1278	-1.062	-0.1278	-0.7157	-0.1278	-0.5961	-0.1278	-0.5263	-0.1278	-0.5054
-0.1268	-1.129	-0.1268	-1.049	-0.1268	-0.7074	-0.1268	-0.5885	-0.1268	-0.5189	-0.1268	-0.4985
-0.1258	-1.117	-0.1258	-1.037	-0.1258	-0.6995	-0.1258	-0.5806	-0.1258	-0.5118	-0.1258	-0.4918
-0.1248	-1.105	-0.1248	-1.024	-0.1248	-0.6917	-0.1248	-0.5728	-0.1248	-0.5048	-0.1248	-0.4851
-0.1238	-1.093	-0.1238	-1.012	-0.1238	-0.6837	-0.1238	-0.5653	-0.1238	-0.4979	-0.1238	-0.4785
-0.1228	-1.082	-0.1228	-1	-0.1228	-0.6762	-0.1228	-0.558	-0.1228	-0.4912	-0.1228	-0.4722
-0.1218	-1.071	-0.1218	-0.9885	-0.1218	-0.6689	-0.1218	-0.5508	-0.1218	-0.4848	-0.1218	-0.4658
-0.1208	-1.06	-0.1208	-0.9772	-0.1208	-0.6616	-0.1208	-0.5436	-0.1208	-0.4787	-0.1208	-0.4595
-0.1198	-1.049	-0.1198	-0.9661	-0.1198	-0.6543	-0.1198	-0.5368	-0.1198	-0.4722	-0.1198	-0.4535
-0.1188	-1.039	-0.1188	-0.9552	-0.1188	-0.6473	-0.1188	-0.5299	-0.1188	-0.4658	-0.1188	-0.4475
-0.1178	-1.028	-0.1178	-0.9445	-0.1178	-0.6405	-0.1178	-0.5231	-0.1178	-0.4596	-0.1178	-0.4413
-0.1168	-1.018	-0.1168	-0.9339	-0.1168	-0.6335	-0.1168	-0.5165	-0.1168	-0.4537	-0.1168	-0.4354
-0.1158	-1.008	-0.1158	-0.9238	-0.1158	-0.6267	-0.1158	-0.5099	-0.1158	-0.4479	-0.1158	-0.4297
-0.1148	-0.9984	-0.1148	-0.9138	-0.1148	-0.62	-0.1148	-0.5036	-0.1148	-0.4418	-0.1148	-0.4244
-0.1138	-0.9888	-0.1138	-0.904	-0.1138	-0.6134	-0.1138	-0.4974	-0.1138	-0.4359	-0.1138	-0.4187
-0.1128	-0.9795	-0.1128	-0.8944	-0.1128	-0.607	-0.1128	-0.4913	-0.1128	-0.4305	-0.1128	-0.4132
-0.1118	-0.9704	-0.1118	-0.885	-0.1118	-0.6008	-0.1118	-0.4853	-0.1118	-0.4252	-0.1118	-0.4077
-0.1108	-0.9616	-0.1108	-0.8755	-0.1108	-0.5948	-0.1108	-0.4796	-0.1108	-0.4197	-0.1108	-0.4023
-0.1098	-0.9525	-0.1098	-0.8664	-0.1098	-0.589	-0.1098	-0.4739	-0.1098	-0.4144	-0.1098	-0.3974
-0.1088	-0.9439	-0.1088	-0.8574	-0.1088	-0.5828	-0.1088	-0.4681	-0.1088	-0.4088	-0.1088	-0.3923
-0.1078	-0.9353	-0.1078	-0.8486	-0.1078	-0.5767	-0.1078	-0.4624	-0.1078	-0.4037	-0.1078	-0.3874
-0.1068	-0.9267	-0.1068	-0.8399	-0.1068	-0.5711	-0.1068	-0.457	-0.1068	-0.3988	-0.1068	-0.3826
-0.1058	-0.9183	-0.1058	-0.8312	-0.1058	-0.5654	-0.1058	-0.4515	-0.1058	-0.3939	-0.1058	-0.3778
-0.1048	-0.9104	-0.1048	-0.8227	-0.1048	-0.5595	-0.1048	-0.4464	-0.1048	-0.3891	-0.1048	-0.3732
-0.1038	-0.9022	-0.1038	-0.8145	-0.1038	-0.554	-0.1038	-0.441	-0.1038	-0.3845	-0.1038	-0.3685
-0.1028	-0.8942	-0.1028	-0.8063	-0.1028	-0.5486	-0.1028	-0.4355	-0.1028	-0.3798	-0.1028	-0.3639
-0.1018	-0.8867	-0.1018	-0.7983	-0.1018	-0.5433	-0.1018	-0.4306	-0.1018	-0.3753	-0.1018	-0.3593
-0.1008	-0.8792	-0.1008	-0.7904	-0.1008	-0.538	-0.1008	-0.4259	-0.1008	-0.3708	-0.1008	-0.3549
-0.0998	-0.8716	-0.0998	-0.7826	-0.0998	-0.5327	-0.0998	-0.4211	-0.0998	-0.3661	-0.0998	-0.3507
-0.0988	-0.8643	-0.0988	-0.7749	-0.0988	-0.5276	-0.0988	-0.4163	-0.0988	-0.3618	-0.0988	-0.3463
-0.0978	-0.8573	-0.0978	-0.7673	-0.0978	-0.5224	-0.0978	-0.4114	-0.0978	-0.3574	-0.0978	-0.342
-0.0968	-0.8505	-0.0968	-0.7599	-0.0968	-0.5176	-0.0968	-0.4067	-0.0968	-0.3533	-0.0968	-0.3379
-0.0958	-0.843	-0.0958	-0.7525	-0.0958	-0.5123	-0.0958	-0.4019	-0.0958	-0.349	-0.0958	-0.3336
-0.0948	-0.8357	-0.0948	-0.7453	-0.0948	-0.5073	-0.0948	-0.3974	-0.0948	-0.3447	-0.0948	-0.3295
-0.0938	-0.8291	-0.0938	-0.7383	-0.0938	-0.5025	-0.0938	-0.3931	-0.0938	-0.3408	-0.0938	-0.3259
-0.0928	-0.8225	-0.0928	-0.7313	-0.0928	-0.4978	-0.0928	-0.3886	-0.0928	-0.3368	-0.0928	-0.3221
-0.0918	-0.8161	-0.0918	-0.7246	-0.0918	-0.4932	-0.0918	-0.3844	-0.0918	-0.3329	-0.0918	-0.3181
-0.0908	-0.8091	-0.0908	-0.7179	-0.0908	-0.4888	-0.0908	-0.3804	-0.0908	-0.329	-0.0908	-0.3143
-0.0898	-0.8023	-0.0898	-0.7111	-0.0898	-0.4844	-0.0898	-0.3764	-0.0898	-0.3254	-0.0898	-0.3106
-0.0888	-0.796	-0.0888	-0.7045	-0.0888	-0.4801	-0.0888	-0.3724	-0.0888	-0.3218	-0.0888	-0.307
-0.0878	-0.7898	-0.0878	-0.698	-0.0878	-0.4757	-0.0878	-0.3682	-0.0878	-0.3181	-0.0878	-0.3034
-0.0868	-0.7838	-0.0868	-0.6917	-0.0868	-0.4713	-0.0868	-0.3641	-0.0868	-0.3144	-0.0868	-0.2998
-0.0858	-0.778	-0.0858	-0.6855	-0.0858	-0.4669	-0.0858	-0.3603	-0.0858	-0.311	-0.0858	-0.2965
-0.0848	-0.7721	-0.0848	-0.6794	-0.0848	-0.4627	-0.0848	-0.3566	-0.0848	-0.3075	-0.0848	-0.2929
-0.0838	-0.7663	-0.0838	-0.6733	-0.0838	-0.4586	-0.0838	-0.3528	-0.0838	-0.304	-0.0838	-0.2895
-0.0828	-0.7606	-0.0828	-0.6673	-0.0828	-0.4547	-0.0828	-0.3492	-0.0828	-0.3005	-0.0828	-0.2864
-0.0818	-0.755	-0.0818	-0.6614	-0.0818	-0.4506	-0.0818	-0.3455	-0.0818	-0.2972	-0.0818	-0.2831
-0.0808	-0.7495	-0.0808	-0.6556	-0.0808	-0.4467	-0.0808	-0.342	-0.0808	-0.2941	-0.0808	-0.28
-0.0798	-0.7441	-0.0798	-0.6497	-0.0798	-0.4428	-0.0798	-0.3384	-0.0798	-0.291	-0.0798	-0.2766
-0.0788	-0.7386	-0.0788	-0.6441	-0.0788	-0.4387	-0.0788	-0.335	-0.0788	-0.2876	-0.0788	-0.2735
-0.0778	-0.7334	-0.0778	-0.6386	-0.0778	-0.4349	-0.0778	-0.3317	-0.0778	-0.2846	-0.0778	-0.2705
-0.0768	-0.7283	-0.0768	-0.633	-0.0768	-0.431	-0.0768	-0.3283	-0.0768	-0.2815	-0.0768	-0.2675
-0.0758	-0.7235	-0.0758	-0.6275	-0.0758	-0.4274	-0.0758	-0.325	-0.0758	-0.2785	-0.0758	-0.2644
-0.0748	-0.7186	-0.0748	-0.6222	-0.0748	-0.4239	-0.0748	-0.3218	-0.0748	-0.2755	-0.0748	-0.2616
-0.0738	-0.7135	-0.0738	-0.6169	-0.0738	-0.4202	-0.0738	-0.3184	-0.0738	-0.2726	-0.0738	-0.2585
-0.0728	-0.7086	-0.0728	-0.6117	-0.0728	-0.4167	-0.0728	-0.3154	-0.0728	-0.2698	-0.0728	-0.2558
-0.0718	-0.7037	-0.0718	-0.6065	-0.0718	-0.4132	-0.0718	-0.3123	-0.0718	-0.2668	-0.0718	-0.2529
-0.0708	-0.6989	-0.0708	-0.6014	-0.0708	-0.4093	-0.0708	-0.3091	-0.0708	-0.2639	-0.0708	-0.2502
-0.0698	-0.6944	-0.0698	-0.5966	-0.0698	-0.406	-0.0698	-0.3061	-0.0698	-0.2613	-0.0698	-0.2476
-0.0688	-0.6898	-0.0688	-0.5916	-0.0688	-0.4027	-0.0688	-0.3032	-0.0688	-0.2585	-0.0688	-0.2447
-0.0678	-0.6851	-0.0678	-0.5868	-0.0678	-0.3992	-0.0678	-0.3002	-0.0678	-0.2558	-0.0678	-0.242
-0.0668	-0.6805	-0.0668	-0.5821	-0.0668	-0.396	-0.0668	-0.2975	-0.0668	-0.2533	-0.0668	-0.2395
-0.0658	-0.6761	-0.0658	-0.5774	-0.0658	-0.3928	-0.0658	-0.2945	-0.0658	-0.2506	-0.0658	-0.237
-0.0648	-0.6718	-0.0648	-0.5727	-0.0648	-0.3898	-0.0648	-0.2917	-0.0648	-0.2479	-0.0648	-0.2345
-0.0638	-0.6678	-0.0638	-0.5682	-0.0638	-0.3864	-0.0638	-0.2889	-0.0638	-0.2454	-0.0638	-0.2319
-0.0628	-0.6633	-0.0628	-0.5636	-0.0628	-0.3833	-0.0628	-0.2862	-0.0628	-0.2428	-0.0628	-0.2295
-0.0618	-0.6592	-0.0618	-0.5592	-0.0618	-0.3805	-0.0618	-0.2838	-0.0618	-0.2405	-0.0618	-0.2272
-0.0608	-0.6549	-0.0608	-0.5547	-0.0608	-0.3775	-0.0608	-0.281	-0.0608	-0.238	-0.0608	-0.2246
-0.0598	-0.6508	-0.0598	-0.5502	-0.0598	-0.3745	-0.0598	-0.2783	-0.0598	-0.2356	-0.0598	-0.2223
-0.0588	-0.6466	-0.0588	-0.5459	-0.0588	-0.3716	-0.0588	-0.2757	-0.0588	-0.2333	-0.0588	-0.22
-0.0578	-0.6427	-0.0578	-0.5416	-0.0578	-0.3686	-0.0578	-0.2731	-0.0578	-0.2309	-0.0578	-0.2176
-0.0568	-0.6387	-0.0568	-0.5374	-0.0568	-0.3657	-0.0568	-0.2707	-0.0568	-0.2287	-0.0568	-0.2154
-0.0558	-0.6347	-0.0558	-0.5333	-0.0558	-0.3628	-0.0558	-0.2682	-0.0558	-0.2265	-0.0558	-0.2132
-0.0548	-0.6308	-0.0548	-0.5291	-0.0548	-0.3599	-0.0548	-0.2656	-0.0548	-0.2242	-0.0548	-0.211
-0.0538	-0.6273	-0.0538	-0.5251	-0.0538	-0.3572	-0.0538	-0.2633	-0.0538	-0.2221	-0.0538	-0.209
-0.0528	-0.6235	-0.0528	-0.5211	-0.0528	-0.3543	-0.0528	-0.261	-0.0528	-0.2198	-0.0528	-0.2068
-0.0518	-0.6198	-0.0518	-0.5172	-0.0518	-0.3518	-0.0518	-0.2586	-0.0518	-0.2175	-0.0518	-0.2047
-0.0508	-0.6162	-0.0508	-0.5132	-0.0508	-0.3492	-0.0508	-0.2564	-0.0508	-0.2155	-0.0508	-0.2027
-0.0498	-0.6124	-0.0498	-0.5093	-0.0498	-0.3466	-0.0498	-0.2541	-0.0498	-0.2135	-0.0498	-0.2005
-0.0488	-0.6089	-0.0488	-0.5055	-0.0488	-0.3439	-0.0488	-0.2519	-0.0488	-0.2116	-0.0488	-0.1985
-0.0478	-0.6054	-0.0478	-0.5017	-0.0478	-0.3412	-0.0478	-0.2496	-0.0478	-0.2094	-0.0478	-0.1963
-0.0468	-0.6019	-0.0468	-0.498	-0.0468	-0.3386	-0.0468	-0.2472	-0.0468	-0.2073	-0.0468	-0.1943
-0.0458	-0.5987	-0.0458	-0.4943	-0.0458	-0.3361	-0.0458	-0.2451	-0.0458	-0.2056	-0.0458	-0.1925
-0.0448	-0.5955	-0.0448	-0.4907	-0.0448	-0.3335	-0.0448	-0.2429	-0.0448	-0.2036	-0.0448	-0.1906
-0.0438	-0.5923	-0.0438	-0.4871	-0.0438	-0.331	-0.0438	-0.2407	-0.0438	-0.2016	-0.0438	-0.1886
-0.0428	-0.589	-0.0428	-0.4836	-0.0428	-0.3285	-0.0428	-0.2388	-0.0428	-0.1996	-0.0428	-0.1867
-0.0418	-0.5857	-0.0418	-0.4801	-0.0418	-0.3262	-0.0418	-0.2368	-0.0418	-0.1977	-0.0418	-0.1849
-0.0408	-0.5824	-0.0408	-0.4766	-0.0408	-0.3239	-0.0408	-0.2347	-0.0408	-0.1959	-0.0408	-0.183
-0.0398	-0.5792	-0.0398	-0.4731	-0.0398	-0.3214	-0.0398	-0.2326	-0.0398	-0.194	-0.0398	-0.1812
-0.0388	-0.5757	-0.0388	-0.4697	-0.0388	-0.3189	-0.0388	-0.2306	-0.0388	-0.1921	-0.0388	-0.1794
-0.0378	-0.5728	-0.0378	-0.4663	-0.0378	-0.3167	-0.0378	-0.2288	-0.0378	-0.1905	-0.0378	-0.1778
-0.0368	-0.5696	-0.0368	-0.463	-0.0368	-0.3145	-0.0368	-0.2269	-0.0368	-0.1886	-0.0368	-0.176
-0.0358	-0.5665	-0.0358	-0.4598	-0.0358	-0.3124	-0.0358	-0.2249	-0.0358	-0.1867	-0.0358	-0.1742
-0.0348	-0.5635	-0.0348	-0.4566	-0.0348	-0.31	-0.0348	-0.2229	-0.0348	-0.185	-0.0348	-0.1726
-0.0338	-0.5605	-0.0338	-0.4534	-0.0338	-0.3077	-0.0338	-0.2211	-0.0338	-0.1833	-0.0338	-0.1706
-0.0328	-0.5576	-0.0328	-0.4503	-0.0328	-0.3057	-0.0328	-0.2193	-0.0328	-0.1817	-0.0328	-0.1691
-0.0318	-0.5546	-0.0318	-0.4471	-0.0318	-0.3035	-0.0318	-0.2173	-0.0318	-0.18	-0.0318	-0.1674
-0.0308	-0.5517	-0.0308	-0.444	-0.0308	-0.3015	-0.0308	-0.2156	-0.0308	-0.1783	-0.0308	-0.1655
-0.0298	-0.5489	-0.0298	-0.4411	-0.0298	-0.2995	-0.0298	-0.2139	-0.0298	-0.1768	-0.0298	-0.1642
-0.0288	-0.546	-0.0288	-0.438	-0.0288	-0.2972	-0.0288	-0.2121	-0.0288	-0.175	-0.0288	-0.1625
-0.0278	-0.5432	-0.0278	-0.4349	-0.0278	-0.2952	-0.0278	-0.2104	-0.0278	-0.1734	-0.0278	-0.1609
-0.0268	-0.5405	-0.0268	-0.4321	-0.0268	-0.2932	-0.0268	-0.2086	-0.0268	-0.1718	-0.0268	-0.1593
-0.0258	-0.5377	-0.0258	-0.4292	-0.0258	-0.2911	-0.0258	-0.2068	-0.0258	-0.1701	-0.0258	-0.1578
-0.0248	-0.535	-0.0248	-0.4263	-0.0248	-0.2892	-0.0248	-0.2053	-0.0248	-0.1686	-0.0248	-0.1563
-0.0238	-0.5321	-0.0238	-0.4234	-0.0238	-0.287	-0.0238	-0.2036	-0.0238	-0.1671	-0.0238	-0.1548
-0.0228	-0.5294	-0.0228	-0.4206	-0.0228	-0.2849	-0.0228	-0.2018	-0.0228	-0.1657	-0.0228	-0.1534
-0.0218	-0.5268	-0.0218	-0.4179	-0.0218	-0.2831	-0.0218	-0.2003	-0.0218	-0.1643	-0.0218	-0.152
-0.0208	-0.5241	-0.0208	-0.4151	-0.0208	-0.2811	-0.0208	-0.1987	-0.0208	-0.1626	-0.0208	-0.1504
-0.0198	-0.5215	-0.0198	-0.4124	-0.0198	-0.2793	-0.0198	-0.1971	-0.0198	-0.1613	-0.0198	-0.1489
-0.0188	-0.5189	-0.0188	-0.4097	-0.0188	-0.2775	-0.0188	-0.1955	-0.0188	-0.16	-0.0188	-0.1475
-0.0178	-0.5162	-0.0178	-0.407	-0.0178	-0.276	-0.0178	-0.1938	-0.0178	-0.1584	-0.0178	-0.146
-0.0168	-0.5137	-0.0168	-0.4044	-0.0168	-0.2743	-0.0168	-0.1923	-0.0168	-0.157	-0.0168	-0.1447
-0.0158	-0.5111	-0.0158	-0.4017	-0.0158	-0.2726	-0.0158	-0.1908	-0.0158	-0.1555	-0.0158	-0.1435
-0.0148	-0.5085	-0.0148	-0.3991	-0.0148	-0.2708	-0.0148	-0.1892	-0.0148	-0.154	-0.0148	-0.142
-0.0138	-0.5061	-0.0138	-0.3966	-0.0138	-0.269	-0.0138	-0.1878	-0.0138	-0.1527	-0.0138	-0.1407
-0.0128	-0.5037	-0.0128	-0.3939	-0.0128	-0.2672	-0.0128	-0.1861	-0.0128	-0.1514	-0.0128	-0.1392
-0.0118	-0.5013	-0.0118	-0.3914	-0.0118	-0.2653	-0.0118	-0.1848	-0.0118	-0.1502	-0.0118	-0.1378
-0.0108	-0.499	-0.0108	-0.3889	-0.0108	-0.2636	-0.0108	-0.1834	-0.0108	-0.1487	-0.0108	-0.1366
-0.0098	-0.4967	-0.0098	-0.3864	-0.0098	-0.2618	-0.0098	-0.1817	-0.0098	-0.1474	-0.0098	-0.1354
-0.0088	-0.4944	-0.0088	-0.384	-0.0088	-0.2603	-0.0088	-0.1804	-0.0088	-0.146	-0.0088	-0.1342
-0.0078	-0.492	-0.0078	-0.3816	-0.0078	-0.2586	-0.0078	-0.1791	-0.0078	-0.1446	-0.0078	-0.1329
-0.0068	-0.4896	-0.0068	-0.3792	-0.0068	-0.2568	-0.0068	-0.1776	-0.0068	-0.1432	-0.0068	-0.1314
-0.0058	-0.4873	-0.0058	-0.3768	-0.0058	-0.2552	-0.0058	-0.1762	-0.0058	-0.1422	-0.0058	-0.1304
-0.0048	-0.4851	-0.0048	-0.3744	-0.0048	-0.2534	-0.0048	-0.1749	-0.0048	-0.1409	-0.0048	-0.129
-0.0038	-0.483	-0.0038	-0.3722	-0.0038	-0.2518	-0.0038	-0.1734	-0.0038	-0.1395	-0.0038	-0.1278
-0.0028	-0.481	-0.0028	-0.3699	-0.0028	-0.2503	-0.0028	-0.172	-0.0028	-0.1384	-0.0028	-0.1267
-0.0018	-0.4787	-0.0018	-0.3676	-0.0018	-0.2486	-0.0018	-0.1705	-0.0018	-0.1373	-0.0018	-0.1254
-0.0008	-0.4766	-0.0008	-0.3654	-0.0008	-0.2471	-0.0008	-0.1693	-0.0008	-0.1359	-0.0008	-0.1243
0.0002	-0.4742	0.0002	-0.3631	0.0002	-0.2455	0.0002	-0.1679	0.0002	-0.1347	0.0002	-0.1233
0.0012	-0.4719	0.0012	-0.3609	0.0012	-0.244	0.0012	-0.1666	0.0012	-0.1334	0.0012	-0.1218
0.0022	-0.4699	0.0022	-0.3587	0.0022	-0.2425	0.0022	-0.1656	0.0022	-0.1324	0.0022	-0.1207
0.0032	-0.4677	0.0032	-0.3564	0.0032	-0.2409	0.0032	-0.1641	0.0032	-0.1311	0.0032	-0.1195
0.0042	-0.4655	0.0042	-0.3543	0.0042	-0.2396	0.0042	-0.1628	0.0042	-0.13	0.0042	-0.1184
0.0052	-0.4634	0.0052	-0.3522	0.0052	-0.2382	0.0052	-0.1615	0.0052	-0.1288	0.0052	-0.1174
0.0062	-0.4614	0.0062	-0.3501	0.0062	-0.2366	0.0062	-0.1601	0.0062	-0.1276	0.0062	-0.1161
0.0072	-0.4594	0.0072	-0.348	0.0072	-0.235	0.0072	-0.1589	0.0072	-0.1266	0.0072	-0.115
0.0082	-0.4573	0.0082	-0.3459	0.0082	-0.2336	0.0082	-0.1578	0.0082	-0.1254	0.0082	-0.1139
0.0092	-0.4553	0.0092	-0.3438	0.0092	-0.2322	0.0092	-0.1564	0.0092	-0.1242	0.0092	-0.1127
0.0102	-0.4533	0.0102	-0.3418	0.0102	-0.2311	0.0102	-0.1554	0.0102	-0.1232	0.0102	-0.1119
0.0112	-0.4512	0.0112	-0.3397	0.0112	-0.2296	0.0112	-0.1542	0.0112	-0.122	0.0112	-0.1108
0.0122	-0.4493	0.0122	-0.3377	0.0122	-0.2282	0.0122	-0.1529	0.0122	-0.1209	0.0122	-0.1099
0.0132	-0.4473	0.0132	-0.3357	0.0132	-0.2268	0.0132	-0.1518	0.0132	-0.1198	0.0132	-0.1087
0.0142	-0.4453	0.0142	-0.3338	0.0142	-0.2254	0.0142	-0.1507	0.0142	-0.1187	0.0142	-0.1077
0.0152	-0.4433	0.0152	-0.3319	0.0152	-0.224	0.0152	-0.1495	0.0152	-0.1177	0.0152	-0.1069
0.0162	-0.4413	0.0162	-0.3299	0.0162	-0.2226	0.0162	-0.1485	0.0162	-0.1165	0.0162	-0.1061
0.0172	-0.4392	0.0172	-0.328	0.0172	-0.2211	0.0172	-0.1469	0.0172	-0.1154	0.0172	-0.1048
0.0182	-0.4373	0.0182	-0.3261	0.0182	-0.2198	0.0182	-0.146	0.0182	-0.1146	0.0182	-0.1038
0.0192	-0.4354	0.0192	-0.3242	0.0192	-0.2185	0.0192	-0.1448	0.0192	-0.1135	0.0192	-0.1027
0.0202	-0.4335	0.0202	-0.3223	0.0202	-0.2172	0.0202	-0.1434	0.0202	-0.1125	0.0202	-0.1017
0.0212	-0.4317	0.0212	-0.3205	0.0212	-0.2158	0.0212	-0.1423	0.0212	-0.1116	0.0212	-0.1008
0.0222	-0.4298	0.0222	-0.3186	0.0222	-0.2146	0.0222	-0.1412	0.0222	-0.1106	0.0222	-0.09967
0.0232	-0.4282	0.0232	-0.3168	0.0232	-0.2134	0.0232	-0.1402	0.0232	-0.1095	0.0232	-0.09901
0.0242	-0.4265	0.0242	-0.3149	0.0242	-0.2121	0.0242	-0.1392	0.0242	-0.1085	0.0242	-0.09813
0.0252	-0.4248	0.0252	-0.313	0.0252	-0.2108	0.0252	-0.1381	0.0252	-0.1076	0.0252	-0.09702
0.0262	-0.4231	0.0262	-0.3112	0.0262	-0.2097	0.0262	-0.1371	0.0262	-0.1067	0.0262	-0.09598
0.0272	-0.4212	0.0272	-0.3094	0.0272	-0.2083	0.0272	-0.1359	0.0272	-0.1057	0.0272	-0.09498
0.0282	-0.4193	0.0282	-0.3076	0.0282	-0.207	0.0282	-0.1348	0.0282	-0.1047	0.0282	-0.09406
0.0292	-0.4176	0.0292	-0.3059	0.0292	-0.2059	0.0292	-0.1339	0.0292	-0.1038	0.0292	-0.09324
0.0302	-0.4156	0.0302	-0.3041	0.0302	-0.2046	0.0302	-0.1327	0.0302	-0.1028	0.0302	-0.09227
0.0312	-0.4139	0.0312	-0.3025	0.0312	-0.2036	0.0312	-0.1317	0.0312	-0.1019	0.0312	-0.09138
0.0322	-0.4121	0.0322	-0.3007	0.0322	-0.2024	0.0322	-0.1307	0.0322	-0.1009	0.0322	-0.09051
0.0332	-0.4104	0.0332	-0.299	0.0332	-0.2012	0.0332	-0.1295	0.0332	-0.09992	0.0332	-0.08963
0.0342	-0.4088	0.0342	-0.2974	0.0342	-0.2	0.0342	-0.1286	0.0342	-0.09908	0.0342	-0.08873
0.0352	-0.4069	0.0352	-0.2957	0.0352	-0.1988	0.0352	-0.1276	0.0352	-0.09816	0.0352	-0.08766
0.0362	-0.4053	0.0362	-0.2939	0.0362	-0.1975	0.0362	-0.1266	0.0362	-0.09717	0.0362	-0.08684
0.0372	-0.4036	0.0372	-0.2924	0.0372	-0.1965	0.0372	-0.1257	0.0372	-0.09632	0.0372	-0.08593
0.0382	-0.4018	0.0382	-0.2909	0.0382	-0.1952	0.0382	-0.1246	0.0382	-0.09529	0.0382	-0.08524
0.0392	-0.4003	0.0392	-0.2893	0.0392	-0.1942	0.0392	-0.1237	0.0392	-0.09464	0.0392	-0.08437
0.0402	-0.3985	0.0402	-0.2877	0.0402	-0.193	0.0402	-0.1227	0.0402	-0.09372	0.0402	-0.08349
0.0412	-0.3968	0.0412	-0.286	0.0412	-0.1918	0.0412	-0.1216	0.0412	-0.09279	0.0412	-0.08256
0.0422	-0.3952	0.0422	-0.2845	0.0422	-0.1908	0.0422	-0.1206	0.0422	-0.09194	0.0422	-0.0818
0.0432	-0.3937	0.0432	-0.2829	0.0432	-0.1897	0.0432	-0.1195	0.0432	-0.0912	0.0432	-0.08088
0.0442	-0.392	0.0442	-0.2813	0.0442	-0.1885	0.0442	-0.1185	0.0442	-0.0902	0.0442	-0.08017
0.0452	-0.3904	0.0452	-0.2797	0.0452	-0.1874	0.0452	-0.1176	0.0452	-0.08924	0.0452	-0.07944
0.0462	-0.3888	0.0462	-0.2781	0.0462	-0.1861	0.0462	-0.1165	0.0462	-0.08833	0.0462	-0.07847
0.0472	-0.3873	0.0472	-0.2766	0.0472	-0.185	0.0472	-0.1161	0.0472	-0.0877	0.0472	-0.0776
0.0482	-0.3856	0.0482	-0.275	0.0482	-0.184	0.0482	-0.1149	0.0482	-0.0867	0.0482	-0.07664
0.0492	-0.3842	0.0492	-0.2734	0.0492	-0.1829	0.0492	-0.1136	0.0492	-0.08563	0.0492	-0.07595
0.0502	-0.3828	0.0502	-0.2719	0.0502	-0.1819	0.0502	-0.1128	0.0502	-0.08485	0.0502	-0.07521
0.0512	-0.3812	0.0512	-0.2703	0.0512	-0.181	0.0512	-0.1119	0.0512	-0.08406	0.0512	-0.07422
0.0522	-0.3796	0.0522	-0.2687	0.0522	-0.1798	0.0522	-0.1111	0.0522	-0.08325	0.0522	-0.07345
0.0532	-0.3783	0.0532	-0.2673	0.0532	-0.1789	0.0532	-0.1103	0.0532	-0.0825	0.0532	-0.07277
0.0542	-0.3767	0.0542	-0.2657	0.0542	-0.1779	0.0542	-0.1093	0.0542	-0.08164	0.0542	-0.0718
0.0552	-0.3754	0.0552	-0.2642	0.0552	-0.1769	0.0552	-0.1086	0.0552	-0.08119	0.0552	-0.07097
0.0562	-0.3737	0.0562	-0.2627	0.0562	-0.1758	0.0562	-0.1077	0.0562	-0.08028	0.0562	-0.07032
0.0572	-0.3721	0.0572	-0.2612	0.0572	-0.1747	0.0572	-0.1067	0.0572	-0.07933	0.0572	-0.06945
0.0582	-0.3704	0.0582	-0.2598	0.0582	-0.1736	0.0582	-0.1057	0.0582	-0.07848	0.0582	-0.06879
0.0592	-0.369	0.0592	-0.2583	0.0592	-0.1725	0.0592	-0.1048	0.0592	-0.07751	0.0592	-0.06792
0.0602	-0.3675	0.0602	-0.2568	0.0602	-0.1714	0.0602	-0.104	0.0602	-0.07678	0.0602	-0.06701
0.0612	-0.366	0.0612	-0.2555	0.0612	-0.1704	0.0612	-0.1032	0.0612	-0.07597	0.0612	-0.06633
0.0622	-0.3644	0.0622	-0.254	0.0622	-0.1694	0.0622	-0.1022	0.0622	-0.07504	0.0622	-0.06559
0.0632	-0.3632	0.0632	-0.2526	0.0632	-0.1685	0.0632	-0.1014	0.0632	-0.07439	0.0632	-0.06481
0.0642	-0.3619	0.0642	-0.2512	0.0642	-0.1674	0.0642	-0.1005	0.0642	-0.07355	0.0642	-0.0642
0.0652	-0.3602	0.0652	-0.2497	0.0652	-0.1663	0.0652	-0.0995	0.0652	-0.07272	0.0652	-0.06339
0.0662	-0.3585	0.0662	-0.2483	0.0662	-0.1654	0.0662	-0.09897	0.0662	-0.07212	0.0662	-0.06266
0.0672	-0.3572	0.0672	-0.2469	0.0672	-0.1644	0.0672	-0.09802	0.0672	-0.07119	0.0672	-0.06184
0.0682	-0.3556	0.0682	-0.2455	0.0682	-0.1635	0.0682	-0.09706	0.0682	-0.07037	0.0682	-0.06115
0.0692	-0.3543	0.0692	-0.2442	0.0692	-0.1627	0.0692	-0.09644	0.0692	-0.06958	0.0692	-0.06037
0.0702	-0.3529	0.0702	-0.2428	0.0702	-0.1616	0.0702	-0.09538	0.0702	-0.06874	0.0702	-0.05974
0.0712	-0.3516	0.0712	-0.2414	0.0712	-0.1606	0.0712	-0.09467	0.0712	-0.06807	0.0712	-0.05893
0.0722	-0.3503	0.0722	-0.24	0.0722	-0.1595	0.0722	-0.0938	0.0722	-0.06734	0.0722	-0.0582
0.0732	-0.349	0.0732	-0.2386	0.0732	-0.1585	0.0732	-0.09266	0.0732	-0.06651	0.0732	-0.05755
0.0742	-0.3474	0.0742	-0.2372	0.0742	-0.1578	0.0742	-0.09203	0.0742	-0.06603	0.0742	-0.0568
0.0752	-0.346	0.0752	-0.2358	0.0752	-0.1568	0.0752	-0.09114	0.0752	-0.06514	0.0752	-0.05607
0.0762	-0.3445	0.0762	-0.2345	0.0762	-0.1558	0.0762	-0.09025	0.0762	-0.06441	0.0762	-0.05541
0.0772	-0.3431	0.0772	-0.2331	0.0772	-0.1549	0.0772	-0.08943	0.0772	-0.06367	0.0772	-0.05479
0.0782	-0.3417	0.0782	-0.2318	0.0782	-0.1539	0.0782	-0.08862	0.0782	-0.06287	0.0782	-0.05408
0.0792	-0.3405	0.0792	-0.2305	0.0792	-0.153	0.0792	-0.08783	0.0792	-0.06221	0.0792	-0.05332
0.0802	-0.339	0.0802	-0.2291	0.0802	-0.1521	0.0802	-0.08715	0.0802	-0.06141	0.0802	-0.05242
0.0812	-0.3376	0.0812	-0.2278	0.0812	-0.1509	0.0812	-0.08623	0.0812	-0.06056	0.0812	-0.05173
0.0822	-0.3363	0.0822	-0.2266	0.0822	-0.1503	0.0822	-0.0854	0.0822	-0.06	0.0822	-0.05123
0.0832	-0.3349	0.0832	-0.2252	0.0832	-0.1495	0.0832	-0.08465	0.0832	-0.05926	0.0832	-0.05027
0.0842	-0.3335	0.0842	-0.2239	0.0842	-0.1484	0.0842	-0.08385	0.0842	-0.05828	0.0842	-0.04945
0.0852	-0.3322	0.0852	-0.2226	0.0852	-0.1474	0.0852	-0.08313	0.0852	-0.05748	0.0852	-0.04875
0.0862	-0.3306	0.0862	-0.2212	0.0862	-0.1463	0.0862	-0.0823	0.0862	-0.05677	0.0862	-0.04803
0.0872	-0.3293	0.0872	-0.22	0.0872	-0.1453	0.0872	-0.08161	0.0872	-0.05611	0.0872	-0.04732
0.0882	-0.328	0.0882	-0.2186	0.0882	-0.1443	0.0882	-0.08062	0.0882	-0.05559	0.0882	-0.04652
0.0892	-0.3265	0.0892	-0.2173	0.0892	-0.1434	0.0892	-0.07966	0.0892	-0.05477	0.0892	-0.04577
0.0902	-0.3253	0.0902	-0.2161	0.0902	-0.1427	0.0902	-0.07903	0.0902	-0.05413	0.0902	-0.04512
0.0912	-0.324	0.0912	-0.2148	0.0912	-0.1417	0.0912	-0.07819	0.0912	-0.05334	0.0912	-0.04442
0.0922	-0.3226	0.0922	-0.2135	0.0922	-0.1409	0.0922	-0.07739	0.0922	-0.05259	0.0922	-0.04366
0.0932	-0.3214	0.0932	-0.2123	0.0932	-0.14	0.0932	-0.07653	0.0932	-0.05181	0.0932	-0.04291
0.0942	-0.3199	0.0942	-0.2109	0.0942	-0.1389	0.0942	-0.07562	0.0942	-0.05101	0.0942	-0.04224
0.0952	-0.3187	0.0952	-0.2097	0.0952	-0.1381	0.0952	-0.07494	0.0952	-0.05038	0.0952	-0.04187
0.0962	-0.3173	0.0962	-0.2084	0.0962	-0.1372	0.0962	-0.07397	0.0962	-0.04957	0.0962	-0.04102
0.0972	-0.3159	0.0972	-0.2071	0.0972	-0.1363	0.0972	-0.07312	0.0972	-0.04859	0.0972	-0.04016
0.0982	-0.3146	0.0982	-0.2059	0.0982	-0.1356	0.0982	-0.07246	0.0982	-0.04812	0.0982	-0.03955
0.0992	-0.3133	0.0992	-0.2046	0.0992	-0.1345	0.0992	-0.07159	0.0992	-0.04722	0.0992	-0.03885
0.1002	-0.312	0.1002	-0.2034	0.1002	-0.1335	0.1002	-0.07108	0.1002	-0.04651	0.1002	-0.03811
0.1012	-0.3107	0.1012	-0.2021	0.1012	-0.1327	0.1012	-0.07021	0.1012	-0.0459	0.1012	-0.03745
0.1022	-0.3093	0.1022	-0.2008	0.1022	-0.1317	0.1022	-0.06929	0.1022	-0.04501	0.1022	-0.03683
0.1032	-0.308	0.1032	-0.1995	0.1032	-0.1309	0.1032	-0.0685	0.1032	-0.04443	0.1032	-0.03621
0.1042	-0.3067	0.1042	-0.1982	0.1042	-0.13	0.1042	-0.06772	0.1042	-0.04366	0.1042	-0.03545
0.1052	-0.3052	0.1052	-0.197	0.1052	-0.129	0.1052	-0.06698	0.1052	-0.04288	0.1052	-0.03458
0.1062	-0.304	0.1062	-0.1957	0.1062	-0.1282	0.1062	-0.06631	0.1062	-0.04224	0.1062	-0.03409
0.1072	-0.3025	0.1072	-0.1945	0.1072	-0.1274	0.1072	-0.0655	0.1072	-0.04151	0.1072	-0.0333
0.1082	-0.3013	0.1082	-0.1932	0.1082	-0.1262	0.1082	-0.06458	0.1082	-0.04086	0.1082	-0.03245
0.1092	-0.2999	0.1092	-0.1919	0.1092	-0.1254	0.1092	-0.06371	0.1092	-0.03999	0.1092	-0.03164
0.1102	-0.2984	0.1102	-0.1906	0.1102	-0.1244	0.1102	-0.06284	0.1102	-0.03929	0.1102	-0.03092
0.1112	-0.2973	0.1112	-0.1894	0.1112	-0.1237	0.1112	-0.06216	0.1112	-0.03872	0.1112	-0.03036
0.1122	-0.2962	0.1122	-0.1881	0.1122	-0.1227	0.1122	-0.06136	0.1122	-0.03782	0.1122	-0.0298
0.1132	-0.2947	0.1132	-0.1868	0.1132	-0.1216	0.1132	-0.06054	0.1132	-0.037	0.1132	-0.02905
0.1142	-0.2933	0.1142	-0.1857	0.1142	-0.1207	0.1142	-0.05998	0.1142	-0.03631	0.1142	-0.02834
0.1152	-0.2919	0.1152	-0.1844	0.1152	-0.1199	0.1152	-0.05916	0.1152	-0.0356	0.1152	-0.0276
0.1162	-0.2906	0.1162	-0.1832	0.1162	-0.1191	0.1162	-0.05846	0.1162	-0.03489	0.1162	-0.02688
0.1172	-0.2894	0.1172	-0.1819	0.1172	-0.1183	0.1172	-0.05776	0.1172	-0.03429	0.1172	-0.02626
0.1182	-0.2879	0.1182	-0.1806	0.1182	-0.1173	0.1182	-0.05683	0.1182	-0.03355	0.1182	-0.02566
0.1192	-0.2867	0.1192	-0.1795	0.1192	-0.1164	0.1192	-0.05617	0.1192	-0.03283	0.1192	-0.02485
0.1202	-0.2854	0.1202	-0.1782	0.1202	-0.1156	0.1202	-0.05538	0.1202	-0.03214	0.1202	-0.02402
0.1212	-0.284	0.1212	-0.1769	0.1212	-0.1145	0.1212	-0.0546	0.1212	-0.03134	0.1212	-0.0235
0.1222	-0.2827	0.1222	-0.1757	0.1222	-0.1136	0.1222	-0.05384	0.1222	-0.03071	0.1222	-0.02276
0.1232	-0.2812	0.1232	-0.1744	0.1232	-0.1127	0.1232	-0.05285	0.1232	-0.02988	0.1232	-0.02186
0.1242	-0.28	0.1242	-0.1732	0.1242	-0.1121	0.1242	-0.05207	0.1242	-0.0291	0.1242	-0.02125
0.1252	-0.2786	0.1252	-0.172	0.1252	-0.1112	0.1252	-0.05129	0.1252	-0.02852	0.1252	-0.02048
0.1262	-0.2774	0.1262	-0.1706	0.1262	-0.1103	0.1262	-0.05029	0.1262	-0.02785	0.1262	-0.01972
0.1272	-0.276	0.1272	-0.1695	0.1272	-0.1094	0.1272	-0.04962	0.1272	-0.027	0.1272	-0.01913
0.1282	-0.2745	0.1282	-0.1682	0.1282	-0.1085	0.1282	-0.04878	0.1282	-0.02624	0.1282	-0.01816
0.1292	-0.2731	0.1292	-0.1669	0.1292	-0.1076	0.1292	-0.04784	0.1292	-0.02546	0.1292	-0.01728
0.1302	-0.2718	0.1302	-0.1657	0.1302	-0.1067	0.1302	-0.04705	0.1302	-0.02495	0.1302	-0.01653
0.1312	-0.2705	0.1312	-0.1644	0.1312	-0.1058	0.1312	-0.04633	0.1312	-0.02421	0.1312	-0.01563
0.1322	-0.2691	0.1322	-0.1632	0.1322	-0.1051	0.1322	-0.04543	0.1322	-0.02336	0.1322	-0.01488
0.1332	-0.2678	0.1332	-0.162	0.1332	-0.1042	0.1332	-0.04472	0.1332	-0.02278	0.1332	-0.01424
0.1342	-0.2663	0.1342	-0.1607	0.1342	-0.1033	0.1342	-0.04382	0.1342	-0.02182	0.1342	-0.01339
0.1352	-0.265	0.1352	-0.1594	0.1352	-0.1024	0.1352	-0.04311	0.1352	-0.02102	0.1352	-0.0127
0.1362	-0.2635	0.1362	-0.1581	0.1362	-0.1016	0.1362	-0.04239	0.1362	-0.02023	0.1362	-0.01187
0.1372	-0.262	0.1372	-0.1568	0.1372	-0.1005	0.1372	-0.04144	0.1372	-0.01941	0.1372	-0.01122
0.1382	-0.2608	0.1382	-0.1556	0.1382	-0.09966	0.1382	-0.04068	0.1382	-0.01868	0.1382	-0.01063
0.1392	-0.2592	0.1392	-0.1543	0.1392	-0.09886	0.1392	-0.0399	0.1392	-0.01786	0.1392	-0.00978
0.1402	-0.2578	0.1402	-0.1531	0.1402	-0.09795	0.1402	-0.03901	0.1402	-0.01706	0.1402	-0.00918
0.1412	-0.2564	0.1412	-0.1518	0.1412	-0.09707	0.1412	-0.03821	0.1412	-0.01639	0.1412	-0.00838
0.1422	-0.2548	0.1422	-0.1505	0.1422	-0.09615	0.1422	-0.03745	0.1422	-0.0155	0.1422	-0.0075
0.1432	-0.2537	0.1432	-0.1493	0.1432	-0.09524	0.1432	-0.03677	0.1432	-0.01466	0.1432	-0.00695
0.1442	-0.2522	0.1442	-0.148	0.1442	-0.09441	0.1442	-0.03587	0.1442	-0.01388	0.1442	-0.0063
0.1452	-0.2505	0.1452	-0.1467	0.1452	-0.09333	0.1452	-0.035	0.1452	-0.01308	0.1452	-0.00556
0.1462	-0.2493	0.1462	-0.1455	0.1462	-0.09266	0.1462	-0.03427	0.1462	-0.01226	0.1462	-0.00486
0.1472	-0.2476	0.1472	-0.1442	0.1472	-0.09162	0.1472	-0.03333	0.1472	-0.01143	0.1472	-0.00413
0.1482	-0.246	0.1482	-0.1429	0.1482	-0.09052	0.1482	-0.03264	0.1482	-0.01072	0.1482	-0.00347
0.1492	-0.2447	0.1492	-0.1417	0.1492	-0.08975	0.1492	-0.03175	0.1492	-0.01	0.1492	-0.00274
0.1502	-0.2432	0.1502	-0.1403	0.1502	-0.08883	0.1502	-0.03094	0.1502	-0.00917	0.1502	-0.00189
0.1512	-0.2417	0.1512	-0.1391	0.1512	-0.08778	0.1512	-0.03002	0.1512	-0.00851	0.1512	-0.00112
0.1522	-0.2402	0.1522	-0.1378	0.1522	-0.08678	0.1522	-0.02926	0.1522	-0.0078	0.1522	-0.0004323
0.1532	-0.2386	0.1532	-0.1365	0.1532	-0.08596	0.1532	-0.02832	0.1532	-0.00702	0.1532	0.0001965
0.1542	-0.2372	0.1542	-0.1352	0.1542	-0.08536	0.1542	-0.02774	0.1542	-0.00639	0.1542	0.00102
0.1552	-0.2356	0.1552	-0.1339	0.1552	-0.0841	0.1552	-0.02671	0.1552	-0.00563	0.1552	0.00183
0.1562	-0.2342	0.1562	-0.1327	0.1562	-0.08311	0.1562	-0.02586	0.1562	-0.00472	0.1562	0.00259
0.1572	-0.2326	0.1572	-0.1314	0.1572	-0.08239	0.1572	-0.02518	0.1572	-0.00403	0.1572	0.00336
0.1582	-0.231	0.1582	-0.13	0.1582	-0.08132	0.1582	-0.02414	0.1582	-0.00322	0.1582	0.00415
0.1592	-0.2296	0.1592	-0.1288	0.1592	-0.08046	0.1592	-0.02355	0.1592	-0.00267	0.1592	0.00469
0.1602	-0.2279	0.1602	-0.1274	0.1602	-0.0794	0.1602	-0.02237	0.1602	-0.00171	0.1602	0.00546
0.1612	-0.2262	0.1612	-0.126	0.1612	-0.07862	0.1612	-0.02134	0.1612	-0.0009196	0.1612	0.0063
0.1622	-0.2246	0.1622	-0.1248	0.1622	-0.07774	0.1622	-0.02037	0.1622	-0.0001415	0.1622	0.00718
0.1632	-0.2229	0.1632	-0.1234	0.1632	-0.07642	0.1632	-0.01943	0.1632	0.0007939	0.1632	0.00792
0.1642	-0.2213	0.1642	-0.122	0.1642	-0.07538	0.1642	-0.01857	0.1642	0.00153	0.1642	0.00873
0.1652	-0.2197	0.1652	-0.1207	0.1652	-0.07444	0.1652	-0.01759	0.1652	0.00226	0.1652	0.00961
0.1662	-0.2179	0.1662	-0.1194	0.1662	-0.07341	0.1662	-0.01645	0.1662	0.00316	0.1662	0.01047
0.1672	-0.2163	0.1672	-0.1181	0.1672	-0.07234	0.1672	-0.01566	0.1672	0.00388	0.1672	0.01134
0.1682	-0.2148	0.1682	-0.1167	0.1682	-0.07148	0.1682	-0.01465	0.1682	0.00468	0.1682	0.0121
0.1692	-0.213	0.1692	-0.1153	0.1692	-0.07029	0.1692	-0.01334	0.1692	0.00549	0.1692	0.01299
0.1702	-0.2115	0.1702	-0.1139	0.1702	-0.06941	0.1702	-0.01256	0.1702	0.00622	0.1702	0.01375
0.1712	-0.2097	0.1712	-0.1124	0.1712	-0.06833	0.1712	-0.0114	0.1712	0.00711	0.1712	0.01466
0.1722	-0.2078	0.1722	-0.1111	0.1722	-0.0673	0.1722	-0.01054	0.1722	0.00813	0.1722	0.01541
0.1732	-0.2061	0.1732	-0.1096	0.1732	-0.06621	0.1732	-0.00946	0.1732	0.00879	0.1732	0.01637
0.1742	-0.2042	0.1742	-0.1082	0.1742	-0.06518	0.1742	-0.0084	0.1742	0.00962	0.1742	0.01732
0.1752	-0.2027	0.1752	-0.1068	0.1752	-0.06412	0.1752	-0.0076	0.1752	0.01037	0.1752	0.01805
0.1762	-0.2007	0.1762	-0.1054	0.1762	-0.0631	0.1762	-0.00659	0.1762	0.01159	0.1762	0.01905
0.1772	-0.1987	0.1772	-0.1039	0.1772	-0.0618	0.1772	-0.00549	0.1772	0.01258	0.1772	0.01996
0.1782	-0.1969	0.1782	-0.1025	0.1782	-0.06062	0.1782	-0.00458	0.1782	0.01322	0.1782	0.0207
0.1792	-0.1949	0.1792	-0.101	0.1792	-0.05938	0.1792	-0.00333	0.1792	0.01434	0.1792	0.02166
0.1802	-0.1932	0.1802	-0.09959	0.1802	-0.05817	0.1802	-0.00225	0.1802	0.01526	0.1802	0.02265
0.1812	-0.1914	0.1812	-0.09815	0.1812	-0.05713	0.1812	-0.0012	0.1812	0.01624	0.1812	0.0236
0.1822	-0.1894	0.1822	-0.09665	0.1822	-0.05598	0.1822	-8.646e-05	0.1822	0.01712	0.1822	0.02484
0.1832	-0.1876	0.1832	-0.09522	0.1832	-0.05486	0.1832	0.00109	0.1832	0.01808	0.1832	0.02582
0.1842	-0.1855	0.1842	-0.09372	0.1842	-0.0537	0.1842	0.00214	0.1842	0.0192	0.1842	0.02676
0.1852	-0.1834	0.1852	-0.09216	0.1852	-0.05234	0.1852	0.00336	0.1852	0.02017	0.1852	0.02787
0.1862	-0.1815	0.1862	-0.09071	0.1862	-0.05113	0.1862	0.00435	0.1862	0.02103	0.1862	0.029
0.1872	-0.1796	0.1872	-0.08915	0.1872	-0.04985	0.1872	0.00569	0.1872	0.02229	0.1872	0.03012
0.1882	-0.1776	0.1882	-0.0876	0.1882	-0.04848	0.1882	0.00703	0.1882	0.02331	0.1882	0.03093
0.1892	-0.1753	0.1892	-0.08607	0.1892	-0.04724	0.1892	0.00828	0.1892	0.02402	0.1892	0.03227
0.1902	-0.173	0.1902	-0.08448	0.1902	-0.04586	0.1902	0.00962	0.1902	0.02537	0.1902	0.03336
0.1912	-0.1709	0.1912	-0.08295	0.1912	-0.04447	0.1912	0.01082	0.1912	0.0265	0.1912	0.03455
0.1922	-0.1687	0.1922	-0.08128	0.1922	-0.04306	0.1922	0.01209	0.1922	0.02771	0.1922	0.03572
0.1932	-0.1667	0.1932	-0.0796	0.1932	-0.0416	0.1932	0.01351	0.1932	0.02895	0.1932	0.03679
0.1942	-0.1643	0.1942	-0.07804	0.1942	-0.04041	0.1942	0.01476	0.1942	0.03002	0.1942	0.03797
0.1952	-0.1621	0.1952	-0.07639	0.1952	-0.03888	0.1952	0.01629	0.1952	0.03123	0.1952	0.03947
0.1962	-0.1599	0.1962	-0.07473	0.1962	-0.03736	0.1962	0.01761	0.1962	0.03249	0.1962	0.04079
0.1972	-0.1576	0.1972	-0.07312	0.1972	-0.03581	0.1972	0.0189	0.1972	0.03354	0.1972	0.04189
0.1982	-0.1554	0.1982	-0.0714	0.1982	-0.03427	0.1982	0.0204	0.1982	0.03484	0.1982	0.04313
0.1992	-0.1531	0.1992	-0.06977	0.1992	-0.03279	0.1992	0.02171	0.1992	0.03613	0.1992	0.04451
0.2002	-0.1506	0.2002	-0.06804	0.2002	-0.03144	0.2002	0.02335	0.2002	0.03745	0.2002	0.04575
0.2012	-0.1482	0.2012	-0.0663	0.2012	-0.02978	0.2012	0.02488	0.2012	0.03877	0.2012	0.04718
0.2022	-0.1458	0.2022	-0.06463	0.2022	-0.02844	0.2022	0.02644	0.2022	0.04	0.2022	0.04843
0.2032	-0.1431	0.2032	-0.0628	0.2032	-0.02686	0.2032	0.02816	0.2032	0.04148	0.2032	0.04988
0.2042	-0.1408	0.2042	-0.06108	0.2042	-0.02527	0.2042	0.02966	0.2042	0.04275	0.2042	0.0513
0.2052	-0.1384	0.2052	-0.05932	0.2052	-0.0236	0.2052	0.03118	0.2052	0.04422	0.2052	0.05272
0.2062	-0.1357	0.2062	-0.0575	0.2062	-0.02181	0.2062	0.03306	0.2062	0.04552	0.2062	0.05408
0.2072	-0.1332	0.2072	-0.05569	0.2072	-0.02006	0.2072	0.03469	0.2072	0.04693	0.2072	0.0557
0.2082	-0.1305	0.2082	-0.05387	0.2082	-0.01831	0.2082	0.03638	0.2082	0.04845	0.2082	0.05731
0.2092	-0.1278	0.2092	-0.05197	0.2092	-0.01626	0.2092	0.0381	0.2092	0.05014	0.2092	0.05888
0.2102	-0.1253	0.2102	-0.05013	0.2102	-0.01455	0.2102	0.03981	0.2102	0.05153	0.2102	0.06022
0.2112	-0.1224	0.2112	-0.04819	0.2112	-0.01245	0.2112	0.04163	0.2112	0.0531	0.2112	0.06173
0.2122	-0.1196	0.2122	-0.04623	0.2122	-0.01072	0.2122	0.04362	0.2122	0.05471	0.2122	0.06327
0.2132	-0.1168	0.2132	-0.04434	0.2132	-0.00865	0.2132	0.0455	0.2132	0.05607	0.2132	0.06476
0.2142	-0.1136	0.2142	-0.04232	0.2142	-0.00678	0.2142	0.04743	0.2142	0.05783	0.2142	0.0663
0.2152	-0.1111	0.2152	-0.04036	0.2152	-0.00516	0.2152	0.04935	0.2152	0.05932	0.2152	0.06793
0.2162	-0.1082	0.2162	-0.03836	0.2162	-0.00333	0.2162	0.05128	0.2162	0.06109	0.2162	0.06973
0.2172	-0.1053	0.2172	-0.03633	0.2172	-0.00145	0.2172	0.05323	0.2172	0.06274	0.2172	0.07157
0.2182	-0.1024	0.2182	-0.03434	0.2182	0.000448	0.2182	0.05522	0.2182	0.06437	0.2182	0.07325
0.2192	-0.09934	0.2192	-0.03222	0.2192	0.00253	0.2192	0.05756	0.2192	0.06622	0.2192	0.07506
0.2202	-0.09639	0.2202	-0.03013	0.2202	0.00452	0.2202	0.05951	0.2202	0.0679	0.2202	0.07684
0.2212	-0.09325	0.2212	-0.02804	0.2212	0.00649	0.2212	0.06165	0.2212	0.06971	0.2212	0.07858
0.2222	-0.09003	0.2222	-0.02585	0.2222	0.00864	0.2222	0.06388	0.2222	0.0717	0.2222	0.08034
0.2232	-0.08676	0.2232	-0.02376	0.2232	0.01052	0.2232	0.06611	0.2232	0.07349	0.2232	0.08193
0.2242	-0.08366	0.2242	-0.02153	0.2242	0.01284	0.2242	0.06827	0.2242	0.07542	0.2242	0.0839
0.2252	-0.08028	0.2252	-0.0193	0.2252	0.0149	0.2252	0.0708	0.2252	0.0773	0.2252	0.08602
0.2262	-0.07689	0.2262	-0.01708	0.2262	0.01706	0.2262	0.07299	0.2262	0.0791	0.2262	0.08792
0.2272	-0.0733	0.2272	-0.0148	0.2272	0.01915	0.2272	0.07543	0.2272	0.08104	0.2272	0.08963
0.2282	-0.07004	0.2282	-0.0125	0.2282	0.02115	0.2282	0.07781	0.2282	0.08325	0.2282	0.09163
0.2292	-0.06673	0.2292	-0.01012	0.2292	0.0234	0.2292	0.08026	0.2292	0.08529	0.2292	0.09339
0.2302	-0.06291	0.2302	-0.00777	0.2302	0.02562	0.2302	0.08292	0.2302	0.08726	0.2302	0.09534
0.2312	-0.05936	0.2312	-0.00544	0.2312	0.02804	0.2312	0.08534	0.2312	0.08931	0.2312	0.09733
0.2322	-0.05574	0.2322	-0.00292	0.2322	0.03042	0.2322	0.08788	0.2322	0.09148	0.2322	0.09934
0.2332	-0.05198	0.2332	-0.0003474	0.2332	0.03292	0.2332	0.09042	0.2332	0.09347	0.2332	0.1015
0.2342	-0.04838	0.2342	0.00204	0.2342	0.03508	0.2342	0.09273	0.2342	0.09552	0.2342	0.1033
0.2352	-0.04413	0.2352	0.00461	0.2352	0.03735	0.2352	0.09548	0.2352	0.09784	0.2352	0.1053
0.2362	-0.04	0.2362	0.00716	0.2362	0.03995	0.2362	0.09813	0.2362	0.1	0.2362	0.1075
0.2372	-0.0362	0.2372	0.00974	0.2372	0.04242	0.2372	0.1005	0.2372	0.102	0.2372	0.1094
0.2382	-0.03225	0.2382	0.01236	0.2382	0.04507	0.2382	0.1033	0.2382	0.1044	0.2382	0.1117
0.2392	-0.0282	0.2392	0.01496	0.2392	0.0476	0.2392	0.106	0.2392	0.1066	0.2392	0.1136
0.2402	-0.02399	0.2402	0.01764	0.2402	0.05004	0.2402	0.1087	0.2402	0.109	0.2402	0.1159
0.2412	-0.01938	0.2412	0.02037	0.2412	0.05269	0.2412	0.1117	0.2412	0.1115	0.2412	0.1181
0.2422	-0.01456	0.2422	0.02307	0.2422	0.05521	0.2422	0.1144	0.2422	0.1137	0.2422	0.1202
0.2432	-0.00975	0.2432	0.02589	0.2432	0.05791	0.2432	0.1172	0.2432	0.1162	0.2432	0.1224
0.2442	-0.00538	0.2442	0.02875	0.2442	0.06083	0.2442	0.1201	0.2442	0.1186	0.2442	0.1246
0.2452	-0.0008568	0.2452	0.0316	0.2452	0.06346	0.2452	0.1233	0.2452	0.1209	0.2452	0.1265
0.2462	0.00388	0.2462	0.0346	0.2462	0.06628	0.2462	0.1263	0.2462	0.1236	0.2462	0.129
0.2472	0.00829	0.2472	0.03751	0.2472	0.06889	0.2472	0.1294	0.2472	0.1261	0.2472	0.1313
0.2482	0.01315	0.2482	0.04045	0.2482	0.07162	0.2482	0.1326	0.2482	0.1286	0.2482	0.1336
0.2492	0.0181	0.2492	0.04356	0.2492	0.0744	0.2492	0.1357	0.2492	0.1313	0.2492	0.136
0.2502	0.02297	0.2502	0.04667	0.2502	0.07728	0.2502	0.1388	0.2502	0.1337	0.2502	0.1383
0.2512	0.0282	0.2512	0.04988	0.2512	0.08027	0.2512	0.1422	0.2512	0.1365	0.2512	0.1408
0.2522	0.0337	0.2522	0.05312	0.2522	0.08327	0.2522	0.1454	0.2522	0.1393	0.2522	0.1431
0.2532	0.03888	0.2532	0.05644	0.2532	0.08618	0.2532	0.1486	0.2532	0.142	0.2532	0.1455
0.2542	0.04443	0.2542	0.05984	0.2542	0.08917	0.2542	0.1522	0.2542	0.1448	0.2542	0.148
0.2552	0.04985	0.2552	0.0632	0.2552	0.09204	0.2552	0.1556	0.2552	0.1474	0.2552	0.1503
0.2562	0.05566	0.2562	0.06676	0.2562	0.09506	0.2562	0.1591	0.2562	0.1503	0.2562	0.1528
0.2572	0.06123	0.2572	0.07034	0.2572	0.09809	0.2572	0.1629	0.2572	0.1532	0.2572	0.1554
0.2582	0.06658	0.2582	0.07393	0.2582	0.101	0.2582	0.1665	0.2582	0.1562	0.2582	0.1578
0.2592	0.07183	0.2592	0.07778	0.2592	0.1043	0.2592	0.1704	0.2592	0.1592	0.2592	0.1604
0.2602	0.07767	0.2602	0.08158	0.2602	0.1077	0.2602	0.1742	0.2602	0.1621	0.2602	0.1628
0.2612	0.08338	0.2612	0.08541	0.2612	0.1112	0.2612	0.1779	0.2612	0.1651	0.2612	0.1654
0.2622	0.08966	0.2622	0.08938	0.2622	0.1144	0.2622	0.182	0.2622	0.1685	0.2622	0.1683
0.2632	0.09578	0.2632	0.0934	0.2632	0.1177	0.2632	0.1862	0.2632	0.1718	0.2632	0.1711
0.2642	0.1019	0.2642	0.09755	0.2642	0.1214	0.2642	0.1905	0.2642	0.1751	0.2642	0.1739
0.2652	0.1085	0.2652	0.1017	0.2652	0.1252	0.2652	0.195	0.2652	0.1784	0.2652	0.1767
0.2662	0.1151	0.2662	0.106	0.2662	0.1288	0.2662	0.1993	0.2662	0.1816	0.2662	0.1794
0.2672	0.1223	0.2672	0.1104	0.2672	0.1327	0.2672	0.2042	0.2672	0.1853	0.2672	0.1825
0.2682	0.1296	0.2682	0.1149	0.2682	0.1369	0.2682	0.2091	0.2682	0.1889	0.2682	0.1854
0.2692	0.1369	0.2692	0.1195	0.2692	0.1408	0.2692	0.2143	0.2692	0.1928	0.2692	0.1888
0.2702	0.1446	0.2702	0.1242	0.2702	0.1453	0.2702	0.2198	0.2702	0.1971	0.2702	0.1922
0.2712	0.1522	0.2712	0.129	0.2712	0.1498	0.2712	0.2253	0.2712	0.2014	0.2712	0.1957
0.2722	0.1602	0.2722	0.134	0.2722	0.1544	0.2722	0.2314	0.2722	0.206	0.2722	0.1992
0.2732	0.1688	0.2732	0.139	0.2732	0.1591	0.2732	0.2377	0.2732	0.2106	0.2732	0.2031
0.2742	0.1772	0.2742	0.1442	0.2742	0.1639	0.2742	0.2441	0.2742	0.2154	0.2742	0.2067
0.2752	0.1862	0.2752	0.1496	0.2752	0.1693	0.2752	0.2512	0.2752	0.2209	0.2752	0.2108
0.2762	0.1955	0.2762	0.1552	0.2762	0.1749	0.2762	0.2582	0.2762	0.2264	0.2762	0.2152
0.2772	0.2051	0.2772	0.1609	0.2772	0.1803	0.2772	0.2653	0.2772	0.232	0.2772	0.2197
0.2782	0.215	0.2782	0.1668	0.2782	0.1864	0.2782	0.273	0.2782	0.2381	0.2782	0.2243
0.2792	0.2254	0.2792	0.1728	0.2792	0.1926	0.2792	0.2806	0.2792	0.2441	0.2792	0.229
0.2802	0.2363	0.2802	0.179	0.2802	0.1989	0.2802	0.2884	0.2802	0.2505	0.2802	0.2341
0.2812	0.2472	0.2812	0.1854	0.2812	0.206	0.2812	0.2968	0.2812	0.257	0.2812	0.2392
0.2822	0.2586	0.2822	0.192	0.2822	0.213	0.2822	0.305	0.2822	0.2637	0.2822	0.2446
0.2832	0.2706	0.2832	0.1987	0.2832	0.2208	0.2832	0.3135	0.2832	0.2704	0.2832	0.2505
0.2842	0.2827	0.2842	0.2056	0.2842	0.2288	0.2842	0.3222	0.2842	0.2777	0.2842	0.2563
0.2852	0.2951	0.2852	0.2127	0.2852	0.2372	0.2852	0.3313	0.2852	0.2852	0.2852	0.2624
0.2862	0.3081	0.2862	0.2201	0.2862	0.2462	0.2862	0.3408	0.2862	0.2928	0.2862	0.2688
0.2872	0.3211	0.2872	0.2275	0.2872	0.2554	0.2872	0.3504	0.2872	0.3004	0.2872	0.2757
0.2882	0.3347	0.2882	0.2354	0.2882	0.2654	0.2882	0.3605	0.2882	0.3086	0.2882	0.2828
0.2892	0.3486	0.2892	0.2433	0.2892	0.2764	0.2892	0.3707	0.2892	0.317	0.2892	0.2902
0.2902	0.3627	0.2902	0.2514	0.2902	0.2877	0.2902	0.3809	0.2902	0.3254	0.2902	0.2979
0.2912	0.3774	0.2912	0.2597	0.2912	0.3	0.2912	0.3904	0.2912	0.3343	0.2912	0.3062
0.2922	0.3907	0.2922	0.2681	0.2922	0.3127	0.2922	0.401	0.2922	0.3436	0.2922	0.3146
0.2932	0.4054	0.2932	0.2767	0.2932	0.3254	0.2932	0.4121	0.2932	0.3529	0.2932	0.3234
0.2942	0.4207	0.2942	0.2855	0.2942	0.3376	0.2942	0.4238	0.2942	0.3625	0.2942	0.3325
0.2952	0.4362	0.2952	0.2944	0.2952	0.3479	0.2952	0.4354	0.2952	0.3723	0.2952	0.3417
0.2962	0.4521	0.2962	0.3035	0.2962	0.3568	0.2962	0.4477	0.2962	0.3821	0.2962	0.3511
0.2972	0.468	0.2972	0.3129	0.2972	0.3639	0.2972	0.46	0.2972	0.391	0.2972	0.3606
0.2982	0.4835	0.2982	0.3223	0.2982	0.3702	0.2982	0.4726	0.2982	0.4009	0.2982	0.3698
0.2992	0.4987	0.2992	0.3319	0.2992	0.3763	0.2992	0.4853	0.2992	0.4114	0.2992	0.3794
0.3002	0.5134	0.3002	0.3415	0.3002	0.3812	0.3002	0.498	0.3002	0.4221	0.3002	0.387
0.3012	0.5278	0.3012	0.3512	0.3012	0.3852	0.3012	0.5108	0.3012	0.4325	0.3012	0.3946
0.3022	0.5414	0.3022	0.3611	0.3022	0.3883	0.3022	0.5235	0.3022	0.443	0.3022	0.4017
0.3032	0.5538	0.3032	0.3709	0.3032	0.3909	0.3032	0.5358	0.3032	0.4532	0.3032	0.4074
0.3042	0.5659	0.3042	0.381	0.3042	0.3933	0.3042	0.5475	0.3042	0.4633	0.3042	0.4118
0.3052	0.5768	0.3052	0.391	0.3052	0.3954	0.3052	0.5587	0.3052	0.4731	0.3052	0.4143
0.3062	0.5865	0.3062	0.401	0.3062	0.3975	0.3062	0.5686	0.3062	0.4819	0.3062	0.415
0.3072	0.5956	0.3072	0.4108	0.3072	0.3999	0.3072	0.5769	0.3072	0.4902	0.3072	0.4144
0.3082	0.6034	0.3082	0.4204	0.3082	0.4021	0.3082	0.5839	0.3082	0.4971	0.3082	0.4129
0.3092	0.6103	0.3092	0.4297	0.3092	0.4038	0.3092	0.589	0.3092	0.503	0.3092	0.4105
0.3102	0.616	0.3102	0.4388	0.3102	0.4046	0.3102	0.5926	0.3102	0.5076	0.3102	0.4075
0.3112	0.6201	0.3112	0.4475	0.3112	0.4037	0.3112	0.5938	0.3112	0.5107	0.3112	0.4035
0.3122	0.6234	0.3122	0.4559	0.3122	0.4013	0.3122	0.5929	0.3122	0.5127	0.3122	0.3988
0.3132	0.6253	0.3132	0.4639	0.3132	0.3976	0.3132	0.5903	0.3132	0.5133	0.3132	0.3936
0.3142	0.6276	0.3142	0.4723	0.3142	0.3942	0.3142	0.5867	0.3142	0.5131	0.3142	0.3891
0.3152	0.6282	0.3152	0.4799	0.3152	0.3907	0.3152	0.5807	0.3152	0.511	0.3152	0.3849
0.3162	0.6277	0.3162	0.4868	0.3162	0.3879	0.3162	0.5731	0.3162	0.5076	0.3162	0.3809
0.3172	0.6262	0.3172	0.4934	0.3172	0.3863	0.3172	0.5648	0.3172	0.5032	0.3172	0.3769
0.3182	0.6242	0.3182	0.4997	0.3182	0.3854	0.3182	0.5558	0.3182	0.4981	0.3182	0.3736
0.3192	0.6208	0.3192	0.5054	0.3192	0.3847	0.3192	0.546	0.3192	0.4927	0.3192	0.3707
0.3202	0.6161	0.3202	0.5107	0.3202	0.3844	0.3202	0.5359	0.3202	0.4873	0.3202	0.3683
0.3212	0.6103	0.3212	0.5154	0.3212	0.3844	0.3212	0.5258	0.3212	0.482	0.3212	0.3664
0.3222	0.6041	0.3222	0.5196	0.3222	0.3845	0.3222	0.5155	0.3222	0.4764	0.3222	0.3646
0.3232	0.5979	0.3232	0.5234	0.3232	0.3846	0.3232	0.5055	0.3232	0.471	0.3232	0.3637
0.3242	0.592	0.3242	0.5265	0.3242	0.3852	0.3242	0.4957	0.3242	0.4657	0.3242	0.3629
0.3252	0.5867	0.3252	0.5291	0.3252	0.3855	0.3252	0.4868	0.3252	0.4605	0.3252	0.3622
0.3262	0.5825	0.3262	0.5313	0.3262	0.3862	0.3262	0.4789	0.3262	0.4557	0.3262	0.362
0.3272	0.5789	0.3272	0.5329	0.3272	0.3866	0.3272	0.4717	0.3272	0.4507	0.3272	0.3621
0.3282	0.5762	0.3282	0.534	0.3282	0.3873	0.3282	0.4659	0.3282	0.4458	0.3282	0.3625
0.3292	0.5739	0.3292	0.5344	0.3292	0.388	0.3292	0.4613	0.3292	0.4409	0.3292	0.363
0.3302	0.5722	0.3302	0.5342	0.3302	0.3884	0.3302	0.458	0.3302	0.4361	0.3302	0.3636
0.3312	0.571	0.3312	0.5333	0.3312	0.3891	0.3312	0.4562	0.3312	0.4316	0.3312	0.3645
0.3322	0.5702	0.3322	0.5317	0.3322	0.3895	0.3322	0.4553	0.3322	0.4277	0.3322	0.3654
0.3332	0.5697	0.3332	0.5296	0.3332	0.39	0.3332	0.4553	0.3332	0.4249	0.3332	0.3665
0.3342	0.5695	0.3342	0.527	0.3342	0.3905	0.3342	0.4565	0.3342	0.4234	0.3342	0.3679
0.3352	0.5695	0.3352	0.5241	0.3352	0.3909	0.3352	0.458	0.3352	0.423	0.3352	0.3692
0.3362	0.5697	0.3362	0.5214	0.3362	0.3913	0.3362	0.4597	0.3362	0.4234	0.3362	0.3705
0.3372	0.57	0.3372	0.5188	0.3372	0.3919	0.3372	0.4619	0.3372	0.4244	0.3372	0.372
0.3382	0.5703	0.3382	0.5163	0.3382	0.3921	0.3382	0.464	0.3382	0.4258	0.3382	0.3734
0.3392	0.5711	0.3392	0.5142	0.3392	0.3927	0.3392	0.4663	0.3392	0.4274	0.3392	0.3751
0.3402	0.5716	0.3402	0.5124	0.3402	0.393	0.3402	0.4687	0.3402	0.4293	0.3402	0.3767
0.3412	0.5723	0.3412	0.5108	0.3412	0.3933	0.3412	0.4713	0.3412	0.4313	0.3412	0.3784
0.3422	0.5732	0.3422	0.5097	0.3422	0.3937	0.3422	0.4741	0.3422	0.4336	0.3422	0.38
0.3432	0.5742	0.3432	0.5087	0.3432	0.3942	0.3432	0.4767	0.3432	0.4357	0.3432	0.3818
0.3442	0.5753	0.3442	0.5079	0.3442	0.3945	0.3442	0.4794	0.3442	0.4381	0.3442	0.3834
0.3452	0.5763	0.3452	0.5074	0.3452	0.395	0.3452	0.4822	0.3452	0.4406	0.3452	0.385
0.3462	0.5774	0.3462	0.5069	0.3462	0.3953	0.3462	0.485	0.3462	0.443	0.3462	0.3864
0.3472	0.5787	0.3472	0.5067	0.3472	0.3958	0.3472	0.4879	0.3472	0.4458	0.3472	0.388
0.3482	0.5798	0.3482	0.5066	0.3482	0.3966	0.3482	0.4909	0.3482	0.4485	0.3482	0.3898
0.3492	0.5811	0.3492	0.5066	0.3492	0.397	0.3492	0.4938	0.3492	0.4511	0.3492	0.3916
0.3502	0.5826	0.3502	0.5068	0.3502	0.3977	0.3502	0.497	0.3502	0.454	0.3502	0.3938
0.3512	0.5838	0.3512	0.507	0.3512	0.3984	0.3512	0.5	0.3512	0.4566	0.3512	0.3959
0.3522	0.585	0.3522	0.5073	0.3522	0.3994	0.3522	0.5033	0.3522	0.4595	0.3522	0.3979
0.3532	0.5865	0.3532	0.5076	0.3532	0.4002	0.3532	0.5067	0.3532	0.4624	0.3532	0.4002
0.3542	0.588	0.3542	0.508	0.3542	0.4011	0.3542	0.5098	0.3542	0.4653	0.3542	0.4022
0.3552	0.5895	0.3552	0.5085	0.3552	0.4021	0.3552	0.5132	0.3552	0.4683	0.3552	0.4044
0.3562	0.5908	0.3562	0.5089	0.3562	0.4031	0.3562	0.5166	0.3562	0.4714	0.3562	0.4067
0.3572	0.5923	0.3572	0.5093	0.3572	0.404	0.3572	0.52	0.3572	0.4745	0.3572	0.409
0.3582	0.5938	0.3582	0.5098	0.3582	0.4052	0.3582	0.5235	0.3582	0.4777	0.3582	0.4113
0.3592	0.5951	0.3592	0.5102	0.3592	0.4063	0.3592	0.5269	0.3592	0.4808	0.3592	0.4137
0.3602	0.5966	0.3602	0.5106	0.3602	0.4075	0.3602	0.5304	0.3602	0.484	0.3602	0.4163
0.3612	0.5982	0.3612	0.5111	0.3612	0.4088	0.3612	0.5341	0.3612	0.4871	0.3612	0.4189
0.3622	0.5997	0.3622	0.5116	0.3622	0.4099	0.3622	0.5375	0.3622	0.4903	0.3622	0.4214
0.3632	0.6011	0.3632	0.5122	0.3632	0.4112	0.3632	0.5414	0.3632	0.4937	0.3632	0.4239
0.3642	0.6024	0.3642	0.5126	0.3642	0.4123	0.3642	0.5452	0.3642	0.4968	0.3642	0.4264
0.3652	0.6038	0.3652	0.5131	0.3652	0.4137	0.3652	0.5489	0.3652	0.5002	0.3652	0.4288
0.3662	0.6055	0.3662	0.5136	0.3662	0.415	0.3662	0.5529	0.3662	0.5036	0.3662	0.4315
0.3672	0.6066	0.3672	0.5139	0.3672	0.4164	0.3672	0.5567	0.3672	0.507	0.3672	0.4341
0.3682	0.6081	0.3682	0.5144	0.3682	0.4178	0.3682	0.5605	0.3682	0.5104	0.3682	0.4366
0.3692	0.6095	0.3692	0.5148	0.3692	0.4192	0.3692	0.5645	0.3692	0.5139	0.3692	0.4392
0.3702	0.6107	0.3702	0.5152	0.3702	0.4205	0.3702	0.5684	0.3702	0.5174	0.3702	0.4418
0.3712	0.6119	0.3712	0.5155	0.3712	0.4218	0.3712	0.5723	0.3712	0.521	0.3712	0.4445
0.3722	0.6131	0.3722	0.5159	0.3722	0.423	0.3722	0.5762	0.3722	0.5244	0.3722	0.4472
0.3732	0.6142	0.3732	0.5162	0.3732	0.4245	0.3732	0.5801	0.3732	0.5282	0.3732	0.4498
0.3742	0.6153	0.3742	0.5165	0.3742	0.4259	0.3742	0.5842	0.3742	0.5317	0.3742	0.4526
0.3752	0.6164	0.3752	0.5167	0.3752	0.4271	0.3752	0.5884	0.3752	0.5352	0.3752	0.4552
0.3762	0.6174	0.3762	0.5169	0.3762	0.4285	0.3762	0.5924	0.3762	0.5389	0.3762	0.458
0.3772	0.6182	0.3772	0.5171	0.3772	0.4299	0.3772	0.5967	0.3772	0.5426	0.3772	0.4607
0.3782	0.6192	0.3782	0.5172	0.3782	0.4312	0.3782	0.6008	0.3782	0.5464	0.3782	0.4635
0.3792	0.62	0.3792	0.5174	0.3792	0.4325	0.3792	0.6049	0.3792	0.5501	0.3792	0.4663
0.3802	0.6208	0.3802	0.5174	0.3802	0.434	0.3802	0.6092	0.3802	0.5538	0.3802	0.4691
0.3812	0.6214	0.3812	0.5174	0.3812	0.4353	0.3812	0.6135	0.3812	0.5576	0.3812	0.4718
0.3822	0.622	0.3822	0.5174	0.3822	0.4367	0.3822	0.6179	0.3822	0.5614	0.3822	0.4748
0.3832	0.6223	0.3832	0.5172	0.3832	0.4381	0.3832	0.6219	0.3832	0.5652	0.3832	0.4775
0.3842	0.6229	0.3842	0.517	0.3842	0.4392	0.3842	0.626	0.3842	0.5688	0.3842	0.4802
0.3852	0.6234	0.3852	0.5168	0.3852	0.4407	0.3852	0.6302	0.3852	0.5724	0.3852	0.4831
0.3862	0.6234	0.3862	0.5165	0.3862	0.4417	0.3862	0.6344	0.3862	0.5761	0.3862	0.4857
0.3872	0.6237	0.3872	0.5162	0.3872	0.443	0.3872	0.6388	0.3872	0.5798	0.3872	0.4884
0.3882	0.6239	0.3882	0.5158	0.3882	0.4443	0.3882	0.6429	0.3882	0.5836	0.3882	0.4912
0.3892	0.6238	0.3892	0.5153	0.3892	0.4455	0.3892	0.647	0.3892	0.5873	0.3892	0.4938
0.3902	0.6237	0.3902	0.5148	0.3902	0.4469	0.3902	0.6514	0.3902	0.5908	0.3902	0.4964
0.3912	0.6234	0.3912	0.5141	0.3912	0.4482	0.3912	0.6554	0.3912	0.5942	0.3912	0.4989
0.3922	0.6232	0.3922	0.5134	0.3922	0.4494	0.3922	0.6596	0.3922	0.5978	0.3922	0.5016
0.3932	0.623	0.3932	0.5127	0.3932	0.4506	0.3932	0.664	0.3932	0.6017	0.3932	0.5043
0.3942	0.6225	0.3942	0.5118	0.3942	0.4517	0.3942	0.6681	0.3942	0.6051	0.3942	0.5069
0.3952	0.622	0.3952	0.511	0.3952	0.4528	0.3952	0.6722	0.3952	0.6088	0.3952	0.5093
0.3962	0.6215	0.3962	0.51	0.3962	0.4539	0.3962	0.6762	0.3962	0.6122	0.3962	0.5118
0.3972	0.6206	0.3972	0.5091	0.3972	0.4552	0.3972	0.6798	0.3972	0.6159	0.3972	0.5144
0.3982	0.6198	0.3982	0.508	0.3982	0.4563	0.3982	0.6834	0.3982	0.6193	0.3982	0.5169
0.3992	0.6189	0.3992	0.5068	0.3992	0.4572	0.3992	0.6871	0.3992	0.6222	0.3992	0.5193
0.4002	0.6179	0.4002	0.5056	0.4002	0.4582	0.4002	0.691	0.4002	0.6254	0.4002	0.5217
0.4012	0.6169	0.4012	0.5042	0.4012	0.4591	0.4012	0.6946	0.4012	0.6286	0.4012	0.524
0.4022	0.6156	0.4022	0.5028	0.4022	0.4599	0.4022	0.6982	0.4022	0.6316	0.4022	0.5262
0.4032	0.6144	0.4032	0.5014	0.4032	0.461	0.4032	0.7015	0.4032	0.6346	0.4032	0.5285
0.4042	0.6131	0.4042	0.4999	0.4042	0.4618	0.4042	0.7048	0.4042	0.6375	0.4042	0.5307
0.4052	0.6116	0.4052	0.4983	0.4052	0.4626	0.4052	0.708	0.4052	0.6402	0.4052	0.5327
0.4062	0.6101	0.4062	0.4968	0.4062	0.4632	0.4062	0.711	0.4062	0.643	0.4062	0.5348
0.4072	0.6083	0.4072	0.4951	0.4072	0.4637	0.4072	0.7139	0.4072	0.6455	0.4072	0.5368
0.4082	0.6067	0.4082	0.4933	0.4082	0.4641	0.4082	0.7169	0.4082	0.648	0.4082	0.5386
0.4092	0.605	0.4092	0.4916	0.4092	0.4647	0.4092	0.7195	0.4092	0.6502	0.4092	0.5404
0.4102	0.6031	0.4102	0.4897	0.4102	0.4652	0.4102	0.722	0.4102	0.6523	0.4102	0.5423
0.4112	0.6012	0.4112	0.4879	0.4112	0.4655	0.4112	0.7243	0.4112	0.6544	0.4112	0.5441
0.4122	0.5992	0.4122	0.486	0.4122	0.4657	0.4122	0.7264	0.4122	0.656	0.4122	0.5456
0.4132	0.5972	0.4132	0.484	0.4132	0.4657	0.4132	0.7284	0.4132	0.6577	0.4132	0.547
0.4142	0.5951	0.4142	0.482	0.4142	0.4659	0.4142	0.7302	0.4142	0.6595	0.4142	0.5484
0.4152	0.5926	0.4152	0.48	0.4152	0.4657	0.4152	0.7315	0.4152	0.6608	0.4152	0.5496
0.4162	0.5905	0.4162	0.4779	0.4162	0.4657	0.4162	0.7328	0.4162	0.662	0.4162	0.5509
0.4172	0.5882	0.4172	0.4759	0.4172	0.4656	0.4172	0.7339	0.4172	0.6632	0.4172	0.552
0.4182	0.5855	0.4182	0.4736	0.4182	0.4653	0.4182	0.7345	0.4182	0.6639	0.4182	0.5527
0.4192	0.5831	0.4192	0.4714	0.4192	0.4648	0.4192	0.7351	0.4192	0.6645	0.4192	0.5537
0.4202	0.5806	0.4202	0.4691	0.4202	0.4644	0.4202	0.7356	0.4202	0.6649	0.4202	0.5544
0.4212	0.5779	0.4212	0.4667	0.4212	0.4639	0.4212	0.7355	0.4212	0.665	0.4212	0.555
0.4222	0.5752	0.4222	0.4644	0.4222	0.4631	0.4222	0.7354	0.4222	0.6651	0.4222	0.5556
0.4232	0.5722	0.4232	0.462	0.4232	0.4623	0.4232	0.7348	0.4232	0.6646	0.4232	0.556
0.4242	0.5695	0.4242	0.4595	0.4242	0.4613	0.4242	0.7341	0.4242	0.664	0.4242	0.556
0.4252	0.5666	0.4252	0.4569	0.4252	0.4607	0.4252	0.7332	0.4252	0.6632	0.4252	0.5564
0.4262	0.5633	0.4262	0.4542	0.4262	0.4596	0.4262	0.7319	0.4262	0.662	0.4262	0.5562
0.4272	0.5602	0.4272	0.4516	0.4272	0.4585	0.4272	0.7304	0.4272	0.6607	0.4272	0.556
0.4282	0.557	0.4282	0.4488	0.4282	0.4573	0.4282	0.7286	0.4282	0.6592	0.4282	0.5559
0.4292	0.5535	0.4292	0.446	0.4292	0.4561	0.4292	0.7264	0.4292	0.6574	0.4292	0.5556
0.4302	0.55	0.4302	0.4432	0.4302	0.455	0.4302	0.724	0.4302	0.6556	0.4302	0.5552
0.4312	0.5464	0.4312	0.4401	0.4312	0.4535	0.4312	0.7211	0.4312	0.6532	0.4312	0.5544
0.4322	0.5425	0.4322	0.4372	0.4322	0.452	0.4322	0.7181	0.4322	0.6507	0.4322	0.5537
0.4332	0.5388	0.4332	0.4341	0.4332	0.4508	0.4332	0.7148	0.4332	0.648	0.4332	0.5528
0.4342	0.5351	0.4342	0.4308	0.4342	0.4491	0.4342	0.7111	0.4342	0.6448	0.4342	0.5518
0.4352	0.5313	0.4352	0.4276	0.4352	0.4474	0.4352	0.7076	0.4352	0.6417	0.4352	0.5507
0.4362	0.5272	0.4362	0.4242	0.4362	0.4459	0.4362	0.7036	0.4362	0.6386	0.4362	0.5493
0.4372	0.5232	0.4372	0.4208	0.4372	0.4444	0.4372	0.6993	0.4372	0.6349	0.4372	0.5479
0.4382	0.519	0.4382	0.4174	0.4382	0.4425	0.4382	0.6947	0.4382	0.631	0.4382	0.5466
0.4392	0.5147	0.4392	0.4139	0.4392	0.4405	0.4392	0.6898	0.4392	0.627	0.4392	0.5448
0.4402	0.5103	0.4402	0.4103	0.4402	0.4385	0.4402	0.6849	0.4402	0.6228	0.4402	0.543
0.4412	0.506	0.4412	0.4067	0.4412	0.4366	0.4412	0.6798	0.4412	0.6186	0.4412	0.5412
0.4422	0.5012	0.4422	0.403	0.4422	0.4345	0.4422	0.6746	0.4422	0.6137	0.4422	0.539
0.4432	0.4965	0.4432	0.3993	0.4432	0.4324	0.4432	0.6692	0.4432	0.609	0.4432	0.5368
0.4442	0.4922	0.4442	0.3956	0.4442	0.43	0.4442	0.6634	0.4442	0.6039	0.4442	0.5346
0.4452	0.4873	0.4452	0.3917	0.4452	0.4278	0.4452	0.6573	0.4452	0.5989	0.4452	0.5322
0.4462	0.4827	0.4462	0.3878	0.4462	0.4255	0.4462	0.6514	0.4462	0.5937	0.4462	0.5298
0.4472	0.478	0.4472	0.3839	0.4472	0.4228	0.4472	0.6452	0.4472	0.5883	0.4472	0.5269
0.4482	0.4729	0.4482	0.3799	0.4482	0.4198	0.4482	0.639	0.4482	0.5831	0.4482	0.5241
0.4492	0.468	0.4492	0.3761	0.4492	0.4171	0.4492	0.6326	0.4492	0.5776	0.4492	0.5212
0.4502	0.4631	0.4502	0.3722	0.4502	0.414	0.4502	0.6262	0.4502	0.5719	0.4502	0.5178
0.4512	0.4581	0.4512	0.3683	0.4512	0.411	0.4512	0.6198	0.4512	0.5663	0.4512	0.5147
0.4522	0.4531	0.4522	0.3643	0.4522	0.4081	0.4522	0.6132	0.4522	0.5603	0.4522	0.5115
0.4532	0.4479	0.4532	0.3603	0.4532	0.4049	0.4532	0.6064	0.4532	0.5541	0.4532	0.5081
0.4542	0.4431	0.4542	0.3564	0.4542	0.4016	0.4542	0.5995	0.4542	0.5483	0.4542	0.5047
0.4552	0.4381	0.4552	0.3525	0.4552	0.3982	0.4552	0.5924	0.4552	0.5422	0.4552	0.501
0.4562	0.4332	0.4562	0.3487	0.4562	0.3947	0.4562	0.5856	0.4562	0.536	0.4562	0.4972
0.4572	0.4281	0.4572	0.3448	0.4572	0.3913	0.4572	0.5787	0.4572	0.5299	0.4572	0.4934
0.4582	0.4231	0.4582	0.3409	0.4582	0.3879	0.4582	0.5713	0.4582	0.5234	0.4582	0.4892
0.4592	0.4181	0.4592	0.337	0.4592	0.3849	0.4592	0.5643	0.4592	0.5172	0.4592	0.4851
0.4602	0.413	0.4602	0.3332	0.4602	0.3814	0.4602	0.5571	0.4602	0.5107	0.4602	0.4809
0.4612	0.4081	0.4612	0.3294	0.4612	0.3774	0.4612	0.5496	0.4612	0.5044	0.4612	0.4767
0.4622	0.4032	0.4622	0.3257	0.4622	0.3737	0.4622	0.5424	0.4622	0.4977	0.4622	0.4722
0.4632	0.3981	0.4632	0.3219	0.4632	0.3696	0.4632	0.535	0.4632	0.4913	0.4632	0.4676
0.4642	0.3933	0.4642	0.3182	0.4642	0.3655	0.4642	0.5274	0.4642	0.4849	0.4642	0.4629
0.4652	0.389	0.4652	0.3147	0.4652	0.3615	0.4652	0.5202	0.4652	0.4786	0.4652	0.4583
0.4662	0.385	0.4662	0.3109	0.4662	0.3573	0.4662	0.5126	0.4662	0.4718	0.4662	0.4535
0.4672	0.3809	0.4672	0.3074	0.4672	0.3532	0.4672	0.5052	0.4672	0.4653	0.4672	0.4487
0.4682	0.3761	0.4682	0.3039	0.4682	0.3492	0.4682	0.4978	0.4682	0.4587	0.4682	0.4439
0.4692	0.3715	0.4692	0.3004	0.4692	0.3451	0.4692	0.4903	0.4692	0.4521	0.4692	0.439
0.4702	0.3669	0.4702	0.2971	0.4702	0.341	0.4702	0.483	0.4702	0.4459	0.4702	0.4342
0.4712	0.3622	0.4712	0.2937	0.4712	0.3367	0.4712	0.4758	0.4712	0.4394	0.4712	0.4292
0.4722	0.3576	0.4722	0.2904	0.4722	0.3328	0.4722	0.4683	0.4722	0.4332	0.4722	0.4242
0.4732	0.3533	0.4732	0.2872	0.4732	0.3288	0.4732	0.461	0.4732	0.4268	0.4732	0.4193
0.4742	0.3487	0.4742	0.284	0.4742	0.3245	0.4742	0.4536	0.4742	0.4205	0.4742	0.4142
0.4752	0.3446	0.4752	0.2809	0.4752	0.3206	0.4752	0.4463	0.4752	0.4142	0.4752	0.4092
0.4762	0.3404	0.4762	0.2778	0.4762	0.3167	0.4762	0.4392	0.4762	0.4081	0.4762	0.4043
0.4772	0.3361	0.4772	0.2748	0.4772	0.3128	0.4772	0.4325	0.4772	0.4022	0.4772	0.3992
0.4782	0.3321	0.4782	0.2718	0.4782	0.3092	0.4782	0.4256	0.4782	0.3964	0.4782	0.3945
0.4792	0.328	0.4792	0.2689	0.4792	0.3055	0.4792	0.4187	0.4792	0.3908	0.4792	0.3897
0.4802	0.324	0.4802	0.266	0.4802	0.3017	0.4802	0.4119	0.4802	0.3858	0.4802	0.3855
0.4812	0.3202	0.4812	0.2632	0.4812	0.2982	0.4812	0.4057	0.4812	0.381	0.4812	0.3814
0.4822	0.3163	0.4822	0.2604	0.4822	0.2944	0.4822	0.3991	0.4822	0.3755	0.4822	0.3766
0.4832	0.3125	0.4832	0.2577	0.4832	0.291	0.4832	0.3928	0.4832	0.3698	0.4832	0.3716
0.4842	0.3087	0.4842	0.2551	0.4842	0.2876	0.4842	0.3872	0.4842	0.3646	0.4842	0.3668
0.4852	0.3053	0.4852	0.2524	0.4852	0.2842	0.4852	0.3821	0.4852	0.3594	0.4852	0.3622
0.4862	0.3018	0.4862	0.2499	0.4862	0.2809	0.4862	0.3762	0.4862	0.3544	0.4862	0.3577
0.4872	0.2981	0.4872	0.2473	0.4872	0.2777	0.4872	0.3703	0.4872	0.3493	0.4872	0.3531
0.4882	0.2947	0.4882	0.2448	0.4882	0.2745	0.4882	0.3644	0.4882	0.3444	0.4882	0.3485
0.4892	0.2914	0.4892	0.2424	0.4892	0.2712	0.4892	0.359	0.4892	0.3395	0.4892	0.3442
0.4902	0.2882	0.4902	0.24	0.4902	0.2681	0.4902	0.3534	0.4902	0.3349	0.4902	0.3396
0.4912	0.285	0.4912	0.2376	0.4912	0.2652	0.4912	0.348	0.4912	0.3304	0.4912	0.3353
0.4922	0.2818	0.4922	0.2353	0.4922	0.2624	0.4922	0.3426	0.4922	0.326	0.4922	0.3312
0.4932	0.2787	0.4932	0.2329	0.4932	0.2592	0.4932	0.3374	0.4932	0.3217	0.4932	0.327
0.4942	0.2754	0.4942	0.2307	0.4942	0.2566	0.4942	0.3325	0.4942	0.3176	0.4942	0.323
0.4952	0.2721	0.4952	0.2284	0.4952	0.2538	0.4952	0.3274	0.4952	0.3135	0.4952	0.319
0.4962	0.2694	0.4962	0.2263	0.4962	0.2512	0.4962	0.3227	0.4962	0.3096	0.4962	0.3149
0.4972	0.2665	0.4972	0.2241	0.4972	0.2486	0.4972	0.318	0.4972	0.3057	0.4972	0.311
0.4982	0.2636	0.4982	0.222	0.4982	0.246	0.4982	0.3133	0.4982	0.3017	0.4982	0.3073
0.4992	0.2608	0.4992	0.2199	0.4992	0.2434	0.4992	0.3087	0.4992	0.298	0.4992	0.3035
0.5002	0.2582	0.5002	0.2179	0.5002	0.241	0.5002	0.3043	0.5002	0.2944	0.5002	0.2998
0.5012	0.2555	0.5012	0.2158	0.5012	0.2386	0.5012	0.3001	0.5012	0.2909	0.5012	0.2962
0.5022	0.2528	0.5022	0.2139	0.5022	0.2364	0.5022	0.2959	0.5022	0.2876	0.5022	0.2926
0.5032	0.2501	0.5032	0.2118	0.5032	0.234	0.5032	0.2916	0.5032	0.2841	0.5032	0.2891
0.5042	0.2476	0.5042	0.2099	0.5042	0.2317	0.5042	0.2876	0.5042	0.2806	0.5042	0.2857
0.5052	0.2453	0.5052	0.208	0.5052	0.2297	0.5052	0.2838	0.5052	0.2774	0.5052	0.2826
0.5062	0.2427	0.5062	0.2061	0.5062	0.2275	0.5062	0.2799	0.5062	0.2744	0.5062	0.2792
0.5072	0.2401	0.5072	0.2043	0.5072	0.2254	0.5072	0.276	0.5072	0.2711	0.5072	0.276
0.5082	0.2376	0.5082	0.2024	0.5082	0.2235	0.5082	0.2723	0.5082	0.2681	0.5082	0.2728
0.5092	0.2353	0.5092	0.2006	0.5092	0.2215	0.5092	0.2685	0.5092	0.265	0.5092	0.2695
0.5102	0.2331	0.5102	0.1988	0.5102	0.2194	0.5102	0.2648	0.5102	0.2622	0.5102	0.2663
0.5112	0.2308	0.5112	0.197	0.5112	0.2176	0.5112	0.2613	0.5112	0.2592	0.5112	0.2632
0.5122	0.2287	0.5122	0.1953	0.5122	0.2157	0.5122	0.2579	0.5122	0.2564	0.5122	0.2603
0.5132	0.2265	0.5132	0.1937	0.5132	0.2138	0.5132	0.2545	0.5132	0.2537	0.5132	0.2575
0.5142	0.2242	0.5142	0.1919	0.5142	0.2119	0.5142	0.2511	0.5142	0.2508	0.5142	0.2543
0.5152	0.2222	0.5152	0.1903	0.5152	0.2102	0.5152	0.2478	0.5152	0.2482	0.5152	0.2514
0.5162	0.2201	0.5162	0.1886	0.5162	0.2086	0.5162	0.2446	0.5162	0.2456	0.5162	0.2484
0.5172	0.2179	0.5172	0.1869	0.5172	0.2071	0.5172	0.2412	0.5172	0.2428	0.5172	0.2458
0.5182	0.2159	0.5182	0.1853	0.5182	0.2051	0.5182	0.238	0.5182	0.2402	0.5182	0.2431
0.5192	0.2138	0.5192	0.1837	0.5192	0.2035	0.5192	0.2351	0.5192	0.2378	0.5192	0.2403
0.5202	0.2118	0.5202	0.1822	0.5202	0.2021	0.5202	0.2319	0.5202	0.235	0.5202	0.2375
0.5212	0.2101	0.5212	0.1806	0.5212	0.2006	0.5212	0.2289	0.5212	0.2326	0.5212	0.2348
0.5222	0.2082	0.5222	0.179	0.5222	0.1991	0.5222	0.2258	0.5222	0.2302	0.5222	0.2322
0.5232	0.2061	0.5232	0.1774	0.5232	0.1975	0.5232	0.223	0.5232	0.2278	0.5232	0.2295
0.5242	0.2043	0.5242	0.1759	0.5242	0.196	0.5242	0.2201	0.5242	0.2255	0.5242	0.2269
0.5252	0.2024	0.5252	0.1744	0.5252	0.1946	0.5252	0.2172	0.5252	0.2231	0.5252	0.2245
0.5262	0.2008	0.5262	0.173	0.5262	0.1931	0.5262	0.2143	0.5262	0.2207	0.5262	0.2219
0.5272	0.1989	0.5272	0.1715	0.5272	0.1917	0.5272	0.2116	0.5272	0.2183	0.5272	0.2195
0.5282	0.1972	0.5282	0.17	0.5282	0.1903	0.5282	0.209	0.5282	0.216	0.5282	0.2169
0.5292	0.1955	0.5292	0.1686	0.5292	0.189	0.5292	0.2064	0.5292	0.2137	0.5292	0.2144
0.5302	0.1938	0.5302	0.1672	0.5302	0.1877	0.5302	0.2037	0.5302	0.2115	0.5302	0.2119
0.5312	0.192	0.5312	0.1658	0.5312	0.1863	0.5312	0.2011	0.5312	0.2093	0.5312	0.2095
0.5322	0.1905	0.5322	0.1644	0.5322	0.1848	0.5322	0.1984	0.5322	0.2072	0.5322	0.2073
0.5332	0.1886	0.5332	0.163	0.5332	0.1836	0.5332	0.1959	0.5332	0.2049	0.5332	0.205
0.5342	0.187	0.5342	0.1617	0.5342	0.1825	0.5342	0.1937	0.5342	0.2028	0.5342	0.2028
0.5352	0.1856	0.5352	0.1603	0.5352	0.1811	0.5352	0.1912	0.5352	0.2007	0.5352	0.2005
0.5362	0.184	0.5362	0.159	0.5362	0.1797	0.5362	0.1888	0.5362	0.1985	0.5362	0.1983
0.5372	0.1825	0.5372	0.1577	0.5372	0.1787	0.5372	0.1863	0.5372	0.1966	0.5372	0.196
0.5382	0.1808	0.5382	0.1563	0.5382	0.1773	0.5382	0.1838	0.5382	0.1944	0.5382	0.1938
0.5392	0.1794	0.5392	0.155	0.5392	0.1762	0.5392	0.1814	0.5392	0.1924	0.5392	0.1917
0.5402	0.1779	0.5402	0.1537	0.5402	0.1752	0.5402	0.1792	0.5402	0.1904	0.5402	0.1894
0.5412	0.1764	0.5412	0.1524	0.5412	0.174	0.5412	0.177	0.5412	0.1883	0.5412	0.1874
0.5422	0.175	0.5422	0.1512	0.5422	0.1728	0.5422	0.1749	0.5422	0.1864	0.5422	0.1852
0.5432	0.1737	0.5432	0.1499	0.5432	0.1717	0.5432	0.1726	0.5432	0.1845	0.5432	0.1831
0.5442	0.1723	0.5442	0.1487	0.5442	0.1706	0.5442	0.1706	0.5442	0.1825	0.5442	0.181
0.5452	0.1708	0.5452	0.1475	0.5452	0.1695	0.5452	0.1684	0.5452	0.1803	0.5452	0.1791
0.5462	0.1693	0.5462	0.1463	0.5462	0.1682	0.5462	0.1662	0.5462	0.1786	0.5462	0.1772
0.5472	0.1678	0.5472	0.1451	0.5472	0.1671	0.5472	0.164	0.5472	0.1768	0.5472	0.1753
0.5482	0.1663	0.5482	0.1439	0.5482	0.1658	0.5482	0.162	0.5482	0.175	0.5482	0.1734
0.5492	0.1651	0.5492	0.1428	0.5492	0.1646	0.5492	0.1599	0.5492	0.1733	0.5492	0.1714
0.5502	0.1638	0.5502	0.1416	0.5502	0.1636	0.5502	0.1581	0.5502	0.1714	0.5502	0.1696
0.5512	0.1625	0.5512	0.1405	0.5512	0.1625	0.5512	0.1561	0.5512	0.1696	0.5512	0.1675
0.5522	0.1612	0.5522	0.1394	0.5522	0.1612	0.5522	0.1542	0.5522	0.1678	0.5522	0.1658
0.5532	0.1599	0.5532	0.1383	0.5532	0.1601	0.5532	0.152	0.5532	0.1659	0.5532	0.1639
0.5542	0.1587	0.5542	0.1371	0.5542	0.1591	0.5542	0.1503	0.5542	0.1641	0.5542	0.1622
0.5552	0.1574	0.5552	0.1361	0.5552	0.158	0.5552	0.1485	0.5552	0.1622	0.5552	0.1605
0.5562	0.1561	0.5562	0.135	0.5562	0.1571	0.5562	0.1466	0.5562	0.1605	0.5562	0.1587
0.5572	0.1549	0.5572	0.1339	0.5572	0.1559	0.5572	0.1448	0.5572	0.1588	0.5572	0.157
0.5582	0.1535	0.5582	0.1329	0.5582	0.1549	0.5582	0.143	0.5582	0.1571	0.5582	0.1552
0.5592	0.1525	0.5592	0.1318	0.5592	0.1541	0.5592	0.1411	0.5592	0.1557	0.5592	0.1536
0.5602	0.1513	0.5602	0.1308	0.5602	0.1528	0.5602	0.1394	0.5602	0.154	0.5602	0.152
0.5612	0.1501	0.5612	0.1297	0.5612	0.1516	0.5612	0.1378	0.5612	0.1523	0.5612	0.1504
0.5622	0.1489	0.5622	0.1287	0.5622	0.1506	0.5622	0.1361	0.5622	0.1506	0.5622	0.1487
0.5632	0.1478	0.5632	0.1276	0.5632	0.1495	0.5632	0.1345	0.5632	0.149	0.5632	0.1469
0.5642	0.1467	0.5642	0.1267	0.5642	0.1485	0.5642	0.1329	0.5642	0.1475	0.5642	0.1454
0.5652	0.1456	0.5652	0.1257	0.5652	0.1474	0.5652	0.1311	0.5652	0.1457	0.5652	0.1437
0.5662	0.1444	0.5662	0.1247	0.5662	0.1464	0.5662	0.1296	0.5662	0.1442	0.5662	0.1425
0.5672	0.1433	0.5672	0.1238	0.5672	0.1455	0.5672	0.128	0.5672	0.1427	0.5672	0.1408
0.5682	0.1421	0.5682	0.1228	0.5682	0.1443	0.5682	0.1265	0.5682	0.1412	0.5682	0.1393
0.5692	0.1409	0.5692	0.1219	0.5692	0.1433	0.5692	0.1249	0.5692	0.1396	0.5692	0.138
0.5702	0.1399	0.5702	0.1209	0.5702	0.1421	0.5702	0.1232	0.5702	0.138	0.5702	0.1364
0.5712	0.1389	0.5712	0.12	0.5712	0.1411	0.5712	0.1219	0.5712	0.1365	0.5712	0.1349
0.5722	0.1379	0.5722	0.119	0.5722	0.1401	0.5722	0.1205	0.5722	0.1352	0.5722	0.1337
0.5732	0.1367	0.5732	0.1181	0.5732	0.1391	0.5732	0.1189	0.5732	0.1337	0.5732	0.1322
0.5742	0.1356	0.5742	0.1173	0.5742	0.1381	0.5742	0.1175	0.5742	0.1323	0.5742	0.131
0.5752	0.1345	0.5752	0.1163	0.5752	0.137	0.5752	0.1161	0.5752	0.1309	0.5752	0.1296
0.5762	0.1335	0.5762	0.1154	0.5762	0.1359	0.5762	0.1147	0.5762	0.1294	0.5762	0.1283
0.5772	0.1325	0.5772	0.1146	0.5772	0.1347	0.5772	0.1135	0.5772	0.128	0.5772	0.1269
0.5782	0.1316	0.5782	0.1136	0.5782	0.1338	0.5782	0.112	0.5782	0.1267	0.5782	0.1256
0.5792	0.1305	0.5792	0.1128	0.5792	0.1328	0.5792	0.1105	0.5792	0.1254	0.5792	0.1243
0.5802	0.1296	0.5802	0.1119	0.5802	0.1318	0.5802	0.1093	0.5802	0.124	0.5802	0.1231
0.5812	0.1286	0.5812	0.1111	0.5812	0.1307	0.5812	0.1081	0.5812	0.1228	0.5812	0.1219
0.5822	0.1276	0.5822	0.1103	0.5822	0.1298	0.5822	0.1068	0.5822	0.1214	0.5822	0.1205
0.5832	0.1268	0.5832	0.1094	0.5832	0.1288	0.5832	0.1056	0.5832	0.1199	0.5832	0.1195
0.5842	0.1257	0.5842	0.1086	0.5842	0.1278	0.5842	0.1043	0.5842	0.1186	0.5842	0.1184
0.5852	0.1247	0.5852	0.1078	0.5852	0.1268	0.5852	0.1031	0.5852	0.1172	0.5852	0.1171
0.5862	0.1237	0.5862	0.107	0.5862	0.1257	0.5862	0.102	0.5862	0.1159	0.5862	0.1159
0.5872	0.1228	0.5872	0.1062	0.5872	0.1248	0.5872	0.1006	0.5872	0.1148	0.5872	0.1149
0.5882	0.1218	0.5882	0.1054	0.5882	0.1236	0.5882	0.09948	0.5882	0.1137	0.5882	0.1138
0.5892	0.121	0.5892	0.1046	0.5892	0.1223	0.5892	0.09844	0.5892	0.1126	0.5892	0.1127
0.5902	0.1201	0.5902	0.1038	0.5902	0.1214	0.5902	0.09724	0.5902	0.1113	0.5902	0.1117
0.5912	0.1192	0.5912	0.1031	0.5912	0.1202	0.5912	0.09607	0.5912	0.11	0.5912	0.1104
0.5922	0.1183	0.5922	0.1023	0.5922	0.1193	0.5922	0.09508	0.5922	0.109	0.5922	0.1093
0.5932	0.1175	0.5932	0.1016	0.5932	0.1182	0.5932	0.09391	0.5932	0.1078	0.5932	0.1084
0.5942	0.1167	0.5942	0.1008	0.5942	0.1172	0.5942	0.09269	0.5942	0.1065	0.5942	0.1073
0.5952	0.1158	0.5952	0.1001	0.5952	0.1164	0.5952	0.09175	0.5952	0.1053	0.5952	0.1063
0.5962	0.1149	0.5962	0.09936	0.5962	0.1153	0.5962	0.09064	0.5962	0.1043	0.5962	0.1053
0.5972	0.114	0.5972	0.09864	0.5972	0.1142	0.5972	0.08956	0.5972	0.1031	0.5972	0.1045
0.5982	0.1133	0.5982	0.09796	0.5982	0.1133	0.5982	0.08857	0.5982	0.1019	0.5982	0.1034
0.5992	0.1123	0.5992	0.09724	0.5992	0.1123	0.5992	0.0876	0.5992	0.1009	0.5992	0.1025
0.6002	0.1116	0.6002	0.09652	0.6002	0.1113	0.6002	0.08686	0.6002	0.09982	0.6002	0.1016
0.6012	0.1108	0.6012	0.09588	0.6012	0.1103	0.6012	0.08597	0.6012	0.09874	0.6012	0.1007
0.6022	0.11	0.6022	0.09514	0.6022	0.1093	0.6022	0.08493	0.6022	0.09766	0.6022	0.09971
0.6032	0.1091	0.6032	0.09449	0.6032	0.1081	0.6032	0.0841	0.6032	0.0966	0.6032	0.09894
0.6042	0.1085	0.6042	0.09384	0.6042	0.1072	0.6042	0.08304	0.6042	0.09565	0.6042	0.09803
0.6052	0.1074	0.6052	0.0931	0.6052	0.1062	0.6052	0.08225	0.6052	0.09464	0.6052	0.09706
0.6062	0.1068	0.6062	0.09244	0.6062	0.1051	0.6062	0.08143	0.6062	0.09363	0.6062	0.09602
0.6072	0.106	0.6072	0.09181	0.6072	0.1043	0.6072	0.08039	0.6072	0.09273	0.6072	0.09511
0.6082	0.1053	0.6082	0.09114	0.6082	0.1033	0.6082	0.07957	0.6082	0.09185	0.6082	0.09449
0.6092	0.1047	0.6092	0.09052	0.6092	0.1023	0.6092	0.07875	0.6092	0.09082	0.6092	0.09382
0.6102	0.104	0.6102	0.08987	0.6102	0.1012	0.6102	0.07804	0.6102	0.08975	0.6102	0.09299
0.6112	0.1032	0.6112	0.08922	0.6112	0.1004	0.6112	0.07696	0.6112	0.08897	0.6112	0.09223
0.6122	0.1024	0.6122	0.08864	0.6122	0.09946	0.6122	0.07637	0.6122	0.08809	0.6122	0.0913
0.6132	0.1017	0.6132	0.08798	0.6132	0.09831	0.6132	0.07557	0.6132	0.08696	0.6132	0.0906
0.6142	0.1008	0.6142	0.08738	0.6142	0.09747	0.6142	0.07488	0.6142	0.08624	0.6142	0.08979
0.6152	0.1001	0.6152	0.08679	0.6152	0.0964	0.6152	0.07418	0.6152	0.08539	0.6152	0.08921
0.6162	0.09953	0.6162	0.08618	0.6162	0.09539	0.6162	0.07344	0.6162	0.08434	0.6162	0.08847
0.6172	0.09885	0.6172	0.08558	0.6172	0.0946	0.6172	0.07273	0.6172	0.08343	0.6172	0.08766
0.6182	0.09817	0.6182	0.08494	0.6182	0.09356	0.6182	0.07202	0.6182	0.08245	0.6182	0.08685
0.6192	0.09749	0.6192	0.08434	0.6192	0.09266	0.6192	0.0713	0.6192	0.08157	0.6192	0.08612
0.6202	0.09674	0.6202	0.08378	0.6202	0.09168	0.6202	0.07045	0.6202	0.08079	0.6202	0.08527
0.6212	0.09607	0.6212	0.08318	0.6212	0.0907	0.6212	0.06987	0.6212	0.07996	0.6212	0.08463
0.6222	0.09531	0.6222	0.08263	0.6222	0.08986	0.6222	0.06928	0.6222	0.07911	0.6222	0.08385
0.6232	0.09464	0.6232	0.08204	0.6232	0.0889	0.6232	0.06861	0.6232	0.07833	0.6232	0.08321
0.6242	0.09408	0.6242	0.08144	0.6242	0.08788	0.6242	0.06788	0.6242	0.07751	0.6242	0.08248
0.6252	0.09345	0.6252	0.08089	0.6252	0.08701	0.6252	0.06734	0.6252	0.07664	0.6252	0.08178
0.6262	0.09272	0.6262	0.08031	0.6262	0.08612	0.6262	0.06675	0.6262	0.07583	0.6262	0.08124
0.6272	0.0922	0.6272	0.07978	0.6272	0.08505	0.6272	0.06601	0.6272	0.07523	0.6272	0.0805
0.6282	0.09161	0.6282	0.07924	0.6282	0.08424	0.6282	0.06551	0.6282	0.07439	0.6282	0.07987
0.6292	0.091	0.6292	0.0787	0.6292	0.0834	0.6292	0.06499	0.6292	0.07365	0.6292	0.0791
0.6302	0.09047	0.6302	0.07818	0.6302	0.08244	0.6302	0.06447	0.6302	0.07295	0.6302	0.07844
0.6312	0.0899	0.6312	0.07764	0.6312	0.08165	0.6312	0.06391	0.6312	0.07213	0.6312	0.07786
0.6322	0.08917	0.6322	0.07707	0.6322	0.08067	0.6322	0.06336	0.6322	0.07136	0.6322	0.07727
0.6332	0.08858	0.6332	0.07653	0.6332	0.07975	0.6332	0.06284	0.6332	0.07069	0.6332	0.07658
0.6342	0.08799	0.6342	0.07592	0.6342	0.07885	0.6342	0.06231	0.6342	0.06974	0.6342	0.07598
0.6352	0.08722	0.6352	0.07538	0.6352	0.07799	0.6352	0.06168	0.6352	0.06916	0.6352	0.07529
0.6362	0.08689	0.6362	0.07488	0.6362	0.07728	0.6362	0.06128	0.6362	0.06846	0.6362	0.07488
0.6372	0.08623	0.6372	0.07434	0.6372	0.07634	0.6372	0.06085	0.6372	0.06786	0.6372	0.07433
0.6382	0.08549	0.6382	0.07387	0.6382	0.07547	0.6382	0.0603	0.6382	0.0672	0.6382	0.0737
0.6392	0.08517	0.6392	0.07335	0.6392	0.07463	0.6392	0.05987	0.6392	0.0663	0.6392	0.07323
0.6402	0.08454	0.6402	0.07286	0.6402	0.0738	0.6402	0.05939	0.6402	0.06573	0.6402	0.07242
0.6412	0.08405	0.6412	0.07239	0.6412	0.07304	0.6412	0.05908	0.6412	0.06521	0.6412	0.07197
0.6422	0.0834	0.6422	0.07188	0.6422	0.07209	0.6422	0.05866	0.6422	0.06452	0.6422	0.07138
0.6432	0.08281	0.6432	0.07141	0.6432	0.07123	0.6432	0.05821	0.6432	0.06399	0.6432	0.07084
0.6442	0.08243	0.6442	0.0709	0.6442	0.07035	0.6442	0.05787	0.6442	0.06336	0.6442	0.07042
0.6452	0.08184	0.6452	0.07042	0.6452	0.06964	0.6452	0.05733	0.6452	0.06272	0.6452	0.06972
0.6462	0.08112	0.6462	0.06996	0.6462	0.06871	0.6462	0.05682	0.6462	0.06216	0.6462	0.06938
0.6472	0.08057	0.6472	0.06946	0.6472	0.06806	0.6472	0.05643	0.6472	0.06154	0.6472	0.06884
0.6482	0.08009	0.6482	0.06902	0.6482	0.06743	0.6482	0.05609	0.6482	0.06092	0.6482	0.06823
0.6492	0.07957	0.6492	0.06859	0.6492	0.0668	0.6492	0.05566	0.6492	0.06043	0.6492	0.06778
0.6502	0.07892	0.6502	0.0681	0.6502	0.06597	0.6502	0.0553	0.6502	0.05991	0.6502	0.06731
0.6512	0.07853	0.6512	0.06768	0.6512	0.06509	0.6512	0.05486	0.6512	0.05941	0.6512	0.06676
0.6522	0.07803	0.6522	0.06722	0.6522	0.06441	0.6522	0.05438	0.6522	0.05889	0.6522	0.06611
0.6532	0.07752	0.6532	0.06674	0.6532	0.06357	0.6532	0.05415	0.6532	0.0582	0.6532	0.0657
0.6542	0.07709	0.6542	0.06633	0.6542	0.06287	0.6542	0.05381	0.6542	0.05759	0.6542	0.06522
0.6552	0.07653	0.6552	0.06584	0.6552	0.06216	0.6552	0.05354	0.6552	0.05728	0.6552	0.06472
0.6562	0.07616	0.6562	0.06539	0.6562	0.06149	0.6562	0.0532	0.6562	0.05675	0.6562	0.06434
0.6572	0.07553	0.6572	0.06499	0.6572	0.06065	0.6572	0.05293	0.6572	0.05636	0.6572	0.06382
0.6582	0.07501	0.6582	0.06453	0.6582	0.06001	0.6582	0.05254	0.6582	0.05572	0.6582	0.06327
0.6592	0.07443	0.6592	0.06411	0.6592	0.05932	0.6592	0.05235	0.6592	0.05515	0.6592	0.06294
0.6602	0.07404	0.6602	0.06369	0.6602	0.05872	0.6602	0.05192	0.6602	0.05469	0.6602	0.06239
0.6612	0.07362	0.6612	0.06326	0.6612	0.05816	0.6612	0.05165	0.6612	0.05441	0.6612	0.06205
0.6622	0.07314	0.6622	0.06285	0.6622	0.05748	0.6622	0.05136	0.6622	0.05409	0.6622	0.0616
0.6632	0.07274	0.6632	0.06243	0.6632	0.05662	0.6632	0.0513	0.6632	0.05353	0.6632	0.06125
0.6642	0.07211	0.6642	0.06204	0.6642	0.05605	0.6642	0.051	0.6642	0.05291	0.6642	0.06072
0.6652	0.07164	0.6652	0.06167	0.6652	0.05548	0.6652	0.05067	0.6652	0.05255	0.6652	0.06036
0.6662	0.07123	0.6662	0.06122	0.6662	0.05473	0.6662	0.05044	0.6662	0.05209	0.6662	0.05987
0.6672	0.07084	0.6672	0.06082	0.6672	0.05415	0.6672	0.05016	0.6672	0.05166	0.6672	0.0595
0.6682	0.07036	0.6682	0.0604	0.6682	0.05355	0.6682	0.0499	0.6682	0.05135	0.6682	0.05927
0.6692	0.06968	0.6692	0.06001	0.6692	0.05299	0.6692	0.04964	0.6692	0.051	0.6692	0.05887
0.6702	0.06943	0.6702	0.05963	0.6702	0.05243	0.6702	0.04949	0.6702	0.05049	0.6702	0.05839
0.6712	0.06907	0.6712	0.05923	0.6712	0.05166	0.6712	0.04924	0.6712	0.05017	0.6712	0.05796
0.6722	0.06856	0.6722	0.05884	0.6722	0.0511	0.6722	0.04902	0.6722	0.04992	0.6722	0.05769
0.6732	0.06819	0.6732	0.05849	0.6732	0.05074	0.6732	0.04879	0.6732	0.04953	0.6732	0.05725
0.6742	0.06779	0.6742	0.0581	0.6742	0.05001	0.6742	0.04862	0.6742	0.04887	0.6742	0.05692
0.6752	0.0674	0.6752	0.05773	0.6752	0.04957	0.6752	0.04839	0.6752	0.04869	0.6752	0.05655
0.6762	0.06692	0.6762	0.05737	0.6762	0.04901	0.6762	0.04818	0.6762	0.04851	0.6762	0.05623
0.6772	0.06653	0.6772	0.05702	0.6772	0.0484	0.6772	0.0479	0.6772	0.0481	0.6772	0.05574
0.6782	0.066	0.6782	0.05668	0.6782	0.04789	0.6782	0.04774	0.6782	0.04782	0.6782	0.05552
0.6792	0.06558	0.6792	0.05628	0.6792	0.04726	0.6792	0.04758	0.6792	0.04728	0.6792	0.05519
0.6802	0.06525	0.6802	0.05592	0.6802	0.04676	0.6802	0.04736	0.6802	0.04704	0.6802	0.05478
0.6812	0.06491	0.6812	0.05557	0.6812	0.0464	0.6812	0.04729	0.6812	0.04689	0.6812	0.05438
0.6822	0.06456	0.6822	0.05519	0.6822	0.04578	0.6822	0.0471	0.6822	0.04659	0.6822	0.05389
0.6832	0.0639	0.6832	0.05486	0.6832	0.04524	0.6832	0.04684	0.6832	0.04612	0.6832	0.05358
0.6842	0.06348	0.6842	0.05453	0.6842	0.04465	0.6842	0.04671	0.6842	0.04577	0.6842	0.05334
0.6852	0.06308	0.6852	0.05416	0.6852	0.04429	0.6852	0.04657	0.6852	0.04564	0.6852	0.05297
0.6862	0.06287	0.6862	0.05387	0.6862	0.04395	0.6862	0.0464	0.6862	0.04536	0.6862	0.05278
0.6872	0.06237	0.6872	0.05354	0.6872	0.04337	0.6872	0.04624	0.6872	0.04504	0.6872	0.05237
0.6882	0.06213	0.6882	0.0532	0.6882	0.04281	0.6882	0.04607	0.6882	0.04476	0.6882	0.05196
0.6892	0.06175	0.6892	0.05288	0.6892	0.04245	0.6892	0.04594	0.6892	0.04458	0.6892	0.0517
0.6902	0.06129	0.6902	0.05252	0.6902	0.04182	0.6902	0.04586	0.6902	0.04436	0.6902	0.05142
0.6912	0.06093	0.6912	0.0522	0.6912	0.04144	0.6912	0.04564	0.6912	0.04399	0.6912	0.05106
0.6922	0.06061	0.6922	0.05189	0.6922	0.04101	0.6922	0.04549	0.6922	0.04373	0.6922	0.05089
0.6932	0.06035	0.6932	0.05157	0.6932	0.04079	0.6932	0.04545	0.6932	0.04361	0.6932	0.05061
0.6942	0.05996	0.6942	0.05124	0.6942	0.04036	0.6942	0.04544	0.6942	0.04321	0.6942	0.05035
0.6952	0.05956	0.6952	0.05094	0.6952	0.03987	0.6952	0.0452	0.6952	0.04302	0.6952	0.05016
0.6962	0.05927	0.6962	0.05063	0.6962	0.03928	0.6962	0.04502	0.6962	0.04279	0.6962	0.04975
0.6972	0.05905	0.6972	0.05032	0.6972	0.03898	0.6972	0.04501	0.6972	0.04257	0.6972	0.04949
0.6982	0.0586	0.6982	0.04999	0.6982	0.03851	0.6982	0.04484	0.6982	0.04242	0.6982	0.04932
0.6992	0.05803	0.6992	0.04971	0.6992	0.03821	0.6992	0.04462	0.6992	0.04216	0.6992	0.04895
0.7002	0.05788	0.7002	0.04942	0.7002	0.038	0.7002	0.04465	0.7002	0.042	0.7002	0.0486
0.7012	0.0576	0.7012	0.04911	0.7012	0.03748	0.7012	0.04443	0.7012	0.04192	0.7012	0.04836
0.7022	0.05721	0.7022	0.04883	0.7022	0.03718	0.7022	0.04439	0.7022	0.04171	0.7022	0.04819
0.7032	0.05689	0.7032	0.04853	0.7032	0.03686	0.7032	0.04421	0.7032	0.04153	0.7032	0.0479
0.7042	0.05654	0.7042	0.04825	0.7042	0.03673	0.7042	0.04421	0.7042	0.04123	0.7042	0.04769
0.7052	0.05633	0.7052	0.048	0.7052	0.03641	0.7052	0.04412	0.7052	0.04096	0.7052	0.0474
0.7062	0.05597	0.7062	0.04769	0.7062	0.03591	0.7062	0.04394	0.7062	0.0409	0.7062	0.04712
0.7072	0.05554	0.7072	0.04739	0.7072	0.03568	0.7072	0.04385	0.7072	0.04064	0.7072	0.04694
0.7082	0.05501	0.7082	0.04715	0.7082	0.03525	0.7082	0.04372	0.7082	0.04054	0.7082	0.04674
0.7092	0.05475	0.7092	0.04686	0.7092	0.03497	0.7092	0.04357	0.7092	0.04038	0.7092	0.04655
0.7102	0.05442	0.7102	0.04659	0.7102	0.03474	0.7102	0.04361	0.7102	0.04034	0.7102	0.04639
0.7112	0.05423	0.7112	0.04631	0.7112	0.03452	0.7112	0.04355	0.7112	0.0402	0.7112	0.04605
0.7122	0.0537	0.7122	0.04605	0.7122	0.03414	0.7122	0.04339	0.7122	0.04013	0.7122	0.04579
0.7132	0.05353	0.7132	0.0458	0.7132	0.03378	0.7132	0.04321	0.7132	0.03986	0.7132	0.04561
0.7142	0.05354	0.7142	0.04551	0.7142	0.03348	0.7142	0.04314	0.7142	0.03958	0.7142	0.04527
0.7152	0.053	0.7152	0.04527	0.7152	0.03339	0.7152	0.04328	0.7152	0.0395	0.7152	0.04505
0.7162	0.05282	0.7162	0.04503	0.7162	0.03326	0.7162	0.04324	0.7162	0.03943	0.7162	0.04502
0.7172	0.05243	0.7172	0.04479	0.7172	0.03278	0.7172	0.04318	0.7172	0.0393	0.7172	0.04472
0.7182	0.05201	0.7182	0.04456	0.7182	0.03257	0.7182	0.04312	0.7182	0.03915	0.7182	0.04463
0.7192	0.0517	0.7192	0.0443	0.7192	0.03234	0.7192	0.04301	0.7192	0.03907	0.7192	0.04444
0.7202	0.05145	0.7202	0.04404	0.7202	0.03187	0.7202	0.04279	0.7202	0.03884	0.7202	0.04419
0.7212	0.05139	0.7212	0.04382	0.7212	0.03172	0.7212	0.04274	0.7212	0.03876	0.7212	0.04412
0.7222	0.05108	0.7222	0.04356	0.7222	0.03131	0.7222	0.04277	0.7222	0.03865	0.7222	0.04373
0.7232	0.05087	0.7232	0.04339	0.7232	0.03134	0.7232	0.04285	0.7232	0.03858	0.7232	0.04362
0.7242	0.05065	0.7242	0.04317	0.7242	0.03131	0.7242	0.04263	0.7242	0.03848	0.7242	0.04355
0.7252	0.05014	0.7252	0.04288	0.7252	0.03115	0.7252	0.04271	0.7252	0.03832	0.7252	0.04322
0.7262	0.04977	0.7262	0.04268	0.7262	0.03086	0.7262	0.04266	0.7262	0.0384	0.7262	0.04309
0.7272	0.04981	0.7272	0.04243	0.7272	0.03059	0.7272	0.04237	0.7272	0.03833	0.7272	0.04285
0.7282	0.04949	0.7282	0.0422	0.7282	0.03043	0.7282	0.04241	0.7282	0.03822	0.7282	0.04274
0.7292	0.04935	0.7292	0.042	0.7292	0.03023	0.7292	0.04245	0.7292	0.0381	0.7292	0.04266
0.7302	0.04893	0.7302	0.04174	0.7302	0.03002	0.7302	0.0424	0.7302	0.03797	0.7302	0.04245
0.7312	0.04858	0.7312	0.04154	0.7312	0.02981	0.7312	0.0423	0.7312	0.03789	0.7312	0.04222
0.7322	0.04854	0.7322	0.04134	0.7322	0.02964	0.7322	0.04231	0.7322	0.03778	0.7322	0.04214
0.7332	0.04823	0.7332	0.04111	0.7332	0.02934	0.7332	0.04221	0.7332	0.03764	0.7332	0.04187
0.7342	0.04799	0.7342	0.04091	0.7342	0.02923	0.7342	0.04229	0.7342	0.03768	0.7342	0.04172
0.7352	0.04771	0.7352	0.04071	0.7352	0.0291	0.7352	0.04225	0.7352	0.03755	0.7352	0.04149
0.7362	0.04754	0.7362	0.04048	0.7362	0.02907	0.7362	0.04233	0.7362	0.03746	0.7362	0.04138
0.7372	0.04714	0.7372	0.0403	0.7372	0.02874	0.7372	0.04217	0.7372	0.03761	0.7372	0.04142
0.7382	0.047	0.7382	0.04008	0.7382	0.02871	0.7382	0.04217	0.7382	0.03745	0.7382	0.04139
0.7392	0.04683	0.7392	0.03989	0.7392	0.02827	0.7392	0.042	0.7392	0.03736	0.7392	0.04114
0.7402	0.04664	0.7402	0.03973	0.7402	0.0283	0.7402	0.04205	0.7402	0.03724	0.7402	0.04095
0.7412	0.04634	0.7412	0.03951	0.7412	0.02825	0.7412	0.04189	0.7412	0.0371	0.7412	0.04067
0.7422	0.04603	0.7422	0.03934	0.7422	0.02801	0.7422	0.04198	0.7422	0.03707	0.7422	0.04062
0.7432	0.04576	0.7432	0.03914	0.7432	0.028	0.7432	0.04187	0.7432	0.03714	0.7432	0.04052
0.7442	0.04564	0.7442	0.03896	0.7442	0.0278	0.7442	0.04179	0.7442	0.03712	0.7442	0.04036
0.7452	0.04545	0.7452	0.03882	0.7452	0.02756	0.7452	0.04191	0.7452	0.03698	0.7452	0.04029
0.7462	0.04518	0.7462	0.03865	0.7462	0.02746	0.7462	0.04186	0.7462	0.03693	0.7462	0.04016
0.7472	0.04502	0.7472	0.03851	0.7472	0.02731	0.7472	0.04189	0.7472	0.03669	0.7472	0.04015
0.7482	0.04465	0.7482	0.03839	0.7482	0.02725	0.7482	0.04182	0.7482	0.03672	0.7482	0.03988
0.7492	0.04434	0.7492	0.03822	0.7492	0.02702	0.7492	0.04175	0.7492	0.03653	0.7492	0.03983
0.7502	0.04413	0.7502	0.03807	0.7502	0.02692	0.7502	0.04153	0.7502	0.0366	0.7502	0.03976
0.7512	0.04399	0.7512	0.0379	0.7512	0.02661	0.7512	0.04175	0.7512	0.03657	0.7512	0.03971
0.7522	0.04392	0.7522	0.03772	0.7522	0.02652	0.7522	0.04167	0.7522	0.03656	0.7522	0.03946
0.7532	0.04384	0.7532	0.03757	0.7532	0.02658	0.7532	0.04176	0.7532	0.03653	0.7532	0.03938
0.7542	0.04375	0.7542	0.03737	0.7542	0.02629	0.7542	0.04186	0.7542	0.03653	0.7542	0.03924
0.7552	0.04355	0.7552	0.03722	0.7552	0.02623	0.7552	0.04182	0.7552	0.03647	0.7552	0.03903
0.7562	0.0434	0.7562	0.03707	0.7562	0.02625	0.7562	0.04178	0.7562	0.03654	0.7562	0.03892
0.7572	0.04294	0.7572	0.03691	0.7572	0.0262	0.7572	0.04171	0.7572	0.03637	0.7572	0.03877
0.7582	0.04268	0.7582	0.03676	0.7582	0.02603	0.7582	0.04171	0.7582	0.03627	0.7582	0.03853
0.7592	0.0425	0.7592	0.03659	0.7592	0.02589	0.7592	0.04158	0.7592	0.03617	0.7592	0.03856
0.7602	0.04235	0.7602	0.03644	0.7602	0.02573	0.7602	0.04134	0.7602	0.0362	0.7602	0.03862
0.7612	0.04228	0.7612	0.03631	0.7612	0.02563	0.7612	0.04156	0.7612	0.03625	0.7612	0.03857
0.7622	0.04197	0.7622	0.03614	0.7622	0.02557	0.7622	0.04146	0.7622	0.03619	0.7622	0.03846
0.7632	0.04186	0.7632	0.036	0.7632	0.02544	0.7632	0.04165	0.7632	0.03633	0.7632	0.03841
0.7642	0.04188	0.7642	0.03585	0.7642	0.02556	0.7642	0.04172	0.7642	0.03632	0.7642	0.03827
0.7652	0.04142	0.7652	0.03571	0.7652	0.02525	0.7652	0.04167	0.7652	0.03614	0.7652	0.0382
0.7662	0.04123	0.7662	0.03558	0.7662	0.02525	0.7662	0.0416	0.7662	0.03614	0.7662	0.03813
0.7672	0.04119	0.7672	0.03541	0.7672	0.02525	0.7672	0.04155	0.7672	0.03605	0.7672	0.03816
0.7682	0.04091	0.7682	0.03528	0.7682	0.02523	0.7682	0.04153	0.7682	0.03581	0.7682	0.03804
0.7692	0.04085	0.7692	0.03517	0.7692	0.0251	0.7692	0.04169	0.7692	0.03604	0.7692	0.03789
0.7702	0.04044	0.7702	0.03499	0.7702	0.02495	0.7702	0.04142	0.7702	0.03603	0.7702	0.03796
0.7712	0.0405	0.7712	0.03487	0.7712	0.02477	0.7712	0.04141	0.7712	0.03594	0.7712	0.03785
0.7722	0.04044	0.7722	0.03475	0.7722	0.02464	0.7722	0.04167	0.7722	0.03596	0.7722	0.03775
0.7732	0.04024	0.7732	0.03459	0.7732	0.02432	0.7732	0.04145	0.7732	0.03595	0.7732	0.03758
0.7742	0.04011	0.7742	0.0345	0.7742	0.0246	0.7742	0.04144	0.7742	0.03599	0.7742	0.03749
0.7752	0.04008	0.7752	0.03436	0.7752	0.02452	0.7752	0.04154	0.7752	0.03588	0.7752	0.03754
0.7762	0.03965	0.7762	0.03423	0.7762	0.02437	0.7762	0.04158	0.7762	0.03603	0.7762	0.03747
0.7772	0.03956	0.7772	0.03411	0.7772	0.02448	0.7772	0.0415	0.7772	0.03604	0.7772	0.03729
0.7782	0.03942	0.7782	0.03394	0.7782	0.0243	0.7782	0.04143	0.7782	0.036	0.7782	0.03743
0.7792	0.03936	0.7792	0.0338	0.7792	0.02414	0.7792	0.04163	0.7792	0.03594	0.7792	0.03727
0.7802	0.03921	0.7802	0.0337	0.7802	0.02417	0.7802	0.04165	0.7802	0.03596	0.7802	0.03715
0.7812	0.03905	0.7812	0.03356	0.7812	0.02403	0.7812	0.04157	0.7812	0.03601	0.7812	0.03708
0.7822	0.03899	0.7822	0.03347	0.7822	0.02396	0.7822	0.04151	0.7822	0.03597	0.7822	0.03706
0.7832	0.03873	0.7832	0.03334	0.7832	0.02381	0.7832	0.04149	0.7832	0.03592	0.7832	0.037
0.7842	0.03859	0.7842	0.03322	0.7842	0.02391	0.7842	0.04171	0.7842	0.03584	0.7842	0.03709
0.7852	0.03853	0.7852	0.03313	0.7852	0.02367	0.7852	0.04178	0.7852	0.03597	0.7852	0.03697
0.7862	0.03829	0.7862	0.03298	0.7862	0.02356	0.7862	0.04161	0.7862	0.03601	0.7862	0.03681
0.7872	0.03817	0.7872	0.03291	0.7872	0.02329	0.7872	0.04174	0.7872	0.03599	0.7872	0.03686
0.7882	0.0382	0.7882	0.0328	0.7882	0.02337	0.7882	0.04183	0.7882	0.03589	0.7882	0.03685
0.7892	0.038	0.7892	0.03268	0.7892	0.0235	0.7892	0.04186	0.7892	0.03587	0.7892	0.03669
0.7902	0.03788	0.7902	0.0326	0.7902	0.02348	0.7902	0.04174	0.7902	0.03569	0.7902	0.03668
0.7912	0.0376	0.7912	0.03247	0.7912	0.02333	0.7912	0.04182	0.7912	0.03559	0.7912	0.03664
0.7922	0.03765	0.7922	0.03237	0.7922	0.02323	0.7922	0.04175	0.7922	0.03557	0.7922	0.03664
0.7932	0.0375	0.7932	0.03227	0.7932	0.0232	0.7932	0.04188	0.7932	0.03569	0.7932	0.03643
0.7942	0.03738	0.7942	0.03214	0.7942	0.02322	0.7942	0.04183	0.7942	0.03589	0.7942	0.0363
0.7952	0.03717	0.7952	0.03206	0.7952	0.02307	0.7952	0.04185	0.7952	0.03572	0.7952	0.03633
0.7962	0.03714	0.7962	0.03197	0.7962	0.02312	0.7962	0.04191	0.7962	0.03583	0.7962	0.03662
0.7972	0.03705	0.7972	0.03184	0.7972	0.0229	0.7972	0.04196	0.7972	0.03572	0.7972	0.03651
0.7982	0.03682	0.7982	0.03178	0.7982	0.02288	0.7982	0.04201	0.7982	0.0359	0.7982	0.03651
0.7992	0.03672	0.7992	0.03166	0.7992	0.02303	0.7992	0.042	0.7992	0.03596	0.7992	0.03641
0.8002	0.03668	0.8002	0.03155	0.8002	0.02298	0.8002	0.04188	0.8002	0.03582	0.8002	0.03647
0.8012	0.03652	0.8012	0.03148	0.8012	0.02295	0.8012	0.04197	0.8012	0.03593	0.8012	0.03642
0.8022	0.03631	0.8022	0.03135	0.8022	0.02283	0.8022	0.04203	0.8022	0.03583	0.8022	0.03647
0.8032	0.03619	0.8032	0.03126	0.8032	0.02254	0.8032	0.04201	0.8032	0.03607	0.8032	0.03649
0.8042	0.03625	0.8042	0.03118	0.8042	0.0226	0.8042	0.04202	0.8042	0.03612	0.8042	0.03642
0.8052	0.03596	0.8052	0.03104	0.8052	0.02261	0.8052	0.04207	0.8052	0.03596	0.8052	0.03626
0.8062	0.036	0.8062	0.03099	0.8062	0.02264	0.8062	0.04214	0.8062	0.03608	0.8062	0.03614
0.8072	0.03594	0.8072	0.0309	0.8072	0.02255	0.8072	0.04198	0.8072	0.03616	0.8072	0.03606
0.8082	0.03572	0.8082	0.03081	0.8082	0.02246	0.8082	0.04222	0.8082	0.03606	0.8082	0.03613
0.8092	0.03564	0.8092	0.03076	0.8092	0.02254	0.8092	0.04219	0.8092	0.03627	0.8092	0.03621
0.8102	0.03546	0.8102	0.03065	0.8102	0.02226	0.8102	0.0423	0.8102	0.0362	0.8102	0.03624
0.8112	0.03541	0.8112	0.03057	0.8112	0.02216	0.8112	0.04217	0.8112	0.03618	0.8112	0.03612
0.8122	0.03539	0.8122	0.03049	0.8122	0.02219	0.8122	0.04225	0.8122	0.036	0.8122	0.03611
0.8132	0.03543	0.8132	0.03037	0.8132	0.02229	0.8132	0.04233	0.8132	0.0361	0.8132	0.03592
0.8142	0.03527	0.8142	0.03029	0.8142	0.02228	0.8142	0.0424	0.8142	0.03614	0.8142	0.03582
0.8152	0.03505	0.8152	0.03022	0.8152	0.02224	0.8152	0.04239	0.8152	0.03595	0.8152	0.03604
0.8162	0.03493	0.8162	0.03013	0.8162	0.0221	0.8162	0.04237	0.8162	0.03604	0.8162	0.03605
0.8172	0.03499	0.8172	0.03007	0.8172	0.02213	0.8172	0.04237	0.8172	0.03619	0.8172	0.03612
0.8182	0.03486	0.8182	0.02997	0.8182	0.02192	0.8182	0.04228	0.8182	0.03609	0.8182	0.03613
0.8192	0.03471	0.8192	0.02988	0.8192	0.02204	0.8192	0.04235	0.8192	0.03631	0.8192	0.03599
0.8202	0.03478	0.8202	0.02981	0.8202	0.02198	0.8202	0.04251	0.8202	0.03638	0.8202	0.03602
0.8212	0.03462	0.8212	0.02971	0.8212	0.02182	0.8212	0.04248	0.8212	0.03623	0.8212	0.03601
0.8222	0.03444	0.8222	0.02966	0.8222	0.02202	0.8222	0.04254	0.8222	0.03626	0.8222	0.03606
0.8232	0.0344	0.8232	0.02955	0.8232	0.02203	0.8232	0.04264	0.8232	0.03632	0.8232	0.03594
0.8242	0.03427	0.8242	0.02947	0.8242	0.02202	0.8242	0.04266	0.8242	0.03642	0.8242	0.03591
0.8252	0.03431	0.8252	0.02945	0.8252	0.02177	0.8252	0.04273	0.8252	0.03644	0.8252	0.03583
0.8262	0.03407	0.8262	0.02936	0.8262	0.02173	0.8262	0.04276	0.8262	0.03638	0.8262	0.03574
0.8272	0.03413	0.8272	0.02927	0.8272	0.02182	0.8272	0.04252	0.8272	0.03651	0.8272	0.03566
0.8282	0.03419	0.8282	0.02922	0.8282	0.02184	0.8282	0.04261	0.8282	0.03635	0.8282	0.03568
0.8292	0.03403	0.8292	0.02912	0.8292	0.02177	0.8292	0.04257	0.8292	0.03642	0.8292	0.0358
0.8302	0.03393	0.8302	0.02905	0.8302	0.02174	0.8302	0.04265	0.8302	0.03653	0.8302	0.03599
0.8312	0.03379	0.8312	0.02896	0.8312	0.02181	0.8312	0.04281	0.8312	0.03655	0.8312	0.0359
0.8322	0.03368	0.8322	0.02888	0.8322	0.02173	0.8322	0.04295	0.8322	0.03638	0.8322	0.03587
0.8332	0.03364	0.8332	0.02882	0.8332	0.02197	0.8332	0.04303	0.8332	0.03637	0.8332	0.03597
0.8342	0.03356	0.8342	0.02873	0.8342	0.02187	0.8342	0.043	0.8342	0.03628	0.8342	0.03604
0.8352	0.03352	0.8352	0.02866	0.8352	0.02182	0.8352	0.04291	0.8352	0.03621	0.8352	0.03605
0.8362	0.03339	0.8362	0.02859	0.8362	0.02188	0.8362	0.04286	0.8362	0.03646	0.8362	0.03592
0.8372	0.0331	0.8372	0.02851	0.8372	0.02168	0.8372	0.04281	0.8372	0.03646	0.8372	0.03575
0.8382	0.03323	0.8382	0.02847	0.8382	0.02168	0.8382	0.04298	0.8382	0.03653	0.8382	0.03597
0.8392	0.03327	0.8392	0.02838	0.8392	0.02168	0.8392	0.04313	0.8392	0.03661	0.8392	0.03596
0.8402	0.0332	0.8402	0.02833	0.8402	0.02168	0.8402	0.04308	0.8402	0.03663	0.8402	0.03598
0.8412	0.03305	0.8412	0.02829	0.8412	0.02175	0.8412	0.04316	0.8412	0.03667	0.8412	0.03577
0.8422	0.03289	0.8422	0.02821	0.8422	0.02168	0.8422	0.04307	0.8422	0.03645	0.8422	0.03592
0.8432	0.03289	0.8432	0.02814	0.8432	0.02169	0.8432	0.04314	0.8432	0.03648	0.8432	0.03597
0.8442	0.03298	0.8442	0.02809	0.8442	0.02161	0.8442	0.04305	0.8442	0.0366	0.8442	0.03579
0.8452	0.03297	0.8452	0.028	0.8452	0.0216	0.8452	0.04304	0.8452	0.03659	0.8452	0.0357
0.8462	0.0328	0.8462	0.02795	0.8462	0.02173	0.8462	0.04314	0.8462	0.03649	0.8462	0.03587
0.8472	0.03271	0.8472	0.02787	0.8472	0.02169	0.8472	0.04319	0.8472	0.03657	0.8472	0.03597
0.8482	0.03259	0.8482	0.02785	0.8482	0.0216	0.8482	0.04327	0.8482	0.03673	0.8482	0.03588
0.8492	0.03264	0.8492	0.02781	0.8492	0.02141	0.8492	0.04333	0.8492	0.03689	0.8492	0.03594
0.8502	0.0326	0.8502	0.02772	0.8502	0.02137	0.8502	0.04324	0.8502	0.03675	0.8502	0.03587
0.8512	0.03233	0.8512	0.02768	0.8512	0.02126	0.8512	0.04332	0.8512	0.0367	0.8512	0.03596
0.8522	0.03244	0.8522	0.02763	0.8522	0.02148	0.8522	0.04347	0.8522	0.03679	0.8522	0.036
0.8532	0.03238	0.8532	0.02755	0.8532	0.02138	0.8532	0.0435	0.8532	0.03675	0.8532	0.03588
0.8542	0.03231	0.8542	0.02751	0.8542	0.0215	0.8542	0.04357	0.8542	0.03674	0.8542	0.03591
0.8552	0.03232	0.8552	0.02745	0.8552	0.02143	0.8552	0.04369	0.8552	0.03673	0.8552	0.03595
0.8562	0.03219	0.8562	0.02737	0.8562	0.0215	0.8562	0.04367	0.8562	0.03685	0.8562	0.03579
0.8572	0.03211	0.8572	0.02736	0.8572	0.02153	0.8572	0.04354	0.8572	0.03701	0.8572	0.0356
0.8582	0.03196	0.8582	0.02727	0.8582	0.02145	0.8582	0.04355	0.8582	0.03709	0.8582	0.03576
0.8592	0.0319	0.8592	0.02723	0.8592	0.02151	0.8592	0.04375	0.8592	0.03701	0.8592	0.03592
0.8602	0.03191	0.8602	0.02718	0.8602	0.02143	0.8602	0.04384	0.8602	0.03716	0.8602	0.03577
0.8612	0.03188	0.8612	0.02706	0.8612	0.02132	0.8612	0.04395	0.8612	0.03708	0.8612	0.03584
0.8622	0.03175	0.8622	0.02704	0.8622	0.02146	0.8622	0.04377	0.8622	0.03718	0.8622	0.03572
0.8632	0.03171	0.8632	0.02696	0.8632	0.02149	0.8632	0.04379	0.8632	0.03712	0.8632	0.03568
0.8642	0.03179	0.8642	0.02691	0.8642	0.02138	0.8642	0.04378	0.8642	0.0372	0.8642	0.03587
0.8652	0.03162	0.8652	0.02691	0.8652	0.02155	0.8652	0.04395	0.8652	0.03728	0.8652	0.03593
0.8662	0.03137	0.8662	0.02683	0.8662	0.02144	0.8662	0.04393	0.8662	0.03727	0.8662	0.03592
0.8672	0.03159	0.8672	0.02678	0.8672	0.02139	0.8672	0.04396	0.8672	0.0373	0.8672	0.03584
0.8682	0.03159	0.8682	0.02677	0.8682	0.02153	0.8682	0.04412	0.8682	0.03734	0.8682	0.03582
0.8692	0.03148	0.8692	0.02668	0.8692	0.02154	0.8692	0.04416	0.8692	0.03733	0.8692	0.03594
0.8702	0.0314	0.8702	0.02666	0.8702	0.02158	0.8702	0.04424	0.8702	0.03718	0.8702	0.03596
0.8712	0.03135	0.8712	0.0266	0.8712	0.02146	0.8712	0.04429	0.8712	0.03734	0.8712	0.03587
0.8722	0.03122	0.8722	0.02654	0.8722	0.02139	0.8722	0.0443	0.8722	0.03747	0.8722	0.03602
0.8732	0.03106	0.8732	0.02653	0.8732	0.02147	0.8732	0.04439	0.8732	0.03738	0.8732	0.03595
0.8742	0.03112	0.8742	0.02648	0.8742	0.02154	0.8742	0.04425	0.8742	0.03735	0.8742	0.03576
0.8752	0.03118	0.8752	0.02646	0.8752	0.02159	0.8752	0.04406	0.8752	0.03741	0.8752	0.03594
0.8762	0.03117	0.8762	0.02643	0.8762	0.02164	0.8762	0.0443	0.8762	0.03752	0.8762	0.03603
0.8772	0.03103	0.8772	0.02637	0.8772	0.02158	0.8772	0.04429	0.8772	0.03759	0.8772	0.03602
0.8782	0.03091	0.8782	0.02631	0.8782	0.02138	0.8782	0.04446	0.8782	0.03768	0.8782	0.03614
0.8792	0.03093	0.8792	0.02626	0.8792	0.02145	0.8792	0.04444	0.8792	0.03777	0.8792	0.03616
0.8802	0.03094	0.8802	0.02623	0.8802	0.02154	0.8802	0.04461	0.8802	0.03768	0.8802	0.03606
0.8812	0.03094	0.8812	0.02619	0.8812	0.02162	0.8812	0.0446	0.8812	0.03767	0.8812	0.0361
0.8822	0.03094	0.8822	0.02614	0.8822	0.02155	0.8822	0.04455	0.8822	0.0375	0.8822	0.03603
0.8832	0.03102	0.8832	0.02613	0.8832	0.02143	0.8832	0.04463	0.8832	0.03749	0.8832	0.03609
0.8842	0.03096	0.8842	0.02608	0.8842	0.02148	0.8842	0.04475	0.8842	0.03756	0.8842	0.03607
0.8852	0.03078	0.8852	0.02603	0.8852	0.02162	0.8852	0.04457	0.8852	0.03768	0.8852	0.03609
0.8862	0.03065	0.8862	0.02601	0.8862	0.02144	0.8862	0.04452	0.8862	0.0376	0.8862	0.03599
0.8872	0.03066	0.8872	0.02598	0.8872	0.02136	0.8872	0.04474	0.8872	0.03755	0.8872	0.0361
0.8882	0.03043	0.8882	0.02595	0.8882	0.02155	0.8882	0.04476	0.8882	0.03749	0.8882	0.03613
0.8892	0.03055	0.8892	0.02591	0.8892	0.02158	0.8892	0.04477	0.8892	0.03764	0.8892	0.03613
0.8902	0.03059	0.8902	0.02585	0.8902	0.02164	0.8902	0.04474	0.8902	0.03771	0.8902	0.03614
0.8912	0.03048	0.8912	0.02583	0.8912	0.02161	0.8912	0.04489	0.8912	0.03769	0.8912	0.03619
0.8922	0.03063	0.8922	0.02581	0.8922	0.02158	0.8922	0.04494	0.8922	0.03789	0.8922	0.03623
0.8932	0.03052	0.8932	0.02578	0.8932	0.02151	0.8932	0.04505	0.8932	0.03799	0.8932	0.03609
0.8942	0.03049	0.8942	0.02575	0.8942	0.02165	0.8942	0.04507	0.8942	0.03803	0.8942	0.03618
0.8952	0.0304	0.8952	0.02569	0.8952	0.02172	0.8952	0.04515	0.8952	0.03812	0.8952	0.03631
0.8962	0.0304	0.8962	0.02566	0.8962	0.0218	0.8962	0.04513	0.8962	0.03807	0.8962	0.03621
0.8972	0.03041	0.8972	0.02564	0.8972	0.0218	0.8972	0.04507	0.8972	0.03809	0.8972	0.03633
0.8982	0.03042	0.8982	0.02559	0.8982	0.02176	0.8982	0.04505	0.8982	0.03794	0.8982	0.03639
0.8992	0.03026	0.8992	0.02557	0.8992	0.02184	0.8992	0.04519	0.8992	0.03802	0.8992	0.03642
0.9002	0.03025	0.9002	0.02555	0.9002	0.02181	0.9002	0.04528	0.9002	0.03806	0.9002	0.03642
0.9012	0.03022	0.9012	0.02549	0.9012	0.02176	0.9012	0.04531	0.9012	0.03805	0.9012	0.03641
0.9022	0.03025	0.9022	0.02548	0.9022	0.0217	0.9022	0.04531	0.9022	0.03815	0.9022	0.03647
0.9032	0.03015	0.9032	0.02545	0.9032	0.02187	0.9032	0.04534	0.9032	0.03822	0.9032	0.03657
0.9042	0.02995	0.9042	0.02541	0.9042	0.02192	0.9042	0.04523	0.9042	0.0382	0.9042	0.03644
0.9052	0.03003	0.9052	0.0254	0.9052	0.02184	0.9052	0.04546	0.9052	0.03826	0.9052	0.03658
0.9062	0.03007	0.9062	0.02536	0.9062	0.02184	0.9062	0.0454	0.9062	0.0384	0.9062	0.03657
0.9072	0.03002	0.9072	0.02533	0.9072	0.02184	0.9072	0.04564	0.9072	0.0385	0.9072	0.03643
0.9082	0.03008	0.9082	0.02531	0.9082	0.02198	0.9082	0.0457	0.9082	0.03847	0.9082	0.03664
0.9092	0.02984	0.9092	0.02527	0.9092	0.02186	0.9092	0.0457	0.9092	0.03847	0.9092	0.03658
0.9102	0.02998	0.9102	0.02527	0.9102	0.02196	0.9102	0.04565	0.9102	0.03853	0.9102	0.0366
0.9112	0.03002	0.9112	0.02524	0.9112	0.02184	0.9112	0.04582	0.9112	0.03868	0.9112	0.03667
0.9122	0.02994	0.9122	0.0252	0.9122	0.0219	0.9122	0.04579	0.9122	0.03851	0.9122	0.03661
0.9132	0.02985	0.9132	0.0252	0.9132	0.02212	0.9132	0.04586	0.9132	0.03869	0.9132	0.03654
0.9142	0.0298	0.9142	0.02514	0.9142	0.02198	0.9142	0.04586	0.9142	0.03875	0.9142	0.03666
0.9152	0.02975	0.9152	0.02512	0.9152	0.02186	0.9152	0.04586	0.9152	0.03873	0.9152	0.0366
0.9162	0.02981	0.9162	0.02511	0.9162	0.02198	0.9162	0.04587	0.9162	0.03875	0.9162	0.03654
0.9172	0.02976	0.9172	0.02507	0.9172	0.02203	0.9172	0.04598	0.9172	0.0388	0.9172	0.0367
0.9182	0.02977	0.9182	0.02508	0.9182	0.022	0.9182	0.04605	0.9182	0.03899	0.9182	0.03679
0.9192	0.0298	0.9192	0.02504	0.9192	0.0221	0.9192	0.04616	0.9192	0.03877	0.9192	0.0368
0.9202	0.0298	0.9202	0.02499	0.9202	0.02206	0.9202	0.04593	0.9202	0.03883	0.9202	0.03685
0.9212	0.0297	0.9212	0.02501	0.9212	0.02207	0.9212	0.04603	0.9212	0.03899	0.9212	0.03689
0.9222	0.02966	0.9222	0.02494	0.9222	0.02212	0.9222	0.04596	0.9222	0.03877	0.9222	0.03682
0.9232	0.02971	0.9232	0.02493	0.9232	0.02205	0.9232	0.04595	0.9232	0.03892	0.9232	0.03697
0.9242	0.02961	0.9242	0.02493	0.9242	0.02189	0.9242	0.04611	0.9242	0.03906	0.9242	0.03695
0.9252	0.02964	0.9252	0.02487	0.9252	0.02202	0.9252	0.04609	0.9252	0.03894	0.9252	0.03679
0.9262	0.02975	0.9262	0.02486	0.9262	0.022	0.9262	0.04612	0.9262	0.03901	0.9262	0.03686
0.9272	0.02965	0.9272	0.02484	0.9272	0.02208	0.9272	0.04626	0.9272	0.03877	0.9272	0.03681
0.9282	0.02974	0.9282	0.02485	0.9282	0.02209	0.9282	0.0464	0.9282	0.03913	0.9282	0.03684
0.9292	0.0297	0.9292	0.02483	0.9292	0.02212	0.9292	0.04637	0.9292	0.03914	0.9292	0.03695
0.9302	0.02969	0.9302	0.02478	0.9302	0.02219	0.9302	0.04633	0.9302	0.0392	0.9302	0.0368
0.9312	0.02967	0.9312	0.02476	0.9312	0.02235	0.9312	0.04645	0.9312	0.03924	0.9312	0.03701
0.9322	0.02984	0.9322	0.02476	0.9322	0.02242	0.9322	0.0465	0.9322	0.03932	0.9322	0.03708
0.9332	0.02977	0.9332	0.02473	0.9332	0.02224	0.9332	0.04648	0.9332	0.03936	0.9332	0.03698
0.9342	0.0297	0.9342	0.02471	0.9342	0.02226	0.9342	0.04648	0.9342	0.03939	0.9342	0.03709
0.9352	0.02969	0.9352	0.02468	0.9352	0.02239	0.9352	0.04634	0.9352	0.03928	0.9352	0.03697
0.9362	0.02955	0.9362	0.02466	0.9362	0.02239	0.9362	0.04637	0.9362	0.0394	0.9362	0.03697
0.9372	0.02974	0.9372	0.02466	0.9372	0.02246	0.9372	0.04655	0.9372	0.03944	0.9372	0.03706
0.9382	0.02977	0.9382	0.02463	0.9382	0.02241	0.9382	0.04649	0.9382	0.03939	0.9382	0.03718
0.9392	0.02965	0.9392	0.02461	0.9392	0.02241	0.9392	0.04646	0.9392	0.0395	0.9392	0.03704
0.9402	0.02956	0.9402	0.02462	0.9402	0.02216	0.9402	0.04652	0.9402	0.03947	0.9402	0.03719
0.9412	0.02955	0.9412	0.02459	0.9412	0.02228	0.9412	0.04664	0.9412	0.03943	0.9412	0.03713
0.9422	0.02959	0.9422	0.02456	0.9422	0.02215	0.9422	0.0465	0.9422	0.03947	0.9422	0.03705
0.9432	0.02958	0.9432	0.02454	0.9432	0.02246	0.9432	0.04667	0.9432	0.0396	0.9432	0.03723
0.9442	0.02948	0.9442	0.02454	0.9442	0.02246	0.9442	0.04667	0.9442	0.03967	0.9442	0.03735
0.9452	0.02949	0.9452	0.02454	0.9452	0.02245	0.9452	0.04692	0.9452	0.03948	0.9452	0.03716
0.9462	0.02948	0.9462	0.02451	0.9462	0.02259	0.9462	0.04682	0.9462	0.0394	0.9462	0.03723
0.9472	0.02942	0.9472	0.0245	0.9472	0.02242	0.9472	0.04684	0.9472	0.03954	0.9472	0.03743
0.9482	0.02946	0.9482	0.02452	0.9482	0.02241	0.9482	0.04685	0.9482	0.03949	0.9482	0.03718
0.9492	0.02948	0.9492	0.0245	0.9492	0.02233	0.9492	0.04687	0.9492	0.03962	0.9492	0.03719
0.9502	0.02951	0.9502	0.0245	0.9502	0.02244	0.9502	0.04685	0.9502	0.03969	0.9502	0.03728
0.9512	0.02947	0.9512	0.02449	0.9512	0.02248	0.9512	0.04675	0.9512	0.03984	0.9512	0.03737
0.9522	0.02929	0.9522	0.02449	0.9522	0.02257	0.9522	0.04684	0.9522	0.03976	0.9522	0.03742
0.9532	0.0294	0.9532	0.02451	0.9532	0.0225	0.9532	0.04704	0.9532	0.03972	0.9532	0.03733
0.9542	0.02944	0.9542	0.02449	0.9542	0.02259	0.9542	0.0471	0.9542	0.03974	0.9542	0.03727
0.9552	0.02919	0.9552	0.02446	0.9552	0.0226	0.9552	0.04711	0.9552	0.03972	0.9552	0.03718
0.9562	0.02934	0.9562	0.02446	0.9562	0.02265	0.9562	0.04717	0.9562	0.03972	0.9562	0.03723
0.9572	0.0294	0.9572	0.02444	0.9572	0.02272	0.9572	0.04726	0.9572	0.03966	0.9572	0.03713
0.9582	0.02935	0.9582	0.02444	0.9582	0.02257	0.9582	0.04721	0.9582	0.03973	0.9582	0.03714
0.9592	0.02931	0.9592	0.02444	0.9592	0.02251	0.9592	0.04726	0.9592	0.03967	0.9592	0.03746
0.9602	0.02929	0.9602	0.02442	0.9602	0.02264	0.9602	0.04721	0.9602	0.03979	0.9602	0.03744
0.9612	0.0294	0.9612	0.02442	0.9612	0.02289	0.9612	0.04719	0.9612	0.03987	0.9612	0.0374
0.9622	0.02925	0.9622	0.02439	0.9622	0.02273	0.9622	0.04725	0.9622	0.03988	0.9622	0.03737
0.9632	0.02918	0.9632	0.02438	0.9632	0.02277	0.9632	0.04743	0.9632	0.04007	0.9632	0.03736
0.9642	0.02918	0.9642	0.02438	0.9642	0.02285	0.9642	0.04758	0.9642	0.03987	0.9642	0.03756
0.9652	0.02919	0.9652	0.02437	0.9652	0.02301	0.9652	0.04755	0.9652	0.03999	0.9652	0.03746
0.9662	0.02937	0.9662	0.02438	0.9662	0.02309	0.9662	0.0475	0.9662	0.04	0.9662	0.03743
0.9672	0.02936	0.9672	0.02437	0.9672	0.02303	0.9672	0.04744	0.9672	0.04006	0.9672	0.0375
0.9682	0.02932	0.9682	0.02435	0.9682	0.02301	0.9682	0.04764	0.9682	0.04001	0.9682	0.03745
0.9692	0.02934	0.9692	0.02436	0.9692	0.02311	0.9692	0.04764	0.9692	0.04009	0.9692	0.03754
0.9702	0.02936	0.9702	0.02432	0.9702	0.02304	0.9702	0.04762	0.9702	0.04013	0.9702	0.03749
0.9712	0.02934	0.9712	0.02432	0.9712	0.02294	0.9712	0.04755	0.9712	0.03993	0.9712	0.03756
0.9722	0.02925	0.9722	0.02432	0.9722	0.02287	0.9722	0.04762	0.9722	0.04013	0.9722	0.03758
0.9732	0.02915	0.9732	0.02432	0.9732	0.02296	0.9732	0.04757	0.9732	0.04013	0.9732	0.0376
0.9742	0.0292	0.9742	0.02434	0.9742	0.02283	0.9742	0.04771	0.9742	0.0402	0.9742	0.03741
0.9752	0.02897	0.9752	0.02432	0.9752	0.02285	0.9752	0.04766	0.9752	0.04012	0.9752	0.03746
0.9762	0.0289	0.9762	0.02432	0.9762	0.02296	0.9762	0.04776	0.9762	0.04024	0.9762	0.03757
0.9772	0.029	0.9772	0.02433	0.9772	0.02283	0.9772	0.04786	0.9772	0.04019	0.9772	0.03774
0.9782	0.029	0.9782	0.02431	0.9782	0.02287	0.9782	0.04769	0.9782	0.04032	0.9782	0.03774
0.9792	0.02927	0.9792	0.02432	0.9792	0.02288	0.9792	0.04771	0.9792	0.04045	0.9792	0.03766
0.9802	0.02918	0.9802	0.0243	0.9802	0.02301	0.9802	0.04784	0.9802	0.04039	0.9802	0.03763
0.9812	0.02915	0.9812	0.02428	0.9812	0.02306	0.9812	0.04784	0.9812	0.04041	0.9812	0.03771
0.9822	0.02912	0.9822	0.0243	0.9822	0.02296	0.9822	0.04798	0.9822	0.04041	0.9822	0.03785
0.9832	0.02915	0.9832	0.02429	0.9832	0.02307	0.9832	0.04805	0.9832	0.04049	0.9832	0.0378
0.9842	0.02908	0.9842	0.02429	0.9842	0.02301	0.9842	0.04809	0.9842	0.04046	0.9842	0.03789
0.9852	0.02906	0.9852	0.0243	0.9852	0.02301	0.9852	0.04806	0.9852	0.04045	0.9852	0.038
0.9862	0.02904	0.9862	0.02427	0.9862	0.0229	0.9862	0.04808	0.9862	0.04046	0.9862	0.03789
0.9872	0.02908	0.9872	0.02428	0.9872	0.02301	0.9872	0.04825	0.9872	0.04043	0.9872	0.03772
0.9882	0.02911	0.9882	0.02432	0.9882	0.02303	0.9882	0.0483	0.9882	0.04062	0.9882	0.03778
0.9892	0.02901	0.9892	0.02431	0.9892	0.02301	0.9892	0.04821	0.9892	0.04046	0.9892	0.03786
0.9902	0.02889	0.9902	0.02435	0.9902	0.02301	0.9902	0.04812	0.9902	0.04064	0.9902	0.03791
0.9912	0.02901	0.9912	0.02433	0.9912	0.02312	0.9912	0.04832	0.9912	0.04068	0.9912	0.03775
0.9922	0.02886	0.9922	0.02431	0.9922	0.02325	0.9922	0.0484	0.9922	0.04068	0.9922	0.03767
0.9932	0.02884	0.9932	0.02433	0.9932	0.02328	0.9932	0.04842	0.9932	0.04068	0.9932	0.03796
0.9942	0.02906	0.9942	0.02431	0.9942	0.02315	0.9942	0.0484	0.9942	0.04065	0.9942	0.03791
0.9952	0.02893	0.9952	0.02429	0.9952	0.02323	0.9952	0.0483	0.9952	0.04073	0.9952	0.03795
0.9962	0.02884	0.9962	0.0243	0.9962	0.0232	0.9962	0.04819	0.9962	0.0409	0.9962	0.03798
0.9972	0.02889	0.9972	0.02425	0.9972	0.02317	0.9972	0.04831	0.9972	0.04093	0.9972	0.03811
0.9982	0.02901	0.9982	0.02429	0.9982	0.02301	0.9982	0.04845	0.9982	0.041	0.9982	0.03796
0.9992	0.02892	0.9992	0.02429	0.9992	0.02313	0.9992	0.0485	0.9992	0.04087	0.9992	0.03797
1.0002	0.02889	1.0002	0.02429	1.0002	0.02315	1.0002	0.04866	1.0002	0.04078	1.0002	0.03798
1.0012	0.02907	1.0012	0.02428	1.0012	0.02306	1.0012	0.04862	1.0012	0.04109	1.0012	0.03816
1.0022	0.02904	1.0022	0.02428	1.0022	0.02316	1.0022	0.04859	1.0022	0.04115	1.0022	0.03806
1.0032	0.02902	1.0032	0.0243	1.0032	0.02314	1.0032	0.04849	1.0032	0.04129	1.0032	0.038
1.0042	0.02918	1.0042	0.02431	1.0042	0.02317	1.0042	0.04855	1.0042	0.04108	1.0042	0.03829
1.0052	0.02907	1.0052	0.02427	1.0052	0.02333	1.0052	0.04873	1.0052	0.04106	1.0052	0.03833
1.0062	0.02897	1.0062	0.02428	1.0062	0.02331	1.0062	0.04883	1.0062	0.04108	1.0062	0.03828
1.0072	0.02894	1.0072	0.02429	1.0072	0.02331	1.0072	0.04873	1.0072	0.04101	1.0072	0.03817
1.0082	0.02862	1.0082	0.0243	1.0082	0.02317	1.0082	0.04876	1.0082	0.041	1.0082	0.03797
1.0092	0.02897	1.0092	0.02432	1.0092	0.02327	1.0092	0.04895	1.0092	0.04119	1.0092	0.0382
1.0102	0.029	1.0102	0.02431	1.0102	0.02294	1.0102	0.04893	1.0102	0.04112	1.0102	0.03826
1.0112	0.029	1.0112	0.02431	1.0112	0.02306	1.0112	0.04891	1.0112	0.04116	1.0112	0.03832
1.0122	0.02891	1.0122	0.02429	1.0122	0.02319	1.0122	0.04882	1.0122	0.04138	1.0122	0.03837
1.0132	0.02904	1.0132	0.0243	1.0132	0.02329	1.0132	0.04862	1.0132	0.04127	1.0132	0.03839
1.0142	0.02907	1.0142	0.02431	1.0142	0.02332	1.0142	0.04898	1.0142	0.04127	1.0142	0.03837
1.0152	0.02898	1.0152	0.02432	1.0152	0.02339	1.0152	0.04912	1.0152	0.04131	1.0152	0.03833
1.0162	0.02882	1.0162	0.02433	1.0162	0.02324	1.0162	0.04913	1.0162	0.04122	1.0162	0.0384
1.0172	0.02895	1.0172	0.02436	1.0172	0.0232	1.0172	0.04895	1.0172	0.04135	1.0172	0.03842
1.0182	0.029	1.0182	0.02434	1.0182	0.02327	1.0182	0.04907	1.0182	0.04141	1.0182	0.03832
1.0192	0.02871	1.0192	0.02434	1.0192	0.02331	1.0192	0.04907	1.0192	0.04152	1.0192	0.03836
1.0202	0.02888	1.0202	0.02436	1.0202	0.02334	1.0202	0.04898	1.0202	0.04156	1.0202	0.03833
1.0212	0.029	1.0212	0.02434	1.0212	0.02331	1.0212	0.04914	1.0212	0.04157	1.0212	0.03844
1.0222	0.02893	1.0222	0.02433	1.0222	0.0232	1.0222	0.04931	1.0222	0.04153	1.0222	0.03855
1.0232	0.02876	1.0232	0.02432	1.0232	0.02326	1.0232	0.04926	1.0232	0.04163	1.0232	0.03861
1.0242	0.02878	1.0242	0.02431	1.0242	0.02323	1.0242	0.04925	1.0242	0.04149	1.0242	0.03843
1.0252	0.02898	1.0252	0.02433	1.0252	0.02327	1.0252	0.04943	1.0252	0.0416	1.0252	0.03852
1.0262	0.02889	1.0262	0.02433	1.0262	0.02313	1.0262	0.04935	1.0262	0.04168	1.0262	0.03863
1.0272	0.02879	1.0272	0.02434	1.0272	0.02326	1.0272	0.04931	1.0272	0.04164	1.0272	0.03862
1.0282	0.02889	1.0282	0.02435	1.0282	0.02314	1.0282	0.04931	1.0282	0.04156	1.0282	0.03841
1.0292	0.02893	1.0292	0.02435	1.0292	0.02324	1.0292	0.0493	1.0292	0.04164	1.0292	0.03849
1.0302	0.02892	1.0302	0.02435	1.0302	0.02309	1.0302	0.04942	1.0302	0.0418	1.0302	0.03865
1.0312	0.02893	1.0312	0.02435	1.0312	0.02315	1.0312	0.04952	1.0312	0.0417	1.0312	0.03866
1.0322	0.02885	1.0322	0.02436	1.0322	0.02329	1.0322	0.0494	1.0322	0.04167	1.0322	0.03862
1.0332	0.0288	1.0332	0.02438	1.0332	0.02338	1.0332	0.04962	1.0332	0.04181	1.0332	0.03862
1.0342	0.02867	1.0342	0.02437	1.0342	0.02344	1.0342	0.04964	1.0342	0.04173	1.0342	0.03863
1.0352	0.02885	1.0352	0.02438	1.0352	0.02342	1.0352	0.04957	1.0352	0.0418	1.0352	0.03871
1.0362	0.02899	1.0362	0.02436	1.0362	0.02349	1.0362	0.04962	1.0362	0.04192	1.0362	0.03873
1.0372	0.02903	1.0372	0.02432	1.0372	0.02319	1.0372	0.04951	1.0372	0.0418	1.0372	0.03871
1.0382	0.02908	1.0382	0.0243	1.0382	0.02316	1.0382	0.04953	1.0382	0.04184	1.0382	0.0386
1.0392	0.02888	1.0392	0.02429	1.0392	0.02341	1.0392	0.04962	1.0392	0.04192	1.0392	0.03878
1.0402	0.02889	1.0402	0.02433	1.0402	0.02336	1.0402	0.04966	1.0402	0.04206	1.0402	0.03871
1.0412	0.02878	1.0412	0.02434	1.0412	0.02335	1.0412	0.04974	1.0412	0.04201	1.0412	0.03862
1.0422	0.02879	1.0422	0.02432	1.0422	0.02328	1.0422	0.04976	1.0422	0.04208	1.0422	0.03864
1.0432	0.02889	1.0432	0.02432	1.0432	0.02316	1.0432	0.04983	1.0432	0.04209	1.0432	0.03865
1.0442	0.02893	1.0442	0.02433	1.0442	0.02338	1.0442	0.04979	1.0442	0.04211	1.0442	0.03882
1.0452	0.02896	1.0452	0.02431	1.0452	0.02325	1.0452	0.04959	1.0452	0.04204	1.0452	0.03885
1.0462	0.029	1.0462	0.02433	1.0462	0.02342	1.0462	0.04968	1.0462	0.04195	1.0462	0.03884
1.0472	0.029	1.0472	0.02433	1.0472	0.0234	1.0472	0.04978	1.0472	0.042	1.0472	0.0388
1.0482	0.02875	1.0482	0.02437	1.0482	0.02333	1.0482	0.04981	1.0482	0.04205	1.0482	0.03868
1.0492	0.02882	1.0492	0.0244	1.0492	0.02339	1.0492	0.04996	1.0492	0.04215	1.0492	0.03862
1.0502	0.02878	1.0502	0.02438	1.0502	0.02336	1.0502	0.04983	1.0502	0.04187	1.0502	0.03865
1.0512	0.02889	1.0512	0.0244	1.0512	0.02338	1.0512	0.04997	1.0512	0.04208	1.0512	0.03859
1.0522	0.02892	1.0522	0.02441	1.0522	0.02338	1.0522	0.04999	1.0522	0.04219	1.0522	0.03874
1.0532	0.02888	1.0532	0.02441	1.0532	0.02336	1.0532	0.04986	1.0532	0.04223	1.0532	0.03869
1.0542	0.02889	1.0542	0.02443	1.0542	0.02336	1.0542	0.05001	1.0542	0.04215	1.0542	0.03868
1.0552	0.0289	1.0552	0.0244	1.0552	0.02346	1.0552	0.05008	1.0552	0.04223	1.0552	0.03874
1.0562	0.0289	1.0562	0.02441	1.0562	0.02329	1.0562	0.05003	1.0562	0.04219	1.0562	0.03877
1.0572	0.02872	1.0572	0.02444	1.0572	0.02346	1.0572	0.05	1.0572	0.04225	1.0572	0.03869
1.0582	0.02878	1.0582	0.02443	1.0582	0.02309	1.0582	0.05007	1.0582	0.04229	1.0582	0.03854
1.0592	0.02899	1.0592	0.02446	1.0592	0.02345	1.0592	0.05015	1.0592	0.04249	1.0592	0.03872
1.0602	0.02889	1.0602	0.02446	1.0602	0.02366	1.0602	0.05022	1.0602	0.04242	1.0602	0.03877
1.0612	0.02872	1.0612	0.02446	1.0612	0.02356	1.0612	0.05012	1.0612	0.0423	1.0612	0.03873
1.0622	0.02858	1.0622	0.02446	1.0622	0.02356	1.0622	0.05022	1.0622	0.0424	1.0622	0.03873
1.0632	0.02882	1.0632	0.02444	1.0632	0.02352	1.0632	0.05039	1.0632	0.04232	1.0632	0.03867
1.0642	0.029	1.0642	0.02444	1.0642	0.02333	1.0642	0.0504	1.0642	0.04237	1.0642	0.03876
1.0652	0.02888	1.0652	0.02449	1.0652	0.0234	1.0652	0.05048	1.0652	0.0424	1.0652	0.03884
1.0662	0.02893	1.0662	0.02448	1.0662	0.02338	1.0662	0.05041	1.0662	0.0424	1.0662	0.03897
1.0672	0.02904	1.0672	0.02449	1.0672	0.02352	1.0672	0.05048	1.0672	0.04244	1.0672	0.03903
1.0682	0.02887	1.0682	0.02452	1.0682	0.02367	1.0682	0.05056	1.0682	0.04255	1.0682	0.03895
1.0692	0.02887	1.0692	0.02451	1.0692	0.02356	1.0692	0.05033	1.0692	0.04255	1.0692	0.03893
1.0702	0.02874	1.0702	0.02453	1.0702	0.02353	1.0702	0.05041	1.0702	0.04251	1.0702	0.03904
1.0712	0.02889	1.0712	0.02453	1.0712	0.02349	1.0712	0.0505	1.0712	0.04253	1.0712	0.03894
1.0722	0.02878	1.0722	0.0245	1.0722	0.02363	1.0722	0.05052	1.0722	0.04269	1.0722	0.03896
1.0732	0.02893	1.0732	0.02454	1.0732	0.02352	1.0732	0.05048	1.0732	0.04263	1.0732	0.03895
1.0742	0.0289	1.0742	0.02452	1.0742	0.02336	1.0742	0.05042	1.0742	0.04262	1.0742	0.0388
1.0752	0.02891	1.0752	0.02455	1.0752	0.02352	1.0752	0.05049	1.0752	0.0427	1.0752	0.03895
1.0762	0.02896	1.0762	0.02458	1.0762	0.02347	1.0762	0.05048	1.0762	0.04285	1.0762	0.03888
1.0772	0.02888	1.0772	0.02458	1.0772	0.02353	1.0772	0.05064	1.0772	0.04274	1.0772	0.03915
1.0782	0.0289	1.0782	0.02458	1.0782	0.02358	1.0782	0.05061	1.0782	0.04273	1.0782	0.03913
1.0792	0.02893	1.0792	0.02456	1.0792	0.02354	1.0792	0.05052	1.0792	0.04273	1.0792	0.0391
1.0802	0.02893	1.0802	0.02454	1.0802	0.02334	1.0802	0.05074	1.0802	0.04277	1.0802	0.0391
1.0812	0.02894	1.0812	0.02456	1.0812	0.02323	1.0812	0.05071	1.0812	0.04288	1.0812	0.03928
1.0822	0.02887	1.0822	0.02455	1.0822	0.02344	1.0822	0.05078	1.0822	0.04286	1.0822	0.03933
1.0832	0.02889	1.0832	0.02457	1.0832	0.02347	1.0832	0.05089	1.0832	0.04271	1.0832	0.03921
1.0842	0.02899	1.0842	0.0246	1.0842	0.02354	1.0842	0.05082	1.0842	0.04296	1.0842	0.03935
1.0852	0.02889	1.0852	0.02461	1.0852	0.0233	1.0852	0.05071	1.0852	0.04285	1.0852	0.03934
1.0862	0.02889	1.0862	0.02461	1.0862	0.02337	1.0862	0.05085	1.0862	0.04286	1.0862	0.0393
1.0872	0.02905	1.0872	0.02463	1.0872	0.02339	1.0872	0.05088	1.0872	0.04293	1.0872	0.03931
1.0882	0.02893	1.0882	0.02468	1.0882	0.02326	1.0882	0.05086	1.0882	0.04307	1.0882	0.03911
1.0892	0.02889	1.0892	0.0247	1.0892	0.02337	1.0892	0.05073	1.0892	0.04307	1.0892	0.03926
1.0902	0.02889	1.0902	0.02471	1.0902	0.02325	1.0902	0.05082	1.0902	0.04284	1.0902	0.03928
1.0912	0.029	1.0912	0.02473	1.0912	0.0234	1.0912	0.05093	1.0912	0.04286	1.0912	0.03929
1.0922	0.02893	1.0922	0.02475	1.0922	0.02347	1.0922	0.05098	1.0922	0.04296	1.0922	0.03942
1.0932	0.02899	1.0932	0.02475	1.0932	0.02328	1.0932	0.05075	1.0932	0.04293	1.0932	0.0391
1.0942	0.02884	1.0942	0.02476	1.0942	0.0234	1.0942	0.05111	1.0942	0.04303	1.0942	0.03921
1.0952	0.02873	1.0952	0.02476	1.0952	0.02341	1.0952	0.05101	1.0952	0.04306	1.0952	0.03936
1.0962	0.02887	1.0962	0.02477	1.0962	0.02337	1.0962	0.05096	1.0962	0.04318	1.0962	0.03946
1.0972	0.02872	1.0972	0.02476	1.0972	0.02347	1.0972	0.0511	1.0972	0.04311	1.0972	0.03966
1.0982	0.02882	1.0982	0.02476	1.0982	0.02343	1.0982	0.0511	1.0982	0.043	1.0982	0.03944
1.0992	0.02889	1.0992	0.02478	1.0992	0.02338	1.0992	0.05114	1.0992	0.04309	1.0992	0.03943
1.1002	0.02897	1.1002	0.02481	1.1002	0.02325	1.1002	0.05119	1.1002	0.0432	1.1002	0.03947
1.1012	0.02904	1.1012	0.0248	1.1012	0.02341	1.1012	0.05127	1.1012	0.04335	1.1012	0.03948
1.1022	0.02904	1.1022	0.02482	1.1022	0.02333	1.1022	0.05131	1.1022	0.04328	1.1022	0.03962
1.1032	0.02911	1.1032	0.02483	1.1032	0.02329	1.1032	0.05114	1.1032	0.04336	1.1032	0.03948
1.1042	0.02909	1.1042	0.02482	1.1042	0.02334	1.1042	0.05116	1.1042	0.04342	1.1042	0.03947
1.1052	0.02896	1.1052	0.02482	1.1052	0.02347	1.1052	0.05128	1.1052	0.04332	1.1052	0.03962
1.1062	0.02887	1.1062	0.02482	1.1062	0.02342	1.1062	0.05135	1.1062	0.04346	1.1062	0.03968
1.1072	0.02896	1.1072	0.02484	1.1072	0.02336	1.1072	0.05141	1.1072	0.04345	1.1072	0.03972
1.1082	0.02913	1.1082	0.02485	1.1082	0.02337	1.1082	0.05152	1.1082	0.04328	1.1082	0.03965
1.1092	0.02907	1.1092	0.02485	1.1092	0.02324	1.1092	0.05161	1.1092	0.04327	1.1092	0.03974
1.1102	0.02893	1.1102	0.02488	1.1102	0.02344	1.1102	0.05156	1.1102	0.04355	1.1102	0.03975
1.1112	0.02904	1.1112	0.02488	1.1112	0.02324	1.1112	0.0516	1.1112	0.04346	1.1112	0.03969
1.1122	0.02889	1.1122	0.02489	1.1122	0.02327	1.1122	0.05169	1.1122	0.04336	1.1122	0.03954
1.1132	0.02893	1.1132	0.0249	1.1132	0.0233	1.1132	0.05151	1.1132	0.04344	1.1132	0.03962
1.1142	0.02907	1.1142	0.02488	1.1142	0.02309	1.1142	0.05144	1.1142	0.04349	1.1142	0.03968
1.1152	0.0291	1.1152	0.02492	1.1152	0.0232	1.1152	0.05154	1.1152	0.04358	1.1152	0.0397
1.1162	0.02911	1.1162	0.02496	1.1162	0.02318	1.1162	0.05156	1.1162	0.04361	1.1162	0.03969
1.1172	0.02911	1.1172	0.02497	1.1172	0.02325	1.1172	0.05174	1.1172	0.04367	1.1172	0.03983
1.1182	0.02907	1.1182	0.02499	1.1182	0.02327	1.1182	0.05187	1.1182	0.04367	1.1182	0.03981
1.1192	0.029	1.1192	0.025	1.1192	0.02331	1.1192	0.05189	1.1192	0.04366	1.1192	0.03985
1.1202	0.02896	1.1202	0.02498	1.1202	0.02336	1.1202	0.05165	1.1202	0.04358	1.1202	0.03985
1.1212	0.02901	1.1212	0.025	1.1212	0.02342	1.1212	0.05173	1.1212	0.04366	1.1212	0.04002
1.1222	0.02902	1.1222	0.02497	1.1222	0.02349	1.1222	0.05179	1.1222	0.04369	1.1222	0.03995
1.1232	0.02916	1.1232	0.02501	1.1232	0.02338	1.1232	0.05188	1.1232	0.04382	1.1232	0.04
1.1242	0.02907	1.1242	0.02504	1.1242	0.02336	1.1242	0.05183	1.1242	0.04385	1.1242	0.03983
1.1252	0.02902	1.1252	0.02499	1.1252	0.02314	1.1252	0.05174	1.1252	0.04377	1.1252	0.03959
1.1262	0.02915	1.1262	0.02499	1.1262	0.02333	1.1262	0.05193	1.1262	0.04381	1.1262	0.03975
1.1272	0.02907	1.1272	0.02499	1.1272	0.02315	1.1272	0.05186	1.1272	0.04372	1.1272	0.03993
1.1282	0.029	1.1282	0.02498	1.1282	0.02338	1.1282	0.05165	1.1282	0.04388	1.1282	0.03995
1.1292	0.029	1.1292	0.02501	1.1292	0.02339	1.1292	0.05176	1.1292	0.04377	1.1292	0.04002
1.1302	0.02904	1.1302	0.02496	1.1302	0.0232	1.1302	0.05182	1.1302	0.04379	1.1302	0.03982
1.1312	0.02918	1.1312	0.02497	1.1312	0.02324	1.1312	0.05202	1.1312	0.04389	1.1312	0.03987
1.1322	0.02919	1.1322	0.025	1.1322	0.02308	1.1322	0.05202	1.1322	0.04395	1.1322	0.03978
1.1332	0.02925	1.1332	0.02508	1.1332	0.02334	1.1332	0.05217	1.1332	0.04409	1.1332	0.0398
1.1342	0.02937	1.1342	0.02506	1.1342	0.02331	1.1342	0.05228	1.1342	0.04403	1.1342	0.03991
1.1352	0.0294	1.1352	0.02506	1.1352	0.02331	1.1352	0.05225	1.1352	0.04389	1.1352	0.04001
1.1362	0.02929	1.1362	0.02508	1.1362	0.02345	1.1362	0.05206	1.1362	0.04406	1.1362	0.03991
1.1372	0.02929	1.1372	0.02509	1.1372	0.02342	1.1372	0.052	1.1372	0.04414	1.1372	0.04003
1.1382	0.02933	1.1382	0.02506	1.1382	0.02335	1.1382	0.05207	1.1382	0.04414	1.1382	0.04002
1.1392	0.02934	1.1392	0.02506	1.1392	0.02339	1.1392	0.05228	1.1392	0.04419	1.1392	0.04005
1.1402	0.02942	1.1402	0.02509	1.1402	0.02337	1.1402	0.05227	1.1402	0.0441	1.1402	0.04017
1.1412	0.02944	1.1412	0.02507	1.1412	0.02338	1.1412	0.05233	1.1412	0.04391	1.1412	0.04001
1.1422	0.02944	1.1422	0.02508	1.1422	0.02356	1.1422	0.05232	1.1422	0.04418	1.1422	0.03998
1.1432	0.02944	1.1432	0.0251	1.1432	0.02349	1.1432	0.05232	1.1432	0.04424	1.1432	0.04011
1.1442	0.0294	1.1442	0.02509	1.1442	0.02344	1.1442	0.05232	1.1442	0.04421	1.1442	0.03998
1.1452	0.02926	1.1452	0.0251	1.1452	0.02326	1.1452	0.05236	1.1452	0.04416	1.1452	0.03996
1.1462	0.02919	1.1462	0.02508	1.1462	0.02311	1.1462	0.05219	1.1462	0.0441	1.1462	0.03991
1.1472	0.02923	1.1472	0.02508	1.1472	0.02324	1.1472	0.0523	1.1472	0.04419	1.1472	0.04002
1.1482	0.02915	1.1482	0.02513	1.1482	0.0233	1.1482	0.05236	1.1482	0.04408	1.1482	0.04021
1.1492	0.02907	1.1492	0.02512	1.1492	0.02341	1.1492	0.05242	1.1492	0.0442	1.1492	0.03996
1.1502	0.02918	1.1502	0.02513	1.1502	0.02336	1.1502	0.05247	1.1502	0.04417	1.1502	0.03997
1.1512	0.02939	1.1512	0.02517	1.1512	0.02335	1.1512	0.05232	1.1512	0.04421	1.1512	0.04002
1.1522	0.02925	1.1522	0.02519	1.1522	0.02319	1.1522	0.05219	1.1522	0.04428	1.1522	0.03991
1.1532	0.02924	1.1532	0.02521	1.1532	0.02335	1.1532	0.05231	1.1532	0.04403	1.1532	0.04005
1.1542	0.02921	1.1542	0.0252	1.1542	0.02346	1.1542	0.05238	1.1542	0.04411	1.1542	0.04012
1.1552	0.02923	1.1552	0.0252	1.1552	0.02341	1.1552	0.05248	1.1552	0.04409	1.1552	0.04009
1.1562	0.02933	1.1562	0.02522	1.1562	0.02325	1.1562	0.0524	1.1562	0.04428	1.1562	0.04016
1.1572	0.02936	1.1572	0.02523	1.1572	0.02335	1.1572	0.05257	1.1572	0.04424	1.1572	0.04016
1.1582	0.02924	1.1582	0.02524	1.1582	0.02351	1.1582	0.05248	1.1582	0.04429	1.1582	0.04009
1.1592	0.02948	1.1592	0.02525	1.1592	0.02344	1.1592	0.05251	1.1592	0.04432	1.1592	0.04015
1.1602	0.02952	1.1602	0.02521	1.1602	0.02334	1.1602	0.0525	1.1602	0.04434	1.1602	0.0402
1.1612	0.0294	1.1612	0.02522	1.1612	0.02332	1.1612	0.05243	1.1612	0.04438	1.1612	0.04021
1.1622	0.02929	1.1622	0.0252	1.1622	0.02321	1.1622	0.05249	1.1622	0.04431	1.1622	0.04023
1.1632	0.02943	1.1632	0.02521	1.1632	0.02307	1.1632	0.05258	1.1632	0.04425	1.1632	0.04019
1.1642	0.02945	1.1642	0.02521	1.1642	0.02339	1.1642	0.05244	1.1642	0.04443	1.1642	0.04024
1.1652	0.02934	1.1652	0.02523	1.1652	0.02348	1.1652	0.05255	1.1652	0.0444	1.1652	0.04016
1.1662	0.02941	1.1662	0.02525	1.1662	0.02338	1.1662	0.05276	1.1662	0.04442	1.1662	0.04009
1.1672	0.02944	1.1672	0.02525	1.1672	0.02329	1.1672	0.05268	1.1672	0.04434	1.1672	0.04014
1.1682	0.02951	1.1682	0.02528	1.1682	0.02324	1.1682	0.05259	1.1682	0.0443	1.1682	0.04028
1.1692	0.0294	1.1692	0.02531	1.1692	0.02327	1.1692	0.05268	1.1692	0.04446	1.1692	0.04039
1.1702	0.02932	1.1702	0.02529	1.1702	0.02334	1.1702	0.05272	1.1702	0.04435	1.1702	0.04036
1.1712	0.02916	1.1712	0.0253	1.1712	0.02325	1.1712	0.05288	1.1712	0.04428	1.1712	0.04031
1.1722	0.02927	1.1722	0.02529	1.1722	0.02346	1.1722	0.05297	1.1722	0.04443	1.1722	0.04031
1.1732	0.02938	1.1732	0.02531	1.1732	0.02338	1.1732	0.05295	1.1732	0.04444	1.1732	0.04039
1.1742	0.02951	1.1742	0.02534	1.1742	0.02324	1.1742	0.05291	1.1742	0.04434	1.1742	0.04037
1.1752	0.02948	1.1752	0.02534	1.1752	0.02321	1.1752	0.05299	1.1752	0.04438	1.1752	0.04039
1.1762	0.02943	1.1762	0.02536	1.1762	0.0233	1.1762	0.05296	1.1762	0.04445	1.1762	0.04042
1.1772	0.02948	1.1772	0.02537	1.1772	0.02334	1.1772	0.05303	1.1772	0.04435	1.1772	0.04043
1.1782	0.02943	1.1782	0.02536	1.1782	0.02317	1.1782	0.05302	1.1782	0.04437	1.1782	0.04048
1.1792	0.02946	1.1792	0.02535	1.1792	0.02318	1.1792	0.05296	1.1792	0.04448	1.1792	0.04039
1.1802	0.02949	1.1802	0.02536	1.1802	0.02357	1.1802	0.05299	1.1802	0.0445	1.1802	0.04043
1.1812	0.02938	1.1812	0.02536	1.1812	0.02359	1.1812	0.05295	1.1812	0.04461	1.1812	0.0405
1.1822	0.02937	1.1822	0.02538	1.1822	0.02342	1.1822	0.05299	1.1822	0.04465	1.1822	0.04042
1.1832	0.02927	1.1832	0.02537	1.1832	0.02342	1.1832	0.05321	1.1832	0.04462	1.1832	0.04039
1.1842	0.02941	1.1842	0.02539	1.1842	0.02333	1.1842	0.05321	1.1842	0.04456	1.1842	0.0405
1.1852	0.02959	1.1852	0.02539	1.1852	0.02341	1.1852	0.05327	1.1852	0.04446	1.1852	0.04026
1.1862	0.02951	1.1862	0.02537	1.1862	0.02351	1.1862	0.05332	1.1862	0.04438	1.1862	0.04042
1.1872	0.02938	1.1872	0.02539	1.1872	0.02331	1.1872	0.05324	1.1872	0.04454	1.1872	0.04042
1.1882	0.02944	1.1882	0.02546	1.1882	0.02338	1.1882	0.05317	1.1882	0.04474	1.1882	0.04046
1.1892	0.02943	1.1892	0.02544	1.1892	0.02344	1.1892	0.05321	1.1892	0.04468	1.1892	0.04038
1.1902	0.02941	1.1902	0.02548	1.1902	0.02342	1.1902	0.05336	1.1902	0.04457	1.1902	0.04059
1.1912	0.02951	1.1912	0.02547	1.1912	0.02336	1.1912	0.05343	1.1912	0.04444	1.1912	0.04066
1.1922	0.02937	1.1922	0.02549	1.1922	0.02331	1.1922	0.05346	1.1922	0.04449	1.1922	0.0407
1.1932	0.02945	1.1932	0.02551	1.1932	0.02337	1.1932	0.05341	1.1932	0.04466	1.1932	0.04072
1.1942	0.02944	1.1942	0.0255	1.1942	0.02323	1.1942	0.05324	1.1942	0.04451	1.1942	0.04075
1.1952	0.02951	1.1952	0.02551	1.1952	0.02322	1.1952	0.05319	1.1952	0.04468	1.1952	0.04065
1.1962	0.02959	1.1962	0.02552	1.1962	0.02344	1.1962	0.05335	1.1962	0.04479	1.1962	0.0406
1.1972	0.02954	1.1972	0.02549	1.1972	0.0234	1.1972	0.05343	1.1972	0.04487	1.1972	0.04062
1.1982	0.02955	1.1982	0.02554	1.1982	0.02344	1.1982	0.05352	1.1982	0.04465	1.1982	0.04068
1.1992	0.02958	1.1992	0.02556	1.1992	0.02358	1.1992	0.05365	1.1992	0.04464	1.1992	0.04064
1.2002	0.02926	1.2002	0.02555	1.2002	0.02353	1.2002	0.05362	1.2002	0.04471	1.2002	0.04072
1.2012	0.0294	1.2012	0.02558	1.2012	0.02355	1.2012	0.05364	1.2012	0.04476	1.2012	0.04075
1.2022	0.02932	1.2022	0.02555	1.2022	0.02339	1.2022	0.05358	1.2022	0.04486	1.2022	0.04061
1.2032	0.02945	1.2032	0.02556	1.2032	0.02332	1.2032	0.05361	1.2032	0.04493	1.2032	0.04087
1.2042	0.02953	1.2042	0.02559	1.2042	0.02323	1.2042	0.05373	1.2042	0.04503	1.2042	0.04085
1.2052	0.02953	1.2052	0.02556	1.2052	0.02338	1.2052	0.05366	1.2052	0.04494	1.2052	0.04091
1.2062	0.02961	1.2062	0.02558	1.2062	0.02325	1.2062	0.05378	1.2062	0.04493	1.2062	0.0409
1.2072	0.02952	1.2072	0.02562	1.2072	0.0232	1.2072	0.05379	1.2072	0.04502	1.2072	0.0408
1.2082	0.02936	1.2082	0.02563	1.2082	0.02335	1.2082	0.05382	1.2082	0.04484	1.2082	0.04093
1.2092	0.02938	1.2092	0.02565	1.2092	0.02349	1.2092	0.05397	1.2092	0.04511	1.2092	0.04083
1.2102	0.0295	1.2102	0.02564	1.2102	0.02323	1.2102	0.05379	1.2102	0.04516	1.2102	0.04087
1.2112	0.02967	1.2112	0.02563	1.2112	0.02334	1.2112	0.05374	1.2112	0.04523	1.2112	0.04094
1.2122	0.02963	1.2122	0.02563	1.2122	0.02335	1.2122	0.05365	1.2122	0.0451	1.2122	0.0409
1.2132	0.02941	1.2132	0.02562	1.2132	0.02329	1.2132	0.05382	1.2132	0.04515	1.2132	0.04095
1.2142	0.02962	1.2142	0.02561	1.2142	0.02331	1.2142	0.05392	1.2142	0.04508	1.2142	0.04089
1.2152	0.02953	1.2152	0.02565	1.2152	0.02321	1.2152	0.0539	1.2152	0.04513	1.2152	0.04084
1.2162	0.02955	1.2162	0.02564	1.2162	0.02327	1.2162	0.05413	1.2162	0.04509	1.2162	0.04083
1.2172	0.02953	1.2172	0.02568	1.2172	0.02336	1.2172	0.05408	1.2172	0.04522	1.2172	0.04097
1.2182	0.02954	1.2182	0.02568	1.2182	0.02329	1.2182	0.05403	1.2182	0.04515	1.2182	0.04101
1.2192	0.02956	1.2192	0.02567	1.2192	0.02322	1.2192	0.05401	1.2192	0.04512	1.2192	0.04089
1.2202	0.0296	1.2202	0.02568	1.2202	0.02327	1.2202	0.05401	1.2202	0.04509	1.2202	0.04094
1.2212	0.02954	1.2212	0.02569	1.2212	0.02317	1.2212	0.0541	1.2212	0.04507	1.2212	0.04086
1.2222	0.02949	1.2222	0.02567	1.2222	0.02316	1.2222	0.05413	1.2222	0.04524	1.2222	0.04099
1.2232	0.02977	1.2232	0.0257	1.2232	0.02327	1.2232	0.0543	1.2232	0.04518	1.2232	0.04109
1.2242	0.02972	1.2242	0.02571	1.2242	0.02332	1.2242	0.0542	1.2242	0.0452	1.2242	0.04097
1.2252	0.0297	1.2252	0.02572	1.2252	0.02334	1.2252	0.05428	1.2252	0.04529	1.2252	0.04116
1.2262	0.02955	1.2262	0.02574	1.2262	0.02325	1.2262	0.0542	1.2262	0.04541	1.2262	0.04106
1.2272	0.02963	1.2272	0.02575	1.2272	0.02316	1.2272	0.05419	1.2272	0.04524	1.2272	0.04108
1.2282	0.0296	1.2282	0.02575	1.2282	0.02324	1.2282	0.05405	1.2282	0.04525	1.2282	0.04115
1.2292	0.02968	1.2292	0.02572	1.2292	0.02313	1.2292	0.05409	1.2292	0.04538	1.2292	0.04112
1.2302	0.02957	1.2302	0.0257	1.2302	0.02322	1.2302	0.05425	1.2302	0.04545	1.2302	0.04116
1.2312	0.02952	1.2312	0.02571	1.2312	0.02323	1.2312	0.0543	1.2312	0.04541	1.2312	0.04123
1.2322	0.02959	1.2322	0.02573	1.2322	0.02323	1.2322	0.05442	1.2322	0.04543	1.2322	0.04103
1.2332	0.02976	1.2332	0.02574	1.2332	0.02319	1.2332	0.05443	1.2332	0.04524	1.2332	0.04108
1.2342	0.02968	1.2342	0.02574	1.2342	0.02329	1.2342	0.05443	1.2342	0.04538	1.2342	0.041
1.2352	0.02957	1.2352	0.02575	1.2352	0.02334	1.2352	0.0544	1.2352	0.04548	1.2352	0.04097
1.2362	0.02958	1.2362	0.02572	1.2362	0.02331	1.2362	0.05441	1.2362	0.04557	1.2362	0.04105
1.2372	0.02961	1.2372	0.02569	1.2372	0.02341	1.2372	0.05444	1.2372	0.04547	1.2372	0.04094
1.2382	0.02965	1.2382	0.02568	1.2382	0.02331	1.2382	0.05439	1.2382	0.04533	1.2382	0.04105
1.2392	0.02947	1.2392	0.02566	1.2392	0.02316	1.2392	0.05424	1.2392	0.04546	1.2392	0.04112
1.2402	0.02956	1.2402	0.02571	1.2402	0.02328	1.2402	0.05427	1.2402	0.04543	1.2402	0.04105
1.2412	0.02981	1.2412	0.02574	1.2412	0.02348	1.2412	0.05446	1.2412	0.04553	1.2412	0.04116
1.2422	0.0297	1.2422	0.02572	1.2422	0.02351	1.2422	0.05442	1.2422	0.04551	1.2422	0.04129
1.2432	0.0296	1.2432	0.02572	1.2432	0.02334	1.2432	0.05457	1.2432	0.04551	1.2432	0.0413
1.2442	0.02944	1.2442	0.0257	1.2442	0.02327	1.2442	0.05453	1.2442	0.04546	1.2442	0.04127
1.2452	0.02952	1.2452	0.02568	1.2452	0.02332	1.2452	0.05443	1.2452	0.04556	1.2452	0.04128
1.2462	0.02957	1.2462	0.02569	1.2462	0.02333	1.2462	0.05447	1.2462	0.04564	1.2462	0.04135
1.2472	0.02965	1.2472	0.02567	1.2472	0.02323	1.2472	0.05464	1.2472	0.04568	1.2472	0.04127
1.2482	0.02971	1.2482	0.02569	1.2482	0.02318	1.2482	0.05457	1.2482	0.04567	1.2482	0.04144
1.2492	0.02982	1.2492	0.02574	1.2492	0.0233	1.2492	0.05471	1.2492	0.04564	1.2492	0.0413
1.2502	0.02988	1.2502	0.02574	1.2502	0.02333	1.2502	0.05454	1.2502	0.04552	1.2502	0.04108
1.2512	0.02992	1.2512	0.02574	1.2512	0.02334	1.2512	0.05478	1.2512	0.04539	1.2512	0.04122
1.2522	0.02993	1.2522	0.02574	1.2522	0.02324	1.2522	0.05479	1.2522	0.04546	1.2522	0.04123
1.2532	0.02986	1.2532	0.02573	1.2532	0.02312	1.2532	0.0546	1.2532	0.04557	1.2532	0.04116
1.2542	0.02986	1.2542	0.02574	1.2542	0.02323	1.2542	0.05469	1.2542	0.04561	1.2542	0.04114
1.2552	0.02993	1.2552	0.02573	1.2552	0.02336	1.2552	0.05477	1.2552	0.04558	1.2552	0.04138
1.2562	0.02981	1.2562	0.02574	1.2562	0.0234	1.2562	0.05468	1.2562	0.04557	1.2562	0.04139
1.2572	0.0298	1.2572	0.02577	1.2572	0.02327	1.2572	0.05473	1.2572	0.0456	1.2572	0.04125
1.2582	0.02978	1.2582	0.02575	1.2582	0.02329	1.2582	0.05475	1.2582	0.0456	1.2582	0.04122
1.2592	0.02984	1.2592	0.02578	1.2592	0.02322	1.2592	0.05479	1.2592	0.04565	1.2592	0.04104
1.2602	0.02985	1.2602	0.02577	1.2602	0.02342	1.2602	0.05483	1.2602	0.04557	1.2602	0.04107
1.2612	0.02999	1.2612	0.02576	1.2612	0.02335	1.2612	0.0549	1.2612	0.04567	1.2612	0.04112
1.2622	0.02999	1.2622	0.02579	1.2622	0.02335	1.2622	0.05487	1.2622	0.04572	1.2622	0.04102
1.2632	0.02987	1.2632	0.0258	1.2632	0.02349	1.2632	0.05483	1.2632	0.04575	1.2632	0.04123
1.2642	0.02983	1.2642	0.02578	1.2642	0.02345	1.2642	0.05496	1.2642	0.04577	1.2642	0.04129
1.2652	0.02978	1.2652	0.02582	1.2652	0.02352	1.2652	0.05497	1.2652	0.04564	1.2652	0.04123
1.2662	0.02983	1.2662	0.02582	1.2662	0.02331	1.2662	0.05501	1.2662	0.0456	1.2662	0.04121
1.2672	0.02994	1.2672	0.02582	1.2672	0.02345	1.2672	0.05504	1.2672	0.0456	1.2672	0.04116
1.2682	0.03003	1.2682	0.02582	1.2682	0.02341	1.2682	0.05504	1.2682	0.04562	1.2682	0.04117
1.2692	0.03004	1.2692	0.02582	1.2692	0.02338	1.2692	0.05507	1.2692	0.04572	1.2692	0.04131
1.2702	0.02986	1.2702	0.02583	1.2702	0.02324	1.2702	0.05515	1.2702	0.04582	1.2702	0.04115
1.2712	0.02982	1.2712	0.02583	1.2712	0.02335	1.2712	0.05517	1.2712	0.04592	1.2712	0.04115
1.2722	0.02965	1.2722	0.02579	1.2722	0.02326	1.2722	0.05504	1.2722	0.04593	1.2722	0.04131
1.2732	0.02988	1.2732	0.02586	1.2732	0.02316	1.2732	0.05527	1.2732	0.04575	1.2732	0.04131
1.2742	0.02995	1.2742	0.02587	1.2742	0.02337	1.2742	0.05524	1.2742	0.04583	1.2742	0.04123
1.2752	0.02998	1.2752	0.02587	1.2752	0.02342	1.2752	0.05498	1.2752	0.04557	1.2752	0.04133
1.2762	0.02997	1.2762	0.02589	1.2762	0.0234	1.2762	0.05517	1.2762	0.04579	1.2762	0.04146
1.2772	0.02999	1.2772	0.02589	1.2772	0.02339	1.2772	0.0552	1.2772	0.04576	1.2772	0.04145
1.2782	0.03	1.2782	0.02591	1.2782	0.02331	1.2782	0.05524	1.2782	0.04575	1.2782	0.04155
1.2792	0.02994	1.2792	0.0259	1.2792	0.02338	1.2792	0.05532	1.2792	0.0459	1.2792	0.04145
1.2802	0.02995	1.2802	0.02587	1.2802	0.02337	1.2802	0.05524	1.2802	0.04602	1.2802	0.04128
1.2812	0.02978	1.2812	0.02591	1.2812	0.02342	1.2812	0.05542	1.2812	0.04586	1.2812	0.04145
1.2822	0.02986	1.2822	0.02592	1.2822	0.02335	1.2822	0.05548	1.2822	0.0457	1.2822	0.04147
1.2832	0.02995	1.2832	0.02592	1.2832	0.02332	1.2832	0.0555	1.2832	0.0459	1.2832	0.04149
1.2842	0.02991	1.2842	0.02594	1.2842	0.02337	1.2842	0.05545	1.2842	0.04585	1.2842	0.04164
1.2852	0.02981	1.2852	0.02593	1.2852	0.02338	1.2852	0.05531	1.2852	0.04593	1.2852	0.0417
1.2862	0.02992	1.2862	0.02595	1.2862	0.02345	1.2862	0.05524	1.2862	0.04608	1.2862	0.04167
1.2872	0.02987	1.2872	0.02592	1.2872	0.02342	1.2872	0.05534	1.2872	0.04612	1.2872	0.04164
1.2882	0.02996	1.2882	0.02595	1.2882	0.02329	1.2882	0.05558	1.2882	0.04606	1.2882	0.04175
1.2892	0.02995	1.2892	0.026	1.2892	0.02341	1.2892	0.0556	1.2892	0.04591	1.2892	0.04162
1.2902	0.03006	1.2902	0.02602	1.2902	0.02338	1.2902	0.05559	1.2902	0.046	1.2902	0.0416
1.2912	0.02994	1.2912	0.02601	1.2912	0.02342	1.2912	0.05558	1.2912	0.04591	1.2912	0.04177
1.2922	0.02988	1.2922	0.02603	1.2922	0.02326	1.2922	0.05564	1.2922	0.04608	1.2922	0.04175
1.2932	0.03003	1.2932	0.02604	1.2932	0.02331	1.2932	0.05559	1.2932	0.04615	1.2932	0.04179
1.2942	0.0301	1.2942	0.02605	1.2942	0.02335	1.2942	0.05568	1.2942	0.04612	1.2942	0.04166
1.2952	0.02994	1.2952	0.02602	1.2952	0.02338	1.2952	0.05556	1.2952	0.04601	1.2952	0.04171
1.2962	0.03004	1.2962	0.02603	1.2962	0.02331	1.2962	0.05573	1.2962	0.04621	1.2962	0.04162
1.2972	0.03006	1.2972	0.02604	1.2972	0.02337	1.2972	0.05583	1.2972	0.04619	1.2972	0.04176
1.2982	0.02979	1.2982	0.02607	1.2982	0.02333	1.2982	0.05574	1.2982	0.04615	1.2982	0.04175
1.2992	0.02994	1.2992	0.02608	1.2992	0.02338	1.2992	0.05578	1.2992	0.04624	1.2992	0.04166
1.3002	0.02994	1.3002	0.02611	1.3002	0.02329	1.3002	0.05584	1.3002	0.04624	1.3002	0.04175
1.3012	0.02992	1.3012	0.02609	1.3012	0.02335	1.3012	0.05561	1.3012	0.04622	1.3012	0.0418
1.3022	0.02982	1.3022	0.02607	1.3022	0.02343	1.3022	0.05565	1.3022	0.04608	1.3022	0.04182
1.3032	0.02998	1.3032	0.02604	1.3032	0.02352	1.3032	0.05569	1.3032	0.04622	1.3032	0.04173
1.3042	0.03012	1.3042	0.02601	1.3042	0.02323	1.3042	0.05569	1.3042	0.04626	1.3042	0.04175
1.3052	0.03009	1.3052	0.02603	1.3052	0.02325	1.3052	0.05596	1.3052	0.0464	1.3052	0.04191
1.3062	0.02998	1.3062	0.02603	1.3062	0.02336	1.3062	0.05603	1.3062	0.04641	1.3062	0.04199
1.3072	0.02991	1.3072	0.02606	1.3072	0.02337	1.3072	0.05606	1.3072	0.04637	1.3072	0.04198
1.3082	0.02995	1.3082	0.02608	1.3082	0.02333	1.3082	0.05611	1.3082	0.04629	1.3082	0.04182
1.3092	0.02992	1.3092	0.02606	1.3092	0.02338	1.3092	0.05612	1.3092	0.04628	1.3092	0.04192
1.3102	0.02999	1.3102	0.02607	1.3102	0.02336	1.3102	0.05597	1.3102	0.04626	1.3102	0.04205
1.3112	0.02996	1.3112	0.02607	1.3112	0.0234	1.3112	0.05615	1.3112	0.04633	1.3112	0.04207
1.3122	0.03001	1.3122	0.02606	1.3122	0.02332	1.3122	0.05611	1.3122	0.04637	1.3122	0.04201
1.3132	0.03007	1.3132	0.02608	1.3132	0.02342	1.3132	0.05611	1.3132	0.0464	1.3132	0.04191
1.3142	0.02983	1.3142	0.02607	1.3142	0.02341	1.3142	0.05617	1.3142	0.04652	1.3142	0.04184
1.3152	0.02993	1.3152	0.02609	1.3152	0.02351	1.3152	0.05616	1.3152	0.04659	1.3152	0.04186
1.3162	0.02992	1.3162	0.02611	1.3162	0.02356	1.3162	0.05623	1.3162	0.0465	1.3162	0.04193
1.3172	0.0299	1.3172	0.02608	1.3172	0.02341	1.3172	0.05638	1.3172	0.04649	1.3172	0.04186
1.3182	0.02997	1.3182	0.02609	1.3182	0.02333	1.3182	0.05639	1.3182	0.04671	1.3182	0.04197
1.3192	0.03008	1.3192	0.0261	1.3192	0.02332	1.3192	0.05631	1.3192	0.04653	1.3192	0.04216
1.3202	0.03009	1.3202	0.02609	1.3202	0.02339	1.3202	0.05623	1.3202	0.04639	1.3202	0.04205
1.3212	0.03006	1.3212	0.02611	1.3212	0.02342	1.3212	0.05624	1.3212	0.04648	1.3212	0.04194
1.3222	0.02999	1.3222	0.02606	1.3222	0.02336	1.3222	0.05622	1.3222	0.04649	1.3222	0.04208
1.3232	0.03001	1.3232	0.02611	1.3232	0.02344	1.3232	0.05639	1.3232	0.04656	1.3232	0.042
1.3242	0.03	1.3242	0.02612	1.3242	0.02346	1.3242	0.05643	1.3242	0.0465	1.3242	0.04206
1.3252	0.03018	1.3252	0.02609	1.3252	0.02345	1.3252	0.05655	1.3252	0.04662	1.3252	0.04219
1.3262	0.03018	1.3262	0.02611	1.3262	0.02333	1.3262	0.05653	1.3262	0.04667	1.3262	0.04221
1.3272	0.03008	1.3272	0.02611	1.3272	0.02336	1.3272	0.05652	1.3272	0.04666	1.3272	0.04211
1.3282	0.02996	1.3282	0.02611	1.3282	0.02325	1.3282	0.05648	1.3282	0.0468	1.3282	0.04207
1.3292	0.03003	1.3292	0.02613	1.3292	0.02344	1.3292	0.05643	1.3292	0.04675	1.3292	0.04213
1.3302	0.03014	1.3302	0.0261	1.3302	0.02323	1.3302	0.05648	1.3302	0.04668	1.3302	0.04232
1.3312	0.03009	1.3312	0.02612	1.3312	0.02315	1.3312	0.05632	1.3312	0.0467	1.3312	0.04215
1.3322	0.03005	1.3322	0.02616	1.3322	0.02333	1.3322	0.05651	1.3322	0.04689	1.3322	0.04218
1.3332	0.03018	1.3332	0.02616	1.3332	0.02324	1.3332	0.0564	1.3332	0.04675	1.3332	0.04198
1.3342	0.03026	1.3342	0.02619	1.3342	0.02326	1.3342	0.05633	1.3342	0.04677	1.3342	0.04217
1.3352	0.03025	1.3352	0.02618	1.3352	0.0234	1.3352	0.05651	1.3352	0.04672	1.3352	0.04232
1.3362	0.03026	1.3362	0.02618	1.3362	0.02328	1.3362	0.05655	1.3362	0.04681	1.3362	0.04219
1.3372	0.03027	1.3372	0.02617	1.3372	0.02316	1.3372	0.05648	1.3372	0.04677	1.3372	0.04227
1.3382	0.03029	1.3382	0.02618	1.3382	0.02339	1.3382	0.0567	1.3382	0.04694	1.3382	0.04232
1.3392	0.03036	1.3392	0.02617	1.3392	0.02349	1.3392	0.05671	1.3392	0.04679	1.3392	0.04217
1.3402	0.03043	1.3402	0.02622	1.3402	0.02346	1.3402	0.05668	1.3402	0.04679	1.3402	0.04234
1.3412	0.03044	1.3412	0.02619	1.3412	0.02344	1.3412	0.05676	1.3412	0.04687	1.3412	0.04223
1.3422	0.03032	1.3422	0.02619	1.3422	0.02348	1.3422	0.05684	1.3422	0.0469	1.3422	0.04233
1.3432	0.03024	1.3432	0.02622	1.3432	0.02316	1.3432	0.05663	1.3432	0.04695	1.3432	0.04239
1.3442	0.03022	1.3442	0.02622	1.3442	0.02335	1.3442	0.05669	1.3442	0.047	1.3442	0.0424
1.3452	0.03038	1.3452	0.02625	1.3452	0.02342	1.3452	0.0568	1.3452	0.04695	1.3452	0.04233
1.3462	0.0304	1.3462	0.02623	1.3462	0.02331	1.3462	0.05686	1.3462	0.04694	1.3462	0.04235
1.3472	0.03047	1.3472	0.02619	1.3472	0.02342	1.3472	0.05662	1.3472	0.04706	1.3472	0.04255
1.3482	0.03025	1.3482	0.02619	1.3482	0.0235	1.3482	0.05644	1.3482	0.04711	1.3482	0.04237
1.3492	0.03036	1.3492	0.02619	1.3492	0.02349	1.3492	0.05679	1.3492	0.04715	1.3492	0.0422
1.3502	0.03044	1.3502	0.02621	1.3502	0.02353	1.3502	0.05707	1.3502	0.04709	1.3502	0.04235
1.3512	0.03056	1.3512	0.02623	1.3512	0.02362	1.3512	0.05696	1.3512	0.04713	1.3512	0.0425
1.3522	0.03049	1.3522	0.02622	1.3522	0.02343	1.3522	0.05699	1.3522	0.04716	1.3522	0.04252
1.3532	0.03042	1.3532	0.02621	1.3532	0.02356	1.3532	0.05706	1.3532	0.04723	1.3532	0.04245
1.3542	0.03046	1.3542	0.0262	1.3542	0.02353	1.3542	0.05712	1.3542	0.04716	1.3542	0.04248
1.3552	0.03048	1.3552	0.0262	1.3552	0.02356	1.3552	0.05707	1.3552	0.04722	1.3552	0.04255
1.3562	0.0305	1.3562	0.02622	1.3562	0.02348	1.3562	0.05701	1.3562	0.04713	1.3562	0.0425
1.3572	0.03029	1.3572	0.02623	1.3572	0.02346	1.3572	0.0571	1.3572	0.04712	1.3572	0.04244
1.3582	0.03036	1.3582	0.02624	1.3582	0.02342	1.3582	0.05715	1.3582	0.04713	1.3582	0.04238
1.3592	0.03046	1.3592	0.02626	1.3592	0.02345	1.3592	0.0571	1.3592	0.04707	1.3592	0.04242
1.3602	0.03038	1.3602	0.02626	1.3602	0.02365	1.3602	0.05717	1.3602	0.04702	1.3602	0.04244
1.3612	0.03043	1.3612	0.02627	1.3612	0.02356	1.3612	0.05712	1.3612	0.047	1.3612	0.04248
1.3622	0.03032	1.3622	0.02625	1.3622	0.02343	1.3622	0.05701	1.3622	0.04687	1.3622	0.04246
1.3632	0.03029	1.3632	0.02625	1.3632	0.02342	1.3632	0.05706	1.3632	0.047	1.3632	0.04244
1.3642	0.03044	1.3642	0.02626	1.3642	0.02338	1.3642	0.05704	1.3642	0.04713	1.3642	0.04246
1.3652	0.03031	1.3652	0.0263	1.3652	0.02345	1.3652	0.05726	1.3652	0.0471	1.3652	0.04252
1.3662	0.03027	1.3662	0.02633	1.3662	0.02335	1.3662	0.0573	1.3662	0.04701	1.3662	0.04241
1.3672	0.03038	1.3672	0.02635	1.3672	0.02342	1.3672	0.05736	1.3672	0.04692	1.3672	0.04231
1.3682	0.03039	1.3682	0.02636	1.3682	0.0236	1.3682	0.05736	1.3682	0.04695	1.3682	0.04244
1.3692	0.03039	1.3692	0.02637	1.3692	0.02356	1.3692	0.05732	1.3692	0.04708	1.3692	0.04246
1.3702	0.03024	1.3702	0.02636	1.3702	0.02347	1.3702	0.05713	1.3702	0.0471	1.3702	0.04268
1.3712	0.03025	1.3712	0.02636	1.3712	0.02355	1.3712	0.05718	1.3712	0.04724	1.3712	0.04263
1.3722	0.03038	1.3722	0.02633	1.3722	0.02353	1.3722	0.05732	1.3722	0.04719	1.3722	0.04259
1.3732	0.03024	1.3732	0.02636	1.3732	0.02343	1.3732	0.05735	1.3732	0.04714	1.3732	0.0425
1.3742	0.0302	1.3742	0.0264	1.3742	0.02355	1.3742	0.05731	1.3742	0.04704	1.3742	0.04251
1.3752	0.0304	1.3752	0.02639	1.3752	0.02338	1.3752	0.0573	1.3752	0.04722	1.3752	0.04237
1.3762	0.03047	1.3762	0.02641	1.3762	0.02336	1.3762	0.05733	1.3762	0.04729	1.3762	0.04244
1.3772	0.03033	1.3772	0.0264	1.3772	0.02353	1.3772	0.05747	1.3772	0.04727	1.3772	0.04257
1.3782	0.03032	1.3782	0.0264	1.3782	0.02359	1.3782	0.05741	1.3782	0.04722	1.3782	0.04248
1.3792	0.03028	1.3792	0.02641	1.3792	0.02348	1.3792	0.05737	1.3792	0.0471	1.3792	0.04247
1.3802	0.03037	1.3802	0.02639	1.3802	0.02354	1.3802	0.05753	1.3802	0.04707	1.3802	0.04272
1.3812	0.03032	1.3812	0.02641	1.3812	0.0237	1.3812	0.05748	1.3812	0.04715	1.3812	0.0426
1.3822	0.0304	1.3822	0.02643	1.3822	0.0236	1.3822	0.05765	1.3822	0.04705	1.3822	0.0426
1.3832	0.03043	1.3832	0.02642	1.3832	0.02356	1.3832	0.05772	1.3832	0.04707	1.3832	0.04258
1.3842	0.03047	1.3842	0.02643	1.3842	0.02334	1.3842	0.05765	1.3842	0.04732	1.3842	0.0428
1.3852	0.03044	1.3852	0.02645	1.3852	0.02361	1.3852	0.05752	1.3852	0.04737	1.3852	0.04272
1.3862	0.03033	1.3862	0.02644	1.3862	0.02352	1.3862	0.05759	1.3862	0.0474	1.3862	0.0427
1.3872	0.03036	1.3872	0.02643	1.3872	0.02349	1.3872	0.05769	1.3872	0.04733	1.3872	0.04252
1.3882	0.03041	1.3882	0.02648	1.3882	0.02349	1.3882	0.05787	1.3882	0.04729	1.3882	0.04254
1.3892	0.03037	1.3892	0.0265	1.3892	0.02338	1.3892	0.05772	1.3892	0.04737	1.3892	0.04277
1.3902	0.03033	1.3902	0.02653	1.3902	0.02364	1.3902	0.05787	1.3902	0.04722	1.3902	0.04273
1.3912	0.03048	1.3912	0.02654	1.3912	0.02364	1.3912	0.05792	1.3912	0.04726	1.3912	0.04274
1.3922	0.03051	1.3922	0.02653	1.3922	0.02363	1.3922	0.05789	1.3922	0.04718	1.3922	0.04271
1.3932	0.03051	1.3932	0.02656	1.3932	0.0235	1.3932	0.05776	1.3932	0.04732	1.3932	0.04291
1.3942	0.03022	1.3942	0.02653	1.3942	0.02345	1.3942	0.05783	1.3942	0.04732	1.3942	0.04278
1.3952	0.03037	1.3952	0.02651	1.3952	0.02345	1.3952	0.05793	1.3952	0.04737	1.3952	0.04276
1.3962	0.03047	1.3962	0.02655	1.3962	0.0235	1.3962	0.05795	1.3962	0.04758	1.3962	0.0429
1.3972	0.03051	1.3972	0.02652	1.3972	0.02369	1.3972	0.05784	1.3972	0.04754	1.3972	0.04285
1.3982	0.03058	1.3982	0.02656	1.3982	0.02375	1.3982	0.05787	1.3982	0.04755	1.3982	0.04296
1.3992	0.03058	1.3992	0.02658	1.3992	0.0236	1.3992	0.05791	1.3992	0.0475	1.3992	0.04274
1.4002	0.03058	1.4002	0.02657	1.4002	0.02349	1.4002	0.05801	1.4002	0.04747	1.4002	0.04274
1.4012	0.03056	1.4012	0.02659	1.4012	0.02374	1.4012	0.05801	1.4012	0.04768	1.4012	0.04285
1.4022	0.03057	1.4022	0.02658	1.4022	0.02357	1.4022	0.05803	1.4022	0.04762	1.4022	0.04311
1.4032	0.03064	1.4032	0.02658	1.4032	0.02353	1.4032	0.05797	1.4032	0.04757	1.4032	0.04305
1.4042	0.03056	1.4042	0.0266	1.4042	0.02363	1.4042	0.05791	1.4042	0.04763	1.4042	0.0431
1.4052	0.03026	1.4052	0.02655	1.4052	0.0236	1.4052	0.05805	1.4052	0.04771	1.4052	0.04317
1.4062	0.03046	1.4062	0.02656	1.4062	0.02364	1.4062	0.05832	1.4062	0.0476	1.4062	0.04308
1.4072	0.03044	1.4072	0.02655	1.4072	0.0236	1.4072	0.05832	1.4072	0.04771	1.4072	0.04305
1.4082	0.03054	1.4082	0.02656	1.4082	0.02353	1.4082	0.05826	1.4082	0.04762	1.4082	0.04306
1.4092	0.03059	1.4092	0.02659	1.4092	0.02353	1.4092	0.05842	1.4092	0.04766	1.4092	0.04311
1.4102	0.03071	1.4102	0.02659	1.4102	0.02354	1.4102	0.05834	1.4102	0.04755	1.4102	0.04296
1.4112	0.03058	1.4112	0.02659	1.4112	0.02352	1.4112	0.0582	1.4112	0.04771	1.4112	0.04299
1.4122	0.03062	1.4122	0.02658	1.4122	0.0234	1.4122	0.05822	1.4122	0.04773	1.4122	0.04294
1.4132	0.03066	1.4132	0.02657	1.4132	0.02343	1.4132	0.05831	1.4132	0.04764	1.4132	0.043
1.4142	0.03051	1.4142	0.0266	1.4142	0.0235	1.4142	0.05824	1.4142	0.0477	1.4142	0.043
1.4152	0.03066	1.4152	0.02663	1.4152	0.02345	1.4152	0.0583	1.4152	0.0477	1.4152	0.04292
1.4162	0.03073	1.4162	0.02661	1.4162	0.02347	1.4162	0.05843	1.4162	0.04768	1.4162	0.04314
1.4172	0.03062	1.4172	0.02664	1.4172	0.02343	1.4172	0.05835	1.4172	0.04771	1.4172	0.04328
1.4182	0.03071	1.4182	0.02664	1.4182	0.02345	1.4182	0.05819	1.4182	0.04771	1.4182	0.04329
1.4192	0.03062	1.4192	0.02663	1.4192	0.02349	1.4192	0.05836	1.4192	0.04777	1.4192	0.04327
1.4202	0.03057	1.4202	0.02663	1.4202	0.02353	1.4202	0.05832	1.4202	0.04781	1.4202	0.04319
1.4212	0.03064	1.4212	0.02662	1.4212	0.02353	1.4212	0.0585	1.4212	0.04795	1.4212	0.0433
1.4222	0.03063	1.4222	0.02661	1.4222	0.02355	1.4222	0.05857	1.4222	0.04793	1.4222	0.04326
1.4232	0.03062	1.4232	0.02664	1.4232	0.02349	1.4232	0.05846	1.4232	0.0479	1.4232	0.04314
1.4242	0.03043	1.4242	0.02664	1.4242	0.02327	1.4242	0.05845	1.4242	0.04775	1.4242	0.0431
1.4252	0.03054	1.4252	0.02667	1.4252	0.02337	1.4252	0.05838	1.4252	0.04784	1.4252	0.04318
1.4262	0.03057	1.4262	0.02667	1.4262	0.02338	1.4262	0.05855	1.4262	0.04787	1.4262	0.04312
1.4272	0.0306	1.4272	0.02666	1.4272	0.02349	1.4272	0.05868	1.4272	0.04801	1.4272	0.04317
1.4282	0.03059	1.4282	0.02669	1.4282	0.02339	1.4282	0.05835	1.4282	0.04795	1.4282	0.04328
1.4292	0.03062	1.4292	0.02666	1.4292	0.02345	1.4292	0.05837	1.4292	0.0481	1.4292	0.04331
1.4302	0.0306	1.4302	0.02665	1.4302	0.02355	1.4302	0.0587	1.4302	0.04814	1.4302	0.04333
1.4312	0.03069	1.4312	0.02666	1.4312	0.02353	1.4312	0.05873	1.4312	0.04802	1.4312	0.04328
1.4322	0.0305	1.4322	0.02667	1.4322	0.02336	1.4322	0.05874	1.4322	0.04801	1.4322	0.04317
1.4332	0.03086	1.4332	0.0267	1.4332	0.02345	1.4332	0.05876	1.4332	0.04792	1.4332	0.04316
1.4342	0.03045	1.4342	0.02667	1.4342	0.02356	1.4342	0.05869	1.4342	0.04799	1.4342	0.04327
1.4352	0.03075	1.4352	0.02665	1.4352	0.0236	1.4352	0.05872	1.4352	0.04803	1.4352	0.04332
1.4362	0.03091	1.4362	0.02663	1.4362	0.02354	1.4362	0.05879	1.4362	0.04795	1.4362	0.04329
1.4372	0.03088	1.4372	0.02661	1.4372	0.02348	1.4372	0.05895	1.4372	0.04799	1.4372	0.04324
1.4382	0.03069	1.4382	0.02664	1.4382	0.02334	1.4382	0.05887	1.4382	0.0479	1.4382	0.04337
1.4392	0.03079	1.4392	0.02663	1.4392	0.02342	1.4392	0.05888	1.4392	0.04795	1.4392	0.04336
1.4402	0.03072	1.4402	0.02667	1.4402	0.02334	1.4402	0.05883	1.4402	0.04821	1.4402	0.04343
1.4412	0.03085	1.4412	0.02669	1.4412	0.02358	1.4412	0.05887	1.4412	0.04816	1.4412	0.04333
1.4422	0.03073	1.4422	0.02668	1.4422	0.02344	1.4422	0.05891	1.4422	0.0481	1.4422	0.04348
1.4432	0.03084	1.4432	0.02671	1.4432	0.02356	1.4432	0.0589	1.4432	0.0481	1.4432	0.04351
1.4442	0.03094	1.4442	0.02671	1.4442	0.02338	1.4442	0.05894	1.4442	0.04817	1.4442	0.04341
1.4452	0.03098	1.4452	0.0267	1.4452	0.02335	1.4452	0.05879	1.4452	0.04818	1.4452	0.0433
1.4462	0.03084	1.4462	0.02672	1.4462	0.02355	1.4462	0.05896	1.4462	0.04819	1.4462	0.04336
1.4472	0.0308	1.4472	0.02671	1.4472	0.0236	1.4472	0.05912	1.4472	0.04826	1.4472	0.04351
1.4482	0.03071	1.4482	0.02674	1.4482	0.0236	1.4482	0.059	1.4482	0.04825	1.4482	0.04334
1.4492	0.03079	1.4492	0.02676	1.4492	0.0235	1.4492	0.05897	1.4492	0.04823	1.4492	0.04327
1.4502	0.0308	1.4502	0.02674	1.4502	0.02342	1.4502	0.05904	1.4502	0.04821	1.4502	0.04337
1.4512	0.03087	1.4512	0.02674	1.4512	0.02347	1.4512	0.05896	1.4512	0.04833	1.4512	0.04344
1.4522	0.03073	1.4522	0.02672	1.4522	0.02356	1.4522	0.05897	1.4522	0.04838	1.4522	0.04335
1.4532	0.03087	1.4532	0.02671	1.4532	0.02361	1.4532	0.05896	1.4532	0.04839	1.4532	0.04345
1.4542	0.03095	1.4542	0.02672	1.4542	0.02353	1.4542	0.0589	1.4542	0.04845	1.4542	0.04344
1.4552	0.03091	1.4552	0.0267	1.4552	0.02365	1.4552	0.05908	1.4552	0.04838	1.4552	0.04336
1.4562	0.03098	1.4562	0.02672	1.4562	0.02361	1.4562	0.05916	1.4562	0.04837	1.4562	0.04336
1.4572	0.03097	1.4572	0.02675	1.4572	0.02364	1.4572	0.05912	1.4572	0.04836	1.4572	0.04333
1.4582	0.03091	1.4582	0.02675	1.4582	0.02364	1.4582	0.05908	1.4582	0.04821	1.4582	0.04333
1.4592	0.0309	1.4592	0.02675	1.4592	0.02344	1.4592	0.0589	1.4592	0.04825	1.4592	0.04329
1.4602	0.03073	1.4602	0.02677	1.4602	0.02369	1.4602	0.05892	1.4602	0.04835	1.4602	0.04345
1.4612	0.03086	1.4612	0.02674	1.4612	0.02378	1.4612	0.05903	1.4612	0.04843	1.4612	0.04344
1.4622	0.03091	1.4622	0.02674	1.4622	0.0237	1.4622	0.05896	1.4622	0.04843	1.4622	0.04337
1.4632	0.03091	1.4632	0.02672	1.4632	0.02363	1.4632	0.05911	1.4632	0.04847	1.4632	0.04335
1.4642	0.03091	1.4642	0.02673	1.4642	0.02356	1.4642	0.05907	1.4642	0.0484	1.4642	0.04352
1.4652	0.03095	1.4652	0.02675	1.4652	0.02368	1.4652	0.05908	1.4652	0.04846	1.4652	0.04352
1.4662	0.03088	1.4662	0.02675	1.4662	0.02386	1.4662	0.05907	1.4662	0.04826	1.4662	0.04329
1.4672	0.03083	1.4672	0.02675	1.4672	0.02372	1.4672	0.05917	1.4672	0.04826	1.4672	0.04333
1.4682	0.03079	1.4682	0.02676	1.4682	0.02377	1.4682	0.05924	1.4682	0.04832	1.4682	0.04344
1.4692	0.03088	1.4692	0.02676	1.4692	0.02377	1.4692	0.05938	1.4692	0.04842	1.4692	0.04353
1.4702	0.03087	1.4702	0.02673	1.4702	0.02349	1.4702	0.05924	1.4702	0.04835	1.4702	0.04353
1.4712	0.03098	1.4712	0.02671	1.4712	0.0237	1.4712	0.05907	1.4712	0.04839	1.4712	0.04347
1.4722	0.03106	1.4722	0.0267	1.4722	0.02358	1.4722	0.05932	1.4722	0.04847	1.4722	0.04347
1.4732	0.03112	1.4732	0.02675	1.4732	0.02371	1.4732	0.05943	1.4732	0.04844	1.4732	0.04366
1.4742	0.0309	1.4742	0.02674	1.4742	0.02379	1.4742	0.05935	1.4742	0.04836	1.4742	0.04363
1.4752	0.03093	1.4752	0.02668	1.4752	0.02368	1.4752	0.05961	1.4752	0.04828	1.4752	0.04355
1.4762	0.03084	1.4762	0.02669	1.4762	0.02375	1.4762	0.0596	1.4762	0.04858	1.4762	0.04362
1.4772	0.03095	1.4772	0.02669	1.4772	0.02378	1.4772	0.05949	1.4772	0.0485	1.4772	0.04362
1.4782	0.03097	1.4782	0.02667	1.4782	0.0237	1.4782	0.05944	1.4782	0.04856	1.4782	0.04369
1.4792	0.03076	1.4792	0.02666	1.4792	0.02353	1.4792	0.05952	1.4792	0.04864	1.4792	0.04367
1.4802	0.03084	1.4802	0.02662	1.4802	0.02351	1.4802	0.05966	1.4802	0.04861	1.4802	0.04374
1.4812	0.03083	1.4812	0.02665	1.4812	0.02371	1.4812	0.05971	1.4812	0.04869	1.4812	0.04373
1.4822	0.03092	1.4822	0.02666	1.4822	0.02371	1.4822	0.05976	1.4822	0.04876	1.4822	0.04372
1.4832	0.03087	1.4832	0.02668	1.4832	0.02358	1.4832	0.05967	1.4832	0.04874	1.4832	0.04363
1.4842	0.03079	1.4842	0.02672	1.4842	0.02369	1.4842	0.05975	1.4842	0.04871	1.4842	0.04354
1.4852	0.03087	1.4852	0.02674	1.4852	0.02379	1.4852	0.0598	1.4852	0.0487	1.4852	0.0436
1.4862	0.03106	1.4862	0.02678	1.4862	0.0238	1.4862	0.05971	1.4862	0.04865	1.4862	0.0437
1.4872	0.03104	1.4872	0.0268	1.4872	0.02355	1.4872	0.05975	1.4872	0.04861	1.4872	0.04373
1.4882	0.03088	1.4882	0.02682	1.4882	0.02382	1.4882	0.05977	1.4882	0.04867	1.4882	0.04384
1.4892	0.03087	1.4892	0.02689	1.4892	0.02397	1.4892	0.05983	1.4892	0.04872	1.4892	0.04389
1.4902	0.0309	1.4902	0.0269	1.4902	0.02385	1.4902	0.0599	1.4902	0.04872	1.4902	0.04385
1.4912	0.03107	1.4912	0.02693	1.4912	0.02386	1.4912	0.06	1.4912	0.04869	1.4912	0.04386
1.4922	0.03116	1.4922	0.02695	1.4922	0.02382	1.4922	0.05994	1.4922	0.04877	1.4922	0.04386
1.4932	0.03106	1.4932	0.02696	1.4932	0.02387	1.4932	0.05997	1.4932	0.04872	1.4932	0.04389
1.4942	0.03091	1.4942	0.02698	1.4942	0.02371	1.4942	0.05998	1.4942	0.04881	1.4942	0.0438
1.4952	0.03095	1.4952	0.02696	1.4952	0.02363	1.4952	0.05991	1.4952	0.0487	1.4952	0.04383
1.4962	0.03095	1.4962	0.02698	1.4962	0.02371	1.4962	0.05988	1.4962	0.04895	1.4962	0.04378
1.4972	0.03091	1.4972	0.02701	1.4972	0.02367	1.4972	0.05984	1.4972	0.04891	1.4972	0.04362
1.4982	0.03095	1.4982	0.02701	1.4982	0.02372	1.4982	0.06	1.4982	0.04891	1.4982	0.04384
1.4992	0.03081	1.4992	0.02703	1.4992	0.02372	1.4992	0.05999	1.4992	0.049	1.4992	0.04385
1.5002	0.03087	1.5002	0.02706	1.5002	0.02383	1.5002	0.06009	1.5002	0.04903	1.5002	0.04402
1.5012	0.03093	1.5012	0.02706	1.5012	0.02397	1.5012	0.06013	1.5012	0.04919	1.5012	0.04413
1.5022	0.03112	1.5022	0.02706	1.5022	0.02379	1.5022	0.06015	1.5022	0.04898	1.5022	0.04419
1.5032	0.03115	1.5032	0.02706	1.5032	0.02371	1.5032	0.06001	1.5032	0.04898	1.5032	0.04423
1.5042	0.03109	1.5042	0.02707	1.5042	0.0237	1.5042	0.06008	1.5042	0.0489	1.5042	0.04424
1.5052	0.031	1.5052	0.02705	1.5052	0.0239	1.5052	0.06016	1.5052	0.04893	1.5052	0.04424
1.5062	0.03105	1.5062	0.02706	1.5062	0.02386	1.5062	0.0601	1.5062	0.04891	1.5062	0.04418
1.5072	0.03113	1.5072	0.0271	1.5072	0.02389	1.5072	0.06032	1.5072	0.04889	1.5072	0.04413
1.5082	0.03106	1.5082	0.02712	1.5082	0.02386	1.5082	0.06038	1.5082	0.04887	1.5082	0.04413
1.5092	0.03097	1.5092	0.02713	1.5092	0.02381	1.5092	0.06033	1.5092	0.04902	1.5092	0.04411
1.5102	0.03101	1.5102	0.02713	1.5102	0.02367	1.5102	0.06028	1.5102	0.0491	1.5102	0.04406
1.5112	0.03112	1.5112	0.0271	1.5112	0.02365	1.5112	0.06035	1.5112	0.04908	1.5112	0.04424
1.5122	0.03117	1.5122	0.02711	1.5122	0.02367	1.5122	0.06019	1.5122	0.04894	1.5122	0.04423
1.5132	0.03124	1.5132	0.02712	1.5132	0.02339	1.5132	0.06022	1.5132	0.0491	1.5132	0.04442
1.5142	0.03119	1.5142	0.02711	1.5142	0.02348	1.5142	0.06041	1.5142	0.04906	1.5142	0.04421
1.5152	0.03114	1.5152	0.02715	1.5152	0.02361	1.5152	0.06052	1.5152	0.04902	1.5152	0.0441
1.5162	0.03112	1.5162	0.02717	1.5162	0.0237	1.5162	0.06048	1.5162	0.04898	1.5162	0.04408
1.5172	0.03112	1.5172	0.02717	1.5172	0.02371	1.5172	0.06055	1.5172	0.0492	1.5172	0.04424
1.5182	0.03117	1.5182	0.02717	1.5182	0.02369	1.5182	0.06059	1.5182	0.04919	1.5182	0.04425
1.5192	0.03095	1.5192	0.02717	1.5192	0.02364	1.5192	0.0607	1.5192	0.04926	1.5192	0.04431
1.5202	0.031	1.5202	0.02718	1.5202	0.0235	1.5202	0.06065	1.5202	0.0492	1.5202	0.04416
1.5212	0.0313	1.5212	0.02719	1.5212	0.02348	1.5212	0.06063	1.5212	0.04924	1.5212	0.04437
1.5222	0.03131	1.5222	0.02716	1.5222	0.02349	1.5222	0.06062	1.5222	0.04926	1.5222	0.04432
1.5232	0.03133	1.5232	0.0272	1.5232	0.02353	1.5232	0.06065	1.5232	0.04916	1.5232	0.04439
1.5242	0.03129	1.5242	0.02721	1.5242	0.02369	1.5242	0.06075	1.5242	0.0492	1.5242	0.04443
1.5252	0.03113	1.5252	0.02722	1.5252	0.02366	1.5252	0.0607	1.5252	0.0493	1.5252	0.04443
1.5262	0.03109	1.5262	0.02724	1.5262	0.02369	1.5262	0.06074	1.5262	0.04918	1.5262	0.04432
1.5272	0.03114	1.5272	0.02725	1.5272	0.0236	1.5272	0.06071	1.5272	0.0492	1.5272	0.04445
1.5282	0.0313	1.5282	0.02725	1.5282	0.02345	1.5282	0.0605	1.5282	0.0492	1.5282	0.04442
1.5292	0.0313	1.5292	0.02726	1.5292	0.02336	1.5292	0.06059	1.5292	0.04935	1.5292	0.0445
1.5302	0.0311	1.5302	0.02724	1.5302	0.02342	1.5302	0.06076	1.5302	0.04951	1.5302	0.04451
1.5312	0.03126	1.5312	0.02726	1.5312	0.02349	1.5312	0.06086	1.5312	0.04945	1.5312	0.04451
1.5322	0.0312	1.5322	0.02727	1.5322	0.0236	1.5322	0.06093	1.5322	0.04941	1.5322	0.04437
1.5332	0.03113	1.5332	0.02729	1.5332	0.02356	1.5332	0.06081	1.5332	0.04942	1.5332	0.04435
1.5342	0.03117	1.5342	0.0273	1.5342	0.02381	1.5342	0.0607	1.5342	0.04938	1.5342	0.04438
1.5352	0.03111	1.5352	0.0273	1.5352	0.02348	1.5352	0.06088	1.5352	0.04942	1.5352	0.04443
1.5362	0.03118	1.5362	0.02726	1.5362	0.02349	1.5362	0.06093	1.5362	0.04953	1.5362	0.04443
1.5372	0.03128	1.5372	0.02728	1.5372	0.0237	1.5372	0.06101	1.5372	0.04948	1.5372	0.0445
1.5382	0.03132	1.5382	0.02726	1.5382	0.02364	1.5382	0.0609	1.5382	0.04958	1.5382	0.04446
1.5392	0.03135	1.5392	0.02724	1.5392	0.02367	1.5392	0.06095	1.5392	0.04953	1.5392	0.04448
1.5402	0.03123	1.5402	0.02729	1.5402	0.02368	1.5402	0.06091	1.5402	0.04933	1.5402	0.04451
1.5412	0.03133	1.5412	0.02728	1.5412	0.02367	1.5412	0.06106	1.5412	0.04946	1.5412	0.04458
1.5422	0.03149	1.5422	0.02731	1.5422	0.02366	1.5422	0.06107	1.5422	0.04959	1.5422	0.04453
1.5432	0.03144	1.5432	0.02733	1.5432	0.02366	1.5432	0.06099	1.5432	0.04966	1.5432	0.04471
1.5442	0.03153	1.5442	0.0273	1.5442	0.02375	1.5442	0.06099	1.5442	0.04966	1.5442	0.04464
1.5452	0.03148	1.5452	0.0273	1.5452	0.02383	1.5452	0.06107	1.5452	0.04969	1.5452	0.0445
1.5462	0.03139	1.5462	0.02731	1.5462	0.02379	1.5462	0.06121	1.5462	0.04953	1.5462	0.04443
1.5472	0.03151	1.5472	0.0273	1.5472	0.02376	1.5472	0.06143	1.5472	0.04967	1.5472	0.04451
1.5482	0.0316	1.5482	0.02736	1.5482	0.02379	1.5482	0.06136	1.5482	0.0498	1.5482	0.04457
1.5492	0.03155	1.5492	0.02735	1.5492	0.02373	1.5492	0.06136	1.5492	0.04979	1.5492	0.04465
1.5502	0.03164	1.5502	0.02735	1.5502	0.02398	1.5502	0.06137	1.5502	0.04971	1.5502	0.04475
1.5512	0.03148	1.5512	0.02738	1.5512	0.02387	1.5512	0.06135	1.5512	0.04984	1.5512	0.0448
1.5522	0.03152	1.5522	0.02738	1.5522	0.02379	1.5522	0.06136	1.5522	0.04969	1.5522	0.04469
1.5532	0.03147	1.5532	0.0274	1.5532	0.02393	1.5532	0.06137	1.5532	0.04963	1.5532	0.04472
1.5542	0.03161	1.5542	0.02738	1.5542	0.02387	1.5542	0.06139	1.5542	0.04976	1.5542	0.04482
1.5552	0.0315	1.5552	0.02733	1.5552	0.02396	1.5552	0.06134	1.5552	0.04972	1.5552	0.04481
1.5562	0.03162	1.5562	0.02734	1.5562	0.0239	1.5562	0.06143	1.5562	0.04993	1.5562	0.04466
1.5572	0.03143	1.5572	0.02737	1.5572	0.02386	1.5572	0.06143	1.5572	0.05	1.5572	0.04462
1.5582	0.03151	1.5582	0.02738	1.5582	0.02401	1.5582	0.06153	1.5582	0.04981	1.5582	0.04456
1.5592	0.03153	1.5592	0.02741	1.5592	0.02395	1.5592	0.06133	1.5592	0.04989	1.5592	0.04457
1.5602	0.03163	1.5602	0.02742	1.5602	0.0239	1.5602	0.06103	1.5602	0.04998	1.5602	0.04459
1.5612	0.03154	1.5612	0.02741	1.5612	0.0239	1.5612	0.06124	1.5612	0.04994	1.5612	0.04468
1.5622	0.03153	1.5622	0.02737	1.5622	0.02382	1.5622	0.06136	1.5622	0.05001	1.5622	0.04475
1.5632	0.03162	1.5632	0.02738	1.5632	0.02388	1.5632	0.06139	1.5632	0.0498	1.5632	0.04472
1.5642	0.0316	1.5642	0.02738	1.5642	0.02383	1.5642	0.06127	1.5642	0.04995	1.5642	0.04475
1.5652	0.0315	1.5652	0.0274	1.5652	0.02381	1.5652	0.06143	1.5652	0.05005	1.5652	0.04472
1.5662	0.03154	1.5662	0.02742	1.5662	0.0239	1.5662	0.06147	1.5662	0.0499	1.5662	0.04469
1.5672	0.0316	1.5672	0.02742	1.5672	0.02397	1.5672	0.06145	1.5672	0.04989	1.5672	0.04489
1.5682	0.03134	1.5682	0.02744	1.5682	0.02385	1.5682	0.06134	1.5682	0.05003	1.5682	0.04487
1.5692	0.03131	1.5692	0.02744	1.5692	0.02386	1.5692	0.06146	1.5692	0.04992	1.5692	0.04482
1.5702	0.03126	1.5702	0.0274	1.5702	0.02386	1.5702	0.06138	1.5702	0.04998	1.5702	0.04474
1.5712	0.03127	1.5712	0.02741	1.5712	0.02389	1.5712	0.06144	1.5712	0.05006	1.5712	0.04461
1.5722	0.0311	1.5722	0.02743	1.5722	0.02386	1.5722	0.06156	1.5722	0.05008	1.5722	0.04475
1.5732	0.03108	1.5732	0.02744	1.5732	0.02381	1.5732	0.06142	1.5732	0.05013	1.5732	0.04478
1.5742	0.03108	1.5742	0.02746	1.5742	0.0238	1.5742	0.06154	1.5742	0.05016	1.5742	0.04476
1.5752	0.0312	1.5752	0.02746	1.5752	0.02399	1.5752	0.06151	1.5752	0.04998	1.5752	0.0449
1.5762	0.03118	1.5762	0.02747	1.5762	0.02398	1.5762	0.06159	1.5762	0.04996	1.5762	0.0448
1.5772	0.03117	1.5772	0.02747	1.5772	0.02391	1.5772	0.0616	1.5772	0.05012	1.5772	0.0449
1.5782	0.0312	1.5782	0.0275	1.5782	0.02387	1.5782	0.06154	1.5782	0.05003	1.5782	0.04487
1.5792	0.03124	1.5792	0.02751	1.5792	0.02397	1.5792	0.06165	1.5792	0.05005	1.5792	0.04487
1.5802	0.03135	1.5802	0.02753	1.5802	0.02397	1.5802	0.06169	1.5802	0.05016	1.5802	0.0451
1.5812	0.03131	1.5812	0.02756	1.5812	0.02413	1.5812	0.06175	1.5812	0.05025	1.5812	0.04489
1.5822	0.03152	1.5822	0.02757	1.5822	0.02408	1.5822	0.06191	1.5822	0.05023	1.5822	0.04488
1.5832	0.03144	1.5832	0.02758	1.5832	0.02404	1.5832	0.06183	1.5832	0.05025	1.5832	0.04503
1.5842	0.0314	1.5842	0.02761	1.5842	0.02395	1.5842	0.06183	1.5842	0.05042	1.5842	0.04506
1.5852	0.03133	1.5852	0.02763	1.5852	0.02403	1.5852	0.06175	1.5852	0.05038	1.5852	0.04499
1.5862	0.03131	1.5862	0.02764	1.5862	0.02405	1.5862	0.0617	1.5862	0.05027	1.5862	0.04511
1.5872	0.0313	1.5872	0.02764	1.5872	0.02411	1.5872	0.06168	1.5872	0.05033	1.5872	0.0452
1.5882	0.03143	1.5882	0.02766	1.5882	0.02419	1.5882	0.06194	1.5882	0.05034	1.5882	0.04513
1.5892	0.03133	1.5892	0.02769	1.5892	0.02406	1.5892	0.06194	1.5892	0.05029	1.5892	0.04519
1.5902	0.03121	1.5902	0.02775	1.5902	0.024	1.5902	0.06206	1.5902	0.05044	1.5902	0.04519
1.5912	0.03114	1.5912	0.02774	1.5912	0.0241	1.5912	0.0621	1.5912	0.05038	1.5912	0.04517
1.5922	0.03117	1.5922	0.02774	1.5922	0.02401	1.5922	0.06202	1.5922	0.05038	1.5922	0.0453
1.5932	0.0313	1.5932	0.02777	1.5932	0.02404	1.5932	0.06215	1.5932	0.05051	1.5932	0.04524
1.5942	0.03131	1.5942	0.02776	1.5942	0.02408	1.5942	0.06206	1.5942	0.05054	1.5942	0.04517
1.5952	0.03128	1.5952	0.02775	1.5952	0.02404	1.5952	0.06217	1.5952	0.05045	1.5952	0.04518
1.5962	0.03137	1.5962	0.02776	1.5962	0.02419	1.5962	0.06213	1.5962	0.05032	1.5962	0.04531
1.5972	0.03142	1.5972	0.02773	1.5972	0.02436	1.5972	0.06212	1.5972	0.05057	1.5972	0.04533
1.5982	0.03133	1.5982	0.02779	1.5982	0.02426	1.5982	0.06224	1.5982	0.05065	1.5982	0.0454
1.5992	0.03128	1.5992	0.02779	1.5992	0.02431	1.5992	0.06238	1.5992	0.0506	1.5992	0.04533
1.6002	0.03129	1.6002	0.02779	1.6002	0.02438	1.6002	0.06238	1.6002	0.05047	1.6002	0.04541
1.6012	0.03146	1.6012	0.02782	1.6012	0.02432	1.6012	0.0624	1.6012	0.05067	1.6012	0.04549
1.6022	0.03156	1.6022	0.0278	1.6022	0.02422	1.6022	0.06239	1.6022	0.05067	1.6022	0.04549
1.6032	0.03142	1.6032	0.02783	1.6032	0.02434	1.6032	0.06235	1.6032	0.05059	1.6032	0.04549
1.6042	0.03158	1.6042	0.02785	1.6042	0.0243	1.6042	0.06224	1.6042	0.0506	1.6042	0.04549
1.6052	0.03161	1.6052	0.02784	1.6052	0.0245	1.6052	0.06231	1.6052	0.0508	1.6052	0.04545
1.6062	0.03157	1.6062	0.02786	1.6062	0.02449	1.6062	0.06234	1.6062	0.05079	1.6062	0.04546
1.6072	0.03148	1.6072	0.0279	1.6072	0.02437	1.6072	0.06265	1.6072	0.05084	1.6072	0.04552
1.6082	0.03146	1.6082	0.02789	1.6082	0.02429	1.6082	0.06271	1.6082	0.05065	1.6082	0.04553
1.6092	0.03161	1.6092	0.02793	1.6092	0.02439	1.6092	0.06268	1.6092	0.05064	1.6092	0.0456
1.6102	0.03142	1.6102	0.02791	1.6102	0.02437	1.6102	0.06271	1.6102	0.05088	1.6102	0.04562
1.6112	0.03145	1.6112	0.02793	1.6112	0.02444	1.6112	0.06265	1.6112	0.05081	1.6112	0.0456
1.6122	0.0315	1.6122	0.02795	1.6122	0.02445	1.6122	0.06266	1.6122	0.05071	1.6122	0.04566
1.6132	0.03147	1.6132	0.02796	1.6132	0.02448	1.6132	0.06268	1.6132	0.05098	1.6132	0.04579
1.6142	0.03133	1.6142	0.02797	1.6142	0.02445	1.6142	0.06261	1.6142	0.05093	1.6142	0.04571
1.6152	0.03139	1.6152	0.02799	1.6152	0.02453	1.6152	0.06272	1.6152	0.05091	1.6152	0.04557
1.6162	0.03144	1.6162	0.02799	1.6162	0.02452	1.6162	0.06281	1.6162	0.05104	1.6162	0.04553
1.6172	0.03155	1.6172	0.02802	1.6172	0.0244	1.6172	0.06288	1.6172	0.05109	1.6172	0.04563
1.6182	0.03163	1.6182	0.02803	1.6182	0.02441	1.6182	0.06288	1.6182	0.05115	1.6182	0.04578
1.6192	0.03146	1.6192	0.02804	1.6192	0.02448	1.6192	0.06287	1.6192	0.05118	1.6192	0.04577
1.6202	0.03149	1.6202	0.02804	1.6202	0.02437	1.6202	0.06284	1.6202	0.05111	1.6202	0.04581
1.6212	0.03153	1.6212	0.02803	1.6212	0.02444	1.6212	0.06287	1.6212	0.05112	1.6212	0.04583
1.6222	0.0316	1.6222	0.028	1.6222	0.02433	1.6222	0.06275	1.6222	0.05108	1.6222	0.04575
1.6232	0.03153	1.6232	0.02806	1.6232	0.02433	1.6232	0.06271	1.6232	0.05092	1.6232	0.04559
1.6242	0.03148	1.6242	0.02808	1.6242	0.02437	1.6242	0.06286	1.6242	0.05115	1.6242	0.04568
1.6252	0.03155	1.6252	0.0281	1.6252	0.02448	1.6252	0.063	1.6252	0.05123	1.6252	0.04576
1.6262	0.03156	1.6262	0.02809	1.6262	0.02448	1.6262	0.06301	1.6262	0.05119	1.6262	0.04578
1.6272	0.03164	1.6272	0.02811	1.6272	0.0243	1.6272	0.063	1.6272	0.05128	1.6272	0.04585
1.6282	0.03168	1.6282	0.02811	1.6282	0.02438	1.6282	0.06302	1.6282	0.05129	1.6282	0.04582
1.6292	0.03158	1.6292	0.0281	1.6292	0.02437	1.6292	0.06295	1.6292	0.05135	1.6292	0.04588
1.6302	0.03168	1.6302	0.02811	1.6302	0.0243	1.6302	0.06296	1.6302	0.05129	1.6302	0.04593
1.6312	0.03156	1.6312	0.02812	1.6312	0.02433	1.6312	0.06312	1.6312	0.05128	1.6312	0.04588
1.6322	0.03173	1.6322	0.02814	1.6322	0.02443	1.6322	0.06298	1.6322	0.05133	1.6322	0.04579
1.6332	0.03174	1.6332	0.02814	1.6332	0.0245	1.6332	0.06311	1.6332	0.05144	1.6332	0.04583
1.6342	0.03173	1.6342	0.02817	1.6342	0.0245	1.6342	0.06321	1.6342	0.0513	1.6342	0.04602
1.6352	0.03175	1.6352	0.02818	1.6352	0.02461	1.6352	0.06327	1.6352	0.05137	1.6352	0.04599
1.6362	0.03177	1.6362	0.02816	1.6362	0.02441	1.6362	0.06328	1.6362	0.05143	1.6362	0.04612
1.6372	0.03174	1.6372	0.02812	1.6372	0.02432	1.6372	0.06316	1.6372	0.05147	1.6372	0.04607
1.6382	0.03187	1.6382	0.02812	1.6382	0.02425	1.6382	0.06313	1.6382	0.05143	1.6382	0.04596
1.6392	0.03171	1.6392	0.02813	1.6392	0.02426	1.6392	0.06329	1.6392	0.05143	1.6392	0.04613
1.6402	0.03166	1.6402	0.02815	1.6402	0.02419	1.6402	0.0634	1.6402	0.05165	1.6402	0.04614
1.6412	0.0319	1.6412	0.02818	1.6412	0.02441	1.6412	0.06321	1.6412	0.05146	1.6412	0.04613
1.6422	0.03198	1.6422	0.02817	1.6422	0.02456	1.6422	0.06337	1.6422	0.05148	1.6422	0.04624
1.6432	0.03209	1.6432	0.02819	1.6432	0.02437	1.6432	0.06339	1.6432	0.05148	1.6432	0.04607
1.6442	0.03203	1.6442	0.02819	1.6442	0.02442	1.6442	0.06323	1.6442	0.05163	1.6442	0.04592
1.6452	0.03183	1.6452	0.02818	1.6452	0.02443	1.6452	0.06346	1.6452	0.0516	1.6452	0.04591
1.6462	0.0321	1.6462	0.02821	1.6462	0.02437	1.6462	0.06338	1.6462	0.05179	1.6462	0.04618
1.6472	0.0322	1.6472	0.02818	1.6472	0.02438	1.6472	0.06347	1.6472	0.05181	1.6472	0.04626
1.6482	0.03237	1.6482	0.02822	1.6482	0.02449	1.6482	0.06351	1.6482	0.0517	1.6482	0.04619
1.6492	0.03235	1.6492	0.02825	1.6492	0.02447	1.6492	0.0635	1.6492	0.0517	1.6492	0.04623
1.6502	0.03248	1.6502	0.02826	1.6502	0.02446	1.6502	0.06364	1.6502	0.05177	1.6502	0.04637
1.6512	0.03247	1.6512	0.02827	1.6512	0.02445	1.6512	0.06367	1.6512	0.05183	1.6512	0.04626
1.6522	0.03244	1.6522	0.02825	1.6522	0.02448	1.6522	0.06372	1.6522	0.05177	1.6522	0.04626
1.6532	0.0326	1.6532	0.02826	1.6532	0.02439	1.6532	0.06367	1.6532	0.05178	1.6532	0.04629
1.6542	0.0326	1.6542	0.02826	1.6542	0.02446	1.6542	0.0635	1.6542	0.05198	1.6542	0.0462
1.6552	0.0326	1.6552	0.02824	1.6552	0.02445	1.6552	0.06371	1.6552	0.05202	1.6552	0.04635
1.6562	0.0324	1.6562	0.02827	1.6562	0.02449	1.6562	0.06366	1.6562	0.05182	1.6562	0.04621
1.6572	0.03261	1.6572	0.0283	1.6572	0.02469	1.6572	0.06367	1.6572	0.05196	1.6572	0.04627
1.6582	0.03259	1.6582	0.02828	1.6582	0.0247	1.6582	0.06361	1.6582	0.05199	1.6582	0.04628
1.6592	0.0326	1.6592	0.02828	1.6592	0.02457	1.6592	0.06344	1.6592	0.0518	1.6592	0.04621
1.6602	0.0327	1.6602	0.02833	1.6602	0.02439	1.6602	0.06333	1.6602	0.0518	1.6602	0.04639
1.6612	0.03273	1.6612	0.02833	1.6612	0.02441	1.6612	0.06359	1.6612	0.05192	1.6612	0.04631
1.6622	0.03274	1.6622	0.02832	1.6622	0.02436	1.6622	0.0635	1.6622	0.05174	1.6622	0.04636
1.6632	0.03278	1.6632	0.02833	1.6632	0.02441	1.6632	0.06364	1.6632	0.05167	1.6632	0.04635
1.6642	0.03267	1.6642	0.02833	1.6642	0.02463	1.6642	0.06358	1.6642	0.05167	1.6642	0.04641
1.6652	0.03274	1.6652	0.02837	1.6652	0.02463	1.6652	0.06362	1.6652	0.05177	1.6652	0.0463
1.6662	0.03269	1.6662	0.02837	1.6662	0.02473	1.6662	0.06349	1.6662	0.05172	1.6662	0.04641
1.6672	0.03276	1.6672	0.02839	1.6672	0.02472	1.6672	0.06371	1.6672	0.05185	1.6672	0.04652
1.6682	0.03275	1.6682	0.02841	1.6682	0.02474	1.6682	0.06374	1.6682	0.05196	1.6682	0.04666
1.6692	0.03285	1.6692	0.02841	1.6692	0.02487	1.6692	0.06368	1.6692	0.05197	1.6692	0.04648
1.6702	0.03267	1.6702	0.0284	1.6702	0.02473	1.6702	0.06347	1.6702	0.05208	1.6702	0.04656
1.6712	0.03264	1.6712	0.0284	1.6712	0.02479	1.6712	0.06371	1.6712	0.05203	1.6712	0.04655
1.6722	0.03282	1.6722	0.02838	1.6722	0.02471	1.6722	0.06382	1.6722	0.05207	1.6722	0.04663
1.6732	0.03271	1.6732	0.02842	1.6732	0.02483	1.6732	0.06404	1.6732	0.05188	1.6732	0.0465
1.6742	0.03281	1.6742	0.02842	1.6742	0.02483	1.6742	0.06404	1.6742	0.05207	1.6742	0.04645
1.6752	0.03286	1.6752	0.02845	1.6752	0.02481	1.6752	0.06408	1.6752	0.052	1.6752	0.04654
1.6762	0.03286	1.6762	0.02851	1.6762	0.02474	1.6762	0.06423	1.6762	0.05218	1.6762	0.04647
1.6772	0.03268	1.6772	0.02852	1.6772	0.02473	1.6772	0.06418	1.6772	0.05225	1.6772	0.04649
1.6782	0.03278	1.6782	0.02856	1.6782	0.02482	1.6782	0.06402	1.6782	0.05214	1.6782	0.04666
1.6792	0.03289	1.6792	0.02857	1.6792	0.02482	1.6792	0.06411	1.6792	0.05215	1.6792	0.04662
1.6802	0.03276	1.6802	0.02856	1.6802	0.02476	1.6802	0.06424	1.6802	0.05208	1.6802	0.04671
1.6812	0.03275	1.6812	0.0286	1.6812	0.02485	1.6812	0.06431	1.6812	0.05214	1.6812	0.04675
1.6822	0.03278	1.6822	0.0286	1.6822	0.02483	1.6822	0.06429	1.6822	0.05216	1.6822	0.0467
1.6832	0.03286	1.6832	0.02862	1.6832	0.02507	1.6832	0.0643	1.6832	0.05222	1.6832	0.04669
1.6842	0.03304	1.6842	0.02868	1.6842	0.02507	1.6842	0.06421	1.6842	0.05225	1.6842	0.04669
1.6852	0.03299	1.6852	0.02871	1.6852	0.02508	1.6852	0.06416	1.6852	0.05225	1.6852	0.04668
1.6862	0.03304	1.6862	0.02874	1.6862	0.02498	1.6862	0.06433	1.6862	0.05218	1.6862	0.04671
1.6872	0.03313	1.6872	0.02872	1.6872	0.02507	1.6872	0.06441	1.6872	0.05235	1.6872	0.04681
1.6882	0.03302	1.6882	0.02871	1.6882	0.02516	1.6882	0.06441	1.6882	0.05239	1.6882	0.04675
1.6892	0.03296	1.6892	0.02877	1.6892	0.02514	1.6892	0.0645	1.6892	0.05232	1.6892	0.0469
1.6902	0.03292	1.6902	0.02883	1.6902	0.02514	1.6902	0.06454	1.6902	0.0523	1.6902	0.04689
1.6912	0.03292	1.6912	0.02885	1.6912	0.02512	1.6912	0.06459	1.6912	0.05238	1.6912	0.04694
1.6922	0.033	1.6922	0.02885	1.6922	0.02519	1.6922	0.06467	1.6922	0.05255	1.6922	0.04682
1.6932	0.03303	1.6932	0.02886	1.6932	0.02524	1.6932	0.06481	1.6932	0.05258	1.6932	0.04674
1.6942	0.03292	1.6942	0.02887	1.6942	0.02518	1.6942	0.06462	1.6942	0.05268	1.6942	0.04678
1.6952	0.03293	1.6952	0.0289	1.6952	0.02509	1.6952	0.06467	1.6952	0.05284	1.6952	0.04667
1.6962	0.03303	1.6962	0.0289	1.6962	0.025	1.6962	0.06463	1.6962	0.0527	1.6962	0.04707
1.6972	0.033	1.6972	0.02888	1.6972	0.02494	1.6972	0.06479	1.6972	0.05285	1.6972	0.04704
1.6982	0.03311	1.6982	0.02892	1.6982	0.02503	1.6982	0.06484	1.6982	0.05273	1.6982	0.04717
1.6992	0.03318	1.6992	0.02896	1.6992	0.02499	1.6992	0.0649	1.6992	0.0528	1.6992	0.04698
1.7002	0.03323	1.7002	0.02898	1.7002	0.02512	1.7002	0.06488	1.7002	0.05303	1.7002	0.0471
1.7012	0.03316	1.7012	0.02898	1.7012	0.02521	1.7012	0.06488	1.7012	0.05302	1.7012	0.04714
1.7022	0.03299	1.7022	0.02899	1.7022	0.02513	1.7022	0.06504	1.7022	0.05294	1.7022	0.04711
1.7032	0.03322	1.7032	0.029	1.7032	0.02512	1.7032	0.06497	1.7032	0.05287	1.7032	0.04716
1.7042	0.03324	1.7042	0.02898	1.7042	0.02515	1.7042	0.06496	1.7042	0.05288	1.7042	0.04737
1.7052	0.033	1.7052	0.029	1.7052	0.02529	1.7052	0.06486	1.7052	0.05315	1.7052	0.04745
1.7062	0.03311	1.7062	0.02903	1.7062	0.0252	1.7062	0.06494	1.7062	0.05291	1.7062	0.04735
1.7072	0.03314	1.7072	0.02906	1.7072	0.02511	1.7072	0.06514	1.7072	0.05292	1.7072	0.04729
1.7082	0.03322	1.7082	0.02908	1.7082	0.02505	1.7082	0.0651	1.7082	0.05305	1.7082	0.04728
1.7092	0.03329	1.7092	0.0291	1.7092	0.02514	1.7092	0.06529	1.7092	0.05314	1.7092	0.04735
1.7102	0.03333	1.7102	0.02912	1.7102	0.02529	1.7102	0.06538	1.7102	0.05326	1.7102	0.04749
1.7112	0.03333	1.7112	0.02914	1.7112	0.02509	1.7112	0.06536	1.7112	0.05318	1.7112	0.04754
1.7122	0.03337	1.7122	0.02913	1.7122	0.02508	1.7122	0.06535	1.7122	0.05314	1.7122	0.04752
1.7132	0.0334	1.7132	0.02911	1.7132	0.02525	1.7132	0.06537	1.7132	0.05307	1.7132	0.04761
1.7142	0.03338	1.7142	0.02906	1.7142	0.02513	1.7142	0.06534	1.7142	0.05312	1.7142	0.04753
1.7152	0.03348	1.7152	0.02912	1.7152	0.02507	1.7152	0.0655	1.7152	0.05321	1.7152	0.04753
1.7162	0.03347	1.7162	0.02914	1.7162	0.02522	1.7162	0.06563	1.7162	0.0532	1.7162	0.04763
1.7172	0.03337	1.7172	0.02915	1.7172	0.02528	1.7172	0.06579	1.7172	0.05332	1.7172	0.04769
1.7182	0.03356	1.7182	0.02919	1.7182	0.02518	1.7182	0.06571	1.7182	0.05346	1.7182	0.04769
1.7192	0.03359	1.7192	0.02917	1.7192	0.02511	1.7192	0.06564	1.7192	0.05354	1.7192	0.04773
1.7202	0.03355	1.7202	0.02916	1.7202	0.02508	1.7202	0.0656	1.7202	0.05343	1.7202	0.04762
1.7212	0.03348	1.7212	0.02918	1.7212	0.02515	1.7212	0.06566	1.7212	0.05342	1.7212	0.04771
1.7222	0.03349	1.7222	0.02918	1.7222	0.02518	1.7222	0.06566	1.7222	0.0535	1.7222	0.04783
1.7232	0.03345	1.7232	0.02924	1.7232	0.02504	1.7232	0.0657	1.7232	0.05347	1.7232	0.04789
1.7242	0.03352	1.7242	0.02926	1.7242	0.02503	1.7242	0.06582	1.7242	0.05346	1.7242	0.04777
1.7252	0.03356	1.7252	0.02926	1.7252	0.02534	1.7252	0.06577	1.7252	0.05349	1.7252	0.04785
1.7262	0.03354	1.7262	0.02928	1.7262	0.02529	1.7262	0.06582	1.7262	0.05368	1.7262	0.04786
1.7272	0.03345	1.7272	0.02929	1.7272	0.02533	1.7272	0.0657	1.7272	0.05358	1.7272	0.04788
1.7282	0.0336	1.7282	0.0293	1.7282	0.0254	1.7282	0.06584	1.7282	0.0538	1.7282	0.04787
1.7292	0.03376	1.7292	0.02932	1.7292	0.02527	1.7292	0.06592	1.7292	0.05385	1.7292	0.04784
1.7302	0.03391	1.7302	0.02929	1.7302	0.0253	1.7302	0.06595	1.7302	0.05387	1.7302	0.04788
1.7312	0.03377	1.7312	0.02931	1.7312	0.02531	1.7312	0.06584	1.7312	0.05396	1.7312	0.04803
1.7322	0.03371	1.7322	0.02937	1.7322	0.02533	1.7322	0.06596	1.7322	0.05401	1.7322	0.04803
1.7332	0.03369	1.7332	0.02936	1.7332	0.02525	1.7332	0.06615	1.7332	0.05388	1.7332	0.04786
1.7342	0.0337	1.7342	0.02937	1.7342	0.02555	1.7342	0.06615	1.7342	0.05382	1.7342	0.04803
1.7352	0.03381	1.7352	0.0294	1.7352	0.02551	1.7352	0.06613	1.7352	0.05401	1.7352	0.04813
1.7362	0.0339	1.7362	0.0294	1.7362	0.02534	1.7362	0.06603	1.7362	0.05407	1.7362	0.04813
1.7372	0.03385	1.7372	0.02941	1.7372	0.02547	1.7372	0.06608	1.7372	0.05401	1.7372	0.04814
1.7382	0.03389	1.7382	0.0294	1.7382	0.02544	1.7382	0.06603	1.7382	0.05398	1.7382	0.04799
1.7392	0.03387	1.7392	0.02941	1.7392	0.02532	1.7392	0.06617	1.7392	0.05398	1.7392	0.04802
1.7402	0.03396	1.7402	0.02947	1.7402	0.02539	1.7402	0.06632	1.7402	0.05407	1.7402	0.04791
1.7412	0.03384	1.7412	0.02947	1.7412	0.02533	1.7412	0.06639	1.7412	0.05408	1.7412	0.04793
1.7422	0.03392	1.7422	0.0295	1.7422	0.02536	1.7422	0.0664	1.7422	0.05409	1.7422	0.04814
1.7432	0.03387	1.7432	0.02953	1.7432	0.02548	1.7432	0.06644	1.7432	0.05425	1.7432	0.0482
1.7442	0.03387	1.7442	0.02954	1.7442	0.02537	1.7442	0.06628	1.7442	0.05413	1.7442	0.04831
1.7452	0.034	1.7452	0.02957	1.7452	0.0253	1.7452	0.06625	1.7452	0.05416	1.7452	0.04823
1.7462	0.03419	1.7462	0.02956	1.7462	0.02556	1.7462	0.06644	1.7462	0.0542	1.7462	0.04828
1.7472	0.03408	1.7472	0.02956	1.7472	0.02556	1.7472	0.06658	1.7472	0.05429	1.7472	0.04831
1.7482	0.03403	1.7482	0.0296	1.7482	0.02565	1.7482	0.06681	1.7482	0.05431	1.7482	0.04851
1.7492	0.03407	1.7492	0.02962	1.7492	0.02563	1.7492	0.06673	1.7492	0.05438	1.7492	0.04839
1.7502	0.03402	1.7502	0.02963	1.7502	0.02568	1.7502	0.06659	1.7502	0.05431	1.7502	0.04844
1.7512	0.03402	1.7512	0.02966	1.7512	0.02571	1.7512	0.06661	1.7512	0.05452	1.7512	0.04861
1.7522	0.03424	1.7522	0.02967	1.7522	0.02566	1.7522	0.06675	1.7522	0.05448	1.7522	0.04847
1.7532	0.03425	1.7532	0.02969	1.7532	0.0257	1.7532	0.06664	1.7532	0.05436	1.7532	0.04829
1.7542	0.03425	1.7542	0.02967	1.7542	0.02568	1.7542	0.06666	1.7542	0.05434	1.7542	0.04854
1.7552	0.03428	1.7552	0.02965	1.7552	0.02572	1.7552	0.06691	1.7552	0.05444	1.7552	0.04852
1.7562	0.03428	1.7562	0.02968	1.7562	0.02572	1.7562	0.06697	1.7562	0.0546	1.7562	0.04851
1.7572	0.03425	1.7572	0.02971	1.7572	0.02575	1.7572	0.0669	1.7572	0.05468	1.7572	0.04845
1.7582	0.03436	1.7582	0.02973	1.7582	0.02565	1.7582	0.06687	1.7582	0.05466	1.7582	0.04851
1.7592	0.0343	1.7592	0.02977	1.7592	0.02572	1.7592	0.0669	1.7592	0.05469	1.7592	0.04858
1.7602	0.0342	1.7602	0.02979	1.7602	0.02582	1.7602	0.067	1.7602	0.05469	1.7602	0.04863
1.7612	0.03427	1.7612	0.0298	1.7612	0.02589	1.7612	0.06709	1.7612	0.05477	1.7612	0.04871
1.7622	0.03436	1.7622	0.02975	1.7622	0.02584	1.7622	0.06699	1.7622	0.05464	1.7622	0.04877
1.7632	0.03442	1.7632	0.02976	1.7632	0.02569	1.7632	0.06707	1.7632	0.05466	1.7632	0.0487
1.7642	0.03433	1.7642	0.02975	1.7642	0.026	1.7642	0.06683	1.7642	0.05468	1.7642	0.0487
1.7652	0.03423	1.7652	0.02982	1.7652	0.02594	1.7652	0.06712	1.7652	0.05458	1.7652	0.04862
1.7662	0.03444	1.7662	0.02984	1.7662	0.02603	1.7662	0.06726	1.7662	0.0547	1.7662	0.04856
1.7672	0.03457	1.7672	0.02985	1.7672	0.02596	1.7672	0.06739	1.7672	0.05469	1.7672	0.0488
1.7682	0.03463	1.7682	0.02989	1.7682	0.02591	1.7682	0.06735	1.7682	0.05492	1.7682	0.04887
1.7692	0.03458	1.7692	0.02991	1.7692	0.02578	1.7692	0.06734	1.7692	0.05495	1.7692	0.04893
1.7702	0.03457	1.7702	0.02988	1.7702	0.02584	1.7702	0.06724	1.7702	0.05497	1.7702	0.04884
1.7712	0.03451	1.7712	0.02992	1.7712	0.02584	1.7712	0.06735	1.7712	0.055	1.7712	0.04881
1.7722	0.03457	1.7722	0.02993	1.7722	0.02593	1.7722	0.0675	1.7722	0.05508	1.7722	0.04889
1.7732	0.03459	1.7732	0.02997	1.7732	0.02592	1.7732	0.06768	1.7732	0.05508	1.7732	0.04891
1.7742	0.03448	1.7742	0.03	1.7742	0.02604	1.7742	0.06769	1.7742	0.0553	1.7742	0.04888
1.7752	0.0344	1.7752	0.03001	1.7752	0.02621	1.7752	0.06767	1.7752	0.05504	1.7752	0.04898
1.7762	0.03457	1.7762	0.03004	1.7762	0.02618	1.7762	0.0678	1.7762	0.05502	1.7762	0.04902
1.7772	0.03453	1.7772	0.03006	1.7772	0.02621	1.7772	0.06783	1.7772	0.05513	1.7772	0.04894
1.7782	0.03451	1.7782	0.03005	1.7782	0.0262	1.7782	0.06758	1.7782	0.05522	1.7782	0.04884
1.7792	0.03466	1.7792	0.03007	1.7792	0.02632	1.7792	0.06783	1.7792	0.05534	1.7792	0.04887
1.7802	0.03462	1.7802	0.03011	1.7802	0.02635	1.7802	0.06794	1.7802	0.05533	1.7802	0.04908
1.7812	0.03458	1.7812	0.03014	1.7812	0.02634	1.7812	0.06803	1.7812	0.05544	1.7812	0.04905
1.7822	0.03468	1.7822	0.03018	1.7822	0.02622	1.7822	0.06806	1.7822	0.05548	1.7822	0.04909
1.7832	0.03474	1.7832	0.03019	1.7832	0.02624	1.7832	0.06818	1.7832	0.05542	1.7832	0.04911
1.7842	0.03456	1.7842	0.0302	1.7842	0.02626	1.7842	0.06798	1.7842	0.05548	1.7842	0.04927
1.7852	0.0346	1.7852	0.03023	1.7852	0.02621	1.7852	0.06813	1.7852	0.05559	1.7852	0.04934
1.7862	0.0346	1.7862	0.03027	1.7862	0.02617	1.7862	0.06816	1.7862	0.0554	1.7862	0.04928
1.7872	0.03466	1.7872	0.03028	1.7872	0.02605	1.7872	0.0682	1.7872	0.05576	1.7872	0.04928
1.7882	0.03486	1.7882	0.0303	1.7882	0.02626	1.7882	0.06838	1.7882	0.05578	1.7882	0.04944
1.7892	0.03481	1.7892	0.03033	1.7892	0.02631	1.7892	0.06834	1.7892	0.05571	1.7892	0.0495
1.7902	0.03482	1.7902	0.03041	1.7902	0.02641	1.7902	0.0684	1.7902	0.05567	1.7902	0.04944
1.7912	0.03463	1.7912	0.03042	1.7912	0.02643	1.7912	0.06846	1.7912	0.05565	1.7912	0.04944
1.7922	0.03474	1.7922	0.03043	1.7922	0.02632	1.7922	0.06852	1.7922	0.05574	1.7922	0.0495
1.7932	0.03485	1.7932	0.03046	1.7932	0.02645	1.7932	0.06852	1.7932	0.05573	1.7932	0.04961
1.7942	0.0347	1.7942	0.03047	1.7942	0.02637	1.7942	0.06861	1.7942	0.05573	1.7942	0.04967
1.7952	0.03484	1.7952	0.03049	1.7952	0.02644	1.7952	0.06852	1.7952	0.05575	1.7952	0.04968
1.7962	0.03496	1.7962	0.03053	1.7962	0.02649	1.7962	0.06863	1.7962	0.05592	1.7962	0.04978
1.7972	0.03506	1.7972	0.0305	1.7972	0.0264	1.7972	0.06863	1.7972	0.05603	1.7972	0.04973
1.7982	0.03491	1.7982	0.03055	1.7982	0.02643	1.7982	0.06873	1.7982	0.056	1.7982	0.04977
1.7992	0.03477	1.7992	0.03058	1.7992	0.0265	1.7992	0.06878	1.7992	0.05611	1.7992	0.04975
1.8002	0.03497	1.8002	0.0306	1.8002	0.02662	1.8002	0.06886	1.8002	0.056	1.8002	0.04989
1.8012	0.03505	1.8012	0.03062	1.8012	0.02653	1.8012	0.06895	1.8012	0.05622	1.8012	0.05007
1.8022	0.03522	1.8022	0.03062	1.8022	0.02639	1.8022	0.06895	1.8022	0.05629	1.8022	0.05004
1.8032	0.03529	1.8032	0.03065	1.8032	0.02646	1.8032	0.06894	1.8032	0.05633	1.8032	0.04995
1.8042	0.03532	1.8042	0.03066	1.8042	0.02666	1.8042	0.06893	1.8042	0.0565	1.8042	0.04997
1.8052	0.03511	1.8052	0.03065	1.8052	0.02672	1.8052	0.06886	1.8052	0.05647	1.8052	0.05001
1.8062	0.03532	1.8062	0.03071	1.8062	0.02671	1.8062	0.06912	1.8062	0.05648	1.8062	0.05016
1.8072	0.03517	1.8072	0.03074	1.8072	0.02676	1.8072	0.06934	1.8072	0.05644	1.8072	0.04991
1.8082	0.03535	1.8082	0.03075	1.8082	0.02665	1.8082	0.06937	1.8082	0.05657	1.8082	0.04986
1.8092	0.03546	1.8092	0.03079	1.8092	0.02661	1.8092	0.06946	1.8092	0.05659	1.8092	0.05016
1.8102	0.03544	1.8102	0.0308	1.8102	0.02664	1.8102	0.06941	1.8102	0.05662	1.8102	0.05027
[truncated: 1,003 more rows]
