# Supplementary material for: Solar-driven highly selective conversion of glycerol to dihydroxyacetone using surface atom engineered BiVO4 photoanodes
Source: Nat Commun. 2024 Jun 28;15:5475. doi: 10.1038/s41467-024-49662-7 (PMC11213950; doi:10.1038/s41467-024-49662-7)
Supplement: Supplementary file 3 — Source Data [file 41467_2024_49662_MOESM3_ESM.zip › Supplementary Information/ncomms-Supplementary Fig. 19-source-data.xlsx]

## Sheet: Sheet1
Supplementary Fig. 19
Data 1		Data 2		Data 3
Parameter x	Parameter y	Parameter x	Parameter y	Parameter x	Parameter y
0.18062	-0.12766	0.18062	-0.27321	0.18062	-0.12643
0.18162	-0.11354	0.18162	-0.25939	0.18162	-0.11664
0.18262	-0.10339	0.18262	-0.24807	0.18262	-0.10898
0.18362	-0.09486	0.18362	-0.23794	0.18362	-0.10233
0.18462	-0.08743	0.18462	-0.22882	0.18462	-0.09623
0.18562	-0.08032	0.18562	-0.2198	0.18562	-0.09051
0.18662	-0.07404	0.18662	-0.2117	0.18662	-0.08519
0.18762	-0.06832	0.18762	-0.20387	0.18762	-0.08019
0.18862	-0.06284	0.18862	-0.19623	0.18862	-0.07533
0.18962	-0.0579	0.18962	-0.18923	0.18962	-0.07083
0.19062	-0.05307	0.19062	-0.18223	0.19062	-0.06656
0.19162	-0.04818	0.19162	-0.17551	0.19162	-0.06246
0.19262	-0.04423	0.19262	-0.16897	0.19262	-0.05864
0.19362	-0.0401	0.19362	-0.16271	0.19362	-0.05495
0.19462	-0.03624	0.19462	-0.15663	0.19462	-0.05143
0.19562	-0.03269	0.19562	-0.15101	0.19562	-0.04814
0.19662	-0.02939	0.19662	-0.14512	0.19662	-0.04488
0.19762	-0.02628	0.19762	-0.13987	0.19762	-0.04188
0.19862	-0.02286	0.19862	-0.13462	0.19862	-0.03896
0.19962	-0.01965	0.19962	-0.12928	0.19962	-0.0361
0.20062	-0.01704	0.20062	-0.12459	0.20062	-0.03349
0.20162	-0.01408	0.20162	-0.11971	0.20162	-0.03093
0.20262	-0.01146	0.20262	-0.1151	0.20262	-0.02848
0.20362	-0.00921	0.20362	-0.1105	0.20362	-0.02616
0.20462	-0.00707	0.20462	-0.10599	0.20462	-0.0239
0.20562	-0.00499	0.20562	-0.10203	0.20562	-0.0218
0.20662	-0.00286	0.20662	-0.09807	0.20662	-0.01975
0.20762	-0.000932244	0.20762	-0.09411	0.20762	-0.01775
0.20862	0.000762745	0.20862	-0.09027	0.20862	-0.01593
0.20962	0.00247	0.20962	-0.08662	0.20962	-0.01408
0.21062	0.00424	0.21062	-0.08291	0.21062	-0.01237
0.21162	0.00554	0.21162	-0.07926	0.21162	-0.01073
0.21262	0.00719	0.21262	-0.07591	0.21262	-0.00908
0.21362	0.00869	0.21362	-0.0727	0.21362	-0.00759
0.21462	0.01009	0.21462	-0.06933	0.21462	-0.00611
0.21562	0.01143	0.21562	-0.06595	0.21562	-0.00467
0.21662	0.01252	0.21662	-0.06303	0.21662	-0.00335
0.21762	0.01392	0.21762	-0.06008	0.21762	-0.00197
0.21862	0.01515	0.21862	-0.0572	0.21862	-0.000638815
0.21962	0.01605	0.21962	-0.05436	0.21962	0.000571304
0.22062	0.01715	0.22062	-0.05173	0.22062	0.00177
0.22162	0.01807	0.22162	-0.04893	0.22162	0.00282
0.22262	0.01927	0.22262	-0.04624	0.22262	0.0039
0.22362	0.02037	0.22362	-0.04354	0.22362	0.00498
0.22462	0.02118	0.22462	-0.04128	0.22462	0.00593
0.22562	0.02208	0.22562	-0.03888	0.22562	0.00695
0.22662	0.02299	0.22662	-0.03656	0.22662	0.00786
0.22762	0.02394	0.22762	-0.03442	0.22762	0.00875
0.22862	0.02476	0.22862	-0.03187	0.22862	0.00966
0.22962	0.02548	0.22962	-0.02998	0.22962	0.01048
0.23062	0.02623	0.23062	-0.02774	0.23062	0.01129
0.23162	0.02713	0.23162	-0.02605	0.23162	0.01214
0.23262	0.02779	0.23262	-0.02392	0.23262	0.01285
0.23362	0.02833	0.23362	-0.0218	0.23362	0.01362
0.23462	0.02922	0.23462	-0.01982	0.23462	0.01433
0.23562	0.02989	0.23562	-0.01797	0.23562	0.01501
0.23662	0.03077	0.23662	-0.01571	0.23662	0.01575
0.23762	0.03119	0.23762	-0.01386	0.23762	0.01634
0.23862	0.03193	0.23862	-0.01193	0.23862	0.01699
0.23962	0.03264	0.23962	-0.01028	0.23962	0.01768
0.24062	0.03323	0.24062	-0.00859	0.24062	0.01824
0.24162	0.03392	0.24162	-0.00702	0.24162	0.01886
0.24262	0.03449	0.24262	-0.00562	0.24262	0.01944
0.24362	0.03505	0.24362	-0.00413	0.24362	0.01999
0.24462	0.03581	0.24462	-0.00246	0.24462	0.0206
0.24562	0.03623	0.24562	-0.00124	0.24562	0.02108
0.24662	0.03666	0.24662	0.000238859	0.24662	0.02161
0.24762	0.03724	0.24762	0.00172	0.24762	0.02218
0.24862	0.03786	0.24862	0.0028	0.24862	0.02262
0.24962	0.03856	0.24962	0.00421	0.24962	0.02315
0.25062	0.03881	0.25062	0.00548	0.25062	0.02363
0.25162	0.0394	0.25162	0.0067	0.25162	0.0241
0.25262	0.04014	0.25262	0.00791	0.25262	0.02462
0.25362	0.04054	0.25362	0.00894	0.25362	0.02506
0.25462	0.0411	0.25462	0.01009	0.25462	0.02554
0.25562	0.04176	0.25562	0.01124	0.25562	0.02603
0.25662	0.04208	0.25662	0.0124	0.25662	0.0264
0.25762	0.04261	0.25762	0.01348	0.25762	0.02689
0.25862	0.04308	0.25862	0.01458	0.25862	0.02732
0.25962	0.04351	0.25962	0.01561	0.25962	0.02772
0.26062	0.04385	0.26062	0.01661	0.26062	0.02819
0.26162	0.04438	0.26162	0.0175	0.26162	0.02856
0.26262	0.04485	0.26262	0.01849	0.26262	0.02899
0.26362	0.04549	0.26362	0.0194	0.26362	0.02941
0.26462	0.04598	0.26462	0.0203	0.26462	0.02973
0.26562	0.04654	0.26562	0.02125	0.26562	0.03018
0.26662	0.04723	0.26662	0.02214	0.26662	0.03058
0.26762	0.04751	0.26762	0.02289	0.26762	0.03095
0.26862	0.04767	0.26862	0.02399	0.26862	0.03136
0.26962	0.04809	0.26962	0.0247	0.26962	0.03173
0.27062	0.04932	0.27062	0.0262	0.27062	0.03237
0.27162	0.04992	0.27162	0.02715	0.27162	0.0328
0.27262	0.0502	0.27262	0.02772	0.27262	0.03304
0.27362	0.05047	0.27362	0.02816	0.27362	0.0334
0.27462	0.05067	0.27462	0.02915	0.27462	0.03376
0.27562	0.05127	0.27562	0.02988	0.27562	0.03411
0.27662	0.05193	0.27662	0.03073	0.27662	0.03451
0.27762	0.05219	0.27762	0.03148	0.27762	0.03482
0.27862	0.05282	0.27862	0.03233	0.27862	0.03519
0.27962	0.0533	0.27962	0.03313	0.27962	0.03553
0.28062	0.05365	0.28062	0.03387	0.28062	0.03578
0.28162	0.05428	0.28162	0.03462	0.28162	0.03612
0.28262	0.05465	0.28262	0.0353	0.28262	0.03645
0.28362	0.05501	0.28362	0.03583	0.28362	0.03678
0.28462	0.05564	0.28462	0.03661	0.28462	0.03718
0.28562	0.05605	0.28562	0.0373	0.28562	0.03747
0.28662	0.05651	0.28662	0.03793	0.28662	0.03784
0.28762	0.05708	0.28762	0.03891	0.28762	0.03823
0.28862	0.05747	0.28862	0.03966	0.28862	0.03855
0.28962	0.05787	0.28962	0.04037	0.28962	0.03892
0.29062	0.05838	0.29062	0.04096	0.29062	0.03926
0.29162	0.05883	0.29162	0.04166	0.29162	0.03956
0.29262	0.05925	0.29262	0.04249	0.29262	0.03997
0.29362	0.0597	0.29362	0.04294	0.29362	0.04026
0.29462	0.06006	0.29462	0.04372	0.29462	0.04062
0.29562	0.0607	0.29562	0.04437	0.29562	0.04099
0.29662	0.06109	0.29662	0.04483	0.29662	0.04129
0.29762	0.06166	0.29762	0.04586	0.29762	0.04168
0.29862	0.06217	0.29862	0.04655	0.29862	0.04204
0.29962	0.06252	0.29962	0.04708	0.29962	0.04235
0.30062	0.0631	0.30062	0.04791	0.30062	0.04273
0.30162	0.06334	0.30162	0.0484	0.30162	0.04302
0.30262	0.06387	0.30262	0.0492	0.30262	0.04338
0.30362	0.0646	0.30362	0.04998	0.30362	0.04378
0.30462	0.06486	0.30462	0.0506	0.30462	0.04407
0.30562	0.06529	0.30562	0.05143	0.30562	0.04447
0.30662	0.06568	0.30662	0.05208	0.30662	0.04476
0.30762	0.0662	0.30762	0.05274	0.30762	0.04508
0.30862	0.06664	0.30862	0.05353	0.30862	0.04548
0.30962	0.0671	0.30962	0.05417	0.30962	0.04576
0.31062	0.06782	0.31062	0.05482	0.31062	0.04611
0.31162	0.06821	0.31162	0.05552	0.31162	0.0465
0.31262	0.06881	0.31262	0.05602	0.31262	0.04681
0.31362	0.06945	0.31362	0.05688	0.31362	0.04715
0.31462	0.06973	0.31462	0.05762	0.31462	0.04748
0.31562	0.07024	0.31562	0.05836	0.31562	0.04778
0.31662	0.07083	0.31662	0.05901	0.31662	0.04817
0.31762	0.07127	0.31762	0.05954	0.31762	0.04844
0.31862	0.07171	0.31862	0.06029	0.31862	0.04879
0.31962	0.07235	0.31962	0.06109	0.31962	0.04914
0.32062	0.07264	0.32062	0.06161	0.32062	0.04942
0.32162	0.0731	0.32162	0.0626	0.32162	0.04982
0.32262	0.07376	0.32262	0.06351	0.32262	0.05016
0.32362	0.07411	0.32362	0.06405	0.32362	0.05046
0.32462	0.07469	0.32462	0.06462	0.32462	0.05083
0.32562	0.07538	0.32562	0.06538	0.32562	0.05112
0.32662	0.07597	0.32662	0.06626	0.32662	0.05146
0.32762	0.07625	0.32762	0.06701	0.32762	0.05183
0.32862	0.0768	0.32862	0.06746	0.32862	0.05207
0.32962	0.07744	0.32962	0.0682	0.32962	0.05246
0.33062	0.07792	0.33062	0.06888	0.33062	0.05274
0.33162	0.0784	0.33162	0.06963	0.33162	0.05306
0.33262	0.07892	0.33262	0.07038	0.33262	0.05343
0.33362	0.07947	0.33362	0.07101	0.33362	0.05368
0.33462	0.08022	0.33462	0.07171	0.33462	0.05401
0.33562	0.08087	0.33562	0.07241	0.33562	0.05439
0.33662	0.08129	0.33662	0.07295	0.33662	0.05465
0.33762	0.08182	0.33762	0.07373	0.33762	0.05499
0.33862	0.0822	0.33862	0.07443	0.33862	0.05532
0.33962	0.08286	0.33962	0.07489	0.33962	0.05559
0.34062	0.08355	0.34062	0.07574	0.34062	0.05598
0.34162	0.0839	0.34162	0.07635	0.34162	0.05624
0.34262	0.08446	0.34262	0.07692	0.34262	0.05658
0.34362	0.08526	0.34362	0.07747	0.34362	0.05695
0.34462	0.08578	0.34462	0.07804	0.34462	0.05722
0.34562	0.08628	0.34562	0.07877	0.34562	0.05754
0.34662	0.08697	0.34662	0.07953	0.34662	0.05784
0.34762	0.08746	0.34762	0.07997	0.34762	0.05813
0.34862	0.08816	0.34862	0.08066	0.34862	0.05847
0.34962	0.08878	0.34962	0.08117	0.34962	0.05874
0.35062	0.08927	0.35062	0.08166	0.35062	0.05907
0.35162	0.09009	0.35162	0.08198	0.35162	0.0594
0.35262	0.09062	0.35262	0.08267	0.35262	0.05967
0.35362	0.09128	0.35362	0.08336	0.35362	0.06001
0.35462	0.0918	0.35462	0.08379	0.35462	0.06032
0.35562	0.09228	0.35562	0.0842	0.35562	0.06059
0.35662	0.0931	0.35662	0.08477	0.35662	0.06094
0.35762	0.09363	0.35762	0.08525	0.35762	0.06122
0.35862	0.09424	0.35862	0.08572	0.35862	0.06154
0.35962	0.09495	0.35962	0.08613	0.35962	0.06188
0.36062	0.09552	0.36062	0.08666	0.36062	0.06212
0.36162	0.09615	0.36162	0.08731	0.36162	0.06249
0.36262	0.09674	0.36262	0.08762	0.36262	0.06278
0.36362	0.09746	0.36362	0.08802	0.36362	0.06302
0.36462	0.098	0.36462	0.08844	0.36462	0.06335
0.36562	0.09852	0.36562	0.08902	0.36562	0.0636
0.36662	0.09928	0.36662	0.08954	0.36662	0.06392
0.36762	0.10018	0.36762	0.09008	0.36762	0.06428
0.36862	0.10088	0.36862	0.09042	0.36862	0.06447
0.36962	0.10155	0.36962	0.0909	0.36962	0.06481
0.37062	0.10227	0.37062	0.09133	0.37062	0.06511
0.37162	0.10315	0.37162	0.09158	0.37162	0.06536
0.37262	0.10394	0.37262	0.09217	0.37262	0.06573
0.37362	0.10474	0.37362	0.09263	0.37362	0.06601
0.37462	0.10566	0.37462	0.09309	0.37462	0.06631
0.37562	0.10638	0.37562	0.09355	0.37562	0.06662
0.37662	0.10706	0.37662	0.09383	0.37662	0.06685
0.37762	0.10826	0.37762	0.0942	0.37762	0.06721
0.37862	0.10901	0.37862	0.09457	0.37862	0.06747
0.37962	0.10987	0.37962	0.09484	0.37962	0.06772
0.38062	0.11095	0.38062	0.0953	0.38062	0.06803
0.38162	0.11181	0.38162	0.09558	0.38162	0.06825
0.38262	0.113	0.38262	0.09604	0.38262	0.06855
0.38362	0.11397	0.38362	0.09669	0.38362	0.06887
0.38462	0.11494	0.38462	0.09705	0.38462	0.06908
0.38562	0.11613	0.38562	0.0977	0.38562	0.06941
0.38662	0.1172	0.38662	0.09797	0.38662	0.06971
0.38762	0.11828	0.38762	0.09853	0.38762	0.06997
0.38862	0.11958	0.38862	0.09899	0.38862	0.07031
0.38962	0.12076	0.38962	0.09936	0.38962	0.0706
0.39062	0.12206	0.39062	0.09991	0.39062	0.07092
0.39162	0.12346	0.39162	0.10028	0.39162	0.07124
0.39262	0.12475	0.39262	0.10074	0.39262	0.07152
0.39362	0.12605	0.39362	0.10129	0.39362	0.07183
0.39462	0.12745	0.39462	0.10193	0.39462	0.07214
0.39562	0.12885	0.39562	0.1023	0.39562	0.07238
0.39662	0.13036	0.39662	0.10258	0.39662	0.07266
0.39762	0.13187	0.39762	0.10322	0.39762	0.0729
0.39862	0.13349	0.39862	0.10387	0.39862	0.0732
0.39962	0.13543	0.39962	0.10433	0.39962	0.07354
0.40062	0.13715	0.40062	0.1047	0.40062	0.07378
0.40162	0.13888	0.40162	0.10543	0.40162	0.07411
0.40262	0.14071	0.40262	0.1058	0.40262	0.0744
0.40362	0.14254	0.40362	0.10626	0.40362	0.07466
0.40462	0.1447	0.40462	0.107	0.40462	0.07499
0.40562	0.14664	0.40562	0.10737	0.40562	0.07525
0.40662	0.14869	0.40662	0.10792	0.40662	0.07554
0.40762	0.15095	0.40762	0.10856	0.40762	0.0759
0.40862	0.15322	0.40862	0.10912	0.40862	0.07616
0.40962	0.15559	0.40962	0.10967	0.40962	0.0765
0.41062	0.15807	0.41062	0.11041	0.41062	0.07682
0.41162	0.16066	0.41162	0.11105	0.41162	0.07712
0.41262	0.16357	0.41262	0.11179	0.41262	0.07749
0.41362	0.16637	0.41362	0.11216	0.41362	0.07779
0.41462	0.16918	0.41462	0.1128	0.41462	0.07812
0.41562	0.1723	0.41562	0.11372	0.41562	0.07851
0.41662	0.17521	0.41662	0.11437	0.41662	0.07881
0.41762	0.17834	0.41762	0.1151	0.41762	0.07921
0.41862	0.18179	0.41862	0.11565	0.41862	0.07959
0.41962	0.18556	0.41962	0.11648	0.41962	0.07993
0.42062	0.18934	0.42062	0.1175	0.42062	0.08033
0.42162	0.1929	0.42162	0.11832	0.42162	0.08068
0.42262	0.19678	0.42262	0.11897	0.42262	0.08111
0.42362	0.20109	0.42362	0.11998	0.42362	0.08156
0.42462	0.20508	0.42462	0.12081	0.42462	0.08196
0.42562	0.20929	0.42562	0.12182	0.42562	0.08245
0.42662	0.21392	0.42662	0.12274	0.42662	0.08292
0.42762	0.21856	0.42762	0.12376	0.42762	0.08339
0.42862	0.22363	0.42862	0.12505	0.42862	0.08392
0.42962	0.22837	0.42962	0.12578	0.42962	0.08439
0.43062	0.23376	0.43062	0.12698	0.43062	0.08495
0.43162	0.23948	0.43162	0.12827	0.43162	0.08554
0.43262	0.24487	0.43262	0.12965	0.43262	0.08609
0.43362	0.25069	0.43362	0.13122	0.43362	0.08675
0.43462	0.2564	0.43462	0.13269	0.43462	0.0874
0.43562	0.26244	0.43562	0.13407	0.43562	0.08804
0.43662	0.2687	0.43662	0.13573	0.43662	0.08876
0.43762	0.27517	0.43762	0.13739	0.43762	0.08946
0.43862	0.28185	0.43862	0.13904	0.43862	0.09019
0.43962	0.28875	0.43962	0.14107	0.43962	0.09102
0.44062	0.29576	0.44062	0.143	0.44062	0.09183
0.44162	0.30288	0.44162	0.14503	0.44162	0.09272
0.44262	0.3101	0.44262	0.14715	0.44262	0.09365
0.44362	0.31776	0.44362	0.14936	0.44362	0.09457
0.44462	0.32563	0.44462	0.15184	0.44462	0.09559
0.44562	0.33318	0.44562	0.15451	0.44562	0.09651
0.44662	0.34137	0.44662	0.15709	0.44662	0.09762
0.44762	0.34978	0.44762	0.15985	0.44762	0.09873
0.44862	0.35819	0.44862	0.16262	0.44862	0.09984
0.44962	0.36682	0.44962	0.16529	0.44962	0.10113
0.45062	0.37555	0.45062	0.16842	0.45062	0.10233
0.45162	0.38407	0.45162	0.17155	0.45162	0.10371
0.45262	0.39323	0.45262	0.17514	0.45262	0.1051
0.45362	0.4024	0.45362	0.17855	0.45362	0.10639
0.45462	0.41146	0.45462	0.18232	0.45462	0.10796
0.45562	0.41976	0.45562	0.1861	0.45562	0.10944
0.45662	0.42892	0.45662	0.18978	0.45662	0.11101
0.45762	0.43863	0.45762	0.19356	0.45762	0.11267
0.45862	0.44812	0.45862	0.19779	0.45862	0.11433
0.45962	0.45793	0.45962	0.20203	0.45962	0.11609
0.46062	0.46817	0.46062	0.20635	0.46062	0.11803
0.46162	0.47831	0.46162	0.21077	0.46162	0.11978
0.46262	0.48833	0.46262	0.21575	0.46262	0.12172
0.46362	0.4989	0.46362	0.22054	0.46362	0.12366
0.46462	0.50968	0.46462	0.22532	0.46462	0.12569
0.46562	0.52014	0.46562	0.23039	0.46562	0.12782
0.46662	0.53017	0.46662	0.23545	0.46662	0.13003
0.46762	0.5403	0.46762	0.2407	0.46762	0.13234
0.46862	0.55087	0.46862	0.24641	0.46862	0.13475
0.46962	0.56198	0.46962	0.25212	0.46962	0.13705
0.47062	0.57265	0.47062	0.25764	0.47062	0.13936
0.47162	0.58387	0.47162	0.26372	0.47162	0.14195
0.47262	0.59497	0.47262	0.26952	0.47262	0.14453
0.47362	0.60629	0.47362	0.2756	0.47362	0.14721
0.47462	0.61686	0.47462	0.28186	0.47462	0.14989
0.47562	0.62743	0.47562	0.28831	0.47562	0.15266
0.47662	0.63842	0.47662	0.29521	0.47662	0.15543
0.47762	0.64985	0.47762	0.30194	0.47762	0.1582
0.47862	0.66107	0.47862	0.30875	0.47862	0.16097
0.47962	0.67217	0.47962	0.31593	0.47962	0.16393
0.48062	0.68339	0.48062	0.32293	0.48062	0.16688
0.48162	0.69503	0.48162	0.33002	0.48162	0.16993
0.48262	0.70603	0.48262	0.33711	0.48262	0.17307
0.48362	0.71703	0.48362	0.34466	0.48362	0.17621
0.48462	0.72835	0.48462	0.35212	0.48462	0.17935
0.48562	0.73967	0.48562	0.35838	0.48562	0.1824
0.48662	0.75067	0.48662	0.36584	0.48662	0.18554
0.48762	0.76199	0.48762	0.37376	0.48762	0.18877
0.48862	0.77385	0.48862	0.3814	0.48862	0.1921
0.48962	0.7855	0.48962	0.38932	0.48962	0.19551
0.49062	0.7966	0.49062	0.39706	0.49062	0.19893
0.49162	0.80749	0.49162	0.40488	0.49162	0.20235
0.49262	0.81881	0.49262	0.4128	0.49262	0.20586
0.49362	0.83154	0.49362	0.42109	0.49362	0.20937
0.49462	0.84297	0.49462	0.42919	0.49462	0.21288
0.49562	0.85386	0.49562	0.43776	0.49562	0.21639
0.49662	0.86507	0.49662	0.44604	0.49662	0.22008
0.49762	0.87682	0.49762	0.45405	0.49762	0.22377
0.49862	0.88825	0.49862	0.46225	0.49862	0.22747
0.49962	0.89914	0.49962	0.47026	0.49962	0.23107
0.50062	0.91003	0.50062	0.47882	0.50062	0.23486
0.50162	0.92157	0.50162	0.48739	0.50162	0.23864
0.50262	0.93311	0.50262	0.49567	0.50262	0.24225
0.50362	0.944	0.50362	0.50451	0.50362	0.24594
0.50462	0.95478	0.50462	0.51308	0.50462	0.24973
0.50562	0.96642	0.50562	0.52183	0.50562	0.25361
0.50662	0.97775	0.50662	0.53021	0.50662	0.25758
0.50762	0.98864	0.50762	0.53831	0.50762	0.26146
0.50862	0.99899	0.50862	0.54724	0.50862	0.26552
0.50962	1.00977	0.50962	0.55599	0.50962	0.26949
0.51062	1.02098	0.51062	0.56492	0.51062	0.27337
0.51162	1.03166	0.51162	0.57367	0.51162	0.27725
0.51262	1.04298	0.51262	0.58297	0.51262	0.28103
0.51362	1.05419	0.51362	0.5919	0.51362	0.2851
0.51462	1.0653	0.51462	0.60037	0.51462	0.28935
0.51562	1.07587	0.51562	0.60903	0.51562	0.29341
0.51662	1.08686	0.51662	0.61842	0.51662	0.29757
0.51762	1.09657	0.51762	0.62735	0.51762	0.30163
0.51862	1.10735	0.51862	0.63638	0.51862	0.30551
0.51962	1.11813	0.51962	0.64558	0.51962	0.30939
0.52062	1.12891	0.52062	0.65498	0.52062	0.31336
0.52162	1.1397	0.52162	0.66418	0.52162	0.31751
0.52262	1.15156	0.52262	0.67321	0.52262	0.32167
0.52362	1.16126	0.52362	0.68205	0.52362	0.32564
0.52462	1.17097	0.52462	0.69126	0.52462	0.32971
0.52562	1.18175	0.52562	0.70074	0.52562	0.33377
0.52662	1.19253	0.52662	0.71032	0.52662	0.33774
0.52762	1.20331	0.52762	0.71943	0.52762	0.3418
0.52862	1.21302	0.52862	0.72873	0.52862	0.34559
0.52962	1.2238	0.52962	0.7384	0.52962	0.34975
0.53062	1.23458	0.53062	0.74743	0.53062	0.35409
0.53162	1.24536	0.53162	0.75608	0.53162	0.35806
0.53262	1.25507	0.53262	0.76501	0.53262	0.3624
0.53362	1.26585	0.53362	0.77413	0.53362	0.36646
0.53462	1.27556	0.53462	0.78352	0.53462	0.37062
0.53562	1.28634	0.53562	0.79245	0.53562	0.3745
0.53662	1.29604	0.53662	0.80157	0.53662	0.37828
0.53762	1.30682	0.53762	0.81096	0.53762	0.38225
0.53862	1.31761	0.53862	0.8198	0.53862	0.38641
0.53962	1.32839	0.53962	0.82846	0.53962	0.39038
0.54062	1.33701	0.54062	0.83693	0.54062	0.39463
0.54162	1.34564	0.54162	0.84614	0.54162	0.39869
0.54262	1.35534	0.54262	0.85534	0.54262	0.40257
0.54362	1.36613	0.54362	0.86446	0.54362	0.40636
0.54462	1.37583	0.54462	0.87349	0.54462	0.41024
0.54562	1.38661	0.54562	0.88279	0.54562	0.41439
0.54662	1.39632	0.54662	0.89153	0.54662	0.41855
0.54762	1.40602	0.54762	0.89991	0.54762	0.42252
0.54862	1.41573	0.54862	0.90884	0.54862	0.4264
0.54962	1.42435	0.54962	0.91713	0.54962	0.43037
0.55062	1.43513	0.55062	0.92542	0.55062	0.43462
0.55162	1.44484	0.55162	0.93555	0.55162	0.4385
0.55262	1.45454	0.55262	0.94384	0.55262	0.44219
0.55362	1.46317	0.55362	0.95304	0.55362	0.44607
0.55462	1.47395	0.55462	0.96225	0.55462	0.45014
0.55562	1.48258	0.55562	0.97054	0.55562	0.45401
0.55662	1.4912	0.55662	0.97883	0.55662	0.45808
0.55762	1.50091	0.55762	0.98711	0.55762	0.46223
0.55862	1.50953	0.55862	0.99632	0.55862	0.46611
0.55962	1.51924	0.55962	1.00461	0.55962	0.4699
0.56062	1.52894	0.56062	1.0129	0.56062	0.47332
0.56162	1.53865	0.56162	1.0221	0.56162	0.4771
0.56262	1.54727	0.56262	1.03039	0.56262	0.48117
0.56362	1.55805	0.56362	1.03868	0.56362	0.48523
0.56462	1.56668	0.56462	1.04697	0.56462	0.48902
0.56562	1.57423	0.56562	1.05525	0.56562	0.49299
0.56662	1.58393	0.56662	1.06538	0.56662	0.49687
0.56762	1.59256	0.56762	1.07275	0.56762	0.50065
0.56862	1.60226	0.56862	1.08104	0.56862	0.50416
0.56962	1.61089	0.56962	1.08932	0.56962	0.50795
0.57062	1.62059	0.57062	1.09853	0.57062	0.51192
0.57162	1.62922	0.57162	1.10682	0.57162	0.51598
0.57262	1.63892	0.57262	1.11511	0.57262	0.51977
0.57362	1.64755	0.57362	1.12247	0.57362	0.52365
0.57462	1.65509	0.57462	1.13076	0.57462	0.52753
0.57562	1.6648	0.57562	1.13905	0.57562	0.53131
0.57662	1.6745	0.57662	1.14641	0.57662	0.53464
0.57762	1.68313	0.57762	1.15562	0.57762	0.53815
0.57862	1.69175	0.57862	1.16391	0.57862	0.54194
0.57962	1.70146	0.57962	1.1722	0.57962	0.54572
0.58062	1.71116	0.58062	1.17956	0.58062	0.5496
0.58162	1.71871	0.58162	1.18693	0.58162	0.55357
0.58262	1.72626	0.58262	1.19614	0.58262	0.55736
0.58362	1.73596	0.58362	1.20351	0.58362	0.56096
0.58462	1.74459	0.58462	1.21179	0.58462	0.56456
0.58562	1.75214	0.58562	1.21916	0.58562	0.56789
0.58662	1.76076	0.58662	1.22745	0.58662	0.57167
0.58762	1.77047	0.58762	1.23573	0.58762	0.57537
0.58862	1.77909	0.58862	1.2431	0.58862	0.57897
0.58962	1.78664	0.58962	1.24955	0.58962	0.58276
0.59062	1.79419	0.59062	1.25691	0.59062	0.58673
0.59162	1.80281	0.59162	1.2652	0.59162	0.59033
0.59262	1.81144	0.59262	1.27349	0.59262	0.59384
0.59362	1.81899	0.59362	1.28177	0.59362	0.59707
0.59462	1.82761	0.59462	1.28914	0.59462	0.60058
0.59562	1.83732	0.59562	1.29743	0.59562	0.60446
0.59662	1.84594	0.59662	1.30479	0.59662	0.60797
0.59762	1.85349	0.59762	1.31124	0.59762	0.61148
0.59862	1.85996	0.59862	1.31861	0.59862	0.61536
0.59962	1.86859	0.59962	1.32689	0.59962	0.61868
0.60062	1.87613	0.60062	1.33426	0.60062	0.62219
0.60162	1.88368	0.60162	1.34163	0.60162	0.62561
0.60262	1.89231	0.60262	1.34899	0.60262	0.62903
0.60362	1.90093	0.60362	1.35728	0.60362	0.63281
0.60462	1.90956	0.60462	1.36465	0.60462	0.63623
0.60562	1.91711	0.60562	1.37017	0.60562	0.63965
0.60662	1.92358	0.60662	1.37754	0.60662	0.64334
0.60762	1.9322	0.60762	1.38583	0.60762	0.64713
0.60862	1.94083	0.60862	1.39319	0.60862	0.65045
0.60962	1.94838	0.60962	1.39964	0.60962	0.65359
0.61062	1.95592	0.61062	1.40793	0.61062	0.65701
0.61162	1.96347	0.61162	1.41529	0.61162	0.66033
0.61262	1.97317	0.61262	1.42266	0.61262	0.66394
0.61362	1.98072	0.61362	1.43003	0.61362	0.66745
0.61462	1.98719	0.61462	1.43555	0.61462	0.67095
0.61562	1.99366	0.61562	1.44292	0.61562	0.67474
0.61662	2.00229	0.61662	1.45028	0.61662	0.67807
0.61762	2.00983	0.61762	1.45765	0.61762	0.68093
0.61862	2.01738	0.61862	1.46502	0.61862	0.68398
0.61962	2.02601	0.61962	1.47238	0.61962	0.68749
0.62062	2.03463	0.62062	1.47975	0.62062	0.69127
0.62162	2.04218	0.62162	1.4862	0.62162	0.6946
0.62262	2.04865	0.62262	1.49172	0.62262	0.69792
0.62362	2.05512	0.62362	1.49817	0.62362	0.70152
0.62462	2.06159	0.62462	1.50461	0.62462	0.70494
0.62562	2.07022	0.62562	1.51198	0.62562	0.7079
0.62662	2.07884	0.62662	1.51934	0.62662	0.71076
0.62762	2.08531	0.62762	1.52671	0.62762	0.71408
0.62862	2.09394	0.62862	1.53316	0.62862	0.71759
0.62962	2.10149	0.62962	1.54052	0.62962	0.72092
0.63062	2.10688	0.63062	1.54605	0.63062	0.72434
0.63162	2.11335	0.63162	1.55157	0.63162	0.72803
0.63262	2.11982	0.63262	1.55894	0.63262	0.73135
0.63362	2.12844	0.63362	1.56539	0.63362	0.73413
0.63462	2.13599	0.63462	1.57183	0.63462	0.73727
0.63562	2.14246	0.63562	1.5792	0.63562	0.74031
0.63662	2.15108	0.63662	1.58564	0.63662	0.74373
0.63762	2.15863	0.63762	1.59209	0.63762	0.74696
0.63862	2.1651	0.63862	1.59761	0.63862	0.75029
0.63962	2.17157	0.63962	1.60406	0.63962	0.75389
0.64062	2.17804	0.64062	1.61051	0.64062	0.75703
0.64162	2.18559	0.64162	1.61787	0.64162	0.76017
0.64262	2.19206	0.64262	1.62432	0.64262	0.76266
0.64362	2.1996	0.64362	1.62984	0.64362	0.76571
0.64462	2.20823	0.64462	1.63721	0.64462	0.76913
0.64562	2.2147	0.64562	1.64273	0.64562	0.77254
0.64662	2.22117	0.64662	1.64826	0.64662	0.7755
0.64762	2.22764	0.64762	1.65378	0.64762	0.77873
0.64862	2.23411	0.64862	1.66023	0.64862	0.78215
0.64962	2.24166	0.64962	1.66668	0.64962	0.78501
0.65062	2.2492	0.65062	1.6722	0.65062	0.78751
0.65162	2.25567	0.65162	1.67865	0.65162	0.79018
0.65262	2.26322	0.65262	1.68509	0.65262	0.79342
0.65362	2.27185	0.65362	1.69154	0.65362	0.79702
0.65462	2.27832	0.65462	1.69706	0.65462	0.80044
0.65562	2.28371	0.65562	1.70167	0.65562	0.80367
0.65662	2.2891	0.65662	1.70903	0.65662	0.80672
0.65762	2.29557	0.65762	1.71548	0.65762	0.80949
0.65862	2.30312	0.65862	1.72192	0.65862	0.81216
0.65962	2.30958	0.65962	1.72745	0.65962	0.81503
0.66062	2.31605	0.66062	1.73482	0.66062	0.81826
0.66162	2.3236	0.66162	1.74034	0.66162	0.82158
0.66262	2.33115	0.66262	1.74494	0.66262	0.82436
0.66362	2.33654	0.66362	1.75047	0.66362	0.82759
0.66462	2.34193	0.66462	1.75599	0.66462	0.83082
0.66562	2.3484	0.66562	1.76244	0.66562	0.83378
0.66662	2.35811	0.66662	1.76796	0.66662	0.83636
0.66762	2.36458	0.66762	1.77441	0.66762	0.83913
0.66862	2.36997	0.66862	1.78178	0.66862	0.84209
0.66962	2.37644	0.66962	1.7873	0.66962	0.84504
0.67062	2.38398	0.67062	1.79191	0.67062	0.84781
0.67162	2.39045	0.67162	1.79559	0.67162	0.85095
0.67262	2.39477	0.67262	1.80111	0.67262	0.85391
0.67362	2.40231	0.67362	1.80756	0.67362	0.85696
0.67462	2.40878	0.67462	1.81401	0.67462	0.85982
0.67562	2.41525	0.67562	1.81953	0.67562	0.86241
0.67662	2.42064	0.67662	1.82506	0.67662	0.86508
0.67762	2.42819	0.67762	1.8315	0.67762	0.86813
0.67862	2.43574	0.67862	1.8361	0.67862	0.87099
0.67962	2.44221	0.67962	1.84071	0.67962	0.87395
0.68062	2.4476	0.68062	1.84715	0.68062	0.87727
0.68162	2.45299	0.68162	1.8536	0.68162	0.88041
0.68262	2.45946	0.68262	1.85913	0.68262	0.88337
0.68362	2.46593	0.68362	1.86465	0.68362	0.88522
0.68462	2.4724	0.68462	1.8711	0.68462	0.88799
0.68562	2.47995	0.68562	1.87662	0.68562	0.89104
0.68662	2.48642	0.68662	1.88215	0.68662	0.89399
0.68762	2.49181	0.68762	1.88675	0.68762	0.89667
0.68862	2.4972	0.68862	1.89043	0.68862	0.89972
0.68962	2.50367	0.68962	1.89596	0.68962	0.90258
0.69062	2.50906	0.69062	1.90148	0.69062	0.90544
0.69162	2.51553	0.69162	1.90609	0.69162	0.90738
0.69262	2.522	0.69262	1.91345	0.69262	0.91006
0.69362	2.52955	0.69362	1.91898	0.69362	0.91302
0.69462	2.53601	0.69462	1.9245	0.69462	0.91579
0.69562	2.54248	0.69562	1.92819	0.69562	0.91856
0.69662	2.5468	0.69662	1.93279	0.69662	0.92151
0.69762	2.55219	0.69762	1.93924	0.69762	0.92447
0.69862	2.55866	0.69862	1.94476	0.69862	0.92724
0.69962	2.56405	0.69962	1.95029	0.69962	0.92909
0.70062	2.57052	0.70062	1.95489	0.70062	0.93186
0.70162	2.57699	0.70162	1.96041	0.70162	0.93463
0.70262	2.58454	0.70262	1.96594	0.70262	0.9374
0.70362	2.59101	0.70362	1.97054	0.70362	0.94017
0.70462	2.59532	0.70462	1.97423	0.70462	0.94294
0.70562	2.59963	0.70562	1.97883	0.70562	0.94571
0.70662	2.6061	0.70662	1.98528	0.70662	0.94848
0.70762	2.61257	0.70762	1.98988	0.70762	0.95125
0.70862	2.61796	0.70862	1.99541	0.70862	0.9531
0.70962	2.62335	0.70962	2.00185	0.70962	0.95587
0.71062	2.62982	0.71062	2.00646	0.71062	0.95864
0.71162	2.63737	0.71162	2.01106	0.71162	0.96141
0.71262	2.64168	0.71262	2.01474	0.71262	0.96326
0.71362	2.64707	0.71362	2.02027	0.71362	0.96695
0.71462	2.65139	0.71462	2.02671	0.71462	0.9688
0.71562	2.65678	0.71562	2.03132	0.71562	0.97157
0.71662	2.66325	0.71662	2.03592	0.71662	0.97434
0.71762	2.66972	0.71762	2.04145	0.71762	0.97619
0.71862	2.67726	0.71862	2.04697	0.71862	0.97896
0.71962	2.68373	0.71962	2.05065	0.71962	0.98173
0.72062	2.68805	0.72062	2.05434	0.72062	0.9845
0.72162	2.69128	0.72162	2.05894	0.72162	0.98727
0.72262	2.69775	0.72262	2.06447	0.72262	0.99004
0.72362	2.70422	0.72362	2.06999	0.72362	0.99189
0.72462	2.70961	0.72462	2.0746	0.72462	0.99466
0.72562	2.71392	0.72562	2.08012	0.72562	0.9965
0.72662	2.71932	0.72662	2.08472	0.72662	0.99927
0.72762	2.72686	0.72762	2.08933	0.72762	1.00112
0.72862	2.73225	0.72862	2.09301	0.72862	1.00389
0.72962	2.73657	0.72962	2.0967	0.72962	1.00666
0.73062	2.74088	0.73062	2.10222	0.73062	1.01036
0.73162	2.74735	0.73162	2.10682	0.73162	1.0122
0.73262	2.75382	0.73262	2.11235	0.73262	1.01497
0.73362	2.75921	0.73362	2.11787	0.73362	1.01682
0.73462	2.76352	0.73462	2.12248	0.73462	1.01959
0.73562	2.77107	0.73562	2.12708	0.73562	1.02144
0.73662	2.77538	0.73662	2.12984	0.73662	1.02421
0.73762	2.7797	0.73762	2.13353	0.73762	1.02606
0.73862	2.78401	0.73862	2.13813	0.73862	1.02883
0.73962	2.7894	0.73962	2.14458	0.73962	1.0316
0.74062	2.79587	0.74062	2.1501	0.74062	1.03345
0.74162	2.80018	0.74162	2.15379	0.74162	1.03529
0.74262	2.80557	0.74262	2.16023	0.74262	1.03806
0.74362	2.81312	0.74362	2.16392	0.74362	1.04083
0.74462	2.81851	0.74462	2.1676	0.74462	1.04268
0.74562	2.82283	0.74562	2.17128	0.74562	1.04545
0.74662	2.82606	0.74662	2.17589	0.74662	1.04822
0.74762	2.83037	0.74762	2.18141	0.74762	1.05099
0.74862	2.83684	0.74862	2.18601	0.74862	1.05284
0.74962	2.84331	0.74962	2.19154	0.74962	1.05469
0.75062	2.8487	0.75062	2.19614	0.75062	1.05653
0.75162	2.85517	0.75162	2.20075	0.75162	1.0593
0.75262	2.86056	0.75262	2.20443	0.75262	1.06115
0.75362	2.8638	0.75362	2.20719	0.75362	1.06392
0.75462	2.86811	0.75462	2.2118	0.75462	1.06669
0.75562	2.87243	0.75562	2.21732	0.75562	1.06946
0.75662	2.87782	0.75662	2.22193	0.75662	1.07131
0.75762	2.88321	0.75762	2.22561	0.75762	1.07316
0.75862	2.8886	0.75862	2.23206	0.75862	1.07501
0.75962	2.89507	0.75962	2.23574	0.75962	1.07778
0.76062	2.90046	0.76062	2.23942	0.76062	1.08055
0.76162	2.90477	0.76162	2.24218	0.76162	1.08239
0.76262	2.90693	0.76262	2.24495	0.76262	1.08424
0.76362	2.91232	0.76362	2.25047	0.76362	1.08701
0.76462	2.91771	0.76462	2.25415	0.76462	1.08978
0.76562	2.9231	0.76562	2.25876	0.76562	1.09163
0.76662	2.92742	0.76662	2.26336	0.76662	1.09348
0.76762	2.93388	0.76762	2.26889	0.76762	1.09625
0.76862	2.94035	0.76862	2.27349	0.76862	1.09809
0.76962	2.94575	0.76962	2.27625	0.76962	1.09994
0.77062	2.94898	0.77062	2.27994	0.77062	1.10271
0.77162	2.95221	0.77162	2.28362	0.77162	1.10548
0.77262	2.95653	0.77262	2.28915	0.77262	1.10733
0.77362	2.96192	0.77362	2.29283	0.77362	1.10918
0.77462	2.96731	0.77462	2.29743	0.77462	1.11102
0.77562	2.9727	0.77562	2.30296	0.77562	1.11287
0.77662	2.97809	0.77662	2.30572	0.77662	1.11564
0.77762	2.98348	0.77762	2.3094	0.77762	1.11749
0.77862	2.9878	0.77862	2.31217	0.77862	1.12026
0.77962	2.98995	0.77962	2.31677	0.77962	1.12303
0.78062	2.99534	0.78062	2.32137	0.78062	1.12488
0.78162	3.00181	0.78162	2.32506	0.78162	1.12672
0.78262	3.00505	0.78262	2.32874	0.78262	1.12857
0.78362	3.00936	0.78362	2.33335	0.78362	1.13042
0.78462	3.01583	0.78462	2.33795	0.78462	1.13319
0.78562	3.02014	0.78562	2.34163	0.78562	1.13504
0.78662	3.02446	0.78662	2.34347	0.78662	1.13781
0.78762	3.02769	0.78762	2.34808	0.78762	1.13965
0.78862	3.032	0.78862	2.35268	0.78862	1.1415
0.78962	3.0374	0.78962	2.35637	0.78962	1.14335
0.79062	3.04279	0.79062	2.36097	0.79062	1.14519
0.79162	3.0471	0.79162	2.36557	0.79162	1.14704
0.79262	3.05357	0.79262	2.37018	0.79262	1.14981
0.79362	3.05896	0.79362	2.37202	0.79362	1.15166
0.79462	3.06327	0.79462	2.37478	0.79462	1.15351
0.79562	3.06543	0.79562	2.37846	0.79562	1.15628
0.79662	3.06974	0.79662	2.38307	0.79662	1.15905
0.79762	3.07513	0.79762	2.38675	0.79762	1.16089
0.79862	3.07945	0.79862	2.39044	0.79862	1.16274
0.79962	3.08376	0.79962	2.39596	0.79962	1.16459
0.80062	3.08807	0.80062	2.39964	0.80062	1.16644
0.80162	3.09454	0.80162	2.40425	0.80162	1.16828
0.80262	3.09885	0.80262	2.40609	0.80262	1.17013
0.80362	3.10209	0.80362	2.40885	0.80362	1.1729
0.80462	3.10532	0.80462	2.41254	0.80462	1.17475
0.80562	3.11072	0.80562	2.4153	0.80562	1.1766
0.80662	3.11611	0.80662	2.4199	0.80662	1.17844
0.80762	3.12042	0.80762	2.42451	0.80762	1.18029
0.80862	3.12473	0.80862	2.43003	0.80862	1.18214
0.80962	3.1312	0.80962	2.43279	0.80962	1.18491
0.81062	3.13444	0.81062	2.43556	0.81062	1.18675
0.81162	3.13659	0.81162	2.43832	0.81162	1.1886
0.81262	3.14091	0.81262	2.442	0.81262	1.19137
0.81362	3.14522	0.81362	2.44661	0.81362	1.19322
0.81462	3.14953	0.81462	2.44937	0.81462	1.19414
0.81562	3.15385	0.81562	2.45397	0.81562	1.19599
0.81662	3.15816	0.81662	2.4595	0.81662	1.19784
0.81762	3.16355	0.81762	2.46226	0.81762	1.20061
0.81862	3.16786	0.81862	2.46502	0.81862	1.20245
0.81962	3.1711	0.81962	2.46594	0.81962	1.2043
0.82062	3.17433	0.82062	2.46963	0.82062	1.20707
0.82162	3.17864	0.82162	2.47423	0.82162	1.20892
0.82262	3.18296	0.82262	2.47791	0.82262	1.20984
0.82362	3.18835	0.82362	2.48252	0.82362	1.21169
0.82462	3.19374	0.82462	2.4862	0.82462	1.21354
0.82562	3.19805	0.82562	2.48988	0.82562	1.21631
0.82662	3.20237	0.82662	2.49173	0.82662	1.21815
0.82762	3.2056	0.82762	2.49449	0.82762	1.22
0.82862	3.20668	0.82862	2.49909	0.82862	1.22185
0.82962	3.21099	0.82962	2.50185	0.82962	1.2237
0.83062	3.21638	0.83062	2.50554	0.83062	1.22554
0.83162	3.21962	0.83162	2.50922	0.83162	1.22647
0.83262	3.22501	0.83262	2.51382	0.83262	1.22924
0.83362	3.23148	0.83362	2.51659	0.83362	1.23108
0.83462	3.23579	0.83462	2.51935	0.83462	1.23385
0.83562	3.23795	0.83562	2.52211	0.83562	1.23478
0.83662	3.24118	0.83662	2.52395	0.83662	1.23755
0.83762	3.24334	0.83762	2.52948	0.83762	1.2394
0.83862	3.24873	0.83862	2.53316	0.83862	1.24124
0.83962	3.25196	0.83962	2.53592	0.83962	1.24217
0.84062	3.25736	0.84062	2.54145	0.84062	1.24401
0.84162	3.26275	0.84162	2.54421	0.84162	1.24586
0.84262	3.26814	0.84262	2.54697	0.84262	1.24771
0.84362	3.27029	0.84362	2.54974	0.84362	1.25048
0.84462	3.27245	0.84462	2.55158	0.84462	1.25233
0.84562	3.27676	0.84562	2.55618	0.84562	1.25417
0.84662	3.28108	0.84662	2.55802	0.84662	1.25602
0.84762	3.28431	0.84762	2.56263	0.84762	1.25694
0.84862	3.2897	0.84862	2.56631	0.84862	1.25879
0.84962	3.29402	0.84962	2.56999	0.84962	1.26064
0.85062	3.29833	0.85062	2.57368	0.85062	1.26248
0.85162	3.30372	0.85162	2.57644	0.85162	1.26526
0.85262	3.30588	0.85262	2.57828	0.85262	1.2671
0.85362	3.30803	0.85362	2.58104	0.85362	1.26895
0.85462	3.31127	0.85462	2.58565	0.85462	1.2708
0.85562	3.31558	0.85562	2.58841	0.85562	1.27172
0.85662	3.31882	0.85662	2.59209	0.85662	1.27357
0.85762	3.32421	0.85762	2.59578	0.85762	1.27541
0.85862	3.3296	0.85862	2.59762	0.85862	1.27818
0.85962	3.33175	0.85962	2.60038	0.85962	1.27911
0.86062	3.33499	0.86062	2.60222	0.86062	1.28096
0.86162	3.33822	0.86162	2.60591	0.86162	1.2828
0.86262	3.34361	0.86262	2.61051	0.86262	1.28465
0.86362	3.34901	0.86362	2.61327	0.86362	1.2865
0.86462	3.35224	0.86462	2.61604	0.86462	1.28742
0.86562	3.35548	0.86562	2.61972	0.86562	1.28927
0.86662	3.36087	0.86662	2.6234	0.86662	1.29111
0.86762	3.3641	0.86762	2.62524	0.86762	1.29296
0.86862	3.36734	0.86862	2.62708	0.86862	1.29573
0.86962	3.36949	0.86962	2.63169	0.86962	1.29758
0.87062	3.37488	0.87062	2.63537	0.87062	1.29943
0.87162	3.38027	0.87162	2.63813	0.87162	1.30035
0.87262	3.38351	0.87262	2.63998	0.87262	1.30127
0.87362	3.38674	0.87362	2.64366	0.87362	1.30312
0.87462	3.39214	0.87462	2.64826	0.87462	1.30497
0.87562	3.39537	0.87562	2.65011	0.87562	1.30681
0.87662	3.3986	0.87662	2.65195	0.87662	1.30866
0.87762	3.40076	0.87762	2.65471	0.87762	1.31051
0.87862	3.404	0.87862	2.65931	0.87862	1.31236
0.87962	3.40939	0.87962	2.663	0.87962	1.3142
0.88062	3.41154	0.88062	2.66484	0.88062	1.31513
0.88162	3.41586	0.88162	2.66852	0.88162	1.31697
0.88262	3.42125	0.88262	2.67128	0.88262	1.31882
0.88362	3.42556	0.88362	2.67405	0.88362	1.32067
0.88462	3.4288	0.88462	2.67497	0.88462	1.32252
0.88562	3.42987	0.88562	2.67773	0.88562	1.32436
0.88662	3.43311	0.88662	2.68141	0.88662	1.32621
0.88762	3.4385	0.88762	2.68325	0.88762	1.32806
0.88862	3.44066	0.88862	2.68694	0.88862	1.32898
0.88962	3.44389	0.88962	2.69154	0.88962	1.33083
0.89062	3.44928	0.89062	2.6943	0.89062	1.33267
0.89162	3.45467	0.89162	2.69707	0.89162	1.33452
0.89262	3.45791	0.89262	2.69891	0.89262	1.33637
0.89362	3.45899	0.89362	2.70075	0.89362	1.33822
0.89462	3.46114	0.89462	2.70351	0.89462	1.34006
0.89562	3.46653	0.89562	2.7072	0.89562	1.34191
0.89662	3.46977	0.89662	2.70996	0.89662	1.34191
0.89762	3.47193	0.89762	2.71456	0.89762	1.34376
0.89862	3.47624	0.89862	2.71825	0.89862	1.3456
0.89962	3.48271	0.89962	2.71917	0.89962	1.34745
0.90062	3.48486	0.90062	2.72193	0.90062	1.3493
0.90162	3.48702	0.90162	2.72193	0.90162	1.35114
0.90262	3.49026	0.90262	2.72561	0.90262	1.35299
0.90362	3.49457	0.90362	2.73022	0.90362	1.35484
0.90462	3.49888	0.90462	2.73206	0.90462	1.35576
0.90562	3.50212	0.90562	2.73574	0.90562	1.35669
0.90662	3.50535	0.90662	2.73942	0.90662	1.35853
0.90762	3.50966	0.90762	2.74219	0.90762	1.36038
0.90862	3.51398	0.90862	2.74311	0.90862	1.36223
0.90962	3.51613	0.90962	2.74403	0.90962	1.36315
0.91062	3.51829	0.91062	2.74679	0.91062	1.36592
0.91162	3.51937	0.91162	2.75047	0.91162	1.36685
0.91262	3.52368	0.91262	2.75324	0.91262	1.36869
0.91362	3.52692	0.91362	2.756	0.91362	1.36962
0.91462	3.53123	0.91462	2.76152	0.91462	1.37146
0.91562	3.53662	0.91562	2.76337	0.91562	1.37331
0.91662	3.54201	0.91662	2.76429	0.91662	1.37516
0.91762	3.54417	0.91762	2.76613	0.91762	1.37608
0.91862	3.54525	0.91862	2.76797	0.91862	1.37885
0.91962	3.54956	0.91962	2.77442	0.91962	1.3807
0.92062	3.55279	0.92062	2.77626	0.92062	1.38162
0.92162	3.55495	0.92162	2.77902	0.92162	1.38255
0.92262	3.55818	0.92262	2.7827	0.92262	1.38439
0.92362	3.5625	0.92362	2.78454	0.92362	1.38624
0.92462	3.56789	0.92462	2.78731	0.92462	1.38809
0.92562	3.57004	0.92562	2.78731	0.92562	1.38901
0.92662	3.5722	0.92662	2.78915	0.92662	1.39178
0.92762	3.57544	0.92762	2.79191	0.92762	1.3927
0.92862	3.57975	0.92862	2.79559	0.92862	1.39455
0.92962	3.58191	0.92962	2.79744	0.92962	1.39547
0.93062	3.58514	0.93062	2.80112	0.93062	1.3964
0.93162	3.58945	0.93162	2.8048	0.93162	1.39825
0.93262	3.59377	0.93262	2.80572	0.93262	1.40102
0.93362	3.597	0.93362	2.80756	0.93362	1.40194
0.93462	3.59916	0.93462	2.80941	0.93462	1.40379
0.93562	3.60131	0.93562	2.81217	0.93562	1.40563
0.93662	3.60455	0.93662	2.81585	0.93662	1.40656
0.93762	3.60886	0.93762	2.81769	0.93762	1.4084
0.93862	3.60994	0.93862	2.82138	0.93862	1.40933
0.93962	3.61425	0.93962	2.82506	0.93962	1.41025
0.94062	3.62072	0.94062	2.8269	0.94062	1.4121
0.94162	3.62288	0.94162	2.82782	0.94162	1.41395
0.94262	3.62396	0.94262	2.82874	0.94262	1.41579
0.94362	3.62719	0.94362	2.83243	0.94362	1.41764
0.94462	3.63043	0.94462	2.83519	0.94462	1.41949
0.94562	3.63366	0.94562	2.83795	0.94562	1.42041
0.94662	3.63582	0.94662	2.84163	0.94662	1.42133
0.94762	3.64121	0.94762	2.84532	0.94762	1.42226
0.94862	3.64552	0.94862	2.84808	0.94862	1.42503
0.94962	3.64876	0.94962	2.84716	0.94962	1.42595
0.95062	3.65199	0.95062	2.849	0.95062	1.4278
0.95162	3.65199	0.95162	2.85084	0.95162	1.42965
0.95262	3.65415	0.95262	2.85637	0.95262	1.43149
0.95362	3.65846	0.95362	2.85913	0.95362	1.43242
0.95462	3.66169	0.95462	2.86097	0.95462	1.43242
0.95562	3.66601	0.95562	2.86466	0.95562	1.43426
0.95662	3.6714	0.95662	2.86742	0.95662	1.43611
0.95762	3.67463	0.95762	2.86742	0.95762	1.43796
0.95862	3.67679	0.95862	2.86834	0.95862	1.43888
0.95962	3.67895	0.95962	2.8711	0.95962	1.44165
0.96062	3.6811	0.96062	2.87571	0.96062	1.4435
0.96162	3.68542	0.96162	2.87571	0.96162	1.44535
0.96262	3.68865	0.96262	2.88123	0.96262	1.44535
0.96362	3.69189	0.96362	2.88491	0.96362	1.44627
0.96462	3.69512	0.96462	2.88675	0.96462	1.44904
0.96562	3.69836	0.96562	2.88952	0.96562	1.44996
0.96662	3.70159	0.96662	2.8886	0.96662	1.45181
0.96762	3.70267	0.96762	2.89136	0.96762	1.45366
0.96862	3.70482	0.96862	2.89228	0.96862	1.45458
0.96962	3.70914	0.96962	2.89688	0.96962	1.45551
0.97062	3.71345	0.97062	2.89965	0.97062	1.45643
0.97162	3.71561	0.97162	2.90241	0.97162	1.45828
0.97262	3.71992	0.97262	2.90609	0.97262	1.46012
0.97362	3.72423	0.97362	2.90701	0.97362	1.46197
0.97462	3.72747	0.97462	2.90701	0.97462	1.46289
0.97562	3.72855	0.97562	2.90885	0.97562	1.46474
0.97662	3.72962	0.97662	2.91162	0.97662	1.46659
0.97762	3.73286	0.97762	2.91622	0.97762	1.46843
0.97862	3.73609	0.97862	2.91714	0.97862	1.46843
0.97962	3.73933	0.97962	2.92175	0.97962	1.46936
0.98062	3.74364	0.98062	2.92451	0.98062	1.47121
0.98162	3.74795	0.98162	2.92635	0.98162	1.47305
0.98262	3.75119	0.98262	2.92727	0.98262	1.47398
0.98362	3.75227	0.98362	2.92727	0.98362	1.47582
0.98462	3.75335	0.98462	2.93095	0.98462	1.47767
0.98562	3.75766	0.98562	2.9328	0.98562	1.47859
0.98662	3.76197	0.98662	2.93464	0.98662	1.47952
0.98762	3.76413	0.98762	2.9374	0.98762	1.48136
0.98862	3.76844	0.98862	2.94108	0.98862	1.48321
0.98962	3.77275	0.98962	2.94292	0.98962	1.48414
0.99062	3.77491	0.99062	2.94292	0.99062	1.48598
0.99162	3.77707	0.99162	2.94477	0.99162	1.48691
0.99262	3.77922	0.99262	2.94753	0.99262	1.48875
0.99362	3.78246	0.99362	2.95121	0.99362	1.4906
0.99462	3.78569	0.99462	2.95213	0.99462	1.4906
0.99562	3.78785	0.99562	2.95582	0.99562	1.49152
0.99662	3.79001	0.99662	2.9595	0.99662	1.49245
0.99762	3.79432	0.99762	2.96134	0.99762	1.49429
0.99862	3.79863	0.99862	2.96134	0.99862	1.49614
0.99962	3.80079	0.99962	2.96134	0.99962	1.49799
1.00062	3.80079	1.00062	2.9641	1.00062	1.49984
1.00162	3.80294	1.00162	2.96871	1.00162	1.50076
1.00262	3.80726	1.00262	2.96963	1.00262	1.50168
1.00362	3.81049	1.00362	2.97239	1.00362	1.50261
1.00462	3.81265	1.00462	2.97515	1.00462	1.50353
1.00562	3.81588	1.00562	2.97884	1.00562	1.50538
1.00662	3.82127	1.00662	2.97976	1.00662	1.50722
1.00762	3.82559	1.00762	2.97976	1.00762	1.50815
1.00862	3.82559	1.00862	2.9816	1.00862	1.50999
1.00962	3.82774	1.00962	2.98436	1.00962	1.51184
1.01062	3.83098	1.01062	2.98804	1.01062	1.51277
1.01162	3.83313	1.01162	2.98897	1.01162	1.51369
1.01262	3.83421	1.01262	2.99173	1.01262	1.51461
1.01362	3.83853	1.01362	2.99449	1.01362	1.51646
1.01462	3.845	1.01462	2.99541	1.01462	1.51831
1.01562	3.84715	1.01562	2.99725	1.01562	1.51923
1.01662	3.84823	1.01662	2.99725	1.01662	1.52108
1.01762	3.84823	1.01762	3.00094	1.01762	1.52292
1.01862	3.85146	1.01862	3.0037	1.01862	1.52477
1.01962	3.85578	1.01962	3.00462	1.01962	1.52477
1.02062	3.85793	1.02062	3.0083	1.02062	1.52477
1.02162	3.86225	1.02162	3.01106	1.02162	1.52662
1.02262	3.86656	1.02262	3.01475	1.02262	1.52847
1.02362	3.86979	1.02362	3.01383	1.02362	1.52939
1.02462	3.87195	1.02462	3.01383	1.02462	1.53124
1.02562	3.87195	1.02562	3.01659	1.02562	1.53308
1.02662	3.87626	1.02662	3.01935	1.02662	1.53493
1.02762	3.88166	1.02762	3.02304	1.02762	1.53493
1.02862	3.88273	1.02862	3.02488	1.02862	1.53585
1.02962	3.88489	1.02962	3.02856	1.02962	1.5377
1.03062	3.8892	1.03062	3.02948	1.03062	1.53955
1.03162	3.89352	1.03162	3.02948	1.03162	1.54047
1.03262	3.89567	1.03262	3.0304	1.03262	1.54232
1.03362	3.89459	1.03362	3.03316	1.03362	1.54324
1.03462	3.89675	1.03462	3.03593	1.03462	1.54509
1.03562	3.90214	1.03562	3.03777	1.03562	1.54601
1.03662	3.9043	1.03662	3.03961	1.03662	1.54601
1.03762	3.90645	1.03762	3.04421	1.03762	1.54786
1.03862	3.90969	1.03862	3.0479	1.03862	1.54971
1.03962	3.914	1.03962	3.04698	1.03962	1.55063
1.04062	3.91616	1.04062	3.04606	1.04062	1.55248
1.04162	3.91724	1.04162	3.04882	1.04162	1.55432
1.04262	3.92047	1.04262	3.05066	1.04262	1.55525
1.04362	3.92371	1.04362	3.05342	1.04362	1.55617
1.04462	3.92694	1.04462	3.05618	1.04462	1.5571
1.04562	3.9291	1.04562	3.05803	1.04562	1.55802
1.04662	3.93341	1.04662	3.06079	1.04662	1.55987
1.04762	3.93772	1.04762	3.06171	1.04762	1.56171
1.04862	3.93988	1.04862	3.06171	1.04862	1.56264
1.04962	3.94096	1.04962	3.06447	1.04962	1.56356
1.05062	3.94096	1.05062	3.06723	1.05062	1.56633
1.05162	3.94527	1.05162	3.07092	1.05162	1.56725
1.05262	3.94743	1.05262	3.07184	1.05262	1.56725
1.05362	3.95066	1.05362	3.07552	1.05362	1.56725
1.05462	3.95498	1.05462	3.07828	1.05462	1.57002
1.05562	3.96037	1.05562	3.07828	1.05562	1.57187
1.05662	3.96252	1.05662	3.07921	1.05662	1.57187
1.05762	3.9636	1.05762	3.07921	1.05762	1.57372
1.05862	3.9636	1.05862	3.08197	1.05862	1.57557
1.05962	3.96684	1.05962	3.08381	1.05962	1.57649
1.06062	3.97115	1.06062	3.08565	1.06062	1.57741
1.06162	3.97331	1.06162	3.08933	1.06162	1.57834
1.06262	3.97546	1.06262	3.09118	1.06262	1.58018
1.06362	3.97978	1.06362	3.09486	1.06362	1.58203
1.06462	3.98301	1.06462	3.09394	1.06462	1.58203
1.06562	3.98624	1.06562	3.09394	1.06562	1.58295
1.06662	3.98624	1.06662	3.09762	1.06662	1.58573
1.06762	3.9884	1.06762	3.10038	1.06762	1.58665
1.06862	3.99271	1.06862	3.10223	1.06862	1.58757
1.06962	3.99379	1.06962	3.10315	1.06962	1.5885
1.07062	3.99703	1.07062	3.10683	1.07062	1.58942
1.07162	4.00134	1.07162	3.10959	1.07162	1.59127
1.07262	4.00457	1.07262	3.10867	1.07262	1.59219
1.07362	4.00673	1.07362	3.10867	1.07362	1.59311
1.07462	4.00673	1.07462	3.11051	1.07462	1.59496
1.07562	4.00997	1.07562	3.1142	1.07562	1.59681
1.07662	4.01428	1.07662	3.11696	1.07662	1.59773
1.07762	4.01536	1.07762	3.11788	1.07762	1.59773
1.07862	4.01859	1.07862	3.12248	1.07862	1.59958
1.07962	4.0229	1.07962	3.1234	1.07962	1.60143
1.08062	4.02506	1.08062	3.1234	1.08062	1.60235
1.08162	4.02722	1.08162	3.12433	1.08162	1.60327
1.08262	4.02722	1.08262	3.12525	1.08262	1.60512
1.08362	4.0283	1.08362	3.12893	1.08362	1.60604
1.08462	4.03477	1.08462	3.12985	1.08462	1.60697
1.08562	4.03692	1.08562	3.13353	1.08562	1.60789
1.08662	4.038	1.08662	3.13537	1.08662	1.60881
1.08762	4.04339	1.08762	3.13814	1.08762	1.61066
1.08862	4.0477	1.08862	3.13998	1.08862	1.61158
1.08962	4.04986	1.08962	3.13722	1.08962	1.61343
1.09062	4.05202	1.09062	3.1409	1.09062	1.61528
1.09162	4.05094	1.09162	3.14182	1.09162	1.6162
1.09262	4.0531	1.09262	3.14366	1.09262	1.61713
1.09362	4.05849	1.09362	3.14735	1.09362	1.61805
1.09462	4.05849	1.09462	3.15011	1.09462	1.61805
1.09562	4.0628	1.09562	3.15471	1.09562	1.6199
1.09662	4.06819	1.09662	3.15471	1.09662	1.62174
1.09762	4.07035	1.09762	3.15287	1.09762	1.62267
1.09862	4.07035	1.09862	3.15471	1.09862	1.62451
1.09962	4.0725	1.09962	3.15655	1.09962	1.62636
1.10062	4.07574	1.10062	3.1584	1.10062	1.62728
1.10162	4.07897	1.10162	3.15932	1.10162	1.62728
1.10262	4.08113	1.10262	3.163	1.10262	1.62821
1.10362	4.08329	1.10362	3.16576	1.10362	1.62913
1.10462	4.0876	1.10462	3.16668	1.10462	1.63098
1.10562	4.09191	1.10562	3.16852	1.10562	1.6319
1.10662	4.09407	1.10662	3.16852	1.10662	1.63283
1.10762	4.09299	1.10762	3.17129	1.10762	1.6356
1.10862	4.09515	1.10862	3.17221	1.10862	1.63652
1.10962	4.09838	1.10962	3.17589	1.10962	1.63744
1.11062	4.10162	1.11062	3.17773	1.11062	1.63744
1.11162	4.10269	1.11162	3.17957	1.11162	1.63837
1.11262	4.10809	1.11262	3.18326	1.11262	1.64021
1.11362	4.1124	1.11362	3.18326	1.11362	1.64114
1.11462	4.11455	1.11462	3.18234	1.11462	1.64206
1.11562	4.11455	1.11562	3.1851	1.11562	1.64483
1.11662	4.11563	1.11662	3.18694	1.11662	1.64576
1.11762	4.11779	1.11762	3.18878	1.11762	1.64576
1.11862	4.12102	1.11862	3.19154	1.11862	1.64668
1.11962	4.12318	1.11962	3.19431	1.11962	1.64853
1.12062	4.12749	1.12062	3.19615	1.12062	1.64945
1.12162	4.13181	1.12162	3.19615	1.12162	1.6513
1.12262	4.13396	1.12262	3.19707	1.12262	1.65222
1.12362	4.13181	1.12362	3.19799	1.12362	1.65407
1.12462	4.13504	1.12462	3.20167	1.12462	1.65499
1.12562	4.1372	1.12562	3.20259	1.12562	1.65591
1.12662	4.14043	1.12662	3.20536	1.12662	1.65684
1.12762	4.14259	1.12762	3.20812	1.12762	1.65776
1.12862	4.14582	1.12862	3.20996	1.12862	1.65869
1.12962	4.15014	1.12962	3.21088	1.12962	1.66053
1.13062	4.15229	1.13062	3.20812	1.13062	1.66053
1.13162	4.15229	1.13162	3.21088	1.13162	1.66238
1.13262	4.15445	1.13262	3.21456	1.13262	1.66423
1.13362	4.15768	1.13362	3.21549	1.13362	1.66515
1.13462	4.15984	1.13462	3.21641	1.13462	1.66515
1.13562	4.16308	1.13562	3.21917	1.13562	1.667
1.13662	4.16415	1.13662	3.22469	1.13662	1.66884
1.13762	4.16954	1.13762	3.22469	1.13762	1.66977
1.13862	4.17278	1.13862	3.22377	1.13862	1.67069
1.13962	4.17278	1.13962	3.22285	1.13962	1.67254
1.14062	4.17386	1.14062	3.22561	1.14062	1.67439
1.14162	4.17709	1.14162	3.23114	1.14162	1.67531
1.14262	4.18033	1.14262	3.2293	1.14262	1.67531
1.14362	4.18356	1.14362	3.23206	1.14362	1.67531
1.14462	4.18464	1.14462	3.23482	1.14462	1.67716
1.14562	4.18895	1.14562	3.23666	1.14562	1.679
1.14662	4.19434	1.14662	3.23574	1.14662	1.67993
1.14762	4.19542	1.14762	3.23482	1.14762	1.68085
1.14862	4.19542	1.14862	3.23943	1.14862	1.6827
1.14962	4.19758	1.14962	3.24127	1.14962	1.68454
1.15062	4.19974	1.15062	3.24219	1.15062	1.68454
1.15162	4.20081	1.15162	3.24403	1.15162	1.68547
1.15262	4.20405	1.15262	3.24864	1.15262	1.68639
1.15362	4.20944	1.15362	3.25048	1.15362	1.68824
1.15462	4.2116	1.15462	3.24864	1.15462	1.68916
1.15562	4.21375	1.15562	3.24864	1.15562	1.69009
1.15662	4.21375	1.15662	3.25048	1.15662	1.69193
1.15762	4.21699	1.15762	3.25324	1.15762	1.69378
1.15862	4.2213	1.15862	3.25508	1.15862	1.6947
1.15962	4.22346	1.15962	3.25692	1.15962	1.6947
1.16062	4.22238	1.16062	3.26061	1.16062	1.69563
1.16162	4.22669	1.16162	3.26153	1.16162	1.69747
1.16262	4.23208	1.16262	3.26245	1.16262	1.69932
1.16362	4.2364	1.16362	3.26245	1.16362	1.69932
1.16462	4.2364	1.16462	3.26337	1.16462	1.70117
1.16562	4.23424	1.16562	3.26797	1.16562	1.70302
1.16662	4.23747	1.16662	3.26889	1.16662	1.70394
1.16762	4.23963	1.16762	3.26981	1.16762	1.70394
1.16862	4.24179	1.16862	3.27258	1.16862	1.70394
1.16962	4.24502	1.16962	3.27718	1.16962	1.70579
1.17062	4.24933	1.17062	3.27718	1.17062	1.70856
1.17162	4.25365	1.17162	3.27626	1.17162	1.70856
1.17262	4.25365	1.17262	3.2781	1.17262	1.7104
1.17362	4.25473	1.17362	3.2781	1.17362	1.71133
1.17462	4.2558	1.17462	3.28086	1.17462	1.71317
1.17562	4.26012	1.17562	3.28271	1.17562	1.7141
1.17662	4.26227	1.17662	3.28455	1.17662	1.7141
1.17762	4.26443	1.17762	3.28731	1.17762	1.71594
1.17862	4.26982	1.17862	3.28731	1.17862	1.71687
1.17962	4.27306	1.17962	3.28731	1.17962	1.71779
1.18062	4.27198	1.18062	3.28731	1.18062	1.71964
1.18162	4.27198	1.18162	3.29007	1.18162	1.72149
1.18262	4.27413	1.18262	3.29375	1.18262	1.72241
1.18362	4.27737	1.18362	3.29468	1.18362	1.72241
1.18462	4.27737	1.18462	3.29652	1.18462	1.72333
1.18562	4.28276	1.18562	3.29928	1.18562	1.72426
1.18662	4.28599	1.18662	3.30296	1.18662	1.7261
1.18762	4.29031	1.18762	3.30204	1.18762	1.72703
1.18862	4.29031	1.18862	3.30204	1.18862	1.72795
1.18962	4.29031	1.18962	3.30388	1.18962	1.73072
1.19062	4.29354	1.19062	3.30573	1.19062	1.73165
1.19162	4.29786	1.19162	3.30757	1.19162	1.73257
1.19262	4.30109	1.19262	3.30941	1.19262	1.73257
1.19362	4.30109	1.19362	3.31309	1.19362	1.73442
1.19462	4.30432	1.19462	3.31585	1.19462	1.73626
1.19562	4.30864	1.19562	3.31309	1.19562	1.73719
1.19662	4.30972	1.19662	3.31217	1.19662	1.73811
1.19762	4.30972	1.19762	3.31401	1.19762	1.73996
1.19862	4.31187	1.19862	3.32046	1.19862	1.74088
1.19962	4.31295	1.19962	3.3223	1.19962	1.74273
1.20062	4.31619	1.20062	3.32322	1.20062	1.74273
1.20162	4.31834	1.20162	3.32506	1.20162	1.74365
1.20262	4.32265	1.20262	3.32783	1.20262	1.74457
1.20362	4.32481	1.20362	3.32783	1.20362	1.74642
1.20462	4.32589	1.20462	3.32598	1.20462	1.74827
1.20562	4.32589	1.20562	3.32783	1.20562	1.74919
1.20662	4.32805	1.20662	3.33059	1.20662	1.75104
1.20762	4.33236	1.20762	3.33151	1.20762	1.75104
1.20862	4.33452	1.20862	3.33427	1.20862	1.75196
1.20962	4.33775	1.20962	3.33611	1.20962	1.75289
1.21062	4.33991	1.21062	3.3398	1.21062	1.75473
1.21162	4.34422	1.21162	3.33887	1.21162	1.75658
1.21262	4.34638	1.21262	3.33887	1.21262	1.75658
1.21362	4.34853	1.21362	3.34072	1.21362	1.75843
1.21462	4.34853	1.21462	3.34348	1.21462	1.76027
1.21562	4.34961	1.21562	3.34532	1.21562	1.7612
1.21662	4.35285	1.21662	3.34716	1.21662	1.76212
1.21762	4.355	1.21762	3.349	1.21762	1.76305
1.21862	4.35716	1.21862	3.35177	1.21862	1.76397
1.21962	4.36255	1.21962	3.35269	1.21962	1.76582
1.22062	4.36471	1.22062	3.35177	1.22062	1.76674
1.22162	4.36578	1.22162	3.35085	1.22162	1.76859
1.22262	4.36686	1.22262	3.35453	1.22262	1.77043
1.22362	4.36794	1.22362	3.35729	1.22362	1.77136
1.22462	4.37118	1.22462	3.35821	1.22462	1.77136
1.22562	4.37333	1.22562	3.36005	1.22562	1.77228
1.22662	4.37441	1.22662	3.36282	1.22662	1.77413
1.22762	4.37872	1.22762	3.36558	1.22762	1.77505
1.22862	4.38411	1.22862	3.36466	1.22862	1.7769
1.22962	4.38519	1.22962	3.36374	1.22962	1.77875
1.23062	4.38411	1.23062	3.36282	1.23062	1.78059
1.23162	4.38519	1.23162	3.36926	1.23162	1.78244
1.23262	4.38951	1.23262	3.36926	1.23262	1.78244
1.23362	4.39274	1.23362	3.37202	1.23362	1.78244
1.23462	4.39274	1.23462	3.37387	1.23462	1.78336
1.23562	4.39597	1.23562	3.37571	1.23562	1.78613
1.23662	4.40244	1.23662	3.37755	1.23662	1.78706
1.23762	4.40352	1.23762	3.37571	1.23762	1.7889
1.23862	4.40244	1.23862	3.37755	1.23862	1.79075
1.23962	4.40352	1.23962	3.38123	1.23962	1.7926
1.24062	4.40676	1.24062	3.38399	1.24062	1.79352
1.24162	4.40891	1.24162	3.38492	1.24162	1.79352
1.24262	4.41107	1.24262	3.38676	1.24262	1.79445
1.24362	4.41754	1.24362	3.38952	1.24362	1.79629
1.24462	4.42185	1.24462	3.38952	1.24462	1.79722
1.24562	4.42185	1.24562	3.39044	1.24562	1.79906
1.24662	4.42293	1.24662	3.38952	1.24662	1.80091
1.24762	4.42293	1.24762	3.39228	1.24762	1.80276
1.24862	4.42724	1.24862	3.39412	1.24862	1.80368
1.24962	4.42724	1.24962	3.39504	1.24962	1.8046
1.25062	4.4294	1.25062	3.39965	1.25062	1.80553
1.25162	4.43371	1.25162	3.40241	1.25162	1.80738
1.25262	4.4391	1.25262	3.40425	1.25262	1.80922
1.25362	4.44126	1.25362	3.40241	1.25362	1.81015
1.25462	4.44234	1.25462	3.40333	1.25462	1.81199
1.25562	4.44018	1.25562	3.40609	1.25562	1.81384
1.25662	4.44557	1.25662	3.40978	1.25662	1.81569
1.25762	4.44665	1.25762	3.4107	1.25762	1.81661
1.25862	4.44773	1.25862	3.41254	1.25862	1.81753
1.25962	4.45096	1.25962	3.4153	1.25962	1.81846
1.26062	4.45528	1.26062	3.41714	1.26062	1.82031
1.26162	4.45959	1.26162	3.41438	1.26162	1.82215
1.26262	4.45959	1.26262	3.41438	1.26262	1.824
1.26362	4.46067	1.26362	3.4153	1.26362	1.82585
1.26462	4.46175	1.26462	3.41807	1.26462	1.82769
1.26562	4.46714	1.26562	3.41991	1.26562	1.82769
1.26662	4.46929	1.26662	3.42175	1.26662	1.82954
1.26762	4.47037	1.26762	3.42635	1.26762	1.83139
1.26862	4.47576	1.26862	3.42727	1.26862	1.83323
1.26962	4.479	1.26962	3.42727	1.26962	1.83508
1.27062	4.48223	1.27062	3.42727	1.27062	1.83601
1.27162	4.48223	1.27162	3.42911	1.27162	1.83878
1.27262	4.48223	1.27262	3.43372	1.27262	1.8397
1.27362	4.48547	1.27362	3.43372	1.27362	1.84155
1.27462	4.48762	1.27462	3.43556	1.27462	1.84155
1.27562	4.48978	1.27562	3.43924	1.27562	1.84339
1.27662	4.49302	1.27662	3.44109	1.27662	1.84616
1.27762	4.49841	1.27762	3.44201	1.27762	1.84801
1.27862	4.50164	1.27862	3.44016	1.27862	1.84986
1.27962	4.49949	1.27962	3.44109	1.27962	1.85171
1.28062	4.50272	1.28062	3.44385	1.28062	1.85355
1.28162	4.50488	1.28162	3.44661	1.28162	1.85448
1.28262	4.50811	1.28262	3.44845	1.28262	1.8554
1.28362	4.51027	1.28362	3.45121	1.28362	1.85725
1.28462	4.51458	1.28462	3.45306	1.28462	1.86002
1.28562	4.51889	1.28562	3.45306	1.28562	1.86186
1.28662	4.52213	1.28662	3.45306	1.28662	1.86279
1.28762	4.52213	1.28762	3.45398	1.28762	1.86556
1.28862	4.52213	1.28862	3.45766	1.28862	1.86833
1.28962	4.52536	1.28962	3.46042	1.28962	1.86925
1.29062	4.5286	1.29062	3.4595	1.29062	1.87018
1.29162	4.52968	1.29162	3.46134	1.29162	1.87202
1.29262	4.53507	1.29262	3.46503	1.29262	1.87387
1.29362	4.53938	1.29362	3.46595	1.29362	1.87664
1.29462	4.54262	1.29462	3.46779	1.29462	1.87756
1.29562	4.54154	1.29562	3.46779	1.29562	1.88034
1.29662	4.54154	1.29662	3.47147	1.29662	1.88311
1.29762	4.54369	1.29762	3.47239	1.29762	1.88403
1.29862	4.54801	1.29862	3.47331	1.29862	1.88495
1.29962	4.55016	1.29962	3.47608	1.29962	1.8868
1.30062	4.55232	1.30062	3.47976	1.30062	1.88957
1.30162	4.55771	1.30162	3.48068	1.30162	1.89234
1.30262	4.5631	1.30262	3.48068	1.30262	1.89419
1.30362	4.56418	1.30362	3.48068	1.30362	1.89604
1.30462	4.56634	1.30462	3.4816	1.30462	1.89881
1.30562	4.56849	1.30562	3.48621	1.30562	1.90065
1.30662	4.57281	1.30662	3.48805	1.30662	1.9025
1.30762	4.57388	1.30762	3.48897	1.30762	1.90435
1.30862	4.57604	1.30862	3.49265	1.30862	1.90619
1.30962	4.58251	1.30962	3.49449	1.30962	1.90804
1.31062	4.5879	1.31062	3.49541	1.31062	1.91081
1.31162	4.59006	1.31162	3.49357	1.31162	1.91266
1.31262	4.59221	1.31262	3.49541	1.31262	1.91635
1.31362	4.59221	1.31362	3.50002	1.31362	1.9182
1.31462	4.59545	1.31462	3.50094	1.31462	1.92005
1.31562	4.59976	1.31562	3.5037	1.31562	1.9219
1.31662	4.60192	1.31662	3.50738	1.31662	1.92374
1.31762	4.60731	1.31762	3.50923	1.31762	1.92651
1.31862	4.61162	1.31862	3.51015	1.31862	1.92836
1.31962	4.61378	1.31962	3.50923	1.31962	1.93113
1.32062	4.61594	1.32062	3.51015	1.32062	1.93482
1.32162	4.61701	1.32162	3.51291	1.32162	1.93667
1.32262	4.6224	1.32262	3.51751	1.32262	1.93852
1.32362	4.62672	1.32362	3.51843	1.32362	1.94037
1.32462	4.6278	1.32462	3.52212	1.32462	1.94314
1.32562	4.63319	1.32562	3.52488	1.32562	1.94683
1.32662	4.6375	1.32662	3.52488	1.32662	1.9496
1.32762	4.64181	1.32762	3.5258	1.32762	1.95145
1.32862	4.64289	1.32862	3.52672	1.32862	1.95422
1.32962	4.64613	1.32962	3.52948	1.32962	1.95791
1.33062	4.65044	1.33062	3.5304	1.33062	1.95976
1.33162	4.65475	1.33162	3.53317	1.33162	1.96161
1.33262	4.65691	1.33262	3.53777	1.33262	1.96438
1.33362	4.65799	1.33362	3.53961	1.33362	1.96715
1.33462	4.66446	1.33462	3.5433	1.33462	1.96992
1.33562	4.672	1.33562	3.54053	1.33562	1.97269
1.33662	4.67308	1.33662	3.54145	1.33662	1.97546
1.33762	4.67416	1.33762	3.5433	1.33762	1.97915
1.33862	4.67739	1.33862	3.54698	1.33862	1.98193
1.33962	4.68279	1.33962	3.5479	1.33962	1.98377
1.34062	4.6871	1.34062	3.55158	1.34062	1.98654
1.34162	4.69033	1.34162	3.55527	1.34162	1.99024
1.34262	4.69896	1.34262	3.55619	1.34262	1.99393
1.34362	4.70327	1.34362	3.55527	1.34362	1.99578
1.34462	4.70651	1.34462	3.55803	1.34462	1.99855
1.34562	4.70543	1.34562	3.56079	1.34562	2.00317
1.34662	4.70974	1.34662	3.56447	1.34662	2.00594
1.34762	4.71405	1.34762	3.5654	1.34762	2.00778
1.34862	4.7216	1.34862	3.56724	1.34862	2.01056
1.34962	4.72484	1.34962	3.57184	1.34962	2.01425
1.35062	4.73023	1.35062	3.5746	1.35062	2.01702
1.35162	4.73562	1.35162	3.5746	1.35162	2.02071
1.35262	4.73993	1.35262	3.57368	1.35262	2.02441
1.35362	4.74101	1.35362	3.57737	1.35362	2.0281
1.35462	4.74209	1.35462	3.58105	1.35462	2.0318
1.35562	4.74856	1.35562	3.58197	1.35562	2.03457
1.35662	4.75395	1.35662	3.58473	1.35662	2.03641
1.35762	4.75826	1.35762	3.58749	1.35762	2.04011
1.35862	4.76365	1.35862	3.59118	1.35862	2.0438
1.35962	4.7712	1.35962	3.59302	1.35962	2.0475
1.36062	4.77551	1.36062	3.5921	1.36062	2.05211
1.36162	4.77875	1.36162	3.59486	1.36162	2.05489
1.36262	4.77983	1.36262	3.59947	1.36262	2.0595
1.36362	4.78738	1.36362	3.60315	1.36362	2.06227
1.36462	4.79277	1.36462	3.60407	1.36462	2.06504
1.36562	4.79492	1.36562	3.60775	1.36562	2.06874
1.36662	4.80031	1.36662	3.61236	1.36662	2.07336
1.36762	4.80678	1.36762	3.61328	1.36762	2.07705
1.36862	4.81325	1.36862	3.61512	1.36862	2.07982
1.36962	4.81649	1.36962	3.61604	1.36962	2.08444
1.37062	4.81864	1.37062	3.62064	1.37062	2.08906
1.37162	4.82511	1.37162	3.62341	1.37162	2.09183
1.37262	4.82943	1.37262	3.62525	1.37262	2.09552
1.37362	4.83266	1.37362	3.62985	1.37362	2.09829
1.37462	4.83805	1.37462	3.63077	1.37462	2.10291
1.37562	4.84883	1.37562	3.63354	1.37562	2.1066
1.37662	4.85315	1.37662	3.63354	1.37662	2.1103
1.37762	4.85638	1.37762	3.63446	1.37762	2.11584
1.37862	4.85962	1.37862	3.63998	1.37862	2.12046
1.37962	4.86501	1.37962	3.64274	1.37962	2.12415
1.38062	4.87256	1.38062	3.64551	1.38062	2.12785
1.38162	4.87579	1.38162	3.64919	1.38162	2.13154
1.38262	4.88226	1.38262	3.65471	1.38262	2.13616
1.38362	4.89089	1.38362	3.65656	1.38362	2.14077
1.38462	4.89736	1.38462	3.65656	1.38462	2.14539
1.38562	4.90275	1.38562	3.6584	1.38562	2.15001
1.38662	4.90598	1.38662	3.66024	1.38662	2.15463
1.38762	4.91029	1.38762	3.66576	1.38762	2.15925
1.38862	4.91676	1.38862	3.66853	1.38862	2.16202
1.38962	4.92108	1.38962	3.67129	1.38962	2.16571
1.39062	4.92755	1.39062	3.67681	1.39062	2.17033
1.39162	4.93725	1.39162	3.67958	1.39162	2.17587
1.39262	4.94372	1.39262	3.6805	1.39262	2.18049
1.39362	4.94911	1.39362	3.6805	1.39362	2.18511
1.39462	4.95342	1.39462	3.68418	1.39462	2.19065
1.39562	4.95666	1.39562	3.68694	1.39562	2.19526
1.39662	4.96528	1.39662	3.68971	1.39662	2.19896
1.39762	4.97175	1.39762	3.69431	1.39762	2.20358
1.39862	4.97822	1.39862	3.69891	1.39862	2.20819
1.39962	4.98361	1.39962	3.70352	1.39962	2.21373
1.40062	4.99116	1.40062	3.70444	1.40062	2.21835
1.40162	4.99763	1.40162	3.70628	1.40162	2.22297
1.40262	5.0041	1.40262	3.70996	1.40262	2.22851
1.40362	5.00841	1.40362	3.71273	1.40362	2.23313
1.40462	5.0138	1.40462	3.71825	1.40462	2.23775
1.40562	5.02351	1.40562	3.72193	1.40562	2.24236
1.40662	5.02998	1.40662	3.72654	1.40662	2.24698
1.40762	5.03753	1.40762	3.73114	1.40762	2.25252
1.40862	5.04615	1.40862	3.73114	1.40862	2.25807
1.40962	5.05586	1.40962	3.73298	1.40962	2.26361
1.41062	5.06125	1.41062	3.73575	1.41062	2.26915
1.41162	5.06556	1.41162	3.73943	1.41162	2.27377
1.41262	5.07203	1.41262	3.74403	1.41262	2.27931
1.41362	5.08066	1.41362	3.7468	1.41362	2.283
1.41462	5.08713	1.41462	3.75324	1.41462	2.28854
1.41562	5.09575	1.41562	3.75785	1.41562	2.29408
1.41662	5.10438	1.41662	3.76061	1.41662	2.30055
1.41762	5.113	1.41762	3.76061	1.41762	2.30517
1.41862	5.11947	1.41862	3.76337	1.41862	2.31163
1.41962	5.12594	1.41962	3.7689	1.41962	2.3181
1.42062	5.13349	1.42062	3.7735	1.42062	2.32364
1.42162	5.14212	1.42162	3.77718	1.42162	2.32825
1.42262	5.14858	1.42262	3.78271	1.42262	2.3338
1.42362	5.15613	1.42362	3.78823	1.42362	2.33934
1.42462	5.16584	1.42462	3.791	1.42462	2.34488
1.42562	5.17662	1.42562	3.79284	1.42562	2.35042
1.42662	5.18309	1.42662	3.79652	1.42662	2.35688
1.42762	5.18956	1.42762	3.79928	1.42762	2.36243
1.42862	5.19603	1.42862	3.80573	1.42862	2.36889
1.42962	5.20465	1.42962	3.80757	1.42962	2.37351
1.43062	5.21436	1.43062	3.81309	1.43062	2.37905
1.43162	5.22298	1.43162	3.81862	1.43162	2.38459
1.43262	5.23269	1.43262	3.8223	1.43262	2.39106
1.43362	5.24131	1.43362	3.82599	1.43362	2.39752
1.43462	5.25102	1.43462	3.82783	1.43462	2.40306
1.43562	5.25641	1.43562	3.83059	1.43562	2.41045
1.43662	5.26396	1.43662	3.83704	1.43662	2.41599
1.43762	5.27366	1.43762	3.84256	1.43762	2.42153
1.43862	5.28444	1.43862	3.84716	1.43862	2.42615
1.43962	5.29091	1.43962	3.85177	1.43962	2.43354
1.44062	5.30169	1.44062	3.85729	1.44062	2.44
1.44162	5.31355	1.44162	3.85914	1.44162	2.44647
1.44262	5.32326	1.44262	3.8619	1.44262	2.45201
1.44362	5.32973	1.44362	3.8665	1.44362	2.4594
1.44462	5.33835	1.44462	3.87295	1.44462	2.46586
1.44562	5.34806	1.44562	3.87663	1.44562	2.4714
1.44662	5.35668	1.44662	3.88216	1.44662	2.47695
1.44762	5.36531	1.44762	3.88952	1.44762	2.48249
1.44862	5.37501	1.44862	3.89505	1.44862	2.48987
1.44962	5.38688	1.44962	3.89965	1.44962	2.49634
1.45062	5.39766	1.45062	3.90057	1.45062	2.5028
1.45162	5.40521	1.45162	3.90518	1.45162	2.50927
1.45262	5.4106	1.45262	3.9107	1.45262	2.51573
1.45362	5.42138	1.45362	3.91531	1.45362	2.5222
1.45462	5.43432	1.45462	3.91991	1.45462	2.52866
1.45562	5.4451	1.45562	3.92912	1.45562	2.53513
1.45662	5.4548	1.45662	3.93464	1.45662	2.54252
1.45762	5.46666	1.45762	3.93833	1.45762	2.54806
1.45862	5.47637	1.45862	3.94201	1.45862	2.55545
1.45962	5.48607	1.45962	3.94477	1.45962	2.56191
1.46062	5.4947	1.46062	3.9503	1.46062	2.5693
1.46162	5.50548	1.46162	3.95766	1.46162	2.57669
1.46262	5.51519	1.46262	3.96319	1.46262	2.58131
1.46362	5.52597	1.46362	3.96779	1.46362	2.58777
1.46462	5.53459	1.46462	3.977	1.46462	2.59516
1.46562	5.54753	1.46562	3.98345	1.46562	2.60255
1.46662	5.55939	1.46662	3.98805	1.46662	2.60901
1.46762	5.57018	1.46762	3.98989	1.46762	2.61548
1.46862	5.5788	1.46862	3.9945	1.46862	2.62286
1.46962	5.58743	1.46962	4.00094	1.46962	2.62933
1.47062	5.60037	1.47062	4.00739	1.47062	2.63579
1.47162	5.61115	1.47162	4.01475	1.47162	2.64226
1.47262	5.62085	1.47262	4.0212	1.47262	2.64965
1.47362	5.63487	1.47362	4.02672	1.47362	2.65704
1.47462	5.64997	1.47462	4.03041	1.47462	2.6635
1.47562	5.65967	1.47562	4.03409	1.47562	2.67089
1.47662	5.67045	1.47662	4.03962	1.47662	2.67828
1.47762	5.67908	1.47762	4.04882	1.47762	2.68474
1.47862	5.69202	1.47862	4.05527	1.47862	2.69213
1.47962	5.7028	1.47962	4.05987	1.47962	2.6986
1.48062	5.71358	1.48062	4.06816	1.48062	2.70506
1.48162	5.72436	1.48162	4.07553	1.48162	2.71245
1.48262	5.7373	1.48262	4.07921	1.48262	2.71984
1.48362	5.75024	1.48362	4.08381	1.48362	2.72723
1.48462	5.7621	1.48462	4.0875	1.48462	2.73461
1.48562	5.77181	1.48562	4.09486	1.48562	2.742
1.48662	5.78259	1.48662	4.10131	1.48662	2.74754
1.48762	5.79553	1.48762	4.10868	1.48762	2.75401
1.48862	5.80739	1.48862	4.11696	1.48862	2.7614
1.48962	5.81925	1.48962	4.12433	1.48962	2.76971
1.49062	5.83434	1.49062	4.13078	1.49062	2.77617
1.49162	5.84728	1.49162	4.13446	1.49162	2.78356
1.49262	5.85806	1.49262	4.13906	1.49262	2.79095
1.49362	5.86669	1.49362	4.14735	1.49362	2.79834
1.49462	5.87963	1.49462	4.15564	1.49462	2.8048
1.49562	5.89473	1.49562	4.16116	1.49562	2.81127
1.49662	5.90766	1.49662	4.16945	1.49662	2.81866
1.49762	5.91952	1.49762	4.17774	1.49762	2.82604
1.49862	5.93354	1.49862	4.18326	1.49862	2.83343
1.49962	5.94972	1.49962	4.18787	1.49962	2.84082
1.50062	5.96158	1.50062	4.19247	1.50062	2.84821
1.50162	5.97344	1.50162	4.20076	1.50162	2.85652
1.50262	5.98422	1.50262	4.20997	1.50262	2.86299
1.50362	5.99716	1.50362	4.21733	1.50362	2.86945
1.50462	6.0101	1.50462	4.2247	1.50462	2.87592
1.50562	6.02304	1.50562	4.23299	1.50562	2.8833
1.50662	6.03705	1.50662	4.23943	1.50662	2.89069
1.50762	6.05107	1.50762	4.24496	1.50762	2.89808
1.50862	6.06401	1.50862	4.24956	1.50862	2.90547
1.50962	6.07479	1.50962	4.25785	1.50962	2.91286
1.51062	6.08773	1.51062	4.26798	1.51062	2.92025
1.51162	6.10175	1.51162	4.2735	1.51162	2.92671
1.51262	6.11792	1.51262	4.28087	1.51262	2.93318
1.51362	6.1287	1.51362	4.28916	1.51362	2.94056
1.51462	6.14164	1.51462	4.29744	1.51462	2.94795
1.51562	6.15782	1.51562	4.30389	1.51562	2.95534
1.51662	6.17075	1.51662	4.30849	1.51662	2.96181
1.51762	6.18261	1.51762	4.3177	1.51762	2.96919
1.51862	6.19448	1.51862	4.32599	1.51862	2.97751
1.51962	6.20849	1.51962	4.3352	1.51962	2.98305
1.52062	6.22359	1.52062	4.34348	1.52062	2.99044
1.52162	6.2376	1.52162	4.35177	1.52162	2.9969
1.52262	6.2527	1.52262	4.36006	1.52262	3.00337
1.52362	6.26672	1.52362	4.36835	1.52362	3.0126
1.52462	6.28073	1.52462	4.37295	1.52462	3.01814
1.52562	6.29367	1.52562	4.3794	1.52562	3.02645
1.52662	6.30661	1.52662	4.38768	1.52662	3.03292
1.52762	6.32063	1.52762	4.39689	1.52762	3.03938
1.52862	6.33572	1.52862	4.4061	1.52862	3.04677
1.52962	6.35082	1.52962	4.41623	1.52962	3.05324
1.53062	6.36484	1.53062	4.42359	1.53062	3.06062
1.53162	6.38101	1.53162	4.43188	1.53162	3.06709
1.53262	6.39718	1.53262	4.43833	1.53262	3.07448
1.53362	6.41012	1.53362	4.44569	1.53362	3.08094
1.53462	6.42198	1.53462	4.45674	1.53462	3.08833
1.53562	6.436	1.53562	4.46319	1.53562	3.0948
1.53662	6.45217	1.53662	4.47056	1.53662	3.10034
1.53762	6.46619	1.53762	4.48069	1.53762	3.10773
1.53862	6.48021	1.53862	4.49081	1.53862	3.11419
1.53962	6.49854	1.53962	4.4991	1.53962	3.12066
1.54062	6.51363	1.54062	4.50463	1.54062	3.12804
1.54162	6.52657	1.54162	4.51291	1.54162	3.13543
1.54262	6.53843	1.54262	4.52028	1.54262	3.1419
1.54362	6.55353	1.54362	4.52949	1.54362	3.14836
1.54462	6.5697	1.54462	4.53778	1.54462	3.1539
1.54562	6.5848	1.54562	4.54698	1.54562	3.16037
1.54662	6.59989	1.54662	4.55895	1.54662	3.16776
1.54762	6.61714	1.54762	4.56632	1.54762	3.17514
1.54862	6.63224	1.54862	4.57369	1.54862	3.18069
1.54962	6.64626	1.54962	4.58105	1.54962	3.18715
1.55062	6.66027	1.55062	4.59118	1.55062	3.19454
1.55162	6.67429	1.55162	4.60131	1.55162	3.201
1.55262	6.69046	1.55262	4.61052	1.55262	3.20654
1.55362	6.70664	1.55362	4.61789	1.55362	3.21209
1.55462	6.72066	1.55462	4.6271	1.55462	3.21947
1.55562	6.73791	1.55562	4.63814	1.55562	3.22594
1.55662	6.75408	1.55662	4.64643	1.55662	3.23148
1.55762	6.77133	1.55762	4.65288	1.55762	3.23795
1.55862	6.78427	1.55862	4.66301	1.55862	3.24441
1.55962	6.79721	1.55962	4.67314	1.55962	3.25087
1.56062	6.81338	1.56062	4.68326	1.56062	3.25642
1.56162	6.82848	1.56162	4.69155	1.56162	3.26196
1.56262	6.84357	1.56262	4.70168	1.56262	3.26842
1.56362	6.86083	1.56362	4.71181	1.56362	3.27489
1.56462	6.87808	1.56462	4.7201	1.56462	3.28135
1.56562	6.89317	1.56562	4.72746	1.56562	3.28689
1.56662	6.90719	1.56662	4.73667	1.56662	3.29243
1.56762	6.92229	1.56762	4.74772	1.56762	3.29982
1.56862	6.93738	1.56862	4.75785	1.56862	3.30444
1.56962	6.95463	1.56962	4.76798	1.56962	3.30998
1.57062	6.96865	1.57062	4.77903	1.57062	3.31645
1.57162	6.98482	1.57162	4.78824	1.57162	3.32199
1.57262	7.00208	1.57262	4.79745	1.57262	3.32753
1.57362	7.01933	1.57362	4.80573	1.57362	3.33399
1.57462	7.03442	1.57462	4.81402	1.57462	3.33954
1.57562	7.04844	1.57562	4.82507	1.57562	3.34508
1.57662	7.06353	1.57662	4.83428	1.57662	3.35062
1.57762	7.07863	1.57762	4.84533	1.57762	3.35524
1.57862	7.09373	1.57862	4.85546	1.57862	3.3617
1.57962	7.10882	1.57962	4.86651	1.57962	3.36724
1.58062	7.12715	1.58062	4.87572	1.58062	3.37278
1.58162	7.1444	1.58162	4.884	1.58162	3.37832
1.58262	7.1595	1.58262	4.89321	1.58262	3.38387
1.58362	7.17244	1.58362	4.90242	1.58362	3.38941
1.58462	7.18861	1.58462	4.91255	1.58462	3.39402
1.58562	7.20478	1.58562	4.92268	1.58562	3.39864
1.58662	7.21988	1.58662	4.93188	1.58662	3.40418
1.58762	7.23497	1.58762	4.94293	1.58762	3.40972
1.58862	7.25115	1.58862	4.95398	1.58862	3.41527
1.58962	7.26732	1.58962	4.96319	1.58962	3.42081
1.59062	7.2835	1.59062	4.97056	1.59062	3.42635
1.59162	7.29859	1.59162	4.98069	1.59162	3.43097
1.59262	7.31369	1.59262	4.99174	1.59262	3.43651
1.59362	7.32986	1.59362	5.00095	1.59362	3.4402
1.59462	7.34603	1.59462	5.01107	1.59462	3.44574
1.59562	7.36113	1.59562	5.02397	1.59562	3.45036
1.59662	7.3773	1.59662	5.03317	1.59662	3.4559
1.59762	7.39455	1.59762	5.04238	1.59762	3.46052
1.59862	7.41073	1.59862	5.05067	1.59862	3.46514
1.59962	7.42474	1.59962	5.0608	1.59962	3.47068
1.60062	7.43984	1.60062	5.07093	1.60062	3.4753
1.60162	7.45493	1.60162	5.08014	1.60162	3.47899
1.60262	7.47219	1.60262	5.09211	1.60262	3.48361
1.60362	7.48728	1.60362	5.10316	1.60362	3.48915
1.60462	7.50346	1.60462	5.11329	1.60462	3.49377
1.60562	7.52071	1.60562	5.12249	1.60562	3.49838
1.60662	7.53688	1.60662	5.12986	1.60662	3.503
1.60762	7.55198	1.60762	5.13815	1.60762	3.50762
1.60862	7.56599	1.60862	5.15012	1.60862	3.51224
1.60962	7.58217	1.60962	5.16117	1.60962	3.51686
1.61062	7.59942	1.61062	5.17038	1.61062	3.52055
1.61162	7.61344	1.61162	5.18143	1.61162	3.52517
1.61262	7.62961	1.61262	5.19155	1.61262	3.52979
1.61362	7.64686	1.61362	5.20076	1.61362	3.5344
1.61462	7.66303	1.61462	5.20997	1.61462	3.53902
1.61562	7.68029	1.61562	5.21918	1.61562	3.54364
1.61662	7.69323	1.61662	5.22931	1.61662	3.54733
1.61762	7.70832	1.61762	5.24036	1.61762	3.55103
1.61862	7.72342	1.61862	5.24957	1.61862	3.55472
1.61962	7.73851	1.61962	5.25969	1.61962	3.55934
1.62062	7.75361	1.62062	5.27074	1.62062	3.56396
1.62162	7.77086	1.62162	5.28179	1.62162	3.56857
1.62262	7.78919	1.62262	5.28916	1.62262	3.57227
1.62362	7.80321	1.62362	5.29745	1.62362	3.57689
1.62462	7.81722	1.62462	5.30758	1.62462	3.58058
1.62562	7.83124	1.62562	5.31771	1.62562	3.58427
1.62662	7.84634	1.62662	5.32784	1.62662	3.58797
1.62762	7.86251	1.62762	5.33796	1.62762	3.59259
1.62862	7.8776	1.62862	5.34901	1.62862	3.5972
1.62962	7.89378	1.62962	5.36006	1.62962	3.6009
1.63062	7.90887	1.63062	5.36835	1.63062	3.60459
1.63162	7.92612	1.63162	5.37664	1.63162	3.60921
1.63262	7.93906	1.63262	5.38585	1.63262	3.6129
1.63362	7.952	1.63362	5.39782	1.63362	3.61752
1.63462	7.96818	1.63462	5.40795	1.63462	3.62029
1.63562	7.98435	1.63562	5.41808	1.63562	3.62399
1.63662	7.99944	1.63662	5.42728	1.63662	3.6286
1.63762	8.01454	1.63762	5.43925	1.63762	3.6323
1.63862	8.02964	1.63862	5.44754	1.63862	3.63599
1.63962	8.04581	1.63962	5.45583	1.63962	3.64061
1.64062	8.05983	1.64062	5.46504	1.64062	3.6443
1.64162	8.07384	1.64162	5.47517	1.64162	3.648
1.64262	8.08894	1.64262	5.48529	1.64262	3.65077
1.64362	8.10403	1.64362	5.49358	1.64362	3.65446
1.64462	8.11805	1.64462	5.50463	1.64462	3.65908
1.64562	8.13315	1.64562	5.51568	1.64562	3.6637
1.64662	8.14932	1.64662	5.52489	1.64662	3.66739
1.64762	8.16442	1.64762	5.53226	1.64762	3.67109
1.64862	8.17843	1.64862	5.54054	1.64862	3.67478
1.64962	8.19137	1.64962	5.55067	1.64962	3.6794
1.65062	8.20431	1.65062	5.5608	1.65062	3.68217
1.65162	8.21941	1.65162	5.57093	1.65162	3.68586
1.65262	8.2345	1.65262	5.58014	1.65262	3.68956
1.65362	8.24744	1.65362	5.59027	1.65362	3.69418
1.65462	8.26253	1.65462	5.6004	1.65462	3.69787
1.65562	8.27763	1.65562	5.60776	1.65562	3.70156
1.65662	8.29057	1.65662	5.61421	1.65662	3.70618
1.65762	8.30459	1.65762	5.62434	1.65762	3.70988
1.65862	8.31753	1.65862	5.63447	1.65862	3.71357
1.65962	8.33154	1.65962	5.64275	1.65962	3.71634
1.66062	8.34556	1.66062	5.65288	1.66062	3.72096
1.66162	8.3585	1.66162	5.66301	1.66162	3.72465
1.66262	8.37252	1.66262	5.6713	1.66262	3.72835
1.66362	8.38653	1.66362	5.67959	1.66362	3.73296
1.66462	8.39947	1.66462	5.68603	1.66462	3.73666
1.66562	8.41241	1.66562	5.69524	1.66562	3.74128
1.66662	8.42535	1.66662	5.70537	1.66662	3.74497
1.66762	8.43829	1.66762	5.71366	1.66762	3.74867
1.66862	8.45338	1.66862	5.72379	1.66862	3.75236
1.66962	8.46632	1.66962	5.73484	1.66962	3.75605
1.67062	8.47926	1.67062	5.74312	1.67062	3.76067
1.67162	8.49328	1.67162	5.75141	1.67162	3.76529
1.67262	8.50622	1.67262	5.75786	1.67262	3.76898
1.67362	8.517	1.67362	5.76798	1.67362	3.7736
1.67462	8.52778	1.67462	5.77811	1.67462	3.77729
1.67562	8.53964	1.67562	5.7864	1.67562	3.78099
1.67662	8.55366	1.67662	5.79469	1.67662	3.78468
1.67762	8.56552	1.67762	5.80298	1.67762	3.7893
1.67862	8.57738	1.67862	5.81218	1.67862	3.79392
1.67962	8.59032	1.67962	5.82047	1.67962	3.79761
1.68062	8.60434	1.68062	5.82692	1.68062	3.80315
1.68162	8.61404	1.68162	5.83428	1.68162	3.80685
1.68262	8.62267	1.68262	5.84257	1.68262	3.81147
1.68362	8.63453	1.68362	5.85086	1.68362	3.81516
1.68462	8.64854	1.68462	5.85915	1.68462	3.81885
1.68562	8.65825	1.68562	5.86835	1.68562	3.82347
1.68662	8.66795	1.68662	5.87572	1.68662	3.82809
1.68762	8.68089	1.68762	5.88309	1.68762	3.83271
1.68862	8.69275	1.68862	5.88953	1.68862	3.83733
1.68962	8.70353	1.68962	5.8969	1.68962	3.84194
1.69062	8.71324	1.69062	5.90519	1.69062	3.84656
1.69162	8.72186	1.69162	5.91347	1.69162	3.85025
1.69262	8.73265	1.69262	5.92084	1.69262	3.85487
1.69362	8.74343	1.69362	5.92913	1.69362	3.85949
1.69462	8.75421	1.69462	5.93741	1.69462	3.86503
1.69562	8.76392	1.69562	5.94386	1.69562	3.86965
1.69662	8.77362	1.69662	5.95031	1.69662	3.87427
1.69762	8.7844	1.69762	5.95675	1.69762	3.87981
1.69862	8.79195	1.69862	5.96412	1.69862	3.88443
1.69962	8.80165	1.69962	5.97148	1.69962	3.88812
1.70062	8.81136	1.70062	5.97885	1.70062	3.89274
1.70162	8.81998	1.70162	5.98622	1.70162	3.89828
1.70262	8.82861	1.70262	5.99451	1.70262	3.9029
1.70362	8.83831	1.70362	6.00095	1.70362	3.90844
1.70462	8.8491	1.70462	6.00648	1.70462	3.91306
1.70562	8.85772	1.70562	6.012	1.70562	3.9186
1.70662	8.86419	1.70662	6.01937	1.70662	3.92414
1.70762	8.87282	1.70762	6.02673	1.70762	3.92876
1.70862	8.87929	1.70862	6.0341	1.70862	3.93337
1.70962	8.88683	1.70962	6.04147	1.70962	3.93892
1.71062	8.89438	1.71062	6.04975	1.71062	3.94446
1.71162	8.90301	1.71162	6.0562	1.71162	3.94907
1.71262	8.91163	1.71262	6.06172	1.71262	3.95462
1.71362	8.91918	1.71362	6.06633	1.71362	3.96016
1.71462	8.92565	1.71462	6.07277	1.71462	3.96662
1.71562	8.93104	1.71562	6.08014	1.71562	3.97124
1.71662	8.93967	1.71662	6.08659	1.71662	3.97586
1.71762	8.94722	1.71762	6.09303	1.71762	3.9814
1.71862	8.95153	1.71862	6.09948	1.71862	3.98694
1.71962	8.95692	1.71962	6.10684	1.71962	3.9934
1.72062	8.96447	1.72062	6.11053	1.72062	3.99895
1.72162	8.97094	1.72162	6.11605	1.72162	4.00449
1.72262	8.97525	1.72262	6.12158	1.72262	4.01095
1.72362	8.98064	1.72362	6.12894	1.72362	4.01649
1.72462	8.98603	1.72462	6.13539	1.72462	4.02203
1.72562	8.99035	1.72562	6.14091	1.72562	4.02758
1.72662	8.99681	1.72662	6.14644	1.72662	4.03312
1.72762	9.00221	1.72762	6.15104	1.72762	4.04051
1.72862	9.00868	1.72862	6.15657	1.72862	4.04605
1.72962	9.01299	1.72962	6.16025	1.72962	4.05251
1.73062	9.0173	1.73062	6.16486	1.73062	4.05898
1.73162	9.01946	1.73162	6.17222	1.73162	4.06452
1.73262	9.02377	1.73262	6.17867	1.73262	4.07098
1.73362	9.02808	1.73362	6.18419	1.73362	4.07652
1.73462	9.03347	1.73462	6.19064	1.73462	4.08299
1.73562	9.03779	1.73562	6.19524	1.73562	4.09038
1.73662	9.04102	1.73662	6.19985	1.73662	4.09592
1.73762	9.04641	1.73762	6.20445	1.73762	4.10238
1.73862	9.04965	1.73862	6.20906	1.73862	4.10977
1.73962	9.05073	1.73962	6.2155	1.73962	4.11624
1.74062	9.05396	1.74062	6.22103	1.74062	4.1227
1.74162	9.0572	1.74162	6.22563	1.74162	4.12824
1.74262	9.06151	1.74262	6.23208	1.74262	4.13563
1.74362	9.06367	1.74362	6.23668	1.74362	4.14302
1.74462	9.0669	1.74462	6.2422	1.74462	4.14948
1.74562	9.07013	1.74562	6.24589	1.74562	4.15687
1.74662	9.07229	1.74662	6.24957	1.74662	4.16334
1.74762	9.07337	1.74762	6.2551	1.74762	4.17072
1.74862	9.07337	1.74862	6.26062	1.74862	4.17811
1.74962	9.0766	1.74962	6.26615	1.74962	4.18365
1.75062	9.07876	1.75062	6.27259	1.75062	4.19104
1.75162	9.082	1.75162	6.2772	1.75162	4.19935
1.75262	9.08415	1.75262	6.2818	1.75262	4.20582
1.75362	9.08739	1.75362	6.28548	1.75362	4.21321
1.75462	9.09062	1.75462	6.28917	1.75462	4.2206
1.75562	9.09062	1.75562	6.29469	1.75562	4.22891
1.75662	9.09062	1.75662	6.30114	1.75662	4.2363
1.75762	9.09278	1.75762	6.30666	1.75762	4.24276
1.75862	9.09601	1.75862	6.31127	1.75862	4.25015
1.75962	9.09817	1.75962	6.31679	1.75962	4.25754
1.76062	9.09925	1.76062	6.32232	1.76062	4.26493
1.76162	9.10248	1.76162	6.326	1.76162	4.27324
1.76262	9.10464	1.76262	6.32876	1.76262	4.28063
1.76362	9.10464	1.76362	6.33337	1.76362	4.28894
1.76462	9.10572	1.76462	6.33889	1.76462	4.29633
1.76562	9.10787	1.76562	6.34349	1.76562	4.30372
1.76662	9.11111	1.76662	6.34994	1.76662	4.3111
1.76762	9.11326	1.76762	6.35639	1.76762	4.31942
1.76862	9.11542	1.76862	6.36007	1.76862	4.32773
1.76962	9.11866	1.76962	6.36467	1.76962	4.33512
1.77062	9.12081	1.77062	6.36928	1.77062	4.34343
1.77162	9.12297	1.77162	6.37756	1.77162	4.35266
1.77262	9.12405	1.77262	6.38677	1.77262	4.36005
1.77362	9.1262	1.77362	6.39322	1.77362	4.36744
1.77462	9.13052	1.77462	6.39966	1.77462	4.37575
1.77562	9.13375	1.77562	6.40611	1.77562	4.38406
1.77662	9.13591	1.77662	6.41163	1.77662	4.39238
1.77762	9.13914	1.77762	6.41808	1.77762	4.40069
1.77862	9.14346	1.77862	6.4236	1.77862	4.40992
1.77962	9.14561	1.77962	6.42729	1.77962	4.41823
1.78062	9.14669	1.78062	6.43373	1.78062	4.42655
1.78162	9.14885	1.78162	6.43926	1.78162	4.43486
1.78262	9.15424	1.78262	6.44478	1.78262	4.44317
1.78362	9.15747	1.78362	6.45215	1.78362	4.45148
1.78462	9.16071	1.78462	6.45768	1.78462	4.46164
1.78562	9.16502	1.78562	6.46412	1.78562	4.46995
1.78662	9.17041	1.78662	6.4678	1.78662	4.47826
1.78762	9.17472	1.78762	6.47333	1.78762	4.4875
1.78862	9.17688	1.78862	6.47977	1.78862	4.49674
1.78962	9.18012	1.78962	6.4853	1.78962	4.50505
1.79062	9.18443	1.79062	6.49082	1.79062	4.51336
1.79162	9.1909	1.79162	6.49819	1.79162	4.52259
1.79262	9.19521	1.79262	6.50372	1.79262	4.53275
1.79362	9.19952	1.79362	6.50924	1.79362	4.54107
1.79462	9.20599	1.79462	6.51292	1.79462	4.55122
1.79562	9.21031	1.79562	6.51845	1.79562	4.56046
1.79662	9.21462	1.79662	6.52397	1.79662	4.5697
1.79762	9.21785	1.79762	6.5295	1.79762	4.57893
1.79862	9.22432	1.79862	6.53594	1.79862	4.58817
1.79962	9.22971	1.79962	6.54239	1.79962	4.5974
1.80062	9.23511	1.80062	6.54976	1.80062	4.60664
1.80162	9.2405	1.80162	6.55528	1.80162	4.61587
1.80262	9.24804	1.80262	6.55896	1.80262	4.62603
1.80362	9.25451	1.80362	6.56357	1.80362	4.63527
1.80462	9.2599	1.80462	6.57001	1.80462	4.64543
1.80562	9.2653	1.80562	6.57646	1.80562	4.65466
1.80662	9.27284	1.80662	6.58291	1.80662	4.6639
1.80762	9.29549	1.80762	6.58935	1.80762	4.67313
1.80862	9.31489	1.80862	6.5958	1.80862	4.68329
1.80962	9.32676	1.80962	6.60316	1.80962	4.69253
1.81062	9.33862	1.81062	6.60777	1.81062	4.70269
1.81162	9.3494	1.81162	6.61237	1.81162	4.71285
1.81262	9.35802	1.81262	6.6179	1.81262	4.723
1.81362	9.36342	1.81362	6.62618	1.81362	4.73224
1.81462	9.37204	1.81462	6.63263	1.81462	4.74147
1.81562	9.37959	1.81562	6.63908	1.81562	4.75163
1.81662	9.38929	1.81662	6.64644	1.81662	4.76179
1.81762	9.39684	1.81762	6.65473	1.81762	4.77195
1.81862	9.40547	1.81862	6.65933	1.81862	4.78211
1.81962	9.41409	1.81962	6.66486	1.81962	4.79227
1.82062	9.42164	1.82062	6.67038	1.82062	4.80243
1.82162	9.42811	1.82162	6.67683	1.82162	4.81259
1.82262	9.43674	1.82262	6.6842	1.82262	4.82275
1.82362	9.44428	1.82362	6.69156	1.82362	4.83198
1.82462	9.45183	1.82462	6.69985	1.82462	4.84214
1.82562	9.46046	1.82562	6.71182	1.82562	4.85322
1.82662	9.46908	1.82662	6.72195	1.82662	4.86338
1.82762	9.47879	1.82762	6.73116	1.82762	4.87354
1.82862	9.48741	1.82862	6.74037	1.82862	4.88462
1.82962	9.49388	1.82962	6.75049	1.82962	4.89571
1.83062	9.50251	1.83062	6.76062	1.83062	4.90494
1.83162	9.51113	1.83162	6.76983	1.83162	4.9151
1.83262	9.52084	1.83262	6.77996	1.83262	4.92618
1.83362	9.53054	1.83362	6.78917	1.83362	4.93727
1.83462	9.54025	1.83462	6.79838	1.83462	4.94743
1.83562	9.54995	1.83562	6.80574	1.83562	4.95851
1.83662	9.55965	1.83662	6.81311	1.83662	4.96959
1.83762	9.56828	1.83762	6.82232	1.83762	4.97975
1.83862	9.57798	1.83862	6.83981	1.83862	4.98991
1.83962	9.58877	1.83962	6.85178	1.83962	5.00007
1.84062	9.59739	1.84062	6.86191	1.84062	5.02039
1.84162	9.60818	1.84162	6.8702	1.84162	5.03147
1.84262	9.61896	1.84262	6.87941	1.84262	5.04163
1.84362	9.62866	1.84362	6.88585	1.84362	5.05179
1.84462	9.63944	1.84462	6.8923	1.84462	5.06194
1.84562	9.64915	1.84562	6.89967	1.84562	5.07303
1.84662	9.65885	1.84662	6.90887	1.84662	5.08319
1.84762	9.66963	1.84762	6.91716	1.84762	5.09335
1.84862	9.6815	1.84862	6.92361	1.84862	5.1035
1.84962	9.6912	1.84962	6.93189	1.84962	5.11459
1.85062	9.70198	1.85062	6.94018	1.85062	5.12567
1.85162	9.71276	1.85162	6.95399	1.85162	5.13675
1.85262	9.7257	1.85262	6.99175	1.85262	5.14783
1.85362	9.73649	1.85362	7.01108	1.85362	5.15892
1.85462	9.74511	1.85462	7.0295	1.85462	5.17
1.85562	9.75697	1.85562	7.04331	1.85562	5.18016
1.85662	9.76991	1.85662	7.05528	1.85662	5.19124
1.85762	9.78716	1.85762	7.06725	1.85762	5.20325
1.85862	9.80441	1.85862	7.07646	1.85862	5.21433
1.85962	9.81951	1.85962	7.08475	1.85962	5.22541
1.86062	9.83461	1.86062	7.09212	1.86062	5.23649
1.86162	9.84539	1.86162	7.1004	1.86162	5.24758
1.86262	9.85617	1.86262	7.11053	1.86262	5.25866
1.86362	9.86587	1.86362	7.11974	1.86362	5.26974
1.86462	9.87773	1.86462	7.12711	1.86462	5.28082
1.86562	9.8896	1.86562	7.13632	1.86562	5.29283
1.86662	9.90146	1.86662	7.1446	1.86662	5.30391
1.86762	9.91439	1.86762	7.15197	1.86762	5.315
1.86862	9.92733	1.86862	7.15934	1.86862	5.327
1.86962	9.93919	1.86962	7.1667	1.86962	5.33901
1.87062	9.94998	1.87062	7.17499	1.87062	5.35101
1.87162	9.96184	1.87162	7.1842	1.87162	5.3621
1.87262	9.97478	1.87262	7.19341	1.87262	5.37318
1.87362	9.99526	1.87362	7.20169	1.87362	5.38519
1.87462	10.0158	1.87462	7.2109	1.87462	5.39811
1.87562	10.0287	1.87562	7.21919	1.87562	5.41012
1.87662	10.0449	1.87662	7.22748	1.87662	5.42213
1.87762	10.0567	1.87762	7.23576	1.87762	5.43413
1.87862	10.0675	1.87862	7.2505	1.87862	5.44706
1.87962	10.0794	1.87962	7.26523	1.87962	5.45815
1.88062	10.0912	1.88062	7.27536	1.88062	5.46923
1.88162	10.1063	1.88162	7.29378	1.88162	5.48123
1.88262	10.1182	1.88262	7.31311	1.88262	5.49416
1.88362	10.1322	1.88362	7.32324	1.88362	5.50617
1.88462	10.1473	1.88462	7.33245	1.88462	5.51818
1.88562	10.1613	1.88562	7.34166	1.88562	5.53018
1.88662	10.1732	1.88662	7.35179	1.88662	5.54219
1.88762	10.1861	1.88762	7.36192	1.88762	5.55419
1.88862	10.198	1.88862	7.37204	1.88862	5.56528
1.88962	10.2131	1.88962	7.38217	1.88962	5.57728
1.89062	10.2271	1.89062	7.39599	1.89062	5.59021
1.89162	10.24	1.89162	7.41072	1.89162	5.60222
1.89262	10.2551	1.89262	7.42269	1.89262	5.61422
1.89362	10.2691	1.89362	7.43282	1.89362	5.62623
1.89462	10.2831	1.89462	7.44295	1.89462	5.63916
1.89562	10.295	1.89562	7.45584	1.89562	5.65024
1.89662	10.309	1.89662	7.46689	1.89662	5.66225
1.89762	10.3231	1.89762	7.47886	1.89762	5.67425
1.89862	10.3381	1.89862	7.48899	1.89862	5.68718
1.89962	10.3511	1.89962	7.49912	1.89962	5.69919
1.90062	10.3662	1.90062	7.51109	1.90062	5.7112
1.90162	10.3802	1.90162	7.51937	1.90162	5.7232
1.90262	10.3953	1.90262	7.5295	1.90262	5.73613
1.90362	10.4082	1.90362	7.54055	1.90362	5.74814
1.90462	10.4212	1.90462	7.5516	1.90462	5.75922
1.90562	10.4363	1.90562	7.56173	1.90562	5.77123
1.90662	10.4514	1.90662	7.57186	1.90662	5.78323
1.90762	10.4665	1.90762	7.58199	1.90762	5.79524
1.90862	10.4805	1.90862	7.5912	1.90862	5.80817
1.90962	10.4966	1.90962	7.60133	1.90962	5.8211
1.91062	10.5117	1.91062	7.60961	1.91062	5.83403
1.91162	10.5247	1.91162	7.62066	1.91162	5.84603
1.91262	10.5387	1.91262	7.63171	1.91262	5.85804
1.91362	10.5538	1.91362	7.64368	1.91362	5.87005
1.91462	10.57	1.91462	7.66486	1.91462	5.88205
1.91562	10.584	1.91562	7.6796	1.91562	5.89498
1.91662	10.598	1.91662	7.70354	1.91662	5.90699
1.91762	10.6142	1.91762	7.72011	1.91762	5.91992
1.91862	10.6303	1.91862	7.73024	1.91862	5.93285
1.91962	10.6444	1.91962	7.74129	1.91962	5.94485
1.92062	10.6573	1.92062	7.75142	1.92062	5.95686
1.92162	10.6735	1.92162	7.76155	1.92162	5.96886
1.92262	10.6886	1.92262	7.77076	1.92262	5.98179
1.92362	10.7037	1.92362	7.78089	1.92362	5.9938
1.92462	10.7188	1.92462	7.79009	1.92462	6.00581
1.92562	10.736	1.92562	7.79838	1.92562	6.01874
1.92662	10.7533	1.92662	7.80667	1.92662	6.03074
1.92762	10.7684	1.92762	7.81772	1.92762	6.04367
1.92862	10.7824	1.92862	7.82785	1.92862	6.0566
1.92962	10.8039	1.92962	7.83798	1.92962	6.06861
1.93062	10.8147	1.93062	7.84903	1.93062	6.08154
1.93162	10.8363	1.93162	7.86008	1.93162	6.09447
1.93262	10.8471	1.93262	7.87021	1.93262	6.1074
1.93362	10.8578	1.93362	7.88402	1.93362	6.1194
1.93462	10.8794	1.93462	7.92914	1.93462	6.13141
1.93562	10.901	1.93562	7.95032	1.93562	6.14434
1.93662	10.9118	1.93662	7.96229	1.93662	6.15727
1.93762	10.9225	1.93762	7.97334	1.93762	6.16927
1.93862	10.9441	1.93862	7.98162	1.93862	6.18128
1.93962	10.9549	1.93962	7.99175	1.93962	6.19421
1.94062	10.9765	1.94062	8.00096	1.94062	6.20714
1.94162	10.9872	1.94162	8.01109	1.94162	6.22007
1.94262	11.0088	1.94262	8.0203	1.94262	6.23207
1.94362	11.0196	1.94362	8.03043	1.94362	6.245
1.94462	11.0412	1.94462	8.04056	1.94462	6.25793
1.94562	11.0627	1.94562	8.05161	1.94562	6.27271
1.94662	11.0843	1.94662	8.06081	1.94662	6.28564
1.94762	11.1059	1.94762	8.07186	1.94762	6.29765
1.94862	11.1166	1.94862	8.08383	1.94862	6.3115
1.94962	11.1382	1.94962	8.09396	1.94962	6.32351
1.95062	11.149	1.95062	8.10317	1.95062	6.33644
1.95162	11.1705	1.95162	8.11422	1.95162	6.34937
1.95262	11.1813	1.95262	8.12527	1.95262	6.36229
1.95362	11.1921	1.95362	8.13724	1.95362	6.3743
1.95462	11.2137	1.95462	8.14921	1.95462	6.38631
1.95562	11.2352	1.95562	8.16118	1.95562	6.39924
1.95662	11.246	1.95662	8.17315	1.95662	6.41217
1.95762	11.2676	1.95762	8.1842	1.95762	6.42417
1.95862	11.2784	1.95862	8.19617	1.95862	6.43618
1.95962	11.2999	1.95962	8.2063	1.95962	6.44911
1.96062	11.3107	1.96062	8.21827	1.96062	6.46204
1.96162	11.3323	1.96162	8.23024	1.96162	6.47497
1.96262	11.3431	1.96262	8.24221	1.96262	6.48605
1.96362	11.3646	1.96362	8.25419	1.96362	6.49898
1.96462	11.3862	1.96462	8.26708	1.96462	6.51376
1.96562	11.397	1.96562	8.27905	1.96562	6.53038
1.96662	11.4185	1.96662	8.29102	1.96662	6.54239
1.96762	11.4293	1.96762	8.30207	1.96762	6.55532
1.96862	11.4509	1.96862	8.31404	1.96862	6.56732
1.96962	11.4725	1.96962	8.32693	1.96962	6.57933
1.97062	11.4832	1.97062	8.33982	1.97062	6.59226
1.97162	11.5048	1.97162	8.35179	1.97162	6.62366
1.97262	11.5156	1.97262	8.36468	1.97262	6.64675
1.97362	11.5371	1.97362	8.37757	1.97362	6.65598
1.97462	11.5587	1.97462	8.38954	1.97462	6.66522
1.97562	11.5695	1.97562	8.40152	1.97562	6.67722
1.97662	11.591	1.97662	8.41349	1.97662	6.68831
1.97762	11.6018	1.97762	8.42638	1.97762	6.69939
1.97862	11.6234	1.97862	8.44019	1.97862	6.71047
1.97962	11.645	1.97962	8.45308	1.97962	6.72248
1.98062	11.6557	1.98062	8.46689	1.98062	6.73448
1.98162	11.6773	1.98162	8.47978	1.98162	6.74649
1.98262	11.6881	1.98262	8.49268	1.98262	6.75849
1.98362	11.7097	1.98362	8.50373	1.98362	6.77142
1.98462	11.7312	1.98462	8.51662	1.98462	6.78343
1.98562	11.742	1.98562	8.53043	1.98562	6.79636
1.98662	11.7636	1.98662	8.54332	1.98662	6.80744
1.98762	11.7851	1.98762	8.55713	1.98762	6.81945
1.98862	11.7959	1.98862	8.57002	1.98862	6.83238
1.98962	11.8175	1.98962	8.58384	1.98962	6.84438
1.99062	11.8391	1.99062	8.59581	1.99062	6.85639
1.99162	11.8606	1.99162	8.6087	1.99162	6.86932
1.99262	11.8714	1.99262	8.62159	1.99262	6.88225
1.99362	11.893	1.99362	8.63448	1.99362	6.89426
1.99462	11.9037	1.99462	8.64921	1.99462	6.90626
1.99562	11.9253	1.99562	8.66211	1.99562	6.91827
1.99662	11.9469	1.99662	8.67592	1.99662	6.93027
1.99762	11.9577	1.99762	8.68973	1.99762	6.9432
1.99862	11.9792	1.99862	8.70354	1.99862	6.95613
1.99962	12.0008	1.99962	8.71551	1.99962	6.96814
2.00062	12.0223	2.00062	8.7284	2.00062	6.98107
2.00162	12.0331	2.00162	8.74222	2.00162	6.99308
2.00262	12.0547	2.00262	8.75603	2.00262	7.00508
2.00362	12.0655	2.00362	8.76984	2.00362	7.01709
2.00462	12.087	2.00462	8.78365	2.00462	7.02909
2.00562	12.1086	2.00562	8.79655	2.00562	7.0411
2.00662	12.1302	2.00662	8.81128	2.00662	7.05403
2.00762	12.141	2.00762	8.82417	2.00762	7.06696
2.00862	12.1625	2.00862	8.83614	2.00862	7.08266
2.00962	12.1841	2.00962	8.84995	2.00962	7.09744
2.01062	12.2164	2.01062	8.86376	2.01062	7.11037
2.01162	12.2272	2.01162	8.87758	2.01162	7.12145
2.01262	12.2488	2.01262	8.89047	2.01262	7.13438
2.01362	12.2703	2.01362	8.9052	2.01362	7.14638
2.01462	12.2811	2.01462	8.91901	2.01462	7.15839
2.01562	12.3027	2.01562	8.93283	2.01562	7.17224
2.01662	12.3243	2.01662	8.94664	2.01662	7.18517
2.01762	12.3458	2.01762	8.95953	2.01762	7.20457
2.01862	12.3566	2.01862	8.97518	2.01862	7.24336
2.01962	12.3782	2.01962	8.989	2.01962	7.25167
2.02062	12.3997	2.02062	9.00281	2.02062	7.2609
2.02162	12.4105	2.02162	9.01754	2.02162	7.27106
2.02262	12.4321	2.02262	9.03227	2.02262	7.28122
2.02362	12.4536	2.02362	9.04424	2.02362	7.2923
2.02462	12.4644	2.02462	9.05714	2.02462	7.30246
2.02562	12.4968	2.02562	9.07095	2.02562	7.31447
2.02662	12.5291	2.02662	9.08476	2.02662	7.32555
2.02762	12.5507	2.02762	9.09949	2.02762	7.33848
2.02862	12.5723	2.02862	9.11423	2.02862	7.35418
2.02962	12.5938	2.02962	9.12896	2.02962	7.36434
2.03062	12.6154	2.03062	9.14369	2.03062	7.37542
2.03162	12.6369	2.03162	9.1575	2.03162	7.3865
2.03262	12.6693	2.03262	9.17132	2.03262	7.39759
2.03362	12.7124	2.03362	9.18421	2.03362	7.40959
2.03462	12.734	2.03462	9.20815	2.03462	7.42068
2.03562	12.7448	2.03562	9.23577	2.03562	7.43176
2.03662	12.7663	2.03662	9.25419	2.03662	7.44284
2.03762	12.7879	2.03762	9.27261	2.03762	7.45485
2.03862	12.8095	2.03862	9.29102	2.03862	7.46685
2.03962	12.831	2.03962	9.30944	2.03962	7.47886
2.04062	12.8526	2.04062	9.32786	2.04062	7.48994
2.04162	12.8742	2.04162	9.34627	2.04162	7.50195
2.04262	12.8849	2.04262	9.35548	2.04262	7.51395
2.04362	12.9065	2.04362	9.3739	2.04362	7.52504
2.04462	12.9281	2.04462	9.39231	2.04462	7.53704
2.04562	12.9389	2.04562	9.41073	2.04562	7.54813
2.04662	12.9604	2.04662	9.42914	2.04662	7.56105
2.04762	12.982	2.04762	9.48439	2.04762	7.57306
2.04862	13.0036	2.04862	9.50281	2.04862	7.58599
2.04962	13.0143	2.04962	9.51202	2.04962	7.598
2.05062	13.0359	2.05062	9.53043	2.05062	7.61
2.05162	13.0575	2.05162	9.53964	2.05162	7.62201
2.05262	13.0682	2.05262	9.55806	2.05262	7.63309
2.05362	13.0898	2.05362	9.56727	2.05362	7.6451
2.05462	13.1114	2.05462	9.58568	2.05462	7.6571
2.05562	13.1329	2.05562	9.59489	2.05562	7.66911
2.05662	13.1437	2.05662	9.6041	2.05662	7.68019
2.05762	13.1653	2.05762	9.62252	2.05762	7.6922
2.05862	13.1868	2.05862	9.63172	2.05862	7.7042
2.05962	13.2084	2.05962	9.65014	2.05962	7.71529
2.06062	13.2192	2.06062	9.65935	2.06062	7.72729
2.06162	13.2408	2.06162	9.67776	2.06162	7.74022
2.06262	13.2623	2.06262	9.68697	2.06262	7.75223
2.06362	13.2839	2.06362	9.70539	2.06362	7.76423
2.06462	13.3055	2.06462	9.7146	2.06462	7.77624
2.06562	13.327	2.06562	9.73301	2.06562	7.78825
2.06662	13.3486	2.06662	9.74222	2.06662	7.80025
2.06762	13.3702	2.06762	9.76064	2.06762	7.81226
2.06862	13.3809	2.06862	9.76985	2.06862	7.82334
2.06962	13.4025	2.06962	9.78826	2.06962	7.83442
2.07062	13.4241	2.07062	9.79747	2.07062	7.84643
2.07162	13.4456	2.07162	9.81589	2.07162	7.85844
2.07262	13.4672	2.07262	9.8343	2.07262	7.87137
2.07362	13.478	2.07362	9.84351	2.07362	7.88337
2.07462	13.4995	2.07462	9.85272	2.07462	7.89538
2.07562	13.5211	2.07562	9.87114	2.07562	7.91847
2.07662	13.5427	2.07662	9.88955	2.07662	7.93047
2.07762	13.5642	2.07762	9.89876	2.07762	7.94063
2.07862	13.575	2.07862	9.91718	2.07862	7.95079
2.07962	13.5966	2.07962	9.92638	2.07962	7.96187
2.08062	13.6181	2.08062	9.9448	2.08062	7.97296
2.08162	13.6397	2.08162	9.95401	2.08162	7.98404
2.08262	13.6613	2.08262	9.97243	2.08262	7.99512
2.08362	13.6721	2.08362	9.98163	2.08362	8.0062
2.08462	13.6936	2.08462	10	2.08462	8.01636
2.08562	13.7152	2.08562	10.0185	2.08562	8.02652
2.08662	13.7368	2.08662	10.0277	2.08662	8.03853
2.08762	13.7475	2.08762	10.0461	2.08762	8.04961
2.08862	13.7691	2.08862	10.0553	2.08862	8.06808
2.08962	13.7907	2.08962	10.0737	2.08962	8.08655
2.09062	13.8122	2.09062	10.0829	2.09062	8.10502
2.09162	13.8338	2.09162	10.1013	2.09162	8.12442
2.09262	13.8553	2.09262	10.1198	2.09262	8.13273
2.09362	13.8661	2.09362	10.129	2.09362	8.14104
2.09462	13.8877	2.09462	10.1474	2.09462	8.15028
2.09562	13.9093	2.09562	10.1658	2.09562	8.16043
2.09662	13.9308	2.09662	10.175	2.09662	8.16967
2.09762	13.9524	2.09762	10.1934	2.09762	8.17983
2.09862	13.9632	2.09862	10.2026	2.09862	8.18999
2.09962	13.9847	2.09962	10.221	2.09962	8.20015
2.10062	14.0063	2.10062	10.2302	2.10062	8.21031
2.10162	14.0279	2.10162	10.2487	2.10162	8.22047
2.10262	14.0494	2.10262	10.2579	2.10262	8.23062
2.10362	14.0602	2.10362	10.2763	2.10362	8.24078
2.10462	14.0818	2.10462	10.2947	2.10462	8.25094
2.10562	14.1034	2.10562	10.3039	2.10562	8.26202
2.10662	14.1249	2.10662	10.3223	2.10662	8.27218
2.10762	14.1465	2.10762	10.3315	2.10762	8.28327
2.10862	14.168	2.10862	10.35	2.10862	8.29343
2.10962	14.1896	2.10962	10.3684	2.10962	8.30358
2.11062	14.2112	2.11062	10.3776	2.11062	8.31282
2.11162	14.2327	2.11162	10.396	2.11162	8.3239
2.11262	14.2543	2.11262	10.4144	2.11262	8.33406
2.11362	14.2651	2.11362	10.4236	2.11362	8.34422
2.11462	14.2866	2.11462	10.442	2.11462	8.35623
2.11562	14.3082	2.11562	10.4512	2.11562	8.36731
2.11662	14.3298	2.11662	10.4697	2.11662	8.40887
2.11762	14.3513	2.11762	10.4881	2.11762	8.43565
2.11862	14.3729	2.11862	10.4973	2.11862	8.44027
2.11962	14.3945	2.11962	10.5157	2.11962	8.44766
2.12062	14.416	2.12062	10.5341	2.12062	8.45782
2.12162	14.4376	2.12162	10.5433	2.12162	8.47998
2.12262	14.4592	2.12262	10.5617	2.12262	8.48645
2.12362	14.4807	2.12362	10.571	2.12362	8.49383
2.12462	14.5023	2.12462	10.5894	2.12462	8.50122
2.12562	14.5239	2.12562	10.6078	2.12562	8.50861
2.12662	14.5454	2.12662	10.617	2.12662	8.51692
2.12762	14.567	2.12762	10.6354	2.12762	8.52616
2.12862	14.5885	2.12862	10.6538	2.12862	8.53447
2.12962	14.6101	2.12962	10.663	2.12962	8.54371
2.13062	14.6209	2.13062	10.6814	2.13062	8.55294
2.13162	14.6425	2.13162	10.6907	2.13162	8.56218
2.13262	14.664	2.13262	10.7091	2.13262	8.57603
2.13362	14.6856	2.13362	10.7183	2.13362	8.60097
2.13462	14.7072	2.13462	10.7367	2.13462	8.61667
2.13562	14.7287	2.13562	10.7643	2.13562	8.62405
2.13662	14.7503	2.13662	10.7919	2.13662	8.63144
2.13762	14.7611	2.13762	10.8196	2.13762	8.63975
2.13862	14.7826	2.13862	10.838	2.13862	8.64714
2.13962	14.8042	2.13962	10.8564	2.13962	8.65545
2.14062	14.8258	2.14062	10.8748	2.14062	8.66469
2.14162	14.8473	2.14162	10.8932	2.14162	8.673
2.14262	14.8689	2.14262	10.9117	2.14262	8.68131
2.14362	14.8905	2.14362	10.9301	2.14362	8.68963
2.14462	14.912	2.14462	10.9485	2.14462	8.69978
2.14562	14.9336	2.14562	10.9853	2.14562	8.72103
2.14662	14.9444	2.14662	11.0037	2.14662	8.72841
2.14762	14.9659	2.14762	11.013	2.14762	8.7358
2.14862	14.9875	2.14862	11.0221	2.14862	8.74411
2.14962	15.0091	2.14962	11.0406	2.14962	8.7515
2.15062	15.0306	2.15062	11.059	2.15062	8.75889
2.15162	15.0522	2.15162	11.0682	2.15162	8.7672
2.15262	15.063	2.15262	11.0866	2.15262	8.77552
2.15362	15.0845	2.15362	11.0958	2.15362	8.78475
2.15462	15.1061	2.15462	11.1142	2.15462	8.79306
2.15562	15.1277	2.15562	11.1234	2.15562	8.8023
2.15662	15.1492	2.15662	11.1419	2.15662	8.81153
2.15762	15.1708	2.15762	11.1511	2.15762	8.82077
2.15862	15.1924	2.15862	11.1695	2.15862	8.82908
2.15962	15.2032	2.15962	11.1879	2.15962	8.83739
2.16062	15.2355	2.16062	11.1971	2.16062	8.84755
2.16162	15.2571	2.16162	11.2155	2.16162	8.85771
2.16262	15.2678	2.16262	11.2247	2.16262	8.86787
2.16362	15.2894	2.16362	11.2431	2.16362	8.8771
2.16462	15.311	2.16462	11.2524	2.16462	8.88634
2.16562	15.3325	2.16562	11.2708	2.16562	8.89558
2.16662	15.3541	2.16662	11.2892	2.16662	8.90481
2.16762	15.3757	2.16762	11.3168	2.16762	8.91405
2.16862	15.3972	2.16862	11.3352	2.16862	8.92236
2.16962	15.4188	2.16962	11.3537	2.16962	8.93252
2.17062	15.4404	2.17062	11.3721	2.17062	8.94175
2.17162	15.4619	2.17162	11.3813	2.17162	8.95006
2.17262	15.4727	2.17262	11.3997	2.17262	8.9593
2.17362	15.4943	2.17362	11.4089	2.17362	8.96854
2.17462	15.5158	2.17462	11.4273	2.17462	8.97685
2.17562	15.5374	2.17562	11.4365	2.17562	8.98516
2.17662	15.559	2.17662	11.4549	2.17662	8.99347
[truncated: 3 more rows]
