# Supplementary material for: Solar-driven highly selective conversion of glycerol to dihydroxyacetone using surface atom engineered BiVO4 photoanodes
Source: Nat Commun. 2024 Jun 28;15:5475. doi: 10.1038/s41467-024-49662-7 (PMC11213950; doi:10.1038/s41467-024-49662-7)
Supplement: Supplementary file 3 — Source Data [file 41467_2024_49662_MOESM3_ESM.zip › Supplementary Information/ncomms-Supplementary Fig. 2-source-data.xlsx]

## Sheet: Sheet1
Supplementary Fig. 2
	Data 1	Data 2	Data 3
Parameter x	Parameter y
0.6	12	10	13
0.8	28	31	26
1	24	22	25
1.2	17	14	13
1.4	11	13	12
1.6	8	10	11
