# Supplementary material for: Solar-driven highly selective conversion of glycerol to dihydroxyacetone using surface atom engineered BiVO4 photoanodes
Source: Nat Commun. 2024 Jun 28;15:5475. doi: 10.1038/s41467-024-49662-7 (PMC11213950; doi:10.1038/s41467-024-49662-7)
Supplement: Supplementary file 3 — Source Data [file 41467_2024_49662_MOESM3_ESM.zip › Supplementary Information/ncomms-Supplementary Fig. 20-source-data.xlsx]

## Sheet: Sheet1
Supplementary Fig. 20
	Data 1	Data 2	Data 3	Data 4			Data 5	Data 6	Data 7
Parameter x	Parameter y					Parameter x	Parameter y
300	0.00102	0.0009292	0.000837365	0.000864266		300	0	0	0
301	0.00193	0.00177	0.00159	0.00165		301	3.72587e-05	3.34668e-05	3.46797e-05
302	0.00292	0.00269	0.0024	0.0025		302	9.89912e-05	8.86924e-05	9.21813e-05
303	0.00709	0.00654	0.00583	0.0061		303	0.000227344	0.000203163	0.000211857
304	0.00947	0.00875	0.00779	0.00817		304	0.000440646	0.000393137	0.000410936
305	0.01646	0.01522	0.01356	0.01423		305	0.000776126	0.000691858	0.000724406
306	0.01858	0.01716	0.01531	0.01608		306	0.00123	0.0011	0.00115
307	0.02785	0.02568	0.02297	0.02414		307	0.00183	0.00164	0.00172
308	0.03784	0.03487	0.03121	0.03284		308	0.00269	0.0024	0.00252
309	0.04053	0.03729	0.03344	0.03518		309	0.00371	0.00332	0.00349
310	0.05094	0.04678	0.04204	0.04424		310	0.00491	0.00439	0.00461
311	0.08292	0.07604	0.06843	0.07204		311	0.00666	0.00597	0.00627
312	0.09338	0.08524	0.07707	0.08092		312	0.00897	0.00805	0.00846
313	0.10733	0.09781	0.08861	0.09312		313	0.0116	0.01043	0.01096
314	0.11969	0.10888	0.09889	0.10389		314	0.01457	0.01313	0.0138
315	0.13625	0.12376	0.11253	0.11831		315	0.01793	0.01618	0.01701
316	0.12348	0.11146	0.10196	0.10671		316	0.02134	0.01929	0.02027
317	0.17158	0.15469	0.14154	0.1485		317	0.02521	0.02283	0.02398
318	0.17594	0.15804	0.1451	0.15199		318	0.02977	0.02701	0.02836
319	0.2047	0.18374	0.16886	0.17706		319	0.03478	0.03161	0.03318
320	0.20527	0.18418	0.16933	0.1778		320	0.04018	0.03657	0.03839
321	0.25024	0.22413	0.20662	0.21691		321	0.04619	0.04211	0.0442
322	0.22203	0.19848	0.18345	0.19246		322	0.05243	0.04787	0.05025
323	0.21226	0.18944	0.17551	0.18398		323	0.05818	0.05318	0.05582
324	0.27537	0.24539	0.22773	0.23887		324	0.06464	0.05918	0.06211
325	0.27894	0.24818	0.23072	0.24214		325	0.072	0.06601	0.06928
326	0.3812	0.33843	0.31529	0.33083		326	0.08077	0.07418	0.07785
327	0.39806	0.35264	0.32932	0.34537		327	0.09113	0.08385	0.08799
328	0.35116	0.31043	0.29045	0.30471		328	0.10111	0.09317	0.09777
329	0.42235	0.3726	0.34938	0.36644		329	0.11142	0.10283	0.1079
330	0.47139	0.41476	0.38997	0.40889		330	0.12334	0.11402	0.11963
331	0.40262	0.3531	0.33298	0.34906		331	0.13499	0.12499	0.13114
332	0.43623	0.3815	0.36065	0.37819		332	0.14618	0.13556	0.14221
333	0.42944	0.37435	0.35503	0.37252		333	0.15772	0.14649	0.15368
334	0.41497	0.36081	0.34297	0.35999		334	0.16899	0.15718	0.1649
335	0.46388	0.40207	0.38336	0.40223		335	0.18071	0.16834	0.17662
336	0.41519	0.359	0.34319	0.36		336	0.19244	0.17954	0.18836
337	0.3738	0.32234	0.30886	0.32399		337	0.20297	0.18962	0.19893
338	0.43411	0.37336	0.35864	0.37628		338	0.21376	0.19997	0.20979
339	0.46355	0.39747	0.38296	0.40169		339	0.22574	0.2115	0.22189
340	0.5018	0.42893	0.41476	0.43471		340	0.23863	0.22394	0.23493
341	0.47139	0.40179	0.38972	0.40846		341	0.25162	0.23652	0.24812
342	0.48934	0.41581	0.40458	0.42395		342	0.26445	0.24898	0.26118
343	0.51489	0.43595	0.42583	0.44593		343	0.27785	0.26205	0.27487
344	0.41843	0.35334	0.34613	0.36226		344	0.2903	0.27423	0.28762
345	0.45898	0.38667	0.37967	0.39722		345	0.30202	0.28571	0.29964
346	0.47778	0.40167	0.3951	0.41362		346	0.31453	0.29801	0.31251
347	0.49404	0.41424	0.40879	0.42777		347	0.32752	0.31081	0.3259
348	0.47511	0.3975	0.39309	0.41134		348	0.34047	0.32361	0.33929
349	0.46564	0.3887	0.38532	0.40327		349	0.35306	0.33607	0.35234
350	0.52798	0.43997	0.43684	0.45733		350	0.36636	0.34927	0.36615
351	0.55172	0.45883	0.45659	0.47792		351	0.38084	0.36365	0.38121
352	0.51791	0.42983	0.42886	0.44864		352	0.39518	0.37795	0.39617
353	0.5204	0.43119	0.431	0.45113		353	0.40913	0.39187	0.41074
354	0.60498	0.50035	0.5011	0.52452		354	0.42426	0.40701	0.42659
355	0.6114	0.50471	0.50653	0.53021		355	0.44062	0.42342	0.44376
356	0.55387	0.45665	0.45909	0.48037		356	0.45632	0.43919	0.46027
357	0.45673	0.37596	0.37861	0.39627		357	0.46995	0.45291	0.47462
358	0.43006	0.35351	0.35643	0.37321		358	0.48193	0.46498	0.48726
359	0.46953	0.38553	0.38934	0.40749		359	0.4941	0.47726	0.50011
360	0.59817	0.49071	0.49626	0.51922		360	0.50858	0.49189	0.51542
361	0.52024	0.42641	0.43195	0.45182		361	0.52376	0.50726	0.5315
362	0.5342	0.43706	0.44359	0.46411		362	0.5381	0.5218	0.54671
363	0.60191	0.49183	0.49988	0.52294		363	0.55357	0.53751	0.56315
364	0.60628	0.49522	0.50368	0.52686		364	0.57005	0.55427	0.58068
365	0.62359	0.50891	0.5182	0.54209		365	0.58687	0.57138	0.59858
366	0.73532	0.59974	0.61105	0.63932		366	0.60548	0.59034	0.61841
367	0.72285	0.58883	0.60095	0.62848		367	0.62549	0.61074	0.63976
368	0.66759	0.54342	0.55533	0.58065		368	0.64461	0.63026	0.66017
369	0.69315	0.56349	0.5767	0.60319		369	0.66335	0.64943	0.68021
370	0.75507	0.61341	0.6285	0.65761		370	0.68332	0.66988	0.70161
371	0.69338	0.56334	0.57727	0.604		371	0.70335	0.6904	0.72308
372	0.67444	0.54765	0.56167	0.58741		372	0.72231	0.70984	0.74341
373	0.61886	0.50213	0.51558	0.53891		373	0.74027	0.72827	0.76268
374	0.5564	0.45102	0.46378	0.48455		374	0.75662	0.74507	0.78024
375	0.5893	0.47745	0.49141	0.51341		375	0.7726	0.76151	0.79741
376	0.6748	0.54663	0.56276	0.58803		376	0.79026	0.77969	0.81641
377	0.71225	0.57691	0.5941	0.62065		377	0.80969	0.7997	0.83732
378	0.85595	0.69281	0.71398	0.74586		378	0.83172	0.82239	0.86102
379	0.74389	0.60174	0.62061	0.64832		379	0.85422	0.84559	0.88526
380	0.70077	0.56657	0.5846	0.61088		380	0.87459	0.8666	0.90721
381	0.76383	0.61739	0.63709	0.66592		381	0.89528	0.88795	0.92952
382	0.58678	0.47421	0.48944	0.5115		382	0.91441	0.90769	0.95016
383	0.45499	0.36755	0.3794	0.39668		383	0.9292	0.92296	0.96611
384	0.50968	0.41144	0.42511	0.44436		384	0.94292	0.93713	0.98093
385	0.67355	0.54344	0.56182	0.58715		385	0.95979	0.95457	0.99915
386	0.621	0.5001	0.51805	0.54111		386	0.97827	0.97369	1.01913
387	0.65147	0.524	0.54336	0.5675		387	0.99645	0.99253	1.03881
388	0.63582	0.51089	0.53019	0.55377		388	1.01487	1.01164	1.05877
389	0.68543	0.55026	0.57137	0.59682		389	1.03381	1.0313	1.07931
390	0.79699	0.63931	0.66409	0.69397		390	1.0551	1.05341	1.1024
391	0.85138	0.68256	0.70915	0.74113		391	1.07881	1.07804	1.12815
392	0.79493	0.63669	0.66215	0.69175		392	1.10254	1.1027	1.15392
393	0.47975	0.38401	0.39939	0.41731		393	1.12093	1.12184	1.17391
394	0.49567	0.39616	0.41243	0.43088		394	1.13504	1.13651	1.18924
395	0.80772	0.64485	0.6719	0.70176		395	1.15391	1.15617	1.20977
396	0.75655	0.60347	0.62906	0.65689		396	1.17659	1.1798	1.23445
397	0.42619	0.33968	0.35411	0.36979		397	1.19376	1.1977	1.25315
398	0.85249	0.67893	0.70804	0.73909		398	1.21237	1.21711	1.2734
399	1.0693	0.85098	0.88753	0.9263		399	1.24038	1.24632	1.30389
400	1.1141	0.88587	0.92405	0.96421		400	1.27225	1.27957	1.33859
401	1.1603	0.9221	0.96131	1.00362		401	1.30551	1.31425	1.37479
402	1.2061	0.95743	0.99877	1.0426		402	1.34018	1.3504	1.41253
403	1.1613	0.92063	0.96109	1.00276		403	1.3749	1.38664	1.45035
404	1.1801	0.93483	0.97591	1.01795		404	1.4093	1.42254	1.4878
405	1.1511	0.91125	0.95097	0.99231		405	1.4436	1.45835	1.52516
406	1.1227	0.88818	0.92663	0.967		406	1.47712	1.49332	1.56165
407	1.1026	0.87183	0.90905	0.94864		407	1.50998	1.5276	1.59742
408	1.1514	0.90974	0.94823	0.98951		408	1.54333	1.56237	1.63371
409	1.2299	0.97074	1.01174	1.05575		409	1.57862	1.59915	1.67209
410	1.0485	0.82682	0.86157	0.89908		410	1.61243	1.63438	1.70886
411	1.1738	0.92459	0.96378	1.00535		411	1.64546	1.66881	1.74477
412	1.2478	0.98198	1.02358	1.06751		412	1.6815	1.70637	1.78395
413	1.1971	0.94151	0.98084	1.02265		413	1.71795	1.74436	1.82356
414	1.1842	0.93064	0.96907	1.01003		414	1.75351	1.78139	1.86217
415	1.2258	0.96238	1.00209	1.04457		415	1.78955	1.81893	1.90129
416	1.2624	0.98932	1.03024	1.07353		416	1.82681	1.85772	1.94172
417	1.2312	0.9633	1.00287	1.04467		417	1.86416	1.89662	1.98225
418	1.1777	0.92011	0.95769	0.99761		418	1.90028	1.93421	2.02141
419	1.2258	0.95675	0.9958	1.03688		419	1.93637	1.97177	2.06053
420	1.1232	0.87586	0.91133	0.94878		420	1.97168	2.00852	2.09879
421	1.2757	0.99403	1.034	1.07631		421	2.0078	2.0461	2.13791
422	1.2583	0.97952	1.01886	1.06036		422	2.04601	2.08585	2.17928
423	1.2184	0.94779	0.98572	1.02556		423	2.08342	2.12475	2.21976
424	1.2117	0.94183	0.97916	1.01859		424	2.12018	2.16298	2.25953
425	1.2488	0.97012	1.008	1.0486		425	2.15746	2.20173	2.29984
426	1.2135	0.94205	0.97868	1.01796		426	2.19484	2.24056	2.34023
427	1.1724	0.90972	0.94468	0.98252		427	2.23112	2.27824	2.37943
428	1.1839	0.9175	0.95332	0.99098		428	2.267	2.31551	2.41818
429	1.0963	0.8489	0.88179	0.91681		429	2.30177	2.35163	2.45573
430	0.87462	0.67675	0.70278	0.73064		430	2.33187	2.38289	2.48823
431	0.79394	0.61397	0.63738	0.66255		431	2.35739	2.40939	2.51578
432	1.3207	1.02102	1.05967	1.10116		432	2.38981	2.44304	2.55075
433	1.2288	0.94953	0.9854	1.02369		433	2.42896	2.48367	2.59297
434	1.1352	0.87632	0.90984	0.94461		434	2.46531	2.52141	2.63216
435	1.2452	0.96046	0.99751	1.0353		435	2.50198	2.55948	2.67168
436	1.3659	1.0531	1.09325	1.13476		436	2.54226	2.60131	2.71509
437	1.3943	1.07425	1.11544	1.15738		437	2.58492	2.6456	2.76106
438	1.2238	0.94262	0.97853	1.0154		438	2.62545	2.68768	2.80472
439	1.1775	0.90653	0.94106	0.97645		439	2.66269	2.72634	2.84484
440	1.3499	1.03888	1.07836	1.11874		440	2.70197	2.76712	2.88714
441	1.3313	1.0244	1.06323	1.10244		441	2.74372	2.81045	2.93209
442	1.425	1.09571	1.13787	1.17934		442	2.78672	2.8551	2.97837
443	1.4453	1.11047	1.15365	1.19547		443	2.83157	2.90168	3.02664
444	1.4084	1.08154	1.12391	1.16461		444	2.87623	2.94808	3.07472
445	1.4619	1.12221	1.16622	1.2086		445	2.92122	2.99484	3.12318
446	1.3108	1.00608	1.04572	1.08342		446	2.96478	3.0401	3.17008
447	1.4903	1.14378	1.1887	1.23169		447	3.00888	3.08593	3.21757
448	1.5081	1.15784	1.20292	1.24626		448	3.05619	3.1351	3.26851
449	1.5045	1.15513	1.20015	1.24318		449	3.10384	3.18461	3.3198
450	1.5595	1.19692	1.24426	1.28866		450	3.15241	3.23508	3.37208
451	1.6173	1.24068	1.2902	1.3365		451	3.20286	3.28753	3.42641
452	1.5482	1.18683	1.2352	1.27953		452	3.2532	3.33991	3.48066
453	1.4297	1.09589	1.14099	1.18193		453	3.30065	3.3893	3.53183
454	1.5335	1.17544	1.22425	1.26794		454	3.34797	3.43858	3.58286
455	1.5224	1.16684	1.2156	1.25913		455	3.39687	3.48951	3.63563
456	1.5724	1.20473	1.25583	1.30091		456	3.44649	3.54123	3.68919
457	1.5854	1.21451	1.26685	1.31216		457	3.49723	3.59413	3.74399
458	1.5514	1.18817	1.24029	1.28439		458	3.54772	3.64682	3.79856
459	1.5391	1.1791	1.23088	1.27481		459	3.59758	3.69887	3.85246
460	1.5291	1.17135	1.22347	1.2671		460	3.64719	3.75067	3.90611
461	1.5827	1.21224	1.26683	1.31204		461	3.69762	3.80335	3.96067
462	1.5975	1.22295	1.2789	1.32463		462	3.74924	3.85732	4.01657
463	1.6031	1.22612	1.2833	1.32935		463	3.80127	3.91176	4.07296
464	1.5544	1.18783	1.24448	1.28894		464	3.85267	3.96558	4.1287
465	1.535	1.17234	1.22861	1.27279		465	3.90303	4.01835	4.18336
466	1.5673	1.19601	1.25386	1.29904		466	3.95367	4.07143	4.23836
467	1.4973	1.14058	1.19695	1.24033		467	4.00374	4.12395	4.29278
468	1.5619	1.18795	1.24726	1.29277		468	4.05375	4.17644	4.34718
469	1.5682	1.19036	1.25043	1.29638		469	4.10494	4.23019	4.4029
470	1.5077	1.14168	1.1998	1.24424		470	4.15523	4.28304	4.45769
471	1.5331	1.15683	1.21714	1.26206		471	4.20491	4.33528	4.51186
472	1.6126	1.21156	1.27665	1.32365		472	4.25621	4.38929	4.56787
473	1.5499	1.15908	1.223	1.26796		473	4.30766	4.44355	4.62412
474	1.5671	1.16609	1.23191	1.27711		474	4.35824	4.49694	4.67947
475	1.6185	1.19792	1.26683	1.31349		475	4.40977	4.55141	4.73594
476	1.5631	1.14952	1.21764	1.26244		476	4.46104	4.60567	4.79221
477	1.5724	1.14768	1.21822	1.26312		477	4.51132	4.65899	4.84749
478	1.623	1.17426	1.24981	1.2953		478	4.56225	4.71313	4.90361
479	1.5916	1.14099	1.21752	1.26095		479	4.61314	4.76736	4.9598
480	1.6181	1.14825	1.22853	1.27188		480	4.66357	4.82124	5.01559
481	1.6177	1.13551	1.21818	1.26072		481	4.71398	4.87525	5.07149
482	1.6236	1.12566	1.21136	1.25322		482	4.76399	4.92898	5.12709
483	1.6038	1.09724	1.18502	1.22463		483	4.81326	4.9821	5.18201
484	1.5734	1.06091	1.15014	1.18737		484	4.86119	5.03396	5.23558
485	1.5683	1.04124	1.13246	1.16881		485	4.90798	5.08476	5.28802
486	1.2716	0.8303	0.90589	0.93468		486	4.94971	5.13022	5.33493
487	1.4241	0.9134	1.00023	1.03115		487	4.98868	5.17282	5.37886
488	1.5413	0.96968	1.06615	1.09791		488	5.03085	5.21909	5.42654
489	1.4519	0.89412	0.98764	1.0161		489	5.07268	5.26518	5.47398
490	1.6224	0.97667	1.08344	1.11392		490	5.11474	5.31175	5.52188
491	1.5595	0.91677	1.02108	1.04895		491	5.15741	5.35917	5.57061
492	1.4869	0.85262	0.95335	0.97863		492	5.19735	5.40375	5.61639
493	1.5903	0.88829	0.99677	1.0225		493	5.23674	5.44787	5.66166
494	1.5525	0.84369	0.94986	0.97435		494	5.276	5.492	5.70693
495	1.6485	0.87085	0.98342	1.00895		495	5.31495	5.53591	5.75198
496	1.5676	0.80361	0.91052	0.93404		496	5.35306	5.57902	5.7962
497	1.5944	0.79109	0.90016	0.9229		497	5.38943	5.62032	5.83856
498	1.5509	0.74367	0.84955	0.87037		498	5.42451	5.6603	5.87954
499	1.5507	0.71746	0.82334	0.84245		499	5.45797	5.69861	5.91876
500	1.5451	0.68911	0.7937	0.81176		500	5.49024	5.73571	5.95671
501	1.4978	0.64389	0.74342	0.76027		501	5.52089	5.77105	5.99286
502	1.4966	0.61899	0.71613	0.733		502	5.54998	5.80467	6.02726
503	1.5653	0.62164	0.72093	0.73834		503	5.57862	5.83785	6.06122
504	1.4587	0.55482	0.6461	0.66161		504	5.60583	5.86946	6.0936
505	1.5635	0.56994	0.66522	0.68045		505	5.63189	5.89985	6.1247
506	1.6264	0.56665	0.66327	0.67772		506	5.65828	5.9307	6.15624
507	1.556	0.51742	0.60721	0.6207		507	5.68351	5.96026	6.18645
508	1.5165	0.48073	0.56532	0.5775		508	5.70678	5.9876	6.21438
509	1.5893	0.48025	0.56539	0.57742		509	5.72922	6.01401	6.24136
510	1.5481	0.44615	0.52484	0.5367		510	5.7509	6.03952	6.26743
511	1.5769	0.43187	0.5089	0.52061		511	5.77149	6.06377	6.29223
512	1.6186	0.42202	0.49674	0.50874		512	5.79156	6.08739	6.31641
513	1.5206	0.37758	0.44321	0.4544		513	5.81038	6.10952	6.33909
514	1.4885	0.3517	0.41148	0.42275		514	5.82758	6.12968	6.35978
515	1.5314	0.34339	0.4014	0.41268		515	5.84401	6.14889	6.37952
516	1.5455	0.32922	0.3838	0.39495		516	5.85994	6.16749	6.39865
517	1.2594	0.25514	0.29638	0.30567		517	5.8738	6.18362	6.41527
518	1.4403	0.27817	0.32073	0.33228		518	5.88648	6.19829	6.43043
519	1.3957	0.25628	0.29463	0.3055		519	5.89921	6.21295	6.44562
520	1.5236	0.26646	0.30476	0.31603		520	5.91168	6.22725	6.46046
521	1.5346	0.25588	0.2908	0.30225		521	5.92417	6.24149	6.47524
522	1.569	0.24993	0.28135	0.29408		522	5.93629	6.2552	6.48952
523	1.4789	0.22482	0.25128	0.26347		523	5.94768	6.26798	6.50291
524	1.5905	0.23129	0.256	0.26929		524	5.95865	6.28018	6.51572
525	1.5781	0.21898	0.24012	0.2539		525	5.9695	6.29214	6.52832
526	1.5341	0.20397	0.22144	0.23525		526	5.97971	6.30328	6.54013
527	1.3417	0.17129	0.18413	0.19651		527	5.98879	6.31309	6.55057
528	1.5357	0.18831	0.2008	0.2154		528	5.9975	6.32241	6.56055
529	1.6071	0.18967	0.19997	0.21625		529	6.00668	6.33214	6.57103
530	1.5446	0.1753	0.18299	0.19836		530	6.01555	6.34146	6.58112
531	1.6292	0.17913	0.18446	0.20075		531	6.02419	6.35041	6.59084
532	1.5998	0.17009	0.17356	0.18996		532	6.03272	6.35915	6.60038
533	1.4286	0.14705	0.14895	0.16382		533	6.04047	6.36704	6.60903
534	1.5302	0.1529	0.1538	0.16936		534	6.04782	6.37446	6.6172
535	1.5535	0.15128	0.15013	0.16621		535	6.05529	6.38192	6.62544
536	1.6199	0.15412	0.15027	0.16868		536	6.06281	6.38931	6.63368
537	1.4989	0.1388	0.13501	0.15154		537	6.07002	6.39634	6.64157
538	1.5738	0.1415	0.137	0.15401		538	6.07694	6.40306	6.64911
539	1.5352	0.13482	0.12939	0.14571		539	6.08378	6.40965	6.65653
540	1.4825	0.12763	0.12118	0.1374		540	6.09028	6.41586	6.66354
541	1.4251	0.12004	0.11385	0.12879		541	6.09643	6.42169	6.67015
542	1.5511	0.12762	0.12133	0.13687		542	6.10259	6.42754	6.67676
543	1.5256	0.12316	0.11642	0.13129		543	6.10884	6.43347	6.68344
544	1.5792	0.1258	0.11779	0.13344		544	6.11506	6.43932	6.69005
545	1.5435	0.12062	0.11268	0.12774		545	6.12122	6.44508	6.69659
546	1.5291	0.11785	0.10926	0.12413		546	6.1272	6.45064	6.7029
547	1.549	0.11782	0.10869	0.12311		547	6.13311	6.45611	6.7091
548	1.5049	0.11315	0.104	0.11776		548	6.13892	6.46146	6.71516
549	1.552	0.11494	0.10557	0.12003		549	6.14467	6.46674	6.72115
550	1.5399	0.11212	0.10229	0.11676		550	6.1504	6.47199	6.72713
551	1.5382	0.11144	0.10068	0.11535		551	6.15606	6.47712	6.733
552	1.5697	0.1127	0.10164	0.11628		552	6.16173	6.48225	6.73887
553	1.525	0.10794	0.09749	0.11209		553	6.16733	6.4873	6.74466
554	1.5549	0.10881	0.09842	0.11307		554	6.17285	6.49228	6.75039
555	1.5634	0.10883	0.09803	0.11147		555	6.17839	6.49729	6.75611
556	1.5366	0.10552	0.0947	0.10749		556	6.18386	6.5022	6.7617
557	1.4988	0.10199	0.0918	0.10283		557	6.18916	6.50697	6.76707
558	1.531	0.10354	0.09329	0.10471		558	6.19443	6.51171	6.77239
559	1.4483	0.09817	0.08742	0.09922		559	6.1996	6.51635	6.77762
560	1.474	0.09945	0.08762	0.09972		560	6.20468	6.52085	6.78273
561	1.5595	0.10361	0.09214	0.10372		561	6.20991	6.52548	6.78797
562	1.4847	0.0974	0.08702	0.0979		562	6.21509	6.5301	6.79317
563	1.5408	0.10052	0.09018	0.10152		563	6.22021	6.53468	6.79832
564	1.5106	0.09836	0.08841	0.09829		564	6.22536	6.5393	6.8035
565	1.5201	0.09811	0.08822	0.09762		565	6.23045	6.54388	6.80858
566	1.4374	0.09245	0.08319	0.09163		566	6.2354	6.54833	6.81349
567	1.532	0.09843	0.08837	0.09736		567	6.24037	6.5528	6.81841
568	1.518	0.09667	0.0866	0.09644		568	6.24545	6.55736	6.82346
569	1.4807	0.09358	0.08367	0.09379		569	6.25042	6.5618	6.82843
570	1.4816	0.09359	0.08358	0.0937		570	6.25532	6.56618	6.83333
571	1.4331	0.09018	0.08099	0.09077		571	6.26014	6.57049	6.83817
572	1.5134	0.09425	0.08512	0.09554		572	6.26498	6.57485	6.84306
573	1.5198	0.09388	0.08479	0.09449		573	6.26992	6.57932	6.84806
574	1.5119	0.09292	0.08377	0.09268		574	6.27485	6.58376	6.85299
575	1.4777	0.09035	0.0822	0.0899		575	6.27968	6.58814	6.85781
576	1.4654	0.08951	0.08137	0.08929		576	6.28444	6.59247	6.86254
577	1.5023	0.09108	0.08202	0.09102		577	6.28922	6.59679	6.86732
578	1.456	0.08778	0.07849	0.08823		578	6.29396	6.60105	6.87207
579	1.477	0.08896	0.07952	0.08965		579	6.29866	6.60525	6.8768
580	1.502	0.09141	0.08122	0.09128		580	6.30346	6.60953	6.88162
581	1.5089	0.09216	0.08164	0.09108		581	6.30836	6.61387	6.88648
582	1.532	0.09318	0.08251	0.09192		582	6.31331	6.61826	6.89137
583	1.5479	0.09342	0.08276	0.09258		583	6.3183	6.62268	6.89631
584	1.5448	0.09229	0.0821	0.09131		584	6.32328	6.6271	6.90124
585	1.5324	0.09089	0.08138	0.08997		585	6.3282	6.63149	6.9061
586	1.4953	0.08834	0.0791	0.08779		586	6.33302	6.63581	6.91088
587	1.5281	0.09043	0.08114	0.09013		587	6.33784	6.64012	6.91568
588	1.4934	0.08789	0.0795	0.08792		588	6.34265	6.64446	6.92048
589	1.2894	0.07497	0.06882	0.0754		589	6.34705	6.64847	6.9249
590	1.3709	0.07925	0.07271	0.07975		590	6.35123	6.6523	6.9291
591	1.4662	0.08524	0.0771	0.08517		591	6.35569	6.65636	6.93357
592	1.4354	0.08368	0.07465	0.08345		592	6.36028	6.66049	6.93815
593	1.4561	0.08493	0.07536	0.08424		593	6.36487	6.66457	6.94272
594	1.4491	0.08482	0.07544	0.08476		594	6.3695	6.66868	6.94733
595	1.4308	0.08395	0.07504	0.08379		595	6.3741	6.67279	6.95193
596	1.4745	0.08558	0.07739	0.08596		596	6.37874	6.67696	6.95657
597	1.4788	0.08581	0.07758	0.08602		597	6.38344	6.68121	6.96128
598	1.4607	0.08507	0.07723	0.085		598	6.38813	6.68546	6.96598
599	1.4606	0.08536	0.07738	0.08514		599	6.39281	6.68971	6.97066
600	1.4753	0.08585	0.07804	0.08545		600	6.39753	6.69399	6.97535
601	1.4579	0.08469	0.07737	0.08403		601	6.40223	6.69827	6.98003
602	1.436	0.08237	0.07592	0.08221		602	6.40685	6.70251	6.98462
603	1.4664	0.0835	0.0772	0.08414		603	6.41144	6.70675	6.98923
604	1.4921	0.08463	0.07861	0.08566		604	6.4161	6.71107	6.99393
605	1.4895	0.08527	0.0791	0.08571		605	6.42082	6.71545	6.99869
606	1.4822	0.08496	0.07851	0.08585		606	6.42555	6.71983	7.00346
607	1.4911	0.08581	0.07916	0.08645		607	6.43031	6.72422	7.00826
608	1.4862	0.08528	0.079	0.08623		608	6.43509	6.72864	7.01308
609	1.4749	0.08494	0.07781	0.08563		609	6.43984	6.73302	7.01789
610	1.4686	0.08487	0.07786	0.08565		610	6.4446	6.73738	7.02268
611	1.4611	0.08447	0.07805	0.08566		611	6.44935	6.74175	7.02749
612	1.4831	0.08568	0.08007	0.08701		612	6.45413	6.74619	7.03234
613	1.4621	0.08471	0.07901	0.08534		613	6.45892	6.75067	7.03719
614	1.4176	0.08233	0.07633	0.0831		614	6.46363	6.75505	7.04193
615	1.4697	0.08507	0.0791	0.08579		615	6.46835	6.75943	7.0467
616	1.431	0.08283	0.07649	0.08417		616	6.4731	6.76383	7.05151
617	1.4128	0.08242	0.076	0.08358		617	6.47778	6.76815	7.05626
618	1.4664	0.08558	0.07927	0.08636		618	6.48255	6.77255	7.06108
619	1.4733	0.08578	0.08071	0.0869		619	6.48742	6.7771	7.066
620	1.4739	0.0863	0.08131	0.0878		620	6.49231	6.78171	7.07097
621	1.4802	0.08692	0.08155	0.0893		621	6.49725	6.78635	7.07602
622	1.4269	0.08406	0.0789	0.08624		622	6.50213	6.79093	7.08103
623	1.4165	0.08423	0.0786	0.08571		623	6.50694	6.79544	7.08595
624	1.4118	0.08434	0.07857	0.0862		624	6.51177	6.79994	7.09087
625	1.4026	0.08414	0.07882	0.0866		625	6.5166	6.80445	7.09583
626	1.4012	0.08431	0.07915	0.08678		626	6.52144	6.80899	7.10081
627	1.4417	0.08728	0.08193	0.08888		627	6.52638	6.81363	7.10587
628	1.3631	0.0827	0.07765	0.08476		628	6.53128	6.81823	7.11087
629	1.4114	0.08459	0.08045	0.08769		629	6.53611	6.82279	7.11585
630	1.3924	0.0835	0.08004	0.0868		630	6.54097	6.82743	7.1209
631	1.4161	0.08576	0.0825	0.08866		631	6.54587	6.83214	7.12598
632	1.3638	0.08367	0.07976	0.08567		632	6.55079	6.83685	7.13104
633	1.4508	0.0888	0.08511	0.09114		633	6.5558	6.84164	7.13617
634	1.4284	0.08763	0.08375	0.09027		634	6.56094	6.84655	7.14145
635	1.4458	0.08921	0.0854	0.0924		635	6.56609	6.85148	7.14678
636	1.4128	0.08745	0.08393	0.09086		636	6.57125	6.85643	7.15213
637	1.461	0.09115	0.08707	0.09461		637	6.57647	6.86143	7.15755
638	1.4707	0.09249	0.08764	0.09545		638	6.58185	6.86654	7.16312
639	1.4646	0.09176	0.08748	0.09527		639	6.58725	6.87168	7.16871
640	1.434	0.0901	0.08653	0.09393		640	6.59259	6.87679	7.17427
641	1.4348	0.09118	0.08725	0.09488		641	6.59793	6.8819	7.17982
642	1.4376	0.09222	0.08814	0.09579		642	6.60333	6.88707	7.18544
643	1.4525	0.09318	0.08888	0.09665		643	6.6088	6.8923	7.19112
644	1.4462	0.0929	0.08909	0.09629		644	6.6143	6.89756	7.19683
645	1.4567	0.09399	0.09004	0.09721		645	6.61984	6.90286	7.20255
646	1.415	0.09165	0.08824	0.09541		646	6.62534	6.90815	7.20827
647	1.4086	0.09232	0.08844	0.0959		647	6.63081	6.91339	7.21395
648	1.3952	0.092	0.08818	0.09556		648	6.63629	6.91865	7.21964
649	1.3519	0.08952	0.08598	0.0932		649	6.6417	6.92384	7.22526
650	1.3594	0.08975	0.08603	0.09365		650	6.64704	6.92897	7.23084
651	1.4447	0.09539	0.09182	0.10005		651	6.65258	6.93428	7.23663
652	1.3871	0.09246	0.08908	0.09651		652	6.6582	6.9397	7.24251
653	1.4311	0.09596	0.09265	0.10065		653	6.66385	6.94514	7.24842
654	1.4153	0.09552	0.09122	0.09986		654	6.66959	6.95066	7.25444
655	1.3499	0.09093	0.08791	0.09524		655	6.6752	6.95605	7.2603
656	1.1851	0.07977	0.07759	0.08406		656	6.68034	6.96103	7.2657
657	1.2393	0.08357	0.08177	0.08793		657	6.68527	6.96584	7.27089
658	1.3855	0.09392	0.09153	0.09887		658	6.69063	6.97107	7.27653
659	1.3905	0.09525	0.09194	0.1003		659	6.69635	6.97662	7.28256
660	1.3992	0.09607	0.09301	0.10162		660	6.70214	6.98223	7.28867
661	1.3933	0.09682	0.09352	0.10172		661	6.708	6.98789	7.29484
662	1.3819	0.09769	0.09377	0.10125		662	6.71391	6.99358	7.30101
663	1.3844	0.09674	0.09424	0.1013		663	6.71982	6.9993	7.30718
664	1.3967	0.09724	0.09562	0.10203		664	6.72574	7.00508	7.31337
665	1.4214	0.10007	0.09784	0.10494		665	6.73176	7.01099	7.31969
666	1.4203	0.10114	0.09788	0.10587		666	6.73791	7.01697	7.32614
667	1.4102	0.10111	0.09772	0.10591		667	6.7441	7.02296	7.33262
668	1.415	0.10141	0.09826	0.10656		668	6.75031	7.02897	7.33913
669	1.4394	0.1031	0.10021	0.10925		669	6.75659	7.03507	7.34576
670	1.4196	0.10302	0.09986	0.10903		670	6.76293	7.04122	7.35248
671	1.4169	0.10418	0.10053	0.10999		671	6.76932	7.04739	7.35922
672	1.3972	0.10363	0.1002	0.10852		672	6.77573	7.05358	7.36596
673	1.4094	0.10492	0.10214	0.1101		673	6.78217	7.05983	7.37272
674	1.4074	0.10374	0.1023	0.10997		674	6.78862	7.06616	7.37952
675	1.3958	0.10326	0.10183	0.10929		675	6.79504	7.07248	7.38632
676	1.412	0.10529	0.10414	0.11162		676	6.80151	7.07888	7.39317
677	1.3991	0.10566	0.1041	0.11175		677	6.80806	7.08535	7.40011
678	1.4066	0.10654	0.10523	0.11235		678	6.81467	7.09186	7.40709
679	1.3947	0.10636	0.104	0.11173		679	6.8213	7.09838	7.41407
680	1.3969	0.10749	0.10485	0.11251		680	6.82798	7.1049	7.42107
681	1.3915	0.1079	0.10533	0.1133		681	6.83471	7.11147	7.42813
682	1.3981	0.10921	0.1065	0.11446		682	6.84151	7.1181	7.43526
683	1.383	0.10859	0.10522	0.11353		683	6.84834	7.12474	7.44241
684	1.3739	0.10788	0.10524	0.11375		684	6.85513	7.13135	7.44954
685	1.3748	0.10792	0.10623	0.11365		685	6.86192	7.138	7.45669
686	1.3438	0.10636	0.10513	0.11199		686	6.86867	7.14465	7.4638
687	0.96824	0.0767	0.07638	0.08096		687	6.87444	7.15038	7.46988
688	1.1206	0.089	0.08836	0.09376		688	6.87967	7.15558	7.4754
689	1.1278	0.0903	0.08845	0.09505		689	6.88534	7.16117	7.48137
690	1.1821	0.09502	0.09293	0.10025		690	6.89121	7.16692	7.48756
691	1.2333	0.09905	0.09749	0.10506		691	6.89737	7.17296	7.49407
692	1.2689	0.10263	0.10132	0.10902		692	6.90378	7.17927	7.50087
693	1.2609	0.10261	0.10154	0.10842		693	6.9103	7.18573	7.50779
694	1.2464	0.1012	0.10126	0.10709		694	6.9168	7.19219	7.51466
695	1.2714	0.10356	0.10381	0.10961		695	6.92333	7.19873	7.52157
696	1.2684	0.10377	0.10368	0.1106		696	6.92995	7.20536	7.52861
697	1.3403	0.1097	0.10947	0.11682		697	6.93678	7.21218	7.53588
698	1.3192	0.10916	0.10823	0.11493		698	6.9438	7.21915	7.54331
699	1.2918	0.10765	0.10654	0.11324		699	6.95075	7.22605	7.55063
700	1.2823	0.10682	0.10798	0.11303		700	6.95764	7.23294	7.5579
701	1.2659	0.10608	0.10679	0.11202		701	6.96449	7.23985	7.56514
702	1.2674	0.10587	0.10643	0.11242		702	6.97132	7.24672	7.57237
703	1.2747	0.1076	0.10742	0.11398		703	6.97821	7.25362	7.57968
704	1.3078	0.11071	0.11068	0.11697		704	6.98527	7.26067	7.58714
705	1.3214	0.11229	0.11205	0.1184		705	6.99248	7.26788	7.59476
706	1.3144	0.11239	0.11191	0.1181		706	6.99977	7.27514	7.60243
707	1.309	0.11239	0.1124	0.11845		707	7.00706	7.28242	7.6101
708	1.3048	0.11336	0.11195	0.11897		708	7.0144	7.28971	7.61782
709	1.3095	0.11383	0.11264	0.12015		709	7.02179	7.29702	7.6256
710	1.3175	0.11466	0.1141	0.12043		710	7.02924	7.30441	7.63344
711	1.3155	0.11472	0.11424	0.12034		711	7.03673	7.31186	7.6413
712	1.3071	0.11421	0.1144	0.11935		712	7.04421	7.31933	7.64913
713	1.2918	0.11364	0.11441	0.11839		713	7.05167	7.32682	7.65692
714	1.3029	0.11589	0.11665	0.12074		714	7.05919	7.33439	7.66475
715	1.2587	0.11279	0.11305	0.11755		715	7.0667	7.34193	7.67257
716	1.2716	0.11415	0.11288	0.11903		716	7.07416	7.34936	7.68035
717	1.1071	0.0992	0.09857	0.10372		717	7.08118	7.35632	7.68768
718	1.0296	0.09187	0.09249	0.09536		718	7.08747	7.36262	7.69424
719	0.92318	0.08253	0.08306	0.086		719	7.09323	7.36841	7.70023
720	0.9855	0.08862	0.08903	0.09217		720	7.09889	7.3741	7.70612
721	1.0861	0.09801	0.09835	0.10254		721	7.10506	7.3803	7.71256
722	1.2407	0.11293	0.11364	0.11814		722	7.11206	7.38733	7.71988
723	1.1444	0.10491	0.10514	0.10946		723	7.11929	7.39459	7.72743
724	1.0555	0.09692	0.09734	0.10134		724	7.12599	7.40132	7.73444
725	1.038	0.09545	0.09509	0.09958		725	7.1324	7.40772	7.74112
726	1.0813	0.0996	0.09926	0.1042		726	7.1389	7.4142	7.74792
727	1.085	0.10063	0.1003	0.10532		727	7.14558	7.42086	7.75491
728	1.04	0.09571	0.09703	0.10036		728	7.15214	7.42745	7.76178
729	1.0466	0.0962	0.09829	0.10096		729	7.15856	7.43399	7.76852
730	1.1285	0.10457	0.10594	0.10963		730	7.16529	7.44083	7.77558
731	1.0703	0.0996	0.09976	0.10493		731	7.17214	7.44773	7.78278
732	1.1534	0.108	0.10749	0.11295		732	7.17912	7.4547	7.7901
733	1.1962	0.11223	0.11142	0.11653		733	7.18653	7.46206	7.79782
734	1.2357	0.11667	0.11616	0.12137		734	7.19424	7.46973	7.80584
735	1.2178	0.11593	0.11562	0.12056		735	7.20209	7.47755	7.814
736	1.2059	0.11472	0.11527	0.11924		736	7.20988	7.48535	7.8221
737	1.2039	0.11451	0.11516	0.1192		737	7.21764	7.49315	7.83017
738	1.2269	0.11689	0.11717	0.12119		738	7.22548	7.50102	7.83831
739	1.1905	0.11447	0.11327	0.11805		739	7.23333	7.50884	7.84643
740	1.2195	0.11801	0.11655	0.12146		740	7.24122	7.51665	7.85456
741	1.2148	0.11764	0.11724	0.12119		741	7.24924	7.5246	7.86282
742	1.2153	0.11728	0.11756	0.12221		742	7.25724	7.5326	7.87111
743	1.2405	0.11927	0.12023	0.12365		743	7.26531	7.54071	7.87949
744	1.2503	0.11995	0.12152	0.12472		744	7.27348	7.54896	7.88798
745	1.2497	0.12082	0.12187	0.12442		745	7.28171	7.55729	7.8965
746	1.247	0.12204	0.12365	0.1261		746	7.29003	7.5657	7.90508
747	1.2477	0.12314	0.1233	0.12763		747	7.29844	7.57417	7.91378
748	1.2401	0.12248	0.12265	0.12671		748	7.30687	7.58261	7.92251
749	1.2357	0.12106	0.12187	0.12565		749	7.31525	7.59102	7.93119
750	1.2341	0.12198	0.12343	0.12536		750	7.32361	7.59946	7.93983
751	1.2286	0.12167	0.12387	0.12592		751	7.33201	7.60799	7.94849
752	1.233	0.12308	0.1235	0.12726		752	7.34046	7.61653	7.95723
753	1.2266	0.12205	0.12232	0.1264		753	7.34894	7.62503	7.966
754	1.242	0.12286	0.12436	0.12812		754	7.35741	7.63357	7.97481
755	1.2383	0.12332	0.12459	0.12804		755	7.36595	7.64219	7.98369
756	1.2232	0.12219	0.1234	0.12614		756	7.37447	7.6508	7.99251
757	1.2221	0.12176	0.12259	0.12536		757	7.38294	7.65935	8.00125
758	1.2295	0.12144	0.1237	0.12529		758	7.39141	7.66792	8.00997
759	1.1945	0.11787	0.12128	0.12272		759	7.39974	7.67645	8.01861
760	0.26604	0.02705	0.02738	0.02775		760	7.4048	7.68164	8.02386
761	0.15396	0.01589	0.01593	0.01611		761	7.4063	7.68315	8.02539
762	0.68766	0.07207	0.07128	0.07247		762	7.40938	7.6862	8.02849
763	0.37952	0.03997	0.03927	0.04073		763	7.4133	7.69007	8.03246
764	0.53878	0.0567	0.05631	0.0579		764	7.41669	7.69343	8.03592
765	0.68601	0.07198	0.07179	0.07393		765	7.42121	7.69793	8.04055
766	0.81461	0.08642	0.08504	0.08772		766	7.42678	7.70344	8.04623
767	0.97417	0.10292	0.10085	0.10503		767	7.43345	7.70999	8.05302
768	1.1138	0.11703	0.11635	0.12		768	7.4412	7.71765	8.06095
769	1.1278	0.11862	0.11889	0.12243		769	7.44952	7.72595	8.06951
770	1.1608	0.12375	0.12356	0.12688		770	7.45809	7.73452	8.07832
771	1.1686	0.12538	0.12419	0.12696		771	7.46691	7.74329	8.08731
772	1.1778	0.12657	0.12536	0.1256		772	7.47584	7.75213	8.09626
773	1.1771	0.12573	0.1251	0.12651		773	7.48479	7.76102	8.10521
774	1.1771	0.12577	0.12479	0.12722		774	7.49373	7.7699	8.11422
775	1.1771	0.12609	0.12397	0.12876		775	7.50269	7.77875	8.12333
776	1.1798	0.12605	0.12651	0.12927		776	7.51167	7.78768	8.13252
777	1.1727	0.12454	0.12474	0.1268		777	7.52061	7.79664	8.14166
778	1.1713	0.12514	0.12465	0.12753		778	7.52952	7.80554	8.15074
779	1.1765	0.1274	0.12511	0.12965		779	7.53856	7.81448	8.15994
780	1.1636	0.12771	0.12508	0.12967		780	7.54769	7.82343	8.16922
781	1.1607	0.12731	0.1261	0.12828		781	7.55683	7.83244	8.17847
782	1.1662	0.12918	0.12609	0.12908		782	7.56604	7.84149	8.18771
783	1.1614	0.12868	0.12677	0.12799		783	7.57531	7.85058	8.19695
784	1.1536	0.12628	0.12711	0.1265		784	7.58449	7.85972	8.20611
785	1.1586	0.12699	0.1275	0.12718		785	7.59362	7.8689	8.21525
786	1.1592	0.12731	0.12702	0.1285		786	7.60279	7.87808	8.22448
787	1.145	0.12676	0.12748	0.12919		787	7.61197	7.88727	8.23379
788	1.1305	0.12576	0.12609	0.12853		788	7.62111	7.89645	8.24311
789	1.1257	0.12575	0.12669	0.12602		789	7.63022	7.9056	8.25233
790	1.091	0.1213	0.12232	0.12072		790	7.63918	7.91463	8.26128
791	1.1058	0.12268	0.12426	0.12332		791	7.64804	7.92359	8.27014
792	1.0953	0.12099	0.12051	0.12306		792	7.65689	7.93249	8.2791
793	1.0875	0.12116	0.12053	0.1235		793	7.66571	7.94126	8.28807
794	1.0972	0.12279	0.12112	0.12641		794	7.6746	7.95007	8.29718
795	1.0932	0.12372	0.12185	0.12624		795	7.6836	7.95894	8.3064
796	1.0742	0.12144	0.12042	0.12335		796	7.69256	7.96779	8.31552
797	1.0913	0.12362	0.1233	0.12556		797	7.70152	7.97671	8.32463
798	1.1121	0.12801	0.12563	0.12784		798	7.71074	7.98583	8.33392
799	1.0905	0.12414	0.12286	0.12553		799	7.71999	7.99494	8.34321
800	1.0725	0.1215	0.12131	0.12379		800	7.72901	8.00391	8.35237
