# Supplementary material for: Solar-driven highly selective conversion of glycerol to dihydroxyacetone using surface atom engineered BiVO4 photoanodes
Source: Nat Commun. 2024 Jun 28;15:5475. doi: 10.1038/s41467-024-49662-7 (PMC11213950; doi:10.1038/s41467-024-49662-7)
Supplement: Supplementary file 3 — Source Data [file 41467_2024_49662_MOESM3_ESM.zip › Supplementary Information/ncomms-Supplementary Fig. 21-source-data.xlsx]

## Sheet: Sheet1
Supplementary Fig. 21
Data 1		Data 2		Data 3
Parameter x	Parameter y	Parameter x	Parameter y	Parameter x	Parameter y
0.18062	-1.95503	0.18062	-4.34349	0.18062	-2.11781
0.18162	-1.73872	0.18162	-4.1239	0.18162	-1.95383
0.18262	-1.58334	0.18262	-3.94384	0.18262	-1.82543
0.18362	-1.45273	0.18362	-3.78281	0.18362	-1.71405
0.18462	-1.33896	0.18462	-3.63788	0.18462	-1.61195
0.18562	-1.22998	0.18562	-3.49441	0.18562	-1.51604
0.18662	-1.13388	0.18662	-3.36559	0.18662	-1.42693
0.18762	-1.0462	0.18762	-3.24115	0.18762	-1.34324
0.18862	-0.96232	0.18862	-3.11964	0.18862	-1.26187
0.18962	-0.8867	0.18962	-3.00839	0.18962	-1.18638
0.19062	-0.81272	0.19062	-2.89713	0.19062	-1.1149
0.19162	-0.73776	0.19162	-2.79026	0.19162	-1.04622
0.19262	-0.67732	0.19262	-2.68632	0.19262	-0.98217
0.19362	-0.61408	0.19362	-2.58677	0.19362	-0.92045
0.19462	-0.55497	0.19462	-2.49015	0.19462	-0.86151
0.19562	-0.50065	0.19562	-2.40085	0.19562	-0.80644
0.19662	-0.45012	0.19662	-2.30716	0.19662	-0.75183
0.19762	-0.4024	0.19762	-2.22372	0.19762	-0.70155
0.19862	-0.35006	0.19862	-2.14027	0.19862	-0.65251
0.19962	-0.30085	0.19962	-2.05536	0.19962	-0.60471
0.20062	-0.26089	0.20062	-1.9807	0.20062	-0.56093
0.20162	-0.21565	0.20162	-1.90312	0.20162	-0.51808
0.20262	-0.17552	0.20262	-1.82992	0.20262	-0.47709
0.20362	-0.14108	0.20362	-1.75672	0.20362	-0.43826
0.20462	-0.10824	0.20462	-1.68499	0.20462	-0.40036
0.20562	-0.07645	0.20562	-1.62204	0.20562	-0.36524
0.20662	-0.04387	0.20662	-1.55909	0.20662	-0.33074
0.20762	-0.01428	0.20762	-1.49614	0.20762	-0.29733
0.20862	0.01168	0.20862	-1.4351	0.20862	-0.26685
0.20962	0.0379	0.20962	-1.37712	0.20962	-0.23591
0.21062	0.06489	0.21062	-1.31813	0.21062	-0.20714
0.21162	0.08489	0.21162	-1.26015	0.21162	-0.17976
0.21262	0.11005	0.21262	-1.20687	0.21262	-0.15214
0.21362	0.13304	0.21362	-1.15578	0.21362	-0.12718
0.21462	0.15457	0.21462	-1.1022	0.21462	-0.10238
0.21562	0.17503	0.21562	-1.04847	0.21562	-0.07828
0.21662	0.19171	0.21662	-1.00206	0.21662	-0.05614
0.21762	0.21317	0.21762	-0.95522	0.21762	-0.03304
0.21862	0.23199	0.21862	-0.9094	0.21862	-0.0107
0.21962	0.24586	0.21962	-0.86431	0.21962	0.00957
0.22062	0.26271	0.22062	-0.82244	0.22062	0.0297
0.22162	0.27674	0.22162	-0.77793	0.22162	0.04718
0.22262	0.29507	0.22262	-0.73519	0.22262	0.06539
0.22362	0.31191	0.22362	-0.69215	0.22362	0.0834
0.22462	0.3243	0.22462	-0.65628	0.22462	0.0993
0.22562	0.33817	0.22562	-0.61807	0.22562	0.11638
0.22662	0.35204	0.22662	-0.58118	0.22662	0.13174
0.22762	0.36657	0.22762	-0.54722	0.22762	0.14664
0.22862	0.37912	0.22862	-0.50667	0.22862	0.16181
0.22962	0.39018	0.22962	-0.47666	0.22962	0.17558
0.23062	0.40174	0.23062	-0.44108	0.23062	0.1892
0.23162	0.41544	0.23162	-0.41415	0.23162	0.20327
0.23262	0.42552	0.23262	-0.38033	0.23262	0.21518
0.23362	0.43377	0.23362	-0.34651	0.23362	0.22818
0.23462	0.44748	0.23462	-0.31504	0.23462	0.24009
0.23562	0.45771	0.23562	-0.28576	0.23562	0.25138
0.23662	0.47125	0.23662	-0.24975	0.23662	0.26376
0.23762	0.47769	0.23762	-0.22032	0.23762	0.27366
0.23862	0.48892	0.23862	-0.18973	0.23862	0.28464
0.23962	0.49982	0.23962	-0.16338	0.23962	0.29609
0.24062	0.5089	0.24062	-0.13659	0.24062	0.30553
0.24162	0.51947	0.24162	-0.11161	0.24162	0.31589
0.24262	0.52822	0.24262	-0.08929	0.24262	0.32564
0.24362	0.53681	0.24362	-0.0657	0.24362	0.33477
0.24462	0.54837	0.24462	-0.03912	0.24462	0.34513
0.24562	0.55481	0.24562	-0.01968	0.24562	0.35302
0.24662	0.56141	0.24662	0.0038	0.24662	0.36199
0.24762	0.57033	0.24762	0.02739	0.24762	0.37158
0.24862	0.57974	0.24862	0.04453	0.24862	0.37885
0.24962	0.59047	0.24962	0.06686	0.24962	0.38783
0.25062	0.59427	0.25062	0.0871	0.25062	0.39587
0.25162	0.60335	0.25162	0.10644	0.25162	0.40361
0.25262	0.61474	0.25262	0.12577	0.25262	0.41242
0.25362	0.62085	0.25362	0.1421	0.25362	0.41969
0.25462	0.62944	0.25462	0.16045	0.25462	0.42774
0.25562	0.63951	0.25562	0.17875	0.25562	0.43594
0.25662	0.64447	0.25662	0.19719	0.25662	0.44228
0.25762	0.65256	0.25762	0.21432	0.25762	0.45048
0.25862	0.65966	0.25862	0.23174	0.25862	0.4576
0.25962	0.66626	0.25962	0.24814	0.25962	0.4644
0.26062	0.67155	0.26062	0.26409	0.26062	0.47214
0.26162	0.67964	0.26162	0.27829	0.26162	0.47832
0.26262	0.6869	0.26262	0.29396	0.26262	0.4856
0.26362	0.69664	0.26362	0.30845	0.26362	0.49271
0.26462	0.70407	0.26462	0.3228	0.26462	0.49797
0.26562	0.71266	0.26562	0.33788	0.26562	0.50555
0.26662	0.72323	0.26662	0.35193	0.26662	0.5122
0.26762	0.72752	0.26762	0.36393	0.26762	0.51839
0.26862	0.73	0.26862	0.38135	0.26862	0.52535
0.26962	0.73644	0.26962	0.39263	0.26962	0.53154
0.27062	0.75526	0.27062	0.41649	0.27062	0.54221
0.27162	0.76451	0.27162	0.43157	0.27162	0.54949
0.27262	0.7688	0.27262	0.44064	0.27262	0.55351
0.27362	0.77293	0.27362	0.44767	0.27362	0.55954
0.27462	0.7759	0.27462	0.46348	0.27462	0.56542
0.27562	0.78515	0.27562	0.47505	0.27562	0.5713
0.27662	0.79522	0.27662	0.48852	0.27662	0.5781
0.27762	0.79918	0.27762	0.50052	0.27762	0.58321
0.27862	0.80893	0.27862	0.51399	0.27862	0.5894
0.27962	0.81619	0.27962	0.52672	0.27962	0.59512
0.28062	0.82164	0.28062	0.53844	0.28062	0.5993
0.28162	0.83122	0.28162	0.55044	0.28162	0.60502
0.28262	0.83683	0.28262	0.56127	0.28262	0.61059
0.28362	0.84245	0.28362	0.56962	0.28362	0.61601
0.28462	0.85202	0.28462	0.58206	0.28462	0.62281
0.28562	0.8583	0.28562	0.59304	0.28562	0.62761
0.28662	0.8654	0.28662	0.60299	0.28662	0.6338
0.28762	0.87415	0.28762	0.61866	0.28762	0.64029
0.28862	0.88009	0.28862	0.63052	0.28862	0.64571
0.28962	0.8862	0.28962	0.64179	0.28962	0.6519
0.29062	0.89396	0.29062	0.65116	0.29062	0.65762
0.29162	0.9009	0.29162	0.66228	0.29162	0.66272
0.29262	0.90734	0.29262	0.67546	0.29262	0.66953
0.29362	0.91427	0.29362	0.68263	0.29362	0.67433
0.29462	0.91972	0.29462	0.69508	0.29462	0.68036
0.29562	0.92963	0.29562	0.70547	0.29562	0.68655
0.29662	0.93557	0.29662	0.71279	0.29662	0.69165
0.29762	0.94432	0.29762	0.72904	0.29762	0.69815
0.29862	0.95209	0.29862	0.74002	0.29862	0.70418
0.29962	0.95737	0.29962	0.74851	0.29962	0.70944
0.30062	0.96629	0.30062	0.76169	0.30062	0.71579
0.30162	0.96992	0.30162	0.76944	0.30162	0.72058
0.30262	0.97817	0.30262	0.78218	0.30262	0.72661
0.30362	0.98924	0.30362	0.79462	0.30362	0.73327
0.30462	0.9932	0.30462	0.80443	0.30462	0.73822
0.30562	0.99981	0.30562	0.81761	0.30562	0.74487
0.30662	1.00575	0.30662	0.828	0.30662	0.74982
0.30762	1.01384	0.30762	0.8384	0.30762	0.75508
0.30862	1.02045	0.30862	0.85099	0.30862	0.76189
0.30962	1.02755	0.30962	0.86123	0.30962	0.76653
0.31062	1.03861	0.31062	0.87148	0.31062	0.7724
0.31162	1.04455	0.31162	0.88261	0.31162	0.7789
0.31262	1.0538	0.31262	0.89066	0.31262	0.78401
0.31362	1.06354	0.31362	0.90427	0.31362	0.78973
0.31462	1.06784	0.31462	0.91598	0.31462	0.7953
0.31562	1.0756	0.31562	0.92784	0.31562	0.8004
0.31662	1.08468	0.31662	0.93809	0.31662	0.8069
0.31762	1.09145	0.31762	0.94658	0.31762	0.81139
0.31862	1.09822	0.31862	0.95858	0.31862	0.81727
0.31962	1.10796	0.31962	0.97117	0.31962	0.82315
0.32062	1.11242	0.32062	0.97952	0.32062	0.82779
0.32162	1.11952	0.32162	0.99518	0.32162	0.83444
0.32262	1.12959	0.32262	1.00968	0.32262	0.84016
0.32362	1.13487	0.32362	1.01831	0.32362	0.84527
0.32462	1.14379	0.32462	1.02739	0.32462	0.85145
0.32562	1.15436	0.32562	1.03939	0.32562	0.85625
0.32662	1.16344	0.32662	1.05345	0.32662	0.86197
0.32762	1.16773	0.32762	1.06531	0.32762	0.86816
0.32862	1.17615	0.32862	1.07248	0.32862	0.87218
0.32962	1.1859	0.32962	1.08419	0.32962	0.87868
0.33062	1.19333	0.33062	1.09502	0.33062	0.88348
0.33162	1.20059	0.33162	1.10703	0.33162	0.88874
0.33262	1.20852	0.33262	1.11889	0.33262	0.89492
0.33362	1.21694	0.33362	1.12899	0.33362	0.8991
0.33462	1.2285	0.33462	1.14011	0.33462	0.90467
0.33562	1.2384	0.33562	1.15124	0.33562	0.91101
0.33662	1.24484	0.33662	1.15973	0.33662	0.91535
0.33762	1.25294	0.33762	1.17217	0.33762	0.92107
0.33862	1.25888	0.33862	1.1833	0.33862	0.92664
0.33962	1.26895	0.33962	1.19062	0.33962	0.93112
0.34062	1.27952	0.34062	1.20409	0.34062	0.93762
0.34162	1.2848	0.34162	1.21389	0.34162	0.94211
0.34262	1.29339	0.34262	1.22297	0.34262	0.94768
0.34362	1.30561	0.34362	1.23161	0.34362	0.95386
0.34462	1.3137	0.34462	1.24068	0.34462	0.95851
0.34562	1.3213	0.34562	1.25225	0.34562	0.96377
0.34662	1.33186	0.34662	1.2644	0.34662	0.96887
0.34762	1.33929	0.34762	1.27143	0.34762	0.97367
0.34862	1.35003	0.34862	1.28241	0.34862	0.97939
0.34962	1.3596	0.34962	1.29046	0.34962	0.98388
0.35062	1.36703	0.35062	1.29822	0.35062	0.98945
0.35162	1.37958	0.35162	1.30334	0.35162	0.99501
0.35262	1.38767	0.35262	1.31432	0.35262	0.9995
0.35362	1.39791	0.35362	1.3253	0.35362	1.00522
0.35462	1.40584	0.35462	1.33218	0.35462	1.01033
0.35562	1.4131	0.35562	1.33862	0.35562	1.01497
0.35662	1.42565	0.35662	1.3477	0.35662	1.02069
0.35762	1.43391	0.35762	1.35531	0.35762	1.02549
0.35862	1.44315	0.35862	1.36278	0.35862	1.03075
0.35962	1.45405	0.35962	1.36936	0.35962	1.03647
0.36062	1.4628	0.36062	1.37771	0.36062	1.0405
0.36162	1.47238	0.36162	1.3881	0.36162	1.04668
0.36262	1.48146	0.36262	1.39293	0.36262	1.05163
0.36362	1.49253	0.36362	1.39938	0.36362	1.05566
0.36462	1.50078	0.36462	1.40611	0.36462	1.06107
0.36562	1.50871	0.36562	1.41519	0.36562	1.06525
0.36662	1.52043	0.36662	1.42353	0.36662	1.07066
0.36762	1.53414	0.36762	1.43217	0.36762	1.07669
0.36862	1.54487	0.36862	1.43758	0.36862	1.07994
0.36962	1.55511	0.36962	1.4452	0.36962	1.08551
0.37062	1.56617	0.37062	1.45193	0.37062	1.09062
0.37162	1.57971	0.37162	1.45588	0.37162	1.09479
0.37262	1.59176	0.37262	1.4654	0.37262	1.10098
0.37362	1.60398	0.37362	1.47272	0.37362	1.10562
0.37462	1.61802	0.37462	1.48004	0.37462	1.11073
0.37562	1.62908	0.37562	1.48736	0.37562	1.11599
0.37662	1.63948	0.37662	1.49175	0.37662	1.1197
0.37762	1.65781	0.37762	1.49761	0.37762	1.12573
0.37862	1.66937	0.37862	1.50346	0.37862	1.13022
0.37962	1.68258	0.37962	1.50785	0.37962	1.1344
0.38062	1.69909	0.38062	1.51517	0.38062	1.1395
0.38162	1.7123	0.38162	1.51956	0.38162	1.14321
0.38262	1.73046	0.38262	1.52688	0.38262	1.14832
0.38362	1.74532	0.38362	1.53713	0.38362	1.15358
0.38462	1.76019	0.38462	1.54299	0.38462	1.15714
0.38562	1.77835	0.38562	1.55323	0.38562	1.16271
0.38662	1.79486	0.38662	1.55763	0.38662	1.16766
0.38762	1.81137	0.38762	1.56641	0.38762	1.17199
0.38862	1.83119	0.38862	1.57373	0.38862	1.17771
0.38962	1.84935	0.38962	1.57959	0.38962	1.18266
0.39062	1.86917	0.39062	1.58837	0.39062	1.18792
0.39162	1.89063	0.39162	1.59422	0.39162	1.19334
0.39262	1.91045	0.39262	1.60154	0.39262	1.19798
0.39362	1.93026	0.39362	1.61033	0.39362	1.20324
0.39462	1.95173	0.39462	1.62058	0.39462	1.20834
0.39562	1.97319	0.39562	1.62643	0.39562	1.21236
0.39662	1.99631	0.39662	1.63082	0.39662	1.21701
0.39762	2.01943	0.39762	1.64107	0.39762	1.22103
0.39862	2.04419	0.39862	1.65132	0.39862	1.22613
0.39962	2.07391	0.39962	1.65864	0.39962	1.23186
0.40062	2.10033	0.40062	1.66449	0.40062	1.23588
0.40162	2.12675	0.40162	1.67621	0.40162	1.24129
0.40262	2.15482	0.40262	1.68206	0.40262	1.24624
0.40362	2.18289	0.40362	1.68938	0.40362	1.25057
0.40462	2.21592	0.40462	1.70109	0.40462	1.25614
0.40562	2.24564	0.40562	1.70695	0.40562	1.26048
0.40662	2.27701	0.40662	1.71573	0.40662	1.26527
0.40762	2.31169	0.40762	1.72598	0.40762	1.2713
0.40862	2.34636	0.40862	1.73476	0.40862	1.27579
0.40962	2.38269	0.40962	1.74355	0.40962	1.28136
0.41062	2.42067	0.41062	1.75526	0.41062	1.28677
0.41162	2.4603	0.41162	1.76551	0.41162	1.29172
0.41262	2.50488	0.41262	1.77722	0.41262	1.29807
0.41362	2.54781	0.41362	1.78307	0.41362	1.30302
0.41462	2.59074	0.41462	1.79332	0.41462	1.30859
0.41562	2.63863	0.41562	1.80796	0.41562	1.31508
0.41662	2.68321	0.41662	1.81821	0.41662	1.32003
0.41762	2.73109	0.41762	1.82992	0.41762	1.32684
0.41862	2.78393	0.41862	1.8387	0.41862	1.33318
0.41962	2.84173	0.41962	1.85188	0.41962	1.33891
0.42062	2.89952	0.42062	1.86798	0.42062	1.34556
0.42162	2.95401	0.42162	1.88116	0.42162	1.35144
0.42262	3.01345	0.42262	1.8914	0.42262	1.35855
0.42362	3.0795	0.42362	1.90751	0.42362	1.36613
0.42462	3.14059	0.42462	1.92068	0.42462	1.37279
0.42562	3.20499	0.42562	1.93679	0.42562	1.38114
0.42662	3.27599	0.42662	1.95142	0.42662	1.38887
0.42762	3.34699	0.42762	1.96753	0.42762	1.39676
0.42862	3.4246	0.42862	1.98802	0.42862	1.40574
0.42962	3.49725	0.42962	1.99973	0.42962	1.41363
0.43062	3.57981	0.43062	2.01877	0.43062	1.42291
0.43162	3.66733	0.43162	2.03926	0.43162	1.43281
0.43262	3.74989	0.43262	2.06122	0.43262	1.44209
0.43362	3.83905	0.43362	2.08611	0.43362	1.45307
0.43462	3.92657	0.43462	2.10953	0.43462	1.46406
0.43562	4.01904	0.43562	2.13149	0.43562	1.47473
0.43662	4.11481	0.43662	2.15784	0.43662	1.4868
0.43762	4.21388	0.43762	2.18419	0.43762	1.49855
0.43862	4.31625	0.43862	2.21054	0.43862	1.51078
0.43962	4.42193	0.43962	2.24275	0.43962	1.5247
0.44062	4.52926	0.44062	2.27349	0.44062	1.53816
0.44162	4.63824	0.44162	2.3057	0.44162	1.55316
0.44262	4.74887	0.44262	2.33937	0.44262	1.56863
0.44362	4.8661	0.44362	2.3745	0.44362	1.5841
0.44462	4.98664	0.44462	2.41403	0.44462	1.60112
0.44562	5.10223	0.44562	2.45648	0.44562	1.61659
0.44662	5.22772	0.44662	2.49747	0.44662	1.63515
0.44762	5.35651	0.44762	2.54139	0.44762	1.65372
0.44862	5.48531	0.44862	2.58531	0.44862	1.67228
0.44962	5.6174	0.44962	2.62776	0.44962	1.69394
0.45062	5.75115	0.45062	2.67754	0.45062	1.71405
0.45162	5.8816	0.45162	2.72731	0.45162	1.73725
0.45262	6.02195	0.45262	2.7844	0.45262	1.76046
0.45362	6.1623	0.45362	2.83857	0.45362	1.78212
0.45462	6.301	0.45462	2.89859	0.45462	1.80841
0.45562	6.42815	0.45562	2.95861	0.45562	1.83317
0.45662	6.5685	0.45662	3.01717	0.45662	1.85946
0.45762	6.71711	0.45762	3.07719	0.45762	1.88731
0.45862	6.86241	0.45862	3.14453	0.45862	1.91515
0.45962	7.01267	0.45962	3.21187	0.45962	1.94455
0.46062	7.16954	0.46062	3.28068	0.46062	1.97703
0.46162	7.32475	0.46162	3.35095	0.46162	2.00643
0.46262	7.47831	0.46262	3.43	0.46262	2.03891
0.46362	7.64013	0.46362	3.50612	0.46362	2.0714
0.46462	7.80525	0.46462	3.58225	0.46462	2.10543
0.46562	7.96542	0.46562	3.66276	0.46562	2.14101
0.46662	8.11898	0.46662	3.74328	0.46662	2.17814
0.46762	8.27419	0.46762	3.82673	0.46762	2.21681
0.46862	8.43601	0.46862	3.91749	0.46862	2.25704
0.46962	8.60609	0.46962	4.00825	0.46962	2.29571
0.47062	8.76956	0.47062	4.09609	0.47062	2.33439
0.47162	8.94128	0.47162	4.19271	0.47162	2.3777
0.47262	9.11136	0.47262	4.28494	0.47262	2.42102
0.47362	9.28473	0.47362	4.38156	0.47362	2.46588
0.47462	9.44655	0.47462	4.4811	0.47462	2.51074
0.47562	9.60837	0.47562	4.58358	0.47562	2.55715
0.47662	9.77679	0.47662	4.69337	0.47662	2.60356
0.47762	9.95182	0.47762	4.80024	0.47762	2.64997
0.47862	10.1235	0.47862	4.90857	0.47862	2.69638
0.47962	10.2936	0.47962	5.02276	0.47962	2.74588
0.48062	10.4653	0.48062	5.13402	0.48062	2.79538
0.48162	10.6437	0.48162	5.24674	0.48162	2.84643
0.48262	10.8121	0.48262	5.35946	0.48262	2.89903
0.48362	10.9805	0.48362	5.47951	0.48362	2.95163
0.48462	11.1539	0.48462	5.59809	0.48462	3.00423
0.48562	11.3273	0.48562	5.69763	0.48562	3.05528
0.48662	11.4957	0.48662	5.81621	0.48662	3.10787
0.48762	11.6691	0.48762	5.94211	0.48762	3.16202
0.48862	11.8507	0.48862	6.06362	0.48862	3.21771
0.48962	12.029	0.48962	6.18952	0.48962	3.27495
0.49062	12.1991	0.49062	6.31249	0.49062	3.33218
0.49162	12.3659	0.49162	6.43692	0.49162	3.38942
0.49262	12.5393	0.49262	6.56282	0.49262	3.44821
0.49362	12.7341	0.49362	6.69457	0.49362	3.50699
0.49462	12.9091	0.49462	6.8234	0.49462	3.56578
0.49562	13.0759	0.49562	6.95955	0.49562	3.62456
0.49662	13.2476	0.49662	7.0913	0.49662	3.68644
0.49762	13.4276	0.49762	7.21866	0.49762	3.74832
0.49862	13.6026	0.49862	7.34895	0.49862	3.8102
0.49962	13.7694	0.49962	7.47631	0.49962	3.87053
0.50062	13.9362	0.50062	7.61246	0.50062	3.93396
0.50162	14.1129	0.50162	7.74861	0.50162	3.99738
0.50262	14.2895	0.50262	7.88036	0.50262	4.05772
0.50362	14.4563	0.50362	8.0209	0.50362	4.11959
0.50462	14.6214	0.50462	8.15704	0.50462	4.18302
0.50562	14.7998	0.50562	8.29612	0.50562	4.24799
0.50662	14.9731	0.50662	8.42934	0.50662	4.31451
0.50762	15.1399	0.50762	8.55816	0.50762	4.37949
0.50862	15.2984	0.50862	8.70016	0.50862	4.44755
0.50962	15.4635	0.50962	8.83924	0.50962	4.51407
0.51062	15.6353	0.51062	8.98124	0.51062	4.57905
0.51162	15.7987	0.51162	9.12031	0.51162	4.64402
0.51262	15.9721	0.51262	9.26817	0.51262	4.70744
0.51362	16.1438	0.51362	9.41017	0.51362	4.77551
0.51462	16.3139	0.51462	9.54485	0.51462	4.84667
0.51562	16.4757	0.51562	9.68246	0.51562	4.91474
0.51662	16.6442	0.51662	9.83179	0.51662	4.98435
0.51762	16.7928	0.51762	9.97379	0.51762	5.05242
0.51862	16.9579	0.51862	10.1173	0.51862	5.11739
0.51962	17.123	0.51962	10.2637	0.51962	5.18237
0.52062	17.2881	0.52062	10.413	0.52062	5.24889
0.52162	17.4533	0.52162	10.5594	0.52162	5.3185
0.52262	17.6349	0.52262	10.7028	0.52262	5.38811
0.52362	17.7835	0.52362	10.8434	0.52362	5.45463
0.52462	17.9321	0.52462	10.9898	0.52462	5.5227
0.52562	18.0972	0.52562	11.1405	0.52562	5.59077
0.52662	18.2623	0.52662	11.2928	0.52662	5.65729
0.52762	18.4275	0.52762	11.4377	0.52762	5.72535
0.52862	18.5761	0.52862	11.5856	0.52862	5.78878
0.52962	18.7412	0.52962	11.7393	0.52962	5.85839
0.53062	18.9063	0.53062	11.8828	0.53062	5.9311
0.53162	19.0714	0.53162	12.0204	0.53162	5.99762
0.53262	19.22	0.53262	12.1624	0.53262	6.07033
0.53362	19.3852	0.53362	12.3073	0.53362	6.1384
0.53462	19.5338	0.53462	12.4566	0.53462	6.20801
0.53562	19.6989	0.53562	12.5986	0.53562	6.27298
0.53662	19.8475	0.53662	12.7436	0.53662	6.33641
0.53762	20.0126	0.53762	12.8929	0.53762	6.40293
0.53862	20.1777	0.53862	13.0334	0.53862	6.47254
0.53962	20.3429	0.53962	13.171	0.53962	6.53906
0.54062	20.475	0.54062	13.3057	0.54062	6.61022
0.54162	20.6071	0.54162	13.4521	0.54162	6.67829
0.54262	20.7557	0.54262	13.5985	0.54262	6.74326
0.54362	20.9208	0.54362	13.7434	0.54362	6.80669
0.54462	21.0694	0.54462	13.8869	0.54462	6.87166
0.54562	21.2345	0.54562	14.0347	0.54562	6.94128
0.54662	21.3831	0.54662	14.1738	0.54662	7.01089
0.54762	21.5317	0.54762	14.307	0.54762	7.07741
0.54862	21.6803	0.54862	14.449	0.54862	7.14238
0.54962	21.8124	0.54962	14.5808	0.54962	7.2089
0.55062	21.9776	0.55062	14.7125	0.55062	7.28006
0.55162	22.1262	0.55162	14.8736	0.55162	7.34504
0.55262	22.2748	0.55262	15.0053	0.55262	7.40692
0.55362	22.4069	0.55362	15.1517	0.55362	7.47189
0.55462	22.572	0.55462	15.2981	0.55462	7.53996
0.55562	22.7041	0.55562	15.4299	0.55562	7.60493
0.55662	22.8362	0.55662	15.5616	0.55662	7.673
0.55762	22.9848	0.55762	15.6934	0.55762	7.74261
0.55862	23.1169	0.55862	15.8398	0.55862	7.80758
0.55962	23.2655	0.55962	15.9715	0.55962	7.87101
0.56062	23.4141	0.56062	16.1033	0.56062	7.92825
0.56162	23.5627	0.56162	16.2497	0.56162	7.99167
0.56262	23.6948	0.56262	16.3814	0.56262	8.05974
0.56362	23.8599	0.56362	16.5132	0.56362	8.12781
0.56462	23.992	0.56462	16.6449	0.56462	8.19123
0.56562	24.1076	0.56562	16.7767	0.56562	8.25775
0.56662	24.2562	0.56662	16.9377	0.56662	8.32272
0.56762	24.3883	0.56762	17.0548	0.56762	8.38615
0.56862	24.5369	0.56862	17.1866	0.56862	8.44494
0.56962	24.669	0.56962	17.3183	0.56962	8.50836
0.57062	24.8176	0.57062	17.4647	0.57062	8.57488
0.57162	24.9497	0.57162	17.5965	0.57162	8.64295
0.57262	25.0983	0.57262	17.7282	0.57262	8.70637
0.57362	25.2304	0.57362	17.8454	0.57362	8.77135
0.57462	25.346	0.57462	17.9771	0.57462	8.83632
0.57562	25.4946	0.57562	18.1089	0.57562	8.89975
0.57662	25.6432	0.57662	18.226	0.57662	8.95544
0.57762	25.7753	0.57762	18.3724	0.57762	9.01422
0.57862	25.9074	0.57862	18.5041	0.57862	9.07765
0.57962	26.056	0.57962	18.6359	0.57962	9.14107
0.58062	26.2046	0.58062	18.753	0.58062	9.20605
0.58162	26.3202	0.58162	18.8701	0.58162	9.27257
0.58262	26.4358	0.58262	19.0165	0.58262	9.33599
0.58362	26.5844	0.58362	19.1336	0.58362	9.39633
0.58462	26.7165	0.58462	19.2654	0.58462	9.45666
0.58562	26.8321	0.58562	19.3825	0.58562	9.51235
0.58662	26.9642	0.58662	19.5143	0.58662	9.57577
0.58762	27.1128	0.58762	19.646	0.58762	9.63765
0.58862	27.2449	0.58862	19.7631	0.58862	9.69799
0.58962	27.3605	0.58962	19.8656	0.58962	9.76141
0.59062	27.4761	0.59062	19.9827	0.59062	9.82793
0.59162	27.6082	0.59162	20.1145	0.59162	9.88826
0.59262	27.7403	0.59262	20.2462	0.59262	9.94705
0.59362	27.8559	0.59362	20.378	0.59362	10.0012
0.59462	27.9879	0.59462	20.4951	0.59462	10.06
0.59562	28.1365	0.59562	20.6268	0.59562	10.125
0.59662	28.2687	0.59662	20.744	0.59662	10.1837
0.59762	28.3842	0.59762	20.8464	0.59762	10.2425
0.59862	28.4833	0.59862	20.9635	0.59862	10.3075
0.59962	28.6154	0.59962	21.0953	0.59962	10.3632
0.60062	28.731	0.60062	21.2124	0.60062	10.422
0.60162	28.8466	0.60162	21.3295	0.60162	10.4792
0.60262	28.9787	0.60262	21.4466	0.60262	10.5365
0.60362	29.1108	0.60362	21.5784	0.60362	10.5999
0.60462	29.2429	0.60462	21.6955	0.60462	10.6571
0.60562	29.3585	0.60562	21.7833	0.60562	10.7143
0.60662	29.4575	0.60662	21.9005	0.60662	10.7762
0.60762	29.5896	0.60762	22.0322	0.60762	10.8397
0.60862	29.7217	0.60862	22.1493	0.60862	10.8953
0.60962	29.8373	0.60962	22.2518	0.60962	10.9479
0.61062	29.9529	0.61062	22.3836	0.61062	11.0052
0.61162	30.0685	0.61162	22.5007	0.61162	11.0609
0.61262	30.2171	0.61262	22.6178	0.61262	11.1212
0.61362	30.3327	0.61362	22.7349	0.61362	11.18
0.61462	30.4317	0.61462	22.8227	0.61462	11.2388
0.61562	30.5308	0.61562	22.9399	0.61562	11.3022
0.61662	30.6629	0.61662	23.057	0.61662	11.3579
0.61762	30.7785	0.61762	23.1741	0.61762	11.4058
0.61862	30.8941	0.61862	23.2912	0.61862	11.4569
0.61962	31.0262	0.61962	23.4083	0.61962	11.5157
0.62062	31.1583	0.62062	23.5254	0.62062	11.5791
0.62162	31.2738	0.62162	23.6279	0.62162	11.6348
0.62262	31.3729	0.62262	23.7157	0.62262	11.6905
0.62362	31.472	0.62362	23.8182	0.62362	11.7508
0.62462	31.5711	0.62462	23.9207	0.62462	11.8081
0.62562	31.7032	0.62562	24.0378	0.62562	11.8576
0.62662	31.8352	0.62662	24.1549	0.62662	11.9055
0.62762	31.9343	0.62762	24.272	0.62762	11.9612
0.62862	32.0664	0.62862	24.3745	0.62862	12.02
0.62962	32.182	0.62962	24.4916	0.62962	12.0757
0.63062	32.2646	0.63062	24.5795	0.63062	12.1329
0.63162	32.3636	0.63162	24.6673	0.63162	12.1948
0.63262	32.4627	0.63262	24.7844	0.63262	12.2505
0.63362	32.5948	0.63362	24.8869	0.63362	12.2969
0.63462	32.7104	0.63462	24.9894	0.63462	12.3495
0.63562	32.8095	0.63562	25.1065	0.63562	12.4006
0.63662	32.9416	0.63662	25.209	0.63662	12.4578
0.63762	33.0572	0.63762	25.3114	0.63762	12.5119
0.63862	33.1562	0.63862	25.3993	0.63862	12.5676
0.63962	33.2553	0.63962	25.5017	0.63962	12.628
0.64062	33.3544	0.64062	25.6042	0.64062	12.6806
0.64162	33.4699	0.64162	25.7213	0.64162	12.7332
0.64262	33.569	0.64262	25.8238	0.64262	12.7749
0.64362	33.6846	0.64362	25.9116	0.64362	12.826
0.64462	33.8167	0.64462	26.0288	0.64462	12.8832
0.64562	33.9158	0.64562	26.1166	0.64562	12.9404
0.64662	34.0149	0.64662	26.2044	0.64662	12.99
0.64762	34.1139	0.64762	26.2923	0.64762	13.0441
0.64862	34.213	0.64862	26.3947	0.64862	13.1013
0.64962	34.3286	0.64962	26.4972	0.64962	13.1493
0.65062	34.4442	0.65062	26.585	0.65062	13.1911
0.65162	34.5432	0.65162	26.6875	0.65162	13.2359
0.65262	34.6588	0.65262	26.79	0.65262	13.2901
0.65362	34.7909	0.65362	26.8925	0.65362	13.3504
0.65462	34.89	0.65462	26.9803	0.65462	13.4076
0.65562	34.9725	0.65562	27.0535	0.65562	13.4618
0.65662	35.0551	0.65662	27.1706	0.65662	13.5128
0.65762	35.1542	0.65762	27.2731	0.65762	13.5592
0.65862	35.2698	0.65862	27.3756	0.65862	13.6041
0.65962	35.3688	0.65962	27.4634	0.65962	13.652
0.66062	35.4679	0.66062	27.5805	0.66062	13.7062
0.66162	35.5835	0.66162	27.6684	0.66162	13.7619
0.66262	35.6991	0.66262	27.7416	0.66262	13.8083
0.66362	35.7816	0.66362	27.8294	0.66362	13.8624
0.66462	35.8642	0.66462	27.9172	0.66462	13.9166
0.66562	35.9633	0.66562	28.0197	0.66562	13.9661
0.66662	36.1119	0.66662	28.1075	0.66662	14.0094
0.66762	36.2109	0.66762	28.21	0.66762	14.0558
0.66862	36.2935	0.66862	28.3271	0.66862	14.1053
0.66962	36.3926	0.66962	28.415	0.66962	14.1548
0.67062	36.5082	0.67062	28.4882	0.67062	14.2012
0.67162	36.6072	0.67162	28.5467	0.67162	14.2538
0.67262	36.6733	0.67262	28.6346	0.67262	14.3033
0.67362	36.7889	0.67362	28.737	0.67362	14.3544
0.67462	36.8879	0.67462	28.8395	0.67462	14.4023
0.67562	36.987	0.67562	28.9274	0.67562	14.4457
0.67662	37.0696	0.67662	29.0152	0.67662	14.4905
0.67762	37.1852	0.67762	29.1177	0.67762	14.5416
0.67862	37.3008	0.67862	29.1909	0.67862	14.5895
0.67962	37.3998	0.67962	29.2641	0.67962	14.639
0.68062	37.4824	0.68062	29.3665	0.68062	14.6947
0.68162	37.5649	0.68162	29.469	0.68162	14.7473
0.68262	37.664	0.68262	29.5568	0.68262	14.7968
0.68362	37.7631	0.68362	29.6447	0.68362	14.8277
0.68462	37.8622	0.68462	29.7472	0.68462	14.8742
0.68562	37.9777	0.68562	29.835	0.68562	14.9252
0.68662	38.0768	0.68662	29.9228	0.68662	14.9747
0.68762	38.1594	0.68762	29.996	0.68762	15.0196
0.68862	38.2419	0.68862	30.0546	0.68862	15.0706
0.68962	38.341	0.68962	30.1424	0.68962	15.1186
0.69062	38.4236	0.69062	30.2303	0.69062	15.1665
0.69162	38.5226	0.69162	30.3035	0.69162	15.199
0.69262	38.6217	0.69262	30.4206	0.69262	15.2439
0.69362	38.7373	0.69362	30.5084	0.69362	15.2934
0.69462	38.8364	0.69462	30.5962	0.69462	15.3398
0.69562	38.9354	0.69562	30.6548	0.69562	15.3862
0.69662	39.0015	0.69662	30.728	0.69662	15.4357
0.69762	39.084	0.69762	30.8305	0.69762	15.4852
0.69862	39.1831	0.69862	30.9183	0.69862	15.5316
0.69962	39.2657	0.69962	31.0061	0.69962	15.5626
0.70062	39.3648	0.70062	31.0793	0.70062	15.609
0.70162	39.4638	0.70162	31.1672	0.70162	15.6554
0.70262	39.5794	0.70262	31.255	0.70262	15.7018
0.70362	39.6785	0.70362	31.3282	0.70362	15.7482
0.70462	39.7445	0.70462	31.3868	0.70462	15.7946
0.70562	39.8106	0.70562	31.46	0.70562	15.841
0.70662	39.9096	0.70662	31.5624	0.70662	15.8874
0.70762	40.0087	0.70762	31.6356	0.70762	15.9338
0.70862	40.0913	0.70862	31.7235	0.70862	15.9648
0.70962	40.1739	0.70962	31.8259	0.70962	16.0112
0.71062	40.2729	0.71062	31.8991	0.71062	16.0576
0.71162	40.3885	0.71162	31.9723	0.71162	16.104
0.71262	40.4545	0.71262	32.0309	0.71262	16.1349
0.71362	40.5371	0.71362	32.1187	0.71362	16.1968
0.71462	40.6032	0.71462	32.2212	0.71462	16.2278
0.71562	40.6857	0.71562	32.2944	0.71562	16.2742
0.71662	40.7848	0.71662	32.3676	0.71662	16.3206
0.71762	40.8839	0.71762	32.4554	0.71762	16.3515
0.71862	40.9995	0.71862	32.5433	0.71862	16.3979
0.71962	41.0985	0.71962	32.6018	0.71962	16.4443
0.72062	41.1646	0.72062	32.6604	0.72062	16.4907
0.72162	41.2141	0.72162	32.7336	0.72162	16.5372
0.72262	41.3132	0.72262	32.8214	0.72262	16.5836
0.72362	41.4123	0.72362	32.9093	0.72362	16.6145
0.72462	41.4948	0.72462	32.9825	0.72462	16.6609
0.72562	41.5609	0.72562	33.0703	0.72562	16.6919
0.72662	41.6434	0.72662	33.1435	0.72662	16.7383
0.72762	41.759	0.72762	33.2167	0.72762	16.7692
0.72862	41.8416	0.72862	33.2752	0.72862	16.8156
0.72962	41.9076	0.72962	33.3338	0.72962	16.862
0.73062	41.9737	0.73062	33.4216	0.73062	16.9239
0.73162	42.0727	0.73162	33.4948	0.73162	16.9548
0.73262	42.1718	0.73262	33.5827	0.73262	17.0012
0.73362	42.2544	0.73362	33.6705	0.73362	17.0322
0.73462	42.3204	0.73462	33.7437	0.73462	17.0786
0.73562	42.436	0.73562	33.8169	0.73562	17.1095
0.73662	42.502	0.73662	33.8608	0.73662	17.156
0.73762	42.5681	0.73762	33.9194	0.73762	17.1869
0.73862	42.6341	0.73862	33.9926	0.73862	17.2333
0.73962	42.7167	0.73962	34.095	0.73962	17.2797
0.74062	42.8158	0.74062	34.1829	0.74062	17.3106
0.74162	42.8818	0.74162	34.2414	0.74162	17.3416
0.74262	42.9644	0.74262	34.3439	0.74262	17.388
0.74362	43.08	0.74362	34.4025	0.74362	17.4344
0.74462	43.1625	0.74462	34.461	0.74462	17.4654
0.74562	43.2286	0.74562	34.5196	0.74562	17.5118
0.74662	43.2781	0.74662	34.5928	0.74662	17.5582
0.74762	43.3442	0.74762	34.6806	0.74762	17.6046
0.74862	43.4432	0.74862	34.7538	0.74862	17.6355
0.74962	43.5423	0.74962	34.8417	0.74962	17.6665
0.75062	43.6249	0.75062	34.9148	0.75062	17.6974
0.75162	43.7239	0.75162	34.988	0.75162	17.7438
0.75262	43.8065	0.75262	35.0466	0.75262	17.7747
0.75362	43.856	0.75362	35.0905	0.75362	17.8211
0.75462	43.9221	0.75462	35.1637	0.75462	17.8676
0.75562	43.9881	0.75562	35.2516	0.75562	17.914
0.75662	44.0707	0.75662	35.3247	0.75662	17.9449
0.75762	44.1532	0.75762	35.3833	0.75762	17.9759
0.75862	44.2358	0.75862	35.4858	0.75862	18.0068
0.75962	44.3349	0.75962	35.5443	0.75962	18.0532
0.76062	44.4175	0.76062	35.6029	0.76062	18.0996
0.76162	44.4835	0.76162	35.6468	0.76162	18.1305
0.76262	44.5165	0.76262	35.6907	0.76262	18.1615
0.76362	44.5991	0.76362	35.7786	0.76362	18.2079
0.76462	44.6816	0.76462	35.8371	0.76462	18.2543
0.76562	44.7642	0.76562	35.9103	0.76562	18.2852
0.76662	44.8302	0.76662	35.9835	0.76662	18.3162
0.76762	44.9293	0.76762	36.0714	0.76762	18.3626
0.76862	45.0284	0.76862	36.1446	0.76862	18.3935
0.76962	45.111	0.76962	36.1885	0.76962	18.4245
0.77062	45.1605	0.77062	36.247	0.77062	18.4709
0.77162	45.21	0.77162	36.3056	0.77162	18.5173
0.77262	45.2761	0.77262	36.3934	0.77262	18.5482
0.77362	45.3586	0.77362	36.452	0.77362	18.5792
0.77462	45.4412	0.77462	36.5252	0.77462	18.6101
0.77562	45.5237	0.77562	36.613	0.77562	18.641
0.77662	45.6063	0.77662	36.6569	0.77662	18.6875
0.77762	45.6889	0.77762	36.7155	0.77762	18.7184
0.77862	45.7549	0.77862	36.7594	0.77862	18.7648
0.77962	45.788	0.77962	36.8326	0.77962	18.8112
0.78062	45.8705	0.78062	36.9058	0.78062	18.8422
0.78162	45.9696	0.78162	36.9644	0.78162	18.8731
0.78262	46.0191	0.78262	37.0229	0.78262	18.904
0.78362	46.0852	0.78362	37.0961	0.78362	18.935
0.78462	46.1842	0.78462	37.1693	0.78462	18.9814
0.78562	46.2503	0.78562	37.2279	0.78562	19.0123
0.78662	46.3163	0.78662	37.2571	0.78662	19.0587
0.78762	46.3659	0.78762	37.3303	0.78762	19.0897
0.78862	46.4319	0.78862	37.4035	0.78862	19.1206
0.78962	46.5145	0.78962	37.4621	0.78962	19.1516
0.79062	46.597	0.79062	37.5353	0.79062	19.1825
0.79162	46.6631	0.79162	37.6085	0.79162	19.2134
0.79262	46.7622	0.79262	37.6817	0.79262	19.2598
0.79362	46.8447	0.79362	37.711	0.79362	19.2908
0.79462	46.9108	0.79462	37.7549	0.79462	19.3217
0.79562	46.9438	0.79562	37.8134	0.79562	19.3681
0.79662	47.0098	0.79662	37.8866	0.79662	19.4145
0.79762	47.0924	0.79762	37.9452	0.79762	19.4455
0.79862	47.1585	0.79862	38.0037	0.79862	19.4764
0.79962	47.2245	0.79962	38.0916	0.79962	19.5073
0.80062	47.2905	0.80062	38.1501	0.80062	19.5383
0.80162	47.3896	0.80162	38.2233	0.80162	19.5692
0.80262	47.4557	0.80262	38.2526	0.80262	19.6002
0.80362	47.5052	0.80362	38.2965	0.80362	19.6466
0.80462	47.5547	0.80462	38.3551	0.80462	19.6775
0.80562	47.6373	0.80562	38.399	0.80562	19.7085
0.80662	47.7199	0.80662	38.4722	0.80662	19.7394
0.80762	47.7859	0.80762	38.5454	0.80762	19.7703
0.80862	47.852	0.80862	38.6332	0.80862	19.8013
0.80962	47.951	0.80962	38.6771	0.80962	19.8477
0.81062	48.0006	0.81062	38.7211	0.81062	19.8786
0.81162	48.0336	0.81162	38.765	0.81162	19.9096
0.81262	48.0996	0.81262	38.8235	0.81262	19.956
0.81362	48.1657	0.81362	38.8967	0.81362	19.9869
0.81462	48.2317	0.81462	38.9407	0.81462	20.0024
0.81562	48.2978	0.81562	39.0139	0.81562	20.0333
0.81662	48.3638	0.81662	39.1017	0.81662	20.0643
0.81762	48.4464	0.81762	39.1456	0.81762	20.1107
0.81862	48.5124	0.81862	39.1895	0.81862	20.1416
0.81962	48.562	0.81962	39.2042	0.81962	20.1726
0.82062	48.6115	0.82062	39.2627	0.82062	20.219
0.82162	48.6776	0.82162	39.3359	0.82162	20.2499
0.82262	48.7436	0.82262	39.3945	0.82262	20.2654
0.82362	48.8262	0.82362	39.4677	0.82362	20.2963
0.82462	48.9087	0.82462	39.5262	0.82462	20.3272
0.82562	48.9748	0.82562	39.5848	0.82562	20.3737
0.82662	49.0408	0.82662	39.6141	0.82662	20.4046
0.82762	49.0904	0.82762	39.658	0.82762	20.4355
0.82862	49.1069	0.82862	39.7312	0.82862	20.4665
0.82962	49.1729	0.82962	39.7751	0.82962	20.4974
0.83062	49.2555	0.83062	39.8337	0.83062	20.5284
0.83162	49.305	0.83162	39.8922	0.83162	20.5438
0.83262	49.3876	0.83262	39.9654	0.83262	20.5902
0.83362	49.4866	0.83362	40.0093	0.83362	20.6212
0.83462	49.5527	0.83462	40.0532	0.83462	20.6676
0.83562	49.5857	0.83562	40.0972	0.83562	20.6831
0.83662	49.6353	0.83662	40.1264	0.83662	20.7295
0.83762	49.6683	0.83762	40.2143	0.83762	20.7604
0.83862	49.7508	0.83862	40.2728	0.83862	20.7913
0.83962	49.8004	0.83962	40.3168	0.83962	20.8068
0.84062	49.8829	0.84062	40.4046	0.84062	20.8377
0.84162	49.9655	0.84162	40.4485	0.84162	20.8687
0.84262	50.0481	0.84262	40.4924	0.84262	20.8996
0.84362	50.0811	0.84362	40.5363	0.84362	20.946
0.84462	50.1141	0.84462	40.5656	0.84462	20.977
0.84562	50.1802	0.84562	40.6388	0.84562	21.0079
0.84662	50.2462	0.84662	40.6681	0.84662	21.0389
0.84762	50.2957	0.84762	40.7413	0.84762	21.0543
0.84862	50.3783	0.84862	40.7999	0.84862	21.0853
0.84962	50.4444	0.84962	40.8584	0.84962	21.1162
0.85062	50.5104	0.85062	40.917	0.85062	21.1471
0.85162	50.593	0.85162	40.9609	0.85162	21.1936
0.85262	50.626	0.85262	40.9902	0.85262	21.2245
0.85362	50.659	0.85362	41.0341	0.85362	21.2554
0.85462	50.7085	0.85462	41.1073	0.85462	21.2864
0.85562	50.7746	0.85562	41.1512	0.85562	21.3018
0.85662	50.8241	0.85662	41.2098	0.85662	21.3328
0.85762	50.9067	0.85762	41.2683	0.85762	21.3637
0.85862	50.9892	0.85862	41.2976	0.85862	21.4101
0.85962	51.0223	0.85962	41.3415	0.85962	21.4256
0.86062	51.0718	0.86062	41.3708	0.86062	21.4565
0.86162	51.1213	0.86162	41.4293	0.86162	21.4875
0.86262	51.2039	0.86262	41.5025	0.86262	21.5184
0.86362	51.2865	0.86362	41.5465	0.86362	21.5494
0.86462	51.336	0.86462	41.5904	0.86462	21.5648
0.86562	51.3855	0.86562	41.6489	0.86562	21.5958
0.86662	51.4681	0.86662	41.7075	0.86662	21.6267
0.86762	51.5176	0.86762	41.7368	0.86762	21.6577
0.86862	51.5672	0.86862	41.7661	0.86862	21.7041
0.86962	51.6002	0.86962	41.8392	0.86962	21.735
0.87062	51.6827	0.87062	41.8978	0.87062	21.7659
0.87162	51.7653	0.87162	41.9417	0.87162	21.7814
0.87262	51.8148	0.87262	41.971	0.87262	21.7969
0.87362	51.8644	0.87362	42.0296	0.87362	21.8278
0.87462	51.947	0.87462	42.1028	0.87462	21.8588
0.87562	51.9965	0.87562	42.132	0.87562	21.8897
0.87662	52.046	0.87662	42.1613	0.87662	21.9206
0.87762	52.079	0.87762	42.2052	0.87762	21.9516
0.87862	52.1286	0.87862	42.2784	0.87862	21.9825
0.87962	52.2111	0.87962	42.337	0.87962	22.0134
0.88062	52.2442	0.88062	42.3663	0.88062	22.0289
0.88162	52.3102	0.88162	42.4248	0.88162	22.0599
0.88262	52.3928	0.88262	42.4688	0.88262	22.0908
0.88362	52.4588	0.88362	42.5127	0.88362	22.1217
0.88462	52.5084	0.88462	42.5273	0.88462	22.1527
0.88562	52.5249	0.88562	42.5712	0.88562	22.1836
0.88662	52.5744	0.88662	42.6298	0.88662	22.2146
0.88762	52.657	0.88762	42.6591	0.88762	22.2455
0.88862	52.69	0.88862	42.7176	0.88862	22.261
0.88962	52.7395	0.88962	42.7908	0.88962	22.2919
0.89062	52.8221	0.89062	42.8347	0.89062	22.3228
0.89162	52.9046	0.89162	42.8787	0.89162	22.3538
0.89262	52.9542	0.89262	42.9079	0.89262	22.3847
0.89362	52.9707	0.89362	42.9372	0.89362	22.4157
0.89462	53.0037	0.89462	42.9811	0.89462	22.4466
0.89562	53.0863	0.89562	43.0397	0.89562	22.4775
0.89662	53.1358	0.89662	43.0836	0.89662	22.4775
0.89762	53.1688	0.89762	43.1568	0.89762	22.5085
0.89862	53.2349	0.89862	43.2154	0.89862	22.5394
0.89962	53.334	0.89962	43.23	0.89962	22.5704
0.90062	53.367	0.90062	43.2739	0.90062	22.6013
0.90162	53.4	0.90162	43.2739	0.90162	22.6322
0.90262	53.4495	0.90262	43.3325	0.90262	22.6632
0.90362	53.5156	0.90362	43.4057	0.90362	22.6941
0.90462	53.5816	0.90462	43.4349	0.90462	22.7096
0.90562	53.6312	0.90562	43.4935	0.90562	22.7251
0.90662	53.6807	0.90662	43.5521	0.90662	22.756
0.90762	53.7468	0.90762	43.596	0.90762	22.7869
0.90862	53.8128	0.90862	43.6106	0.90862	22.8179
0.90962	53.8458	0.90962	43.6253	0.90962	22.8333
0.91062	53.8789	0.91062	43.6692	0.91062	22.8798
0.91162	53.8954	0.91162	43.7277	0.91162	22.8952
0.91262	53.9614	0.91262	43.7717	0.91262	22.9262
0.91362	54.011	0.91362	43.8156	0.91362	22.9416
0.91462	54.077	0.91462	43.9034	0.91462	22.9726
0.91562	54.1596	0.91562	43.9327	0.91562	23.0035
0.91662	54.2421	0.91662	43.9473	0.91662	23.0345
0.91762	54.2751	0.91762	43.9766	0.91762	23.0499
0.91862	54.2917	0.91862	44.0059	0.91862	23.0963
0.91962	54.3577	0.91962	44.1084	0.91962	23.1273
0.92062	54.4072	0.92062	44.1376	0.92062	23.1427
0.92162	54.4403	0.92162	44.1816	0.92162	23.1582
0.92262	54.4898	0.92262	44.2401	0.92262	23.1892
0.92362	54.5558	0.92362	44.2694	0.92362	23.2201
0.92462	54.6384	0.92462	44.3133	0.92462	23.251
0.92562	54.6714	0.92562	44.3133	0.92562	23.2665
0.92662	54.7045	0.92662	44.3426	0.92662	23.3129
0.92762	54.754	0.92762	44.3865	0.92762	23.3284
0.92862	54.82	0.92862	44.4451	0.92862	23.3593
0.92962	54.8531	0.92962	44.4743	0.92962	23.3748
0.93062	54.9026	0.93062	44.5329	0.93062	23.3903
0.93162	54.9686	0.93162	44.5915	0.93162	23.4212
0.93262	55.0347	0.93262	44.6061	0.93262	23.4676
0.93362	55.0842	0.93362	44.6354	0.93362	23.4831
0.93462	55.1173	0.93462	44.6647	0.93462	23.514
0.93562	55.1503	0.93562	44.7086	0.93562	23.545
0.93662	55.1998	0.93662	44.7671	0.93662	23.5604
0.93762	55.2659	0.93762	44.7964	0.93762	23.5914
0.93862	55.2824	0.93862	44.855	0.93862	23.6068
0.93962	55.3484	0.93962	44.9135	0.93962	23.6223
0.94062	55.4475	0.94062	44.9428	0.94062	23.6532
0.94162	55.4805	0.94162	44.9574	0.94162	23.6842
0.94262	55.497	0.94262	44.9721	0.94262	23.7151
0.94362	55.5466	0.94362	45.0306	0.94362	23.7461
0.94462	55.5961	0.94462	45.0746	0.94462	23.777
0.94562	55.6457	0.94562	45.1185	0.94562	23.7925
0.94662	55.6787	0.94662	45.177	0.94662	23.8079
0.94762	55.7612	0.94762	45.2356	0.94762	23.8234
0.94862	55.8273	0.94862	45.2795	0.94862	23.8698
0.94962	55.8768	0.94962	45.2649	0.94962	23.8853
0.95062	55.9263	0.95062	45.2941	0.95062	23.9162
0.95162	55.9263	0.95162	45.3234	0.95162	23.9472
0.95262	55.9594	0.95262	45.4113	0.95262	23.9781
0.95362	56.0254	0.95362	45.4552	0.95362	23.9936
0.95462	56.075	0.95462	45.4845	0.95462	23.9936
0.95562	56.141	0.95562	45.543	0.95562	24.0245
0.95662	56.2236	0.95662	45.5869	0.95662	24.0555
0.95762	56.2731	0.95762	45.5869	0.95762	24.0864
0.95862	56.3061	0.95862	45.6016	0.95862	24.1019
0.95962	56.3391	0.95962	45.6455	0.95962	24.1483
0.96062	56.3722	0.96062	45.7187	0.96062	24.1792
0.96162	56.4382	0.96162	45.7187	0.96162	24.2102
0.96262	56.4878	0.96262	45.8065	0.96262	24.2102
0.96362	56.5373	0.96362	45.8651	0.96362	24.2256
0.96462	56.5868	0.96462	45.8944	0.96462	24.272
0.96562	56.6364	0.96562	45.9383	0.96562	24.2875
0.96662	56.6859	0.96662	45.9236	0.96662	24.3184
0.96762	56.7024	0.96762	45.9676	0.96762	24.3494
0.96862	56.7354	0.96862	45.9822	0.96862	24.3649
0.96962	56.8015	0.96962	46.0554	0.96962	24.3803
0.97062	56.8675	0.97062	46.0993	0.97062	24.3958
0.97162	56.9006	0.97162	46.1432	0.97162	24.4267
0.97262	56.9666	0.97262	46.2018	0.97262	24.4577
0.97362	57.0327	0.97362	46.2164	0.97362	24.4886
0.97462	57.0822	0.97462	46.2164	0.97462	24.5041
0.97562	57.0987	0.97562	46.2457	0.97562	24.535
0.97662	57.1152	0.97662	46.2896	0.97662	24.566
0.97762	57.1648	0.97762	46.3628	0.97762	24.5969
0.97862	57.2143	0.97862	46.3775	0.97862	24.5969
0.97962	57.2638	0.97962	46.4507	0.97962	24.6124
0.98062	57.3299	0.98062	46.4946	0.98062	24.6433
0.98162	57.3959	0.98162	46.5238	0.98162	24.6743
0.98262	57.4455	0.98262	46.5385	0.98262	24.6897
0.98362	57.462	0.98362	46.5385	0.98362	24.7207
0.98462	57.4785	0.98462	46.597	0.98462	24.7516
0.98562	57.5445	0.98562	46.6263	0.98562	24.7671
0.98662	57.6106	0.98662	46.6556	0.98662	24.7825
0.98762	57.6436	0.98762	46.6995	0.98762	24.8135
0.98862	57.7097	0.98862	46.7581	0.98862	24.8444
0.98962	57.7757	0.98962	46.7874	0.98962	24.8599
0.99062	57.8087	0.99062	46.7874	0.99062	24.8908
0.99162	57.8417	0.99162	46.8166	0.99162	24.9063
0.99262	57.8748	0.99262	46.8606	0.99262	24.9372
0.99362	57.9243	0.99362	46.9191	0.99362	24.9682
0.99462	57.9738	0.99462	46.9338	0.99462	24.9682
0.99562	58.0069	0.99562	46.9923	0.99562	24.9836
0.99662	58.0399	0.99662	47.0509	0.99662	24.9991
0.99762	58.1059	0.99762	47.0801	0.99762	25.03
0.99862	58.172	0.99862	47.0801	0.99862	25.061
0.99962	58.205	0.99962	47.0801	0.99962	25.0919
1.00062	58.205	1.00062	47.1241	1.00062	25.1229
1.00162	58.238	1.00162	47.1972	1.00162	25.1383
1.00262	58.3041	1.00262	47.2119	1.00262	25.1538
1.00362	58.3536	1.00362	47.2558	1.00362	25.1693
1.00462	58.3867	1.00462	47.2997	1.00462	25.1848
1.00562	58.4362	1.00562	47.3583	1.00562	25.2157
1.00662	58.5187	1.00662	47.3729	1.00662	25.2466
1.00762	58.5848	1.00762	47.3729	1.00762	25.2621
1.00862	58.5848	1.00862	47.4022	1.00862	25.293
1.00962	58.6178	1.00962	47.4461	1.00962	25.324
1.01062	58.6673	1.01062	47.5047	1.01062	25.3394
1.01162	58.7004	1.01162	47.5193	1.01162	25.3549
1.01262	58.7169	1.01262	47.5632	1.01262	25.3704
1.01362	58.7829	1.01362	47.6072	1.01362	25.4013
1.01462	58.882	1.01462	47.6218	1.01462	25.4323
1.01562	58.915	1.01562	47.6511	1.01562	25.4477
1.01662	58.9316	1.01662	47.6511	1.01662	25.4787
1.01762	58.9316	1.01762	47.7096	1.01762	25.5096
1.01862	58.9811	1.01862	47.7535	1.01862	25.5406
1.01962	59.0471	1.01962	47.7682	1.01962	25.5406
1.02062	59.0802	1.02062	47.8267	1.02062	25.5406
1.02162	59.1462	1.02162	47.8707	1.02162	25.5715
1.02262	59.2122	1.02262	47.9292	1.02262	25.6024
1.02362	59.2618	1.02362	47.9146	1.02362	25.6179
1.02462	59.2948	1.02462	47.9146	1.02462	25.6488
1.02562	59.2948	1.02562	47.9585	1.02562	25.6798
1.02662	59.3609	1.02662	48.0024	1.02662	25.7107
1.02762	59.4434	1.02762	48.061	1.02762	25.7107
1.02862	59.4599	1.02862	48.0902	1.02862	25.7262
1.02962	59.493	1.02962	48.1488	1.02962	25.7571
1.03062	59.559	1.03062	48.1634	1.03062	25.7881
1.03162	59.6251	1.03162	48.1634	1.03162	25.8035
1.03262	59.6581	1.03262	48.1781	1.03262	25.8345
1.03362	59.6416	1.03362	48.222	1.03362	25.8499
1.03462	59.6746	1.03462	48.2659	1.03462	25.8809
1.03562	59.7572	1.03562	48.2952	1.03562	25.8964
1.03662	59.7902	1.03662	48.3245	1.03662	25.8964
1.03762	59.8232	1.03762	48.3977	1.03762	25.9273
1.03862	59.8727	1.03862	48.4562	1.03862	25.9582
1.03962	59.9388	1.03962	48.4416	1.03962	25.9737
1.04062	59.9718	1.04062	48.427	1.04062	26.0047
1.04162	59.9883	1.04162	48.4709	1.04162	26.0356
1.04262	60.0379	1.04262	48.5002	1.04262	26.0511
1.04362	60.0874	1.04362	48.5441	1.04362	26.0665
1.04462	60.1369	1.04462	48.588	1.04462	26.082
1.04562	60.17	1.04562	48.6173	1.04562	26.0975
1.04662	60.236	1.04662	48.6612	1.04662	26.1284
1.04762	60.3021	1.04762	48.6758	1.04762	26.1593
1.04862	60.3351	1.04862	48.6758	1.04862	26.1748
1.04962	60.3516	1.04962	48.7197	1.04962	26.1903
1.05062	60.3516	1.05062	48.7637	1.05062	26.2367
1.05162	60.4176	1.05162	48.8222	1.05162	26.2522
1.05262	60.4507	1.05262	48.8369	1.05262	26.2522
1.05362	60.5002	1.05362	48.8954	1.05362	26.2522
1.05462	60.5662	1.05462	48.9393	1.05462	26.2986
1.05562	60.6488	1.05562	48.9393	1.05562	26.3295
1.05662	60.6818	1.05662	48.954	1.05662	26.3295
1.05762	60.6983	1.05762	48.954	1.05762	26.3605
1.05862	60.6983	1.05862	48.9979	1.05862	26.3914
1.05962	60.7479	1.05962	49.0272	1.05962	26.4069
1.06062	60.8139	1.06062	49.0564	1.06062	26.4223
1.06162	60.8469	1.06162	49.115	1.06162	26.4378
1.06262	60.88	1.06262	49.1443	1.06262	26.4687
1.06362	60.946	1.06362	49.2028	1.06362	26.4997
1.06462	60.9956	1.06462	49.1882	1.06462	26.4997
1.06562	61.0451	1.06562	49.1882	1.06562	26.5151
1.06662	61.0451	1.06662	49.2468	1.06662	26.5616
1.06762	61.0781	1.06762	49.2907	1.06762	26.577
1.06862	61.1442	1.06862	49.32	1.06862	26.5925
1.06962	61.1607	1.06962	49.3346	1.06962	26.608
1.07062	61.2102	1.07062	49.3932	1.07062	26.6234
1.07162	61.2763	1.07162	49.4371	1.07162	26.6544
1.07262	61.3258	1.07262	49.4224	1.07262	26.6699
1.07362	61.3588	1.07362	49.4224	1.07362	26.6853
1.07462	61.3588	1.07462	49.4517	1.07462	26.7163
1.07562	61.4084	1.07562	49.5103	1.07562	26.7472
1.07662	61.4744	1.07662	49.5542	1.07662	26.7627
1.07762	61.4909	1.07762	49.5688	1.07762	26.7627
1.07862	61.5404	1.07862	49.642	1.07862	26.7936
1.07962	61.6065	1.07962	49.6567	1.07962	26.8245
1.08062	61.6395	1.08062	49.6567	1.08062	26.84
1.08162	61.6726	1.08162	49.6713	1.08162	26.8555
1.08262	61.6726	1.08262	49.6859	1.08262	26.8864
1.08362	61.6891	1.08362	49.7445	1.08362	26.9019
1.08462	61.7881	1.08462	49.7591	1.08462	26.9174
1.08562	61.8212	1.08562	49.8177	1.08562	26.9328
1.08662	61.8377	1.08662	49.847	1.08662	26.9483
1.08762	61.9202	1.08762	49.8909	1.08762	26.9792
1.08862	61.9863	1.08862	49.9202	1.08862	26.9947
1.08962	62.0193	1.08962	49.8763	1.08962	27.0256
1.09062	62.0523	1.09062	49.9348	1.09062	27.0566
1.09162	62.0358	1.09162	49.9494	1.09162	27.0721
1.09262	62.0688	1.09262	49.9787	1.09262	27.0875
1.09362	62.1514	1.09362	50.0373	1.09362	27.103
1.09462	62.1514	1.09462	50.0812	1.09462	27.103
1.09562	62.2174	1.09562	50.1544	1.09562	27.1339
1.09662	62.3	1.09662	50.1544	1.09662	27.1649
1.09762	62.333	1.09762	50.1251	1.09762	27.1804
1.09862	62.333	1.09862	50.1544	1.09862	27.2113
1.09962	62.3661	1.09962	50.1837	1.09962	27.2422
1.10062	62.4156	1.10062	50.213	1.10062	27.2577
1.10162	62.4651	1.10162	50.2276	1.10162	27.2577
1.10262	62.4982	1.10262	50.2862	1.10262	27.2732
1.10362	62.5312	1.10362	50.3301	1.10362	27.2886
1.10462	62.5972	1.10462	50.3447	1.10462	27.3196
1.10562	62.6633	1.10562	50.374	1.10562	27.335
1.10662	62.6963	1.10662	50.374	1.10662	27.3505
1.10762	62.6798	1.10762	50.4179	1.10762	27.3969
1.10862	62.7128	1.10862	50.4325	1.10862	27.4124
1.10962	62.7623	1.10962	50.4911	1.10962	27.4279
1.11062	62.8119	1.11062	50.5204	1.11062	27.4279
1.11162	62.8284	1.11162	50.5497	1.11162	27.4433
1.11262	62.9109	1.11262	50.6082	1.11262	27.4743
1.11362	62.977	1.11362	50.6082	1.11362	27.4897
1.11462	63.01	1.11462	50.5936	1.11462	27.5052
1.11562	63.01	1.11562	50.6375	1.11562	27.5516
1.11662	63.0265	1.11662	50.6668	1.11662	27.5671
1.11762	63.0596	1.11762	50.6961	1.11762	27.5671
1.11862	63.1091	1.11862	50.74	1.11862	27.5826
1.11962	63.1421	1.11962	50.7839	1.11962	27.6135
1.12062	63.2082	1.12062	50.8132	1.12062	27.629
1.12162	63.2742	1.12162	50.8132	1.12162	27.6599
1.12262	63.3072	1.12262	50.8278	1.12262	27.6754
1.12362	63.2742	1.12362	50.8424	1.12362	27.7063
1.12462	63.3238	1.12462	50.901	1.12462	27.7218
1.12562	63.3568	1.12562	50.9156	1.12562	27.7373
1.12662	63.4063	1.12662	50.9596	1.12662	27.7527
1.12762	63.4393	1.12762	51.0035	1.12762	27.7682
1.12862	63.4889	1.12862	51.0328	1.12862	27.7837
1.12962	63.5549	1.12962	51.0474	1.12962	27.8146
1.13062	63.5879	1.13062	51.0035	1.13062	27.8146
1.13162	63.5879	1.13162	51.0474	1.13162	27.8455
1.13262	63.621	1.13262	51.106	1.13262	27.8765
1.13362	63.6705	1.13362	51.1206	1.13362	27.892
1.13462	63.7035	1.13462	51.1352	1.13462	27.892
1.13562	63.7531	1.13562	51.1792	1.13562	27.9229
1.13662	63.7696	1.13662	51.267	1.13662	27.9538
1.13762	63.8521	1.13762	51.267	1.13762	27.9693
1.13862	63.9017	1.13862	51.2523	1.13862	27.9848
1.13962	63.9017	1.13962	51.2377	1.13962	28.0157
1.14062	63.9182	1.14062	51.2816	1.14062	28.0466
1.14162	63.9677	1.14162	51.3695	1.14162	28.0621
1.14262	64.0173	1.14262	51.3402	1.14262	28.0621
1.14362	64.0668	1.14362	51.3841	1.14362	28.0621
1.14462	64.0833	1.14462	51.428	1.14462	28.0931
1.14562	64.1494	1.14562	51.4573	1.14562	28.124
1.14662	64.2319	1.14662	51.4427	1.14662	28.1395
1.14762	64.2484	1.14762	51.428	1.14762	28.1549
1.14862	64.2484	1.14862	51.5012	1.14862	28.1859
1.14962	64.2815	1.14962	51.5305	1.14962	28.2168
1.15062	64.3145	1.15062	51.5451	1.15062	28.2168
1.15162	64.331	1.15162	51.5744	1.15162	28.2323
1.15262	64.3805	1.15262	51.6476	1.15262	28.2478
1.15362	64.4631	1.15362	51.6769	1.15362	28.2787
1.15462	64.4961	1.15462	51.6476	1.15462	28.2942
1.15562	64.5291	1.15562	51.6476	1.15562	28.3096
1.15662	64.5291	1.15662	51.6769	1.15662	28.3406
1.15762	64.5787	1.15762	51.7208	1.15762	28.3715
1.15862	64.6447	1.15862	51.7501	1.15862	28.387
1.15962	64.6778	1.15962	51.7794	1.15962	28.387
1.16062	64.6612	1.16062	51.8379	1.16062	28.4025
1.16162	64.7273	1.16162	51.8526	1.16162	28.4334
1.16262	64.8098	1.16262	51.8672	1.16262	28.4643
1.16362	64.8759	1.16362	51.8672	1.16362	28.4643
1.16462	64.8759	1.16462	51.8819	1.16462	28.4953
1.16562	64.8429	1.16562	51.955	1.16562	28.5262
1.16662	64.8924	1.16662	51.9697	1.16662	28.5417
1.16762	64.9254	1.16762	51.9843	1.16762	28.5417
1.16862	64.9584	1.16862	52.0282	1.16862	28.5417
1.16962	65.008	1.16962	52.1014	1.16962	28.5726
1.17062	65.074	1.17062	52.1014	1.17062	28.619
1.17162	65.1401	1.17162	52.0868	1.17162	28.619
1.17262	65.1401	1.17262	52.1161	1.17262	28.65
1.17362	65.1566	1.17362	52.1161	1.17362	28.6654
1.17462	65.1731	1.17462	52.16	1.17462	28.6964
1.17562	65.2392	1.17562	52.1893	1.17562	28.7118
1.17662	65.2722	1.17662	52.2186	1.17662	28.7118
1.17762	65.3052	1.17762	52.2625	1.17762	28.7428
1.17862	65.3878	1.17862	52.2625	1.17862	28.7583
1.17962	65.4373	1.17962	52.2625	1.17962	28.7737
1.18062	65.4208	1.18062	52.2625	1.18062	28.8047
1.18162	65.4208	1.18162	52.3064	1.18162	28.8356
1.18262	65.4538	1.18262	52.3649	1.18262	28.8511
1.18362	65.5033	1.18362	52.3796	1.18362	28.8511
1.18462	65.5033	1.18462	52.4089	1.18462	28.8666
1.18562	65.5859	1.18562	52.4528	1.18562	28.882
1.18662	65.6354	1.18662	52.5113	1.18662	28.913
1.18762	65.7015	1.18762	52.4967	1.18762	28.9284
1.18862	65.7015	1.18862	52.4967	1.18862	28.9439
1.18962	65.7015	1.18962	52.526	1.18962	28.9903
1.19062	65.751	1.19062	52.5553	1.19062	29.0058
1.19162	65.8171	1.19162	52.5845	1.19162	29.0212
1.19262	65.8666	1.19262	52.6138	1.19262	29.0212
1.19362	65.8666	1.19362	52.6724	1.19362	29.0522
1.19462	65.9162	1.19462	52.7163	1.19462	29.0831
1.19562	65.9822	1.19562	52.6724	1.19562	29.0986
1.19662	65.9987	1.19662	52.6577	1.19662	29.1141
1.19762	65.9987	1.19762	52.687	1.19762	29.145
1.19862	66.0317	1.19862	52.7895	1.19862	29.1605
1.19962	66.0482	1.19962	52.8188	1.19962	29.1914
1.20062	66.0978	1.20062	52.8334	1.20062	29.1914
1.20162	66.1308	1.20162	52.8627	1.20162	29.2069
1.20262	66.1968	1.20262	52.9066	1.20262	29.2224
1.20362	66.2299	1.20362	52.9066	1.20362	29.2533
1.20462	66.2464	1.20462	52.8773	1.20462	29.2842
1.20562	66.2464	1.20562	52.9066	1.20562	29.2997
1.20662	66.2794	1.20662	52.9505	1.20662	29.3306
1.20762	66.3455	1.20762	52.9652	1.20762	29.3306
1.20862	66.3785	1.20862	53.0091	1.20862	29.3461
1.20962	66.428	1.20962	53.0384	1.20962	29.3616
1.21062	66.4611	1.21062	53.0969	1.21062	29.3925
1.21162	66.5271	1.21162	53.0823	1.21162	29.4235
1.21262	66.5601	1.21262	53.0823	1.21262	29.4235
1.21362	66.5931	1.21362	53.1116	1.21362	29.4544
1.21462	66.5931	1.21462	53.1555	1.21462	29.4853
1.21562	66.6097	1.21562	53.1848	1.21562	29.5008
1.21662	66.6592	1.21662	53.214	1.21662	29.5163
1.21762	66.6922	1.21762	53.2433	1.21762	29.5317
1.21862	66.7252	1.21862	53.2872	1.21862	29.5472
1.21962	66.8078	1.21962	53.3019	1.21962	29.5782
1.22062	66.8408	1.22062	53.2872	1.22062	29.5936
1.22162	66.8573	1.22162	53.2726	1.22162	29.6246
1.22262	66.8739	1.22262	53.3311	1.22262	29.6555
1.22362	66.8904	1.22362	53.3751	1.22362	29.671
1.22462	66.9399	1.22462	53.3897	1.22462	29.671
1.22562	66.9729	1.22562	53.419	1.22562	29.6865
1.22662	66.9894	1.22662	53.4629	1.22662	29.7174
1.22762	67.0555	1.22762	53.5068	1.22762	29.7329
1.22862	67.138	1.22862	53.4922	1.22862	29.7638
1.22962	67.1546	1.22962	53.4775	1.22962	29.7947
1.23062	67.138	1.23062	53.4629	1.23062	29.8257
1.23162	67.1546	1.23162	53.5654	1.23162	29.8566
1.23262	67.2206	1.23262	53.5654	1.23262	29.8566
1.23362	67.2701	1.23362	53.6093	1.23362	29.8566
1.23462	67.2701	1.23462	53.6386	1.23462	29.8721
1.23562	67.3197	1.23562	53.6679	1.23562	29.9185
1.23662	67.4188	1.23662	53.6971	1.23662	29.934
1.23762	67.4353	1.23762	53.6679	1.23762	29.9649
1.23862	67.4188	1.23862	53.6971	1.23862	29.9958
1.23962	67.4353	1.23962	53.7557	1.23962	30.0268
1.24062	67.4848	1.24062	53.7996	1.24062	30.0422
1.24162	67.5178	1.24162	53.8142	1.24162	30.0422
1.24262	67.5508	1.24262	53.8435	1.24262	30.0577
1.24362	67.6499	1.24362	53.8874	1.24362	30.0887
1.24462	67.716	1.24462	53.8874	1.24462	30.1041
1.24562	67.716	1.24562	53.9021	1.24562	30.1351
1.24662	67.7325	1.24662	53.8874	1.24662	30.166
1.24762	67.7325	1.24762	53.9314	1.24762	30.197
1.24862	67.7985	1.24862	53.9606	1.24862	30.2124
1.24962	67.7985	1.24962	53.9753	1.24962	30.2279
1.25062	67.8315	1.25062	54.0485	1.25062	30.2434
1.25162	67.8976	1.25162	54.0924	1.25162	30.2743
1.25262	67.9802	1.25262	54.1217	1.25262	30.3052
1.25362	68.0132	1.25362	54.0924	1.25362	30.3207
1.25462	68.0297	1.25462	54.107	1.25462	30.3516
1.25562	67.9967	1.25562	54.1509	1.25562	30.3826
1.25662	68.0792	1.25662	54.2095	1.25662	30.4135
1.25762	68.0957	1.25762	54.2241	1.25762	30.429
1.25862	68.1123	1.25862	54.2534	1.25862	30.4445
1.25962	68.1618	1.25962	54.2973	1.25962	30.4599
1.26062	68.2278	1.26062	54.3266	1.26062	30.4909
1.26162	68.2939	1.26162	54.2827	1.26162	30.5218
1.26262	68.2939	1.26262	54.2827	1.26262	30.5527
1.26362	68.3104	1.26362	54.2973	1.26362	30.5837
1.26462	68.3269	1.26462	54.3413	1.26462	30.6146
1.26562	68.4095	1.26562	54.3705	1.26562	30.6146
1.26662	68.4425	1.26662	54.3998	1.26662	30.6456
1.26762	68.459	1.26762	54.473	1.26762	30.6765
1.26862	68.5416	1.26862	54.4877	1.26862	30.7075
1.26962	68.5911	1.26962	54.4877	1.26962	30.7384
1.27062	68.6406	1.27062	54.4877	1.27062	30.7539
1.27162	68.6406	1.27162	54.5169	1.27162	30.8003
1.27262	68.6406	1.27262	54.5901	1.27262	30.8157
1.27362	68.6902	1.27362	54.5901	1.27362	30.8467
1.27462	68.7232	1.27462	54.6194	1.27462	30.8467
1.27562	68.7562	1.27562	54.678	1.27562	30.8776
1.27662	68.8058	1.27662	54.7072	1.27662	30.924
1.27762	68.8883	1.27762	54.7219	1.27762	30.955
1.27862	68.9379	1.27862	54.6926	1.27862	30.9859
1.27962	68.9048	1.27962	54.7072	1.27962	31.0169
1.28062	68.9544	1.28062	54.7512	1.28062	31.0478
1.28162	68.9874	1.28162	54.7951	1.28162	31.0633
1.28262	69.0369	1.28262	54.8244	1.28262	31.0787
1.28362	69.07	1.28362	54.8683	1.28362	31.1097
1.28462	69.136	1.28462	54.8976	1.28462	31.1561
1.28562	69.202	1.28562	54.8976	1.28562	31.187
1.28662	69.2516	1.28662	54.8976	1.28662	31.2025
1.28762	69.2516	1.28762	54.9122	1.28762	31.2489
1.28862	69.2516	1.28862	54.9708	1.28862	31.2953
1.28962	69.3011	1.28962	55.0147	1.28962	31.3108
1.29062	69.3507	1.29062	55	1.29062	31.3262
1.29162	69.3672	1.29162	55.0293	1.29162	31.3572
1.29262	69.4497	1.29262	55.0879	1.29262	31.3881
1.29362	69.5158	1.29362	55.1025	1.29362	31.4345
1.29462	69.5653	1.29462	55.1318	1.29462	31.45
1.29562	69.5488	1.29562	55.1318	1.29562	31.4964
1.29662	69.5488	1.29662	55.1903	1.29662	31.5428
1.29762	69.5818	1.29762	55.205	1.29762	31.5583
1.29862	69.6479	1.29862	55.2196	1.29862	31.5738
1.29962	69.6809	1.29962	55.2635	1.29962	31.6047
1.30062	69.7139	1.30062	55.3221	1.30062	31.6511
1.30162	69.7965	1.30162	55.3367	1.30162	31.6975
1.30262	69.879	1.30262	55.3367	1.30262	31.7284
1.30362	69.8956	1.30362	55.3367	1.30362	31.7594
1.30462	69.9286	1.30462	55.3514	1.30462	31.8058
1.30562	69.9616	1.30562	55.4246	1.30562	31.8367
1.30662	70.0276	1.30662	55.4539	1.30662	31.8677
1.30762	70.0442	1.30762	55.4685	1.30762	31.8986
1.30862	70.0772	1.30862	55.527	1.30862	31.9296
1.30962	70.1763	1.30962	55.5563	1.30962	31.9605
1.31062	70.2588	1.31062	55.571	1.31062	32.0069
1.31162	70.2918	1.31162	55.5417	1.31162	32.0378
1.31262	70.3249	1.31262	55.571	1.31262	32.0997
1.31362	70.3249	1.31362	55.6442	1.31362	32.1307
1.31462	70.3744	1.31462	55.6588	1.31462	32.1616
1.31562	70.4404	1.31562	55.7027	1.31562	32.1925
1.31662	70.4735	1.31662	55.7613	1.31662	32.2235
1.31762	70.556	1.31762	55.7906	1.31762	32.2699
1.31862	70.6221	1.31862	55.8052	1.31862	32.3008
1.31962	70.6551	1.31962	55.7906	1.31962	32.3472
1.32062	70.6881	1.32062	55.8052	1.32062	32.4091
1.32162	70.7047	1.32162	55.8491	1.32162	32.4401
1.32262	70.7872	1.32262	55.9223	1.32262	32.471
1.32362	70.8533	1.32362	55.9369	1.32362	32.5019
1.32462	70.8698	1.32462	55.9955	1.32462	32.5483
1.32562	70.9523	1.32562	56.0394	1.32562	32.6102
1.32662	71.0184	1.32662	56.0394	1.32662	32.6566
1.32762	71.0844	1.32762	56.0541	1.32762	32.6876
1.32862	71.1009	1.32862	56.0687	1.32862	32.734
1.32962	71.1505	1.32962	56.1126	1.32962	32.7959
1.33062	71.2165	1.33062	56.1273	1.33062	32.8268
1.33162	71.2826	1.33162	56.1712	1.33162	32.8578
1.33262	71.3156	1.33262	56.2444	1.33262	32.9042
1.33362	71.3321	1.33362	56.2737	1.33362	32.9506
1.33462	71.4312	1.33462	56.3322	1.33462	32.997
1.33562	71.5468	1.33562	56.2883	1.33562	33.0434
1.33662	71.5633	1.33662	56.3029	1.33662	33.0898
1.33762	71.5798	1.33762	56.3322	1.33762	33.1517
1.33862	71.6293	1.33862	56.3908	1.33862	33.1981
1.33962	71.7119	1.33962	56.4054	1.33962	33.229
1.34062	71.7779	1.34062	56.464	1.34062	33.2754
1.34162	71.8275	1.34162	56.5225	1.34162	33.3373
1.34262	71.9596	1.34262	56.5372	1.34262	33.3992
1.34362	72.0256	1.34362	56.5225	1.34362	33.4301
1.34462	72.0751	1.34462	56.5664	1.34462	33.4765
1.34562	72.0586	1.34562	56.6103	1.34562	33.5539
1.34662	72.1247	1.34662	56.6689	1.34662	33.6003
1.34762	72.1907	1.34762	56.6835	1.34762	33.6312
1.34862	72.3063	1.34862	56.7128	1.34862	33.6776
1.34962	72.3559	1.34962	56.786	1.34962	33.7395
1.35062	72.4384	1.35062	56.8299	1.35062	33.7859
1.35162	72.521	1.35162	56.8299	1.35162	33.8478
1.35262	72.587	1.35262	56.8153	1.35262	33.9097
1.35362	72.6035	1.35362	56.8739	1.35362	33.9716
1.35462	72.6201	1.35462	56.9324	1.35462	34.0335
1.35562	72.7191	1.35562	56.9471	1.35562	34.0799
1.35662	72.8017	1.35662	56.991	1.35662	34.1108
1.35762	72.8677	1.35762	57.0349	1.35762	34.1727
1.35862	72.9503	1.35862	57.0934	1.35862	34.2345
1.35962	73.0659	1.35962	57.1227	1.35962	34.2964
1.36062	73.1319	1.36062	57.1081	1.36062	34.3738
1.36162	73.1815	1.36162	57.152	1.36162	34.4202
1.36262	73.198	1.36262	57.2252	1.36262	34.4975
1.36362	73.3136	1.36362	57.2838	1.36362	34.544
1.36462	73.3961	1.36462	57.2984	1.36462	34.5904
1.36562	73.4291	1.36562	57.357	1.36562	34.6522
1.36662	73.5117	1.36662	57.4302	1.36662	34.7296
1.36762	73.6108	1.36762	57.4448	1.36762	34.7915
1.36862	73.7098	1.36862	57.4741	1.36862	34.8379
1.36962	73.7594	1.36962	57.4887	1.36962	34.9152
1.37062	73.7924	1.37062	57.5619	1.37062	34.9926
1.37162	73.8915	1.37162	57.6058	1.37162	35.039
1.37262	73.9575	1.37262	57.6351	1.37262	35.1009
1.37362	74.0071	1.37362	57.7083	1.37362	35.1473
1.37462	74.0896	1.37462	57.7229	1.37462	35.2246
1.37562	74.2547	1.37562	57.7669	1.37562	35.2865
1.37662	74.3208	1.37662	57.7669	1.37662	35.3484
1.37762	74.3703	1.37762	57.7815	1.37762	35.4412
1.37862	74.4199	1.37862	57.8693	1.37862	35.5185
1.37962	74.5024	1.37962	57.9133	1.37962	35.5804
1.38062	74.618	1.38062	57.9572	1.38062	35.6423
1.38162	74.6675	1.38162	58.0157	1.38162	35.7042
1.38262	74.7666	1.38262	58.1036	1.38262	35.7815
1.38362	74.8987	1.38362	58.1328	1.38362	35.8589
1.38462	74.9978	1.38462	58.1328	1.38462	35.9362
1.38562	75.0803	1.38562	58.1621	1.38562	36.0136
1.38662	75.1299	1.38662	58.1914	1.38662	36.0909
1.38762	75.1959	1.38762	58.2792	1.38762	36.1683
1.38862	75.295	1.38862	58.3232	1.38862	36.2147
1.38962	75.3611	1.38962	58.3671	1.38962	36.2766
1.39062	75.4601	1.39062	58.4549	1.39062	36.3539
1.39162	75.6087	1.39162	58.4988	1.39162	36.4467
1.39262	75.7078	1.39262	58.5135	1.39262	36.5241
1.39362	75.7904	1.39362	58.5135	1.39362	36.6014
1.39462	75.8564	1.39462	58.572	1.39462	36.6942
1.39562	75.906	1.39562	58.6159	1.39562	36.7716
1.39662	76.038	1.39662	58.6599	1.39662	36.8335
1.39762	76.1371	1.39762	58.7331	1.39762	36.9108
1.39862	76.2362	1.39862	58.8063	1.39862	36.9882
1.39962	76.3187	1.39962	58.8794	1.39962	37.081
1.40062	76.4343	1.40062	58.8941	1.40062	37.1583
1.40162	76.5334	1.40162	58.9234	1.40162	37.2357
1.40262	76.6325	1.40262	58.9819	1.40262	37.3285
1.40362	76.6985	1.40362	59.0258	1.40362	37.4059
1.40462	76.7811	1.40462	59.1137	1.40462	37.4832
1.40562	76.9297	1.40562	59.1722	1.40562	37.5605
1.40662	77.0288	1.40662	59.2454	1.40662	37.6379
1.40762	77.1444	1.40762	59.3186	1.40762	37.7307
1.40862	77.2764	1.40862	59.3186	1.40862	37.8235
1.40962	77.4251	1.40962	59.3479	1.40962	37.9164
1.41062	77.5076	1.41062	59.3918	1.41062	38.0092
1.41162	77.5737	1.41162	59.4504	1.41162	38.0865
1.41262	77.6727	1.41262	59.5236	1.41262	38.1793
1.41362	77.8048	1.41362	59.5675	1.41362	38.2412
1.41462	77.9039	1.41462	59.67	1.41462	38.334
1.41562	78.036	1.41562	59.7432	1.41562	38.4269
1.41662	78.1681	1.41662	59.7871	1.41662	38.5351
1.41762	78.3002	1.41762	59.7871	1.41762	38.6125
1.41862	78.3993	1.41862	59.831	1.41862	38.7208
1.41962	78.4983	1.41962	59.9188	1.41962	38.8291
1.42062	78.6139	1.42062	59.992	1.42062	38.9219
1.42162	78.746	1.42162	60.0506	1.42162	38.9992
1.42262	78.8451	1.42262	60.1384	1.42262	39.0921
1.42362	78.9607	1.42362	60.2263	1.42362	39.1849
1.42462	79.1093	1.42462	60.2702	1.42462	39.2777
1.42562	79.2744	1.42562	60.2995	1.42562	39.3705
1.42662	79.3735	1.42662	60.358	1.42662	39.4788
1.42762	79.4725	1.42762	60.4019	1.42762	39.5716
1.42862	79.5716	1.42862	60.5044	1.42862	39.6799
1.42962	79.7037	1.42962	60.5337	1.42962	39.7572
1.43062	79.8523	1.43062	60.6215	1.43062	39.8501
1.43162	79.9844	1.43162	60.7094	1.43162	39.9429
1.43262	80.133	1.43262	60.7679	1.43262	40.0512
1.43362	80.2651	1.43362	60.8265	1.43362	40.1595
1.43462	80.4137	1.43462	60.8558	1.43462	40.2523
1.43562	80.4963	1.43562	60.8997	1.43562	40.376
1.43662	80.6119	1.43662	61.0022	1.43662	40.4689
1.43762	80.7605	1.43762	61.09	1.43762	40.5617
1.43862	80.9256	1.43862	61.1632	1.43862	40.639
1.43962	81.0247	1.43962	61.2364	1.43962	40.7628
1.44062	81.1898	1.44062	61.3242	1.44062	40.8711
1.44162	81.3714	1.44162	61.3535	1.44162	40.9794
1.44262	81.52	1.44262	61.3974	1.44262	41.0722
1.44362	81.6191	1.44362	61.4706	1.44362	41.1959
1.44462	81.7512	1.44462	61.5731	1.44462	41.3042
1.44562	81.8998	1.44562	61.6317	1.44562	41.3971
1.44662	82.0319	1.44662	61.7195	1.44662	41.4899
1.44762	82.164	1.44762	61.8366	1.44762	41.5827
1.44862	82.3126	1.44862	61.9244	1.44862	41.7064
1.44962	82.4943	1.44962	61.9976	1.44962	41.8147
1.45062	82.6594	1.45062	62.0123	1.45062	41.923
1.45162	82.775	1.45162	62.0855	1.45162	42.0313
1.45262	82.8575	1.45262	62.1733	1.45262	42.1396
1.45362	83.0226	1.45362	62.2465	1.45362	42.2479
1.45462	83.2208	1.45462	62.3197	1.45462	42.3562
1.45562	83.3859	1.45562	62.4661	1.45562	42.4645
1.45662	83.5345	1.45662	62.5539	1.45662	42.5882
1.45762	83.7161	1.45762	62.6125	1.45762	42.681
1.45862	83.8648	1.45862	62.671	1.45862	42.8048
1.45962	84.0134	1.45962	62.715	1.45962	42.9131
1.46062	84.1455	1.46062	62.8028	1.46062	43.0368
1.46162	84.3106	1.46162	62.9199	1.46162	43.1606
1.46262	84.4592	1.46262	63.0078	1.46262	43.2379
1.46362	84.6243	1.46362	63.081	1.46362	43.3462
1.46462	84.7564	1.46462	63.2273	1.46462	43.47
1.46562	84.9546	1.46562	63.3298	1.46562	43.5938
1.46662	85.1362	1.46662	63.403	1.46662	43.702
1.46762	85.3013	1.46762	63.4323	1.46762	43.8103
1.46862	85.4334	1.46862	63.5055	1.46862	43.9341
1.46962	85.5655	1.46962	63.608	1.46962	44.0424
1.47062	85.7636	1.47062	63.7104	1.47062	44.1507
1.47162	85.9288	1.47162	63.8276	1.47162	44.2589
1.47262	86.0774	1.47262	63.93	1.47262	44.3827
1.47362	86.292	1.47362	64.0179	1.47362	44.5065
1.47462	86.5232	1.47462	64.0764	1.47462	44.6148
1.47562	86.6718	1.47562	64.135	1.47562	44.7385
1.47662	86.8369	1.47662	64.2228	1.47662	44.8623
1.47762	86.969	1.47762	64.3692	1.47762	44.9706
1.47862	87.1672	1.47862	64.4717	1.47862	45.0943
1.47962	87.3323	1.47962	64.5449	1.47962	45.2026
1.48062	87.4974	1.48062	64.6766	1.48062	45.3109
1.48162	87.6625	1.48162	64.7938	1.48162	45.4346
1.48262	87.8607	1.48262	64.8523	1.48262	45.5584
1.48362	88.0588	1.48362	64.9255	1.48362	45.6822
1.48462	88.2405	1.48462	64.9841	1.48462	45.8059
1.48562	88.3891	1.48562	65.1012	1.48562	45.9297
1.48662	88.5542	1.48662	65.2036	1.48662	46.0225
1.48762	88.7523	1.48762	65.3208	1.48762	46.1308
1.48862	88.934	1.48862	65.4525	1.48862	46.2546
1.48962	89.1156	1.48962	65.5696	1.48962	46.3938
1.49062	89.3468	1.49062	65.6721	1.49062	46.5021
1.49162	89.5449	1.49162	65.7307	1.49162	46.6258
1.49262	89.71	1.49262	65.8039	1.49262	46.7496
1.49362	89.8421	1.49362	65.9356	1.49362	46.8733
1.49462	90.0403	1.49462	66.0674	1.49462	46.9816
1.49562	90.2714	1.49562	66.1552	1.49562	47.0899
1.49662	90.4696	1.49662	66.287	1.49662	47.2137
1.49762	90.6512	1.49762	66.4187	1.49762	47.3374
1.49862	90.8659	1.49862	66.5066	1.49862	47.4612
1.49962	91.1136	1.49962	66.5798	1.49962	47.5849
1.50062	91.2952	1.50062	66.653	1.50062	47.7087
1.50162	91.4768	1.50162	66.7847	1.50162	47.8479
1.50262	91.6419	1.50262	66.9311	1.50262	47.9562
1.50362	91.8401	1.50362	67.0482	1.50362	48.0645
1.50462	92.0382	1.50462	67.1653	1.50462	48.1728
1.50562	92.2364	1.50562	67.2971	1.50562	48.2966
1.50662	92.451	1.50662	67.3996	1.50662	48.4203
1.50762	92.6657	1.50762	67.4874	1.50762	48.5441
1.50862	92.8638	1.50862	67.5606	1.50862	48.6678
1.50962	93.0289	1.50962	67.6923	1.50962	48.7916
1.51062	93.2271	1.51062	67.8534	1.51062	48.9153
1.51162	93.4418	1.51162	67.9412	1.51162	49.0236
1.51262	93.6894	1.51262	68.0583	1.51262	49.1319
1.51362	93.8546	1.51362	68.1901	1.51362	49.2557
1.51462	94.0527	1.51462	68.3218	1.51462	49.3794
1.51562	94.3004	1.51562	68.4243	1.51562	49.5032
1.51662	94.4985	1.51662	68.4975	1.51662	49.6115
1.51762	94.6802	1.51762	68.6439	1.51762	49.7352
1.51862	94.8618	1.51862	68.7756	1.51862	49.8745
1.51962	95.0764	1.51962	68.922	1.51962	49.9673
1.52062	95.3076	1.52062	69.0538	1.52062	50.0911
1.52162	95.5223	1.52162	69.1856	1.52162	50.1993
1.52262	95.7534	1.52262	69.3173	1.52262	50.3076
1.52362	95.9681	1.52362	69.4491	1.52362	50.4623
1.52462	96.1828	1.52462	69.5223	1.52462	50.5551
1.52562	96.3809	1.52562	69.6247	1.52562	50.6944
1.52662	96.579	1.52662	69.7565	1.52662	50.8026
1.52762	96.7937	1.52762	69.9029	1.52762	50.9109
1.52862	97.0249	1.52862	70.0493	1.52862	51.0347
1.52962	97.256	1.52962	70.2103	1.52962	51.143
1.53062	97.4707	1.53062	70.3274	1.53062	51.2668
1.53162	97.7184	1.53162	70.4592	1.53162	51.375
1.53262	97.9661	1.53262	70.5617	1.53262	51.4988
1.53362	98.1642	1.53362	70.6788	1.53362	51.6071
1.53462	98.3458	1.53462	70.8544	1.53462	51.7308
1.53562	98.5605	1.53562	70.9569	1.53562	51.8391
1.53662	98.8082	1.53662	71.074	1.53662	51.932
1.53762	99.0228	1.53762	71.2351	1.53762	52.0557
1.53862	99.2375	1.53862	71.3961	1.53862	52.164
1.53962	99.5182	1.53962	71.5279	1.53962	52.2723
1.54062	99.7494	1.54062	71.6157	1.54062	52.396
1.54162	99.9475	1.54162	71.7474	1.54162	52.5198
1.54262	100.129	1.54262	71.8645	1.54262	52.6281
1.54362	100.36	1.54362	72.0109	1.54362	52.7364
1.54462	100.608	1.54462	72.1427	1.54462	52.8292
1.54562	100.839	1.54562	72.2891	1.54562	52.9375
1.54662	101.07	1.54662	72.4794	1.54662	53.0612
1.54762	101.335	1.54762	72.5965	1.54762	53.185
1.54862	101.566	1.54862	72.7136	1.54862	53.2778
1.54962	101.78	1.54962	72.8307	1.54962	53.3861
1.55062	101.995	1.55062	72.9918	1.55062	53.5099
1.55162	102.21	1.55162	73.1528	1.55162	53.6181
1.55262	102.457	1.55262	73.2992	1.55262	53.711
1.55362	102.705	1.55362	73.4163	1.55362	53.8038
1.55462	102.92	1.55462	73.5627	1.55462	53.9275
1.55562	103.184	1.55562	73.7384	1.55562	54.0358
1.55662	103.432	1.55662	73.8701	1.55662	54.1287
1.55762	103.696	1.55762	73.9726	1.55762	54.2369
1.55862	103.894	1.55862	74.1337	1.55862	54.3452
1.55962	104.092	1.55962	74.2947	1.55962	54.4535
1.56062	104.34	1.56062	74.4557	1.56062	54.5463
1.56162	104.571	1.56162	74.5875	1.56162	54.6392
1.56262	104.802	1.56262	74.7485	1.56262	54.7474
1.56362	105.066	1.56362	74.9095	1.56362	54.8557
1.56462	105.33	1.56462	75.0413	1.56462	54.964
1.56562	105.562	1.56562	75.1584	1.56562	55.0568
1.56662	105.776	1.56662	75.3048	1.56662	55.1497
1.56762	106.007	1.56762	75.4805	1.56762	55.2734
1.56862	106.239	1.56862	75.6415	1.56862	55.3508
1.56962	106.503	1.56962	75.8025	1.56962	55.4436
1.57062	106.717	1.57062	75.9782	1.57062	55.5519
1.57162	106.965	1.57162	76.1246	1.57162	55.6447
1.57262	107.229	1.57262	76.271	1.57262	55.7375
1.57362	107.494	1.57362	76.4027	1.57362	55.8458
1.57462	107.725	1.57462	76.5345	1.57462	55.9386
1.57562	107.939	1.57562	76.7102	1.57562	56.0314
1.57662	108.171	1.57662	76.8566	1.57662	56.1243
1.57762	108.402	1.57762	77.0322	1.57762	56.2016
1.57862	108.633	1.57862	77.1933	1.57862	56.3099
1.57962	108.864	1.57962	77.3689	1.57962	56.4027
1.58062	109.145	1.58062	77.5153	1.58062	56.4955
1.58162	109.409	1.58162	77.6471	1.58162	56.5883
1.58262	109.64	1.58262	77.7935	1.58262	56.6812
1.58362	109.838	1.58362	77.9399	1.58362	56.774
1.58462	110.086	1.58462	78.1009	1.58462	56.8513
1.58562	110.334	1.58562	78.2619	1.58562	56.9287
1.58662	110.565	1.58662	78.4083	1.58662	57.0215
1.58762	110.796	1.58762	78.584	1.58762	57.1143
1.58862	111.044	1.58862	78.7597	1.58862	57.2071
1.58962	111.291	1.58962	78.9061	1.58962	57.3
1.59062	111.539	1.59062	79.0232	1.59062	57.3928
1.59162	111.77	1.59162	79.1842	1.59162	57.4701
1.59262	112.001	1.59262	79.3599	1.59262	57.5629
1.59362	112.249	1.59362	79.5063	1.59362	57.6248
1.59462	112.497	1.59462	79.6673	1.59462	57.7176
1.59562	112.728	1.59562	79.8723	1.59562	57.795
1.59662	112.976	1.59662	80.0187	1.59662	57.8878
1.59762	113.24	1.59762	80.1651	1.59762	57.9652
1.59862	113.487	1.59862	80.2968	1.59862	58.0425
1.59962	113.702	1.59962	80.4578	1.59962	58.1353
1.60062	113.933	1.60062	80.6189	1.60062	58.2127
1.60162	114.164	1.60162	80.7653	1.60162	58.2745
1.60262	114.429	1.60262	80.9556	1.60262	58.3519
1.60362	114.66	1.60362	81.1313	1.60362	58.4447
1.60462	114.907	1.60462	81.2923	1.60462	58.5221
1.60562	115.172	1.60562	81.4387	1.60562	58.5994
1.60662	115.419	1.60662	81.5558	1.60662	58.6768
1.60762	115.65	1.60762	81.6876	1.60762	58.7541
1.60862	115.865	1.60862	81.8779	1.60862	58.8314
1.60962	116.113	1.60962	82.0535	1.60962	58.9088
1.61062	116.377	1.61062	82.1999	1.61062	58.9707
1.61162	116.592	1.61162	82.3756	1.61162	59.048
1.61262	116.839	1.61262	82.5366	1.61262	59.1254
1.61362	117.104	1.61362	82.683	1.61362	59.2027
1.61462	117.351	1.61462	82.8294	1.61462	59.2801
1.61562	117.615	1.61562	82.9758	1.61562	59.3574
1.61662	117.814	1.61662	83.1368	1.61662	59.4193
1.61762	118.045	1.61762	83.3125	1.61762	59.4812
1.61862	118.276	1.61862	83.4589	1.61862	59.5431
1.61962	118.507	1.61962	83.62	1.61962	59.6204
1.62062	118.738	1.62062	83.7956	1.62062	59.6978
1.62162	119.002	1.62162	83.9713	1.62162	59.7751
1.62262	119.283	1.62262	84.0884	1.62262	59.837
1.62362	119.498	1.62362	84.2202	1.62362	59.9143
1.62462	119.712	1.62462	84.3812	1.62462	59.9762
1.62562	119.927	1.62562	84.5422	1.62562	60.0381
1.62662	120.158	1.62662	84.7033	1.62662	60.1
1.62762	120.406	1.62762	84.8643	1.62762	60.1773
1.62862	120.637	1.62862	85.04	1.62862	60.2547
1.62962	120.885	1.62962	85.2156	1.62962	60.3165
1.63062	121.116	1.63062	85.3474	1.63062	60.3784
1.63162	121.38	1.63162	85.4792	1.63162	60.4558
1.63262	121.578	1.63262	85.6255	1.63262	60.5177
1.63362	121.776	1.63362	85.8158	1.63362	60.595
1.63462	122.024	1.63462	85.9769	1.63462	60.6414
1.63562	122.272	1.63562	86.1379	1.63562	60.7033
1.63662	122.503	1.63662	86.2843	1.63662	60.7806
1.63762	122.734	1.63762	86.4746	1.63762	60.8425
1.63862	122.965	1.63862	86.6064	1.63862	60.9044
1.63962	123.213	1.63962	86.7381	1.63962	60.9817
1.64062	123.428	1.64062	86.8845	1.64062	61.0436
1.64162	123.642	1.64162	87.0456	1.64162	61.1055
1.64262	123.873	1.64262	87.2066	1.64262	61.1519
1.64362	124.105	1.64362	87.3383	1.64362	61.2138
1.64462	124.319	1.64462	87.514	1.64462	61.2911
1.64562	124.55	1.64562	87.6897	1.64562	61.3685
1.64662	124.798	1.64662	87.8361	1.64662	61.4304
1.64762	125.029	1.64762	87.9532	1.64762	61.4922
1.64862	125.244	1.64862	88.085	1.64862	61.5541
1.64962	125.442	1.64962	88.246	1.64962	61.6315
1.65062	125.64	1.65062	88.407	1.65062	61.6779
1.65162	125.871	1.65162	88.568	1.65162	61.7398
1.65262	126.103	1.65262	88.7144	1.65262	61.8017
1.65362	126.301	1.65362	88.8755	1.65362	61.879
1.65462	126.532	1.65462	89.0365	1.65462	61.9409
1.65562	126.763	1.65562	89.1536	1.65562	62.0027
1.65662	126.961	1.65662	89.2561	1.65662	62.0801
1.65762	127.176	1.65762	89.4171	1.65762	62.142
1.65862	127.374	1.65862	89.5782	1.65862	62.2039
1.65962	127.589	1.65962	89.7099	1.65962	62.2503
1.66062	127.803	1.66062	89.8709	1.66062	62.3276
1.66162	128.001	1.66162	90.032	1.66162	62.3895
1.66262	128.216	1.66262	90.1637	1.66262	62.4514
1.66362	128.431	1.66362	90.2955	1.66362	62.5287
1.66462	128.629	1.66462	90.398	1.66462	62.5906
1.66562	128.827	1.66562	90.5444	1.66562	62.6679
1.66662	129.025	1.66662	90.7054	1.66662	62.7298
1.66762	129.223	1.66762	90.8371	1.66762	62.7917
1.66862	129.455	1.66862	90.9982	1.66862	62.8536
1.66962	129.653	1.66962	91.1739	1.66962	62.9155
1.67062	129.851	1.67062	91.3056	1.67062	62.9928
1.67162	130.066	1.67162	91.4374	1.67162	63.0702
1.67262	130.264	1.67262	91.5398	1.67262	63.132
1.67362	130.429	1.67362	91.7009	1.67362	63.2094
1.67462	130.594	1.67462	91.8619	1.67462	63.2713
1.67562	130.776	1.67562	91.9937	1.67562	63.3332
1.67662	130.99	1.67662	92.1254	1.67662	63.395
1.67762	131.172	1.67762	92.2572	1.67762	63.4724
1.67862	131.353	1.67862	92.4036	1.67862	63.5497
1.67962	131.552	1.67962	92.5353	1.67962	63.6116
1.68062	131.766	1.68062	92.6378	1.68062	63.7044
1.68162	131.915	1.68162	92.7549	1.68162	63.7663
1.68262	132.047	1.68262	92.8867	1.68262	63.8436
1.68362	132.229	1.68362	93.0184	1.68362	63.9055
1.68462	132.443	1.68462	93.1502	1.68462	63.9674
1.68562	132.592	1.68562	93.2966	1.68562	64.0448
1.68662	132.74	1.68662	93.4137	1.68662	64.1221
1.68762	132.939	1.68762	93.5308	1.68762	64.1995
1.68862	133.12	1.68862	93.6333	1.68862	64.2768
1.68962	133.285	1.68962	93.7504	1.68962	64.3542
1.69062	133.434	1.69062	93.8821	1.69062	64.4315
1.69162	133.566	1.69162	94.0139	1.69162	64.4934
1.69262	133.731	1.69262	94.131	1.69262	64.5707
1.69362	133.896	1.69362	94.2628	1.69362	64.6481
1.69462	134.061	1.69462	94.3945	1.69462	64.7409
1.69562	134.21	1.69562	94.497	1.69562	64.8183
1.69662	134.359	1.69662	94.5995	1.69662	64.8956
1.69762	134.524	1.69762	94.7019	1.69762	64.9884
1.69862	134.639	1.69862	94.8191	1.69862	65.0658
1.69962	134.788	1.69962	94.9362	1.69962	65.1276
1.70062	134.937	1.70062	95.0533	1.70062	65.205
1.70162	135.069	1.70162	95.1704	1.70162	65.2978
1.70262	135.201	1.70262	95.3021	1.70262	65.3752
1.70362	135.349	1.70362	95.4046	1.70362	65.468
1.70462	135.514	1.70462	95.4925	1.70462	65.5453
1.70562	135.647	1.70562	95.5803	1.70562	65.6381
1.70662	135.746	1.70662	95.6974	1.70662	65.731
1.70762	135.878	1.70762	95.8145	1.70762	65.8083
1.70862	135.977	1.70862	95.9316	1.70862	65.8857
1.70962	136.092	1.70962	96.0488	1.70962	65.9785
1.71062	136.208	1.71062	96.1805	1.71062	66.0713
1.71162	136.34	1.71162	96.283	1.71162	66.1487
1.71262	136.472	1.71262	96.3708	1.71262	66.2415
1.71362	136.588	1.71362	96.444	1.71362	66.3343
1.71462	136.687	1.71462	96.5465	1.71462	66.4426
1.71562	136.769	1.71562	96.6636	1.71562	66.5199
1.71662	136.901	1.71662	96.7661	1.71662	66.5973
1.71762	137.017	1.71762	96.8686	1.71762	66.6901
1.71862	137.083	1.71862	96.971	1.71862	66.7829
1.71962	137.166	1.71962	97.0881	1.71962	66.8912
1.72062	137.281	1.72062	97.1467	1.72062	66.984
1.72162	137.38	1.72162	97.2345	1.72162	67.0768
1.72262	137.446	1.72262	97.3224	1.72262	67.1851
1.72362	137.529	1.72362	97.4395	1.72362	67.2779
1.72462	137.612	1.72462	97.542	1.72462	67.3708
1.72562	137.678	1.72562	97.6298	1.72562	67.4636
1.72662	137.777	1.72662	97.7176	1.72662	67.5564
1.72762	137.859	1.72762	97.7908	1.72762	67.6801
1.72862	137.958	1.72862	97.8787	1.72862	67.773
1.72962	138.024	1.72962	97.9372	1.72962	67.8813
1.73062	138.09	1.73062	98.0104	1.73062	67.9895
1.73162	138.123	1.73162	98.1275	1.73162	68.0824
1.73262	138.189	1.73262	98.23	1.73262	68.1907
1.73362	138.255	1.73362	98.3179	1.73362	68.2835
1.73462	138.338	1.73462	98.4203	1.73462	68.3918
1.73562	138.404	1.73562	98.4935	1.73562	68.5155
1.73662	138.454	1.73662	98.5667	1.73662	68.6083
1.73762	138.536	1.73762	98.6399	1.73762	68.7166
1.73862	138.586	1.73862	98.7131	1.73862	68.8404
1.73962	138.602	1.73962	98.8156	1.73962	68.9487
1.74062	138.652	1.74062	98.9034	1.74062	69.057
1.74162	138.701	1.74162	98.9766	1.74162	69.1498
1.74262	138.767	1.74262	99.0791	1.74262	69.2735
1.74362	138.8	1.74362	99.1523	1.74362	69.3973
1.74462	138.85	1.74462	99.2401	1.74462	69.5056
1.74562	138.899	1.74562	99.2987	1.74562	69.6293
1.74662	138.932	1.74662	99.3572	1.74662	69.7376
1.74762	138.949	1.74762	99.4451	1.74762	69.8614
1.74862	138.949	1.74862	99.5329	1.74862	69.9851
1.74962	138.999	1.74962	99.6208	1.74962	70.078
1.75062	139.032	1.75062	99.7232	1.75062	70.2017
1.75162	139.081	1.75162	99.7964	1.75162	70.341
1.75262	139.114	1.75262	99.8696	1.75262	70.4492
1.75362	139.164	1.75362	99.9282	1.75362	70.573
1.75462	139.213	1.75462	99.9867	1.75462	70.6967
1.75562	139.213	1.75562	100.075	1.75562	70.836
1.75662	139.213	1.75662	100.177	1.75662	70.9597
1.75762	139.246	1.75762	100.265	1.75762	71.068
1.75862	139.296	1.75862	100.338	1.75862	71.1918
1.75962	139.329	1.75962	100.426	1.75962	71.3155
1.76062	139.345	1.76062	100.514	1.76062	71.4393
1.76162	139.395	1.76162	100.572	1.76162	71.5785
1.76262	139.428	1.76262	100.616	1.76262	71.7023
1.76362	139.428	1.76362	100.689	1.76362	71.8415
1.76462	139.444	1.76462	100.777	1.76462	71.9653
1.76562	139.477	1.76562	100.85	1.76562	72.089
1.76662	139.527	1.76662	100.953	1.76662	72.2128
1.76762	139.56	1.76762	101.055	1.76762	72.352
1.76862	139.593	1.76862	101.114	1.76862	72.4912
1.76962	139.643	1.76962	101.187	1.76962	72.615
1.77062	139.676	1.77062	101.26	1.77062	72.7542
1.77162	139.709	1.77162	101.392	1.77162	72.9089
1.77262	139.725	1.77262	101.539	1.77262	73.0327
1.77362	139.758	1.77362	101.641	1.77362	73.1564
1.77462	139.824	1.77462	101.743	1.77462	73.2957
1.77562	139.874	1.77562	101.846	1.77562	73.4349
1.77662	139.907	1.77662	101.934	1.77662	73.5741
1.77762	139.956	1.77762	102.036	1.77762	73.7134
1.77862	140.022	1.77862	102.124	1.77862	73.868
1.77962	140.055	1.77962	102.183	1.77962	74.0073
1.78062	140.072	1.78062	102.285	1.78062	74.1465
1.78162	140.105	1.78162	102.373	1.78162	74.2857
1.78262	140.187	1.78262	102.461	1.78262	74.425
1.78362	140.237	1.78362	102.578	1.78362	74.5642
1.78462	140.286	1.78462	102.666	1.78462	74.7344
1.78562	140.353	1.78562	102.768	1.78562	74.8736
1.78662	140.435	1.78662	102.827	1.78662	75.0128
1.78762	140.501	1.78762	102.915	1.78762	75.1675
1.78862	140.534	1.78862	103.017	1.78862	75.3222
1.78962	140.584	1.78962	103.105	1.78962	75.4614
1.79062	140.65	1.79062	103.193	1.79062	75.6007
1.79162	140.749	1.79162	103.31	1.79162	75.7554
1.79262	140.815	1.79262	103.398	1.79262	75.9255
1.79362	140.881	1.79362	103.486	1.79362	76.0648
1.79462	140.98	1.79462	103.544	1.79462	76.2349
1.79562	141.046	1.79562	103.632	1.79562	76.3896
1.79662	141.112	1.79662	103.72	1.79662	76.5443
1.79762	141.162	1.79762	103.808	1.79762	76.699
1.79862	141.261	1.79862	103.91	1.79862	76.8537
1.79962	141.343	1.79962	104.013	1.79962	77.0084
1.80062	141.426	1.80062	104.13	1.80062	77.1631
1.80162	141.508	1.80162	104.218	1.80162	77.3178
1.80262	141.624	1.80262	104.276	1.80262	77.488
1.80362	141.723	1.80362	104.349	1.80362	77.6427
1.80462	141.806	1.80462	104.452	1.80462	77.8128
1.80562	141.888	1.80562	104.554	1.80562	77.9675
1.80662	142.004	1.80662	104.657	1.80662	78.1222
1.80762	142.35	1.80762	104.759	1.80762	78.2769
1.80862	142.648	1.80862	104.862	1.80862	78.4471
1.80962	142.829	1.80962	104.979	1.80962	78.6018
1.81062	143.011	1.81062	105.052	1.81062	78.772
1.81162	143.176	1.81162	105.125	1.81162	78.9421
1.81262	143.308	1.81262	105.213	1.81262	79.1123
1.81362	143.391	1.81362	105.345	1.81362	79.267
1.81462	143.523	1.81462	105.447	1.81462	79.4217
1.81562	143.638	1.81562	105.55	1.81562	79.5919
1.81662	143.787	1.81662	105.667	1.81662	79.762
1.81762	143.903	1.81762	105.799	1.81762	79.9322
1.81862	144.035	1.81862	105.872	1.81862	80.1024
1.81962	144.167	1.81962	105.96	1.81962	80.2725
1.82062	144.282	1.82062	106.047	1.82062	80.4427
1.82162	144.381	1.82162	106.15	1.82162	80.6129
1.82262	144.514	1.82262	106.267	1.82262	80.783
1.82362	144.629	1.82362	106.384	1.82362	80.9377
1.82462	144.745	1.82462	106.516	1.82462	81.1079
1.82562	144.877	1.82562	106.706	1.82562	81.2935
1.82662	145.009	1.82662	106.867	1.82662	81.4637
1.82762	145.158	1.82762	107.014	1.82762	81.6339
1.82862	145.29	1.82862	107.16	1.82862	81.8195
1.82962	145.389	1.82962	107.321	1.82962	82.0051
1.83062	145.521	1.83062	107.482	1.83062	82.1598
1.83162	145.653	1.83162	107.628	1.83162	82.33
1.83262	145.802	1.83262	107.79	1.83262	82.5156
1.83362	145.95	1.83362	107.936	1.83362	82.7013
1.83462	146.099	1.83462	108.082	1.83462	82.8714
1.83562	146.247	1.83562	108.199	1.83562	83.0571
1.83662	146.396	1.83662	108.317	1.83662	83.2427
1.83762	146.528	1.83762	108.463	1.83762	83.4129
1.83862	146.677	1.83862	108.741	1.83862	83.5831
1.83962	146.842	1.83962	108.931	1.83962	83.7532
1.84062	146.974	1.84062	109.092	1.84062	84.0935
1.84162	147.139	1.84162	109.224	1.84162	84.2792
1.84262	147.304	1.84262	109.371	1.84262	84.4494
1.84362	147.453	1.84362	109.473	1.84362	84.6195
1.84462	147.618	1.84462	109.576	1.84462	84.7897
1.84562	147.766	1.84562	109.693	1.84562	84.9753
1.84662	147.915	1.84662	109.839	1.84662	85.1455
1.84762	148.08	1.84762	109.971	1.84762	85.3157
1.84862	148.262	1.84862	110.073	1.84862	85.4858
1.84962	148.41	1.84962	110.205	1.84962	85.6715
1.85062	148.576	1.85062	110.337	1.85062	85.8571
1.85162	148.741	1.85162	110.556	1.85162	86.0427
1.85262	148.939	1.85262	111.157	1.85262	86.2284
1.85362	149.104	1.85362	111.464	1.85362	86.414
1.85462	149.236	1.85462	111.757	1.85462	86.5996
1.85562	149.418	1.85562	111.976	1.85562	86.7698
1.85662	149.616	1.85662	112.167	1.85662	86.9555
1.85762	149.88	1.85762	112.357	1.85762	87.1566
1.85862	150.144	1.85862	112.503	1.85862	87.3422
1.85962	150.375	1.85962	112.635	1.85962	87.5278
1.86062	150.607	1.86062	112.752	1.86062	87.7135
1.86162	150.772	1.86162	112.884	1.86162	87.8991
1.86262	150.937	1.86262	113.045	1.86262	88.0847
1.86362	151.085	1.86362	113.191	1.86362	88.2704
1.86462	151.267	1.86462	113.309	1.86462	88.456
1.86562	151.449	1.86562	113.455	1.86562	88.6571
1.86662	151.63	1.86662	113.587	1.86662	88.8428
1.86762	151.828	1.86762	113.704	1.86762	89.0284
1.86862	152.027	1.86862	113.821	1.86862	89.2295
1.86962	152.208	1.86962	113.938	1.86962	89.4306
1.87062	152.373	1.87062	114.07	1.87062	89.6317
1.87162	152.555	1.87162	114.216	1.87162	89.8174
1.87262	152.753	1.87262	114.363	1.87262	90.003
1.87362	153.067	1.87362	114.494	1.87362	90.2041
1.87462	153.381	1.87462	114.641	1.87462	90.4207
1.87562	153.579	1.87562	114.772	1.87562	90.6218
1.87662	153.826	1.87662	114.904	1.87662	90.8229
1.87762	154.008	1.87762	115.036	1.87762	91.024
1.87862	154.173	1.87862	115.27	1.87862	91.2406
1.87962	154.355	1.87962	115.504	1.87962	91.4262
1.88062	154.536	1.88062	115.665	1.88062	91.6119
1.88162	154.768	1.88162	115.958	1.88162	91.813
1.88262	154.949	1.88262	116.266	1.88262	92.0295
1.88362	155.164	1.88362	116.427	1.88362	92.2306
1.88462	155.395	1.88462	116.573	1.88462	92.4317
1.88562	155.61	1.88562	116.72	1.88562	92.6329
1.88662	155.791	1.88662	116.881	1.88662	92.834
1.88762	155.989	1.88762	117.042	1.88762	93.0351
1.88862	156.171	1.88862	117.203	1.88862	93.2207
1.88962	156.402	1.88962	117.364	1.88962	93.4218
1.89062	156.617	1.89062	117.583	1.89062	93.6384
1.89162	156.815	1.89162	117.817	1.89162	93.8395
1.89262	157.046	1.89262	118.008	1.89262	94.0406
1.89362	157.261	1.89362	118.169	1.89362	94.2417
1.89462	157.476	1.89462	118.33	1.89462	94.4583
1.89562	157.657	1.89562	118.535	1.89562	94.6439
1.89662	157.872	1.89662	118.71	1.89662	94.845
1.89762	158.086	1.89762	118.901	1.89762	95.0461
1.89862	158.318	1.89862	119.062	1.89862	95.2627
1.89962	158.516	1.89962	119.223	1.89962	95.4638
1.90062	158.747	1.90062	119.413	1.90062	95.6649
1.90162	158.962	1.90162	119.545	1.90162	95.866
1.90262	159.193	1.90262	119.706	1.90262	96.0826
1.90362	159.391	1.90362	119.882	1.90362	96.2837
1.90462	159.589	1.90462	120.057	1.90462	96.4694
1.90562	159.82	1.90562	120.218	1.90562	96.6705
1.90662	160.051	1.90662	120.379	1.90662	96.8716
1.90762	160.283	1.90762	120.54	1.90762	97.0727
1.90862	160.497	1.90862	120.687	1.90862	97.2892
1.90962	160.745	1.90962	120.848	1.90962	97.5058
1.91062	160.976	1.91062	120.98	1.91062	97.7224
1.91162	161.174	1.91162	121.155	1.91162	97.9235
1.91262	161.389	1.91262	121.331	1.91262	98.1246
1.91362	161.62	1.91362	121.521	1.91362	98.3257
1.91462	161.868	1.91462	121.858	1.91462	98.5268
1.91562	162.082	1.91562	122.092	1.91562	98.7434
1.91662	162.297	1.91662	122.473	1.91662	98.9445
1.91762	162.545	1.91762	122.736	1.91762	99.1611
1.91862	162.792	1.91862	122.897	1.91862	99.3777
1.91962	163.007	1.91962	123.073	1.91962	99.5788
1.92062	163.205	1.92062	123.234	1.92062	99.7799
1.92162	163.453	1.92162	123.395	1.92162	99.981
1.92262	163.684	1.92262	123.541	1.92262	100.198
1.92362	163.915	1.92362	123.702	1.92362	100.399
1.92462	164.146	1.92462	123.849	1.92462	100.6
1.92562	164.411	1.92562	123.981	1.92562	100.816
1.92662	164.675	1.92662	124.112	1.92662	101.017
1.92762	164.906	1.92762	124.288	1.92762	101.234
1.92862	165.121	1.92862	124.449	1.92862	101.451
1.92962	165.451	1.92962	124.61	1.92962	101.652
1.93062	165.616	1.93062	124.786	1.93062	101.868
1.93162	165.946	1.93162	124.961	1.93162	102.085
1.93262	166.111	1.93262	125.123	1.93262	102.301
1.93362	166.276	1.93362	125.342	1.93362	102.503
1.93462	166.607	1.93462	126.059	1.93462	102.704
1.93562	166.937	1.93562	126.396	1.93562	102.92
1.93662	167.102	1.93662	126.586	1.93662	103.137
1.93762	167.267	1.93762	126.762	1.93762	103.338
1.93862	167.597	1.93862	126.894	1.93862	103.539
1.93962	167.763	1.93962	127.055	1.93962	103.756
1.94062	168.093	1.94062	127.201	1.94062	103.972
1.94162	168.258	1.94162	127.362	1.94162	104.189
1.94262	168.588	1.94262	127.509	1.94262	104.39
1.94362	168.753	1.94362	127.67	1.94362	104.606
1.94462	169.084	1.94462	127.831	1.94462	104.823
1.94562	169.414	1.94562	128.006	1.94562	105.071
1.94662	169.744	1.94662	128.153	1.94662	105.287
1.94762	170.074	1.94762	128.329	1.94762	105.488
1.94862	170.239	1.94862	128.519	1.94862	105.72
1.94962	170.57	1.94962	128.68	1.94962	105.921
1.95062	170.735	1.95062	128.826	1.95062	106.138
1.95162	171.065	1.95162	129.002	1.95162	106.355
1.95262	171.23	1.95262	129.178	1.95262	106.571
1.95362	171.395	1.95362	129.368	1.95362	106.772
1.95462	171.725	1.95462	129.558	1.95462	106.973
1.95562	172.056	1.95562	129.749	1.95562	107.19
1.95662	172.221	1.95662	129.939	1.95662	107.406
1.95762	172.551	1.95762	130.115	1.95762	107.608
1.95862	172.716	1.95862	130.305	1.95862	107.809
1.95962	173.046	1.95962	130.466	1.95962	108.025
1.96062	173.212	1.96062	130.656	1.96062	108.242
1.96162	173.542	1.96162	130.846	1.96162	108.458
1.96262	173.707	1.96262	131.037	1.96262	108.644
1.96362	174.037	1.96362	131.227	1.96362	108.861
1.96462	174.367	1.96462	131.432	1.96462	109.108
1.96562	174.532	1.96562	131.622	1.96562	109.387
1.96662	174.863	1.96662	131.813	1.96662	109.588
1.96762	175.028	1.96762	131.988	1.96762	109.804
1.96862	175.358	1.96862	132.179	1.96862	110.005
1.96962	175.688	1.96962	132.384	1.96962	110.206
1.97062	175.853	1.97062	132.589	1.97062	110.423
1.97162	176.184	1.97162	132.779	1.97162	110.949
1.97262	176.349	1.97262	132.984	1.97262	111.336
1.97362	176.679	1.97362	133.189	1.97362	111.49
1.97462	177.009	1.97462	133.379	1.97462	111.645
1.97562	177.174	1.97562	133.569	1.97562	111.846
1.97662	177.505	1.97662	133.76	1.97662	112.032
1.97762	177.67	1.97762	133.965	1.97762	112.218
1.97862	178	1.97862	134.184	1.97862	112.403
1.97962	178.33	1.97962	134.389	1.97962	112.604
1.98062	178.495	1.98062	134.609	1.98062	112.805
1.98162	178.826	1.98162	134.814	1.98162	113.007
1.98262	178.991	1.98262	135.019	1.98262	113.208
1.98362	179.321	1.98362	135.194	1.98362	113.424
1.98462	179.651	1.98462	135.399	1.98462	113.625
1.98562	179.816	1.98562	135.619	1.98562	113.842
1.98662	180.147	1.98662	135.824	1.98662	114.028
1.98762	180.477	1.98762	136.043	1.98762	114.229
1.98862	180.642	1.98862	136.248	1.98862	114.445
1.98962	180.972	1.98962	136.468	1.98962	114.646
1.99062	181.302	1.99062	136.658	1.99062	114.847
1.99162	181.633	1.99162	136.863	1.99162	115.064
1.99262	181.798	1.99262	137.068	1.99262	115.281
1.99362	182.128	1.99362	137.273	1.99362	115.482
1.99462	182.293	1.99462	137.507	1.99462	115.683
1.99562	182.623	1.99562	137.712	1.99562	115.884
1.99662	182.954	1.99662	137.932	1.99662	116.085
1.99762	183.119	1.99762	138.152	1.99762	116.302
1.99862	183.449	1.99862	138.371	1.99862	116.518
1.99962	183.779	1.99962	138.561	1.99962	116.719
2.00062	184.109	2.00062	138.766	2.00062	116.936
2.00162	184.275	2.00162	138.986	2.00162	117.137
2.00262	184.605	2.00262	139.206	2.00262	117.338
2.00362	184.77	2.00362	139.425	2.00362	117.539
2.00462	185.1	2.00462	139.645	2.00462	117.74
2.00562	185.43	2.00562	139.85	2.00562	117.941
2.00662	185.761	2.00662	140.084	2.00662	118.158
2.00762	185.926	2.00762	140.289	2.00762	118.375
2.00862	186.256	2.00862	140.479	2.00862	118.638
2.00962	186.586	2.00962	140.699	2.00962	118.885
2.01062	187.082	2.01062	140.918	2.01062	119.102
2.01162	187.247	2.01162	141.138	2.01162	119.287
2.01262	187.577	2.01262	141.343	2.01262	119.504
2.01362	187.907	2.01362	141.577	2.01362	119.705
2.01462	188.072	2.01462	141.797	2.01462	119.906
2.01562	188.403	2.01562	142.016	2.01562	120.138
2.01662	188.733	2.01662	142.236	2.01662	120.355
2.01762	189.063	2.01762	142.441	2.01762	120.68
2.01862	189.228	2.01862	142.69	2.01862	121.329
2.01962	189.558	2.01962	142.909	2.01962	121.468
2.02062	189.889	2.02062	143.129	2.02062	121.623
2.02162	190.054	2.02162	143.363	2.02162	121.793
2.02262	190.384	2.02262	143.597	2.02262	121.963
2.02362	190.714	2.02362	143.788	2.02362	122.149
2.02462	190.879	2.02462	143.993	2.02462	122.319
2.02562	191.375	2.02562	144.212	2.02562	122.52
2.02662	191.87	2.02662	144.432	2.02662	122.706
2.02762	192.2	2.02762	144.666	2.02762	122.923
2.02862	192.531	2.02862	144.9	2.02862	123.186
2.02962	192.861	2.02962	145.134	2.02962	123.356
2.03062	193.191	2.03062	145.369	2.03062	123.541
2.03162	193.521	2.03162	145.588	2.03162	123.727
2.03262	194.017	2.03262	145.808	2.03262	123.913
2.03362	194.677	2.03362	146.013	2.03362	124.114
2.03462	195.007	2.03462	146.393	2.03462	124.299
2.03562	195.173	2.03562	146.833	2.03562	124.485
2.03662	195.503	2.03662	147.125	2.03662	124.671
2.03762	195.833	2.03762	147.418	2.03762	124.872
2.03862	196.163	2.03862	147.711	2.03862	125.073
2.03962	196.494	2.03962	148.004	2.03962	125.274
2.04062	196.824	2.04062	148.297	2.04062	125.46
2.04162	197.154	2.04162	148.589	2.04162	125.661
2.04262	197.319	2.04262	148.736	2.04262	125.862
2.04362	197.649	2.04362	149.029	2.04362	126.048
2.04462	197.98	2.04462	149.321	2.04462	126.249
2.04562	198.145	2.04562	149.614	2.04562	126.434
2.04662	198.475	2.04662	149.907	2.04662	126.651
2.04762	198.805	2.04762	150.785	2.04762	126.852
2.04862	199.135	2.04862	151.078	2.04862	127.069
2.04962	199.301	2.04962	151.224	2.04962	127.27
2.05062	199.631	2.05062	151.517	2.05062	127.471
2.05162	199.961	2.05162	151.664	2.05162	127.672
2.05262	200.126	2.05262	151.956	2.05262	127.857
2.05362	200.456	2.05362	152.103	2.05362	128.059
2.05462	200.787	2.05462	152.396	2.05462	128.26
2.05562	201.117	2.05562	152.542	2.05562	128.461
2.05662	201.282	2.05662	152.688	2.05662	128.646
2.05762	201.612	2.05762	152.981	2.05762	128.848
2.05862	201.943	2.05862	153.128	2.05862	129.049
2.05962	202.273	2.05962	153.42	2.05962	129.234
2.06062	202.438	2.06062	153.567	2.06062	129.435
2.06162	202.768	2.06162	153.86	2.06162	129.652
2.06262	203.098	2.06262	154.006	2.06262	129.853
2.06362	203.429	2.06362	154.299	2.06362	130.054
2.06462	203.759	2.06462	154.445	2.06462	130.255
2.06562	204.089	2.06562	154.738	2.06562	130.456
2.06662	204.419	2.06662	154.884	2.06662	130.657
2.06762	204.75	2.06762	155.177	2.06762	130.859
2.06862	204.915	2.06862	155.323	2.06862	131.044
2.06962	205.245	2.06962	155.616	2.06962	131.23
2.07062	205.575	2.07062	155.763	2.07062	131.431
2.07162	205.905	2.07162	156.055	2.07162	131.632
2.07262	206.236	2.07262	156.348	2.07262	131.849
2.07362	206.401	2.07362	156.495	2.07362	132.05
2.07462	206.731	2.07462	156.641	2.07462	132.251
2.07562	207.061	2.07562	156.934	2.07562	132.638
2.07662	207.391	2.07662	157.227	2.07662	132.839
2.07762	207.722	2.07762	157.373	2.07762	133.009
2.07862	207.887	2.07862	157.666	2.07862	133.179
2.07962	208.217	2.07962	157.812	2.07962	133.365
2.08062	208.547	2.08062	158.105	2.08062	133.55
2.08162	208.878	2.08162	158.251	2.08162	133.736
2.08262	209.208	2.08262	158.544	2.08262	133.922
2.08362	209.373	2.08362	158.691	2.08362	134.107
2.08462	209.703	2.08462	158.983	2.08462	134.277
2.08562	210.033	2.08562	159.276	2.08562	134.448
2.08662	210.364	2.08662	159.422	2.08662	134.649
2.08762	210.529	2.08762	159.715	2.08762	134.834
2.08862	210.859	2.08862	159.862	2.08862	135.144
2.08962	211.189	2.08962	160.154	2.08962	135.453
2.09062	211.52	2.09062	160.301	2.09062	135.763
2.09162	211.85	2.09162	160.594	2.09162	136.087
2.09262	212.18	2.09262	160.886	2.09262	136.227
2.09362	212.345	2.09362	161.033	2.09362	136.366
2.09462	212.675	2.09462	161.326	2.09462	136.521
2.09562	213.006	2.09562	161.618	2.09562	136.691
2.09662	213.336	2.09662	161.765	2.09662	136.845
2.09762	213.666	2.09762	162.058	2.09762	137.016
2.09862	213.831	2.09862	162.204	2.09862	137.186
2.09962	214.161	2.09962	162.497	2.09962	137.356
2.10062	214.492	2.10062	162.643	2.10062	137.526
2.10162	214.822	2.10162	162.936	2.10162	137.696
2.10262	215.152	2.10262	163.082	2.10262	137.866
2.10362	215.317	2.10362	163.375	2.10362	138.037
2.10462	215.648	2.10462	163.668	2.10462	138.207
2.10562	215.978	2.10562	163.814	2.10562	138.392
2.10662	216.308	2.10662	164.107	2.10662	138.563
2.10762	216.638	2.10762	164.253	2.10762	138.748
2.10862	216.968	2.10862	164.546	2.10862	138.918
2.10962	217.299	2.10962	164.839	2.10962	139.089
2.11062	217.629	2.11062	164.985	2.11062	139.243
2.11162	217.959	2.11162	165.278	2.11162	139.429
2.11262	218.289	2.11262	165.571	2.11262	139.599
2.11362	218.455	2.11362	165.717	2.11362	139.769
2.11462	218.785	2.11462	166.01	2.11462	139.97
2.11562	219.115	2.11562	166.157	2.11562	140.156
2.11662	219.445	2.11662	166.449	2.11662	140.852
2.11762	219.776	2.11762	166.742	2.11762	141.301
2.11862	220.106	2.11862	166.889	2.11862	141.378
2.11962	220.436	2.11962	167.181	2.11962	141.502
2.12062	220.766	2.12062	167.474	2.12062	141.672
2.12162	221.096	2.12162	167.621	2.12162	142.043
2.12262	221.427	2.12262	167.913	2.12262	142.152
2.12362	221.757	2.12362	168.06	2.12362	142.275
2.12462	222.087	2.12462	168.352	2.12462	142.399
2.12562	222.417	2.12562	168.645	2.12562	142.523
2.12662	222.748	2.12662	168.792	2.12662	142.662
2.12762	223.078	2.12762	169.084	2.12762	142.817
2.12862	223.408	2.12862	169.377	2.12862	142.956
2.12962	223.738	2.12962	169.524	2.12962	143.111
2.13062	223.904	2.13062	169.816	2.13062	143.265
2.13162	224.234	2.13162	169.963	2.13162	143.42
2.13262	224.564	2.13262	170.256	2.13262	143.652
2.13362	224.894	2.13362	170.402	2.13362	144.07
2.13462	225.225	2.13462	170.695	2.13462	144.333
2.13562	225.555	2.13562	171.134	2.13562	144.457
2.13662	225.885	2.13662	171.573	2.13662	144.58
2.13762	226.05	2.13762	172.012	2.13762	144.72
2.13862	226.38	2.13862	172.305	2.13862	144.843
2.13962	226.711	2.13962	172.598	2.13962	144.982
2.14062	227.041	2.14062	172.891	2.14062	145.137
2.14162	227.371	2.14162	173.183	2.14162	145.276
2.14262	227.701	2.14262	173.476	2.14262	145.416
2.14362	228.032	2.14362	173.769	2.14362	145.555
2.14462	228.362	2.14462	174.062	2.14462	145.725
2.14562	228.692	2.14562	174.647	2.14562	146.081
2.14662	228.857	2.14662	174.94	2.14662	146.205
2.14762	229.187	2.14762	175.087	2.14762	146.328
2.14862	229.518	2.14862	175.233	2.14862	146.468
2.14962	229.848	2.14962	175.526	2.14962	146.591
2.15062	230.178	2.15062	175.819	2.15062	146.715
2.15162	230.508	2.15162	175.965	2.15162	146.854
2.15262	230.673	2.15262	176.258	2.15262	146.994
2.15362	231.004	2.15362	176.404	2.15362	147.148
2.15462	231.334	2.15462	176.697	2.15462	147.287
2.15562	231.664	2.15562	176.843	2.15562	147.442
2.15662	231.994	2.15662	177.136	2.15662	147.597
2.15762	232.325	2.15762	177.282	2.15762	147.752
2.15862	232.655	2.15862	177.575	2.15862	147.891
2.15962	232.82	2.15962	177.868	2.15962	148.03
2.16062	233.315	2.16062	178.014	2.16062	148.2
2.16162	233.646	2.16162	178.307	2.16162	148.37
2.16262	233.811	2.16262	178.454	2.16262	148.541
2.16362	234.141	2.16362	178.746	2.16362	148.695
2.16462	234.471	2.16462	178.893	2.16462	148.85
2.16562	234.802	2.16562	179.186	2.16562	149.005
2.16662	235.132	2.16662	179.478	2.16662	149.159
2.16762	235.462	2.16762	179.918	2.16762	149.314
2.16862	235.792	2.16862	180.21	2.16862	149.453
2.16962	236.122	2.16962	180.503	2.16962	149.623
2.17062	236.453	2.17062	180.796	2.17062	149.778
2.17162	236.783	2.17162	180.942	2.17162	149.917
2.17262	236.948	2.17262	181.235	2.17262	150.072
2.17362	237.278	2.17362	181.382	2.17362	150.227
2.17462	237.609	2.17462	181.674	2.17462	150.366
2.17562	237.939	2.17562	181.821	2.17562	150.505
2.17662	238.269	2.17662	182.113	2.17662	150.644
[truncated: 3 more rows]
