# Supplementary material for: Solar-driven highly selective conversion of glycerol to dihydroxyacetone using surface atom engineered BiVO4 photoanodes
Source: Nat Commun. 2024 Jun 28;15:5475. doi: 10.1038/s41467-024-49662-7 (PMC11213950; doi:10.1038/s41467-024-49662-7)
Supplement: Supplementary file 3 — Source Data [file 41467_2024_49662_MOESM3_ESM.zip › Supplementary Information/ncomms-Supplementary Fig. 25-source-data.xlsx]

## Sheet: Sheet1
Supplementary Fig. 25
Data 1		Data 2		Data 3			Data 4		Data 5		Data 6
Parameter x	Parameter y	Parameter x	Parameter y	Parameter x	Parameter y		Parameter x	Parameter y	Parameter x	Parameter y	Parameter x	Parameter y
100100	36.03	100100	24.59	100100	25.36		100100	2.657	100100	2.753	100100	2.116
89200	36.06	89200	24.61	89200	25.36		89200	2.714	89200	2.827	89200	2.11
79450	36.11	79450	24.63	79450	25.37		79450	2.804	79450	2.972	79450	2.163
70830	36.19	70830	24.68	70830	25.38		70830	2.938	70830	3.029	70830	2.198
63140	36.25	63140	24.71	63140	25.4		63140	3.072	63140	3.19	63140	2.219
56300	36.34	56300	24.76	56300	25.41		56300	3.202	56300	3.33	56300	2.305
50200	36.42	50200	24.81	50200	25.44		50200	3.35	50200	3.511	50200	2.395
44670	36.51	44670	24.87	44670	25.47		44670	3.553	44670	3.696	44670	2.514
39890	36.63	39890	24.95	39890	25.51		39890	3.714	39890	3.919	39890	2.629
35480	36.73	35480	25.01	35480	25.56		35480	3.962	35480	4.141	35480	2.742
31640	36.86	31640	25.11	31640	25.59		31640	4.183	31640	4.387	31640	2.878
28270	36.99	28270	25.19	28270	25.65		28270	4.413	28270	4.668	28270	3.078
25170	37.13	25170	25.28	25170	25.7		25170	4.661	25170	4.995	25170	3.249
22450	37.27	22450	25.4	22450	25.76		22450	4.973	22450	5.3	22450	3.455
20020	37.42	20020	25.5	20020	25.8		20020	5.285	20020	5.602	20020	3.654
17860	37.59	17860	25.64	17860	25.86		17860	5.612	17860	6	17860	3.919
15890	37.77	15890	25.78	15890	25.93		15890	5.993	15890	6.4	15890	4.198
14200	37.97	14200	25.92	14200	26		14200	6.406	14200	6.801	14200	4.488
12610	38.21	12610	26.11	12610	26.09		12610	6.867	12610	7.289	12610	4.809
11300	38.44	11300	26.27	11300	26.18		11300	7.287	11300	7.74	11300	5.164
10080	38.7	10080	26.46	10080	26.28		10080	7.804	10080	8.285	10080	5.523
8953	39.02	8953	26.68	8953	26.41		8953	8.394	8953	8.866	8953	5.992
8016	39.33	8016	26.91	8016	26.53		8016	8.949	8016	9.422	8016	6.45
7031	39.75	7031	27.2	7031	26.7		7031	9.649	7031	10.12	7031	7.006
6328	40.13	6328	27.48	6328	26.83		6328	10.19	6328	10.74	6328	7.536
5672	40.57	5672	27.78	5672	27.01		5672	10.87	5672	11.4	5672	8.101
5016	41.09	5016	28.14	5016	27.24		5016	11.62	5016	12.15	5016	8.771
4458	41.65	4458	28.52	4458	27.47		4458	12.4	4458	12.97	4458	9.452
3984	42.26	3984	28.94	3984	27.72		3984	13.14	3984	13.72	3984	10.17
3539	42.96	3539	29.43	3539	28.03		3539	13.95	3539	14.57	3539	10.93
3171	43.68	3171	29.91	3171	28.35		3171	14.72	3171	15.4	3171	11.7
2803	44.58	2803	30.52	2803	28.75		2803	15.62	2803	16.34	2803	12.6
2528	45.4	2528	31.09	2528	29.11		2528	16.31	2528	17.1	2528	13.4
2252	46.38	2252	31.79	2252	29.58		2252	17.16	2252	18	2252	14.29
1976	47.58	1976	32.65	1976	30.17		1976	18.07	1976	19.03	1976	15.27
1792	48.55	1792	33.34	1792	30.67		1792	18.75	1792	19.77	1792	16.1
1578	49.96	1578	34.32	1578	31.38		1578	19.6	1578	20.71	1578	17.12
1425	51.16	1425	35.19	1425	32.01		1425	20.2	1425	21.44	1425	17.93
1266	52.64	1266	36.25	1266	32.82		1266	20.94	1266	22.22	1266	18.88
1127	54.18	1127	37.36	1127	33.65		1127	21.6	1127	23.02	1127	19.8
998.3	55.84	998.3	38.61	998.3	34.61		998.3	22.34	998.3	23.82	998.3	20.7
894.9	57.46	894.9	39.8	894.9	35.57		894.9	22.9	894.9	24.44	894.9	21.5
796.9	59.3	796.9	41.12	796.9	36.62		796.9	23.52	796.9	25.12	796.9	22.29
711.5	61.13	711.5	42.49	711.5	37.73		711.5	24.08	711.5	25.8	711.5	23.09
627.8	63.27	627.8	44.09	627.8	39.03		627.8	24.73	627.8	26.49	627.8	23.91
564.2	65.22	564.2	45.52	564.2	40.21		564.2	25.25	564.2	27.05	564.2	24.54
505.5	67.32	505.5	47.06	505.5	41.5		505.5	25.78	505.5	27.65	505.5	25.21
444.5	69.93	444.5	48.96	444.5	43.1		444.5	26.39	444.5	28.32	444.5	25.94
398	72.29	398	50.69	398	44.55		398	26.9	398	28.9	398	26.55
357.5	74.6	357.5	52.49	357.5	46.03		357.5	27.32	357.5	29.47	357.5	27.09
315.5	77.66	315.5	54.61	315.5	47.84		315.5	27.96	315.5	30.14	315.5	27.8
282.9	80.44	282.9	56.62	282.9	49.49		282.9	28.44	282.9	30.73	282.9	28.37
252.4	83.45	252.4	58.83	252.4	51.33		252.4	28.92	252.4	31.36	252.4	28.97
225.4	86.66	225.4	61.19	225.4	53.26		225.4	29.4	225.4	31.98	225.4	29.55
198.6	90.52	198.6	63.97	198.6	55.56		198.6	29.92	198.6	32.69	198.6	30.2
177.6	94.12	177.6	66.62	177.6	57.71		177.6	30.34	177.6	33.32	177.6	30.76
158.4	98.03	158.4	69.51	158.4	60.05		158.4	30.75	158.4	33.97	158.4	31.33
141.2	102.2	141.2	72.61	141.2	62.55		141.2	31.11	141.2	34.63	141.2	31.9
125.6	106.8	125.6	76.04	125.6	65.27		125.6	31.45	125.6	35.26	125.6	32.47
111.6	111.5	111.6	79.68	111.6	68.21		111.6	31.73	111.6	35.91	111.6	33.03
100.4	116.1	100.4	83.22	100.4	70.97		100.4	31.96	100.4	36.46	100.4	33.5
89	121.5	89	87.55	89	74.39		89	32.13	89	37.07	89	34.02
79	127.3	79	92.16	79	77.98		79	32.24	79	37.64	79	34.5
71.02	132.7	71.02	96.55	71.02	81.37		71.02	32.27	71.02	38.11	71.02	34.88
63.34	138.6	63.34	101.5	63.34	85.23		63.34	32.31	63.34	38.59	63.34	35.26
54.51	146.7	54.51	108.7	54.51	90.74		54.51	32.23	54.51	39.1	54.51	35.69
49.87	151.6	49.87	113.2	49.87	94.13		49.87	32.12	49.87	39.37	49.87	35.9
45.96	155.7	45.96	117.6	45.96	97.34		45.96	31.7	45.96	39.62	45.96	36.08
39.72	165.3	39.72	125.9	39.72	103.6		39.72	31.7	39.72	39.96	39.72	36.35
35.51	171.6	35.51	132.7	35.51	108.6		35.51	31.6	35.51	40.14	35.51	36.5
31.67	178.8	31.67	140	31.67	113.9		31.67	31.31	31.67	40.27	31.67	36.58
28.58	185	28.58	146.8	28.58	118.8		28.58	31.04	28.58	40.34	28.58	36.64
24.93	193.4	24.93	156.4	24.93	125.8		24.93	30.76	24.93	40.37	24.93	36.69
22.11	201.6	22.11	165.7	22.11	132.6		22.11	30.57	22.11	40.48	22.11	36.8
19.86	209.3	19.86	174.4	19.86	138.6		19.86	30.35	19.86	40.46	19.86	36.82
17.76	216.3	17.76	183.4	17.76	144.8		17.76	30.04	17.76	40.38	17.76	36.79
15.84	223.7	15.84	193.2	15.84	151.5		15.84	29.99	15.84	40.27	15.84	36.84
14.2	230.7	14.2	202.5	14.2	158.1		14.2	30.15	14.2	40.22	14.2	36.81
12.4	240.2	12.4	214.8	12.4	166.5		12.4	29.94	12.4	40.14	12.4	36.83
11.27	245.3	11.27	223.3	11.27	172.2		11.27	30.07	11.27	40	11.27	36.94
9.931	254.3	9.931	235.4	9.931	180.4		9.931	30.25	9.931	39.92	9.931	37.08
9.014	261	9.014	244.7	9.014	186.7		9.014	30.53	9.014	39.91	9.014	37.26
7.945	269.6	7.945	257.3	7.945	195.5		7.945	30.93	7.945	39.98	7.945	37.55
7.102	277.7	7.102	268.9	7.102	203.3		7.102	31.41	7.102	40.06	7.102	37.92
6.317	287.2	6.317	281	6.317	211.7		6.317	32.01	6.317	40.21	6.317	38.37
5.634	295.9	5.634	293.8	5.634	220.8		5.634	32.76	5.634	40.51	5.634	38.95
5.008	306.5	5.008	307.2	5.008	230.7		5.008	33.79	5.008	40.85	5.008	39.66
4.507	316.9	4.507	319.9	4.507	239.8		4.507	34.65	4.507	41.29	4.507	40.39
3.946	330.7	3.946	337.3	3.946	252.6		3.946	35.84	3.946	41.98	3.946	41.38
3.535	342.7	3.535	352.1	3.535	264		3.535	37	3.535	42.62	3.535	42.44
3.159	356.8	3.159	369.3	3.159	276.2		3.159	38.29	3.159	43.56	3.159	43.34
2.817	373.5	2.817	388.4	2.817	290.8		2.817	39.81	2.817	44.41	2.817	44.72
2.504	391.3	2.504	408.6	2.504	306.5		2.504	41.53	2.504	45.34	2.504	45.89
2.254	409	2.254	427.2	2.254	321.9		2.254	42.7	2.254	46.29	2.254	47.18
1.998	434.3	1.998	452.9	1.998	342		1.998	44.23	1.998	47.52	1.998	48.63
1.768	459.1	1.768	480.5	1.768	364.5		1.768	46.01	1.768	48.95	1.768	50.24
1.585	486.1	1.585	507.3	1.585	387.3		1.585	47.36	1.585	50.1	1.585	51.51
1.42	513.5	1.42	538.2	1.42	411.5		1.42	48.86	1.42	51.41	1.42	52.96
1.267	550.3	1.267	574.4	1.267	440.6		1.267	50.37	1.267	52.7	1.267	54.34
1.121	591.7	1.121	617.1	1.121	475		1.121	51.89	1.121	54.07	1.121	55.88
0.999	635.3	0.999	661.8	0.999	512.1		0.999	53.26	0.999	55.36	0.999	57.22
0.8838	685.7	0.8838	713.9	0.8838	555.4		0.8838	54.44	0.8838	56.78	0.8838	58.64
0.7923	738.5	0.7923	765.6	0.7923	598.4		0.7923	56.02	0.7923	57.98	0.7923	59.71
0.7102	792.8	0.7102	825.8	0.7102	646.5		0.7102	56.94	0.7102	59.07	0.7102	60.92
0.6334	856.9	0.6334	893.1	0.6334	702.2		0.6334	57.81	0.6334	60.09	0.6334	61.92
0.5648	930.8	0.5648	965.9	0.5648	763.9		0.5648	58.9	0.5648	61.13	0.5648	63.09
0.504	1012	0.504	1050	0.504	831.9		0.504	59.72	0.504	62.17	0.504	63.89
0.4507	1095	0.4507	1139	0.4507	904.5		0.4507	60.2	0.4507	63.05	0.4507	64.71
0.4006	1193	0.4006	1243	0.4006	990.5		0.4006	61.07	0.4006	63.93	0.4006	65.47
0.3551	1304	0.3551	1361	0.3551	1089		0.3551	61.33	0.3551	64.61	0.3551	66.15
0.3167	1423	0.3167	1486	0.3167	1190		0.3167	62.03	0.3167	65.13	0.3167	66.76
0.2824	1548	0.2824	1623	0.2824	1304		0.2824	62.12	0.2824	65.73	0.2824	67.18
0.252	1689	0.252	1772	0.252	1428		0.252	62.45	0.252	66.16	0.252	67.56
0.2243	1847	0.2243	1941	0.2243	1567		0.2243	62.56	0.2243	66.57	0.2243	67.79
0.2003	2007	0.2003	2125	0.2003	1716		0.2003	62.53	0.2003	66.81	0.2003	68
0.1782	2193	0.1782	2327	0.1782	1885		0.1782	62.53	0.1782	67	0.1782	68.18
0.1589	2389	0.1589	2546	0.1589	2068		0.1589	62.32	0.1589	67.01	0.1589	68.19
0.1416	2601	0.1416	2787	0.1416	2268		0.1416	62.25	0.1416	66.95	0.1416	68.16
0.126	2838	0.126	3050	0.126	2487		0.126	61.75	0.126	66.91	0.126	67.99
0.1124	3092	0.1124	3335	0.1124	2729		0.1124	61.53	0.1124	66.7	0.1124	67.84
0.1002	3363	0.1002	3651	0.1002	2990		0.1002	61.04	0.1002	66.4	0.1002	67.58
