# Supplementary material for: Solar-driven highly selective conversion of glycerol to dihydroxyacetone using surface atom engineered BiVO4 photoanodes
Source: Nat Commun. 2024 Jun 28;15:5475. doi: 10.1038/s41467-024-49662-7 (PMC11213950; doi:10.1038/s41467-024-49662-7)
Supplement: Supplementary file 3 — Source Data [file 41467_2024_49662_MOESM3_ESM.zip › Supplementary Information/ncomms-Supplementary Fig. 26-source-data.xlsx]

## Sheet: Sheet1
Supplementary Fig. 26
Data 1		Data 2		Data 3		Data 4			Data 5		Data 6		Data 7		Data 8			Data 9		Data 10		Data 11		Data 12
Parameter x	Parameter y	Parameter x	Parameter y	Parameter x	Parameter y	Parameter x	Parameter y		Parameter x	Parameter y	Parameter x	Parameter y	Parameter x	Parameter y	Parameter x	Parameter y		Parameter x	Parameter y	Parameter x	Parameter y	Parameter x	Parameter y	Parameter x	Parameter y
0.1143	0.3204	0.1143	0.4741	0.1143	0.7591	0.1143	1.242		0.1143	0.415	0.1143	0.4845	0.1143	0.6697	0.1143	0.5992		0.1143	0.06356	0.1143	0.1481	0.1143	0.3771	0.1143	0.875
0.1342	0.3113	0.1342	0.4739	0.1342	0.7538	0.1342	1.227		0.1342	0.4117	0.1342	0.4843	0.1342	0.6679	0.1342	0.5964		0.1342	0.06575	0.1342	0.1506	0.1342	0.378	0.1342	0.892
0.1543	0.2976	0.1543	0.4589	0.1543	0.7308	0.1543	1.196		0.1543	0.4072	0.1543	0.4801	0.1543	0.6632	0.1543	0.5918		0.1543	0.06569	0.1542	0.1487	0.1542	0.3789	0.1542	0.864
0.1743	0.2804	0.1743	0.4399	0.1743	0.7027	0.1743	1.161		0.1743	0.4023	0.1742	0.4753	0.1742	0.6577	0.1742	0.5874		0.1742	0.06417	0.1742	0.1463	0.1742	0.3721	0.1742	0.886
0.1943	0.2625	0.1943	0.4192	0.1943	0.6743	0.1943	1.127		0.1943	0.3973	0.1943	0.4703	0.1942	0.6522	0.1942	0.5832		0.1942	0.06245	0.1942	0.1421	0.1942	0.3701	0.1942	0.856
0.21422	0.245	0.21423	0.4004	0.21422	0.6483	0.21422	1.095		0.21421	0.3926	0.2142	0.4656	0.2142	0.6466	0.2142	0.58		0.2142	0.06068	0.2142	0.1389	0.2142	0.363	0.2142	0.838
0.23423	0.2297	0.23425	0.3851	0.23423	0.6273	0.23424	1.073		0.23423	0.3881	0.23422	0.4616	0.23422	0.6427	0.23421	0.5788		0.23422	0.059	0.23419	0.1359	0.23419	0.3588	0.23419	0.872
0.25423	0.2178	0.25424	0.3741	0.25422	0.6133	0.25423	1.063		0.25422	0.3846	0.25421	0.4592	0.25421	0.6411	0.2542	0.5812		0.25421	0.05661	0.25417	0.1318	0.25418	0.3582	0.25418	0.897
0.27419	0.2068	0.2742	0.364	0.27419	0.6076	0.27419	1.061		0.27418	0.37659	0.27418	0.4566	0.27417	0.6401	0.27417	0.5849		0.27417	0.05142	0.27413	0.1215	0.27414	0.3426	0.27414	0.852
0.29416	0.2208	0.29417	0.3722	0.29416	0.6238	0.29416	1.103		0.29415	0.3886	0.29414	0.466	0.29414	0.6554	0.29414	0.6155		0.29413	0.05814	0.2941	0.1356	0.2941	0.3748	0.2941	0.92
0.31417	0.2308	0.31416	0.3932	0.31416	0.6612	0.31417	1.182		0.31414	0.4039	0.31415	0.4805	0.31414	0.6791	0.31413	0.6606		0.31413	0.06446	0.3141	0.1488	0.31409	0.3972	0.3141	0.999
0.33413	0.243	0.33413	0.4329	0.33413	0.7343	0.33413	1.326		0.33411	0.4243	0.33411	0.5054	0.33411	0.7212	0.3341	0.7483		0.3341	0.07155	0.33407	0.1649	0.33407	0.4381	0.33407	1.105
0.35414	0.2776	0.35414	0.5025	0.35413	0.8644	0.35414	1.575		0.35412	0.4568	0.35411	0.5507	0.35412	0.7929	0.35412	0.8736		0.35411	0.08345	0.35408	0.1984	0.35408	0.5054	0.35408	1.275
0.3741	0.3314	0.37409	0.6175	0.37409	1.084	0.3741	1.989		0.37408	0.5093	0.37408	0.6244	0.37407	0.9148	0.37408	1.0808		0.37407	0.1019	0.37404	0.24	0.37404	0.6065	0.37404	1.582
0.3941	0.4077	0.3941	0.7872	0.39409	1.416	0.3941	2.601		0.39408	0.5898	0.39408	0.7408	0.39408	1.1067	0.39409	1.395		0.39407	0.1281	0.39403	0.3035	0.39404	0.7586	0.39404	1.939
0.41407	0.5025	0.41407	1.009	0.41408	1.861	0.41408	3.398		0.41406	0.7014	0.41406	0.9021	0.41406	1.3667	0.41406	1.793		0.41405	0.1563	0.41401	0.3881	0.41401	0.9596	0.41403	2.373
0.4341	0.6133	0.4341	1.268	0.4341	2.386	0.4341	4.3		0.4341	0.8478	0.4341	1.1095	0.434	1.678	0.4341	2.218		0.434	0.1974	0.434	0.4896	0.434	1.167	0.434	2.818
0.454	0.7415	0.454	1.562	0.454	2.96	0.454	5.212		0.454	1.0204	0.454	1.345	0.454	1.983	0.454	2.568		0.454	0.2433	0.4539	0.597	0.4539	1.364	0.4539	3.136
0.4741	0.8804	0.4741	1.869	0.4741	3.501	0.4741	5.968		0.4741	1.1795	0.474	1.554	0.474	2.218	0.4741	2.802		0.474	0.2909	0.474	0.6976	0.474	1.532	0.474	3.363
0.494	1.014	0.494	2.146	0.494	3.945	0.494	6.515		0.494	1.305	0.494	1.718	0.494	2.385	0.494	2.944		0.494	0.3385	0.4939	0.7831	0.4939	1.638	0.4939	3.481
0.514	1.134	0.514	2.389	0.514	4.301	0.514	6.899		0.514	1.397	0.514	1.832	0.514	2.491	0.514	3.023		0.5139	0.3841	0.5139	0.8578	0.5139	1.724	0.5139	3.511
0.534	1.242	0.534	2.594	0.534	4.571	0.5339	7.156		0.5339	1.457	0.5339	1.901	0.534	2.553	0.534	3.056		0.5339	0.4245	0.5339	0.9199	0.5339	1.786	0.5339	3.523
0.554	1.342	0.5539	2.763	0.5539	4.768	0.5539	7.303		0.5539	1.494	0.5539	1.937	0.554	2.578	0.554	3.062		0.5539	0.46	0.5538	0.9588	0.5538	1.818	0.5538	3.488
0.5739	1.431	0.5739	2.897	0.5739	4.899	0.574	7.39		0.5739	1.516	0.5739	1.956	0.574	2.587	0.574	3.053		0.5738	0.4862	0.5738	0.9871	0.5738	1.84	0.5738	3.467
0.5939	1.511	0.5939	3.01	0.5938	4.989	0.5939	7.413		0.5939	1.535	0.5939	1.975	0.5939	2.593	0.5939	3.04		0.5938	0.5064	0.5937	1.002	0.5937	1.82	0.5938	3.432
0.6139	1.586	0.6138	3.108	0.614	5.067	0.6139	7.408		0.6138	1.561	0.6139	1.997	0.6139	2.603	0.6139	3.031		0.6139	0.5193	0.6139	1.013	0.6139	1.831	0.6139	3.429
0.6339	1.655	0.6338	3.197	0.634	5.128	0.634	7.404		0.6338	1.594	0.6339	2.029	0.6339	2.625	0.6339	3.03		0.6339	0.5332	0.6339	1.018	0.6339	1.835	0.6339	3.351
0.6538	1.724	0.6539	3.293	0.6539	5.196	0.6539	7.408		0.6538	1.635	0.6539	2.073	0.6539	2.649	0.6539	3.039		0.6539	0.5406	0.6539	1.022	0.6539	1.811	0.6539	3.286
0.6738	1.791	0.674	3.388	0.674	5.277	0.674	7.439		0.674	1.684	0.6739	2.124	0.6739	2.689	0.6739	3.052		0.6739	0.5488	0.6739	1.021	0.6739	1.811	0.6739	3.228
0.6939	1.862	0.6939	3.491	0.6939	5.364	0.6939	7.508		0.6939	1.731	0.6939	2.175	0.6939	2.726	0.6939	3.063		0.6939	0.5554	0.6938	1.037	0.6938	1.805	0.6939	3.129
0.7139	1.93	0.7139	3.593	0.7139	5.485	0.7139	7.614		0.7139	1.769	0.7139	2.214	0.7139	2.752	0.7139	3.061		0.7139	0.5667	0.7139	1.035	0.7139	1.777	0.7139	3.09
