# Supplementary material for: Solar-driven highly selective conversion of glycerol to dihydroxyacetone using surface atom engineered BiVO4 photoanodes
Source: Nat Commun. 2024 Jun 28;15:5475. doi: 10.1038/s41467-024-49662-7 (PMC11213950; doi:10.1038/s41467-024-49662-7)
Supplement: Supplementary file 3 — Source Data [file 41467_2024_49662_MOESM3_ESM.zip › Supplementary Information/ncomms-Supplementary Fig. 27-source-data.xlsx]

## Sheet: Sheet1
Supplementary Fig. 27
Data 1		Data 2		Data 3		Data 4		Data 5		Data 6		Data 7		Data 8		Data 9			Data 10		Data 11		Data 12		Data 13		Data 14		Data 15		Data 16		Data 17		Data 18			Data 19		Data 20		Data 21		Data 22		Data 23		Data 24
Parameter x	Parameter y	Parameter x	Parameter y	Parameter x	Parameter y	Parameter x	Parameter y	Parameter x	Parameter y	Parameter x	Parameter y	Parameter x	Parameter y	Parameter x	Parameter y	Parameter x	Parameter y		Parameter x	Parameter y	Parameter x	Parameter y	Parameter x	Parameter y	Parameter x	Parameter y	Parameter x	Parameter y	Parameter x	Parameter y	Parameter x	Parameter y	Parameter x	Parameter y	Parameter x	Parameter y		Parameter x	Parameter y	Parameter x	Parameter y	Parameter x	Parameter y	Parameter x	Parameter y	Parameter x	Parameter y	Parameter x	Parameter y
0.01815	0.00011405	0.01819	9.9645e-05	0.01835	8.09e-05	0.01853	5.2363e-05	0.01854	5.6429e-05	0.01858	5.6328e-05	0.01884	3.7691e-05	0.01891	1.5479e-05	0.01737	2.897e-05		0.02268	0.0001152	0.02271	0.00010163	0.02271	8.513e-05	0.02281	6.049e-05	0.02301	6.6806e-05	0.02386	5.7689e-05	0.02521	3.5133e-05	0.02326	1.0859e-05	0.02286	1.3973e-05		0.01883	9.1699e-05	0.01887	7.885e-05	0.01889	6.4051e-05	0.01897	4.3398e-05	0.01906	4.945e-05	0.01937	4.4842e-05
0.01815	0.00012795	0.01819	0.00011179	0.01835	9.0763e-05	0.01853	5.8746e-05	0.01854	6.3309e-05	0.01858	6.3195e-05	0.01884	4.2286e-05	0.01891	1.7366e-05	0.01737	3.2502e-05		0.02268	0.00012925	0.02271	0.00011402	0.02271	9.5508e-05	0.02281	6.7864e-05	0.02301	7.4951e-05	0.02386	6.4722e-05	0.02521	3.9417e-05	0.02326	1.2183e-05	0.02286	1.5676e-05		0.01883	0.00010288	0.01887	8.8462e-05	0.01889	7.186e-05	0.01897	4.8689e-05	0.01906	5.5479e-05	0.01937	5.0309e-05
0.01815	0.00014365	0.01819	0.00012551	0.01835	0.0001019	0.01853	6.5955e-05	0.01854	7.1077e-05	0.01858	7.0949e-05	0.01884	4.7475e-05	0.01891	1.9497e-05	0.01737	3.649e-05		0.02268	0.00014511	0.02271	0.00012801	0.02271	0.00010723	0.02281	7.6192e-05	0.02301	8.4148e-05	0.02386	7.2665e-05	0.02521	4.4254e-05	0.02326	1.3678e-05	0.02286	1.76e-05		0.01883	0.0001155	0.01887	9.9318e-05	0.01889	8.0678e-05	0.01897	5.4664e-05	0.01906	6.2287e-05	0.01937	5.6482e-05
0.01815	0.00016115	0.01819	0.00014079	0.01835	0.00011431	0.01853	7.3987e-05	0.01854	7.9733e-05	0.01858	7.9589e-05	0.01884	5.3256e-05	0.01891	2.1872e-05	0.01737	4.0934e-05		0.02268	0.00016278	0.02271	0.0001436	0.02271	0.00012029	0.02281	8.547e-05	0.02301	9.4395e-05	0.02386	8.1513e-05	0.02521	4.9642e-05	0.02326	1.5344e-05	0.02286	1.9743e-05		0.01883	0.00012957	0.01887	0.00011141	0.01889	9.0502e-05	0.01897	6.1321e-05	0.01906	6.9871e-05	0.01937	6.336e-05
0.01815	0.00018077	0.01819	0.00015794	0.01835	0.00012823	0.01853	8.2995e-05	0.01854	8.944e-05	0.01858	8.9279e-05	0.01884	5.974e-05	0.01891	2.4534e-05	0.01737	4.5917e-05		0.02268	0.00018259	0.02271	0.00016108	0.02271	0.00013493	0.02281	9.5876e-05	0.02301	0.00010589	0.02386	9.1438e-05	0.02521	5.5687e-05	0.02326	1.7212e-05	0.02286	2.2147e-05		0.01883	0.00014534	0.01887	0.00012498	0.01889	0.00010152	0.01897	6.8787e-05	0.01906	7.8378e-05	0.01937	7.1075e-05
0.01815	0.00020274	0.01819	0.00017714	0.01835	0.00014382	0.01853	9.3084e-05	0.01854	0.00010031	0.01858	0.00010013	0.01884	6.7003e-05	0.01891	2.7517e-05	0.01737	5.1499e-05		0.02268	0.00020479	0.02271	0.00018066	0.02271	0.00015133	0.02281	0.00010753	0.02301	0.00011876	0.02386	0.00010255	0.02521	6.2456e-05	0.02326	1.9304e-05	0.02286	2.484e-05		0.01883	0.00016301	0.01887	0.00014017	0.01889	0.00011386	0.01897	7.7149e-05	0.01906	8.7906e-05	0.01937	7.9715e-05
0.01815	0.00022735	0.01819	0.00019864	0.01835	0.00016127	0.01853	0.00010438	0.01854	0.00011249	0.01858	0.00011229	0.01884	7.5136e-05	0.01891	3.0857e-05	0.01737	5.7751e-05		0.02268	0.00022965	0.02271	0.00020259	0.02271	0.0001697	0.02281	0.00012058	0.02301	0.00013318	0.02386	0.000115	0.02521	7.0037e-05	0.02326	2.1648e-05	0.02286	2.7855e-05		0.01883	0.0001828	0.01887	0.00015718	0.01889	0.00012768	0.01897	8.6513e-05	0.01906	9.8577e-05	0.01937	8.9391e-05
0.01815	0.0002555	0.01819	0.00022323	0.01835	0.00018124	0.01853	0.00011731	0.01854	0.00012642	0.01858	0.00012619	0.01884	8.4439e-05	0.01891	3.4678e-05	0.01737	6.4901e-05		0.02268	0.00025808	0.02271	0.00022768	0.02271	0.00019071	0.02281	0.00013551	0.02301	0.00014966	0.02386	0.00012924	0.02521	7.8709e-05	0.02326	2.4328e-05	0.02286	3.1304e-05		0.01883	0.00020543	0.01887	0.00017665	0.01889	0.00014349	0.01897	9.7225e-05	0.01906	0.00011078	0.01937	0.00010046
0.01815	0.00028613	0.01819	0.00024999	0.01835	0.00020296	0.01853	0.00013137	0.01854	0.00014157	0.01858	0.00014132	0.01884	9.456e-05	0.01891	3.8834e-05	0.01737	7.268e-05		0.02268	0.00028902	0.02271	0.00025497	0.02271	0.00021357	0.02281	0.00015176	0.02301	0.0001676	0.02386	0.00014473	0.02521	8.8143e-05	0.02326	2.7244e-05	0.02286	3.5056e-05		0.01883	0.00023006	0.01887	0.00019782	0.01889	0.00016069	0.01897	0.00010888	0.01906	0.00012406	0.01937	0.0001125
0.01815	0.00032166	0.01819	0.00028103	0.01835	0.00022817	0.01853	0.00014768	0.01854	0.00015915	0.01858	0.00015886	0.01884	0.0001063	0.01891	4.3656e-05	0.01737	8.1705e-05		0.02268	0.0003249	0.02271	0.00028663	0.02271	0.00024009	0.02281	0.0001706	0.02301	0.00018842	0.02386	0.0001627	0.02521	9.9088e-05	0.02326	3.0627e-05	0.02286	3.9409e-05		0.01883	0.00025862	0.01887	0.00022238	0.01889	0.00018065	0.01897	0.0001224	0.01906	0.00013947	0.01937	0.00012647
0.01815	0.00036073	0.01819	0.00031517	0.01835	0.00025588	0.01853	0.00016562	0.01854	0.00017848	0.01858	0.00017816	0.01884	0.00011922	0.01891	4.896e-05	0.01737	9.1631e-05		0.02268	0.00036437	0.02271	0.00032145	0.02271	0.00026926	0.02281	0.00019132	0.02301	0.0002113	0.02386	0.00018247	0.02521	0.00011113	0.02326	3.4348e-05	0.02286	4.4196e-05		0.01883	0.00029004	0.01887	0.0002494	0.01889	0.00020259	0.01897	0.00013727	0.01906	0.00015641	0.01937	0.00014183
0.01815	0.00040381	0.01819	0.0003528	0.01835	0.00028644	0.01853	0.0001854	0.01854	0.00019979	0.01858	0.00019943	0.01884	0.00013345	0.01891	5.4806e-05	0.01737	0.00010257		0.02268	0.00040788	0.02271	0.00035983	0.02271	0.00030141	0.02281	0.00021417	0.02301	0.00023653	0.02386	0.00020426	0.02521	0.00012439	0.02326	3.8449e-05	0.02286	4.9473e-05		0.01883	0.00032467	0.01887	0.00027918	0.01889	0.00022678	0.01897	0.00015366	0.01906	0.00017508	0.01937	0.00015877
0.01815	0.00045343	0.01819	0.00039617	0.01835	0.00032164	0.01853	0.00020818	0.01854	0.00022435	0.01858	0.00022395	0.01884	0.00014985	0.01891	6.1542e-05	0.01737	0.00011518		0.02268	0.00045801	0.02272	0.00040405	0.02271	0.00033845	0.02281	0.00024049	0.02301	0.0002656	0.02386	0.00022936	0.02521	0.00013968	0.02326	4.3174e-05	0.02286	5.5554e-05		0.01883	0.00036458	0.01887	0.00031349	0.01889	0.00025465	0.01897	0.00017254	0.01906	0.0001966	0.01937	0.00017828
0.01815	0.00050834	0.01819	0.00044414	0.01835	0.00036059	0.01853	0.00023339	0.01854	0.00025152	0.01858	0.00025106	0.01884	0.000168	0.01891	6.8994e-05	0.01737	0.00012912		0.02268	0.00051347	0.02272	0.00045297	0.02271	0.00037943	0.02281	0.00026961	0.02301	0.00029776	0.02386	0.00025713	0.02521	0.0001566	0.02326	4.8402e-05	0.02286	6.228e-05		0.01883	0.00040872	0.01888	0.00035145	0.01889	0.00028549	0.01897	0.00019343	0.01906	0.00022041	0.01937	0.00019987
0.01815	0.00057024	0.01819	0.00049822	0.01835	0.0004045	0.01853	0.00026181	0.01854	0.00028215	0.01858	0.00028164	0.01884	0.00018845	0.01891	7.7396e-05	0.01737	0.00014485		0.02268	0.00057599	0.02272	0.00050813	0.02271	0.00042564	0.02281	0.00030244	0.02301	0.00033402	0.02386	0.00028845	0.02521	0.00017567	0.02326	5.4297e-05	0.02286	6.9865e-05		0.01883	0.00045849	0.01888	0.00039425	0.01889	0.00032025	0.01897	0.00021699	0.01906	0.00024725	0.01937	0.00022421
0.01815	0.00063909	0.01819	0.00055838	0.01835	0.00045334	0.01853	0.00029342	0.01854	0.00031621	0.01858	0.00031564	0.01884	0.00021121	0.01891	8.674e-05	0.01737	0.00016234		0.02268	0.00064553	0.02272	0.00056948	0.02271	0.00047702	0.02281	0.00033895	0.02301	0.00037435	0.02386	0.00032327	0.02521	0.00019688	0.02326	6.0852e-05	0.02286	7.83e-05		0.01883	0.00051385	0.01888	0.00044184	0.01889	0.00035892	0.01897	0.00024319	0.01906	0.0002771	0.01937	0.00025128
0.01815	0.00071827	0.01819	0.00062755	0.01835	0.0005095	0.01853	0.00032978	0.01854	0.00035539	0.01858	0.00035475	0.01884	0.00023737	0.01891	9.7486e-05	0.01737	0.00018245		0.02268	0.0007255	0.02272	0.00064003	0.02271	0.00053612	0.02281	0.00038095	0.02301	0.00042073	0.02386	0.00036332	0.02521	0.00022127	0.02326	6.8391e-05	0.02286	8.8001e-05		0.01883	0.00057751	0.01888	0.00049659	0.01889	0.00040338	0.01897	0.00027332	0.01906	0.00031143	0.01937	0.00028241
0.01815	0.00080361	0.01819	0.00070212	0.01835	0.00057004	0.01853	0.00036896	0.01854	0.00039761	0.01858	0.0003969	0.01884	0.00026558	0.01891	0.00010907	0.01737	0.00020413		0.02268	0.00081169	0.02272	0.00071606	0.02271	0.00059981	0.02281	0.0004262	0.02301	0.00047071	0.02386	0.00040649	0.02521	0.00024756	0.02326	7.6517e-05	0.02286	9.8456e-05		0.01883	0.00064613	0.01888	0.00055558	0.01889	0.00045131	0.01897	0.00030579	0.01906	0.00034843	0.01937	0.00031596
0.01815	0.00090518	0.01819	0.00079086	0.01835	0.00064209	0.01853	0.00041559	0.01854	0.00044787	0.01858	0.00044706	0.01884	0.00029914	0.01891	0.00012285	0.01737	0.00022993		0.02269	0.00091428	0.02272	0.00080656	0.02271	0.00067561	0.02281	0.00048007	0.02301	0.0005302	0.02386	0.00045787	0.02521	0.00027884	0.02326	8.6188e-05	0.02286	0.0001109		0.01883	0.00072779	0.01888	0.00062581	0.01889	0.00050835	0.01897	0.00034444	0.01906	0.00039246	0.01937	0.0003559
0.01815	0.00101	0.01819	0.00088274	0.01835	0.00071669	0.01853	0.00046388	0.01854	0.0004999	0.01858	0.000499	0.01884	0.0003339	0.01891	0.00013713	0.01737	0.00025664		0.02269	0.00102	0.02272	0.00090025	0.02271	0.00075409	0.02281	0.00053583	0.02301	0.00059179	0.02386	0.00051106	0.02521	0.00031124	0.02326	9.6201e-05	0.02286	0.00012379		0.01883	0.00081235	0.01888	0.00069851	0.01889	0.0005674	0.01897	0.00038445	0.01906	0.00043806	0.01937	0.00039724
0.01815	0.00113	0.01819	0.00098949	0.01835	0.00080336	0.01853	0.00051997	0.01854	0.00056035	0.01858	0.00055934	0.01884	0.00037428	0.01891	0.00015371	0.01737	0.00028768		0.02269	0.00114	0.02272	0.00101	0.02271	0.00084526	0.02281	0.00060062	0.02301	0.00066334	0.02386	0.00057286	0.02521	0.00034888	0.02326	0.00010783	0.02286	0.00013875		0.01883	0.00091058	0.01888	0.00078298	0.01889	0.00063601	0.01897	0.00043094	0.01906	0.00049103	0.01938	0.00044528
0.01815	0.00127	0.01819	0.00111	0.01835	0.0009043	0.01853	0.00058531	0.01854	0.00063077	0.01858	0.00062963	0.01884	0.00042131	0.01891	0.00017302	0.01737	0.00032382		0.02269	0.00129	0.02272	0.00114	0.02272	0.00095144	0.02281	0.00067607	0.02301	0.00074668	0.02386	0.00064485	0.02521	0.00039272	0.02326	0.00012138	0.02286	0.00015619		0.01883	0.00103	0.01888	0.00088136	0.01889	0.00071592	0.01897	0.00048509	0.01906	0.00055272	0.01938	0.00050123
0.01815	0.00142	0.01819	0.00124	0.01835	0.00101	0.01853	0.00065377	0.01854	0.00070454	0.01858	0.00070327	0.01884	0.00047058	0.01891	0.00019326	0.01737	0.0003617		0.02269	0.00144	0.02272	0.00127	0.02272	0.00106	0.02282	0.00075512	0.02301	0.00083399	0.02386	0.00072026	0.02521	0.00043865	0.02326	0.00013558	0.02286	0.00017446		0.01883	0.00114	0.01888	0.00098444	0.01889	0.00079965	0.01897	0.00054182	0.01906	0.00061736	0.01938	0.00055985
0.01815	0.00162	0.01819	0.00142	0.01835	0.00115	0.01853	0.00074529	0.01854	0.00080317	0.01858	0.00080173	0.01884	0.00053646	0.01891	0.00022032	0.01737	0.00041233		0.0227	0.00164	0.02273	0.00145	0.02272	0.00121	0.02282	0.0008608	0.02302	0.00095071	0.02386	0.0008211	0.02521	0.00050005	0.02326	0.00015456	0.02286	0.00019888		0.01883	0.00131	0.01888	0.00112	0.01889	0.00091158	0.01897	0.00061766	0.01906	0.00070378	0.01938	0.00063822
0.01815	0.0018	0.01819	0.00158	0.01835	0.00128	0.01853	0.0008281	0.01854	0.00089242	0.01858	0.00089081	0.01884	0.00059607	0.01891	0.0002448	0.01737	0.00045815		0.0227	0.00182	0.02273	0.00161	0.02272	0.00135	0.02282	0.00095641	0.02302	0.00106	0.02386	0.00091233	0.02521	0.00055561	0.02326	0.00017174	0.02286	0.00022098		0.01883	0.00145	0.01888	0.00125	0.01889	0.00101	0.01897	0.00068628	0.01906	0.00078196	0.01938	0.00070913
0.01815	0.00201	0.01819	0.00176	0.01835	0.00143	0.01853	0.00092392	0.01854	0.00099567	0.01858	0.00099388	0.01884	0.00066503	0.01891	0.00027312	0.01737	0.00051115		0.0227	0.00203	0.02274	0.00179	0.02273	0.0015	0.02282	0.00107	0.02302	0.00118	0.02386	0.00102	0.02521	0.00061989	0.02326	0.0001916	0.02286	0.00024655		0.01883	0.00162	0.01888	0.00139	0.0189	0.00113	0.01897	0.00076567	0.01907	0.00087241	0.01938	0.00079117
0.01815	0.00228	0.01819	0.00199	0.01836	0.00161	0.01853	0.00104	0.01854	0.00113	0.01858	0.00112	0.01884	0.00075204	0.01891	0.00030885	0.01737	0.00057803		0.02271	0.0023	0.02274	0.00203	0.02273	0.0017	0.02283	0.00121	0.02302	0.00133	0.02386	0.00115	0.02521	0.00070099	0.02326	0.00021667	0.02286	0.0002788		0.01884	0.00183	0.01888	0.00157	0.0189	0.00128	0.01898	0.00086583	0.01907	0.00098652	0.01938	0.00089467
0.01816	0.00256	0.01819	0.00224	0.01836	0.00182	0.01853	0.00118	0.01854	0.00127	0.01858	0.00126	0.01884	0.00084616	0.01891	0.0003475	0.01737	0.00065037		0.02272	0.00259	0.02275	0.00228	0.02274	0.00191	0.02283	0.00136	0.02303	0.0015	0.02386	0.0013	0.02521	0.00078872	0.02326	0.00024379	0.02286	0.00031369		0.01884	0.00206	0.01889	0.00177	0.0189	0.00144	0.01898	0.00097416	0.01907	0.00111	0.01938	0.00101
0.01816	0.00286	0.01819	0.0025	0.01836	0.00203	0.01853	0.00132	0.01854	0.00142	0.01858	0.00141	0.01885	0.00094667	0.01891	0.00038878	0.01737	0.00072763		0.02273	0.00289	0.02276	0.00255	0.02275	0.00214	0.02284	0.00152	0.02304	0.00168	0.02387	0.00145	0.02521	0.0008824	0.02326	0.00027275	0.02286	0.00035096		0.01884	0.0023	0.01889	0.00198	0.01891	0.00161	0.01898	0.00109	0.01907	0.00124	0.01939	0.00113
0.01816	0.00323	0.01819	0.00282	0.01836	0.00229	0.01853	0.00148	0.01854	0.0016	0.01858	0.00159	0.01885	0.00107	0.01892	0.00043775	0.01737	0.00081928		0.02274	0.00326	0.02277	0.00287	0.02276	0.00241	0.02284	0.00171	0.02304	0.00189	0.02387	0.00163	0.02522	0.00099354	0.02326	0.00030711	0.02286	0.00039517		0.01885	0.00259	0.0189	0.00223	0.01891	0.00181	0.01898	0.00123	0.01908	0.0014	0.01939	0.00127
0.01816	0.0036	0.01819	0.00314	0.01836	0.00255	0.01853	0.00165	0.01854	0.00178	0.01858	0.00178	0.01885	0.00119	0.01892	0.0004885	0.01737	0.00091426		0.02275	0.00363	0.02278	0.0032	0.02277	0.00268	0.02285	0.00191	0.02305	0.00211	0.02387	0.00182	0.02522	0.00111	0.02326	0.00034271	0.02286	0.00044098		0.01886	0.00289	0.0189	0.00249	0.01892	0.00202	0.01899	0.00137	0.01908	0.00156	0.01939	0.00142
0.01816	0.00407	0.01819	0.00356	0.01836	0.00289	0.01853	0.00187	0.01854	0.00201	0.01859	0.00201	0.01885	0.00135	0.01892	0.00055256	0.01738	0.00103		0.02277	0.00411	0.0228	0.00362	0.02279	0.00303	0.02286	0.00216	0.02307	0.00238	0.02388	0.00206	0.02522	0.00125	0.02326	0.00038765	0.02286	0.00049881		0.01886	0.00327	0.01891	0.00281	0.01892	0.00229	0.01899	0.00155	0.01909	0.00176	0.0194	0.0016
0.01816	0.00452	0.01819	0.00395	0.01836	0.0032	0.01853	0.00207	0.01854	0.00223	0.01859	0.00223	0.01885	0.00149	0.01892	0.00061283	0.01738	0.00115		0.02279	0.00455	0.02282	0.00402	0.02281	0.00336	0.02287	0.00239	0.02308	0.00264	0.02388	0.00228	0.02522	0.00139	0.02326	0.00042993	0.02286	0.00055322		0.01887	0.00363	0.01892	0.00312	0.01893	0.00253	0.019	0.00172	0.0191	0.00196	0.0194	0.00177
0.01817	0.00507	0.0182	0.00443	0.01836	0.0036	0.01853	0.00233	0.01854	0.00251	0.01859	0.0025	0.01886	0.00167	0.01892	0.00068785	0.01738	0.00129		0.02282	0.00511	0.02285	0.00451	0.02283	0.00377	0.02289	0.00268	0.0231	0.00296	0.02389	0.00256	0.02523	0.00156	0.02327	0.00048256	0.02286	0.00062095		0.01888	0.00407	0.01893	0.0035	0.01894	0.00284	0.019	0.00193	0.01911	0.0022	0.01941	0.00199
0.01817	0.00578	0.0182	0.00505	0.01836	0.0041	0.01853	0.00265	0.01854	0.00286	0.01859	0.00285	0.01886	0.00191	0.01892	0.00078379	0.01738	0.00147		0.02286	0.00582	0.02289	0.00513	0.02287	0.0043	0.02292	0.00306	0.02313	0.00338	0.0239	0.00292	0.02524	0.00178	0.02327	0.00054987	0.02287	0.00070757		0.0189	0.00464	0.01894	0.00399	0.01896	0.00324	0.01901	0.0022	0.01912	0.0025	0.01942	0.00227
0.01817	0.00637	0.0182	0.00556	0.01837	0.00452	0.01854	0.00292	0.01855	0.00315	0.0186	0.00315	0.01887	0.0021	0.01892	0.00086415	0.01739	0.00162		0.0229	0.00641	0.02292	0.00566	0.02291	0.00474	0.02294	0.00337	0.02316	0.00372	0.02391	0.00322	0.02524	0.00196	0.02327	0.00060625	0.02287	0.00078013		0.01892	0.00512	0.01896	0.0044	0.01898	0.00357	0.01902	0.00242	0.01914	0.00276	0.01943	0.0025
0.01818	0.00724	0.01821	0.00632	0.01837	0.00513	0.01854	0.00332	0.01855	0.00358	0.0186	0.00357	0.01888	0.00239	0.01893	0.00098173	0.01739	0.00184		0.02296	0.00728	0.02298	0.00642	0.02296	0.00537	0.02298	0.00382	0.0232	0.00422	0.02392	0.00366	0.02525	0.00223	0.02327	0.00068874	0.02287	0.0008863		0.01895	0.00581	0.01898	0.005	0.019	0.00406	0.01904	0.00275	0.01916	0.00313	0.01945	0.00284
0.01819	0.00801	0.01821	0.007	0.01837	0.00568	0.01854	0.00368	0.01855	0.00396	0.0186	0.00396	0.01888	0.00265	0.01893	0.00109	0.0174	0.00203		0.02303	0.00806	0.02304	0.0071	0.02302	0.00594	0.02301	0.00423	0.02325	0.00467	0.02394	0.00405	0.02526	0.00247	0.02327	0.00076262	0.02287	0.00098138		0.01897	0.00644	0.019	0.00553	0.01903	0.00449	0.01906	0.00304	0.01919	0.00347	0.01947	0.00315
0.01819	0.00902	0.01822	0.00788	0.01838	0.0064	0.01854	0.00414	0.01856	0.00446	0.01861	0.00445	0.0189	0.00298	0.01894	0.00122	0.01741	0.00229		0.02312	0.00906	0.02313	0.00799	0.0231	0.00668	0.02307	0.00476	0.02331	0.00525	0.02396	0.00456	0.02528	0.00278	0.02328	0.00085836	0.02288	0.0011		0.01901	0.00724	0.01904	0.00623	0.01907	0.00505	0.01908	0.00342	0.01922	0.0039	0.01949	0.00354
0.01821	0.01013	0.01823	0.00885	0.01839	0.00719	0.01855	0.00465	0.01856	0.00501	0.01862	0.005	0.01891	0.00335	0.01894	0.00137	0.01742	0.00257		0.02323	0.01016	0.02323	0.00896	0.0232	0.00749	0.02314	0.00533	0.02339	0.00589	0.02399	0.00512	0.0253	0.00312	0.02328	0.00096401	0.02288	0.00124		0.01906	0.00813	0.01908	0.00699	0.01912	0.00567	0.01911	0.00384	0.01926	0.00438	0.01952	0.00398
0.01822	0.01143	0.01824	0.00999	0.0184	0.00811	0.01856	0.00525	0.01857	0.00566	0.01863	0.00565	0.01893	0.00378	0.01895	0.00155	0.01743	0.0029		0.02338	0.01145	0.02337	0.01009	0.02334	0.00843	0.02322	0.00601	0.02349	0.00664	0.02402	0.00578	0.02532	0.00352	0.02329	0.00109	0.02289	0.0014		0.01912	0.00918	0.01914	0.00789	0.01918	0.00639	0.01915	0.00434	0.01932	0.00494	0.01957	0.00449
0.01824	0.01275	0.01825	0.01114	0.01841	0.00905	0.01856	0.00586	0.01858	0.00631	0.01864	0.0063	0.01895	0.00421	0.01896	0.00173	0.01745	0.00324		0.02354	0.01274	0.02353	0.01123	0.02348	0.00938	0.02332	0.00669	0.02361	0.00739	0.02406	0.00644	0.02535	0.00392	0.02329	0.00121	0.02289	0.00156		0.0192	0.01023	0.0192	0.0088	0.01925	0.00713	0.01919	0.00483	0.01938	0.0055	0.01961	0.005
0.01826	0.01432	0.01827	0.01251	0.01842	0.01016	0.01857	0.00658	0.01859	0.00709	0.01866	0.00707	0.01898	0.00473	0.01897	0.00194	0.01747	0.00363		0.02376	0.01427	0.02373	0.01257	0.02368	0.01049	0.02345	0.00749	0.02376	0.00828	0.02411	0.00723	0.02539	0.0044	0.0233	0.00136	0.0229	0.00175		0.01929	0.01149	0.01928	0.00987	0.01934	0.00799	0.01925	0.00542	0.01946	0.00617	0.01968	0.00561
0.01829	0.01604	0.01829	0.01402	0.01844	0.01138	0.01858	0.00736	0.0186	0.00794	0.01868	0.00792	0.01901	0.0053	0.01899	0.00217	0.0175	0.00407		0.02402	0.01593	0.02397	0.01402	0.02391	0.0117	0.02361	0.00836	0.02395	0.00924	0.02418	0.0081	0.02544	0.00493	0.02331	0.00153	0.02291	0.00196		0.01941	0.01286	0.01939	0.01105	0.01945	0.00893	0.01932	0.00607	0.01957	0.0069	0.01975	0.00628
0.01832	0.01818	0.01831	0.01588	0.01846	0.0129	0.0186	0.00835	0.01862	0.00899	0.01871	0.00898	0.01906	0.006	0.01901	0.00246	0.01753	0.00461		0.02437	0.01797	0.02431	0.01581	0.02423	0.01318	0.02383	0.00942	0.02421	0.01043	0.02427	0.00918	0.0255	0.00558	0.02332	0.00173	0.02293	0.00223		0.01958	0.01456	0.01953	0.01251	0.01961	0.0101	0.01941	0.00686	0.01971	0.0078	0.01986	0.00711
0.01837	0.02023	0.01834	0.01767	0.01849	0.01435	0.01862	0.00929	0.01864	0.01001	0.01874	0.00999	0.01912	0.00667	0.01903	0.00274	0.01757	0.00513		0.02474	0.0199	0.02466	0.0175	0.02456	0.01457	0.02405	0.01043	0.02448	0.01154	0.02437	0.0102	0.02557	0.00621	0.02334	0.00192	0.02294	0.00248		0.01976	0.01618	0.01968	0.0139	0.01978	0.01121	0.01952	0.00762	0.01986	0.00865	0.01997	0.0079
0.01842	0.02258	0.01838	0.01973	0.01852	0.01601	0.01864	0.01036	0.01867	0.01117	0.01878	0.01115	0.01918	0.00744	0.01906	0.00306	0.01762	0.00572		0.02521	0.02208	0.02509	0.01941	0.02497	0.01614	0.02434	0.01157	0.02483	0.0128	0.0245	0.01138	0.02566	0.00692	0.02336	0.00214	0.02296	0.00276		0.01998	0.01804	0.01988	0.01549	0.01999	0.01248	0.01965	0.00848	0.02005	0.00963	0.02012	0.0088
0.0185	0.02567	0.01844	0.02243	0.01857	0.01821	0.01867	0.01179	0.01871	0.0127	0.01884	0.01268	0.01928	0.00846	0.0191	0.00347	0.0177	0.0065		0.02586	0.02491	0.0257	0.02187	0.02555	0.01815	0.02474	0.01303	0.02533	0.01443	0.02468	0.01293	0.02579	0.00786	0.02339	0.00244	0.02299	0.00314		0.02031	0.02047	0.02017	0.01758	0.02029	0.01413	0.01984	0.00961	0.02033	0.0109	0.02034	0.00999
0.01858	0.02867	0.0185	0.02505	0.01862	0.02034	0.01871	0.01316	0.01875	0.01419	0.0189	0.01416	0.01939	0.00944	0.01915	0.00388	0.01778	0.00726		0.02654	0.02758	0.02633	0.02419	0.02615	0.02003	0.02517	0.01441	0.02585	0.01596	0.02489	0.01442	0.02593	0.00877	0.02342	0.00272	0.02303	0.0035		0.02068	0.02282	0.02048	0.01959	0.02062	0.0157	0.02005	0.0107	0.02064	0.01211	0.02057	0.01113
0.01868	0.03191	0.01858	0.02789	0.01868	0.02264	0.01875	0.01465	0.0188	0.01579	0.01898	0.01576	0.01952	0.0105	0.01921	0.00431	0.01788	0.00807		0.02732	0.03042	0.02705	0.02664	0.02683	0.02201	0.02566	0.01586	0.02646	0.01757	0.02513	0.01604	0.02611	0.00975	0.02345	0.00303	0.02306	0.0039		0.02111	0.02534	0.02085	0.02175	0.021	0.01738	0.02029	0.01185	0.02099	0.0134	0.02085	0.01235
0.01883	0.03616	0.01869	0.0316	0.01878	0.02565	0.01882	0.0166	0.01888	0.01789	0.01909	0.01785	0.01972	0.01189	0.01929	0.00488	0.01803	0.00913		0.02839	0.03402	0.02803	0.02975	0.02775	0.0245	0.02633	0.01769	0.02732	0.0196	0.02549	0.01813	0.02636	0.01102	0.02351	0.00342	0.02312	0.00441		0.02174	0.02861	0.02139	0.02455	0.02155	0.01954	0.02064	0.01335	0.0215	0.01505	0.02126	0.01393
0.019	0.04033	0.01881	0.03524	0.01888	0.02861	0.01889	0.01852	0.01896	0.01995	0.01921	0.01991	0.01993	0.01324	0.01938	0.00543	0.01819	0.01017		0.02947	0.03747	0.02903	0.03271	0.02867	0.02685	0.02702	0.01941	0.02821	0.0215	0.02588	0.02018	0.02664	0.01225	0.02357	0.00381	0.02319	0.00492		0.02242	0.03179	0.02197	0.02726	0.02213	0.02161	0.02102	0.01478	0.02205	0.01663	0.02171	0.01546
0.01922	0.04519	0.01897	0.03949	0.01902	0.03206	0.01898	0.02075	0.01907	0.02236	0.01938	0.0223	0.0202	0.01481	0.0195	0.00607	0.01839	0.01138		0.03077	0.04137	0.03021	0.03605	0.02976	0.02948	0.02785	0.02133	0.0293	0.02361	0.02639	0.02255	0.027	0.01368	0.02365	0.00426	0.02327	0.0055		0.02329	0.03545	0.02272	0.03038	0.02285	0.02396	0.02149	0.01642	0.02274	0.01841	0.02229	0.01721
0.01949	0.05061	0.01917	0.04422	0.01919	0.0359	0.0191	0.02323	0.01921	0.02504	0.01958	0.02497	0.02055	0.01655	0.01964	0.00679	0.01865	0.01271		0.03225	0.04558	0.03154	0.03964	0.03097	0.03227	0.02879	0.02337	0.03056	0.02581	0.02703	0.02517	0.02744	0.01525	0.02375	0.00476	0.02337	0.00615		0.02436	0.03947	0.02362	0.0338	0.0237	0.0265	0.02205	0.0182	0.02356	0.02033	0.02299	0.01912
0.01987	0.0574	0.01946	0.05017	0.01943	0.04072	0.01926	0.02635	0.0194	0.0284	0.01986	0.02831	0.02103	0.01872	0.01985	0.00767	0.01901	0.01437		0.03413	0.05072	0.0332	0.044	0.03246	0.03563	0.02997	0.02579	0.03216	0.02839	0.02792	0.02842	0.02806	0.01719	0.02388	0.00539	0.02352	0.00697		0.02584	0.04441	0.02486	0.038	0.02482	0.02959	0.0228	0.02036	0.02466	0.02262	0.02397	0.02146
0.0203	0.0642	0.01977	0.05611	0.01969	0.04555	0.01944	0.02947	0.01962	0.03176	0.02019	0.03165	0.02157	0.02086	0.02008	0.00854	0.01942	0.01602		0.03602	0.0557	0.03486	0.04822	0.0339	0.03886	0.03112	0.02808	0.03377	0.03077	0.0289	0.03161	0.02876	0.01909	0.02403	0.006	0.02368	0.00777		0.02745	0.04924	0.0262	0.04209	0.02598	0.03255	0.0236	0.02243	0.02581	0.02479	0.02504	0.02371
0.02085	0.07195	0.02018	0.0629	0.02004	0.05105	0.01968	0.03303	0.01989	0.03559	0.0206	0.03546	0.02225	0.02328	0.02037	0.00953	0.01993	0.01787		0.0382	0.06126	0.03673	0.05291	0.03551	0.04241	0.03241	0.03056	0.03558	0.03328	0.03015	0.03519	0.02962	0.02121	0.02423	0.0067	0.02389	0.00868		0.02943	0.0546	0.02783	0.04664	0.02733	0.0358	0.02454	0.02471	0.02717	0.02713	0.02637	0.02617
0.02155	0.08067	0.0207	0.07052	0.02047	0.05724	0.01997	0.03703	0.02024	0.0399	0.02112	0.03974	0.02311	0.02596	0.02074	0.01062	0.02057	0.01993		0.04067	0.06736	0.03883	0.05806	0.03726	0.0463	0.03379	0.03322	0.03755	0.03588	0.0317	0.03912	0.0307	0.02352	0.02447	0.00747	0.02415	0.0097		0.03181	0.06044	0.02978	0.05159	0.02887	0.03931	0.02563	0.02716	0.02873	0.02957	0.02798	0.02879
0.02245	0.09066	0.02136	0.07927	0.02103	0.06433	0.02035	0.04161	0.02069	0.04484	0.02178	0.04463	0.02419	0.02898	0.0212	0.01184	0.02138	0.02223		0.04357	0.07421	0.04124	0.06385	0.03921	0.05065	0.03531	0.03616	0.03971	0.03863	0.03364	0.0435	0.03204	0.02607	0.02478	0.00833	0.02448	0.01085		0.03472	0.06689	0.03212	0.05705	0.03064	0.04316	0.02689	0.02984	0.03053	0.03216	0.02996	0.0316
0.02358	0.10192	0.0222	0.08914	0.02174	0.07233	0.02084	0.04677	0.02126	0.05041	0.02262	0.05013	0.02555	0.0323	0.02177	0.01318	0.02239	0.02477		0.04693	0.08179	0.04399	0.07025	0.04137	0.05547	0.03693	0.03935	0.04202	0.04151	0.03605	0.04825	0.03369	0.02881	0.02516	0.00928	0.02489	0.01212		0.03818	0.07386	0.03488	0.06296	0.03262	0.04733	0.02831	0.03271	0.03253	0.03485	0.03231	0.03452
0.02485	0.11316	0.02313	0.09899	0.02253	0.08031	0.02138	0.05192	0.0219	0.05596	0.02356	0.0556	0.02703	0.03552	0.02239	0.01447	0.02348	0.02723		0.05042	0.08921	0.04681	0.07655	0.04353	0.06021	0.03849	0.04247	0.04418	0.04422	0.03864	0.05278	0.03546	0.03138	0.02557	0.0102	0.02535	0.01337		0.04178	0.0805	0.03773	0.06863	0.03457	0.05135	0.02971	0.03544	0.03448	0.03733	0.03476	0.03716
0.02667	0.12756	0.02448	0.11162	0.02366	0.09055	0.02215	0.05852	0.02281	0.06307	0.02491	0.06259	0.02911	0.0395	0.02326	0.01607	0.02502	0.03027		0.05511	0.09852	0.05057	0.0845	0.04634	0.06622	0.04042	0.04641	0.04677	0.04753	0.04223	0.05829	0.03788	0.03445	0.02615	0.01134	0.02599	0.01492		0.04658	0.08859	0.04147	0.07558	0.03705	0.05634	0.03147	0.0388	0.03689	0.04027	0.03798	0.04017
0.02894	0.14351	0.02617	0.12562	0.02508	0.10188	0.02311	0.06583	0.02395	0.07094	0.02658	0.07029	0.03162	0.04371	0.02431	0.01774	0.02687	0.03347		0.06064	0.10856	0.05497	0.09312	0.04955	0.07278	0.04253	0.05071	0.04948	0.05106	0.04648	0.06395	0.04072	0.03754	0.02685	0.01253	0.02677	0.01659		0.05205	0.09706	0.04571	0.08293	0.03978	0.06172	0.03337	0.04236	0.03942	0.04328	0.04159	0.04302
0.03148	0.15938	0.02805	0.13958	0.02666	0.11317	0.02418	0.07309	0.02522	0.07878	0.02844	0.07791	0.03432	0.04767	0.02543	0.0193	0.02884	0.03649		0.06651	0.11826	0.05961	0.10151	0.05291	0.07922	0.04463	0.05495	0.05205	0.05449	0.05094	0.06913	0.04367	0.04029	0.02759	0.01366	0.02761	0.01819		0.05763	0.10504	0.05001	0.08993	0.04252	0.06696	0.03523	0.0458	0.04181	0.0461	0.04516	0.0454
0.03486	0.17832	0.03056	0.15627	0.02877	0.12665	0.0256	0.08176	0.02691	0.08811	0.03091	0.08695	0.03777	0.0521	0.02684	0.02103	0.03134	0.03985		0.074	0.12939	0.06553	0.11124	0.05714	0.08677	0.0472	0.05998	0.05503	0.05851	0.0565	0.07472	0.04728	0.04315	0.02853	0.01492	0.02869	0.02001		0.06443	0.11404	0.05525	0.09794	0.04583	0.07309	0.0374	0.0498	0.04452	0.0493	0.0493	0.04773
0.04062	0.20649	0.03485	0.18114	0.03235	0.14673	0.02802	0.09463	0.02978	0.10199	0.03507	0.10024	0.04326	0.05803	0.02906	0.02333	0.03528	0.04437		0.08605	0.145	0.07509	0.12508	0.06395	0.09764	0.05121	0.06736	0.05941	0.0644	0.06502	0.08187	0.05272	0.0466	0.03002	0.0166	0.03044	0.02254		0.07479	0.12651	0.06325	0.10929	0.05094	0.08202	0.04061	0.05563	0.04834	0.05387	0.05511	0.0503
0.0449	0.22509	0.03804	0.19761	0.03502	0.16	0.02981	0.10312	0.03192	0.11114	0.03815	0.10892	0.04706	0.06153	0.03058	0.02467	0.03799	0.04705		0.09457	0.15462	0.08188	0.13375	0.0688	0.10456	0.05402	0.07217	0.06234	0.06822	0.07071	0.08586	0.05628	0.04841	0.03104	0.01759	0.03167	0.02408		0.08178	0.13422	0.0687	0.11644	0.05447	0.08778	0.04275	0.05942	0.05078	0.0568	0.05866	0.05155
0.04953	0.24354	0.0415	0.21398	0.0379	0.17317	0.03173	0.11153	0.03422	0.12021	0.04145	0.11744	0.05093	0.06467	0.0321	0.02586	0.04072	0.04946		0.10341	0.1636	0.08896	0.14194	0.07387	0.11119	0.05694	0.07686	0.0653	0.07196	0.07632	0.08929	0.05974	0.04986	0.03206	0.01849	0.03293	0.02552		0.08885	0.14148	0.07425	0.12329	0.05812	0.0934	0.04491	0.06314	0.05316	0.05966	0.06194	0.0525
0.05981	0.27992	0.04921	0.24639	0.0443	0.1992	0.03598	0.12811	0.03932	0.13806	0.04867	0.13395	0.05872	0.06992	0.03513	0.02783	0.04614	0.05355		0.12181	0.17957	0.10386	0.15687	0.0846	0.12351	0.06315	0.08588	0.07139	0.07914	0.08712	0.09468	0.06624	0.05188	0.0341	0.02001	0.03552	0.02806		0.10317	0.15477	0.08566	0.13612	0.06578	0.10415	0.04934	0.07039	0.05787	0.06521	0.06773	0.05381
0.06986	0.31113	0.05679	0.27435	0.05056	0.2216	0.04011	0.1423	0.04429	0.15334	0.05563	0.14779	0.06544	0.07351	0.03769	0.02916	0.05074	0.05643		0.13841	0.1914	0.11749	0.1683	0.09453	0.13323	0.06895	0.0933	0.07692	0.08504	0.09593	0.09807	0.0714	0.05288	0.03583	0.02107	0.03779	0.02996		0.11588	0.16511	0.09597	0.1464	0.07289	0.11299	0.05338	0.07651	0.06199	0.06987	0.07201	0.05454
0.0825	0.34604	0.06636	0.30581	0.05842	0.24672	0.04524	0.15816	0.05052	0.17039	0.0642	0.16286	0.07283	0.07659	0.04046	0.03031	0.05574	0.05904		0.15758	0.20255	0.13345	0.1795	0.10632	0.14307	0.07595	0.10119	0.08347	0.0913	0.10517	0.10076	0.07667	0.05339	0.03771	0.02203	0.04035	0.03179		0.13054	0.1755	0.10806	0.15705	0.08141	0.12238	0.05821	0.08323	0.06677	0.07496	0.07615	0.05512
0.09629	0.38006	0.07687	0.3367	0.06699	0.27129	0.05078	0.1736	0.05728	0.18696	0.07336	0.17711	0.07982	0.07878	0.04302	0.03114	0.06039	0.06107		0.1766	0.21136	0.14956	0.1888	0.11839	0.15159	0.08328	0.10843	0.09022	0.09701	0.11348	0.10253	0.08129	0.05343	0.03946	0.02277	0.04282	0.03329		0.14523	0.18445	0.12041	0.16655	0.0903	0.13099	0.06327	0.08962	0.07166	0.07976	0.07963	0.05559
0.11893	0.42931	0.09427	0.38184	0.08107	0.30706	0.05976	0.19594	0.06832	0.21086	0.08796	0.19689	0.0894	0.08074	0.04646	0.03193	0.06666	0.06328		0.20428	0.22068	0.17347	0.19947	0.13667	0.16198	0.09473	0.11802	0.10061	0.10448	0.12428	0.10403	0.08712	0.05297	0.04181	0.02358	0.04629	0.03506		0.16707	0.1953	0.13917	0.17866	0.10414	0.14239	0.07126	0.09855	0.07918	0.08639	0.08391	0.0563
0.14368	0.47629	0.11349	0.42544	0.09644	0.34143	0.06939	0.21727	0.08029	0.23357	0.10332	0.21474	0.09784	0.08153	0.04942	0.03236	0.07208	0.0648		0.23037	0.22605	0.19653	0.20666	0.15472	0.16972	0.1065	0.12608	0.11114	0.11065	0.13331	0.1047	0.09183	0.05218	0.04384	0.02412	0.04943	0.03637		0.18837	0.20332	0.15793	0.18832	0.11833	0.15198	0.07965	0.10663	0.08691	0.09226	0.08735	0.05714
0.17024	0.5209	0.13435	0.46741	0.11293	0.37435	0.07953	0.23758	0.09303	0.25504	0.11916	0.23071	0.10518	0.08156	0.05195	0.03256	0.07673	0.0659		0.25447	0.22828	0.21834	0.21094	0.17218	0.17515	0.11836	0.1327	0.12162	0.11558	0.14086	0.10499	0.09564	0.0513	0.04558	0.02451	0.05224	0.03735		0.20881	0.20885	0.17635	0.19571	0.1326	0.15984	0.08834	0.11383	0.09475	0.09737	0.09022	0.05815
0.20312	0.56985	0.16052	0.51419	0.13333	0.41087	0.09182	0.26002	0.10864	0.27849	0.13788	0.24706	0.11249	0.08099	0.05442	0.03264	0.08129	0.06687		0.27992	0.22786	0.24187	0.21298	0.19148	0.17899	0.13205	0.13871	0.13358	0.11989	0.14815	0.10516	0.09919	0.0503	0.04729	0.02485	0.0551	0.03821		0.2313	0.21262	0.1971	0.20181	0.14906	0.16697	0.09872	0.12112	0.10394	0.10236	0.09306	0.05956
0.24264	0.6217	0.19247	0.56468	0.15786	0.45013	0.10625	0.28408	0.12718	0.30324	0.15918	0.26296	0.11941	0.07991	0.05672	0.03265	0.08556	0.0678		0.30549	0.22456	0.26608	0.21236	0.21184	0.18075	0.14722	0.14357	0.14667	0.12314	0.15493	0.10542	0.10236	0.04932	0.04889	0.02517	0.05789	0.03896		0.25496	0.21408	0.21949	0.20591	0.16728	0.17274	0.1107	0.12803	0.11434	0.10686	0.09587	0.06146
0.28625	0.67207	0.22837	0.61477	0.18492	0.489	0.12178	0.30791	0.14735	0.3272	0.18127	0.27695	0.12541	0.07859	0.0587	0.03266	0.08923	0.06877		0.32885	0.21891	0.2887	0.20927	0.23135	0.18027	0.1625	0.14675	0.15971	0.12497	0.1608	0.10596	0.10496	0.04852	0.05026	0.02551	0.06037	0.03962		0.27762	0.21308	0.24146	0.20758	0.18564	0.17649	0.12332	0.13381	0.12508	0.11034	0.09855	0.06374
0.34941	0.73525	0.28153	0.67929	0.22414	0.53912	0.14362	0.33886	0.17605	0.35722	0.21088	0.29241	0.13203	0.07678	0.06085	0.03276	0.09325	0.07027		0.35605	0.20889	0.31567	0.20224	0.25524	0.17679	0.18231	0.14845	0.17639	0.12532	0.16742	0.10729	0.10769	0.04784	0.05176	0.02603	0.06318	0.04048		0.30535	0.20859	0.26911	0.2064	0.20941	0.17846	0.14061	0.13953	0.13943	0.1133	0.10204	0.0673
0.39982	0.77914	0.32496	0.72535	0.25551	0.57516	0.16059	0.36145	0.19853	0.37815	0.23269	0.30176	0.1361	0.07554	0.06217	0.03295	0.09572	0.07165		0.37357	0.20022	0.33342	0.19547	0.27137	0.17254	0.19641	0.14805	0.18811	0.12424	0.17171	0.10882	0.1093	0.04762	0.05269	0.02652	0.06496	0.04117		0.32408	0.20341	0.28826	0.20342	0.22633	0.17794	0.1536	0.14232	0.14998	0.11431	0.10469	0.07032
0.47345	0.83501	0.3899	0.78561	0.30149	0.62307	0.18483	0.39222	0.23069	0.40505	0.26194	0.31203	0.14075	0.07414	0.06367	0.03342	0.09854	0.07402		0.39433	0.18733	0.35484	0.18471	0.29125	0.165	0.21467	0.14551	0.20313	0.12122	0.17704	0.11175	0.11109	0.04777	0.05376	0.02737	0.06707	0.04229		0.34719	0.19439	0.31245	0.19696	0.24825	0.17485	0.17138	0.14418	0.16408	0.11416	0.10857	0.07496
0.53503	0.87559	0.44554	0.8306	0.34016	0.65986	0.20475	0.41669	0.25699	0.425	0.28425	0.31841	0.14379	0.07336	0.06467	0.034	0.10042	0.07635		0.40837	0.1767	0.36956	0.17542	0.3052	0.15801	0.22812	0.14213	0.21406	0.11777	0.18099	0.11481	0.11223	0.04825	0.05447	0.02821	0.0685	0.04337		0.36343	0.1861	0.32982	0.19031	0.26439	0.17076	0.1852	0.14411	0.1748	0.11288	0.11194	0.07901
0.62118	0.92478	0.52525	0.88651	0.39473	0.70768	0.2324	0.45001	0.29293	0.45005	0.31256	0.32513	0.14716	0.07287	0.06579	0.03508	0.10253	0.08019		0.42426	0.16239	0.38648	0.16247	0.32152	0.14776	0.24456	0.13609	0.22728	0.11206	0.18617	0.11996	0.11347	0.04942	0.05527	0.0296	0.07017	0.04516		0.38245	0.17399	0.35056	0.17988	0.2841	0.16348	0.20301	0.14206	0.1883	0.10978	0.11701	0.0849
0.70234	0.96448	0.60206	0.93266	0.44684	0.74999	0.25854	0.48129	0.3259	0.47154	0.33646	0.33005	0.14964	0.07303	0.06665	0.03641	0.10416	0.08447		0.4362	0.14964	0.39937	0.15059	0.33417	0.13798	0.25786	0.12948	0.23786	0.10609	0.19096	0.12573	0.11437	0.05102	0.0559	0.03116	0.0715	0.04717		0.39722	0.16245	0.36698	0.1694	0.30005	0.15552	0.21823	0.13849	0.19958	0.10583	0.1223	0.09066
0.7909	1.0019	0.68734	0.97671	0.50474	0.79422	0.28764	0.51615	0.36099	0.4936	0.35982	0.33479	0.15181	0.07391	0.06743	0.0382	0.10566	0.08992		0.4467	0.1366	0.41083	0.13818	0.34557	0.12745	0.27028	0.12168	0.24767	0.09924	0.19639	0.13301	0.11516	0.05331	0.05648	0.03314	0.07277	0.04976		0.41054	0.15006	0.38203	0.15769	0.31496	0.14614	0.23316	0.13321	0.21041	0.1007	0.12877	0.09709
0.88048	1.0346	0.77466	1.0155	0.56479	0.83784	0.31823	0.55283	0.39567	0.51533	0.38092	0.33971	0.15358	0.07555	0.06813	0.0404	0.10699	0.09634		0.45523	0.12436	0.42022	0.12633	0.35504	0.11716	0.28094	0.11349	0.25601	0.0922	0.20234	0.14142	0.11581	0.0562	0.05701	0.03548	0.07394	0.05285		0.42161	0.13795	0.39471	0.1459	0.32774	0.1363	0.24654	0.12682	0.21993	0.09496	0.13618	0.10364
0.97534	1.0647	0.86755	1.051	0.63042	0.88347	0.35253	0.59369	0.4317	0.53852	0.40084	0.34581	0.15512	0.07811	0.0688	0.04318	0.10828	0.10416		0.46245	0.11245	0.42824	0.11464	0.36321	0.10682	0.29038	0.1048	0.26335	0.08485	0.20939	0.1514	0.11639	0.05991	0.05753	0.03834	0.07512	0.05666		0.43117	0.12578	0.40579	0.13378	0.33907	0.12585	0.25888	0.11931	0.22856	0.08857	0.14505	0.11046
1.0624	1.0888	0.95267	1.0796	0.69293	0.92518	0.38633	0.63317	0.46441	0.56058	0.41727	0.35276	0.15629	0.08122	0.06939	0.04613	0.10941	0.11233		0.46778	0.10247	0.43419	0.10475	0.36931	0.09794	0.2976	0.09702	0.26893	0.07834	0.21672	0.16146	0.11685	0.06391	0.058	0.04133	0.0762	0.06067		0.43833	0.11534	0.41416	0.12319	0.34773	0.1165	0.26864	0.11205	0.23528	0.08262	0.15412	0.11641
1.1757	1.1158	1.0625	1.1119	0.77806	0.97911	0.43443	0.68711	0.50695	0.59096	0.43651	0.3643	0.15758	0.08635	0.07015	0.05057	0.11089	0.12438		0.47321	0.09083	0.4403	0.09311	0.37562	0.08737	0.30522	0.08743	0.27479	0.0704	0.22772	0.17556	0.11739	0.06995	0.05863	0.04573	0.07767	0.06663		0.44573	0.1029	0.4229	0.11039	0.35687	0.10498	0.27924	0.10255	0.24249	0.07507	0.16715	0.12338
1.2725	1.135	1.1553	1.1361	0.85467	1.0244	0.47986	0.73491	0.54386	0.61867	0.45154	0.37674	0.15853	0.09167	0.07083	0.05488	0.11222	0.13594		0.47681	0.08205	0.44435	0.08426	0.37984	0.07926	0.3104	0.07984	0.27876	0.06418	0.23858	0.18826	0.11782	0.07586	0.0592	0.04996	0.07903	0.07238		0.45068	0.09335	0.42878	0.10043	0.36307	0.09587	0.28664	0.09466	0.24746	0.06894	0.17918	0.12836
1.3751	1.151	1.2527	1.1587	0.9401	1.0706	0.53293	0.78643	0.58421	0.64977	0.46661	0.39267	0.15944	0.09824	0.07161	0.05996	0.11375	0.14945		0.4798	0.07381	0.44774	0.07591	0.38338	0.07155	0.31479	0.07249	0.28211	0.05818	0.25168	0.20202	0.11826	0.08285	0.05987	0.0549	0.08063	0.07911		0.45483	0.08428	0.43374	0.0909	0.36835	0.08704	0.29305	0.08674	0.25173	0.0629	0.19256	0.13244
1.4832	1.1628	1.3549	1.1794	1.0351	1.1162	0.59484	0.84059	0.62891	0.68421	0.48213	0.41259	0.16035	0.10616	0.07253	0.06589	0.11556	0.16509		0.48225	0.06619	0.45053	0.06816	0.3863	0.06435	0.31846	0.06551	0.28491	0.0525	0.26733	0.21652	0.11875	0.09103	0.06068	0.06061	0.08256	0.08691		0.45826	0.0758	0.43786	0.08192	0.37275	0.07866	0.2985	0.07899	0.25533	0.05707	0.20703	0.13526
1.5981	1.1686	1.4639	1.1977	1.1421	1.1597	0.66799	0.89681	0.67992	0.72224	0.49894	0.43734	0.16132	0.11573	0.07365	0.07285	0.11779	0.1834		0.48427	0.0591	0.45283	0.06092	0.38872	0.0576	0.32153	0.05887	0.28724	0.04713	0.28613	0.23151	0.11931	0.10068	0.06167	0.0673	0.08495	0.09601		0.4611	0.06785	0.44128	0.07345	0.37643	0.07068	0.30311	0.07144	0.25835	0.05146	0.22251	0.13654
1.7034	1.1673	1.5652	1.2105	1.2458	1.1938	0.74227	0.94598	0.73084	0.7579	0.51531	0.46339	0.16226	0.12564	0.07486	0.0799	0.12019	0.20186		0.48573	0.05337	0.45449	0.05505	0.39047	0.0521	0.32376	0.0534	0.28893	0.04272	0.30541	0.24456	0.11988	0.11049	0.06275	0.07403	0.08754	0.10515		0.46316	0.06137	0.44377	0.06652	0.37911	0.06411	0.30651	0.06511	0.26057	0.04679	0.23653	0.13619
1.8252	1.1569	1.6853	1.2194	1.3728	1.2247	0.83772	0.99868	0.79616	0.79941	0.53634	0.49787	0.16347	0.13864	0.07656	0.08899	0.12355	0.22562		0.48707	0.04746	0.45601	0.04899	0.39208	0.0464	0.32583	0.04769	0.2905	0.03812	0.33033	0.25842	0.12066	0.1232	0.06426	0.08269	0.09115	0.11684		0.46506	0.05466	0.44606	0.05932	0.38159	0.05725	0.30969	0.05841	0.26264	0.04189	0.25233	0.13406
1.949	1.1356	1.8118	1.2206	1.5099	1.2448	0.94635	1.0458	0.87139	0.8409	0.56128	0.53829	0.16491	0.15393	0.07871	0.09949	0.12783	0.25307		0.48814	0.04208	0.45724	0.04346	0.39338	0.0412	0.32751	0.04243	0.29176	0.0339	0.35877	0.27066	0.12164	0.13796	0.0662	0.09267	0.09575	0.1302		0.46658	0.04853	0.44792	0.05271	0.3836	0.05094	0.31229	0.05216	0.26432	0.03734	0.26779	0.13011
2.0568	1.1072	1.9266	1.2135	1.6365	1.251	1.0519	1.0798	0.94617	0.87541	0.58742	0.57878	0.16645	0.16946	0.08109	0.11	0.13258	0.28056		0.4889	0.03779	0.45811	0.03905	0.39431	0.03703	0.3287	0.0382	0.29267	0.0305	0.38638	0.27932	0.1227	0.15284	0.06834	0.10265	0.10081	0.14341		0.46767	0.04363	0.44923	0.04742	0.38503	0.04586	0.31415	0.04707	0.26552	0.03366	0.28069	0.12527
2.1605	1.0702	2.0422	1.1974	1.765	1.2451	1.1643	1.1042	1.0283	0.90587	0.61823	0.62345	0.1683	0.18701	0.08402	0.12172	0.13845	0.31125		0.48952	0.03392	0.45882	0.03506	0.39505	0.03326	0.32967	0.03435	0.2934	0.02742	0.41576	0.28537	0.12401	0.16956	0.07099	0.11376	0.107	0.15791		0.46855	0.03919	0.4503	0.04261	0.38619	0.04125	0.31567	0.04243	0.2665	0.0303	0.29258	0.11941
2.2625	1.0233	2.1615	1.1707	1.8982	1.2255	1.287	1.1177	1.1212	0.93137	0.65645	0.67418	0.17067	0.20772	0.08782	0.13535	0.14606	0.34705		0.49004	0.03029	0.45941	0.03131	0.39568	0.02972	0.33049	0.03072	0.29401	0.02452	0.44767	0.28844	0.1257	0.1892	0.07442	0.12668	0.11493	0.17445		0.46928	0.03501	0.4512	0.03809	0.38717	0.03689	0.31695	0.03801	0.26733	0.02713	0.30377	0.11248
2.3626	0.96561	2.2849	1.1309	2.0359	1.1899	1.4206	1.1173	1.2271	0.94934	0.70544	0.73236	0.17384	0.23284	0.09291	0.15161	0.15631	0.38995		0.49047	0.02682	0.45991	0.02774	0.39621	0.02633	0.33118	0.02725	0.29454	0.02174	0.4823	0.28778	0.12798	0.21292	0.07902	0.14209	0.12539	0.19369		0.46991	0.03102	0.45196	0.03376	0.388	0.03271	0.31804	0.03376	0.26803	0.02408	0.31427	0.10448
2.447	0.90615	2.3942	1.0839	2.1577	1.1442	1.5451	1.1026	1.3306	0.95584	0.76031	0.78965	0.17757	0.25952	0.09889	0.16856	0.16842	0.43496		0.4908	0.02393	0.46028	0.02474	0.39661	0.0235	0.33169	0.02433	0.29492	0.01941	0.5144	0.28342	0.13068	0.23807	0.08444	0.15816	0.13746	0.21314		0.47037	0.02768	0.45253	0.03014	0.38862	0.02921	0.31886	0.03018	0.26855	0.02151	0.32276	0.0967
2.526	0.83947	2.5016	1.0253	2.277	1.0847	1.6729	1.0725	1.4423	0.95063	0.82941	0.85196	0.18257	0.29159	0.10684	0.18849	0.18461	0.48833		0.49107	0.02118	0.46059	0.0219	0.39694	0.02081	0.33213	0.02155	0.29525	0.01719	0.5472	0.27506	0.13432	0.26825	0.09166	0.17708	0.15314	0.23511		0.47076	0.02451	0.45301	0.02669	0.38914	0.02588	0.31954	0.02676	0.26899	0.01907	0.33043	0.0884
2.5871	0.77892	2.588	0.96744	2.3726	1.0248	1.7801	1.0346	1.5406	0.93533	0.901	0.90689	0.18815	0.32365	0.11561	0.20792	0.20258	0.54089		0.49126	0.01899	0.46082	0.01965	0.39717	0.01867	0.33244	0.01934	0.29548	0.01543	0.57455	0.26481	0.13839	0.29842	0.09962	0.19554	0.16992	0.25551		0.47104	0.02199	0.45334	0.02395	0.38951	0.02322	0.32003	0.02403	0.2693	0.01712	0.33616	0.08118
2.6398	0.7186	2.6654	0.90602	2.4579	0.96035	1.8793	0.98792	1.6355	0.91045	0.98263	0.95947	0.19506	0.3594	0.12631	0.22895	0.22469	0.59855		0.49142	0.01703	0.46099	0.01762	0.39736	0.01674	0.33268	0.01735	0.29567	0.01384	0.59975	0.2524	0.14344	0.33207	0.10935	0.21558	0.18973	0.27637		0.47126	0.01972	0.45361	0.02148	0.3898	0.02084	0.32043	0.02157	0.26956	0.01536	0.34099	0.07421
2.6865	0.6571	2.7363	0.83991	2.5356	0.89057	1.9729	0.93217	1.729	0.87539	1.0785	1.0096	0.20406	0.40104	0.13993	0.25258	0.25313	0.66435		0.49155	0.0152	0.46114	0.01572	0.39752	0.01494	0.33289	0.01549	0.29583	0.01235	0.62344	0.23772	0.15003	0.37132	0.12177	0.23815	0.21396	0.29813		0.47145	0.0176	0.45384	0.01917	0.39005	0.0186	0.32076	0.01926	0.26977	0.01371	0.34518	0.06731
2.7258	0.59796	2.7975	0.77339	2.6025	0.82011	2.0559	0.87145	1.8152	0.83261	1.1849	1.0524	0.21533	0.44759	0.15653	0.27779	0.28826	0.73608		0.49165	0.01355	0.46126	0.01402	0.39765	0.01332	0.33306	0.01382	0.29595	0.01102	0.64436	0.22187	0.15832	0.41529	0.13694	0.26232	0.24209	0.31927		0.4716	0.01569	0.45402	0.0171	0.39025	0.01659	0.32102	0.01719	0.26994	0.01224	0.34862	0.06083
2.758	0.54256	2.849	0.70871	2.6585	0.75148	2.1274	0.80877	1.8921	0.78462	1.2988	1.085	0.22926	0.49884	0.17637	0.30401	0.3309	0.81265		0.49173	0.0121	0.46136	0.01252	0.39775	0.01189	0.33319	0.01234	0.29605	0.00984	0.66231	0.20561	0.16859	0.46386	0.15513	0.28759	0.27381	0.33874		0.47172	0.01401	0.45417	0.01526	0.39041	0.01481	0.32123	0.01535	0.27007	0.01093	0.35141	0.05488
2.7841	0.49163	2.8916	0.64743	2.7047	0.68641	2.1877	0.74662	1.9589	0.73393	1.4171	1.1055	0.24625	0.55455	0.1996	0.33057	0.38176	0.89282		0.4918	0.01082	0.46143	0.01119	0.39783	0.01064	0.33329	0.01104	0.29613	0.0088	0.6774	0.18958	0.18116	0.51688	0.17649	0.31334	0.30856	0.35564		0.47181	0.01253	0.45428	0.01365	0.39053	0.01325	0.32139	0.01374	0.27017	0.00977	0.35363	0.0495
2.8066	0.44194	2.9288	0.58614	2.745	0.62132	2.2413	0.68216	2.02	0.67863	1.5455	1.1133	0.26853	0.61934	0.22851	0.35884	0.44656	0.98174		0.49185	0.00962	0.46149	0.00995	0.39789	0.00946	0.33338	0.00981	0.29619	0.00782	0.69079	0.17302	0.19771	0.57892	0.20319	0.34095	0.34863	0.37015		0.47189	0.01114	0.45437	0.01214	0.39063	0.01178	0.32153	0.01222	0.27026	0.00869	0.35553	0.04432
2.8251	0.39534	2.96	0.52745	2.7787	0.559	2.2868	0.61856	2.0731	0.62175	1.6775	1.1059	0.29707	0.69253	0.26324	0.38724	0.5266	1.0762		0.49189	0.00852	0.46154	0.00882	0.39795	0.00838	0.33345	0.0087	0.29624	0.00694	0.70213	0.15674	0.21904	0.64956	0.23542	0.36898	0.39257	0.38062		0.47195	0.00988	0.45445	0.01076	0.39072	0.01044	0.32164	0.01083	0.27033	0.00771	0.35708	0.03952
2.8393	0.35506	2.9841	0.47588	2.8046	0.50426	2.3224	0.56139	2.1154	0.56892	1.7998	1.0848	0.33069	0.76852	0.30113	0.4127	0.61687	1.167		0.49193	0.0076	0.46158	0.00787	0.39799	0.00748	0.3335	0.00776	0.29628	0.00619	0.71097	0.14215	0.24432	0.72365	0.27079	0.39446	0.43604	0.38581		0.47199	0.00881	0.45451	0.0096	0.39078	0.00932	0.32172	0.00966	0.27039	0.00688	0.35826	0.0354
2.8507	0.31834	3.0038	0.42825	2.8258	0.45372	2.3516	0.50764	2.1508	0.51796	1.9166	1.051	0.37219	0.85121	0.34393	0.43575	0.72268	1.257		0.49195	0.00678	0.46161	0.00702	0.39802	0.00667	0.33354	0.00692	0.29631	0.00552	0.71824	0.12846	0.27579	0.80529	0.311	0.41794	0.48028	0.38602		0.47203	0.00786	0.45455	0.00856	0.39083	0.00831	0.32179	0.00862	0.27043	0.00613	0.3592	0.03168
2.8599	0.28537	3.0195	0.38504	2.8427	0.4079	2.3753	0.4582	2.1798	0.47011	2.0243	1.007	0.42249	0.93931	0.39071	0.45504	0.84332	1.3422		0.49197	0.00605	0.46163	0.00626	0.39804	0.00595	0.33357	0.00618	0.29634	0.00492	0.72412	0.11589	0.31432	0.89366	0.35528	0.43811	0.52362	0.38129		0.47206	0.00701	0.45459	0.00764	0.39087	0.00742	0.32184	0.00769	0.27046	0.00547	0.35995	0.02835
2.8674	0.25489	3.0326	0.34476	2.8567	0.36518	2.395	0.41158	2.2042	0.42425	2.1246	0.9533	0.48525	1.0354	0.44246	0.47008	0.98322	1.4219				0.46165	0.00557	0.39806	0.0053	0.3336	0.0055	0.29636	0.00438	0.729	0.10406	0.36298	0.99197	0.40464	0.45449	0.56641	0.37163		0.47209	0.00624	0.45462	0.0068	0.3909	0.0066	0.32189	0.00685	0.27049	0.00487	0.36056	0.02529
2.8732	0.2283	3.0427	0.30939	2.8676	0.32768	2.4104	0.37027	2.2235	0.38307	2.2111	0.89548	0.55865	1.1331	0.49528	0.47922	1.1336	1.4882				0.46167	0.00498	0.39808	0.00473	0.33362	0.00491	0.29637	0.00391	0.73281	0.09359	0.42075	1.0945	0.45545	0.46532	0.60537	0.3582		0.4721	0.00557	0.45464	0.00607	0.39093	0.0059	0.32192	0.00612	0.27051	0.00435	0.36104	0.02263
2.878	0.2036	3.0512	0.27635	2.8766	0.29267	2.4233	0.33142	2.2396	0.34392	2.2892	0.83214	0.6494	1.2373	0.55135	0.48244	1.3022	1.542				0.46168	0.00443	0.39809	0.00421	0.33364	0.00437	0.29639	0.00348	0.73599	0.08374	0.49347	1.2074	0.50986	0.4706	0.64233	0.34088		0.47212	0.00496	0.45466	0.0054	0.39095	0.00525	0.32195	0.00544	0.27053	0.00387	0.36143	0.02016
2.8817	0.18184	3.0578	0.24713	2.8837	0.2617	2.4334	0.29685	2.2525	0.3088	2.3551	0.76851	0.75495	1.3407	0.60646	0.47924	1.4778	1.577				0.46169	0.00395	0.3981	0.00375	0.33365	0.0039	0.2964	0.00311	0.7385	0.07499	0.57994	1.324	0.56384	0.4696	0.67492	0.32133		0.47213	0.00442	0.45467	0.00482	0.39096	0.00468	0.32197	0.00485	0.27054	0.00345	0.36173	0.01799
2.8848	0.1623	3.0631	0.22079	2.8894	0.2338	2.4416	0.26556	2.2628	0.27679	2.4112	0.70511	0.8784	1.4426	0.6603	0.4699	1.6597	1.5921						0.39811	0.00334	0.33366	0.00347	0.29641	0.00277	0.74051	0.06708	0.68371	1.4448	0.61703	0.46248	0.70369	0.3001		0.47214	0.00394	0.45469	0.00429	0.39098	0.00417	0.32198	0.00432	0.27055	0.00308	0.36198	0.01605
2.8872	0.14458	3.0674	0.19684	2.894	0.20843	2.4481	0.23701	2.2712	0.24742	2.4588	0.64263	1.0223	1.5406	0.71212	0.45474	1.8452	1.586						0.39812	0.00298	0.33367	0.00309	0.29641	0.00246	0.74214	0.05986	0.80843	1.5687	0.66868	0.44948	0.72892	0.27773		0.47215	0.00351	0.4547	0.00382	0.39099	0.00371	0.322	0.00385	0.27056	0.00274	0.36218	0.01429
2.8891	0.12909	3.0708	0.17587	2.8976	0.18622	2.4533	0.21193	2.2778	0.22152	2.4973	0.5843	1.181	1.6271	0.75906	0.43527	2.0229	1.5597						0.39812	0.00265	0.33368	0.00276	0.29642	0.0022	0.74341	0.05352	0.95092	1.6881	0.71585	0.43191	0.74994	0.25571		0.47215	0.00313	0.4547	0.00341	0.39099	0.00331	0.32201	0.00343	0.27057	0.00244	0.36233	0.01276
2.8906	0.11511	3.0734	0.1569	2.9005	0.16612	2.4574	0.18919	2.2831	0.19795	2.5294	0.52879	1.3581	1.7012	0.80203	0.41198	2.1943	1.5141						0.39813	0.00237	0.33368	0.00246	0.29642	0.00196	0.74443	0.04777	1.1164	1.8028	0.75935	0.41027	0.76783	0.23387		0.47216	0.00279	0.45471	0.00304	0.391	0.00295	0.32202	0.00306	0.27057	0.00218	0.36245	0.01137
[truncated: 6 more columns]
