# Supplementary material for: Solar-driven highly selective conversion of glycerol to dihydroxyacetone using surface atom engineered BiVO4 photoanodes
Source: Nat Commun. 2024 Jun 28;15:5475. doi: 10.1038/s41467-024-49662-7 (PMC11213950; doi:10.1038/s41467-024-49662-7)
Supplement: Supplementary file 3 — Source Data [file 41467_2024_49662_MOESM3_ESM.zip › Supplementary Information/ncomms-Supplementary Fig. 28-source-data.xlsx]

## Sheet: Sheet1
Supplementary Fig. 28
Data 1		Data 2		Data 3		Data 4		Data 5			Data 6		Data 7		Data 8		Data 9		Data 10			Data 11		Data 12		Data 13		Data 14		Data 15
Parameter x	Parameter y	Parameter x	Parameter y	Parameter x	Parameter y	Parameter x	Parameter y	Parameter x	Parameter y		Parameter x	Parameter y	Parameter x	Parameter y	Parameter x	Parameter y	Parameter x	Parameter y	Parameter x	Parameter y		Parameter x	Parameter y	Parameter x	Parameter y	Parameter x	Parameter y	Parameter x	Parameter y	Parameter x	Parameter y
0	0	0	0	0	0	0	-1.77636e-15	0	0		0	0	0	0	0	0	0	0	0	0		0	0	0	0	0	0	0	0	0	0
0.03516	0	0.03516	0	0.03516	0	0.03734	-1.77636e-15	0.03719	0		0.03606	0	0.03606	0	0.03606	0	0.03607	0	0.03607	0		0.03607	0	0.03606	0	0.03606	0	0.03607	0	0.03606	0
0.07031	0	0.07031	0	0.07031	0	0.07469	-1.77636e-15	0.07438	0		0.07212	0	0.07212	0	0.07212	0	0.07214	0	0.07214	0		0.07214	0	0.07212	0	0.07212	0	0.07214	0	0.07212	0
0.10547	0	0.10547	0	0.10547	0	0.11203	-1.77636e-15	0.11157	0		0.10818	0	0.10818	0	0.10818	0	0.10822	0	0.10822	0		0.10822	0	0.10818	0	0.10818	0	0.10822	0	0.10818	0
0.14063	0	0.14063	0	0.14063	0	0.14938	-1.77636e-15	0.14876	0		0.14424	0	0.14424	0	0.14424	0	0.14429	0	0.14429	0		0.14429	0	0.14424	0	0.14424	0	0.14429	0	0.14424	0
0.17578	0	0.17578	0	0.17578	0	0.18672	-1.77636e-15	0.18595	0		0.18029	0	0.18029	0	0.18029	0	0.18036	0	0.18036	0		0.18036	0	0.18029	0	0.18029	0	0.18036	0	0.18029	0
0.21094	0	0.21094	0	0.21094	0	0.22407	-1.77636e-15	0.22314	0		0.21635	0	0.21635	0	0.21635	0	0.21643	0	0.21643	0		0.21643	0	0.21635	0	0.21635	0	0.21643	0	0.21635	0
0.24609	0	0.24609	0	0.24609	0	0.26141	-1.77636e-15	0.26033	0		0.25241	0	0.25241	0	0.25241	0	0.25251	0	0.25251	0		0.25251	0	0.25241	0	0.25241	0	0.25251	0	0.25241	0
0.28125	0	0.28125	0	0.28125	0	0.29876	-1.77636e-15	0.29752	0		0.28847	0	0.28847	0	0.28847	0	0.28858	0	0.28858	0		0.28858	0	0.28847	0	0.28847	0	0.28858	0	0.28847	0
0.31641	0	0.31641	0	0.31641	0	0.3361	-1.77636e-15	0.33471	0		0.32453	0	0.32453	0	0.32453	0	0.32465	0	0.32465	0		0.32465	0	0.32453	0	0.32453	0	0.32465	0	0.32453	0
0.35156	0	0.35156	0	0.35156	0	0.37344	-1.77636e-15	0.3719	0		0.36059	0	0.36059	0	0.36059	0	0.36072	0	0.36072	0		0.36072	0	0.36059	0	0.36059	0	0.36072	0	0.36059	0
0.38672	0	0.38672	0	0.38672	0	0.41079	-1.77636e-15	0.40909	0		0.39665	0	0.39665	0	0.39665	0	0.39679	0	0.39679	0		0.39679	0	0.39665	0	0.39665	0	0.39679	0	0.39665	0
0.42188	0	0.42188	0	0.42188	0	0.44813	-1.77636e-15	0.44628	0		0.43271	0	0.43271	0	0.43271	0	0.43287	0	0.43287	0		0.43287	0	0.43271	0	0.43271	0	0.43287	0	0.43271	0
0.45703	0	0.45703	0	0.45703	0	0.48548	-1.77636e-15	0.48347	0		0.46876	0	0.46876	0	0.46876	0	0.46894	0	0.46894	0		0.46894	0	0.46876	0	0.46876	0	0.46894	0	0.46876	0
0.49219	0	0.49219	0	0.49219	0	0.52282	-1.77636e-15	0.52066	0		0.50482	0	0.50482	0	0.50482	0	0.50501	0	0.50501	0		0.50501	0	0.50482	0	0.50482	0	0.50501	0	0.50482	0
0.52734	0	0.52734	0	0.52734	0	0.56017	-1.77636e-15	0.55785	0		0.54088	0	0.54088	0	0.54088	0	0.54108	0	0.54108	0		0.54108	0	0.54088	0	0.54088	0	0.54108	0	0.54088	0
0.5625	0	0.5625	0	0.5625	0	0.59751	-1.77636e-15	0.59504	0		0.57694	0	0.57694	0	0.57694	0	0.57715	0	0.57715	0		0.57715	0	0.57694	0	0.57694	0	0.57715	0	0.57694	0
0.59766	0	0.59766	0	0.59766	0	0.63485	-1.77636e-15	0.63223	0		0.613	0	0.613	0	0.613	0	0.61323	0	0.61323	0		0.61323	0	0.613	0	0.613	0	0.61323	0	0.613	0
0.63281	0	0.63281	0	0.63281	0	0.6722	-1.77636e-15	0.66942	0		0.64906	0	0.64906	0	0.64906	0	0.6493	0	0.6493	0		0.6493	0	0.64906	0	0.64906	0	0.6493	0	0.64906	0
0.66797	0	0.66797	0	0.66797	0	0.70954	-1.77636e-15	0.70661	0		0.68512	0	0.68512	0	0.68512	0	0.68537	0	0.68537	0		0.68537	0	0.68512	0	0.68512	0	0.68537	0	0.68512	0
0.70313	0	0.70313	0	0.70313	0	0.74689	-1.77636e-15	0.7438	0		0.72118	0	0.72118	0	0.72118	0	0.72144	0	0.72144	0		0.72144	0	0.72118	0	0.72118	0	0.72144	0	0.72118	0
0.73828	0	0.73828	0	0.73828	0	0.78423	-1.77636e-15	0.78099	0		0.75723	0	0.75723	0	0.75723	0	0.75752	0	0.75752	0		0.75752	0	0.75723	0	0.75723	0	0.75752	0	0.75723	0
0.77344	0	0.77344	0	0.77344	0	0.82158	-1.77636e-15	0.81818	0		0.79329	0	0.79329	0	0.79329	0	0.79359	0	0.79359	0		0.79359	0	0.79329	0	0.79329	0	0.79359	0	0.79329	0
0.80859	0	0.80859	0	0.80859	0	0.85892	-1.77636e-15	0.85537	0		0.82935	0	0.82935	0	0.82935	0	0.82966	0	0.82966	0		0.82966	0	0.82935	0	0.82935	0	0.82966	0	0.82935	0
0.84375	0	0.84375	0	0.84375	0	0.89627	-1.77636e-15	0.89256	0		0.86541	0	0.86541	0	0.86541	0	0.86573	0	0.86573	0		0.86573	0	0.86541	0	0.86541	0	0.86573	0	0.86541	0
0.87891	0	0.87891	0	0.87891	0	0.93361	-1.77636e-15	0.92975	0		0.90147	0	0.90147	0	0.90147	0	0.9018	0	0.9018	0		0.9018	0	0.90147	0	0.90147	0	0.9018	0	0.90147	0
0.91406	0	0.91406	0	0.91406	0	0.97095	-1.77636e-15	0.96694	0		0.93753	0	0.93753	0	0.93753	0	0.93788	0	0.93788	0		0.93788	0	0.93753	0	0.93753	0	0.93788	0	0.93753	0
0.94922	0	0.94922	0	0.94922	0	1.0083	-1.77636e-15	1.00413	0		0.97359	0	0.97359	0	0.97359	0	0.97395	0	0.97395	0		0.97395	0	0.97359	0	0.97359	0	0.97395	0	0.97359	0
0.98438	0	0.98438	0	0.98438	0	1.04564	-1.77636e-15	1.04132	0		1.00965	0	1.00965	0	1.00965	0	1.01002	0	1.01002	0		1.01002	0	1.00965	0	1.00965	0	1.01002	0	1.00965	0
1.01953	0	1.01953	0	1.01953	0	1.08299	-1.77636e-15	1.07851	0		1.0457	0	1.0457	0	1.0457	0	1.04609	0	1.04609	0		1.04609	0	1.0457	0	1.0457	0	1.04609	0	1.0457	0
1.05469	0	1.05469	0	1.05469	0	1.12033	-1.77636e-15	1.1157	0		1.08176	0	1.08176	0	1.08176	0	1.08216	0	1.08216	0		1.08216	0	1.08176	0	1.08176	0	1.08216	0	1.08176	0
1.08984	0	1.08984	0	1.08984	0	1.15768	-1.77636e-15	1.15289	0		1.11782	0	1.11782	0	1.11782	0	1.11824	0	1.11824	0		1.11824	0	1.11782	0	1.11782	0	1.11824	0	1.11782	0
1.125	0	1.125	0	1.125	0	1.19502	-1.77636e-15	1.19008	0		1.15388	0	1.15388	0	1.15388	0	1.15431	0	1.15431	0		1.15431	0	1.15388	0	1.15388	0	1.15431	0	1.15388	0
1.16016	0	1.16016	0	1.16016	0	1.23237	-1.77636e-15	1.22727	0		1.18994	0	1.18994	0	1.18994	0	1.19038	0	1.19038	0		1.19038	0	1.18994	0	1.18994	0	1.19038	0	1.18994	0
1.19531	0	1.19531	0	1.19531	0	1.26971	-1.77636e-15	1.26446	0		1.226	0	1.226	0	1.226	0	1.22645	0	1.22645	0		1.22645	0	1.226	0	1.226	0	1.22645	0	1.226	0
1.23047	0	1.23047	0	1.23047	0	1.30705	-1.77636e-15	1.30165	0		1.26206	0	1.26206	0	1.26206	0	1.26253	0	1.26253	0		1.26253	0	1.26206	0	1.26206	0	1.26253	0	1.26206	0
1.26563	0	1.26563	0	1.26563	0	1.3444	-1.77636e-15	1.33884	0		1.29812	0	1.29812	0	1.29812	0	1.2986	0	1.2986	0		1.2986	0	1.29812	0	1.29812	0	1.2986	0	1.29812	0
1.30078	0	1.30078	0	1.30078	0	1.38174	-1.77636e-15	1.37603	0		1.33418	0	1.33418	0	1.33418	0	1.33467	0	1.33467	0		1.33467	0	1.33418	0	1.33418	0	1.33467	0	1.33418	0
1.33594	0	1.33594	0	1.33594	0	1.41909	-1.77636e-15	1.41322	0		1.37023	0	1.37023	0	1.37023	0	1.37074	0	1.37074	0		1.37074	0	1.37023	0	1.37023	0	1.37074	0	1.37023	0
1.37109	0	1.37109	0	1.37109	0	1.45643	-1.77636e-15	1.45041	0		1.40629	0	1.40629	0	1.40629	0	1.40681	0	1.40681	0		1.40681	0	1.40629	0	1.40629	0	1.40681	0	1.40629	0
1.40625	0	1.40625	0	1.40625	0	1.49378	-1.77636e-15	1.4876	0		1.44235	0	1.44235	0	1.44235	0	1.44289	0	1.44289	0		1.44289	0	1.44235	0	1.44235	0	1.44289	0	1.44235	0
1.44141	0	1.44141	0	1.44141	0	1.53112	-1.77636e-15	1.52479	0		1.47841	0	1.47841	0	1.47841	0	1.47896	0	1.47896	0		1.47896	0	1.47841	0	1.47841	0	1.47896	0	1.47841	0
1.47656	0	1.47656	0	1.47656	0	1.56846	-1.77636e-15	1.56198	0		1.51447	0	1.51447	0	1.51447	0	1.51503	0	1.51503	0		1.51503	0	1.51447	0	1.51447	0	1.51503	0	1.51447	0
1.51172	0	1.51172	0	1.51172	0	1.60581	-1.77636e-15	1.59917	0		1.55053	0	1.55053	0	1.55053	0	1.5511	0	1.5511	0		1.5511	0	1.55053	0	1.55053	0	1.5511	0	1.55053	0
1.54688	0	1.54688	0	1.54688	0	1.64315	-1.77636e-15	1.63636	0		1.58659	0	1.58659	0	1.58659	0	1.58717	0	1.58717	0		1.58717	0	1.58659	0	1.58659	0	1.58717	0	1.58659	0
1.58203	0	1.58203	0	1.58203	0	1.6805	-1.77636e-15	1.67355	0		1.62265	0	1.62265	0	1.62265	0	1.62325	0	1.62325	0		1.62325	0	1.62265	0	1.62265	0	1.62325	0	1.62265	0
1.61719	0	1.61719	0	1.61719	0	1.71784	-1.77636e-15	1.71074	0		1.6587	0	1.6587	0	1.6587	0	1.65932	0	1.65932	0		1.65932	0	1.6587	0	1.6587	0	1.65932	0	1.6587	0
1.65234	0	1.65234	0	1.65234	0	1.75519	-1.77636e-15	1.74793	0		1.69476	0	1.69476	0	1.69476	0	1.69539	0	1.69539	0		1.69539	0	1.69476	0	1.69476	0	1.69539	0	1.69476	0
1.6875	0	1.6875	0	1.6875	0	1.79253	-1.77636e-15	1.78512	0		1.73082	0	1.73082	0	1.73082	0	1.73146	0	1.73146	0		1.73146	0	1.73082	0	1.73082	0	1.73146	0	1.73082	0
1.72266	0	1.72266	0	1.72266	0	1.82988	-1.77636e-15	1.82231	0		1.76688	0	1.76688	0	1.76688	0	1.76754	0	1.76754	0		1.76754	0	1.76688	0	1.76688	0	1.76754	0	1.76688	0
1.75781	0	1.75781	0	1.75781	0	1.86722	-1.77636e-15	1.8595	0		1.80294	0	1.80294	0	1.80294	0	1.80361	0	1.80361	0		1.80361	0	1.80294	0	1.80294	0	1.80361	0	1.80294	0
1.79297	0	1.79297	0	1.79297	0	1.90456	-1.77636e-15	1.89669	0		1.839	0	1.839	0	1.839	0	1.83968	0	1.83968	0		1.83968	0	1.839	0	1.839	0	1.83968	0	1.839	0
1.82813	0	1.82813	0	1.82813	0	1.94191	-1.77636e-15	1.93388	0		1.87506	0	1.87506	0	1.87506	0	1.87575	0	1.87575	0		1.87575	0	1.87506	0	1.87506	0	1.87575	0	1.87506	0
1.86328	0	1.86328	0	1.86328	0	1.97925	-1.77636e-15	1.97107	0		1.91112	0	1.91112	0	1.91112	0	1.91182	0	1.91182	0		1.91182	0	1.91112	0	1.91112	0	1.91182	0	1.91112	0
1.89844	0	1.89844	0	1.89844	0	2.0166	-1.77636e-15	2.00826	0		1.94717	0	1.94717	0	1.94717	0	1.9479	0	1.9479	0		1.9479	0	1.94717	0	1.94717	0	1.9479	0	1.94717	0
1.93359	0	1.93359	0	1.93359	0	2.05394	-1.77636e-15	2.04545	0		1.98323	0	1.98323	0	1.98323	0	1.98397	0	1.98397	0		1.98397	0	1.98323	0	1.98323	0	1.98397	0	1.98323	0
1.96875	0	1.96875	0	1.96875	0	2.09129	-1.77636e-15	2.08264	0		2.01929	0	2.01929	0	2.01929	0	2.02004	0	2.02004	0		2.02004	0	2.01929	0	2.01929	0	2.02004	0	2.01929	0
2.00391	0	2.00391	0	2.00391	0	2.12863	-1.77636e-15	2.11983	0		2.05535	0	2.05535	0	2.05535	0	2.05611	0	2.05611	0		2.05611	0	2.05535	0	2.05535	0	2.05611	0	2.05535	0
2.03906	0	2.03906	0	2.03906	0	2.16598	-1.77636e-15	2.15702	0		2.09141	0	2.09141	0	2.09141	0	2.09218	0	2.09218	0		2.09218	0	2.09141	0	2.09141	0	2.09218	0	2.09141	0
2.07422	0	2.07422	0	2.07422	0	2.20332	-1.77636e-15	2.19421	0		2.12747	0	2.12747	0	2.12747	0	2.12826	0	2.12826	0		2.12826	0	2.12747	0	2.12747	0	2.12826	0	2.12747	0
2.10938	0	2.10938	0	2.10938	0	2.24066	-1.77636e-15	2.2314	0		2.16353	0	2.16353	0	2.16353	0	2.16433	0	2.16433	0		2.16433	0	2.16353	0	2.16353	0	2.16433	0	2.16353	0
2.14453	0	2.14453	0	2.14453	0	2.27801	-1.77636e-15	2.2686	0		2.19959	0	2.19959	0	2.19959	0	2.2004	0	2.2004	0		2.2004	0	2.19959	0	2.19959	0	2.2004	0	2.19959	0
2.17969	0	2.17969	0	2.17969	0	2.31535	-1.77636e-15	2.30579	0		2.23564	0	2.23564	0	2.23564	0	2.23647	0	2.23647	0		2.23647	0	2.23564	0	2.23564	0	2.23647	0	2.23564	0
2.21484	0	2.21484	0	2.21484	0	2.3527	-1.77636e-15	2.34298	0		2.2717	0	2.2717	0	2.2717	0	2.27255	0	2.27255	0		2.27255	0	2.2717	0	2.2717	0	2.27255	0	2.2717	0
2.25	0	2.25	0	2.25	0	2.39004	-1.77636e-15	2.38017	0		2.30776	0	2.30776	0	2.30776	0	2.30862	0	2.30862	0		2.30862	0	2.30776	0	2.30776	0	2.30862	0	2.30776	0
2.28516	0	2.28516	0	2.28516	0	2.42739	-1.77636e-15	2.41736	0		2.34382	0	2.34382	0	2.34382	0	2.34469	0	2.34469	0		2.34469	0	2.34382	0	2.34382	0	2.34469	0	2.34382	0
2.32031	0	2.32031	0	2.32031	0	2.46473	-1.77636e-15	2.45455	0		2.37988	0	2.37988	0	2.37988	0	2.38076	0	2.38076	0		2.38076	0	2.37988	0	2.37988	0	2.38076	0	2.37988	0
2.35547	0	2.35547	0	2.35547	0	2.50207	-1.77636e-15	2.49174	0		2.41594	0	2.41594	0	2.41594	0	2.41683	0	2.41683	0		2.41683	0	2.41594	0	2.41594	0	2.41683	0	2.41594	0
2.39063	0	2.39063	0	2.39063	0	2.53942	-1.77636e-15	2.52893	0		2.452	0	2.452	0	2.452	0	2.45291	0	2.45291	0		2.45291	0	2.452	0	2.452	0	2.45291	0	2.452	0
2.42578	0	2.42578	0	2.42578	0	2.57676	-1.77636e-15	2.56612	0		2.48806	0	2.48806	0	2.48806	0	2.48898	0	2.48898	0		2.48898	0	2.48806	0	2.48806	0	2.48898	0	2.48806	0
2.46094	0	2.46094	0	2.46094	0	2.61411	-1.77636e-15	2.60331	0		2.52411	0	2.52411	0	2.52411	0	2.52505	0	2.52505	0		2.52505	0	2.52411	0	2.52411	0	2.52505	0	2.52411	0
2.49609	0	2.49609	0	2.49609	0	2.65145	-1.77636e-15	2.6405	0		2.56017	0	2.56017	0	2.56017	0	2.56112	0	2.56112	0		2.56112	0	2.56017	0	2.56017	0	2.56112	0	2.56017	0
2.53125	0	2.53125	0	2.53125	0	2.6888	-1.77636e-15	2.67769	0		2.59623	0	2.59623	0	2.59623	0	2.59719	0	2.59719	0		2.59719	0	2.59623	0	2.59623	0	2.59719	0	2.59623	0
2.56641	0	2.56641	0	2.56641	0	2.72614	-1.77636e-15	2.71488	0		2.63229	0	2.63229	0	2.63229	0	2.63327	0	2.63327	0		2.63327	0	2.63229	0	2.63229	0	2.63327	0	2.63229	0
2.60156	0	2.60156	0	2.60156	0	2.76349	-1.77636e-15	2.75207	0		2.66835	0	2.66835	0	2.66835	0	2.66934	0	2.66934	0		2.66934	0	2.66835	0	2.66835	0	2.66934	0	2.66835	0
2.63672	0	2.63672	0	2.63672	0	2.80083	-1.77636e-15	2.78926	0		2.70441	0	2.70441	0	2.70441	0	2.70541	0	2.70541	0		2.70541	0	2.70441	0	2.70441	0	2.70541	0	2.70441	0
2.67188	0	2.67188	0	2.67188	0	2.83817	-1.77636e-15	2.82645	0		2.74047	0	2.74047	0	2.74047	0	2.74148	0	2.74148	0		2.74148	0	2.74047	0	2.74047	0	2.74148	0	2.74047	0
2.70703	0	2.70703	0	2.70703	0	2.87552	-1.77636e-15	2.86364	0		2.77653	0	2.77653	0	2.77653	0	2.77756	0	2.77756	0		2.77756	0	2.77653	0	2.77653	0	2.77756	0	2.77653	0
2.74219	0	2.74219	0	2.74219	0	2.91286	-1.77636e-15	2.90083	0		2.81259	0	2.81259	0	2.81259	0	2.81363	0	2.81363	0		2.81363	0	2.81259	0	2.81259	0	2.81363	0	2.81259	0
2.77734	0	2.77734	0	2.77734	0	2.95021	-1.77636e-15	2.93802	0		2.84864	0	2.84864	0	2.84864	0	2.8497	0	2.8497	0		2.8497	0	2.84864	0	2.84864	0	2.8497	0	2.84864	0
2.8125	0	2.8125	0	2.8125	0	2.98755	-1.77636e-15	2.97521	0		2.8847	0	2.8847	0	2.8847	0	2.88577	0	2.88577	0		2.88577	0	2.8847	0	2.8847	0	2.88577	0	2.8847	0
2.84766	0	2.84766	0	2.84766	0	3.0249	-1.77636e-15	3.0124	0		2.92076	0	2.92076	0	2.92076	0	2.92184	0	2.92184	0		2.92184	0	2.92076	0	2.92076	0	2.92184	0	2.92076	0
2.88281	0	2.88281	0	2.88281	0	3.06224	-1.77636e-15	3.04959	0		2.95682	0	2.95682	0	2.95682	0	2.95792	0	2.95792	0		2.95792	0	2.95682	0	2.95682	0	2.95792	0	2.95682	0
2.91797	0	2.91797	0	2.91797	0	3.09959	-1.77636e-15	3.08678	0		2.99288	0	2.99288	0	2.99288	0	2.99399	0	2.99399	0		2.99399	0	2.99288	0	2.99288	0	2.99399	0	2.99288	0
2.95313	0	2.95313	0	2.95313	0	3.13693	-1.77636e-15	3.12397	0		3.02894	0	3.02894	0	3.02894	0	3.03006	0	3.03006	0		3.03006	0	3.02894	0	3.02894	0	3.03006	0	3.02894	0
2.98828	0	2.98828	0	2.98828	0	3.17427	-1.77636e-15	3.16116	0		3.065	0	3.065	0	3.065	0	3.06613	0	3.06613	0		3.06613	0	3.065	0	3.065	0	3.06613	0	3.065	0
3.02344	0	3.02344	0	3.02344	0	3.21162	-1.77636e-15	3.19835	0		3.10106	0	3.10106	0	3.10106	0	3.1022	0	3.1022	0		3.1022	0	3.10106	0	3.10106	0	3.1022	0	3.10106	0
3.05859	0	3.05859	0	3.05859	0	3.24896	-1.77636e-15	3.23554	0		3.13711	0	3.13711	0	3.13711	0	3.13828	0	3.13828	0		3.13828	0	3.13711	0	3.13711	0	3.13828	0	3.13711	0
3.09375	0	3.09375	0	3.09375	0	3.28631	-1.77636e-15	3.27273	0		3.17317	0	3.17317	0	3.17317	0	3.17435	0	3.17435	0		3.17435	0	3.17317	0	3.17317	0	3.17435	0	3.17317	0
3.12891	0	3.12891	0	3.12891	0	3.32365	-1.77636e-15	3.30992	0		3.20923	0	3.20923	0	3.20923	0	3.21042	0	3.21042	0		3.21042	0	3.20923	0	3.20923	0	3.21042	0	3.20923	0
3.16406	0	3.16406	0	3.16406	0	3.361	-1.77636e-15	3.34711	0		3.24529	0	3.24529	0	3.24529	0	3.24649	0	3.24649	0		3.24649	0	3.24529	0	3.24529	0	3.24649	0	3.24529	0
3.19922	0	3.19922	0	3.19922	0	3.39834	-1.77636e-15	3.3843	0		3.28135	7.14309e-129	3.28135	0	3.28135	0	3.28257	0	3.28257	0		3.28257	0	3.28135	0	3.28135	0	3.28257	0	3.28135	0
3.23438	0	3.23438	0	3.23438	0	3.43568	-1.77636e-15	3.42149	0		3.31741	1.36673e-126	3.31741	0	3.31741	0	3.31864	0	3.31864	0		3.31864	0	3.31741	0	3.31741	0	3.31864	0	3.31741	0
3.26953	0	3.26953	0	3.26953	0	3.47303	-1.77636e-15	3.45868	0		3.35347	2.49605e-124	3.35347	0	3.35347	0	3.35471	0	3.35471	0		3.35471	0	3.35347	0	3.35347	0	3.35471	0	3.35347	0
3.30469	0	3.30469	0	3.30469	0	3.51037	-1.77636e-15	3.49587	0		3.38953	4.35111e-122	3.38953	0	3.38953	0	3.39078	0	3.39078	0		3.39078	0	3.38953	0	3.38953	0	3.39078	0	3.38953	0
3.33984	0	3.33984	0	3.33984	0	3.54772	-1.77636e-15	3.53306	0		3.42558	7.23971e-120	3.42558	0	3.42558	0	3.42685	0	3.42685	0		3.42685	0	3.42558	0	3.42558	0	3.42685	0	3.42558	0
3.375	0	3.375	0	3.375	0	3.58506	-1.77636e-15	3.57025	0		3.46164	1.14979e-117	3.46164	0	3.46164	0	3.46293	0	3.46293	0		3.46293	0	3.46164	0	3.46164	0	3.46293	0	3.46164	0
3.41016	0	3.41016	0	3.41016	0	3.62241	-1.77636e-15	3.60744	0		3.4977	1.74297e-115	3.4977	0	3.4977	0	3.499	0	3.499	0		3.499	0	3.4977	0	3.4977	0	3.499	0	3.4977	0
3.44531	0	3.44531	0	3.44531	0	3.65975	-1.77636e-15	3.64463	0		3.53376	2.52194e-113	3.53376	0	3.53376	0	3.53507	0	3.53507	0		3.53507	0	3.53376	0	3.53376	0	3.53507	0	3.53376	0
3.48047	0	3.48047	0	3.48047	0	3.6971	-1.77636e-15	3.68182	0		3.56982	3.48303e-111	3.56982	0	3.56982	0	3.57114	0	3.57114	0		3.57114	0	3.56982	0	3.56982	0	3.57114	0	3.56982	0
3.51563	0	3.51563	0	3.51563	0	3.73444	-1.77636e-15	3.71901	0		3.60588	4.59149e-109	3.60588	0	3.60588	0	3.60721	0	3.60721	0		3.60721	0	3.60588	0	3.60588	0	3.60721	0	3.60588	0
3.55078	0	3.55078	0	3.55078	0	3.77178	-1.77636e-15	3.7562	0		3.64194	5.77731e-107	3.64194	0	3.64194	0	3.64329	0	3.64329	0		3.64329	0	3.64194	0	3.64194	0	3.64329	0	3.64194	0
3.58594	0	3.58594	0	3.58594	0	3.80913	-1.77636e-15	3.79339	0		3.678	6.93861e-105	3.678	0	3.678	0	3.67936	0	3.67936	0		3.67936	0	3.678	0	3.678	0	3.67936	0	3.678	0
3.62109	0	3.62109	0	3.62109	0	3.84647	-1.77636e-15	3.83058	0		3.71405	7.95416e-103	3.71405	0	3.71405	0	3.71543	0	3.71543	0		3.71543	0	3.71405	0	3.71405	0	3.71543	0	3.71405	0
3.65625	0	3.65625	0	3.65625	0	3.88382	-1.77636e-15	3.86777	0		3.75011	8.70344e-101	3.75011	0	3.75011	0	3.7515	0	3.7515	0		3.7515	0	3.75011	0	3.75011	0	3.7515	0	3.75011	0
3.69141	0	3.69141	0	3.69141	0	3.92116	-1.77636e-15	3.90496	0		3.78617	9.08998e-99	3.78617	0	3.78617	0	3.78758	0	3.78758	0		3.78758	0	3.78617	0	3.78617	0	3.78758	0	3.78617	0
3.72656	0	3.72656	0	3.72656	0	3.95851	-1.77636e-15	3.94215	0		3.82223	9.06171e-97	3.82223	0	3.82223	0	3.82365	0	3.82365	0		3.82365	0	3.82223	0	3.82223	0	3.82365	0	3.82223	0
3.76172	0	3.76172	0	3.76172	0	3.99585	-1.77636e-15	3.97934	0		3.85829	8.62248e-95	3.85829	0	3.85829	0	3.85972	0	3.85972	0		3.85972	0	3.85829	0	3.85829	0	3.85972	0	3.85829	0
3.79688	0	3.79688	0	3.79688	0	4.0332	-1.77636e-15	4.01653	0		3.89435	7.83122e-93	3.89435	0	3.89435	0	3.89579	0	3.89579	0		3.89579	0	3.89435	0	3.89435	0	3.89579	0	3.89435	0
3.83203	0	3.83203	0	3.83203	0	4.07054	-1.77636e-15	4.05372	0		3.93041	6.78894e-91	3.93041	0	3.93041	0	3.93186	0	3.93186	0		3.93186	0	3.93041	0	3.93041	0	3.93186	0	3.93041	0
3.86719	0	3.86719	0	3.86719	0	4.10788	-1.77636e-15	4.09091	0		3.96647	5.61758e-89	3.96647	0	3.96647	0	3.96794	0	3.96794	0		3.96794	0	3.96647	0	3.96647	0	3.96794	0	3.96647	0
3.90234	0	3.90234	0	3.90234	0	4.14523	-1.77636e-15	4.1281	0		4.00253	4.43682e-87	4.00253	0	4.00253	0	4.00401	0	4.00401	0		4.00401	0	4.00253	0	4.00253	0	4.00401	0	4.00253	0
3.9375	0	3.9375	0	3.9375	0	4.18257	-1.77636e-15	4.16529	0		4.03858	3.34479e-85	4.03858	0	4.03858	0	4.04008	0	4.04008	0		4.04008	0	4.03858	0	4.03858	0	4.04008	0	4.03858	0
3.97266	0	3.97266	0	3.97266	0	4.21992	-1.77636e-15	4.20248	0		4.07464	2.40681e-83	4.07464	0	4.07464	0	4.07615	0	4.07615	0		4.07615	0	4.07464	0	4.07464	0	4.07615	0	4.07464	0
4.00781	0	4.00781	0	4.00781	0	4.25726	-1.77636e-15	4.23967	0		4.1107	1.65306e-81	4.1107	0	4.1107	0	4.11222	0	4.11222	0		4.11222	0	4.1107	0	4.1107	0	4.11222	0	4.1107	0
4.04297	0	4.04297	0	4.04297	0	4.29461	-1.77636e-15	4.27686	0		4.14676	1.08371e-79	4.14676	0	4.14676	0	4.1483	0	4.1483	0		4.1483	0	4.14676	0	4.14676	0	4.1483	0	4.14676	0
4.07813	0	4.07813	0	4.07813	0	4.33195	-1.77636e-15	4.31405	0		4.18282	6.78124e-78	4.18282	0	4.18282	0	4.18437	0	4.18437	0		4.18437	0	4.18282	0	4.18282	0	4.18437	0	4.18282	0
4.11328	0	4.11328	0	4.11328	0	4.36929	-1.77636e-15	4.35124	0		4.21888	4.05025e-76	4.21888	0	4.21888	0	4.22044	0	4.22044	0		4.22044	0	4.21888	0	4.21888	0	4.22044	0	4.21888	0
4.14844	0	4.14844	0	4.14844	0	4.40664	-1.77636e-15	4.38843	0		4.25494	2.30903e-74	4.25494	0	4.25494	0	4.25651	0	4.25651	0		4.25651	0	4.25494	0	4.25494	0	4.25651	0	4.25494	0
4.18359	0	4.18359	0	4.18359	0	4.44398	-1.77636e-15	4.42562	0		4.291	1.25647e-72	4.291	0	4.291	0	4.29259	0	4.29259	0		4.29259	0	4.291	0	4.291	0	4.29259	0	4.291	0
4.21875	0	4.21875	0	4.21875	0	4.48133	-1.77636e-15	4.46281	0		4.32705	6.52605e-71	4.32705	0	4.32705	0	4.32866	0	4.32866	0		4.32866	0	4.32705	0	4.32705	0	4.32866	0	4.32705	0
4.25391	0	4.25391	0	4.25391	0	4.51867	-1.77636e-15	4.5	0		4.36311	3.23537e-69	4.36311	0	4.36311	0	4.36473	0	4.36473	0		4.36473	0	4.36311	0	4.36311	0	4.36473	0	4.36311	0
4.28906	0	4.28906	0	4.28906	0	4.55602	-1.77636e-15	4.53719	0		4.39917	1.53099e-67	4.39917	0	4.39917	0	4.4008	0	4.4008	0		4.4008	0	4.39917	0	4.39917	0	4.4008	0	4.39917	0
4.32422	0	4.32422	0	4.32422	0	4.59336	-1.77636e-15	4.57438	0		4.43523	6.91504e-66	4.43523	0	4.43523	0	4.43687	0	4.43687	0		4.43687	0	4.43523	0	4.43523	0	4.43687	0	4.43523	0
4.35938	0	4.35938	0	4.35938	0	4.63071	-1.77636e-15	4.61157	0		4.47129	2.98121e-64	4.47129	0	4.47129	0	4.47295	0	4.47295	0		4.47295	0	4.47129	0	4.47129	0	4.47295	0	4.47129	0
4.39453	0	4.39453	0	4.39453	0	4.66805	-1.77636e-15	4.64876	0		4.50735	1.22678e-62	4.50735	0	4.50735	0	4.50902	0	4.50902	0		4.50902	0	4.50735	0	4.50735	0	4.50902	0	4.50735	0
4.42969	0	4.42969	0	4.42969	0	4.70539	-1.77636e-15	4.68595	0		4.54341	4.81853e-61	4.54341	0	4.54341	0	4.54509	0	4.54509	0		4.54509	0	4.54341	0	4.54341	0	4.54509	0	4.54341	0
4.46484	0	4.46484	0	4.46484	0	4.74274	-1.77636e-15	4.72314	0		4.57947	1.8065e-59	4.57947	0	4.57947	0	4.58116	0	4.58116	0		4.58116	0	4.57947	0	4.57947	0	4.58116	0	4.57947	0
4.5	0	4.5	0	4.5	0	4.78008	-1.77636e-15	4.76033	0		4.61552	6.46452e-58	4.61552	0	4.61552	0	4.61723	0	4.61723	0		4.61723	0	4.61552	0	4.61552	0	4.61723	0	4.61552	0
4.53516	0	4.53516	0	4.53516	0	4.81743	-1.77636e-15	4.79752	0		4.65158	2.20805e-56	4.65158	0	4.65158	0	4.65331	0	4.65331	0		4.65331	0	4.65158	0	4.65158	0	4.65331	0	4.65158	0
4.57031	0	4.57031	0	4.57031	0	4.85477	-1.77636e-15	4.83471	0		4.68764	7.19877e-55	4.68764	0	4.68764	0	4.68938	0	4.68938	0		4.68938	0	4.68764	0	4.68764	0	4.68938	0	4.68764	0
4.60547	0	4.60547	0	4.60547	0	4.89212	-1.77636e-15	4.8719	0		4.7237	2.24017e-53	4.7237	0	4.7237	0	4.72545	0	4.72545	0		4.72545	0	4.7237	0	4.7237	0	4.72545	0	4.7237	0
4.64063	0	4.64063	0	4.64063	0	4.92946	-1.77636e-15	4.90909	0		4.75976	6.65397e-52	4.75976	0	4.75976	0	4.76152	0	4.76152	0		4.76152	0	4.75976	0	4.75976	0	4.76152	0	4.75976	0
4.67578	0	4.67578	0	4.67578	0	4.9668	-1.77636e-15	4.94628	0		4.79582	1.88649e-50	4.79582	0	4.79582	0	4.7976	0	4.7976	0		4.7976	0	4.79582	0	4.79582	0	4.7976	0	4.79582	0
4.71094	0	4.71094	0	4.71094	0	5.00415	-1.77636e-15	4.98347	0		4.83188	5.10509e-49	4.83188	0	4.83188	0	4.83367	0	4.83367	0		4.83367	0	4.83188	0	4.83188	0	4.83367	0	4.83188	0
4.74609	0	4.74609	0	4.74609	0	5.04149	-1.77636e-15	5.02066	0		4.86794	1.31864e-47	4.86794	0	4.86794	0	4.86974	0	4.86974	0		4.86974	0	4.86794	0	4.86794	0	4.86974	0	4.86794	0
4.78125	0	4.78125	0	4.78125	0	5.07884	-1.77636e-15	5.05785	0		4.90399	3.25107e-46	4.90399	0	4.90399	0	4.90581	0	4.90581	0		4.90581	0	4.90399	0	4.90399	0	4.90581	0	4.90399	0
4.81641	0	4.81641	0	4.81641	0	5.11618	-1.77636e-15	5.09504	0		4.94005	7.65068e-45	4.94005	0	4.94005	0	4.94188	0	4.94188	0		4.94188	0	4.94005	0	4.94005	0	4.94188	0	4.94005	0
4.85156	0	4.85156	0	4.85156	0	5.15353	-1.77636e-15	5.13223	0		4.97611	1.7185e-43	4.97611	0	4.97611	0	4.97796	0	4.97796	0		4.97796	0	4.97611	0	4.97611	0	4.97796	0	4.97611	0
4.88672	0	4.88672	0	4.88672	0	5.19087	-1.77636e-15	5.16942	0		5.01217	3.68445e-42	5.01217	0	5.01217	0	5.01403	0	5.01403	0		5.01403	0	5.01217	0	5.01217	0	5.01403	0	5.01217	0
4.92188	0	4.92188	0	4.92188	0	5.22822	-1.77636e-15	5.20661	0		5.04823	7.54002e-41	5.04823	0	5.04823	0	5.0501	0	5.0501	0		5.0501	0	5.04823	0	5.04823	0	5.0501	0	5.04823	0
4.95703	0	4.95703	0	4.95703	0	5.26556	-1.77636e-15	5.2438	0		5.08429	1.47281e-39	5.08429	0	5.08429	0	5.08617	0	5.08617	0		5.08617	0	5.08429	0	5.08429	0	5.08617	0	5.08429	0
4.99219	0	4.99219	0	4.99219	0	5.3029	-1.77636e-15	5.28099	0		5.12035	2.74597e-38	5.12035	0	5.12035	0	5.12224	0	5.12224	0		5.12224	0	5.12035	0	5.12035	0	5.12224	0	5.12035	0
5.02734	0	5.02734	0	5.02734	0	5.34025	-1.77636e-15	5.31818	0		5.15641	4.88675e-37	5.15641	0	5.15641	0	5.15832	0	5.15832	0		5.15832	0	5.15641	0	5.15641	0	5.15832	0	5.15641	0
5.0625	0	5.0625	0	5.0625	0	5.37759	-1.77636e-15	5.35537	0		5.19246	8.30079e-36	5.19246	0	5.19246	0	5.19439	0	5.19439	0		5.19439	0	5.19246	0	5.19246	0	5.19439	0	5.19246	0
5.09766	0	5.09766	0	5.09766	0	5.41494	-1.77636e-15	5.39256	0		5.22852	1.34584e-34	5.22852	0	5.22852	0	5.23046	0	5.23046	0		5.23046	0	5.22852	0	5.22852	0	5.23046	0	5.22852	0
5.13281	0	5.13281	0	5.13281	0	5.45228	-1.77636e-15	5.42975	0		5.26458	2.08278e-33	5.26458	0	5.26458	0	5.26653	0	5.26653	0		5.26653	0	5.26458	0	5.26458	0	5.26653	0	5.26458	0
5.16797	0	5.16797	0	5.16797	0	5.48963	-1.77636e-15	5.46694	0		5.30064	3.07658e-32	5.30064	0	5.30064	0	5.30261	0	5.30261	0		5.30261	0	5.30064	0	5.30064	0	5.30261	0	5.30064	0
5.20313	0	5.20313	0	5.20313	0	5.52697	-1.77636e-15	5.50413	0		5.3367	4.33778e-31	5.3367	0	5.3367	0	5.33868	0	5.33868	0		5.33868	0	5.3367	0	5.3367	0	5.33868	0	5.3367	0
5.23828	0	5.23828	0	5.23828	0	5.56432	-1.77636e-15	5.54132	0		5.37276	5.83771e-30	5.37276	0	5.37276	0	5.37475	0	5.37475	0		5.37475	0	5.37276	0	5.37276	0	5.37475	0	5.37276	0
5.27344	0	5.27344	0	5.27344	0	5.60166	-1.77636e-15	5.57851	0		5.40882	7.49881e-29	5.40882	0	5.40882	0	5.41082	0	5.41082	0		5.41082	0	5.40882	0	5.40882	0	5.41082	0	5.40882	0
5.30859	0	5.30859	0	5.30859	0	5.639	-1.77636e-15	5.6157	0		5.44488	9.19427e-28	5.44488	0	5.44488	0	5.44689	0	5.44689	0		5.44689	0	5.44488	0	5.44488	0	5.44689	0	5.44488	0
5.34375	0	5.34375	0	5.34375	0	5.67635	-1.77636e-15	5.65289	0		5.48094	1.07601e-26	5.48094	0	5.48094	0	5.48297	0	5.48297	0		5.48297	0	5.48094	0	5.48094	0	5.48297	0	5.48094	0
5.37891	0	5.37891	0	5.37891	0	5.71369	-1.77636e-15	5.69008	0		5.51699	1.20197e-25	5.51699	0	5.51699	0	5.51904	0	5.51904	0		5.51904	0	5.51699	0	5.51699	0	5.51904	0	5.51699	0
5.41406	0	5.41406	0	5.41406	0	5.75104	-1.77636e-15	5.72727	0		5.55305	1.28157e-24	5.55305	0	5.55305	0	5.55511	0	5.55511	0		5.55511	0	5.55305	0	5.55305	0	5.55511	0	5.55305	0
5.44922	0	5.44922	0	5.44922	0	5.78838	-1.77636e-15	5.76446	0		5.58911	1.30427e-23	5.58911	0	5.58911	0	5.59118	0	5.59118	0		5.59118	0	5.58911	0	5.58911	0	5.59118	0	5.58911	0
5.48438	0	5.48438	0	5.48438	0	5.82573	1.77636e-15	5.80165	3.55271e-15		5.62517	1.26697e-22	5.62517	0	5.62517	0	5.62725	0	5.62725	0		5.62725	0	5.62517	0	5.62517	0	5.62725	0	5.62517	0
5.51953	0	5.51953	0	5.51953	0	5.86307	1.06581e-14	5.83884	1.42109e-14		5.66123	1.17474e-21	5.66123	0	5.66123	0	5.66333	0	5.66333	0		5.66333	0	5.66123	0	5.66123	0	5.66333	0	5.66123	0
5.55469	0	5.55469	0	5.55469	0	5.90041	6.92779e-14	5.87603	8.52651e-14		5.69729	1.03966e-20	5.69729	0	5.69729	0	5.6994	0	5.6994	0		5.6994	0	5.69729	0	5.69729	0	5.6994	0	5.69729	0
5.58984	0	5.58984	0	5.58984	0	5.93776	3.97904e-13	5.91322	4.583e-13		5.73335	8.78251e-20	5.73335	0	5.73335	0	5.73547	0	5.73547	0		5.73547	0	5.73335	0	5.73335	0	5.73547	0	5.73335	0
5.625	0	5.625	0	5.625	0	5.9751	2.13696e-12	5.95041	2.3519e-12		5.76941	7.0814e-19	5.76941	0	5.76941	0	5.77154	0	5.77154	7.10543e-15		5.77154	0	5.76941	0	5.76941	0	5.77154	0	5.76941	0
5.66016	0	5.66016	0	5.66016	0	6.01245	1.09264e-11	5.9876	1.15463e-11		5.80546	5.44998e-18	5.80546	0	5.80546	0	5.80762	0	5.80762	4.61853e-14		5.80762	2.43084e-126	5.80546	0	5.80546	0	5.80762	0	5.80546	0
5.69531	0	5.69531	0	5.69531	0	6.04979	5.34275e-11	6.02479	5.4289e-11		5.84152	4.00355e-17	5.84152	8.88178e-16	5.84152	1.77636e-15	5.84369	0	5.84369	2.16716e-13		5.84369	1.02462e-120	5.84152	0	5.84152	0	5.84369	0	5.84152	0
5.73047	0	5.73047	0	5.73047	0	6.08714	2.49772e-10	6.06198	2.44565e-10		5.87758	2.80718e-16	5.87758	6.21725e-15	5.87758	1.42109e-14	5.87976	1.77636e-15	5.87976	1.01963e-12		5.87976	3.22342e-115	5.87758	0	5.87758	0	5.87976	0	5.87758	0
5.76563	0	5.76563	0	5.76563	0	6.12448	1.11652e-09	6.09917	1.05568e-09		5.91364	1.87876e-15	5.91364	3.55271e-14	5.91364	7.99361e-14	5.91583	7.10543e-15	5.91583	4.61853e-12		5.91583	7.56874e-110	5.91364	0	5.91364	0	5.91583	0	5.91364	0
5.80078	1.04752e-15	5.80078	8.88178e-16	5.80078	1.77636e-15	6.16183	4.77243e-09	6.13636	4.36633e-09		5.9497	1.20018e-14	5.9497	1.96287e-13	5.9497	4.1922e-13	5.9519	4.44089e-14	5.9519	2.0151e-11		5.9519	1.32642e-104	5.9497	0	5.9497	0	5.9519	0	5.9497	0
5.83594	3.14255e-15	5.83594	3.55271e-15	5.83594	5.32907e-15	6.19917	1.95058e-08	6.17355	1.73041e-08		5.98576	7.31809e-14	5.98576	1.03828e-12	5.98576	2.10143e-12	5.98798	2.54019e-13	5.98798	8.47535e-11		5.98798	1.73497e-99	5.98576	0	5.98576	0	5.98798	0	5.98576	0
5.87109	1.88553e-14	5.87109	2.39808e-14	5.87109	3.19744e-14	6.23651	7.62324e-08	6.21074	6.57095e-08		6.02182	4.25916e-13	6.02182	5.27312e-12	6.02182	1.0127e-11	6.02405	1.38911e-12	6.02405	3.43491e-10		6.02405	1.69376e-94	6.02182	0	6.02182	0	6.02405	0	6.02182	0
5.90625	9.95142e-14	5.90625	1.26121e-13	5.90625	1.68754e-13	6.27386	2.84884e-07	6.24793	2.39087e-07		6.05788	2.36605e-12	6.05788	2.56497e-11	6.05788	4.68372e-11	6.06012	7.26352e-12	6.06012	1.34143e-09		6.06012	1.23414e-89	6.05788	0	6.05788	0	6.06012	0	6.05788	0
5.94141	4.92333e-13	5.94141	6.21725e-13	5.94141	8.34888e-13	6.3112	1.018e-06	6.28512	8.33548e-07		6.09393	1.25459e-11	6.09393	1.19517e-10	6.09393	2.07882e-10	6.09619	3.63354e-11	6.09619	5.04803e-09		6.09619	6.71164e-85	6.09393	0	6.09393	0	6.09619	0	6.09393	0
5.97656	2.35168e-12	5.97656	2.97096e-12	5.97656	3.98792e-12	6.34855	3.47839e-06	6.32231	2.78454e-06		6.12999	6.34968e-11	6.12999	5.33488e-10	6.12999	8.85443e-10	6.13226	1.73747e-10	6.13226	1.83052e-08		6.13226	2.72423e-80	6.12999	0	6.12999	0	6.13226	0	6.12999	0
6.01172	1.07947e-11	6.01172	1.36371e-11	6.01172	1.83054e-11	6.38589	1.13648e-05	6.3595	8.91302e-06		6.16605	3.06745e-10	6.16605	2.28118e-09	6.16605	3.61931e-09	6.16834	7.94238e-10	6.16834	6.39622e-08		6.16834	8.25297e-76	6.16605	0	6.16605	0	6.16834	0	6.16605	0
6.04688	4.76149e-11	6.04688	6.01545e-11	6.04688	8.07443e-11	6.42324	3.55055e-05	6.39669	2.73365e-05		6.20211	1.41442e-09	6.20211	9.34411e-09	6.20211	1.41976e-08	6.20441	3.47076e-09	6.20441	2.15363e-07		6.20441	1.86607e-71	6.20211	0	6.20211	0	6.20441	0	6.20211	0
6.08203	2.01832e-10	6.08203	2.54984e-10	6.08203	3.42261e-10	6.46058	0.000106068	6.43388	8.0336e-05		6.23817	6.22523e-09	6.23817	3.66655e-08	6.23817	5.34471e-08	6.24048	1.44991e-08	6.24048	6.98745e-07		6.24048	3.14918e-67	6.23817	0	6.23817	0	6.24048	0	6.23817	0
6.11719	8.22158e-10	6.11719	1.03868e-09	6.11719	1.3942e-09	6.49793	0.000302985	6.47107	0.000226217		6.27423	2.61521e-08	6.27423	1.37822e-07	6.27423	1.93089e-07	6.27655	5.79022e-08	6.27655	2.18456e-06		6.27655	3.96659e-63	6.27423	0	6.27423	0	6.27655	0	6.27423	0
6.15234	3.21841e-09	6.15234	4.066e-09	6.15234	5.45771e-09	6.53527	0.000827582	6.50826	0.000610362		6.31029	1.04866e-07	6.31029	4.96275e-07	6.31029	6.6944e-07	6.31263	2.2105e-07	6.31263	6.58124e-06		6.31263	3.72897e-59	6.31029	0	6.31029	0	6.31263	0	6.31029	0
6.1875	1.21073e-08	6.1875	1.52958e-08	6.1875	2.05313e-08	6.57261	0.00216	6.54545	0.00158		6.34635	4.0136e-07	6.34635	1.71186e-06	6.34635	2.22736e-06	6.3487	8.0673e-07	6.3487	1.91051e-05		6.3487	2.61645e-55	6.34635	0	6.34635	0	6.3487	0	6.34635	0
6.22266	4.37696e-08	6.22266	5.52966e-08	6.22266	7.42236e-08	6.60996	0.0054	6.58264	0.00391		6.3824	1.46626e-06	6.3824	5.65658e-06	6.3824	7.11196e-06	6.38477	2.81453e-06	6.38477	5.3443e-05		6.38477	1.37021e-51	6.3824	0	6.3824	0	6.38477	0	6.3824	0
6.25781	1.52061e-07	6.25781	1.92107e-07	6.25781	2.57861e-07	6.6473	0.01289	6.61983	0.00928		6.41846	5.11284e-06	6.41846	1.79054e-05	6.41846	2.17928e-05	6.42084	9.38694e-06	6.42084	0.000144056		6.42084	5.35566e-48	6.41846	0	6.41846	0	6.42084	0	6.41846	0
6.29297	5.0767e-07	6.29297	6.41367e-07	6.29297	8.60896e-07	6.68465	0.02944	6.65702	0.0211		6.45452	1.70172e-05	6.45452	5.42942e-05	6.45452	6.40851e-05	6.45691	2.99284e-05	6.45691	0.000374169		6.45691	1.56239e-44	6.45452	0	6.45452	0	6.45691	0	6.45452	0
6.32813	1.62879e-06	6.32813	2.05774e-06	6.32813	2.76207e-06	6.72199	0.06427	6.69421	0.04599		6.49058	5.40618e-05	6.49058	0.000157712	6.49058	0.000180853	6.49299	9.12184e-05	6.49299	0.000936493		6.49299	3.40188e-41	6.49058	0	6.49058	0	6.49299	0	6.49058	0
6.36328	5.0219e-06	6.36328	6.34444e-06	6.36328	8.51602e-06	6.75934	0.1342	6.7314	0.09602		6.52664	0.000163933	6.52664	0.000438854	6.52664	0.000489795	6.52906	0.00026578	6.52906	0.00226		6.52906	5.52839e-38	6.52664	0	6.52664	0	6.52906	0	6.52664	0
6.39844	1.48796e-05	6.39844	1.87982e-05	6.39844	2.52324e-05	6.79668	0.26791	6.7686	0.19212		6.5627	0.000474481	6.5627	0.00117	6.5627	0.00127	6.56513	0.000740294	6.56513	0.00525		6.56513	6.70548e-35	6.5627	0	6.5627	0	6.56513	0	6.5627	0
6.43359	4.23674e-05	6.43359	5.35251e-05	6.43359	7.18457e-05	6.83402	0.51144	6.80579	0.36831		6.59876	0.00131	6.59876	0.00299	6.59876	0.00318	6.6012	0.00197	6.6012	0.01175		6.6012	6.07033e-32	6.59876	0	6.59876	0	6.6012	0	6.59876	0
6.46875	0.000115929	6.46875	0.00014646	6.46875	0.00019659	6.87137	0.93358	6.84298	0.67656		6.63482	0.00346	6.63482	0.00731	6.63482	0.0076	6.63727	0.00502	6.63727	0.02536		6.63727	4.10153e-29	6.63482	0	6.63482	0	6.63727	0	6.63482	0
6.50391	0.000304841	6.50391	0.000385122	6.50391	0.000516943	6.90871	1.62952	6.88017	1.19082		6.67088	0.0087	6.67088	0.01712	6.67088	0.01746	6.67335	0.01221	6.67335	0.05274		6.67335	2.06839e-26	6.67088	0	6.67088	0	6.67335	0	6.67088	0
6.53906	0.000770324	6.53906	0.000973192	6.53906	0.00131	6.94606	2.71968	6.91736	2.00832		6.70693	0.0209	6.70693	0.03843	6.70693	0.03849	6.70942	0.0284	6.70942	0.10568		6.70942	7.78517e-24	6.70693	0	6.70693	0	6.70942	0	6.70693	0
6.57422	0.00187	6.57422	0.00236	6.57422	0.00317	6.9834	4.3404	6.95455	3.24542		6.74299	0.04793	6.74299	0.08265	6.74299	0.08142	6.74549	0.06316	6.74549	0.20404		6.74549	2.18704e-21	6.74299	0	6.74299	0	6.74549	1.77636e-15	6.74299	0
6.60938	0.00437	6.60938	0.00552	6.60938	0.0074	7.02075	6.62357	6.99174	5.02522		6.77905	0.10491	6.77905	0.17024	6.77905	0.1653	6.78156	0.13426	6.78156	0.37961		6.78156	4.58559e-19	6.77905	1.24345e-14	6.77905	0	6.78156	7.4607e-14	6.77905	0
6.64453	0.00979	6.64453	0.01237	6.64453	0.0166	7.05809	9.66512	7.02893	7.45569		6.81511	0.21917	6.81511	0.33594	6.81511	0.32206	6.81764	0.27284	6.81764	0.68055		6.81764	7.17606e-17	6.81511	6.85674e-13	6.81511	1.59872e-14	6.81764	3.44613e-12	6.81511	2.4869e-14
6.67969	0.0211	6.67969	0.02666	6.67969	0.03578	7.09544	13.4857	7.06612	10.5991		6.85117	0.43705	6.85117	0.63503	6.85117	0.60219	6.85371	0.53005	6.85371	1.17566		6.85371	8.38163e-15	6.85117	2.96518e-11	6.85117	1.08358e-12	6.85371	1.27729e-10	6.85117	1.53122e-12
6.71484	0.0437	6.71484	0.05521	6.71484	0.0741	7.13278	17.9925	7.10331	14.4377		6.88723	0.83189	6.88723	1.14992	6.88723	1.08056	6.88978	0.98439	6.88978	1.95705		6.88978	7.30671e-13	6.88723	1.0131e-09	6.88723	5.72395e-11	6.88978	3.77235e-09	6.88723	7.68274e-11
6.75	0.08697	6.75	0.10988	6.75	0.14749	7.17012	22.9542	7.1405	18.844		6.92329	1.51135	6.92329	1.99471	6.92329	1.86073	6.92585	1.74765	6.92585	3.13921		6.92585	4.75408e-11	6.92329	2.73394e-08	6.92329	2.3202e-09	6.92585	8.87553e-08	6.92329	2.9691e-09
6.78516	0.16635	6.78516	0.21016	6.78516	0.28209	7.20747	28.0017	7.17769	23.5666		6.95935	2.62086	6.95935	3.31465	6.95935	3.07499	6.96192	2.96608	6.96192	4.85218		6.96192	2.30867e-09	6.95935	5.82724e-07	6.95935	7.21499e-08	6.96192	1.66356e-06	6.95935	8.83292e-08
6.82031	0.30575	6.82031	0.38627	6.82031	0.51849	7.24481	32.6631	7.21488	28.2403		6.9954	4.33806	6.9954	5.27638	6.9954	4.87669	6.998	4.81229	6.998	7.2269		6.998	8.36778e-08	6.9954	9.81005e-06	6.9954	1.7212e-06	6.998	2.48394e-05	6.9954	2.02279e-06
6.85547	0.54006	6.85547	0.68229	6.85547	0.91583	7.28216	36.432	7.25207	32.4257		7.03146	6.85367	7.03146	8.04593	7.03146	7.42214	7.03407	7.46384	7.03407	10.3721		7.03407	2.26365e-06	7.03146	0.000130441	7.03146	3.14999e-05	7.03407	0.000295465	7.03146	3.56587e-05
6.89063	0.91673	6.89063	1.15815	6.89063	1.55456	7.3195	38.8561	7.28926	35.6744		7.06752	10.3354	7.06752	11.7532	7.06752	10.8407	7.07014	11.0666	7.07014	14.3442		7.07014	4.57045e-05	7.06752	0.00137	7.06752	0.000442255	7.07014	0.0028	7.06752	0.00048389
6.92578	1.49538	6.92578	1.8892	6.92578	2.53584	7.35685	39.6267	7.32645	37.6073		7.10358	14.8766	7.10358	16.4468	7.10358	15.1951	7.10621	15.6857	7.10621	19.1156		7.10621	0.000688748	7.10358	0.01136	7.10358	0.00476	7.10621	0.02114	7.10358	0.00505
6.96094	2.34415	6.96094	2.96149	6.96094	3.97515	7.39419	38.6428	7.36364	37.9871		7.13964	20.4389	7.13964	22.0469	7.13964	20.4398	7.14228	21.2538	7.14228	24.5469		7.14228	0.00775	7.13964	0.07445	7.13964	0.03936	7.14228	0.12711	7.13964	0.04065
6.99609	3.53132	6.99609	4.46131	6.99609	5.98833	7.43154	36.0331	7.40083	36.766		7.1757	26.8031	7.1757	28.311	7.1757	26.3858	7.17836	27.5303	7.17836	30.3741		7.17836	0.06503	7.1757	0.38524	7.1757	0.2495	7.17836	0.60894	7.1757	0.25159
7.03125	5.11221	7.03125	6.45853	7.03125	8.66917	7.46888	32.1281	7.43802	34.0962		7.21176	33.5496	7.21176	34.8261	7.21176	32.6878	7.21443	34.0898	7.21443	36.2167		7.21443	0.40745	7.21176	1.57451	7.21176	1.2133	7.21443	2.32402	7.21176	1.19879
7.06641	7.11213	7.06641	8.98513	7.06641	12.0606	7.50622	27.3918	7.47521	30.2979		7.24782	40.0835	7.24782	41.039	7.24782	38.862	7.2505	40.3533	7.2505	41.6115		7.2505	1.90537	7.24782	5.08271	7.24782	4.52639	7.2505	7.06591	7.24782	4.39707
7.10156	9.50845	7.10156	12.0125	7.10156	16.1242	7.54357	22.331	7.5124	25.7969		7.28387	45.7108	7.28387	46.3265	7.28387	44.339	7.28657	45.664	7.28657	46.0698		7.28657	6.65026	7.28387	12.9593	7.28387	12.9545	7.28657	17.1142	7.28387	12.415
7.13672	12.2163	7.13672	15.4335	7.13672	20.7161	7.58091	17.408	7.54959	21.0461		7.31993	49.7561	7.31993	50.0962	7.31993	48.5478	7.32265	49.398	7.32265	49.1493		7.32265	17.324	7.31993	26.0975	7.31993	28.4429	7.32265	33.0223	7.31993	26.9837
7.17188	15.083	7.17188	19.0552	7.17188	25.5774	7.61826	12.9759	7.58678	16.4521		7.35599	51.6951	7.35599	51.8946	7.35599	51.0124	7.35872	51.0842	7.35872	50.5263		7.35872	33.6829	7.35599	41.51	7.35599	47.9084	7.35872	50.7595	7.35599	45.1462
7.20703	17.896	7.20703	22.609	7.20703	30.3477	7.6556	9.24873	7.62397	12.3231		7.39205	51.2658	7.39205	51.4969	7.39205	51.4404	7.39479	50.5014	7.39479	50.0513		7.39479	48.8789	7.39205	52.1484	7.39205	61.906	7.39479	62.1568	7.39205	58.1445
7.24219	20.4054	7.24219	25.7792	7.24219	34.603	7.69295	6.30343	7.66116	8.84436		7.42811	48.5267	7.42811	48.9532	7.42811	49.78	7.43086	47.7267	7.43086	47.7762		7.43086	52.9402	7.42811	51.7445	7.42811	61.3675	7.43086	60.6345	7.42811	57.6452
7.27734	22.359	7.27734	28.2473	7.27734	37.9158	7.73029	4.10793	7.69835	6.0822		7.46417	43.8439	7.46417	44.5783	7.46417	46.2305	7.46693	43.1182	7.46693	43.9448		7.46693	42.7957	7.46417	40.5528	7.46417	46.669	7.46693	47.1208	7.46417	43.9931
7.3125	23.5439	7.3125	29.7443	7.3125	39.9252	7.76763	2.55989	7.73554	4.00777		7.50023	37.8105	7.50023	38.8873	7.50023	41.2026	7.50301	37.2391	7.50301	38.9494		7.50301	25.8206	7.50023	25.1023	7.50023	27.2272	7.50301	29.1719	7.50023	25.8449
7.34766	23.8245	7.34766	30.0988	7.34766	40.4011	7.80498	1.52536	7.77273	2.53042		7.53629	31.1237	7.53629	32.4963	7.53629	35.2405	7.53908	30.7454	7.53908	33.2654		7.53908	11.6274	7.53629	12.2727	7.53629	12.186	7.53908	14.3873	7.53629	11.6878
7.38281	23.1681	7.38281	29.2695	7.38281	39.2879	7.84232	0.86911	7.80992	1.53084		7.57234	24.4537	7.57234	26.0137	7.57234	28.9257	7.57515	24.2661	7.57515	27.3768		7.57515	3.90799	7.57234	4.73915	7.57234	4.18412	7.57515	5.65266	7.57234	4.0687
7.41797	21.6508	7.41797	27.3527	7.41797	36.715	7.87967	0.47351	7.84711	0.88739		7.6084	18.3389	7.6084	19.9486	7.6084	22.7849	7.61122	18.3089	7.61122	21.7106		7.61122	0.98033	7.6084	1.44543	7.6084	1.10213	7.61122	1.76924	7.6084	1.0903
7.45313	19.4437	7.45313	24.5643	7.45313	32.9722	7.91701	0.24668	7.8843	0.49289		7.64446	13.1274	7.64446	14.6543	7.64446	17.2239	7.64729	13.2058	7.64729	16.5905		7.64729	0.18355	7.64446	0.3482	7.64446	0.22271	7.64729	0.44115	7.64446	0.22491
7.48828	16.7804	7.48828	21.1996	7.48828	28.4559	7.95436	0.12288	7.92149	0.26232		7.68052	8.96925	7.68052	10.3124	7.68052	12.4951	7.68337	9.10557	7.68337	12.2165		7.68337	0.02565	7.68052	0.06625	7.68052	0.03453	7.68337	0.08763	7.68052	0.03571
7.52344	13.917	7.52344	17.5821	7.52344	23.6001	7.9917	0.05853	7.95868	0.13377		7.71658	5.84938	7.71658	6.95174	7.71658	8.69903	7.71944	6.00193	7.71944	8.66823		7.71944	0.00268	7.71658	0.00996	7.71658	0.00411	7.71944	0.01387	7.71658	0.00437
7.55859	11.092	7.55859	14.0131	7.55859	18.8095	8.02905	0.02666	7.99587	0.06536		7.75264	3.64115	7.75264	4.48922	7.75264	5.81197	7.75551	3.78195	7.75551	5.9267		7.75551	0.000208242	7.75264	0.00118	7.75264	0.000374613	7.75551	0.00175	7.75264	0.000410757
7.59375	8.49552	7.59375	10.7329	7.59375	14.4065	8.06639	0.01161	8.03306	0.0306		7.7887	2.16343	7.7887	2.77709	7.7887	3.72648	7.79158	2.27814	7.79158	3.90476		7.79158	1.20989e-05	7.7887	0.000110788	7.7887	2.62199e-05	7.79158	0.000175538	7.7887	2.97518e-05
7.62891	6.25304	7.62891	7.89981	7.62891	10.6038	8.10373	0.00484	8.07025	0.01373		7.82476	1.22694	7.82476	1.6457	7.82476	2.29296	7.82766	1.31186	7.82766	2.47899		7.82766	5.24657e-07	7.82476	8.20342e-06	7.82476	1.40787e-06	7.82766	1.40433e-05	7.82476	1.65886e-06
7.66406	4.42295	7.66406	5.58775	7.66406	7.50034	8.14108	0.00193	8.10744	0.0059		7.86081	0.66416	7.86081	0.93423	7.86081	1.35399	7.86373	0.72216	7.86373	1.51654		7.86373	1.69807e-08	7.86081	4.79769e-07	7.86081	5.79937e-08	7.86373	8.95011e-07	7.86081	7.11986e-08
7.69922	3.00644	7.69922	3.79819	7.69922	5.09825	8.17842	0.000733191	8.14463	0.00243		7.89687	0.34317	7.89687	0.50804	7.89687	0.76729	7.8998	0.38003	7.8998	0.89398		7.8998	4.10191e-10	7.89687	2.21618e-08	7.89687	1.83266e-09	7.8998	4.5441e-08	7.89687	2.35235e-09
7.73438	1.96386	7.73438	2.48106	7.73438	3.33028	8.21577	0.000266954	8.18182	0.000959271		7.93293	0.16924	7.93293	0.26466	7.93293	0.41728	7.93587	0.19118	7.93587	0.50781		7.93587	7.39552e-12	7.93293	8.08557e-10	7.93293	4.44285e-11	7.93587	1.83793e-09	7.93293	5.98277e-11
7.76953	1.23279	7.76953	1.55745	7.76953	2.09054	8.25311	9.29411e-05	8.21901	0.000362749		7.96899	0.07967	7.96899	0.13207	7.96899	0.21778	7.97194	0.09194	7.97194	0.27796		7.97194	9.95183e-14	7.96899	2.32996e-11	7.96899	8.26006e-13	7.97194	5.92202e-11	7.96899	1.1724e-12
7.80469	0.74368	7.80469	0.93954	7.80469	1.26112	8.29046	3.09407e-05	8.2562	0.000131437		8.00505	0.0358	8.00505	0.06314	8.00505	0.10907	8.00802	0.04227	8.00802	0.14661		8.00802	9.99512e-16	8.00505	5.30243e-13	8.00505	1.24345e-14	8.00802	1.52056e-12	8.00505	1.77636e-14
7.83984	0.43113	7.83984	0.54467	7.83984	0.7311	8.3278	9.84929e-06	8.29339	4.56329e-05		8.04111	0.01535	8.04111	0.02891	8.04111	0.05243	8.04409	0.01858	8.04409	0.07451		8.04409	7.49247e-18	8.04111	9.76996e-15	8.04111	0	8.04409	3.01981e-14	8.04111	0
7.875	0.24018	7.875	0.30344	7.875	0.4073	8.36515	2.998e-06	8.33058	1.51805e-05		8.07717	0.00628	8.07717	0.01268	8.07717	0.02418	8.08016	0.0078	8.08016	0.03649		8.08016	4.19192e-20	8.07717	0	8.07717	0	8.08016	0	8.07717	0
7.91016	0.12859	7.91016	0.16245	7.91016	0.21806	8.40249	8.72588e-07	8.36777	4.83885e-06		8.11323	0.00246	8.11323	0.00533	8.11323	0.01071	8.11623	0.00313	8.11623	0.01722		8.11623	1.75046e-22	8.11323	0	8.11323	0	8.11623	0	8.11323	0
7.94531	0.06616	7.94531	0.08358	7.94531	0.11219	8.43983	2.42851e-07	8.40496	1.4779e-06		8.14929	0.000915821	8.14929	0.00215	8.14929	0.00455	8.1523	0.0012	8.1523	0.00783		8.1523	5.45561e-25	8.14929	0	8.14929	0	8.1523	0	8.14929	0
7.98047	0.03271	7.98047	0.04132	7.98047	0.05547	8.47718	6.4628e-08	8.44215	4.32511e-07		8.18534	0.000326017	8.18534	0.000827491	8.18534	0.00185	8.18838	0.000441756	8.18838	0.00343		8.18838	1.26907e-27	8.18534	0	8.18534	0	8.18838	0	8.18534	0
8.01563	0.01554	8.01563	0.01963	8.01563	0.02635	8.51452	1.64458e-08	8.47934	1.21282e-07		8.2214	0.000110776	8.2214	0.000305692	8.2214	0.000725361	8.22445	0.000155002	8.22445	0.00145		8.22445	2.20332e-30	8.2214	0	8.2214	0	8.22445	0	8.2214	0
8.05078	0.0071	8.05078	0.00896	8.05078	0.01203	8.55187	4.00165e-09	8.51653	3.2587e-08		8.25746	3.59273e-05	8.25746	0.00010818	8.25746	0.000272346	8.26052	5.19912e-05	8.26052	0.000589541		8.26052	2.85511e-33	8.25746	0	8.25746	0	8.26052	0	8.25746	0
8.08594	0.00311	8.08594	0.00393	8.08594	0.00528	8.58921	9.31056e-10	8.55372	8.38956e-09		8.29352	1.11219e-05	8.29352	3.66735e-05	8.29352	9.8132e-05	8.29659	1.66711e-05	8.29659	0.00023114		8.29659	2.76134e-36	8.29352	0	8.29352	0	8.29659	0	8.29352	0
8.12109	0.00131	8.12109	0.00166	8.12109	0.00223	8.62656	2.07139e-10	8.59091	2.06958e-09		8.32958	3.28631e-06	8.32958	1.19097e-05	8.32958	3.3933e-05	8.33267	5.11023e-06	8.33267	8.73239e-05		8.33267	1.99327e-39	8.32958	0	8.32958	0	8.33267	0	8.32958	0
8.15625	0.000532032	8.15625	0.000672145	8.15625	0.000902208	8.6639	4.40643e-11	8.6281	4.89184e-10		8.36564	9.2686e-07	8.36564	3.705e-06	8.36564	1.12605e-05	8.36874	1.49747e-06	8.36874	3.179e-05		8.36874	1.0739e-42	8.36564	0	8.36564	0	8.36874	0	8.36564	0
8.19141	0.000207181	8.19141	0.000261743	8.19141	0.000351332	8.70124	8.96172e-12	8.66529	1.10791e-10		8.4017	2.49513e-07	8.4017	1.10413e-06	8.4017	3.58603e-06	8.40481	4.19483e-07	8.40481	1.11518e-05		8.40481	4.31833e-46	8.4017	0	8.4017	0	8.40481	0	8.4017	0
8.22656	7.75319e-05	8.22656	9.79503e-05	8.22656	0.000131477	8.73859	1.74261e-12	8.70248	2.40448e-11		8.43776	6.41134e-08	8.43776	3.15204e-07	8.43776	1.09596e-06	8.44088	1.12334e-07	8.44088	3.76964e-06		8.44088	1.29604e-49	8.43776	0	8.43776	0	8.44088	0	8.43776	0
8.26172	2.78824e-05	8.26172	3.52254e-05	8.26172	4.72824e-05	8.77593	3.23297e-13	8.73967	4.99867e-12		8.47381	1.57246e-08	8.47381	8.61998e-08	8.47381	3.21436e-07	8.47695	2.87574e-08	8.47695	1.22787e-06		8.47695	2.90316e-53	8.47381	0	8.47381	0	8.47695	0	8.47381	0
8.29688	9.63609e-06	8.29688	1.21738e-05	8.29688	1.63407e-05	8.81328	5.68434e-14	8.77686	9.9476e-13		8.50987	3.68116e-09	8.50987	2.2582e-08	8.50987	9.04731e-08	8.51303	7.03768e-09	8.51303	3.85392e-07		8.51303	4.85372e-57	8.50987	0	8.50987	0	8.51303	0	8.50987	0
8.33203	3.20029e-06	8.33203	4.04311e-06	8.33203	5.42699e-06	8.85062	8.88178e-15	8.81405	1.91847e-13		8.54593	8.22554e-10	8.54593	5.66709e-09	8.54593	2.4438e-08	8.5491	1.64645e-09	8.5491	1.16561e-07		8.5491	6.05662e-61	8.54593	0	8.54593	0	8.5491	0	8.54593	0
8.36719	1.02141e-06	8.36719	1.2904e-06	8.36719	1.73208e-06	8.88797	0	8.85124	3.55271e-14		8.58199	1.75436e-10	8.58199	1.36239e-09	8.58199	6.33483e-09	8.58517	3.68223e-10	8.58517	3.39704e-08		8.58517	5.64075e-65	8.58199	0	8.58199	0	8.58517	0	8.58199	0
8.40234	3.13276e-07	8.40234	3.95778e-07	8.40234	5.31246e-07	8.92531	-1.77636e-15	8.88843	7.10543e-15		8.61805	3.5715e-11	8.61805	3.13749e-10	8.61805	1.57589e-09	8.62124	7.87246e-11	8.62124	9.53996e-09		8.62124	3.92099e-69	8.61805	0	8.61805	0	8.62124	0	8.61805	0
8.4375	9.23366e-08	8.4375	1.16654e-07	8.4375	1.56582e-07	8.96266	-1.77636e-15	8.92562	0		8.65411	6.93994e-12	8.65411	6.92157e-11	8.65411	3.76218e-10	8.65731	1.60902e-11	8.65731	2.58161e-09		8.65731	2.03425e-73	8.65411	0	8.65411	0	8.65731	0	8.65411	0
8.47266	2.61542e-08	8.47266	3.3042e-08	8.47266	4.43516e-08	9	-1.77636e-15	8.96281	0		8.69017	1.28717e-12	8.69017	1.46274e-11	8.69017	8.61942e-11	8.69339	3.14415e-12	8.69339	6.73186e-10		8.69339	7.87709e-78	8.69017	0	8.69017	0	8.69339	0	8.69017	0
8.50781	7.11913e-09	8.50781	8.99398e-09	8.50781	1.20725e-08	9.03734	-1.77636e-15	9	0		8.72623	2.27872e-13	8.72623	2.96119e-12	8.72623	1.8952e-11	8.72946	5.87974e-13	8.72946	1.69152e-10		8.72946	2.27656e-82	8.72623	0	8.72623	0	8.72946	0	8.72623	0
8.54297	1.86223e-09	8.54297	2.35265e-09	8.54297	3.15792e-09	9.07469	-1.77636e-15	9.03719	0		8.76228	3.85055e-14	8.76228	5.74651e-13	8.76228	3.99858e-12	8.76553	1.04805e-13	8.76553	4.09557e-11		8.76553	4.91068e-87	8.76228	0	8.76228	0	8.76553	0	8.76228	0
8.57813	4.6812e-10	8.57813	5.91402e-10	8.57813	7.93827e-10	9.11203	-1.77636e-15	9.07438	0		8.79834	6.21052e-15	8.79834	1.06581e-13	8.79834	8.10019e-13	8.8016	1.77636e-14	8.8016	9.5568e-12		8.8016	7.906e-92	8.79834	0	8.79834	0	8.8016	0	8.79834	0
8.61328	1.13084e-10	8.61328	1.42864e-10	8.61328	1.91765e-10	9.14938	-1.77636e-15	9.11157	0		8.8344	9.56112e-16	8.8344	1.86517e-14	8.8344	1.58096e-13	8.83768	3.55271e-15	8.83768	2.14939e-12		8.83768	9.5e-97	8.8344	0	8.8344	0	8.83768	0	8.8344	0
8.64844	2.62518e-11	8.64844	3.31655e-11	8.64844	4.45173e-11	9.18672	-1.77636e-15	9.14876	0		8.87046	1.40496e-16	8.87046	3.55271e-15	8.87046	3.01981e-14	8.87375	0	8.87375	4.65405e-13		8.87375	8.52003e-102	8.87046	0	8.87046	0	8.87375	0	8.87046	0
8.68359	5.85667e-12	8.68359	7.39941e-12	8.68359	9.93161e-12	9.22407	-1.77636e-15	9.18595	0		8.90652	1.97059e-17	8.90652	8.88178e-16	8.90652	5.32907e-15	8.90982	0	8.90982	9.59233e-14		8.90982	5.70309e-107	8.90652	0	8.90652	0	8.90982	0	8.90652	0
8.71875	1.25597e-12	8.71875	1.58717e-12	8.71875	2.12985e-12	9.26141	-1.77636e-15	9.22314	0		8.94258	2.63816e-18	8.94258	0	8.94258	1.77636e-15	8.94589	0	8.94589	2.13163e-14		8.94589	2.84925e-112	8.94258	0	8.94258	0	8.94589	0	8.94258	0
8.75391	2.58737e-13	8.75391	3.2685e-13	8.75391	4.3876e-13	9.29876	-1.77636e-15	9.26033	0		8.97864	3.37118e-19	8.97864	0	8.97864	0	8.98196	0	8.98196	3.55271e-15		8.98196	1.06244e-117	8.97864	0	8.97864	0	8.98196	0	8.97864	0
8.78906	5.13284e-14	8.78906	6.4837e-14	8.78906	8.70415e-14	9.3361	-1.77636e-15	9.29752	0		9.0147	4.11186e-20	9.0147	0	9.0147	0	9.01804	0	9.01804	0		9.01804	2.95683e-123	9.0147	0	9.0147	0	9.01804	0	9.0147	0
8.82422	9.42766e-15	8.82422	1.15463e-14	8.82422	1.59872e-14	9.37344	-1.77636e-15	9.33471	0		9.05075	4.78707e-21	9.05075	0	9.05075	0	9.05411	0	9.05411	0		9.05411	6.14186e-129	9.05075	0	9.05075	0	9.05411	0	9.05075	0
8.85938	2.09504e-15	8.85938	2.66454e-15	8.85938	3.55271e-15	9.41079	-1.77636e-15	9.3719	0		9.08681	5.31956e-22	9.08681	0	9.08681	0	9.09018	0	9.09018	0		9.09018	0	9.08681	0	9.08681	0	9.09018	0	9.08681	0
8.89453	0	8.89453	0	8.89453	0	9.44813	-1.77636e-15	9.40909	0		9.12287	5.64231e-23	9.12287	0	9.12287	0	9.12625	0	9.12625	0		9.12625	0	9.12287	0	9.12287	0	9.12625	0	9.12287	0
8.92969	0	8.92969	0	8.92969	0	9.48548	-1.77636e-15	9.44628	0		9.15893	5.71233e-24	9.15893	0	9.15893	0	9.16232	0	9.16232	0		9.16232	0	9.15893	0	9.15893	0	9.16232	0	9.15893	0
8.96484	0	8.96484	0	8.96484	0	9.52282	-1.77636e-15	9.48347	0		9.19499	5.52007e-25	9.19499	0	9.19499	0	9.1984	0	9.1984	0		9.1984	0	9.19499	0	9.19499	0	9.1984	0	9.19499	0
9	0	9	0	9	0	9.56017	-1.77636e-15	9.52066	0		9.23105	5.09156e-26	9.23105	0	9.23105	0	9.23447	0	9.23447	0		9.23447	0	9.23105	0	9.23105	0	9.23447	0	9.23105	0
9.03516	0	9.03516	0	9.03516	0	9.59751	-1.77636e-15	9.55785	0		9.26711	4.48262e-27	9.26711	0	9.26711	0	9.27054	0	9.27054	0		9.27054	0	9.26711	0	9.26711	0	9.27054	0	9.26711	0
9.07031	0	9.07031	0	9.07031	0	9.63485	-1.77636e-15	9.59504	0		9.30317	3.76694e-28	9.30317	0	9.30317	0	9.30661	0	9.30661	0		9.30661	0	9.30317	0	9.30317	0	9.30661	0	9.30317	0
9.10547	0	9.10547	0	9.10547	0	9.6722	-1.77636e-15	9.63223	0		9.33923	3.02149e-29	9.33923	0	9.33923	0	9.34269	0	9.34269	0		9.34269	0	9.33923	0	9.33923	0	9.34269	0	9.33923	0
9.14063	0	9.14063	0	9.14063	0	9.70954	-1.77636e-15	9.66942	0		9.37528	2.31327e-30	9.37528	0	9.37528	0	9.37876	0	9.37876	0		9.37876	0	9.37528	0	9.37528	0	9.37876	0	9.37528	0
9.17578	0	9.17578	0	9.17578	0	9.74689	-1.77636e-15	9.70661	0		9.41134	1.69048e-31	9.41134	0	9.41134	0	9.41483	0	9.41483	0		9.41483	0	9.41134	0	9.41134	0	9.41483	0	9.41134	0
9.21094	0	9.21094	0	9.21094	0	9.78423	-1.77636e-15	9.7438	0		9.4474	1.17914e-32	9.4474	0	9.4474	0	9.4509	0	9.4509	0		9.4509	0	9.4474	0	9.4474	0	9.4509	0	9.4474	0
9.24609	0	9.24609	0	9.24609	0	9.82158	-1.77636e-15	9.78099	0		9.48346	7.8505e-34	9.48346	0	9.48346	0	9.48697	0	9.48697	0		9.48697	0	9.48346	0	9.48346	0	9.48697	0	9.48346	0
9.28125	0	9.28125	0	9.28125	0	9.85892	-1.77636e-15	9.81818	0		9.51952	4.9889e-35	9.51952	0	9.51952	0	9.52305	0	9.52305	0		9.52305	1.60283e-130	9.51952	0	9.51952	0	9.52305	0	9.51952	0
9.31641	0	9.31641	0	9.31641	0	9.89627	-1.77636e-15	9.85537	0		9.55558	3.02612e-36	9.55558	0	9.55558	0	9.55912	0	9.55912	0		9.55912	3.67848e-127	9.55558	0	9.55558	0	9.55912	0	9.55558	0
9.35156	0	9.35156	0	9.35156	0	9.93361	-1.77636e-15	9.89256	0		9.59164	1.75204e-37	9.59164	0	9.59164	0	9.59519	0	9.59519	0		9.59519	7.62952e-124	9.59164	0	9.59164	0	9.59519	0	9.59164	0
9.38672	1.04752e-15	9.38672	8.88178e-16	9.38672	1.77636e-15	9.97095	-1.77636e-15	9.92975	0		9.6277	9.68223e-39	9.6277	0	9.6277	0	9.63126	0	9.63126	0		9.63126	1.43012e-120	9.6277	0	9.6277	0	9.63126	0	9.6277	0
9.42188	5.23759e-15	9.42188	6.21725e-15	9.42188	8.88178e-15	10.0083	-1.77636e-15	9.96694	0		9.66375	5.1072e-40	9.66375	0	9.66375	0	9.66733	0	9.66733	0		9.66733	2.42269e-117	9.66375	0	9.66375	0	9.66733	0	9.66375	0
9.45703	1.99028e-14	9.45703	2.4869e-14	9.45703	3.37508e-14	10.0456	-1.77636e-15	10.0041	0		9.69981	2.57137e-41	9.69981	0	9.69981	0	9.70341	0	9.70341	0		9.70341	3.70911e-114	9.69981	0	9.69981	0	9.70341	0	9.69981	0
9.49219	7.12312e-14	9.49219	8.9706e-14	9.49219	1.20792e-13	10.083	-1.77636e-15	10.0413	0		9.73587	1.23573e-42	9.73587	0	9.73587	0	9.73948	0	9.73948	0		9.73948	5.13203e-111	9.73587	0	9.73587	0	9.73948	0	9.73587	0
9.52734	2.50357e-13	9.52734	3.16192e-13	9.52734	4.24549e-13	10.1203	-1.77636e-15	10.0785	0		9.77193	5.66832e-44	9.77193	0	9.77193	0	9.77555	0	9.77555	0		9.77555	6.41736e-108	9.77193	0	9.77193	0	9.77555	0	9.77193	0
9.5625	8.63155e-13	9.5625	1.09068e-12	9.5625	1.46372e-12	10.1577	-1.77636e-15	10.1157	0		9.80799	2.48177e-45	9.80799	0	9.80799	0	9.81162	0	9.81162	0		9.81162	7.25222e-105	9.80799	0	9.80799	0	9.81162	0	9.80799	0
9.59766	2.89324e-12	9.59766	3.65485e-12	9.59766	4.9063e-12	10.195	-1.77636e-15	10.1529	0		9.84405	1.03727e-46	9.84405	0	9.84405	0	9.8477	0	9.8477	0		9.8477	7.40685e-102	9.84405	0	9.84405	0	9.8477	0	9.84405	0
9.63281	9.43709e-12	9.63281	1.1922e-11	9.63281	1.60032e-11	10.2324	-1.77636e-15	10.1901	0		9.88011	4.47522e-48	9.88011	0	9.88011	0	9.88377	0	9.88377	0		9.88377	6.83665e-99	9.88011	0	9.88011	0	9.88377	0	9.88011	0
9.66797	2.99506e-11	9.66797	3.78382e-11	9.66797	5.07896e-11	10.2697	-1.77636e-15	10.2273	0		9.91617	1.02145e-47	9.91617	0	9.91617	0	9.91984	0	9.91984	0		9.91984	5.70298e-96	9.91617	0	9.91617	0	9.91984	0	9.91617	0
9.70313	9.24885e-11	9.70313	1.16846e-10	9.70313	1.5684e-10	10.3071	-1.77636e-15	10.2645	0		9.95222	2.83989e-46	9.95222	0	9.95222	0	9.95591	0	9.95591	0		9.95591	4.29939e-93	9.95222	0	9.95222	0	9.95591	0	9.95222	0
9.73828	2.77905e-10	9.73828	3.51093e-10	9.73828	4.71266e-10	10.3444	-1.77636e-15	10.3017	2.4869e-14		9.98828	7.61145e-45	9.98828	0	9.98828	0	9.99198	0	9.99198	0		9.99198	2.92928e-90	9.98828	0	9.98828	0	9.99198	0	9.98828	0
9.77344	8.12515e-10	9.77344	1.02649e-09	9.77344	1.37785e-09	10.3817	-1.77636e-15	10.3388	3.05533e-13		10.0243	1.9364e-43	10.0243	0	10.0243	0	10.0281	0	10.0281	0		10.0281	1.80369e-87	10.0243	0	10.0243	0	10.0281	0	10.0243	0
9.80859	2.3115e-09	9.80859	2.92025e-09	9.80859	3.9198e-09	10.4191	-1.77636e-15	10.376	3.55982e-12		10.0604	4.67603e-42	10.0604	0	10.0604	0	10.0641	0	10.0641	0		10.0641	1.00371e-84	10.0604	0	10.0604	0	10.0641	0	10.0604	0
9.84375	6.3986e-09	9.84375	8.0837e-09	9.84375	1.08506e-08	10.4564	-1.77636e-15	10.4132	3.71827e-11		10.0965	1.0718e-40	10.0965	0	10.0965	0	10.1002	0	10.1002	0		10.1002	5.04784e-82	10.0965	0	10.0965	0	10.1002	0	10.0965	0
9.87891	1.72347e-08	9.87891	2.17735e-08	9.87891	2.92262e-08	10.4938	-1.77636e-15	10.4504	3.46905e-10		10.1325	2.33184e-39	10.1325	0	10.1325	0	10.1363	0	10.1363	0		10.1363	2.2943e-79	10.1325	0	10.1325	0	10.1363	0	10.1325	0
9.91406	4.51699e-08	9.91406	5.70656e-08	9.91406	7.65981e-08	10.5311	-1.77636e-15	10.4876	2.8919e-09		10.1686	4.81548e-38	10.1686	0	10.1686	0	10.1723	0	10.1723	0		10.1723	9.42413e-77	10.1686	0	10.1686	0	10.1723	0	10.1686	0
9.94922	1.15192e-07	9.94922	1.45528e-07	9.94922	1.9534e-07	10.5685	-1.77636e-15	10.5248	2.15414e-08		10.2046	9.43915e-37	10.2046	0	10.2046	0	10.2084	0	10.2084	0		10.2084	3.49849e-74	10.2046	0	10.2046	0	10.2084	0	10.2046	0
9.98438	2.8584e-07	9.98438	3.61118e-07	9.98438	4.84722e-07	10.6058	-1.77636e-15	10.562	1.43377e-07		10.2407	1.75622e-35	10.2407	0	10.2407	0	10.2445	0	10.2445	0		10.2445	1.17373e-71	10.2407	0	10.2407	0	10.2445	0	10.2407	0
10.0195	6.90164e-07	10.0195	8.71922e-07	10.0195	1.17037e-06	10.6432	-1.77636e-15	10.5992	8.5272e-07		10.2767	3.10155e-34	10.2767	0	10.2767	0	10.2806	0	10.2806	0		10.2806	3.55879e-69	10.2767	0	10.2767	0	10.2806	0	10.2767	0
10.0547	1.62147e-06	10.0547	2.04849e-06	10.0547	2.74965e-06	10.6805	-1.77636e-15	10.6364	4.53158e-06		10.3128	5.19914e-33	10.3128	0	10.3128	0	10.3166	0	10.3166	0		10.3166	9.75179e-67	10.3128	0	10.3128	0	10.3166	0	10.3128	0
10.0898	3.70675e-06	10.0898	4.68294e-06	10.0898	6.28582e-06	10.7178	-1.77636e-15	10.6736	2.15184e-05		10.3489	8.2725e-32	10.3489	0	10.3489	0	10.3527	0	10.3527	0		10.3527	2.41498e-64	10.3489	0	10.3489	0	10.3527	0	10.3489	0
10.125	8.24527e-06	10.125	1.04167e-05	10.125	1.39821e-05	10.7552	1.95399e-14	10.7107	9.13039e-05		10.3849	1.24938e-30	10.3849	0	10.3849	0	10.3888	0	10.3888	0		10.3888	5.40495e-62	10.3849	0	10.3849	0	10.3888	0	10.3849	0
10.1602	1.78461e-05	10.1602	2.2546e-05	10.1602	3.02631e-05	10.7925	3.9595e-12	10.7479	0		10.421	1.79104e-29	10.421	0	10.421	0	10.4248	0	10.4248	0		10.4248	1.09324e-59	10.421	0	10.421	0	10.4248	0	10.421	0
10.1953	3.75847e-05	10.1953	4.74828e-05	10.1953	6.37354e-05	10.8299	4.46915e-10	10.7851	0		10.4571	2.43708e-28	10.4571	0	10.4571	0	10.4609	0	10.4609	0		10.4609	1.99843e-57	10.4571	0	10.4571	0	10.4609	0	10.4571	0
10.2305	7.70205e-05	10.2305	9.73042e-05	10.2305	0.00013061	10.8672	3.1137e-08	10.8223	0		10.4931	3.14766e-27	10.4931	0	10.4931	0	10.497	0	10.497	0		10.497	3.30149e-55	10.4931	0	10.4931	0	10.497	0	10.4931	0
10.2656	0.000153578	10.2656	0.000194023	10.2656	0.000260434	10.9046	1.34015e-06	10.8595	0		10.5292	3.85885e-26	10.5292	0	10.5292	0	10.5331	0	10.5331	0		10.5331	4.92923e-53	10.5292	0	10.5292	0	10.5331	0	10.5292	0
10.3008	0.000297974	10.3008	0.000376447	10.3008	0.000505298	10.9419	3.56334e-05	10.8967	2.4869e-14		10.5652	4.49036e-25	10.5652	0	10.5652	0	10.5691	0	10.5691	0		10.5691	6.65112e-51	10.5652	0	10.5652	0	10.5691	0	10.5652	0
10.3359	0.000562544	10.3359	0.000710693	10.3359	0.00095395	10.9793	0.000585313	10.9339	3.05533e-13		10.6013	4.95972e-24	10.6013	0	10.6013	0	10.6052	0	10.6052	0		10.6052	8.1107e-49	10.6013	0	10.6013	0	10.6052	0	10.6013	0
10.3711	8.63155e-13	10.3711	1.09068e-12	10.3711	1.46372e-12	11.0166	-1.77636e-15	10.9711	3.55982e-12		10.6373	5.1998e-23	10.6373	0	10.6373	0	10.6413	0	10.6413	0		10.6413	8.93861e-47	10.6373	0	10.6373	0	10.6413	0	10.6373	0
10.4062	2.89324e-12	10.4062	3.65485e-12	10.4062	4.9063e-12	11.0539	-1.77636e-15	11.0083	3.71827e-11		10.6734	5.17451e-22	10.6734	0	10.6734	0	10.6774	0	10.6774	0		10.6774	8.90285e-45	10.6734	0	10.6734	0	10.6774	0	10.6734	0
10.4414	9.43709e-12	10.4414	1.1922e-11	10.4414	1.60032e-11	11.0913	-1.77636e-15	11.0455	3.46905e-10		10.7095	4.88769e-21	10.7095	0	10.7095	0	10.7134	0	10.7134	0		10.7134	8.01375e-43	10.7095	0	10.7095	0	10.7134	0	10.7095	0
10.4766	2.99506e-11	10.4766	3.78382e-11	10.4766	5.07896e-11	11.1286	-1.77636e-15	11.0826	2.8919e-09		10.7455	4.3822e-20	10.7455	0	10.7455	0	10.7495	0	10.7495	0		10.7495	6.51913e-41	10.7455	0	10.7455	0	10.7495	0	10.7455	0
10.5117	9.24885e-11	10.5117	1.16846e-10	10.5117	1.5684e-10	11.166	1.95399e-14	11.1198	2.15414e-08		10.7816	3.72935e-19	10.7816	0	10.7816	1.77636e-15	10.7856	0	10.7856	0		10.7856	4.79283e-39	10.7816	0	10.7816	0	10.7856	0	10.7816	0
10.5469	2.77905e-10	10.5469	3.51093e-10	10.5469	4.71266e-10	11.2033	3.9595e-12	11.157	1.43377e-07		10.8176	3.0125e-18	10.8176	0	10.8176	5.32907e-15	10.8216	0	10.8216	0		10.8216	3.1845e-37	10.8176	0	10.8176	0	10.8216	0	10.8176	0
10.582	8.12515e-10	10.582	1.02649e-09	10.582	1.37785e-09	11.2407	4.46915e-10	11.1942	8.5272e-07		10.8537	2.3098e-17	10.8537	0	10.8537	2.84217e-14	10.8577	0	10.8577	0		10.8577	1.91223e-35	10.8537	0	10.8537	0	10.8577	0	10.8537	0
10.6172	2.3115e-09	10.6172	2.92025e-09	10.6172	3.9198e-09	11.278	3.1137e-08	11.2314	4.53158e-06		10.8897	1.68103e-16	10.8897	0	10.8897	1.43885e-13	10.8938	0	10.8938	0		10.8938	1.03773e-33	10.8897	0	10.8897	0	10.8938	0	10.8897	0
10.6523	6.3986e-09	10.6523	8.0837e-09	10.6523	1.08506e-08	11.3154	1.34015e-06	11.2686	0		10.9258	1.16126e-15	10.9258	0	10.9258	7.08766e-13	10.9299	0	10.9299	0		10.9299	5.08952e-32	10.9258	0	10.9258	0	10.9299	0	10.9258	0
10.6875	1.72347e-08	10.6875	2.17735e-08	10.6875	2.92262e-08	11.3527	3.56334e-05	11.3058	0		10.9619	7.61437e-15	10.9619	0	10.9619	3.35731e-12	10.9659	0	10.9659	0		10.9659	2.25589e-30	10.9619	0	10.9619	0	10.9659	0	10.9619	0
10.7227	4.51699e-08	10.7227	5.70656e-08	10.7227	7.65981e-08	11.39	0.000218604	11.343	0		10.9979	4.73907e-14	10.9979	0	10.9979	1.52518e-11	11.002	0	11.002	0		11.002	9.0366e-29	10.9979	0	10.9979	0	11.002	0	10.9979	0
10.7578	1.15192e-07	10.7578	1.45528e-07	10.7578	1.9534e-07	11.4274	2.17324e-05	11.3802	2.4869e-14		11.034	2.79966e-13	11.034	0	11.034	6.63949e-11	11.0381	3.55271e-15	11.0381	0		11.0381	3.27146e-27	11.034	0	11.034	0	11.0381	0	11.034	0
10.793	2.8584e-07	10.793	3.61118e-07	10.793	4.84722e-07	11.4647	3.28091e-05	11.4174	3.05533e-13		11.0701	1.56989e-12	11.0701	0	11.0701	2.76938e-10	11.0741	2.30926e-14	11.0741	3.55271e-15		11.0741	1.07035e-25	11.0701	0	11.0701	0	11.0741	0	11.0701	0
10.8281	6.90164e-07	10.8281	8.71922e-07	10.8281	1.17037e-06	11.5021	9.26833e-05	11.4545	3.55982e-12		11.1061	8.3558e-12	11.1061	3.55271e-15	11.1061	1.10685e-09	11.1102	1.63425e-13	11.1102	2.4869e-14		11.1102	3.16487e-24	11.1061	0	11.1061	0	11.1102	0	11.1061	0
10.8633	1.62147e-06	10.8633	2.04849e-06	10.8633	2.74965e-06	11.5394	0.000251467	11.4917	3.71827e-11		11.1422	4.22142e-11	11.1422	3.10862e-14	11.1422	4.23886e-09	11.1463	1.09956e-12	11.1463	1.84741e-13		11.1463	8.45735e-23	11.1422	0	11.1422	0	11.1463	0	11.1422	0
10.8984	3.70675e-06	10.8984	4.68294e-06	10.8984	6.28582e-06	11.5768	0.000648589	11.5289	3.46905e-10		11.1782	2.02434e-10	11.1782	2.42473e-13	11.1782	1.55548e-08	11.1824	6.95621e-12	11.1824	1.32161e-12		11.1824	2.04249e-21	11.1782	0	11.1782	0	11.1824	0	11.1782	0
10.9336	8.24527e-06	10.9336	1.04167e-05	10.9336	1.39821e-05	11.6141	0.00159	11.5661	0.000830091		11.2143	9.21425e-10	11.2143	1.75504e-12	11.2143	5.46931e-08	11.2184	4.14033e-11	11.2184	8.87113e-12		11.2184	4.45795e-20	11.2143	0	11.2143	0	11.2184	0	11.2143	0
10.9688	1.78461e-05	10.9688	2.2546e-05	10.9688	3.02631e-05	11.6515	0.00371	11.6033	0.000315304		11.2503	3.98098e-09	11.2503	1.18812e-11	11.2503	1.8427e-07	11.2545	2.31861e-10	11.2545	5.58664e-11		11.2545	8.7934e-19	11.2503	0	11.2503	0	11.2545	0	11.2503	0
11.0039	3.75847e-05	11.0039	4.74828e-05	11.0039	6.37354e-05	11.6888	0.00821	11.6405	0.000331152		11.2864	1.63257e-08	11.2864	7.51159e-11	11.2864	5.94885e-07	11.2906	1.22183e-09	11.2906	3.2966e-10		11.2906	1.56757e-17	11.2864	0	11.2864	0	11.2906	0	11.2864	0
11.0391	7.70205e-05	11.0391	9.73042e-05	11.0391	0.00013061	11.7261	0.01729	11.6777	0.000820997		11.3225	6.3549e-08	11.3225	4.43618e-10	11.3225	1.8402e-06	11.3267	6.05855e-09	11.3267	1.82289e-09		11.3267	2.52548e-16	11.3225	1.77636e-15	11.3225	0	11.3267	0	11.3225	0
11.0742	0.000153578	11.0742	0.000194023	11.0742	0.000260434	11.7635	0.0346	11.7149	0.00224		11.3585	2.348e-07	11.3585	2.44734e-09	11.3585	5.45445e-06	11.3627	2.82688e-08	11.3627	9.44577e-09		11.3627	3.67712e-15	11.3585	1.95399e-14	11.3585	1.77636e-15	11.3627	0	11.3585	3.55271e-15
11.1094	0.000297974	11.1094	0.000376447	11.1094	0.000505298	11.8008	0.06583	11.7521	0.00578		11.3946	8.23454e-07	11.3946	1.2612e-08	11.3946	1.54914e-05	11.3988	1.24115e-07	11.3988	4.58662e-08		11.3988	4.83861e-14	11.3946	2.45137e-13	11.3946	1.42109e-14	11.3988	0	11.3946	3.19744e-14
11.1445	0.000562544	11.1445	0.000710693	11.1445	0.00095395	11.8382	0.11906	11.7893	0.01399		11.4306	2.74116e-06	11.4306	6.07131e-08	11.4306	4.21586e-05	11.4349	5.1277e-07	11.4349	2.08704e-07		11.4349	5.75414e-13	11.4306	2.7951e-12	11.4306	2.14939e-13	11.4349	1.24345e-14	11.4306	4.51195e-13
11.1797	1.62147e-06	11.1797	2.04849e-06	11.1797	2.74965e-06	11.8755	0.20469	11.8264	0.03162		11.4667	8.66129e-06	11.4667	2.73015e-07	11.4667	0.000109935	11.4709	1.99342e-06	11.4709	8.89912e-07		11.4709	6.18427e-12	11.4667	2.87876e-11	11.4667	2.78355e-12	11.4709	2.43361e-13	11.4667	5.72342e-12
11.2148	3.70675e-06	11.2148	4.68294e-06	11.2148	6.28582e-06	11.9129	0.33449	11.8636	0.06684		11.5028	2.59767e-05	11.5028	1.14682e-06	11.5028	0.000274687	11.507	7.29213e-06	11.507	3.55586e-06		11.507	6.00681e-11	11.5028	2.68174e-10	11.5028	3.23279e-11	11.507	3.94174e-12	11.5028	6.51639e-11
11.25	8.24527e-06	11.25	1.04167e-05	11.25	1.39821e-05	11.9502	0.51958	11.9008	0.13205		11.5388	7.39498e-05	11.5388	4.50001e-06	11.5388	0.000657651	11.5431	2.51009e-05	11.5431	1.33144e-05		11.5431	5.27287e-10	11.5388	2.25939e-09	11.5388	3.36284e-10	11.5431	5.60441e-11	11.5388	6.6494e-10
11.2852	1.78461e-05	11.2852	2.2546e-05	11.2852	3.02631e-05	11.9876	0.76719	11.938	0.2439		11.5749	0.000199822	11.5749	1.64944e-05	11.5749	0.00151	11.5792	8.13022e-05	11.5792	4.67177e-05		11.5792	4.1831e-09	11.5749	1.72156e-08	11.5749	3.13238e-09	11.5792	6.99284e-10	11.5749	6.08124e-09
11.3203	3.75847e-05	11.3203	4.74828e-05	11.3203	6.37354e-05	12.0249	1.07678	11.9752	0.42112		11.6109	0.000512512	11.6109	5.64764e-05	11.6109	0.00332	11.6152	0.000247796	11.6152	0.000153611		11.6152	2.99914e-08	11.6109	1.18635e-07	11.6109	2.61266e-08	11.6152	7.65664e-09	11.6109	4.98469e-08
11.3555	7.70205e-05	11.3555	9.73042e-05	11.3555	0.00013061	12.0622	1.43658	12.0124	0.67972		11.647	0.00125	11.647	0.000180636	11.647	0.00699	11.6513	0.000710667	11.6513	0.000473305		11.6513	1.94331e-07	11.647	7.39372e-07	11.647	1.95134e-07	11.6513	7.35671e-08	11.647	3.66201e-07
11.3906	0.000153578	11.3906	0.000194023	11.3906	0.000260434	12.0996	1.82185	12.0496	1.02562		11.683	0.00288	11.683	0.000539693	11.683	0.0141	11.6874	0.00192	11.6874	0.00137		11.6874	1.13799e-06	11.683	4.16745e-06	11.683	1.30504e-06	11.6874	6.20282e-07	11.683	2.41121e-06
11.4258	0.000297974	11.4258	0.000376447	11.4258	0.000505298	12.1369	2.19621	12.0868	1.44667		11.7191	0.00632	11.7191	0.00151	11.7191	0.02726	11.7234	0.00487	11.7234	0.0037		11.7234	6.02252e-06	11.7191	2.1244e-05	11.7191	7.81552e-06	11.7234	4.58939e-06	11.7191	1.42294e-05
11.4609	0.000562544	11.4609	0.000710693	11.4609	0.00095395	12.1743	2.51659	12.124	1.90758		11.7552	0.01317	11.7552	0.00393	11.7552	0.05052	11.7595	0.01164	11.7595	0.00938		11.7595	2.8805e-05	11.7552	9.79403e-05	11.7552	4.19115e-05	11.7595	2.97976e-05	11.7552	7.52619e-05
11.4961	1.15192e-07	11.4961	1.45528e-07	11.4961	1.9534e-07	12.2116	2.74112	12.1612	2.35139		11.7912	0.02602	11.7912	0.00956	11.7912	0.0897	11.7956	0.02617	11.7956	0.02228		11.7956	0.00012451	11.7912	0.000408361	11.7912	0.000201257	11.7956	0.000169773	11.7912	0.000356778
11.5312	1.62147e-06	11.5312	2.04849e-06	11.5312	2.74965e-06	12.249	2.83807	12.1983	2.70956		11.8273	0.04881	11.8273	0.02176	11.8273	0.15262	11.8317	0.05536	11.8317	0.0496		11.8317	0.000486395	11.8273	0.00154	11.8273	0.000865385	11.8317	0.000848821	11.8273	0.00152
11.5664	3.70675e-06	11.5664	4.68294e-06	11.5664	6.28582e-06	12.2863	2.79316	12.2355	2.91878		11.8633	0.0869	11.8633	0.04623	11.8633	0.2488	11.8677	0.11022	11.8677	0.10348		11.8677	0.00172	11.8633	0.00525	11.8633	0.00333	11.8677	0.00372	11.8633	0.00577
11.6016	8.24527e-06	11.6016	1.04167e-05	11.6016	1.39821e-05	12.3237	2.61305	12.2727	2.93923		11.8994	0.14686	11.8994	0.09178	11.8994	0.38865	11.9038	0.20648	11.9038	0.20232		11.9038	0.00548	11.8994	0.0162	11.8994	0.01149	11.9038	0.01434	11.8994	0.0197
11.6367	1.78461e-05	11.6367	2.2546e-05	11.6367	3.02631e-05	12.361	2.32368	12.3099	2.76693		11.9355	0.23557	11.9355	0.17019	11.9355	0.58171	11.9399	0.36399	11.9399	0.37068		11.9399	0.0158	11.9355	0.04518	11.9355	0.03547	11.9399	0.04844	11.9355	0.06026
11.6719	3.75847e-05	11.6719	4.74828e-05	11.6719	6.37354e-05	12.3983	1.96419	12.3471	2.43499		11.9715	0.35869	11.9715	0.2948	11.9715	0.83429	11.9759	0.60377	11.9759	0.63642		11.9759	0.04117	11.9715	0.11398	11.9715	0.09805	11.9759	0.14362	11.9715	0.16521
11.707	7.70205e-05	11.707	9.73042e-05	11.707	0.00013061	12.4357	1.57823	12.3843	2.00326		12.0076	0.51839	12.0076	0.47701	12.0076	1.14651	12.012	0.9424	12.012	1.02393		12.012	0.09697	12.0076	0.26006	12.0076	0.24273	12.012	0.37365	12.0076	0.40596
11.7422	0.000153578	11.7422	0.000194023	11.7422	0.000260434	12.473	1.20541	12.4215	1.54076		12.0436	0.71114	12.0436	0.721	12.0436	1.50972	12.0481	1.38412	12.0481	1.54375		12.0481	0.20639	12.0436	0.53661	12.0436	0.53807	12.0481	0.85305	12.0436	0.89402
11.7773	0.000297974	11.7773	0.000376447	11.7773	0.000505298	12.5104	0.87514	12.4587	1.108		12.0797	0.92598	12.0797	1.018	12.0797	1.90488	12.0842	1.91292	12.0842	2.18104		12.0842	0.39702	12.0797	1.00141	12.0797	1.06804	12.0842	1.70901	12.0797	1.76464
11.8125	0.000562544	11.8125	0.000710693	11.8125	0.00095395	12.5477	0.60396	12.4959	0.74523		12.1158	1.14447	12.1158	1.34267	12.1158	2.303	12.1202	2.48769	12.1202	2.88756		12.1202	0.69021	12.1158	1.69013	12.1158	1.89837	12.1202	3.00454	12.1158	3.12174
11.8477	0.07433	11.8477	0.09391	11.8477	0.12605	12.5851	0.39623	12.5331	0.46924		12.1518	1.34264	12.1518	1.65424	12.1518	2.66793	12.1563	3.04421	12.1563	3.58243		12.1563	1.08442	12.1518	2.5798	12.1518	3.02144	12.1563	4.63522	12.1518	4.94964
11.8828	0.12322	11.8828	0.15567	11.8828	0.20895	12.6224	0.24716	12.5702	0.27739		12.1879	1.49509	12.1879	1.90385	12.1879	2.96147	12.1924	3.50536	12.1924	4.16491		12.1924	1.53977	12.1879	3.56132	12.1879	4.30615	12.1924	6.27514	12.1879	7.03374
11.918	0.1973	11.918	0.24927	11.918	0.33458	12.6598	0.14669	12.6074	0.15535		12.2239	1.58025	12.2239	2.04679	12.2239	3.1499	12.2285	3.79813	12.2285	4.53748		12.2285	1.97591	12.2239	4.44626	12.2239	5.4955	12.2285	7.45482	12.2239	8.95847
11.9531	0.30223	11.9531	0.38182	11.9531	0.51251	12.6971	0.08309	12.6446	0.08478		12.26	1.58541	12.26	2.05551	12.26	3.21025	12.2645	3.87246	12.2645	4.63238		12.2645	2.29152	12.26	5.02039	12.26	6.28009	12.2645	7.77161	12.26	10.2263
11.9883	0.44144	11.9883	0.55769	11.9883	0.74858	12.7344	0.04545	12.6818	0.04884		12.296	1.50976	12.296	1.9283	12.296	3.13499	12.3006	3.7152	12.3006	4.43174		12.3006	2.40175	12.296	5.1267	12.296	6.42638	12.3006	7.10961	12.296	10.4625
12.0234	0.61414	12.0234	0.77588	12.0234	1.04144	12.7718	0.02509	12.719	0.0348		12.3321	1.36467	12.3321	1.68979	12.3321	2.93351	12.3367	3.35395	12.3367	3.97305		12.3367	2.27499	12.3321	4.73475	12.3321	5.88856	12.3367	5.70744	12.3321	9.59378
12.0586	0.81353	12.0586	1.02777	12.0586	1.37956	12.8091	0.01601	12.7562	0.03451		12.3682	1.17085	12.3682	1.38325	12.3682	2.63023	12.3727	2.84912	12.3727	3.33776		12.3727	1.94751	12.3682	3.95471	12.3682	4.83163	12.3727	4.02066	12.3682	7.8846
12.0938	1.02595	12.0938	1.29614	12.0938	1.73979	12.8465	0.01475	12.7934	0.04359		12.4042	0.95351	12.4042	1.05773	12.4042	2.25971	12.4088	2.27742	12.4088	2.62764		12.4088	1.5067	12.4042	2.98738	12.4042	3.54992	12.4088	2.4855	12.4042	5.8077
12.1289	1.23173	12.1289	1.55611	12.1289	2.08873	12.8838	0.02	12.8306	0.06034		12.4403	0.73707	12.4403	0.75553	12.4403	1.86024	12.4449	1.71299	12.4449	1.93847		12.4449	1.05347	12.4403	2.04091	12.4403	2.33554	12.4449	1.34831	12.4403	3.83411
12.1641	1.40775	12.1641	1.77849	12.1641	2.38723	12.9212	0.03224	12.8678	0.08471		12.4763	0.54081	12.4763	0.50413	12.4763	1.46737	12.481	1.2124	12.481	1.34008		12.481	0.66568	12.4763	1.26101	12.4763	1.37593	12.481	0.64184	12.4763	2.26861
12.1992	1.53165	12.1992	1.93502	12.1992	2.59734	12.9585	0.05338	12.905	0.11749		12.5124	0.37667	12.5124	0.31422	12.5124	1.1091	12.517	0.80746	12.517	0.86813		12.517	0.38015	12.5124	0.70464	12.5124	0.72585	12.517	0.26812	12.5124	1.20307
12.2344	1.58641	12.2344	2.0042	12.2344	2.6902	12.9959	0.08644	12.9421	0.15987		12.5485	0.24906	12.5485	0.18295	12.5485	0.8033	12.5531	0.50603	12.5531	0.52701		12.5531	0.1962	12.5485	0.3561	12.5485	0.34288	12.5531	0.09828	12.5485	0.57182
12.2695	1.5642	12.2695	1.97614	12.2695	2.65254	13.0332	0.13519	12.9793	0.21301		12.5845	0.15639	12.5845	0.0995	12.5845	0.55757	12.5892	0.29843	12.5892	0.29981		12.5892	0.09151	12.5845	0.16276	12.5845	0.14504	12.5892	0.03162	12.5845	0.24359
12.3047	1.46822	12.3047	1.85488	12.3047	2.48977	13.0705	0.20358	13.0165	0.27782		12.6206	0.09339	12.6206	0.05056	12.6206	0.37099	12.6252	0.16565	12.6252	0.15985		12.6252	0.03858	12.6206	0.06728	12.6206	0.05494	12.6252	0.00892	12.6206	0.093
12.3398	1.31192	12.3398	1.65743	12.3398	2.22473	13.1079	0.29496	13.0537	0.35462		12.6566	0.05328	12.6566	0.024	12.6566	0.23687	12.6613	0.08663	12.6613	0.07993		12.6613	0.0147	12.6566	0.02515	12.6566	0.01863	12.6613	0.00221	12.6566	0.03183
12.375	1.11596	12.375	1.40985	12.375	1.89242	13.1452	0.41112	13.0909	0.44301		12.6927	0.02952	12.6927	0.01067	12.6927	0.14558	12.6974	0.04288	12.6974	0.03759		12.6974	0.00506	12.6927	0.0085	12.6927	0.00566	12.6974	0.000480536	12.6927	0.00976
12.4102	0.90367	12.4102	1.14166	12.4102	1.53242	13.1826	0.55123	13.1281	0.54164		12.7287	0.01677	12.7287	0.00448	12.7287	0.08702	12.7335	0.02051	12.7335	0.01689		12.7335	0.00157	12.7287	0.0026	12.7287	0.00154	12.7335	9.16618e-05	12.7287	0.00268
12.4453	0.69662	12.4453	0.88008	12.4453	1.18131	13.2199	0.71096	13.1653	0.64811		12.7648	0.01125	12.7648	0.0019	12.7648	0.05221	12.7695	0.01036	12.7695	0.00784		12.7695	0.000442722	12.7648	0.000722977	12.7648	0.000374811	12.7695	1.53459e-05	12.7648	0.000661574
12.4805	0.51122	12.4805	0.64585	12.4805	0.86692	13.2573	0.8821	13.2025	0.75898		12.8009	0.0107	12.8009	0.00109	12.8009	0.0342	12.8056	0.00715	12.8056	0.00494		12.8056	0.000112567	12.8009	0.000194687	12.8009	8.19493e-05	12.8056	2.27919e-06	12.8009	0.000148742
12.5156	0.35717	12.5156	0.45123	12.5156	0.60568	13.2946	1.05278	13.2397	0.86987		12.8369	0.0141	12.8369	0.00131	12.8369	0.02833	12.8417	0.00842	12.8417	0.00573		12.8417	2.6166e-05	12.8369	9.30783e-05	12.8369	1.72335e-05	12.8417	4.85755e-07	12.8369	4.13477e-05
12.5508	0.2376	12.5508	0.30017	12.5508	0.40292	13.332	1.20868	13.2769	0.97572		12.873	0.02143	12.873	0.00249	12.873	0.03208	12.8778	0.01369	12.8778	0.00974		12.8778	7.0788e-06	12.873	0.000180762	12.873	9.36498e-06	12.8778	1.35998e-06	12.873	5.63962e-05
12.5859	0.15056	12.5859	0.19022	12.5859	0.25532	13.3693	1.33486	13.314	1.07112		12.909	0.03343	12.909	0.00511	12.909	0.04477	12.9138	0.02388	12.9138	0.0179		12.9138	9.21436e-06	12.909	0.000530747	12.909	3.11554e-05	12.9138	8.01462e-06	12.909	0.000194971
12.6211	0.09102	12.6211	0.115	12.6211	0.15436	13.4066	1.41812	13.3512	1.15078		12.9451	0.05138	12.9451	0.01018	12.9451	0.06723	12.9499	0.04109	12.9499	0.03236		12.9499	3.57789e-05	12.9451	0.00151	12.9451	0.000130147	12.9499	4.29542e-05	12.9451	0.000676848
12.6562	0.05277	12.6562	0.06666	12.6562	0.08948	13.444	1.44925	13.3884	1.21002		12.9812	0.07688	12.9812	0.01938	12.9812	0.10133	12.986	0.06839	12.986	0.05641		12.986	0.000140036	12.9812	0.00404	12.9812	0.000499313	12.986	0.000204551	12.9812	0.00217
12.6914	0.02984	12.6914	0.03769	12.6914	0.05059	13.4813	1.4247	13.4256	1.24519		13.0172	0.11172	13.0172	0.03514	13.0172	0.14963	13.022	0.10971	13.022	0.09456		13.022	0.000498965	13.0172	0.01006	13.0172	0.00174	13.022	0.000865171	13.0172	0.00641
12.7266	0.01736	12.7266	0.02193	12.7266	0.02943	13.5187	1.34728	13.4628	1.25407		13.0533	0.1575	13.0533	0.06074	13.0533	0.21485	13.0581	0.16951	13.0581	0.1523		13.0581	0.00161	13.0533	0.02336	13.0533	0.00548	13.0581	0.00325	13.0533	0.01743
12.7617	0.01184	12.7617	0.01496	12.7617	0.02008	13.556	1.22559	13.5	1.23609		13.0893	0.21542	13.0893	0.10001	13.0893	0.29933	13.0942	0.25224	13.0942	0.2357		13.0942	0.00472	13.0893	0.05056	13.0893	0.01565	13.0942	0.01084	13.0893	0.0436
12.7969	0.01115	12.7969	0.01409	12.7969	0.01892	13.5934	1.07246	13.5372	1.1924		13.1254	0.28581	13.1254	0.15688	13.1254	0.40435	13.1303	0.36145	13.1303	0.35048		13.1303	0.01252	13.1254	0.10207	13.1254	0.04055	13.1303	0.03214	13.1254	0.10041
12.832	0.0143	12.832	0.01807	12.832	0.02425	13.6307	0.90276	13.5744	1.12574		13.1615	0.36784	13.1615	0.23448	13.1615	0.52955	13.1663	0.49878	13.1663	0.50073		13.1663	0.03011	13.1615	0.19217	13.1615	0.0952	13.1663	0.08459	13.1615	0.21284
12.8672	0.02117	12.8672	0.02675	12.8672	0.03591	13.668	0.731	13.6116	1.04016		13.1975	0.45925	13.1975	0.33388	13.1975	0.6723	13.2024	0.66283	13.2024	0.68736		13.2024	0.06563	13.1975	0.3374	13.1975	0.20258	13.2024	0.19776	13.1975	0.41527
12.9023	0.03235	12.9023	0.04087	12.9023	0.05486	13.7054	0.56939	13.6488	0.94059		13.2336	0.5562	13.2336	0.45296	13.2336	0.82743	13.2385	0.84825	13.2385	0.90657		13.2385	0.12967	13.2336	0.55245	13.2336	0.39073	13.2385	0.41063	13.2336	0.74579
12.9375	0.04889	12.9375	0.06177	12.9375	0.08291	13.7427	0.42664	13.686	0.83243		13.2696	0.65344	13.2696	0.58546	13.2696	0.9872	13.2745	1.04539	13.2745	1.14885		13.2745	0.23219	13.2696	0.84358	13.2696	0.68305	13.2745	0.75729	13.2696	1.23282
12.9727	0.07218	12.9727	0.09119	12.9727	0.12241	13.7801	0.30751	13.7231	0.721		13.3057	0.7447	13.3057	0.72095	13.3057	1.14178	13.3106	1.24068	13.3106	1.39883		13.3106	0.37684	13.3057	1.20126	13.3057	1.08228	13.3106	1.24045	13.3057	1.8758
13.0078	0.10375	13.0078	0.13107	13.0078	0.17594	13.8174	0.21321	13.7603	0.61118		13.3417	0.82328	13.3417	0.84585	13.3417	1.28017	13.3467	1.41798	13.3467	1.63647		13.3467	0.55433	13.3417	1.59527	13.3417	1.55428	13.3467	1.80468	13.3417	2.6271
13.043	0.14505	13.043	0.18325	13.043	0.24597	13.8548	0.1422	13.7975	0.50705		13.3778	0.88291	13.3778	0.94547	13.3778	1.39141	13.3828	1.56066	13.3828	1.83947		13.3828	0.73907	13.3778	1.97568	13.3778	2.02315	13.3828	2.33196	13.3778	3.38662
13.0781	0.1972	13.0781	0.24913	13.0781	0.3344	13.8921	0.09124	13.8347	0.41169		13.4139	0.91849	13.4139	1.00688	13.4139	1.46606	13.4188	1.65416	13.4188	1.98663		13.4188	0.8931	13.4139	2.28182	13.4139	2.38687	13.4188	2.67635	13.4139	4.01846
13.1133	0.2607	13.1133	0.32936	13.1133	0.44209	13.9295	0.05631	13.8719	0.32714		13.4499	0.9269	13.4499	1.0216	13.4499	1.49745	13.4549	1.68841	13.4549	2.06149		13.4549	0.97818	13.4499	2.45772	13.4499	2.55233	13.4549	2.72815	13.4499	4.38888
13.1484	0.33514	13.1484	0.4234	13.1484	0.56832	13.9668	0.03343	13.9091	0.25441		13.486	0.90738	13.486	0.98754	13.486	1.48271	13.491	1.6596	13.491	2.05536		13.491	0.97103	13.486	2.46869	13.486	2.47372	13.491	2.46999	13.486	4.41216
13.1836	0.41894	13.1836	0.52927	13.1836	0.71042	14.0041	0.01909	13.9463	0.19364		13.522	0.86166	13.522	0.9095	13.522	1.42321	13.527	1.57095	13.527	1.96895		13.527	0.87368	13.522	2.31252	13.522	2.17305	13.527	1.98621	13.522	4.08272
13.2188	0.50923	13.2188	0.64333	13.2188	0.86353	14.0415	0.01049	13.9835	0.14424		13.5581	0.79375	13.5581	0.79804	13.5581	1.32429	13.5631	1.43201	13.5631	1.81227		13.5631	0.71248	13.5581	2.02017	13.5581	1.73019	13.5631	1.41859	13.5581	3.47737
13.2539	0.60188	13.2539	0.76039	13.2539	1.02066	14.0788	0.00555	14.0207	0.10515		13.5942	0.70929	13.5942	0.66714	13.5942	1.19456	13.5992	1.25708	13.5992	1.60269		13.5992	0.52661	13.5942	1.64579	13.5942	1.2486	13.5992	0.89989	13.5942	2.72618
13.2891	0.69175	13.2891	0.87393	13.2891	1.17306	14.1162	0.00283	14.0579	0.07502		13.6302	0.61484	13.6302	0.53136	13.6302	1.04456	13.6353	1.06269	13.6353	1.36182		13.6353	0.35278	13.6302	1.25039	13.6302	0.81669	13.6353	0.50702	13.6302	1.96725
13.3242	0.77309	13.3242	0.97669	13.3242	1.31099	14.1535	0.0014	14.095	0.05239		13.6663	0.51701	13.6663	0.4032	13.6663	0.88545	13.6713	0.86513	13.6713	1.1118		13.6713	0.2142	13.6663	0.88593	13.6663	0.48417	13.6713	0.25372	13.6663	1.30667
13.3594	0.84013	13.3594	1.06139	13.3594	1.42468	14.1909	0.00072231	14.1322	0.0358		13.7023	0.42172	13.7023	0.2915	13.7023	0.72762	13.7074	0.67824	13.7074	0.87212		13.7074	0.11788	13.7023	0.58539	13.7023	0.26016	13.7074	0.11277	13.7023	0.79887
13.3945	0.88778	13.3945	1.12158	13.3945	1.50548	14.2282	0.000506421	14.1694	0.02396		13.7384	0.3337	13.7384	0.20078	13.7384	0.57962	13.7435	0.51205	13.7435	0.65731		13.7435	0.0588	13.7384	0.36072	13.7384	0.12671	13.7435	0.04452	13.7384	0.44956
13.4297	0.91223	13.4297	1.15246	13.4297	1.54693	14.2656	0.00071108	14.2066	0.01571		13.7745	0.25614	13.7745	0.13176	13.7745	0.44761	13.7796	0.37229	13.7796	0.47599		13.7796	0.02658	13.7745	0.20729	13.7745	0.05593	13.7796	0.01561	13.7745	0.23286
13.4648	0.91146	13.4648	1.1515	13.4648	1.54563	14.3029	0.00157	14.2438	0.01016		13.8105	0.19072	13.8105	0.08238	13.8105	0.33508	13.8156	0.26066	13.8156	0.33119		13.8156	0.01089	13.8105	0.11109	13.8105	0.02238	13.8156	0.00486	13.8105	0.11102
13.5	0.88555	13.5	1.11876	13.5	1.5017	14.3402	0.0038	14.281	0.00663		13.8466	0.13775	13.8466	0.04907	13.8466	0.24317	13.8517	0.17575	13.8517	0.2214		13.8517	0.00405	13.8466	0.05552	13.8466	0.00811	13.8517	0.00134	13.8466	0.04872
13.5352	0.83662	13.5352	1.05694	13.5352	1.41872	14.3776	0.00893	14.3182	0.00478		13.8826	0.09652	13.8826	0.02785	13.8826	0.17107	13.8878	0.11411	13.8878	0.14221		13.8878	0.00136	13.8826	0.02588	13.8826	0.00267	13.8878	0.000330314	13.8826	0.01968
13.5703	0.76856	13.5703	0.97097	13.5703	1.30331	14.4149	0.02008	14.3554	0.0047		13.9187	0.0656	13.9187	0.01506	13.9187	0.11667	13.9238	0.07135	13.9238	0.08777		13.9238	0.000415419	13.9187	0.01125	13.9187	0.000794586	13.9238	7.20739e-05	13.9187	0.00732
13.6055	0.68655	13.6055	0.86736	13.6055	1.16424	14.4523	0.04302	14.3926	0.00724		13.9548	0.04326	13.9548	0.00776	13.9548	0.07713	13.9599	0.04297	13.9599	0.05204		13.9599	0.000114871	13.9548	0.00456	13.9548	0.000214549	13.9599	1.39679e-05	13.9548	0.0025
13.6406	0.59635	13.6406	0.75341	13.6406	1.01128	14.4896	0.08778	14.4298	0.01461		13.9908	0.02767	13.9908	0.00382	13.9908	0.04943	13.996	0.02491	13.996	0.02965		13.996	2.87898e-05	13.9908	0.00172	13.9908	5.2507e-05	13.996	2.40429e-06	13.9908	0.00078891
13.6758	0.5037	13.6758	0.63636	13.6758	0.85417	14.527	0.17054	14.4669	0.03136		14.0269	0.01718	14.0269	0.0018	14.0269	0.03071	14.0321	0.01391	14.0321	0.01624		14.0321	6.5399e-06	14.0269	0.000607563	14.0269	1.16472e-05	14.0321	3.67574e-07	14.0269	0.000228747
13.7109	0.4137	13.7109	0.52265	13.7109	0.70154	14.5643	0.3155	14.5041	0.06597		14.0629	0.01038	14.0629	0.00085015	14.0629	0.0185	14.0681	0.00748	14.0681	0.00855		14.0681	1.34694e-06	14.0629	0.000199744	14.0629	2.34266e-06	14.0681	4.9912e-08	14.0629	6.10501e-05
13.7461	0.3304	13.7461	0.41741	13.7461	0.56028	14.6017	0.55577	14.5413	0.13295		14.099	0.00615	14.099	0.000476454	14.099	0.0108	14.1042	0.00388	14.1042	0.00434		14.1042	2.53614e-07	14.099	6.12407e-05	14.099	4.31999e-07	14.1042	6.02037e-09	14.099	1.49975e-05
13.7812	0.25658	13.7812	0.32415	13.7812	0.4351	14.639	0.93222	14.5785	0.25525		14.135	0.00368	14.135	0.000466765	14.135	0.00613	14.1403	0.00194	14.1403	0.00217		14.1403	5.33731e-08	14.135	1.75102e-05	14.135	9.5657e-08	14.1403	6.51953e-10	14.135	3.3912e-06
13.8164	0.19375	13.8164	0.24478	13.8164	0.32856	14.6763	1.48891	14.6157	0.46617		14.1711	0.00248	14.1711	0.000807496	14.1711	0.0034	14.1763	0.000948332	14.1763	0.00119		14.1763	5.40783e-08	14.1711	4.66909e-06	14.1711	1.23691e-07	14.1763	1.20522e-10	14.1711	7.05829e-07
13.8516	0.14227	13.8516	0.17974	13.8516	0.24126	14.7137	2.26436	14.6529	0.80954		14.2072	0.00231	14.2072	0.00168	14.2072	0.00191	14.2124	0.00049066	14.2124	0.00097059		14.2124	1.97887e-07	14.2072	1.16151e-06	14.2072	4.82157e-07	14.2124	4.57918e-10	14.2072	1.35342e-07
13.8867	0.10158	13.8867	0.12834	13.8867	0.17226	14.751	3.27904	14.6901	1.33665		14.2432	0.00326	14.2432	0.00356	14.2432	0.00127	14.2485	0.000368799	14.2485	0.00149		14.2485	7.72727e-07	14.2432	2.72355e-07	14.2432	1.93181e-06	14.2485	3.20096e-09	14.2432	2.48307e-08
13.9219	0.07053	13.9219	0.0891	13.9219	0.1196	14.7884	4.52142	14.7273	2.09828		14.2793	0.00584	14.2793	0.00731	14.2793	0.00135	14.2846	0.000571888	14.2846	0.00313		14.2846	2.87002e-06	14.2793	7.69483e-08	14.2793	7.34012e-06	14.2846	2.09073e-08	14.2793	1.09819e-08
13.957	0.04762	13.957	0.06016	13.957	0.08075	14.8257	5.93649	14.7645	3.13165		14.3153	0.01108	14.3153	0.01452	14.3153	0.00243	14.3206	0.00132	14.3206	0.0069		14.3206	1.0097e-05	14.3153	1.16435e-07	14.3153	2.63772e-05	14.3206	1.26199e-07	14.3153	4.77512e-08
13.9922	0.03126	13.9922	0.03949	13.9922	0.05301	14.8631	7.42182	14.8017	4.44372		14.3514	0.02084	14.3514	0.02789	14.3514	0.0053	14.3567	0.00325	14.3567	0.0149		14.3567	3.36422e-05	14.3514	5.45991e-07	14.3514	8.9641e-05	14.3567	7.03877e-07	14.3514	2.88172e-07
14.0273	0.01996	14.0273	0.02522	14.0273	0.03385	14.9004	8.83522	14.8388	5.99492		14.3874	0.03815	14.3874	0.05174	14.3874	0.01176	14.3928	0.00774	14.3928	0.03101		14.3928	0.000106161	14.3874	2.62364e-06	14.3874	0.000288094	14.3928	3.62764e-06	14.3874	1.61996e-06
14.0625	0.0124	14.0625	0.01567	14.0625	0.02103	14.9378	10.015	14.876	7.68923		14.4235	0.0676	14.4235	0.09273	14.4235	0.02528	14.4289	0.01767	14.4289	0.06204		14.4289	0.00031727	14.4235	1.17532e-05	14.4235	0.000875612	14.4289	1.72758e-05	14.4235	8.3869e-06
14.0977	0.00752	14.0977	0.0095	14.0977	0.01275	14.9751	10.8096	14.9132	9.37661		14.4596	0.11583	14.4596	0.16052	14.4596	0.05212	14.4649	0.03847	14.4649	0.11931		14.4649	0.00089801	14.4596	4.89069e-05	14.4596	0.00252	14.4649	7.60214e-05	14.4596	3.9979e-05
14.1328	0.00449	14.1328	0.00567	14.1328	0.00761	15.0124	11.1095	14.9504	10.8711		14.4956	0.19185	14.4956	0.26842	14.4956	0.10279	14.501	0.0799	14.501	0.2205		14.501	0.00241	14.4956	0.000189011	14.4956	0.00684	14.501	0.000309115	14.4956	0.000175466
14.168	0.00275	14.168	0.00347	14.168	0.00466	15.0498	10.872	14.9876	11.9829		14.5317	0.30717	14.5317	0.43358	14.5317	0.19392	14.5371	0.15829	14.5371	0.39166		14.5371	0.00611	14.5317	0.000678426	14.5317	0.01759	14.5371	0.00116	14.5317	0.000709064
14.2031	0.00195	14.2031	0.00246	14.2031	0.00331	15.0871	10.1309	15.0248	12.5578		14.5678	0.47538	14.5678	0.67654	14.5678	0.34989	14.5732	0.29911	14.5732	0.66859		14.5732	0.01469	14.5678	0.00226	14.5678	0.04275	14.5732	0.00403	14.5678	0.00264
14.2383	0.00199	14.2383	0.00251	14.2383	0.00337	15.1245	8.98898	15.062	12.512		14.6038	0.71112	14.6038	1.01972	14.6038	0.60378	14.6092	0.53909	14.6092	1.09687		14.6092	0.03346	14.6038	0.007	14.6038	0.09828	14.6092	0.01294	14.6038	0.00904
14.2734	0.00304	14.2734	0.00385	14.2734	0.00516	15.1618	7.59457	15.0992	11.8524		14.6399	1.02825	14.6399	1.48468	14.6399	0.99645	14.6453	0.92675	14.6453	1.72941		14.6453	0.07217	14.6399	0.02014	14.6399	0.21366	14.6453	0.03835	14.6399	0.02851
14.3086	0.00567	14.3086	0.00716	14.3086	0.00962	15.1992	6.10988	15.1364	10.6745		14.6759	1.43716	14.6759	2.0881	14.6759	1.57277	14.6814	1.51962	14.6814	2.62052		14.6814	0.1474	14.6759	0.05377	14.6759	0.43929	14.6814	0.10503	14.6759	0.08279
14.3438	0.01099	14.3438	0.01388	14.3438	0.01863	15.2365	4.68111	15.1736	9.14013		14.712	1.94162	14.712	2.83685	14.712	2.37414	14.7174	2.37673	14.7174	3.81614		14.7174	0.28514	14.712	0.13338	14.712	0.85415	14.7174	0.26584	14.712	0.22136
14.3789	0.02095	14.3789	0.02647	14.3789	0.03553	15.2739	3.41749	15.2107	7.44093		14.748	2.53561	14.748	3.72296	14.748	3.42755	14.7535	3.54564	14.7535	5.34085		14.7535	0.52239	14.748	0.30726	14.748	1.57058	14.7535	0.62174	14.748	0.54498
14.4141	0.03875	14.4141	0.04895	14.4141	0.06571	15.3112	2.38434	15.2479	5.75977		14.7841	3.20087	14.7841	4.71963	14.7841	4.73256	14.7896	5.04523	14.7896	7.18362		14.7896	0.9064	14.7841	0.65739	14.7841	2.73111	14.7896	1.34363	14.7841	1.23535
14.4492	0.06922	14.4492	0.08745	14.4492	0.11738	15.3485	1.6106	15.2851	4.24088		14.8202	3.906	14.8202	5.77957	14.8202	6.24948	14.8256	6.84759	14.8256	9.28594		14.8256	1.48947	14.8202	1.30631	14.8202	4.49124	14.8256	2.68308	14.8202	2.57826
14.4844	0.11934	14.4844	0.15076	14.4844	0.20237	15.3859	1.10864	15.3223	2.97601		14.8562	4.60784	14.8562	6.83684	14.8562	7.89281	14.8617	8.86475	14.8617	11.5361		14.8617	2.3181	14.8562	2.41082	14.8562	6.98465	14.8617	4.9508	14.8562	4.95444
14.5195	0.19851	14.5195	0.25078	14.5195	0.33662	15.4232	0.9005	15.3595	2.00866		14.8923	5.25525	14.8923	7.81254	14.8923	9.53376	14.8978	10.9463	14.8978	13.7734		14.8978	3.41679	14.8923	4.13223	14.8923	10.2724	14.8978	8.44115	14.8923	8.76584
14.5547	0.31857	14.5547	0.40247	14.5547	0.54022	15.4606	1.03932	15.3967	1.3544		14.9283	5.79524	14.9283	8.62413	14.9283	11.0142	14.9339	12.8928	14.9339	15.8045		14.9339	4.76972	14.9283	6.57818	14.9283	14.2873	14.9339	13.2988	14.9283	14.2798
14.5898	0.49324	14.5898	0.62313	14.5898	0.83642	15.4979	1.60873	15.4339	1.03164		14.9644	6.18038	14.9644	9.19695	14.9644	12.1706	14.9699	14.4848	14.9699	17.4295		14.9699	6.30602	14.9644	9.72586	14.9644	18.7922	14.9699	19.3603	14.9644	21.4182
14.625	0.73676	14.625	0.93079	14.625	1.24938	15.5353	2.68278	15.4711	1.0921		15.0005	6.37612	15.0005	9.47575	15.0005	12.864	15.006	15.5229	15.006	18.4743		15.006	7.89605	15.0005	13.3552	15.0005	23.3753	15.006	26.0432	15.0005	29.5784
14.6602	1.06173	14.6602	1.34135	14.6602	1.80046	15.5726	4.24638	15.5083	1.63291		15.0365	6.36673	15.0365	9.43391	15.0365	13.0082	15.0421	15.8695	15.0421	18.8222		15.0421	9.36397	15.0365	17.0325	15.0365	27.497	15.0421	32.3715	15.0365	37.6093
14.6953	1.47613	14.6953	1.86487	14.6953	2.50318	15.61	6.11284	15.5455	2.76793		15.0726	6.15824	15.0726	9.07836	15.0726	12.5878	15.0782	15.4792	15.0782	18.4355		15.0782	10.5176	15.0726	20.175	15.0726	30.5889	15.0782	37.1807	15.0726	44.03
14.7305	1.97994	14.7305	2.50136	14.7305	3.35753	15.6473	7.90471	15.5826	4.54677		15.1086	5.77794	15.1086	8.449	15.1086	11.6633	15.1142	14.4101	15.1142	17.3646		15.1142	11.189	15.1086	22.1953	15.1086	32.1804	15.1142	39.4601	15.1086	47.4605
14.7656	2.56211	14.7656	3.23685	14.7656	4.34476	15.6846	9.1496	15.6198	6.84525		15.1447	5.27047	15.1447	7.61294	15.1447	10.3589	15.1503	12.8121	15.1503	15.7393		15.1503	11.2753	15.1447	22.6798	15.1447	32.0163	15.1503	38.6977	15.1447	47.1029
14.8008	3.19862	14.8008	4.04099	14.8008	5.42415	15.722	9.46951	15.657	9.29537		15.1807	4.69125	15.1807	6.65468	15.1807	8.83822	15.1864	10.896	15.1864	13.7468		15.1864	10.7645	15.1807	21.5271	15.1807	30.1235	15.1864	35.067	15.1807	43.0427
14.8359	3.85254	14.8359	4.86712	14.8359	6.53305	15.7593	8.76027	15.6942	11.3343		15.2168	4.09872	15.2168	5.66462	15.2168	7.27514	15.2224	8.89263	15.2224	11.6009		15.2224	9.73963	15.2168	18.9845	15.2168	26.8042	15.2224	29.3633	15.2168	36.2159
14.8711	4.47662	14.8711	5.65555	14.8711	7.59135	15.7967	7.24308	15.7314	12.3942		15.2529	3.54681	15.2529	4.72789	15.2529	5.82598	15.2585	7.01397	15.2585	9.5109		15.2585	8.35803	15.2529	15.564	15.2529	22.5575	15.2585	22.7208	15.2529	28.0605
14.9062	5.01848	14.9062	6.34012	14.9062	8.51022	15.834	5.35216	15.7686	12.1497		15.2889	3.07892	15.2889	3.91542	15.2889	4.60998	15.2946	5.42495	15.2946	7.65518		15.2946	6.81374	15.2889	11.8788	15.2889	17.9584	15.2946	16.2494	15.2889	20.0291
14.9414	5.42767	14.9414	6.85707	14.9414	9.20411	15.8714	3.53449	15.8058	10.6755		15.325	2.7242	15.325	3.27835	15.325	3.70047	15.3307	4.23029	15.3307	6.16524		15.3307	5.29592	15.325	8.47273	15.325	13.5342	15.3307	10.7491	15.325	13.1901
14.9766	5.66335	14.9766	7.15481	14.9766	9.60378	15.9087	2.08601	15.843	8.40739		15.361	2.49625	15.361	2.84567	15.361	3.12586	15.3667	3.47542	15.3667	5.11941		15.3667	3.95519	15.361	5.70603	15.361	9.67704	15.3667	6.59732	15.361	8.06029
15.0117	5.70101	15.0117	7.2024	15.0117	9.66765	15.9461	1.10026	15.8802	5.9345		15.3971	2.394	15.3971	2.62465	15.3971	2.87731	15.4028	3.15635	15.4028	4.54507		15.4028	2.88595	15.3971	3.72763	15.3971	6.60988	15.4028	3.80422	15.3971	4.67089
15.0469	5.53669	15.0469	6.9948	15.0469	9.38899	15.9834	0.51863	15.9174	3.7545		15.4332	2.40408	15.4332	2.60311	15.4332	2.9192	15.4389	3.23275	15.4389	4.42572		15.4389	2.12552	15.4332	2.51693	15.4332	4.4028	15.4389	2.16311	15.4332	2.76711
15.082	5.1876	15.082	6.55378	15.082	8.79702	16.0207	0.21848	15.9545	2.12895		15.4692	2.50409	15.4692	2.7527	15.4692	3.19901	15.4749	3.63948	15.4749	4.70954		15.4749	1.66557	15.4692	1.95759	15.4692	3.02146	15.4749	1.40858	15.4692	2.01785
15.1172	4.68924	15.1172	5.92417	15.1172	7.95191	16.0581	0.08225	15.9917	1.08199		15.5053	2.66605	15.5053	3.03256	15.5053	3.65491	15.511	4.29463	15.511	5.31744		15.511	1.46881	15.5053	1.90567	15.5053	2.38205	15.511	1.32491	15.5053	2.15456
15.1523	4.08938	15.1523	5.16634	15.1523	6.93468	16.0954	0.02768	16.0289	0.49286		15.5413	2.85965	15.5413	3.39331	15.5413	4.22087	15.5471	5.10469	15.5471	6.15012		15.5471	1.48454	15.5413	2.23149	15.5413	2.39205	15.5471	1.78767	15.5413	3.01798
15.1875	3.44059	15.1875	4.34668	15.1875	5.83447	16.1328	0.00832	16.0661	0.20122		15.5774	3.05516	15.5774	3.78133	15.5774	4.83009	15.5832	5.96877	15.5832	7.0949		15.5832	1.65953	15.5774	2.83294	15.5774	2.96603	15.5832	2.74951	15.5774	4.53181
15.2227	2.79277	15.2227	3.52825	15.2227	4.73591	16.1701	0.00224	16.1033	0.07363		15.6135	3.22573	15.6135	4.14341	15.6135	5.41786	15.6192	6.78424	15.6192	8.03356		15.6192	1.94349	15.6135	3.6296	15.6135	4.01685	15.6192	4.1916	15.6135	6.63773
15.2578	2.18727	15.2578	2.76329	15.2578	3.70912	16.2075	0.000537067	16.1405	0.02415		15.6495	3.34928	15.6495	4.43155	15.6495	5.9248	15.6553	7.45463	15.6553	8.85181		15.6553	2.29049	15.6495	4.54964	15.6495	5.43244	15.6553	6.06365	15.6495	9.22471
15.293	1.65362	15.293	2.08911	15.293	2.80417	16.2448	0.00011527	16.1777	0.0071		15.6856	3.40975	15.6856	4.60764	15.6856	6.30058	15.6914	7.89953	15.6914	9.45017		15.6914	2.65851	15.6856	5.51864	15.6856	7.054	15.6914	8.23386	15.6856	12.0802
15.3281	1.20953	15.3281	1.52807	15.3281	2.0511	16.2822	2.21103e-05	16.2149	0.00187		15.7216	3.39783	15.7216	4.64719	15.7216	6.50784	15.7274	8.06436	15.7274	9.75477		15.7274	3.00888	15.7216	6.45502	15.7216	8.67112	15.7274	10.4687	15.7216	14.8826
15.3633	0.86442	15.3633	1.09207	15.3633	1.46586	16.3195	3.79019e-06	16.2521	0.000441645		15.7577	3.31111	15.7577	4.54151	15.7577	6.5255	15.7635	7.92752	15.7635	9.72585		15.7635	3.30686	15.7577	7.27296	15.7577	10.0428	15.7635	12.4552	15.7577	17.2426
15.3984	0.62658	15.3984	0.7916	15.3984	1.06255	16.3569	5.80651e-07	16.2893	9.3473e-05		15.7937	3.1536	15.7937	4.29789	15.7937	6.35054	15.7996	7.50276	15.7996	9.36192		15.7996	3.52323	15.7937	7.89111	15.7937	10.9421	15.7996	13.8651	15.7937	18.785
15.4336	0.51283	15.4336	0.64789	15.4336	0.86965	16.3942	7.94985e-08	16.3265	1.77314e-05		15.8298	2.9348	15.8298	3.93753	15.8298	5.99769	15.8357	6.83578	15.8357	8.69826		15.8357	3.6366	15.8298	8.24407	15.8298	11.2095	15.8357	14.4411	15.8298	19.244
15.4688	0.5564	15.4688	0.70293	15.4688	0.94353	16.4315	9.72727e-09	16.3636	3.01471e-06		15.8659	2.66822	15.8659	3.49172	15.8659	5.49685	15.8717	5.99547	15.8717	7.79981		15.8717	3.63557	15.8659	8.29299	15.8659	10.7955	15.8717	14.0727	15.8659	18.5377
15.5039	0.80467	15.5039	1.01658	15.5039	1.36453	16.4689	1.06368e-09	16.4008	4.594e-07		15.9019	2.36974	15.9019	2.99686	15.9019	4.88871	15.9078	5.062	15.9078	6.74994		15.9078	3.51991	15.9019	8.03239	15.9019	9.77327	15.9078	12.8308	15.9019	16.7915
15.5391	1.29728	15.5391	1.63893	15.5391	2.19991	16.5062	1.03947e-10	16.438	6.27453e-08		15.938	2.05587	15.938	2.48937	15.938	4.21911	15.9439	4.11416	15.9439	5.63728		15.9439	3.30035	15.938	7.49102	15.938	8.31712	15.9439	10.9453	15.938	14.302
15.5742	2.02463	15.5742	2.55782	15.5742	3.43332	16.5436	9.07718e-12	16.4752	7.68097e-09		15.974	1.7422	15.974	2.00124	15.974	3.53339	15.98	3.21885	15.98	4.54348		15.98	2.99676	15.974	6.72667	15.974	6.65333	15.98	8.73585	15.974	11.4545
15.6094	2.88659	15.6094	3.64679	15.6094	4.89502	16.5809	7.0699e-13	16.5124	8.42743e-10		16.0101	1.44213	16.0101	1.55701	16.0101	2.87149	16.016	2.42426	16.016	3.53391		16.016	2.63516	16.0101	5.81598	16.0101	5.00308	16.016	6.52349	16.0101	8.62648
15.6445	3.6881	15.6445	4.65938	15.6445	6.2542	16.6183	4.79616e-14	16.5496	8.28742e-11		16.0462	1.16602	16.0462	1.17236	16.0462	2.26448	16.0521	1.75759	16.0521	2.65258		16.0521	2.24399	16.0462	4.84181	16.0462	3.53644	16.0521	4.5578	16.0462	6.10891
15.6797	4.1966	15.6797	5.30179	15.6797	7.11649	16.6556	1.77636e-15	16.5868	7.30438e-12		16.0822	0.9209	16.0822	0.8543	16.0822	1.7329	16.0882	1.22664	16.0882	1.92144		16.0882	1.85054	16.0822	3.88111	16.0822	2.34978	16.0882	2.9794	16.0822	4.06787
15.7148	4.24388	15.7148	5.36153	15.7148	7.19668	16.6929	-1.77636e-15	16.624	5.7554e-13		16.1183	0.71041	16.1183	0.60247	16.1183	1.28683	16.1242	0.82409	16.1242	1.34317		16.1242	1.47787	16.1183	2.99548	16.1183	1.46764	16.1242	1.82223	16.1183	2.5471
15.75	3.81137	15.75	4.81511	15.75	6.46323	16.7303	-1.77636e-15	16.6612	3.90799e-14		16.1543	0.53532	16.1543	0.41119	16.1543	0.92729	16.1603	0.53295	16.1603	0.90611		16.1603	1.14297	16.1543	2.22608	16.1543	0.86168	16.1603	1.04274	16.1543	1.49968
15.7852	3.03898	15.7852	3.83931	15.7852	5.15344	16.7676	-1.77636e-15	16.6984	3.55271e-15		16.1904	0.39401	16.1904	0.2716	16.1904	0.64841	16.1964	0.33179	16.1964	0.5899		16.1964	0.85604	16.1904	1.59286	16.1904	0.47555	16.1964	0.55828	16.1904	0.83028
15.8203	2.15108	15.8203	2.71758	15.8203	3.64775	16.805	-1.77636e-15	16.7355	0		16.2264	0.28327	16.2264	0.17361	16.2264	0.43998	16.2325	0.19884	16.2325	0.37061		16.2325	0.62089	16.2264	1.09743	16.2264	0.24671	16.2325	0.27965	16.2264	0.43224
15.8555	1.35159	15.8555	1.70754	15.8555	2.292	16.8423	-1.77636e-15	16.7727	0		16.2625	0.19893	16.2625	0.1074	16.2625	0.28971	16.2685	0.11471	16.2685	0.2247		16.2685	0.43611	16.2625	0.72801	16.2625	0.12031	16.2685	0.13107	16.2625	0.21159
15.8906	0.75385	15.8906	0.95238	15.8906	1.27837	16.8797	-1.77636e-15	16.8099	0		16.2986	0.13645	16.2986	0.0643	16.2986	0.18511	16.3046	0.0637	16.3046	0.13148		16.3046	0.29665	16.2986	0.46501	16.2986	0.05515	16.3046	0.05747	16.2986	0.0974
15.9258	0.37323	15.9258	0.47152	15.9258	0.63291	16.917	-1.77636e-15	16.8471	0		16.3346	0.09143	16.3346	0.03726	16.3346	0.11477	16.3407	0.03405	16.3407	0.07424		16.3407	0.19541	16.3346	0.28599	16.3346	0.02376	16.3407	0.02358	16.3346	0.04216
15.9609	0.16402	15.9609	0.20722	15.9609	0.27815	16.9544	-1.77636e-15	16.8843	0		16.3707	0.05983	16.3707	0.02089	16.3707	0.06906	16.3768	0.01752	16.3768	0.04045		16.3768	0.12465	16.3707	0.16936	16.3707	0.00963	16.3768	0.00905	16.3707	0.01716
15.9961	0.06399	15.9961	0.08084	15.9961	0.10851	16.9917	-1.77636e-15	16.9215	0		16.4067	0.03825	16.4067	0.01134	16.4067	0.04032	16.4128	0.00868	16.4128	0.02127		16.4128	0.07701	16.4067	0.09656	16.4067	0.00367	16.4128	0.00325	16.4067	0.00657
16.0312	0.02216	16.0312	0.02799	16.0312	0.03757	17.0291	-1.77636e-15	16.9587	0		16.4428	0.02388	16.4428	0.00595	16.4428	0.02284	16.4489	0.00414	16.4489	0.0108		16.4489	0.04607	16.4428	0.05301	16.4428	0.00131	16.4489	0.00109	16.4428	0.00236
16.0664	0.00681	16.0664	0.0086	16.0664	0.01155	17.0664	-1.77636e-15	16.9959	0		16.4789	0.01457	16.4789	0.00303	16.4789	0.01256	16.485	0.0019	16.485	0.00529		16.485	0.02669	16.4789	0.02802	16.4789	0.000441338	16.485	0.000343409	16.4789	0.000799654
16.1016	0.00186	16.1016	0.00235	16.1016	0.00315	17.1037	-1.77636e-15	17.0331	0		16.5149	0.00868	16.5149	0.00149	16.5149	0.0067	16.521	0.000839671	16.521	0.0025		16.521	0.01498	16.5149	0.01426	16.5149	0.000139576	16.521	0.000101014	16.5149	0.000254446
16.1367	0.00045002	16.1367	0.000568534	16.1367	0.000763133	17.1411	-1.77636e-15	17.0703	0		16.551	0.00505	16.551	0.000708725	16.551	0.00347	16.5571	0.000357172	16.5571	0.00114		16.5571	0.00814	16.551	0.00699	16.551	4.14934e-05	16.5571	2.78002e-05	16.551	7.61312e-05
16.1719	9.67466e-05	16.1719	0.000122225	16.1719	0.000164061	17.1784	-1.77636e-15	17.1074	0		16.587	0.00287	16.587	0.000326518	16.587	0.00174	16.5932	0.000146253	16.5932	0.000501601		16.5932	0.00428	16.587	0.0033	16.587	1.15952e-05	16.5932	7.15838e-06	16.587	2.14192e-05
16.207	1.84627e-05	16.207	2.3325e-05	16.207	3.13087e-05	17.2158	-1.77636e-15	17.1446	0		16.6231	0.00159	16.6231	0.000145584	16.6231	0.000849461	16.6293	5.7649e-05	16.6293	0.000213061		16.6293	0.00218	16.6231	0.0015	16.6231	3.04587e-06	16.6293	1.72457e-06	16.6231	5.66656e-06
16.2422	3.12773e-06	16.2422	3.95143e-06	16.2422	5.30393e-06	17.2531	-1.77636e-15	17.1818	0		16.6592	0.000864414	16.6592	6.28199e-05	16.6592	0.000401842	16.6653	2.18745e-05	16.6653	8.73363e-05		16.6653	0.00108	16.6592	0.000655652	16.6592	7.52099e-07	16.6653	3.8873e-07	16.6592	1.40964e-06
16.2773	4.70402e-07	16.2773	5.94284e-07	16.2773	7.97697e-07	17.2905	-1.77636e-15	17.219	0		16.6952	0.000457912	16.6952	2.62336e-05	16.6952	0.000184464	16.7014	7.98992e-06	16.7014	3.45487e-05		16.7014	0.000514438	16.6952	0.000276179	16.6952	1.7457e-07	16.7014	8.19811e-08	16.6952	3.29741e-07
16.3125	6.28207e-08	16.3125	7.93649e-08	16.3125	1.0653e-07	17.3278	-1.77636e-15	17.2562	0		16.7313	0.00023694	16.7313	1.06022e-05	16.7313	8.21695e-05	16.7375	2.80936e-06	16.7375	1.31891e-05		16.7375	0.000238072	16.7313	0.000112013	16.7313	3.80887e-08	16.7375	1.61763e-08	16.7313	7.25289e-08
16.3477	7.45343e-09	16.3477	9.41632e-09	16.3477	1.26394e-08	17.3651	-1.77636e-15	17.2934	0		16.7673	0.000119755	16.7673	4.14678e-06	16.7673	3.55185e-05	16.7736	9.50891e-07	16.7736	4.85894e-06		16.7736	0.000106695	16.7673	4.37433e-05	16.7673	7.81186e-09	16.7736	2.98637e-09	16.7673	1.50011e-08
16.3828	7.86771e-10	16.3828	9.9397e-10	16.3828	1.33419e-09	17.4025	-1.77636e-15	17.3306	0		16.8034	5.91214e-05	16.8034	1.56965e-06	16.8034	1.48985e-05	16.8096	3.09823e-07	16.8096	1.72749e-06		16.8096	4.63064e-05	16.8034	1.64482e-05	16.8034	1.50606e-09	16.8096	5.15833e-10	16.8034	2.91749e-09
16.418	7.41978e-11	16.418	9.37384e-11	16.418	1.25823e-10	17.4398	-1.77636e-15	17.3678	0		16.8394	2.85098e-05	16.8394	5.75006e-07	16.8394	6.06423e-06	16.8457	9.71753e-08	16.8457	5.927e-07		16.8457	1.94625e-05	16.8394	5.95505e-06	16.8394	2.72937e-10	16.8457	8.33627e-11	16.8394	5.33543e-10
16.4531	6.33224e-12	16.4531	7.99982e-12	16.4531	1.07381e-11	17.4772	-1.77636e-15	17.405	0		16.8755	1.34289e-05	16.8755	2.03854e-07	16.8755	2.39526e-06	16.8818	2.93398e-08	16.8818	1.96246e-07		16.8818	7.92168e-06	16.8755	2.07595e-06	16.8755	4.64961e-11	16.8818	1.2605e-11	16.8755	9.17488e-11
16.4883	5.09094e-13	16.4883	6.43041e-13	16.4883	8.63309e-13	17.5145	-1.77636e-15	17.4422	0		16.9116	6.17853e-06	16.9116	6.99427e-08	16.9116	9.18065e-07	16.9178	8.52743e-09	16.9178	6.27063e-08		16.9178	3.12246e-06	16.9116	6.96804e-07	16.9116	7.44471e-12	16.9178	1.78346e-12	16.9116	1.48361e-11
16.5234	4.29482e-14	16.5234	5.41789e-14	16.5234	7.28306e-14	17.5519	-1.77636e-15	17.4793	0		16.9476	2.77668e-06	16.9476	2.32243e-08	16.9476	3.41459e-07	16.9539	2.38582e-09	16.9539	1.9336e-08		16.9539	1.1919e-06	16.9476	2.25199e-07	16.9476	1.12088e-12	16.9539	2.36255e-13	16.9476	2.25597e-12
16.5586	4.19007e-15	16.5586	5.32907e-15	16.5586	7.10543e-15	17.5892	-1.77636e-15	17.5165	0		16.9837	1.21889e-06	16.9837	7.46312e-09	16.9837	1.23239e-07	16.99	6.42565e-10	16.99	5.754e-09		16.99	4.40595e-07	16.9837	7.00788e-08	16.9837	1.58096e-13	16.99	2.84217e-14	16.9837	3.23297e-13
16.5938	1.04752e-15	16.5938	8.88178e-16	16.5938	1.77636e-15	17.6266	-1.77636e-15	17.5537	0		17.0197	5.22638e-07	17.0197	2.321e-09	17.0197	4.3162e-08	17.0261	1.66592e-10	17.0261	1.65241e-09		17.0261	1.57726e-07	17.0197	2.09976e-08	17.0197	2.13163e-14	17.0261	3.55271e-15	17.0197	4.26326e-14
16.6289	0	16.6289	0	16.6289	0	17.6639	-1.77636e-15	17.5909	0		17.0558	2.18894e-07	17.0558	6.98566e-10	17.0558	1.46689e-08	17.0621	4.15774e-11	17.0621	4.57945e-10		17.0621	5.46798e-08	17.0558	6.0578e-09	17.0558	1.77636e-15	17.0621	0	17.0558	7.10543e-15
16.6641	0	16.6641	0	16.6641	0	17.7012	-1.77636e-15	17.6281	0		17.0919	8.955e-08	17.0919	2.03477e-10	17.0919	4.83772e-09	17.0982	9.98845e-12	17.0982	1.22476e-10		17.0982	1.83574e-08	17.0919	1.68276e-09	17.0919	0	17.0982	0	17.0919	0
16.6992	0	16.6992	0	16.6992	0	17.7386	-1.77636e-15	17.6653	0		17.1279	3.57844e-08	17.1279	5.73595e-11	17.1279	1.5482e-09	17.1343	2.30926e-12	17.1343	3.1612e-11		17.1343	5.9684e-09	17.1279	4.50084e-10	17.1279	0	17.1343	0	17.1279	0
16.7344	0	16.7344	0	16.7344	0	17.7759	-1.77636e-15	17.7025	0		17.164	1.39675e-08	17.164	1.56479e-11	17.164	4.80792e-10	17.1703	5.15143e-13	17.1703	7.87281e-12		17.1703	1.87917e-09	17.164	1.15912e-10	17.164	0	17.1703	0	17.164	0
16.7695	0	16.7695	0	16.7695	0	17.8133	-1.77636e-15	17.7397	0		17.2	5.32528e-09	17.2	4.13181e-12	17.2	1.44889e-10	17.2064	1.10134e-13	17.2064	1.8936e-12		17.2064	5.72971e-10	17.2	2.87423e-11	17.2	0	17.2064	0	17.2	0
16.8047	0	16.8047	0	16.8047	0	17.8506	-1.77636e-15	17.7769	0		17.2361	1.98318e-09	17.2361	1.05604e-12	17.2361	4.23697e-11	17.2425	2.30926e-14	17.2425	4.40536e-13		17.2425	1.69185e-10	17.2361	6.86295e-12	17.2361	0	17.2425	0	17.2361	0
16.8398	0	16.8398	0	16.8398	0	17.888	-1.77636e-15	17.8141	0		17.2722	7.21408e-10	17.2722	2.61124e-13	17.2722	1.20224e-11	17.2786	5.32907e-15	17.2786	9.9476e-14		17.2786	4.83785e-11	17.2722	1.5774e-12	17.2722	0	17.2786	0	17.2722	0
16.875	0	16.875	0	16.875	0	17.9253	-1.77636e-15	17.8512	0		17.3082	2.56328e-10	17.3082	6.21725e-14	17.3082	3.31113e-12	17.3146	0	17.3146	2.13163e-14		17.3146	1.33969e-11	17.3082	3.49054e-13	17.3082	0	17.3146	0	17.3082	0
16.9102	0	16.9102	0	16.9102	0	17.9627	-1.77636e-15	17.8884	0		17.3443	8.89628e-11	17.3443	1.42109e-14	17.3443	8.84626e-13	17.3507	0	17.3507	3.55271e-15		17.3507	3.59265e-12	17.3443	7.4607e-14	17.3443	0	17.3507	0	17.3443	0
16.9453	0	16.9453	0	16.9453	0	18	-1.77636e-15	17.9256	0		17.3803	3.01591e-11	17.3803	3.55271e-15	17.3803	2.2915e-13	17.3868	0	17.3868	0		17.3868	9.33015e-13	17.3803	1.5099e-14	17.3803	0	17.3868	0	17.3803	0
16.9805	0	16.9805	0	16.9805	0			17.9628	0		17.4164	9.98679e-12	17.4164	8.88178e-16	17.4164	5.68434e-14	17.4229	0	17.4229	0		17.4229	2.34651e-13	17.4164	2.66454e-15	17.4164	0	17.4229	0	17.4164	0
17.0156	0	17.0156	0	17.0156	0			18	0		17.4524	3.23021e-12	17.4524	0	17.4524	1.42109e-14	17.4589	0	17.4589	0		17.4589	5.71502e-14	17.4524	8.88178e-16	17.4524	0	17.4589	0	17.4524	0
17.0508	0	17.0508	0	17.0508	0						17.4885	1.02055e-12	17.4885	0	17.4885	3.55271e-15	17.495	0	17.495	0		17.495	1.34795e-14	17.4885	0	17.4885	0	17.495	0	17.4885	0
17.0859	0	17.0859	0	17.0859	0						17.5246	3.14943e-13	17.5246	0	17.5246	0	17.5311	0	17.5311	0		17.5311	3.07887e-15	17.5246	0	17.5246	0	17.5311	0	17.5246	0
17.1211	0	17.1211	0	17.1211	0						17.5606	9.49355e-14	17.5606	0	17.5606	0	17.5671	0	17.5671	0		17.5671	6.81035e-16	17.5606	0	17.5606	0	17.5671	0	17.5606	0
17.1562	0	17.1562	0	17.1562	0						17.5967	2.79527e-14	17.5967	0	17.5967	0	17.6032	0	17.6032	0		17.6032	1.45884e-16	17.5967	0	17.5967	0	17.6032	0	17.5967	0
17.1914	0	17.1914	0	17.1914	0						17.6328	8.03923e-15	17.6328	0	17.6328	0	17.6393	0	17.6393	0		17.6393	3.02628e-17	17.6328	0	17.6328	0	17.6393	0	17.6328	0
17.2266	0	17.2266	0	17.2266	0						17.6688	2.25841e-15	17.6688	0	17.6688	0	17.6754	0	17.6754	0		17.6754	6.07953e-18	17.6688	0	17.6688	0	17.6754	0	17.6688	0
17.2617	0	17.2617	0	17.2617	0						17.7049	6.19712e-16	17.7049	0	17.7049	0	17.7114	0	17.7114	0		17.7114	1.18275e-18	17.7049	0	17.7049	0	17.7114	0	17.7049	0
17.2969	0	17.2969	0	17.2969	0						17.7409	1.66102e-16	17.7409	0	17.7409	0	17.7475	0	17.7475	0		17.7475	2.22831e-19	17.7409	0	17.7409	0	17.7475	0	17.7409	0
17.332	0	17.332	0	17.332	0						17.777	4.34865e-17	17.777	0	17.777	0	17.7836	0	17.7836	0		17.7836	4.06556e-20	17.777	0	17.777	0	17.7836	0	17.777	0
17.3672	0	17.3672	0	17.3672	0						17.813	1.11207e-17	17.813	0	17.813	0	17.8196	0	17.8196	0		17.8196	7.18333e-21	17.813	0	17.813	0	17.8196	0	17.813	0
17.4023	0	17.4023	0	17.4023	0						17.8491	2.77785e-18	17.8491	0	17.8491	0	17.8557	0	17.8557	0		17.8557	1.22911e-21	17.8491	0	17.8491	0	17.8557	0	17.8491	0
17.4375	0	17.4375	0	17.4375	0						17.8852	6.7777e-19	17.8852	0	17.8852	0	17.8918	0	17.8918	0		17.8918	2.03667e-22	17.8852	0	17.8852	0	17.8918	0	17.8852	0
17.4727	0	17.4727	0	17.4727	0						17.9212	1.6153e-19	17.9212	0	17.9212	0	17.9279	0	17.9279	0		17.9279	3.2682e-23	17.9212	0	17.9212	0	17.9279	0	17.9212	0
17.5078	0	17.5078	0	17.5078	0						17.9573	3.76029e-20	17.9573	0	17.9573	0	17.9639	0	17.9639	0		17.9639	5.07876e-24	17.9573	0	17.9573	0	17.9639	0	17.9573	0
17.543	0	17.543	0	17.543	0						17.9933	8.5504e-21	17.9933	0	17.9933	0	18	0	18	0		18	7.64307e-25	17.9933	0	17.9933	0	18	0	17.9933	0
17.5781	0	17.5781	0	17.5781	0
17.6133	0	17.6133	0	17.6133	0
17.6484	0	17.6484	0	17.6484	0
17.6836	0	17.6836	0	17.6836	0
17.7188	0	17.7188	0	17.7188	0
17.7539	0	17.7539	0	17.7539	0
17.7891	0	17.7891	0	17.7891	0
17.8242	0	17.8242	0	17.8242	0
17.8594	0	17.8594	0	17.8594	0
17.8945	0	17.8945	0	17.8945	0
17.9297	0	17.9297	0	17.9297	0
17.9648	0	17.9648	0	17.9648	0
18	0	18	0	18	0
