# Supplementary material for: Solar-driven highly selective conversion of glycerol to dihydroxyacetone using surface atom engineered BiVO4 photoanodes
Source: Nat Commun. 2024 Jun 28;15:5475. doi: 10.1038/s41467-024-49662-7 (PMC11213950; doi:10.1038/s41467-024-49662-7)
Supplement: Supplementary file 3 — Source Data [file 41467_2024_49662_MOESM3_ESM.zip › Supplementary Information/ncomms-Supplementary Fig. 29-source-data.xlsx]

## Sheet: Sheet1
Supplementary Fig. 29
Parameter x	Parameter y
2.04101	0.54641
2.04131	0.54806
2.04162	0.54324
2.04192	0.53789
2.04223	0.53652
2.04253	0.54123
2.04284	0.54693
2.04314	0.54528
2.04345	0.54519
2.04376	0.55124
2.04406	0.55487
2.04437	0.56181
2.04467	0.5619
2.04498	0.55116
2.04528	0.54596
2.04559	0.5483
2.04589	0.547
2.0462	0.54398
2.0465	0.54509
2.04681	0.5528
2.04712	0.55826
2.04742	0.55813
2.04773	0.55795
2.04803	0.55233
2.04834	0.54864
2.04864	0.54627
2.04895	0.54168
2.04925	0.54458
2.04956	0.55288
2.04987	0.55225
2.05017	0.54123
2.05048	0.53276
2.05078	0.52574
2.05109	0.51532
2.05139	0.5106
2.0517	0.51272
2.052	0.51793
2.05231	0.52325
2.05261	0.52758
2.05292	0.53364
2.05323	0.53875
2.05353	0.54363
2.05384	0.54402
2.05414	0.53522
2.05445	0.52882
2.05475	0.53003
2.05506	0.53694
2.05536	0.54328
2.05567	0.54063
2.05597	0.5384
2.05628	0.53854
2.05659	0.54559
2.05689	0.55926
2.0572	0.5718
2.0575	0.5766
2.05781	0.57243
2.05811	0.57073
2.05842	0.57268
2.05872	0.56593
2.05903	0.55452
2.05934	0.55152
2.05964	0.5583
2.05995	0.56917
2.06025	0.57492
2.06056	0.57182
2.06086	0.56971
2.06117	0.57218
2.06147	0.56352
2.06178	0.55219
2.06208	0.54455
2.06239	0.54461
2.0627	0.54869
2.063	0.53895
2.06331	0.52143
2.06361	0.51116
2.06392	0.50581
2.06422	0.50421
2.06453	0.51545
2.06483	0.53201
2.06514	0.54084
2.06544	0.54003
2.06575	0.54041
2.06606	0.54747
2.06636	0.54574
2.06667	0.53357
2.06697	0.5179
2.06728	0.50599
2.06758	0.5114
2.06789	0.5216
2.06819	0.524
2.0685	0.52229
2.06881	0.52207
2.06911	0.52233
2.06942	0.52113
2.06972	0.52065
2.07003	0.53076
2.07033	0.54223
2.07064	0.53949
2.07094	0.53025
2.07125	0.53141
2.07155	0.53388
2.07186	0.53109
2.07217	0.5305
2.07247	0.53646
2.07278	0.54784
2.07308	0.55379
2.07339	0.55354
2.07369	0.54588
2.074	0.53141
2.0743	0.52803
2.07461	0.53763
2.07492	0.55129
2.07522	0.56112
2.07553	0.55649
2.07583	0.54163
2.07614	0.53405
2.07644	0.53941
2.07675	0.53507
2.07705	0.52478
2.07736	0.5264
2.07766	0.54158
2.07797	0.55679
2.07828	0.56913
2.07858	0.56696
2.07889	0.555
2.07919	0.5493
2.0795	0.54985
2.0798	0.55015
2.08011	0.54606
2.08041	0.54223
2.08072	0.54306
2.08102	0.55118
2.08133	0.55831
2.08164	0.55836
2.08194	0.55885
2.08225	0.56394
2.08255	0.56186
2.08286	0.55677
2.08316	0.55778
2.08347	0.55876
2.08377	0.55705
2.08408	0.56094
2.08439	0.55992
2.08469	0.5519
2.085	0.5466
2.0853	0.54778
2.08561	0.55249
2.08591	0.55732
2.08622	0.55809
2.08652	0.56056
2.08683	0.56413
2.08713	0.56644
2.08744	0.55957
2.08775	0.54378
2.08805	0.53788
2.08836	0.54417
2.08866	0.55657
2.08897	0.56328
2.08927	0.55977
2.08958	0.56473
2.08988	0.56786
2.09019	0.56259
2.09049	0.56143
2.0908	0.56593
2.09111	0.56753
2.09141	0.56194
2.09172	0.55939
2.09202	0.55943
2.09233	0.5563
2.09263	0.54843
2.09294	0.53952
2.09324	0.52574
2.09355	0.51636
2.09386	0.51451
2.09416	0.51284
2.09447	0.50739
2.09477	0.50318
2.09508	0.50787
2.09538	0.51474
2.09569	0.5243
2.09599	0.53587
2.0963	0.54488
2.0966	0.55302
2.09691	0.55782
2.09722	0.56166
2.09752	0.56817
2.09783	0.57949
2.09813	0.5951
2.09844	0.59854
2.09874	0.58926
2.09905	0.5806
2.09935	0.5765
2.09966	0.58002
2.09996	0.58621
2.10027	0.58049
2.10058	0.56851
2.10088	0.5673
2.10119	0.57892
2.10149	0.58901
2.1018	0.58875
2.1021	0.584
2.10241	0.59014
2.10271	0.59844
2.10302	0.60414
2.10333	0.60853
2.10363	0.60783
2.10394	0.60102
2.10424	0.58613
2.10455	0.58272
2.10485	0.59158
2.10516	0.59796
2.10546	0.59728
2.10577	0.59144
2.10607	0.58388
2.10638	0.57541
2.10669	0.57046
2.10699	0.56984
2.1073	0.56662
2.1076	0.56684
2.10791	0.56704
2.10821	0.55679
2.10852	0.54529
2.10882	0.54334
2.10913	0.54484
2.10944	0.5464
2.10974	0.54803
2.11005	0.54938
2.11035	0.55368
2.11066	0.55837
2.11096	0.56502
2.11127	0.56902
2.11157	0.56719
2.11188	0.56142
2.11218	0.55859
2.11249	0.56295
2.1128	0.56524
2.1131	0.56641
2.11341	0.55825
2.11371	0.54222
2.11402	0.53147
2.11432	0.53614
2.11463	0.55171
2.11493	0.56682
2.11524	0.57273
2.11554	0.56946
2.11585	0.56659
2.11616	0.56765
2.11646	0.56954
2.11677	0.57452
2.11707	0.57798
2.11738	0.57253
2.11768	0.56066
2.11799	0.55054
2.11829	0.54372
2.1186	0.54644
2.11891	0.56028
2.11921	0.56899
2.11952	0.56819
2.11982	0.56576
2.12013	0.56369
2.12043	0.56615
2.12074	0.5651
2.12104	0.56325
2.12135	0.56184
2.12165	0.57553
2.12196	0.5928
2.12227	0.60456
2.12257	0.60619
2.12288	0.59441
2.12318	0.57282
2.12349	0.56014
2.12379	0.56762
2.1241	0.58156
2.1244	0.59121
2.12471	0.5934
2.12501	0.59518
2.12532	0.60277
2.12563	0.60824
2.12593	0.60301
2.12624	0.59341
2.12654	0.58801
2.12685	0.5803
2.12715	0.56942
2.12746	0.56526
2.12776	0.56373
2.12807	0.55429
2.12838	0.5409
2.12868	0.54649
2.12899	0.55689
2.12929	0.55628
2.1296	0.55127
2.1299	0.54818
2.13021	0.54838
2.13051	0.54559
2.13082	0.53332
2.13112	0.52883
2.13143	0.53501
2.13174	0.53932
2.13204	0.5423
2.13235	0.54956
2.13265	0.55825
2.13296	0.55605
2.13326	0.54547
2.13357	0.54179
2.13387	0.54579
2.13418	0.54576
2.13448	0.54366
2.13479	0.54442
2.1351	0.5463
2.1354	0.5495
2.13571	0.55169
2.13601	0.55212
2.13632	0.54599
2.13662	0.54576
2.13693	0.54993
2.13723	0.55424
2.13754	0.55595
2.13785	0.55331
2.13815	0.55882
2.13846	0.57064
2.13876	0.57442
2.13907	0.57563
2.13937	0.57623
2.13968	0.57573
2.13998	0.57642
2.14029	0.57705
2.14059	0.57331
2.1409	0.57185
2.14121	0.57204
2.14151	0.56928
2.14182	0.57234
2.14212	0.57764
2.14243	0.57537
2.14273	0.56892
2.14304	0.56246
2.14334	0.56346
2.14365	0.56698
2.14395	0.57013
2.14426	0.56871
2.14457	0.56449
2.14487	0.56046
2.14518	0.55227
2.14548	0.55454
2.14579	0.56436
2.14609	0.57108
2.1464	0.56933
2.1467	0.56344
2.14701	0.55013
2.14732	0.53823
2.14762	0.53455
2.14793	0.53799
2.14823	0.55067
2.14854	0.5592
2.14884	0.55174
2.14915	0.54024
2.14945	0.54086
2.14976	0.5407
2.15006	0.53161
2.15037	0.52644
2.15068	0.52162
2.15098	0.52413
2.15129	0.53203
2.15159	0.53882
2.1519	0.54327
2.1522	0.54022
2.15251	0.54001
2.15281	0.54975
2.15312	0.55548
2.15343	0.55247
2.15373	0.54543
2.15404	0.54111
2.15434	0.53915
2.15465	0.54219
2.15495	0.548
2.15526	0.55363
2.15556	0.55539
2.15587	0.55189
2.15617	0.5592
2.15648	0.5706
2.15679	0.58078
2.15709	0.58239
2.1574	0.57578
2.1577	0.56936
2.15801	0.5723
2.15831	0.5798
2.15862	0.57993
2.15892	0.56859
2.15923	0.56325
2.15953	0.56873
2.15984	0.57451
2.16015	0.58357
2.16045	0.58898
2.16076	0.58366
2.16106	0.58309
2.16137	0.58605
2.16167	0.57948
2.16198	0.56793
2.16228	0.55896
2.16259	0.55498
2.1629	0.56075
2.1632	0.57272
2.16351	0.58402
2.16381	0.58017
2.16412	0.57281
2.16442	0.56869
2.16473	0.5678
2.16503	0.57442
2.16534	0.57308
2.16564	0.55978
2.16595	0.54921
2.16626	0.55617
2.16656	0.56834
2.16687	0.57076
2.16717	0.57561
2.16748	0.5791
2.16778	0.58041
2.16809	0.58415
2.16839	0.57872
2.1687	0.57387
2.169	0.57091
2.16931	0.5655
2.16962	0.55724
2.16992	0.54795
2.17023	0.53963
2.17053	0.53564
2.17084	0.53909
2.17114	0.54002
2.17145	0.53696
2.17175	0.52936
2.17206	0.52527
2.17237	0.52661
2.17267	0.52618
2.17298	0.51965
2.17328	0.51865
2.17359	0.52608
2.17389	0.52729
2.1742	0.52584
2.1745	0.52785
2.17481	0.52312
2.17511	0.51108
2.17542	0.50392
2.17573	0.50039
2.17603	0.5084
2.17634	0.52646
2.17664	0.54316
2.17695	0.54818
2.17725	0.55317
2.17756	0.56677
2.17786	0.57586
2.17817	0.57337
2.17847	0.56907
2.17878	0.56492
2.17909	0.55618
2.17939	0.54759
2.1797	0.5397
2.18	0.53911
2.18031	0.54672
2.18061	0.55652
2.18092	0.56297
2.18122	0.5693
2.18153	0.57823
2.18184	0.58495
2.18214	0.58158
2.18245	0.56934
2.18275	0.5544
2.18306	0.55229
2.18336	0.55659
2.18367	0.5545
2.18397	0.54611
2.18428	0.53745
2.18458	0.53081
2.18489	0.53182
2.1852	0.53818
2.1855	0.54469
2.18581	0.54001
2.18611	0.524
2.18642	0.52458
2.18672	0.53579
2.18703	0.54416
2.18733	0.55377
2.18764	0.56418
2.18794	0.56667
2.18825	0.56075
2.18856	0.55883
2.18886	0.56269
2.18917	0.56434
2.18947	0.56174
2.18978	0.55752
2.19008	0.55213
2.19039	0.55148
2.19069	0.55634
2.191	0.55474
2.19131	0.55431
2.19161	0.54838
2.19192	0.54023
2.19222	0.53307
2.19253	0.51761
2.19283	0.50657
2.19314	0.5069
2.19344	0.50777
2.19375	0.50423
2.19405	0.50572
2.19436	0.51131
2.19467	0.52174
2.19497	0.54046
2.19528	0.5572
2.19558	0.56917
2.19589	0.57112
2.19619	0.56836
2.1965	0.56401
2.1968	0.55957
2.19711	0.56037
2.19742	0.55898
2.19772	0.55767
2.19803	0.55822
2.19833	0.55546
2.19864	0.54745
2.19894	0.54448
2.19925	0.54442
2.19955	0.54303
2.19986	0.53881
2.20016	0.53726
2.20047	0.54472
2.20078	0.55436
2.20108	0.55867
2.20139	0.55971
2.20169	0.56671
2.202	0.57017
2.2023	0.55785
2.20261	0.54356
2.20291	0.54023
2.20322	0.54517
2.20352	0.5428
2.20383	0.53734
2.20414	0.53432
2.20444	0.5337
2.20475	0.53238
2.20505	0.53642
2.20536	0.55018
2.20566	0.55738
2.20597	0.55925
2.20627	0.56491
2.20658	0.57598
2.20689	0.58528
2.20719	0.58658
2.2075	0.57816
2.2078	0.56111
2.20811	0.55094
2.20841	0.54112
2.20872	0.52851
2.20902	0.51883
2.20933	0.5201
2.20963	0.53196
2.20994	0.54124
2.21025	0.53875
2.21055	0.54331
2.21086	0.55191
2.21116	0.54889
2.21147	0.54348
2.21177	0.53929
2.21208	0.54104
2.21238	0.54798
2.21269	0.54862
2.21299	0.55098
2.2133	0.55594
2.21361	0.55363
2.21391	0.55058
2.21422	0.54702
2.21452	0.54501
2.21483	0.54211
2.21513	0.5371
2.21544	0.53897
2.21574	0.54507
2.21605	0.54676
2.21636	0.53789
2.21666	0.52879
2.21697	0.52831
2.21727	0.53389
2.21758	0.54186
2.21788	0.55647
2.21819	0.5689
2.21849	0.57343
2.2188	0.56607
2.2191	0.5562
2.21941	0.5549
2.21972	0.55303
2.22002	0.55153
2.22033	0.54933
2.22063	0.54335
2.22094	0.54117
2.22124	0.53986
2.22155	0.53881
2.22185	0.54173
2.22216	0.54213
2.22246	0.54669
2.22277	0.55171
2.22308	0.55068
2.22338	0.55266
2.22369	0.56121
2.22399	0.56616
2.2243	0.56857
2.2246	0.57264
2.22491	0.57095
2.22521	0.56161
2.22552	0.55741
2.22583	0.55948
2.22613	0.56518
2.22644	0.5704
2.22674	0.56886
2.22705	0.56537
2.22735	0.56976
2.22766	0.5765
2.22796	0.58757
2.22827	0.59624
2.22857	0.5901
2.22888	0.58278
2.22919	0.58722
2.22949	0.59616
2.2298	0.59916
2.2301	0.59613
2.23041	0.58801
2.23071	0.57726
2.23102	0.56106
2.23132	0.54778
2.23163	0.54041
2.23193	0.54112
2.23224	0.5431
2.23255	0.54367
2.23285	0.54221
2.23316	0.54261
2.23346	0.54662
2.23377	0.54745
2.23407	0.54586
2.23438	0.55119
2.23468	0.56402
2.23499	0.57071
2.2353	0.56259
2.2356	0.55155
2.23591	0.54657
2.23621	0.54481
2.23652	0.54375
2.23682	0.54876
2.23713	0.55286
2.23743	0.56025
2.23774	0.56418
2.23804	0.56334
2.23835	0.56279
2.23866	0.56916
2.23896	0.57867
2.23927	0.5791
2.23957	0.5748
2.23988	0.57227
2.24018	0.57415
2.24049	0.58119
2.24079	0.5845
2.2411	0.58607
2.24141	0.58103
2.24171	0.5729
2.24202	0.57576
2.24232	0.58271
2.24263	0.59025
2.24293	0.58163
2.24324	0.5636
2.24354	0.55311
2.24385	0.54926
2.24415	0.54513
2.24446	0.54693
2.24477	0.55884
2.24507	0.57115
2.24538	0.57789
2.24568	0.58221
2.24599	0.58625
2.24629	0.58767
2.2466	0.58361
2.2469	0.57169
2.24721	0.55627
2.24751	0.55756
2.24782	0.57347
2.24813	0.58839
2.24843	0.58817
2.24874	0.57751
2.24904	0.56765
2.24935	0.56196
2.24965	0.55624
2.24996	0.55084
2.25026	0.54365
2.25057	0.54561
2.25088	0.55242
2.25118	0.55553
2.25149	0.55605
2.25179	0.55855
2.2521	0.55901
2.2524	0.5528
2.25271	0.54608
2.25301	0.54521
2.25332	0.5524
2.25362	0.56552
2.25393	0.5792
2.25424	0.58523
2.25454	0.57662
2.25485	0.56594
2.25515	0.56625
2.25546	0.57825
2.25576	0.59111
2.25607	0.59475
2.25637	0.59164
2.25668	0.58648
2.25698	0.5812
2.25729	0.57483
2.2576	0.57392
2.2579	0.58206
2.25821	0.58768
2.25851	0.58848
2.25882	0.58603
2.25912	0.58135
2.25943	0.57775
2.25973	0.58181
2.26004	0.5851
2.26035	0.58041
2.26065	0.57247
2.26096	0.57198
2.26126	0.57486
2.26157	0.5745
2.26187	0.57252
2.26218	0.57499
2.26248	0.58675
2.26279	0.60003
2.26309	0.60379
2.2634	0.59945
2.26371	0.58854
2.26401	0.57645
2.26432	0.57283
2.26462	0.57913
2.26493	0.58215
2.26523	0.58421
2.26554	0.59165
2.26584	0.59989
2.26615	0.60068
2.26645	0.59747
2.26676	0.58625
2.26707	0.57768
2.26737	0.56962
2.26768	0.55891
2.26798	0.55454
2.26829	0.55556
2.26859	0.55498
2.2689	0.55405
2.2692	0.54642
2.26951	0.53516
2.26982	0.53263
2.27012	0.53633
2.27043	0.53553
2.27073	0.53076
2.27104	0.53019
2.27134	0.53038
2.27165	0.52895
2.27195	0.52521
2.27226	0.52173
2.27256	0.52751
2.27287	0.54078
2.27318	0.55026
2.27348	0.56227
2.27379	0.57346
2.27409	0.57935
2.2744	0.58256
2.2747	0.58186
2.27501	0.5846
2.27531	0.58833
2.27562	0.58793
2.27592	0.59464
2.27623	0.60373
2.27654	0.60672
2.27684	0.60739
2.27715	0.60421
2.27745	0.60276
2.27776	0.61105
2.27806	0.61786
2.27837	0.61333
2.27867	0.6041
2.27898	0.60159
2.27929	0.60683
2.27959	0.61288
2.2799	0.6189
2.2802	0.6248
2.28051	0.62491
2.28081	0.61485
2.28112	0.60439
2.28142	0.59566
2.28173	0.59027
2.28203	0.59388
2.28234	0.59472
2.28265	0.58918
2.28295	0.58231
2.28326	0.57218
2.28356	0.5678
2.28387	0.56794
2.28417	0.56372
2.28448	0.55926
2.28478	0.55828
2.28509	0.5572
2.2854	0.55317
2.2857	0.547
2.28601	0.54856
2.28631	0.55833
2.28662	0.56249
2.28692	0.56345
2.28723	0.56254
2.28753	0.56811
2.28784	0.57711
2.28814	0.58106
2.28845	0.58299
2.28876	0.58196
2.28906	0.58316
2.28937	0.58366
2.28967	0.58581
2.28998	0.58895
2.29028	0.5884
2.29059	0.58689
2.29089	0.58948
2.2912	0.58983
2.2915	0.58298
2.29181	0.57506
2.29212	0.57488
2.29242	0.57858
2.29273	0.57785
2.29303	0.57068
2.29334	0.56173
2.29364	0.56436
2.29395	0.57501
2.29425	0.58279
2.29456	0.58285
2.29487	0.5844
2.29517	0.59846
2.29548	0.61383
2.29578	0.61464
2.29609	0.60139
2.29639	0.58844
2.2967	0.57883
2.297	0.5772
2.29731	0.58052
2.29761	0.58464
2.29792	0.58009
2.29823	0.57455
2.29853	0.57639
2.29884	0.57841
2.29914	0.58561
2.29945	0.5965
2.29975	0.61361
2.30006	0.62045
2.30036	0.60729
2.30067	0.58821
2.30097	0.57186
2.30128	0.56274
2.30159	0.56074
2.30189	0.55829
2.3022	0.55887
2.3025	0.56792
2.30281	0.5694
2.30311	0.55837
2.30342	0.55131
2.30372	0.56123
2.30403	0.5717
2.30434	0.57431
2.30464	0.57106
2.30495	0.56613
2.30525	0.56039
2.30556	0.55893
2.30586	0.55795
2.30617	0.5506
2.30647	0.54875
2.30678	0.5583
2.30708	0.56791
2.30739	0.57173
2.3077	0.57492
2.308	0.57389
2.30831	0.56971
2.30861	0.55871
2.30892	0.5455
2.30922	0.53653
2.30953	0.52938
2.30983	0.52421
2.31014	0.52476
2.31044	0.53851
2.31075	0.55457
2.31106	0.56809
2.31136	0.57783
2.31167	0.57411
2.31197	0.56674
2.31228	0.56574
2.31258	0.57405
2.31289	0.58421
2.31319	0.58042
2.3135	0.56618
2.31381	0.56156
2.31411	0.56987
2.31442	0.57894
2.31472	0.58126
2.31503	0.57699
2.31533	0.56658
2.31564	0.56023
2.31594	0.56394
2.31625	0.58137
2.31655	0.59366
2.31686	0.59703
2.31717	0.60353
2.31747	0.60312
2.31778	0.59943
2.31808	0.59399
2.31839	0.58376
2.31869	0.57205
2.319	0.56665
2.3193	0.5664
2.31961	0.56693
2.31992	0.56383
2.32022	0.5621
2.32053	0.56321
2.32083	0.56508
2.32114	0.56527
2.32144	0.56627
2.32175	0.57018
2.32205	0.57551
2.32236	0.57549
2.32266	0.56328
2.32297	0.55392
2.32328	0.55972
2.32358	0.56597
2.32389	0.56587
2.32419	0.56875
2.3245	0.57562
2.3248	0.58311
2.32511	0.58031
2.32541	0.57707
2.32572	0.57856
2.32602	0.57571
2.32633	0.57611
2.32664	0.58196
2.32694	0.58576
2.32725	0.58447
2.32755	0.58334
2.32786	0.58778
2.32816	0.59263
2.32847	0.58757
2.32877	0.57516
2.32908	0.56236
2.32939	0.55675
2.32969	0.56167
2.33	0.5658
2.3303	0.56758
2.33061	0.56421
2.33091	0.55682
2.33122	0.54984
2.33152	0.54689
2.33183	0.54494
2.33213	0.54807
2.33244	0.55808
2.33275	0.55906
2.33305	0.55415
2.33336	0.55937
2.33366	0.56461
2.33397	0.57297
2.33427	0.58415
2.33458	0.58706
2.33488	0.58493
2.33519	0.58479
2.33549	0.58498
2.3358	0.57915
2.33611	0.57836
2.33641	0.58053
2.33672	0.57909
2.33702	0.57815
2.33733	0.58084
2.33763	0.58016
2.33794	0.57659
2.33824	0.5782
2.33855	0.58079
2.33886	0.57712
2.33916	0.56825
2.33947	0.56578
2.33977	0.56539
2.34008	0.5655
2.34038	0.56697
2.34069	0.56905
2.34099	0.56409
2.3413	0.55771
2.3416	0.54927
2.34191	0.53966
2.34222	0.53848
2.34252	0.54067
2.34283	0.5452
2.34313	0.55246
2.34344	0.56202
2.34374	0.56424
2.34405	0.56183
2.34435	0.56699
2.34466	0.57339
2.34496	0.58014
2.34527	0.57655
2.34558	0.56078
2.34588	0.55039
2.34619	0.55633
2.34649	0.57414
2.3468	0.58116
2.3471	0.58187
2.34741	0.58495
2.34771	0.58683
2.34802	0.57991
2.34833	0.56683
2.34863	0.55367
2.34894	0.54635
2.34924	0.55061
2.34955	0.55944
2.34985	0.56521
2.35016	0.56716
2.35046	0.57507
2.35077	0.58088
2.35107	0.58354
2.35138	0.58735
2.35169	0.58535
2.35199	0.58389
2.3523	0.59128
2.3526	0.59576
2.35291	0.58834
2.35321	0.5775
2.35352	0.57112
2.35382	0.55987
2.35413	0.55126
2.35443	0.55623
2.35474	0.55844
2.35505	0.55693
2.35535	0.54943
2.35566	0.5367
2.35596	0.52422
2.35627	0.51026
2.35657	0.50685
2.35688	0.51449
2.35718	0.5242
2.35749	0.53939
2.3578	0.56073
2.3581	0.57811
2.35841	0.58004
2.35871	0.56998
2.35902	0.56429
2.35932	0.5633
2.35963	0.55831
2.35993	0.56195
2.36024	0.5712
2.36054	0.57921
2.36085	0.5866
2.36116	0.59796
2.36146	0.59884
2.36177	0.59238
2.36207	0.58386
2.36238	0.57488
2.36268	0.56497
2.36299	0.55988
2.36329	0.55833
2.3636	0.55596
2.36391	0.55474
2.36421	0.55859
2.36452	0.55823
2.36482	0.55172
2.36513	0.55175
2.36543	0.5569
2.36574	0.562
2.36604	0.56498
2.36635	0.57107
2.36665	0.57965
2.36696	0.58576
2.36727	0.59059
2.36757	0.59349
2.36788	0.58832
2.36818	0.5808
2.36849	0.58086
2.36879	0.58574
2.3691	0.58308
2.3694	0.5808
2.36971	0.58623
2.37001	0.58362
2.37032	0.56597
2.37063	0.55364
2.37093	0.55084
2.37124	0.5533
2.37154	0.55498
2.37185	0.55984
2.37215	0.56566
2.37246	0.56868
2.37276	0.56594
2.37307	0.56441
2.37338	0.56045
2.37368	0.55477
2.37399	0.54907
2.37429	0.55199
2.3746	0.56339
2.3749	0.57645
2.37521	0.58514
2.37551	0.59103
2.37582	0.59785
2.37612	0.60165
2.37643	0.59592
2.37674	0.58003
2.37704	0.56954
2.37735	0.56503
2.37765	0.55855
2.37796	0.55742
2.37826	0.56039
2.37857	0.55831
2.37887	0.55803
2.37918	0.56717
2.37948	0.5754
2.37979	0.56884
2.3801	0.55789
2.3804	0.55261
2.38071	0.55619
2.38101	0.55999
2.38132	0.56177
2.38162	0.56346
2.38193	0.56755
2.38223	0.57008
2.38254	0.56477
2.38285	0.56183
2.38315	0.5646
2.38346	0.57069
2.38376	0.56769
2.38407	0.55322
2.38437	0.54056
2.38468	0.54171
2.38498	0.54749
2.38529	0.55221
2.38559	0.56241
2.3859	0.56979
2.38621	0.57349
2.38651	0.57686
2.38682	0.57931
2.38712	0.58594
2.38743	0.59095
2.38773	0.58793
2.38804	0.58104
2.38834	0.58032
2.38865	0.58098
2.38895	0.57879
2.38926	0.57606
2.38957	0.57884
2.38987	0.58456
2.39018	0.58807
2.39048	0.5891
2.39079	0.5884
2.39109	0.58885
2.3914	0.58852
2.3917	0.58141
2.39201	0.57119
2.39232	0.56864
2.39262	0.57446
2.39293	0.58145
2.39323	0.58301
2.39354	0.58095
2.39384	0.57036
2.39415	0.55611
2.39445	0.55046
2.39476	0.54269
2.39506	0.53409
2.39537	0.53228
2.39568	0.53354
2.39598	0.53812
2.39629	0.55138
2.39659	0.559
2.3969	0.55848
2.3972	0.55708
2.39751	0.55641
2.39781	0.55304
2.39812	0.54448
2.39842	0.54457
2.39873	0.55039
2.39904	0.55794
2.39934	0.56692
2.39965	0.56873
2.39995	0.56954
2.40026	0.56774
2.40056	0.56281
2.40087	0.56807
2.40117	0.58462
2.40148	0.58835
2.40179	0.59118
2.40209	0.602
2.4024	0.60591
2.4027	0.60105
2.40301	0.58511
2.40331	0.57572
2.40362	0.57994
2.40392	0.58701
2.40423	0.59062
2.40453	0.59347
2.40484	0.59403
2.40515	0.58711
2.40545	0.57687
2.40576	0.57598
2.40606	0.57901
2.40637	0.58478
2.40667	0.58616
2.40698	0.57315
2.40728	0.55303
2.40759	0.53637
2.4079	0.53715
2.4082	0.54773
2.40851	0.55252
2.40881	0.55227
2.40912	0.55408
2.40942	0.56033
2.40973	0.56531
2.41003	0.57088
2.41034	0.57985
2.41064	0.58788
2.41095	0.586
2.41126	0.57769
2.41156	0.5646
2.41187	0.55415
2.41217	0.55423
2.41248	0.55674
2.41278	0.56027
2.41309	0.56738
2.41339	0.57057
2.4137	0.57322
2.414	0.58605
2.41431	0.60193
2.41462	0.61365
2.41492	0.60426
2.41523	0.58656
2.41553	0.57906
2.41584	0.57239
2.41614	0.56407
2.41645	0.55426
2.41675	0.54681
2.41706	0.54042
2.41737	0.53858
2.41767	0.54369
2.41798	0.54173
2.41828	0.54479
2.41859	0.5511
2.41889	0.55082
2.4192	0.54692
2.4195	0.5454
2.41981	0.54792
2.42011	0.55109
2.42042	0.55816
2.42073	0.56031
2.42103	0.56104
2.42134	0.55452
2.42164	0.54693
2.42195	0.54685
2.42225	0.55259
2.42256	0.5595
2.42286	0.56258
2.42317	0.57433
2.42347	0.5879
2.42378	0.59063
2.42409	0.58764
2.42439	0.5828
2.4247	0.57611
2.425	0.57333
2.42531	0.57322
2.42561	0.57085
2.42592	0.57017
2.42622	0.57048
2.42653	0.56365
2.42684	0.56
2.42714	0.5587
2.42745	0.55783
2.42775	0.57212
2.42806	0.58739
2.42836	0.59036
2.42867	0.58938
2.42897	0.58928
2.42928	0.59062
2.42958	0.58644
2.42989	0.57966
2.4302	0.58191
2.4305	0.58932
2.43081	0.59663
2.43111	0.59889
2.43142	0.59118
2.43172	0.58108
2.43203	0.57447
2.43233	0.57226
2.43264	0.57061
2.43294	0.575
2.43325	0.57919
2.43356	0.5746
2.43386	0.57632
2.43417	0.58512
2.43447	0.59124
2.43478	0.59031
2.43508	0.58506
2.43539	0.57522
2.43569	0.56485
2.436	0.56028
2.43631	0.56553
2.43661	0.56923
2.43692	0.57131
2.43722	0.56791
2.43753	0.56142
2.43783	0.56704
2.43814	0.56906
2.43844	0.56588
2.43875	0.56496
2.43905	0.56404
2.43936	0.57093
2.43967	0.57447
2.43997	0.57084
2.44028	0.56764
2.44058	0.56331
2.44089	0.55786
2.44119	0.55286
2.4415	0.55147
2.4418	0.56421
2.44211	0.57788
2.44241	0.57709
2.44272	0.56765
2.44303	0.56058
2.44333	0.5647
2.44364	0.57363
2.44394	0.58863
2.44425	0.60606
2.44455	0.61497
2.44486	0.61508
2.44516	0.61108
2.44547	0.60224
2.44578	0.59324
2.44608	0.59235
2.44639	0.59851
2.44669	0.59679
2.447	0.59057
2.4473	0.58956
2.44761	0.59246
2.44791	0.60071
2.44822	0.59899
2.44852	0.58427
2.44883	0.56909
2.44914	0.56322
2.44944	0.56271
2.44975	0.55562
2.45005	0.54937
2.45036	0.54894
2.45066	0.55563
2.45097	0.56344
2.45127	0.56711
2.45158	0.57255
2.45189	0.57539
2.45219	0.57221
2.4525	0.56347
2.4528	0.55849
2.45311	0.56265
2.45341	0.57062
2.45372	0.58196
2.45402	0.57683
2.45433	0.56127
2.45463	0.56107
2.45494	0.57461
2.45525	0.58359
2.45555	0.59061
2.45586	0.59296
2.45616	0.57969
2.45647	0.56754
2.45677	0.57798
2.45708	0.59397
2.45738	0.59983
2.45769	0.60393
2.45799	0.60328
2.4583	0.60904
2.45861	0.61933
2.45891	0.61612
2.45922	0.60542
2.45952	0.59565
2.45983	0.58183
2.46013	0.5729
2.46044	0.57671
2.46074	0.58368
2.46105	0.59224
2.46136	0.59841
2.46166	0.5946
2.46197	0.58641
2.46227	0.58907
2.46258	0.60103
2.46288	0.60753
2.46319	0.60438
2.46349	0.59109
2.4638	0.58327
2.4641	0.58674
2.46441	0.58776
2.46472	0.57658
2.46502	0.56629
2.46533	0.56655
2.46563	0.5667
2.46594	0.56439
2.46624	0.56206
2.46655	0.56453
2.46685	0.57306
2.46716	0.58377
2.46746	0.58071
2.46777	0.56345
2.46808	0.55078
2.46838	0.55255
2.46869	0.55449
2.46899	0.56057
2.4693	0.56933
2.4696	0.56057
2.46991	0.55109
2.47021	0.55168
2.47052	0.55064
2.47083	0.55879
2.47113	0.57531
2.47144	0.58297
2.47174	0.5843
2.47205	0.58711
2.47235	0.58771
2.47266	0.58334
2.47296	0.57996
2.47327	0.58048
2.47357	0.587
2.47388	0.59336
2.47419	0.59941
2.47449	0.60757
2.4748	0.61372
2.4751	0.61033
2.47541	0.60792
2.47571	0.60242
2.47602	0.60023
2.47632	0.6046
2.47663	0.6084
2.47693	0.60251
2.47724	0.59266
2.47755	0.58362
2.47785	0.57939
2.47816	0.57964
2.47846	0.57828
2.47877	0.58103
2.47907	0.58686
2.47938	0.59372
2.47968	0.59704
2.47999	0.59469
2.4803	0.58837
2.4806	0.59153
2.48091	0.59229
2.48121	0.58367
2.48152	0.58301
2.48182	0.58793
2.48213	0.58811
2.48243	0.58432
2.48274	0.58667
2.48304	0.59323
2.48335	0.59412
2.48366	0.58817
2.48396	0.57806
2.48427	0.57765
2.48457	0.57993
2.48488	0.58442
2.48518	0.59645
2.48549	0.60463
2.48579	0.60149
2.4861	0.59557
2.48641	0.59164
2.48671	0.58965
2.48702	0.60029
2.48732	0.61259
2.48763	0.60763
2.48793	0.59077
2.48824	0.58001
2.48854	0.58413
2.48885	0.5881
2.48915	0.58816
2.48946	0.59412
2.48977	0.5986
2.49007	0.5922
2.49038	0.5824
2.49068	0.57562
2.49099	0.57255
2.49129	0.57575
2.4916	0.57757
2.4919	0.57438
2.49221	0.57344
2.49251	0.57971
2.49282	0.58695
2.49313	0.58417
2.49343	0.58046
2.49374	0.57729
2.49404	0.57461
2.49435	0.57751
2.49465	0.57602
2.49496	0.57303
2.49526	0.56955
2.49557	0.56521
2.49588	0.56293
2.49618	0.5643
2.49649	0.57374
2.49679	0.57703
2.4971	0.57774
2.4974	0.58582
2.49771	0.58659
2.49801	0.58604
2.49832	0.58818
2.49862	0.58319
2.49893	0.5823
2.49924	0.59281
2.49954	0.6001
2.49985	0.60322
2.50015	0.60232
2.50046	0.59219
2.50076	0.58191
2.50107	0.58307
2.50137	0.59395
2.50168	0.60134
2.50198	0.60812
2.50229	0.60644
2.5026	0.59103
2.5029	0.58214
2.50321	0.58808
2.50351	0.59503
2.50382	0.59434
2.50412	0.58831
2.50443	0.58891
2.50473	0.59915
2.50504	0.60395
2.50535	0.60393
2.50565	0.5973
2.50596	0.59097
2.50626	0.59175
2.50657	0.59563
2.50687	0.59965
2.50718	0.60617
2.50748	0.60665
2.50779	0.60997
2.50809	0.61111
2.5084	0.60258
2.50871	0.60115
2.50901	0.60603
2.50932	0.60822
2.50962	0.60597
2.50993	0.60334
2.51023	0.60188
2.51054	0.60509
2.51084	0.60595
2.51115	0.59828
2.51145	0.59382
2.51176	0.59313
2.51207	0.58968
2.51237	0.59469
2.51268	0.60721
2.51298	0.61265
2.51329	0.60708
2.51359	0.60402
2.5139	0.60108
2.5142	0.59566
2.51451	0.59209
2.51482	0.59202
2.51512	0.60085
2.51543	0.60894
2.51573	0.6096
2.51604	0.5972
2.51634	0.58561
2.51665	0.5829
2.51695	0.58718
2.51726	0.59765
2.51756	0.60424
2.51787	0.60265
2.51818	0.60116
2.51848	0.59724
2.51879	0.5885
2.51909	0.57651
2.5194	0.56278
2.5197	0.55388
2.52001	0.55651
2.52031	0.56674
2.52062	0.57244
2.52092	0.5735
2.52123	0.57292
2.52154	0.57417
2.52184	0.58011
2.52215	0.58979
2.52245	0.59972
2.52276	0.60254
2.52306	0.5964
2.52337	0.59081
2.52367	0.58331
2.52398	0.57104
2.52429	0.56097
2.52459	0.56552
2.5249	0.57991
2.5252	0.59271
2.52551	0.60326
2.52581	0.61009
2.52612	0.60775
2.52642	0.60761
2.52673	0.60697
2.52703	0.60408
2.52734	0.60551
2.52765	0.59794
2.52795	0.58353
2.52826	0.57314
2.52856	0.57251
2.52887	0.58095
2.52917	0.58208
2.52948	0.57691
2.52978	0.57775
2.53009	0.58462
2.5304	0.58478
2.5307	0.58193
2.53101	0.57734
2.53131	0.57104
2.53162	0.57412
2.53192	0.57205
2.53223	0.57653
2.53253	0.59182
2.53284	0.60357
2.53314	0.60078
2.53345	0.59681
2.53376	0.58947
2.53406	0.57904
2.53437	0.57486
2.53467	0.57867
2.53498	0.58278
2.53528	0.5828
2.53559	0.59024
2.53589	0.59422
2.5362	0.58968
2.5365	0.57826
2.53681	0.57115
2.53712	0.57178
2.53742	0.57503
2.53773	0.58344
2.53803	0.59571
2.53834	0.59578
2.53864	0.58815
2.53895	0.58252
2.53925	0.57415
2.53956	0.56274
2.53987	0.55516
2.54017	0.56384
2.54048	0.58202
2.54078	0.58958
2.54109	0.58217
2.54139	0.57254
2.5417	0.56727
2.542	0.56384
2.54231	0.55481
2.54261	0.54471
2.54292	0.54357
2.54323	0.5521
2.54353	0.57058
2.54384	0.58567
2.54414	0.58534
2.54445	0.58211
2.54475	0.57611
2.54506	0.56864
2.54536	0.56383
2.54567	0.56848
2.54597	0.57293
2.54628	0.56662
2.54659	0.56289
2.54689	0.56072
2.5472	0.56067
2.5475	0.56739
2.54781	0.57165
2.54811	0.57122
2.54842	0.5687
2.54872	0.5744
2.54903	0.58599
2.54934	0.59362
2.54964	0.59661
2.54995	0.59436
2.55025	0.58465
2.55056	0.57409
2.55086	0.56278
2.55117	0.56488
2.55147	0.5713
2.55178	0.57696
2.55208	0.57865
2.55239	0.57648
2.5527	0.57494
2.553	0.56631
2.55331	0.5598
2.55361	0.55952
2.55392	0.56039
2.55422	0.5622
2.55453	0.56342
2.55483	0.56622
2.55514	0.57055
2.55544	0.57686
2.55575	0.58252
2.55606	0.5887
2.55636	0.59477
2.55667	0.59353
2.55697	0.58896
2.55728	0.58454
2.55758	0.58892
2.55789	0.60092
2.55819	0.60502
2.5585	0.59915
2.55881	0.58528
2.55911	0.57683
2.55942	0.57803
2.55972	0.58614
2.56003	0.59697
2.56033	0.60555
2.56064	0.61007
2.56094	0.61109
2.56125	0.60799
2.56155	0.59628
2.56186	0.58475
2.56217	0.57972
2.56247	0.57359
2.56278	0.57424
2.56308	0.58437
2.56339	0.58872
2.56369	0.58552
2.564	0.57606
2.5643	0.56235
2.56461	0.54936
2.56491	0.54189
2.56522	0.53994
2.56553	0.54112
2.56583	0.54591
2.56614	0.55644
2.56644	0.56102
2.56675	0.56187
2.56705	0.57197
2.56736	0.58038
2.56766	0.57636
2.56797	0.56941
2.56828	0.56532
2.56858	0.56264
2.56889	0.569
2.56919	0.57536
2.5695	0.57341
2.5698	0.56383
2.57011	0.55882
2.57041	0.56357
2.57072	0.56316
2.57102	0.56397
2.57133	0.57257
2.57164	0.58352
2.57194	0.58426
2.57225	0.57833
2.57255	0.5761
2.57286	0.5816
2.57316	0.59506
2.57347	0.60759
2.57377	0.6124
2.57408	0.61289
2.57439	0.61564
2.57469	0.61465
2.575	0.60963
2.5753	0.61134
2.57561	0.61272
2.57591	0.60724
2.57622	0.60578
2.57652	0.60335
2.57683	0.5933
2.57713	0.59102
2.57744	0.60035
2.57775	0.60863
2.57805	0.61252
2.57836	0.60465
2.57866	0.5927
2.57897	0.59554
2.57927	0.606
2.57958	0.61117
2.57988	0.61134
2.58019	0.61338
2.58049	0.61105
2.5808	0.60207
2.58111	0.59123
2.58141	0.58414
2.58172	0.58012
2.58202	0.57672
2.58233	0.56831
2.58263	0.55839
2.58294	0.56253
2.58324	0.57335
2.58355	0.57955
2.58386	0.58172
2.58416	0.58552
2.58447	0.59209
2.58477	0.5907
2.58508	0.57774
2.58538	0.56883
2.58569	0.5694
2.58599	0.57569
2.5863	0.58804
2.5866	0.6017
2.58691	0.61104
2.58722	0.60938
2.58752	0.60064
2.58783	0.59355
2.58813	0.59258
2.58844	0.59191
2.58874	0.59147
2.58905	0.59024
2.58935	0.58953
2.58966	0.59447
2.58996	0.59765
2.59027	0.59611
2.59058	0.59708
2.59088	0.60122
2.59119	0.59987
2.59149	0.58046
2.5918	0.56719
2.5921	0.56436
2.59241	0.5639
2.59271	0.56029
2.59302	0.55576
2.59333	0.55809
2.59363	0.56442
2.59394	0.5671
2.59424	0.56828
2.59455	0.56792
2.59485	0.56926
2.59516	0.56869
2.59546	0.56432
2.59577	0.56752
2.59607	0.57787
2.59638	0.58484
2.59669	0.58866
2.59699	0.58429
2.5973	0.57007
2.5976	0.55488
2.59791	0.548
2.59821	0.54652
2.59852	0.54287
2.59882	0.53988
2.59913	0.53388
2.59943	0.52523
2.59974	0.52452
2.60005	0.52843
2.60035	0.53784
2.60066	0.55516
2.60096	0.5634
2.60127	0.56304
2.60157	0.56239
2.60188	0.56538
2.60218	0.56947
2.60249	0.56462
2.6028	0.55571
2.6031	0.54301
2.60341	0.53875
2.60371	0.55575
2.60402	0.57337
2.60432	0.58859
2.60463	0.59947
2.60493	0.60427
2.60524	0.60343
2.60554	0.59436
2.60585	0.58001
2.60616	0.56195
2.60646	0.55078
2.60677	0.55346
2.60707	0.56241
2.60738	0.56625
2.60768	0.56449
2.60799	0.57088
2.60829	0.58003
2.6086	0.58468
2.6089	0.57937
2.60921	0.58005
2.60952	0.58641
2.60982	0.59688
2.61013	0.60095
2.61043	0.59471
2.61074	0.59515
2.61104	0.59245
2.61135	0.5822
2.61165	0.57429
2.61196	0.57587
2.61227	0.58125
2.61257	0.57612
2.61288	0.56722
2.61318	0.5639
2.61349	0.56909
2.61379	0.58076
2.6141	0.58572
2.6144	0.57895
2.61471	0.56981
2.61501	0.56603
2.61532	0.56489
2.61563	0.56581
2.61593	0.57227
2.61624	0.57721
2.61654	0.57673
2.61685	0.57239
2.61715	0.57279
2.61746	0.58267
2.61776	0.59271
2.61807	0.59821
2.61838	0.59269
2.61868	0.58295
2.61899	0.57451
2.61929	0.57231
2.6196	0.56873
2.6199	0.55999
2.62021	0.55532
2.62051	0.55812
2.62082	0.56519
2.62112	0.57411
2.62143	0.58053
2.62174	0.58735
2.62204	0.58964
2.62235	0.58268
2.62265	0.57877
2.62296	0.58552
2.62326	0.58843
2.62357	0.58138
2.62387	0.57086
2.62418	0.56486
2.62448	0.56545
2.62479	0.56921
2.6251	0.57074
2.6254	0.57202
2.62571	0.57556
2.62601	0.58006
2.62632	0.58372
2.62662	0.58407
2.62693	0.57377
2.62723	0.56264
2.62754	0.56297
2.62785	0.56665
2.62815	0.57707
2.62846	0.58529
2.62876	0.58252
2.62907	0.57477
2.62937	0.5715
2.62968	0.57779
2.62998	0.58698
2.63029	0.60062
2.63059	0.61425
2.6309	0.61816
2.63121	0.61065
2.63151	0.59077
2.63182	0.57513
2.63212	0.56997
2.63243	0.57528
2.63273	0.58688
2.63304	0.59262
2.63334	0.58623
2.63365	0.57961
2.63395	0.58319
2.63426	0.58568
2.63457	0.58302
2.63487	0.58052
2.63518	0.57879
2.63548	0.57523
2.63579	0.57268
2.63609	0.57182
2.6364	0.56541
2.6367	0.56881
2.63701	0.58322
2.63732	0.59469
2.63762	0.58941
2.63793	0.58256
2.63823	0.59095
2.63854	0.60099
2.63884	0.60556
2.63915	0.60847
2.63945	0.60483
2.63976	0.60034
2.64006	0.59187
2.64037	0.58419
2.64068	0.58052
2.64098	0.58393
2.64129	0.59132
2.64159	0.59981
2.6419	0.60503
2.6422	0.60265
2.64251	0.60045
2.64281	0.59607
2.64312	0.59397
2.64342	0.59288
2.64373	0.59387
2.64404	0.59747
2.64434	0.60199
2.64465	0.61076
2.64495	0.61276
2.64526	0.61053
2.64556	0.60309
2.64587	0.5994
2.64617	0.59661
2.64648	0.59086
2.64679	0.59364
2.64709	0.59358
2.6474	0.58695
2.6477	0.58181
2.64801	0.58367
2.64831	0.58146
2.64862	0.57898
2.64892	0.57699
2.64923	0.57579
2.64953	0.58775
2.64984	0.60273
2.65015	0.60498
2.65045	0.6048
2.65076	0.60377
2.65106	0.59849
[truncated: 9,774 more rows]
