# Supplementary material for: Solar-driven highly selective conversion of glycerol to dihydroxyacetone using surface atom engineered BiVO4 photoanodes
Source: Nat Commun. 2024 Jun 28;15:5475. doi: 10.1038/s41467-024-49662-7 (PMC11213950; doi:10.1038/s41467-024-49662-7)
Supplement: Supplementary file 3 — Source Data [file 41467_2024_49662_MOESM3_ESM.zip › Supplementary Information/ncomms-Supplementary Fig. 30-source-data.xlsx]

## Sheet: Sheet1
Supplementary Fig. 30
Data 1		Data 2		Data 3		Data 4		Data 5			Data 6		Data 7		Data 8		Data 9			Data 10		Data 11		Data 12		Data 13			Data 14		Data 15		Data 16		Data 17		Data 18
Parameter x	Parameter y	Parameter x	Parameter y	Parameter x	Parameter y	Parameter x	Parameter y	Parameter x	Parameter y		Parameter x	Parameter y	Parameter x	Parameter y	Parameter x	Parameter y	Parameter x	Parameter y		Parameter x	Parameter y	Parameter x	Parameter y	Parameter x	Parameter y	Parameter x	Parameter y		Parameter x	Parameter y	Parameter x	Parameter y	Parameter x	Parameter y	Parameter x	Parameter y	Parameter x	Parameter y
11.5	0.70495	11.5	2.08895	11.5	-1.3158	11.5	2.54542	11.5	2.47409		11.5	-0.11984	11.5	0.08134	11.5	-0.09116	11.5	0.15881		11.5	0.17703	11.5	-0.94695	11.5	-0.8232	11.5	-0.17864		11.5	-1.9181	11.5	-0.08831	11.5	-1.50269	11.5	-0.25383	11.5	0.00986
11.5067	0.70356	11.5067	2.08881	11.5067	-1.31786	11.5067	2.54731	11.5067	2.46799		11.5067	-0.11953	11.5067	0.08354	11.5067	-0.08401	11.5067	0.16831		11.5067	0.17625	11.5067	-0.94773	11.5067	-0.82298	11.5067	-0.17948		11.5067	-1.91924	11.5067	-0.08859	11.5067	-1.50334	11.5067	-0.25473	11.5067	0.00997
11.5133	0.70227	11.5133	2.08867	11.5133	-1.31962	11.5133	2.5491	11.5133	2.4622		11.5133	-0.11945	11.5133	0.08569	11.5133	-0.07667	11.5133	0.17863		11.5133	0.17573	11.5133	-0.94825	11.5133	-0.82289	11.5133	-0.17998		11.5133	-1.92042	11.5133	-0.08927	11.5133	-1.50423	11.5133	-0.25557	11.5133	0.00989
11.52	0.70117	11.52	2.08845	11.52	-1.32138	11.52	2.5503	11.52	2.45666		11.52	-0.11967	11.52	0.0882	11.52	-0.06922	11.52	0.18986		11.52	0.17535	11.52	-0.94838	11.52	-0.82266	11.52	-0.18014		11.52	-1.92136	11.52	-0.09049	11.52	-1.50545	11.52	-0.25609	11.52	0.00969
11.5267	0.70027	11.5267	2.08831	11.5267	-1.32341	11.5267	2.55079	11.5267	2.45118		11.5267	-0.12016	11.5267	0.09083	11.5267	-0.06156	11.5267	0.20166		11.5267	0.17469	11.5267	-0.94845	11.5267	-0.82224	11.5267	-0.18045		11.5267	-1.92176	11.5267	-0.09216	11.5267	-1.50678	11.5267	-0.25648	11.5267	0.00916
11.5333	0.69966	11.5333	2.08849	11.5333	-1.32579	11.5333	2.55108	11.5333	2.44577		11.5333	-0.12037	11.5333	0.09327	11.5333	-0.05362	11.5333	0.21387		11.5333	0.17378	11.5333	-0.94889	11.5333	-0.82172	11.5333	-0.18116		11.5333	-1.92181	11.5333	-0.09369	11.5333	-1.50779	11.5333	-0.25665	11.5333	0.0082
11.54	0.69901	11.54	2.08904	11.54	-1.32848	11.54	2.55185	11.54	2.44047		11.54	-0.11987	11.54	0.09564	11.54	-0.04521	11.54	0.22676		11.54	0.17295	11.54	-0.94952	11.54	-0.82172	11.54	-0.18197		11.54	-1.92191	11.54	-0.09464	11.54	-1.5082	11.54	-0.25658	11.54	0.00707
11.5467	0.69824	11.5467	2.08952	11.5467	-1.33135	11.5467	2.55326	11.5467	2.43511		11.5467	-0.11903	11.5467	0.09813	11.5467	-0.03651	11.5467	0.24024		11.5467	0.17243	11.5467	-0.95002	11.5467	-0.82244	11.5467	-0.18243		11.5467	-1.92206	11.5467	-0.09505	11.5467	-1.50823	11.5467	-0.25613	11.5467	0.00626
11.5533	0.69738	11.5533	2.08983	11.5533	-1.33435	11.5533	2.55542	11.5533	2.42958		11.5533	-0.11789	11.5533	0.10082	11.5533	-0.02769	11.5533	0.25445		11.5533	0.17203	11.5533	-0.95043	11.5533	-0.82367	11.5533	-0.18269		11.5533	-1.92218	11.5533	-0.09535	11.5533	-1.50798	11.5533	-0.25587	11.5533	0.00592
11.56	0.69665	11.56	2.08971	11.56	-1.33684	11.56	2.55801	11.56	2.42384		11.56	-0.11653	11.56	0.10325	11.56	-0.0188	11.56	0.26933		11.56	0.17179	11.56	-0.9513	11.56	-0.82514	11.56	-0.18292		11.56	-1.92201	11.56	-0.09552	11.56	-1.50748	11.56	-0.25596	11.56	0.00621
11.5667	0.69603	11.5667	2.0893	11.5667	-1.33854	11.5667	2.56062	11.5667	2.41811		11.5667	-0.11481	11.5667	0.10567	11.5667	-0.00986	11.5667	0.28506		11.5667	0.17206	11.5667	-0.95258	11.5667	-0.8266	11.5667	-0.18291		11.5667	-1.92163	11.5667	-0.09541	11.5667	-1.50666	11.5667	-0.25637	11.5667	0.00716
11.5733	0.69501	11.5733	2.08875	11.5733	-1.3396	11.5733	2.56267	11.5733	2.41254		11.5733	-0.11317	11.5733	0.10833	11.5733	-0.000707138	11.5733	0.30178		11.5733	0.17283	11.5733	-0.95383	11.5733	-0.82809	11.5733	-0.18242		11.5733	-1.92124	11.5733	-0.09532	11.5733	-1.50569	11.5733	-0.25701	11.5733	0.00874
11.58	0.69382	11.58	2.08788	11.58	-1.34028	11.58	2.56402	11.58	2.40718		11.58	-0.11199	11.58	0.11116	11.58	0.00868	11.58	0.31936		11.58	0.17371	11.58	-0.9551	11.58	-0.82935	11.58	-0.18159		11.58	-1.92104	11.58	-0.09554	11.58	-1.50471	11.58	-0.25754	11.58	0.01049
11.5867	0.69275	11.5867	2.0868	11.5867	-1.34072	11.5867	2.56481	11.5867	2.40204		11.5867	-0.11102	11.5867	0.11388	11.5867	0.01833	11.5867	0.3381		11.5867	0.17451	11.5867	-0.95664	11.5867	-0.8302	11.5867	-0.18086		11.5867	-1.92106	11.5867	-0.09618	11.5867	-1.50377	11.5867	-0.25795	11.5867	0.01184
11.5933	0.69171	11.5933	2.08585	11.5933	-1.34079	11.5933	2.56549	11.5933	2.39713		11.5933	-0.1101	11.5933	0.1167	11.5933	0.02826	11.5933	0.3578		11.5933	0.17527	11.5933	-0.95858	11.5933	-0.83067	11.5933	-0.18012		11.5933	-1.92097	11.5933	-0.09704	11.5933	-1.50282	11.5933	-0.25786	11.5933	0.01275
11.6	0.69052	11.6	2.08502	11.6	-1.34058	11.6	2.56661	11.6	2.39236		11.6	-0.10883	11.6	0.12007	11.6	0.03836	11.6	0.37846		11.6	0.17628	11.6	-0.96038	11.6	-0.83085	11.6	-0.17943		11.6	-1.9208	11.6	-0.09806	11.6	-1.50181	11.6	-0.25728	11.6	0.01331
11.6067	0.68919	11.6067	2.08417	11.6067	-1.34014	11.6067	2.5686	11.6067	2.38769		11.6067	-0.1074	11.6067	0.12395	11.6067	0.04882	11.6067	0.40011		11.6067	0.17741	11.6067	-0.96179	11.6067	-0.83103	11.6067	-0.17893		11.6067	-1.92055	11.6067	-0.09891	11.6067	-1.50077	11.6067	-0.25618	11.6067	0.01372
11.6133	0.68816	11.6133	2.08319	11.6133	-1.33988	11.6133	2.57138	11.6133	2.38324		11.6133	-0.10581	11.6133	0.12799	11.6133	0.05958	11.6133	0.42268		11.6133	0.17842	11.6133	-0.96291	11.6133	-0.83106	11.6133	-0.17878		11.6133	-1.92026	11.6133	-0.09938	11.6133	-1.50012	11.6133	-0.25482	11.6133	0.01392
11.62	0.68733	11.62	2.08215	11.62	-1.34005	11.62	2.57436	11.62	2.3792		11.62	-0.10388	11.62	0.13219	11.62	0.07086	11.62	0.44631		11.62	0.17912	11.62	-0.96375	11.62	-0.83103	11.62	-0.17907		11.62	-1.91996	11.62	-0.09938	11.62	-1.50012	11.62	-0.25366	11.62	0.01399
11.6267	0.68645	11.6267	2.08077	11.6267	-1.34072	11.6267	2.57698	11.6267	2.37574		11.6267	-0.10153	11.6267	0.13686	11.6267	0.0829	11.6267	0.47099		11.6267	0.17933	11.6267	-0.96449	11.6267	-0.83103	11.6267	-0.17935		11.6267	-1.91961	11.6267	-0.09888	11.6267	-1.50053	11.6267	-0.25286	11.6267	0.01414
11.6333	0.68551	11.6333	2.07867	11.6333	-1.34166	11.6333	2.57891	11.6333	2.37258		11.6333	-0.0987	11.6333	0.14196	11.6333	0.09599	11.6333	0.49681		11.6333	0.17931	11.6333	-0.96528	11.6333	-0.83098	11.6333	-0.17959		11.6333	-1.91911	11.6333	-0.0979	11.6333	-1.50108	11.6333	-0.25228	11.6333	0.01457
11.64	0.6846	11.64	2.07628	11.64	-1.34289	11.64	2.5804	11.64	2.36943		11.64	-0.09575	11.64	0.14725	11.64	0.10995	11.64	0.52369		11.64	0.17928	11.64	-0.96635	11.64	-0.83085	11.64	-0.17944		11.64	-1.91869	11.64	-0.09643	11.64	-1.50137	11.64	-0.25189	11.64	0.01509
11.6467	0.68389	11.6467	2.07393	11.6467	-1.34446	11.6467	2.5817	11.6467	2.36617		11.6467	-0.09268	11.6467	0.15249	11.6467	0.12431	11.6467	0.55146		11.6467	0.17942	11.6467	-0.96782	11.6467	-0.83058	11.6467	-0.17913		11.6467	-1.91876	11.6467	-0.09513	11.6467	-1.50164	11.6467	-0.25194	11.6467	0.01551
11.6533	0.68351	11.6533	2.07142	11.6533	-1.34605	11.6533	2.58295	11.6533	2.36274		11.6533	-0.08965	11.6533	0.15783	11.6533	0.13916	11.6533	0.58004		11.6533	0.17974	11.6533	-0.96963	11.6533	-0.83045	11.6533	-0.1789		11.6533	-1.91921	11.6533	-0.09426	11.6533	-1.50189	11.6533	-0.25243	11.6533	0.01571
11.66	0.6835	11.66	2.06888	11.66	-1.34724	11.66	2.58422	11.66	2.35895		11.66	-0.08693	11.66	0.16326	11.66	0.15445	11.66	0.6095		11.66	0.18032	11.66	-0.97168	11.66	-0.83048	11.66	-0.1786		11.66	-1.91946	11.66	-0.09387	11.66	-1.50185	11.66	-0.25295	11.66	0.01574
11.6667	0.68391	11.6667	2.06651	11.6667	-1.3481	11.6667	2.58583	11.6667	2.35466		11.6667	-0.0844	11.6667	0.16876	11.6667	0.17007	11.6667	0.63996		11.6667	0.18136	11.6667	-0.97365	11.6667	-0.83052	11.6667	-0.17837		11.6667	-1.91934	11.6667	-0.09391	11.6667	-1.50134	11.6667	-0.25315	11.6667	0.01568
11.6733	0.68458	11.6733	2.06437	11.6733	-1.34908	11.6733	2.58804	11.6733	2.34997		11.6733	-0.08181	11.6733	0.17443	11.6733	0.18585	11.6733	0.67192		11.6733	0.18281	11.6733	-0.97514	11.6733	-0.83043	11.6733	-0.17827		11.6733	-1.91941	11.6733	-0.09421	11.6733	-1.50041	11.6733	-0.25329	11.6733	0.01544
11.68	0.68546	11.68	2.06224	11.68	-1.3502	11.68	2.59051	11.68	2.34513		11.68	-0.07902	11.68	0.18021	11.68	0.20216	11.68	0.70564		11.68	0.18415	11.68	-0.97622	11.68	-0.83029	11.68	-0.17852		11.68	-1.91986	11.68	-0.09482	11.68	-1.49964	11.68	-0.25328	11.68	0.01501
11.6867	0.68654	11.6867	2.05996	11.6867	-1.35152	11.6867	2.59304	11.6867	2.34037		11.6867	-0.07635	11.6867	0.18614	11.6867	0.21945	11.6867	0.74146		11.6867	0.18492	11.6867	-0.97684	11.6867	-0.83007	11.6867	-0.17886		11.6867	-1.92035	11.6867	-0.09548	11.6867	-1.49905	11.6867	-0.25295	11.6867	0.0146
11.6933	0.68751	11.6933	2.05775	11.6933	-1.3531	11.6933	2.59578	11.6933	2.33591		11.6933	-0.07384	11.6933	0.19227	11.6933	0.23741	11.6933	0.77964		11.6933	0.18513	11.6933	-0.97729	11.6933	-0.83005	11.6933	-0.1791		11.6933	-1.92035	11.6933	-0.09613	11.6933	-1.49845	11.6933	-0.25225	11.6933	0.0147
11.7	0.68823	11.7	2.05538	11.7	-1.35501	11.7	2.59911	11.7	2.33176		11.7	-0.07093	11.7	0.19857	11.7	0.25614	11.7	0.82044		11.7	0.18495	11.7	-0.9775	11.7	-0.83027	11.7	-0.17924		11.7	-1.9202	11.7	-0.09692	11.7	-1.49808	11.7	-0.25148	11.7	0.01536
11.7067	0.68833	11.7067	2.05289	11.7067	-1.35677	11.7067	2.60288	11.7067	2.32799		11.7067	-0.06729	11.7067	0.20488	11.7067	0.27614	11.7067	0.86424		11.7067	0.18453	11.7067	-0.97758	11.7067	-0.83072	11.7067	-0.17926		11.7067	-1.92034	11.7067	-0.09769	11.7067	-1.49836	11.7067	-0.25095	11.7067	0.01623
11.7133	0.68807	11.7133	2.05048	11.7133	-1.35776	11.7133	2.60631	11.7133	2.32448		11.7133	-0.06291	11.7133	0.21126	11.7133	0.29788	11.7133	0.91117		11.7133	0.18373	11.7133	-0.97779	11.7133	-0.83139	11.7133	-0.17902		11.7133	-1.92101	11.7133	-0.0985	11.7133	-1.49967	11.7133	-0.25045	11.7133	0.01695
11.72	0.68751	11.72	2.04799	11.72	-1.35794	11.72	2.60927	11.72	2.32133		11.72	-0.0582	11.72	0.21838	11.72	0.32132	11.72	0.96178		11.72	0.18275	11.72	-0.97814	11.72	-0.83222	11.72	-0.17853		11.72	-1.92191	11.72	-0.09923	11.72	-1.50166	11.72	-0.25003	11.72	0.01738
11.7267	0.68686	11.7267	2.04525	11.7267	-1.35776	11.7267	2.61186	11.7267	2.31839		11.7267	-0.05327	11.7267	0.22656	11.7267	0.34645	11.7267	1.0165		11.7267	0.18199	11.7267	-0.9786	11.7267	-0.83325	11.7267	-0.17795		11.7267	-1.92288	11.7267	-0.09981	11.7267	-1.50407	11.7267	-0.2497	11.7267	0.01756
11.7333	0.68625	11.7333	2.04225	11.7333	-1.35736	11.7333	2.61448	11.7333	2.31558		11.7333	-0.04814	11.7333	0.23552	11.7333	0.37377	11.7333	1.07564		11.7333	0.1818	11.7333	-0.97917	11.7333	-0.83417	11.7333	-0.17732		11.7333	-1.92399	11.7333	-0.10003	11.7333	-1.50661	11.7333	-0.24936	11.7333	0.01708
11.74	0.68592	11.74	2.0392	11.74	-1.35686	11.74	2.61732	11.74	2.3128		11.74	-0.04277	11.74	0.2451	11.74	0.40385	11.74	1.13968		11.74	0.18214	11.74	-0.98022	11.74	-0.83496	11.74	-0.17667		11.74	-1.92512	11.74	-0.09974	11.74	-1.50903	11.74	-0.2489	11.74	0.016
11.7467	0.68626	11.7467	2.0362	11.7467	-1.35633	11.7467	2.62027	11.7467	2.31001		11.7467	-0.03724	11.7467	0.25546	11.7467	0.43675	11.7467	1.20911		11.7467	0.18283	11.7467	-0.98195	11.7467	-0.83575	11.7467	-0.17627		11.7467	-1.92599	11.7467	-0.09917	11.7467	-1.51122	11.7467	-0.24839	11.7467	0.01457
11.7533	0.6873	11.7533	2.03319	11.7533	-1.3561	11.7533	2.62379	11.7533	2.30746		11.7533	-0.03172	11.7533	0.26684	11.7533	0.47234	11.7533	1.28483		11.7533	0.18366	11.7533	-0.98382	11.7533	-0.83674	11.7533	-0.17649		11.7533	-1.92593	11.7533	-0.09835	11.7533	-1.513	11.7533	-0.24815	11.7533	0.01337
11.76	0.68874	11.76	2.03042	11.76	-1.35625	11.76	2.62792	11.76	2.30515		11.76	-0.02602	11.76	0.27914	11.76	0.51103	11.76	1.36764		11.76	0.18452	11.76	-0.98549	11.76	-0.83808	11.76	-0.17731		11.76	-1.92488	11.76	-0.09762	11.76	-1.51461	11.76	-0.2481	11.76	0.01257
11.7667	0.69008	11.7667	2.02802	11.7667	-1.3563	11.7667	2.6325	11.7667	2.3031		11.7667	-0.01965	11.7667	0.29246	11.7667	0.55348	11.7667	1.45857		11.7667	0.18529	11.7667	-0.98711	11.7667	-0.8397	11.7667	-0.17815		11.7667	-1.92332	11.7667	-0.09732	11.7667	-1.51604	11.7667	-0.24811	11.7667	0.01208
11.7733	0.69113	11.7733	2.02595	11.7733	-1.35633	11.7733	2.63678	11.7733	2.30111		11.7733	-0.01216	11.7733	0.30731	11.7733	0.60022	11.7733	1.55911		11.7733	0.18573	11.7733	-0.98868	11.7733	-0.84104	11.7733	-0.17864		11.7733	-1.92209	11.7733	-0.09744	11.7733	-1.51732	11.7733	-0.24822	11.7733	0.01188
11.78	0.69198	11.78	2.02394	11.78	-1.3563	11.78	2.64044	11.78	2.2991		11.78	-0.00369	11.78	0.32421	11.78	0.65132	11.78	1.67058		11.78	0.1859	11.78	-0.99006	11.78	-0.8417	11.78	-0.17879		11.78	-1.92151	11.78	-0.09764	11.78	-1.51858	11.78	-0.24837	11.78	0.0118
11.7867	0.69259	11.7867	2.02175	11.7867	-1.35635	11.7867	2.64399	11.7867	2.29732		11.7867	0.00569	11.7867	0.34329	11.7867	0.70711	11.7867	1.79402		11.7867	0.18565	11.7867	-0.99113	11.7867	-0.84161	11.7867	-0.17907		11.7867	-1.92153	11.7867	-0.09777	11.7867	-1.51988	11.7867	-0.24837	11.7867	0.01203
11.7933	0.69268	11.7933	2.01936	11.7933	-1.35675	11.7933	2.64769	11.7933	2.29568		11.7933	0.01615	11.7933	0.36422	11.7933	0.76808	11.7933	1.92978		11.7933	0.18515	11.7933	-0.99229	11.7933	-0.84116	11.7933	-0.17954		11.7933	-1.922	11.7933	-0.09809	11.7933	-1.52137	11.7933	-0.24763	11.7933	0.01237
11.8	0.69251	11.8	2.01685	11.8	-1.35757	11.8	2.65155	11.8	2.29407		11.8	0.02796	11.8	0.38692	11.8	0.83497	11.8	2.0786		11.8	0.18461	11.8	-0.99369	11.8	-0.84046	11.8	-0.17975		11.8	-1.92289	11.8	-0.09865	11.8	-1.52278	11.8	-0.24625	11.8	0.01264
11.8067	0.69235	11.8067	2.01426	11.8067	-1.35881	11.8067	2.65561	11.8067	2.29241		11.8067	0.04114	11.8067	0.41173	11.8067	0.90858	11.8067	2.24129		11.8067	0.18412	11.8067	-0.99514	11.8067	-0.83953	11.8067	-0.17965		11.8067	-1.92392	11.8067	-0.09928	11.8067	-1.52407	11.8067	-0.24462	11.8067	0.01273
11.8133	0.69229	11.8133	2.01151	11.8133	-1.35962	11.8133	2.66035	11.8133	2.29096		11.8133	0.05564	11.8133	0.43905	11.8133	0.98965	11.8133	2.41865		11.8133	0.18378	11.8133	-0.99658	11.8133	-0.83882	11.8133	-0.17938		11.8133	-1.92472	11.8133	-0.1002	11.8133	-1.52542	11.8133	-0.24325	11.8133	0.01256
11.82	0.69223	11.82	2.00864	11.82	-1.35978	11.82	2.66578	11.82	2.29004		11.82	0.07166	11.82	0.46889	11.82	1.07846	11.82	2.61079		11.82	0.18375	11.82	-0.99809	11.82	-0.83872	11.82	-0.17913		11.82	-1.92505	11.82	-0.10142	11.82	-1.527	11.82	-0.24202	11.82	0.01228
11.8267	0.69229	11.8267	2.00557	11.8267	-1.35978	11.8267	2.67118	11.8267	2.28922		11.8267	0.08915	11.8267	0.50127	11.8267	1.17493	11.8267	2.81771		11.8267	0.18432	11.8267	-0.99965	11.8267	-0.83924	11.8267	-0.17862		11.8267	-1.92508	11.8267	-0.1028	11.8267	-1.5288	11.8267	-0.2407	11.8267	0.01158
11.8333	0.69258	11.8333	2.00259	11.8333	-1.36002	11.8333	2.67602	11.8333	2.28829		11.8333	0.10797	11.8333	0.53611	11.8333	1.27904	11.8333	3.03957		11.8333	0.18527	11.8333	-1.00128	11.8333	-0.84004	11.8333	-0.17773		11.8333	-1.92513	11.8333	-0.10423	11.8333	-1.53044	11.8333	-0.23973	11.8333	0.01064
11.84	0.69276	11.84	1.99994	11.84	-1.36038	11.84	2.68081	11.84	2.28744		11.84	0.12809	11.84	0.57366	11.84	1.39062	11.84	3.27599		11.84	0.18603	11.84	-1.00285	11.84	-0.84097	11.84	-0.17687		11.84	-1.92525	11.84	-0.10574	11.84	-1.53181	11.84	-0.23939	11.84	0.00983
11.8467	0.69253	11.8467	1.99757	11.8467	-1.36042	11.8467	2.68579	11.8467	2.28698		11.8467	0.14976	11.8467	0.61411	11.8467	1.50915	11.8467	3.52632		11.8467	0.18652	11.8467	-1.00438	11.8467	-0.84177	11.8467	-0.17641		11.8467	-1.92539	11.8467	-0.1072	11.8467	-1.53292	11.8467	-0.23926	11.8467	0.00902
11.8533	0.69194	11.8533	1.99531	11.8533	-1.36054	11.8533	2.69053	11.8533	2.28683		11.8533	0.17295	11.8533	0.65747	11.8533	1.63405	11.8533	3.78907		11.8533	0.18691	11.8533	-1.00576	11.8533	-0.84244	11.8533	-0.17652		11.8533	-1.9253	11.8533	-0.10827	11.8533	-1.53396	11.8533	-0.23867	11.8533	0.00812
11.86	0.69112	11.86	1.99304	11.86	-1.36102	11.86	2.69467	11.86	2.28639		11.86	0.1973	11.86	0.70367	11.86	1.76471	11.86	4.06288		11.86	0.18706	11.86	-1.00696	11.86	-0.84274	11.86	-0.17692		11.86	-1.92524	11.86	-0.10894	11.86	-1.53493	11.86	-0.23771	11.86	0.00715
11.8667	0.69004	11.8667	1.99085	11.8667	-1.36168	11.8667	2.6988	11.8667	2.28562		11.8667	0.22283	11.8667	0.75253	11.8667	1.90067	11.8667	4.34573		11.8667	0.18659	11.8667	-1.00788	11.8667	-0.84287	11.8667	-0.17719		11.8667	-1.92521	11.8667	-0.10964	11.8667	-1.53577	11.8667	-0.23691	11.8667	0.00654
11.8733	0.68893	11.8733	1.98851	11.8733	-1.36162	11.8733	2.7038	11.8733	2.2848		11.8733	0.24961	11.8733	0.80438	11.8733	2.04129	11.8733	4.63521		11.8733	0.18579	11.8733	-1.00853	11.8733	-0.84296	11.8733	-0.17723		11.8733	-1.92542	11.8733	-0.11043	11.8733	-1.53665	11.8733	-0.23647	11.8733	0.00596
11.88	0.68806	11.88	1.98561	11.88	-1.36063	11.88	2.70932	11.88	2.284		11.88	0.27733	11.88	0.85906	11.88	2.18544	11.88	4.92868		11.88	0.18527	11.88	-1.00906	11.88	-0.84301	11.88	-0.17703		11.88	-1.92568	11.88	-0.11124	11.88	-1.53766	11.88	-0.23606	11.88	0.00487
11.8867	0.68751	11.8867	1.98239	11.8867	-1.35931	11.8867	2.71462	11.8867	2.28299		11.8867	0.30545	11.8867	0.91568	11.8867	2.33187	11.8867	5.22307		11.8867	0.18541	11.8867	-1.00962	11.8867	-0.84303	11.8867	-0.17689		11.8867	-1.92628	11.8867	-0.11204	11.8867	-1.53897	11.8867	-0.23602	11.8867	0.00348
11.8933	0.68699	11.8933	1.97918	11.8933	-1.35823	11.8933	2.71964	11.8933	2.28145		11.8933	0.33372	11.8933	0.97319	11.8933	2.4791	11.8933	5.51533		11.8933	0.1858	11.8933	-1.01036	11.8933	-0.84291	11.8933	-0.17669		11.8933	-1.92741	11.8933	-0.11285	11.8933	-1.54049	11.8933	-0.23635	11.8933	0.00237
11.9	0.68627	11.9	1.976	11.9	-1.35761	11.9	2.72478	11.9	2.27969		11.9	0.3622	11.9	1.03101	11.9	2.62576	11.9	5.80188		11.9	0.18632	11.9	-1.0113	11.9	-0.84279	11.9	-0.17656		11.9	-1.92864	11.9	-0.11401	11.9	-1.54204	11.9	-0.23673	11.9	0.00151
11.9067	0.68537	11.9067	1.97287	11.9067	-1.35726	11.9067	2.73004	11.9067	2.27808		11.9067	0.39066	11.9067	1.08916	11.9067	2.77031	11.9067	6.07941		11.9067	0.18702	11.9067	-1.01246	11.9067	-0.84256	11.9067	-0.17665		11.9067	-1.92962	11.9067	-0.11528	11.9067	-1.54356	11.9067	-0.23695	11.9067	0.000365078
11.9133	0.6842	11.9133	1.96968	11.9133	-1.35721	11.9133	2.73492	11.9133	2.27675		11.9133	0.4186	11.9133	1.14694	11.9133	2.91096	11.9133	6.34461		11.9133	0.18777	11.9133	-1.0135	11.9133	-0.84241	11.9133	-0.1768		11.9133	-1.93034	11.9133	-0.11662	11.9133	-1.54503	11.9133	-0.23685	11.9133	-0.0011
11.92	0.68266	11.92	1.9665	11.92	-1.35754	11.92	2.73925	11.92	2.27572		11.92	0.44599	11.92	1.20348	11.92	3.04606	11.92	6.59435		11.92	0.18832	11.92	-1.01443	11.92	-0.84224	11.92	-0.17703		11.92	-1.93118	11.92	-0.11794	11.92	-1.54646	11.92	-0.23676	11.92	-0.00252
11.9267	0.68099	11.9267	1.96313	11.9267	-1.358	11.9267	2.74376	11.9267	2.27478		11.9267	0.47258	11.9267	1.25818	11.9267	3.17402	11.9267	6.8258		11.9267	0.18871	11.9267	-1.01544	11.9267	-0.84221	11.9267	-0.17731		11.9267	-1.93181	11.9267	-0.11923	11.9267	-1.548	11.9267	-0.23654	11.9267	-0.00381
11.9333	0.67944	11.9333	1.95969	11.9333	-1.3584	11.9333	2.74878	11.9333	2.27405		11.9333	0.49803	11.9333	1.31063	11.9333	3.2931	11.9333	7.03628		11.9333	0.18933	11.9333	-1.01674	11.9333	-0.84222	11.9333	-0.17791		11.9333	-1.93207	11.9333	-0.12054	11.9333	-1.54957	11.9333	-0.23644	11.9333	-0.00533
11.94	0.67803	11.94	1.95644	11.94	-1.35844	11.94	2.75426	11.94	2.2737		11.94	0.52158	11.94	1.36026	11.94	3.40182	11.94	7.22371		11.94	0.19037	11.94	-1.01824	11.94	-0.84245	11.94	-0.17871		11.94	-1.93232	11.94	-0.12165	11.94	-1.551	11.94	-0.23664	11.94	-0.00719
11.9467	0.67651	11.9467	1.95331	11.9467	-1.35821	11.9467	2.75957	11.9467	2.27364		11.9467	0.54272	11.9467	1.40613	11.9467	3.49898	11.9467	7.38625		11.9467	0.19163	11.9467	-1.01988	11.9467	-0.84286	11.9467	-0.17949		11.9467	-1.93317	11.9467	-0.12258	11.9467	-1.55208	11.9467	-0.23665	11.9467	-0.00903
11.9533	0.67479	11.9533	1.95042	11.9533	-1.35805	11.9533	2.76455	11.9533	2.27355		11.9533	0.56142	11.9533	1.44787	11.9533	3.58382	11.9533	7.52248		11.9533	0.19304	11.9533	-1.02194	11.9533	-0.84317	11.9533	-0.18022		11.9533	-1.93449	11.9533	-0.12324	11.9533	-1.55299	11.9533	-0.23635	11.9533	-0.01033
11.96	0.67292	11.96	1.94753	11.96	-1.35787	11.96	2.76966	11.96	2.27303		11.96	0.57768	11.96	1.48532	11.96	3.65523	11.96	7.63113		11.96	0.19466	11.96	-1.02444	11.96	-0.84314	11.96	-0.18062		11.96	-1.9359	11.96	-0.12378	11.96	-1.55411	11.96	-0.23555	11.96	-0.01103
11.9667	0.67088	11.9667	1.94461	11.9667	-1.35758	11.9667	2.77491	11.9667	2.2725		11.9667	0.59167	11.9667	1.51798	11.9667	3.71228	11.9667	7.71127		11.9667	0.19638	11.9667	-1.02706	11.9667	-0.84284	11.9667	-0.18054		11.9667	-1.9372	11.9667	-0.12429	11.9667	-1.55514	11.9667	-0.23467	11.9667	-0.01146
11.9733	0.6688	11.9733	1.94174	11.9733	-1.35683	11.9733	2.78009	11.9733	2.27218		11.9733	0.60321	11.9733	1.54565	11.9733	3.75453	11.9733	7.76262		11.9733	0.19796	11.9733	-1.02929	11.9733	-0.84235	11.9733	-0.18001		11.9733	-1.93828	11.9733	-0.12512	11.9733	-1.5557	11.9733	-0.23396	11.9733	-0.01178
11.98	0.66684	11.98	1.93906	11.98	-1.35556	11.98	2.78491	11.98	2.27203		11.98	0.61224	11.98	1.56838	11.98	3.78204	11.98	7.78515		11.98	0.19895	11.98	-1.03084	11.98	-0.84174	11.98	-0.17931		11.98	-1.93921	11.98	-0.12639	11.98	-1.556	11.98	-0.23361	11.98	-0.01191
11.9867	0.66512	11.9867	1.93654	11.9867	-1.35412	11.9867	2.78984	11.9867	2.27174		11.9867	0.61874	11.9867	1.58606	11.9867	3.795	11.9867	7.77936		11.9867	0.19944	11.9867	-1.03176	11.9867	-0.84104	11.9867	-0.17861		11.9867	-1.93993	11.9867	-0.12808	11.9867	-1.55657	11.9867	-0.23374	11.9867	-0.01208
11.9933	0.66345	11.9933	1.93373	11.9933	-1.35259	11.9933	2.79544	11.9933	2.27125		11.9933	0.6225	11.9933	1.59821	11.9933	3.79359	11.9933	7.74621		11.9933	0.19967	11.9933	-1.03229	11.9933	-0.84036	11.9933	-0.1779		11.9933	-1.94052	11.9933	-0.1299	11.9933	-1.5574	11.9933	-0.23388	11.9933	-0.0124
12	0.66198	12	1.93073	12	-1.3513	12	2.8015	12	2.27077		12	0.62334	12	1.60448	12	3.77844	12	7.68745		12	0.19983	12	-1.03281	12	-0.83979	12	-0.17715		12	-1.94099	12	-0.13164	12	-1.55821	12	-0.2339	12	-0.01302
12.0067	0.66076	12.0067	1.92769	12.0067	-1.35045	12.0067	2.80742	12.0067	2.27046		12.0067	0.62103	12.0067	1.60509	12.0067	3.75027	12.0067	7.60503		12.0067	0.19989	12.0067	-1.03362	12.0067	-0.83916	12.0067	-0.17637		12.0067	-1.94162	12.0067	-0.13322	12.0067	-1.5589	12.0067	-0.23348	12.0067	-0.01369
12.0133	0.65982	12.0133	1.92437	12.0133	-1.35053	12.0133	2.81304	12.0133	2.27055		12.0133	0.6157	12.0133	1.60055	12.0133	3.71022	12.0133	7.50086		12.0133	0.19979	12.0133	-1.03462	12.0133	-0.83855	12.0133	-0.17541		12.0133	-1.94262	12.0133	-0.1345	12.0133	-1.56002	12.0133	-0.23256	12.0133	-0.01436
12.02	0.65889	12.02	1.92069	12.02	-1.35139	12.02	2.81865	12.02	2.27093		12.02	0.60778	12.02	1.59079	12.02	3.6593	12.02	7.37704		12.02	0.19978	12.02	-1.03579	12.02	-0.83803	12.02	-0.17408		12.02	-1.94357	12.02	-0.1355	12.02	-1.56157	12.02	-0.23121	12.02	-0.01485
12.0267	0.65778	12.0267	1.91647	12.0267	-1.35214	12.0267	2.8242	12.0267	2.27168		12.0267	0.59761	12.0267	1.57619	12.0267	3.59833	12.0267	7.23589		12.0267	0.20006	12.0267	-1.0367	12.0267	-0.83759	12.0267	-0.17221		12.0267	-1.94402	12.0267	-0.13617	12.0267	-1.56316	12.0267	-0.22993	12.0267	-0.01504
12.0333	0.65659	12.0333	1.91181	12.0333	-1.35264	12.0333	2.82926	12.0333	2.27294		12.0333	0.5855	12.0333	1.55739	12.0333	3.5283	12.0333	7.0797		12.0333	0.20061	12.0333	-1.03737	12.0333	-0.83721	12.0333	-0.16989		12.0333	-1.94416	12.0333	-0.13687	12.0333	-1.56439	12.0333	-0.22931	12.0333	-0.01506
12.04	0.65535	12.04	1.90679	12.04	-1.35302	12.04	2.83378	12.04	2.27469		12.04	0.57162	12.04	1.53506	12.04	3.45037	12.04	6.91026		12.04	0.20128	12.04	-1.03774	12.04	-0.83661	12.04	-0.16745		12.04	-1.94442	12.04	-0.13772	12.04	-1.56554	12.04	-0.22913	12.04	-0.01497
12.0467	0.6541	12.0467	1.90168	12.0467	-1.3533	12.0467	2.83823	12.0467	2.27645		12.0467	0.55613	12.0467	1.50939	12.0467	3.36578	12.0467	6.7292		12.0467	0.20175	12.0467	-1.0379	12.0467	-0.83587	12.0467	-0.16491		12.0467	-1.94474	12.0467	-0.13877	12.0467	-1.56674	12.0467	-0.22905	12.0467	-0.01479
12.0533	0.65275	12.0533	1.8968	12.0533	-1.35275	12.0533	2.84311	12.0533	2.27778		12.0533	0.53937	12.0533	1.4803	12.0533	3.27536	12.0533	6.53838		12.0533	0.20215	12.0533	-1.03812	12.0533	-0.83513	12.0533	-0.16231		12.0533	-1.94505	12.0533	-0.13994	12.0533	-1.56769	12.0533	-0.22903	12.0533	-0.01461
12.06	0.65135	12.06	1.89207	12.06	-1.35133	12.06	2.84847	12.06	2.27881		12.06	0.52162	12.06	1.44844	12.06	3.17985	12.06	6.33968		12.06	0.20271	12.06	-1.03851	12.06	-0.83432	12.06	-0.15955		12.06	-1.94558	12.06	-0.14085	12.06	-1.56839	12.06	-0.22931	12.06	-0.01463
12.0667	0.64996	12.0667	1.8874	12.0667	-1.34991	12.0667	2.85427	12.0667	2.27993		12.0667	0.50305	12.0667	1.41431	12.0667	3.08008	12.0667	6.13483		12.0667	0.20353	12.0667	-1.03941	12.0667	-0.83345	12.0667	-0.15688		12.0667	-1.94677	12.0667	-0.14163	12.0667	-1.5692	12.0667	-0.22981	12.0667	-0.01479
12.0733	0.6486	12.0733	1.88277	12.0733	-1.34874	12.0733	2.86059	12.0733	2.28126		12.0733	0.48371	12.0733	1.37781	12.0733	2.97655	12.0733	5.92509		12.0733	0.20447	12.0733	-1.04041	12.0733	-0.83227	12.0733	-0.15435		12.0733	-1.94839	12.0733	-0.14204	12.0733	-1.57034	12.0733	-0.23031	12.0733	-0.01509
12.08	0.64748	12.08	1.87815	12.08	-1.34757	12.08	2.86739	12.08	2.2826		12.08	0.46356	12.08	1.33882	12.08	2.86989	12.08	5.71154		12.08	0.2051	12.08	-1.04124	12.08	-0.83115	12.08	-0.15187		12.08	-1.95008	12.08	-0.14208	12.08	-1.5715	12.08	-0.23085	12.08	-0.01562
12.0867	0.64643	12.0867	1.8737	12.0867	-1.34591	12.0867	2.8744	12.0867	2.28384		12.0867	0.44289	12.0867	1.29789	12.0867	2.76111	12.0867	5.49525		12.0867	0.2058	12.0867	-1.04167	12.0867	-0.83006	12.0867	-0.14928		12.0867	-1.95172	12.0867	-0.1418	12.0867	-1.5728	12.0867	-0.23165	12.0867	-0.01651
12.0933	0.64537	12.0933	1.86928	12.0933	-1.34427	12.0933	2.88105	12.0933	2.28488		12.0933	0.42202	12.0933	1.25585	12.0933	2.65091	12.0933	5.27722		12.0933	0.20645	12.0933	-1.04164	12.0933	-0.82862	12.0933	-0.14646		12.0933	-1.95344	12.0933	-0.14123	12.0933	-1.57451	12.0933	-0.23262	12.0933	-0.01755
12.1	0.64406	12.1	1.86491	12.1	-1.34319	12.1	2.88728	12.1	2.2858		12.1	0.40084	12.1	1.2131	12.1	2.53966	12.1	5.05843		12.1	0.20698	12.1	-1.0412	12.1	-0.82678	12.1	-0.14346		12.1	-1.95532	12.1	-0.14083	12.1	-1.57638	12.1	-0.2334	12.1	-0.01843
12.1067	0.6429	12.1067	1.8609	12.1067	-1.34271	12.1067	2.89328	12.1067	2.28638		12.1067	0.37928	12.1067	1.16976	12.1067	2.4279	12.1067	4.83958		12.1067	0.20731	12.1067	-1.04038	12.1067	-0.82453	12.1067	-0.14025		12.1067	-1.95707	12.1067	-0.14038	12.1067	-1.57793	12.1067	-0.23376	12.1067	-0.01908
12.1133	0.64191	12.1133	1.85757	12.1133	-1.34259	12.1133	2.89896	12.1133	2.28658		12.1133	0.35744	12.1133	1.12616	12.1133	2.31641	12.1133	4.62119		12.1133	0.20766	12.1133	-1.03933	12.1133	-0.82225	12.1133	-0.13705		12.1133	-1.95866	12.1133	-0.14012	12.1133	-1.57901	12.1133	-0.23396	12.1133	-0.0195
12.12	0.64087	12.12	1.85491	12.12	-1.34241	12.12	2.90411	12.12	2.28635		12.12	0.33557	12.12	1.08265	12.12	2.20559	12.12	4.40401		12.12	0.20815	12.12	-1.03839	12.12	-0.81997	12.12	-0.13383		12.12	-1.96017	12.12	-0.13984	12.12	-1.57999	12.12	-0.23422	12.12	-0.01957
12.1267	0.63995	12.1267	1.8524	12.1267	-1.34228	12.1267	2.90901	12.1267	2.28557		12.1267	0.31367	12.1267	1.03952	12.1267	2.09539	12.1267	4.18909		12.1267	0.20839	12.1267	-1.03768	12.1267	-0.81792	12.1267	-0.13075		12.1267	-1.96168	12.1267	-0.13945	12.1267	-1.58103	12.1267	-0.2346	12.1267	-0.01936
12.1333	0.63922	12.1333	1.84955	12.1333	-1.34208	12.1333	2.91392	12.1333	2.28401		12.1333	0.29176	12.1333	0.99681	12.1333	1.98626	12.1333	3.97726		12.1333	0.20843	12.1333	-1.03741	12.1333	-0.81633	12.1333	-0.12791		12.1333	-1.96312	12.1333	-0.13933	12.1333	-1.58209	12.1333	-0.23487	12.1333	-0.01916
12.14	0.63878	12.14	1.84613	12.14	-1.34168	12.14	2.9187	12.14	2.28166		12.14	0.27008	12.14	0.95438	12.14	1.87877	12.14	3.76906		12.14	0.20827	12.14	-1.03761	12.14	-0.81493	12.14	-0.12541		12.14	-1.96429	12.14	-0.13939	12.14	-1.58322	12.14	-0.23498	12.14	-0.01917
12.1467	0.63827	12.1467	1.84209	12.1467	-1.34072	12.1467	2.9231	12.1467	2.27877		12.1467	0.24872	12.1467	0.91232	12.1467	1.77319	12.1467	3.56468		12.1467	0.20791	12.1467	-1.03822	12.1467	-0.8135	12.1467	-0.12327		12.1467	-1.96514	12.1467	-0.13983	12.1467	-1.58423	12.1467	-0.2349	12.1467	-0.01929
12.1533	0.63782	12.1533	1.83756	12.1533	-1.33952	12.1533	2.92739	12.1533	2.27539		12.1533	0.22764	12.1533	0.87093	12.1533	1.66981	12.1533	3.36493		12.1533	0.20722	12.1533	-1.03953	12.1533	-0.81203	12.1533	-0.12113		12.1533	-1.96561	12.1533	-0.14019	12.1533	-1.58516	12.1533	-0.2346	12.1533	-0.01948
12.16	0.63751	12.16	1.8327	12.16	-1.33893	12.16	2.93157	12.16	2.27165		12.16	0.20711	12.16	0.83061	12.16	1.56903	12.16	3.17049		12.16	0.2065	12.16	-1.04122	12.16	-0.81058	12.16	-0.11905		12.16	-1.96575	12.16	-0.14052	12.16	-1.58571	12.16	-0.23414	12.16	-0.01965
12.1667	0.63713	12.1667	1.82742	12.1667	-1.33929	12.1667	2.93522	12.1667	2.26802		12.1667	0.18705	12.1667	0.79123	12.1667	1.47115	12.1667	2.98165		12.1667	0.20602	12.1667	-1.04306	12.1667	-0.80909	12.1667	-0.11692		12.1667	-1.9659	12.1667	-0.14079	12.1667	-1.58579	12.1667	-0.23357	12.1667	-0.01965
12.1733	0.63662	12.1733	1.82193	12.1733	-1.34022	12.1733	2.93839	12.1733	2.26498		12.1733	0.1673	12.1733	0.75245	12.1733	1.37604	12.1733	2.79844		12.1733	0.20564	12.1733	-1.04479	12.1733	-0.80746	12.1733	-0.11469		12.1733	-1.96607	12.1733	-0.14057	12.1733	-1.58525	12.1733	-0.23282	12.1733	-0.0191
12.18	0.63593	12.18	1.81646	12.18	-1.34104	12.18	2.94141	12.18	2.26221		12.18	0.14785	12.18	0.7141	12.18	1.28403	12.18	2.62105		12.18	0.20531	12.18	-1.04647	12.18	-0.80577	12.18	-0.11253		12.18	-1.96619	12.18	-0.1398	12.18	-1.58417	12.18	-0.23196	12.18	-0.0181
12.1867	0.6351	12.1867	1.81122	12.1867	-1.34184	12.1867	2.9444	12.1867	2.25925		12.1867	0.12913	12.1867	0.67624	12.1867	1.19545	12.1867	2.45031		12.1867	0.205	12.1867	-1.04838	12.1867	-0.80432	12.1867	-0.11064		12.1867	-1.96609	12.1867	-0.13822	12.1867	-1.58324	12.1867	-0.2313	12.1867	-0.01721
12.1933	0.63412	12.1933	1.80607	12.1933	-1.34254	12.1933	2.9471	12.1933	2.2562		12.1933	0.11165	12.1933	0.63922	12.1933	1.11035	12.1933	2.28669		12.1933	0.2047	12.1933	-1.05029	12.1933	-0.80331	12.1933	-0.1092		12.1933	-1.9659	12.1933	-0.13622	12.1933	-1.58273	12.1933	-0.23086	12.1933	-0.01678
12.2	0.63302	12.2	1.80077	12.2	-1.34295	12.2	2.94951	12.2	2.25342		12.2	0.09506	12.2	0.60307	12.2	1.02885	12.2	2.13065		12.2	0.20425	12.2	-1.05201	12.2	-0.80284	12.2	-0.10812		12.2	-1.96578	12.2	-0.13404	12.2	-1.58262	12.2	-0.23057	12.2	-0.01655
12.2067	0.63187	12.2067	1.79559	12.2067	-1.34313	12.2067	2.95209	12.2067	2.25062		12.2067	0.07916	12.2067	0.56805	12.2067	0.95096	12.2067	1.98268		12.2067	0.20363	12.2067	-1.05347	12.2067	-0.80298	12.2067	-0.10751		12.2067	-1.96559	12.2067	-0.13186	12.2067	-1.58273	12.2067	-0.23031	12.2067	-0.01637
12.2133	0.63091	12.2133	1.79092	12.2133	-1.34335	12.2133	2.95517	12.2133	2.24774		12.2133	0.06366	12.2133	0.53432	12.2133	0.87689	12.2133	1.84299		12.2133	0.20307	12.2133	-1.05479	12.2133	-0.80357	12.2133	-0.10754		12.2133	-1.96522	12.2133	-0.13002	12.2133	-1.58301	12.2133	-0.23043	12.2133	-0.01617
12.22	0.63063	12.22	1.78681	12.22	-1.34379	12.22	2.95887	12.22	2.24483		12.22	0.04838	12.22	0.50199	12.22	0.80659	12.22	1.71151		12.22	0.20258	12.22	-1.05601	12.22	-0.80466	12.22	-0.10806		12.22	-1.96486	12.22	-0.12848	12.22	-1.58349	12.22	-0.23097	12.22	-0.01604
12.2267	0.6311	12.2267	1.78317	12.2267	-1.34404	12.2267	2.96278	12.2267	2.24211		12.2267	0.03345	12.2267	0.47115	12.2267	0.74018	12.2267	1.58798		12.2267	0.2024	12.2267	-1.05705	12.2267	-0.80616	12.2267	-0.10863		12.2267	-1.96452	12.2267	-0.12721	12.2267	-1.58392	12.2267	-0.23163	12.2267	-0.01577
12.2333	0.63199	12.2333	1.7801	12.2333	-1.344	12.2333	2.96618	12.2333	2.23911		12.2333	0.01895	12.2333	0.44194	12.2333	0.67794	12.2333	1.47246		12.2333	0.20265	12.2333	-1.05807	12.2333	-0.80801	12.2333	-0.10926		12.2333	-1.96424	12.2333	-0.12603	12.2333	-1.58437	12.2333	-0.23203	12.2333	-0.0153
12.24	0.63289	12.24	1.77736	12.24	-1.34391	12.24	2.96941	12.24	2.23557		12.24	0.00519	12.24	0.41456	12.24	0.6198	12.24	1.36447		12.24	0.20317	12.24	-1.0593	12.24	-0.80993	12.24	-0.11005		12.24	-1.96382	12.24	-0.12482	12.24	-1.58511	12.24	-0.23214	12.24	-0.01498
12.2467	0.63398	12.2467	1.77467	12.2467	-1.34405	12.2467	2.97295	12.2467	2.23185		12.2467	-0.00772	12.2467	0.38893	12.2467	0.56566	12.2467	1.26353		12.2467	0.2038	12.2467	-1.06072	12.2467	-0.81155	12.2467	-0.11095		12.2467	-1.96324	12.2467	-0.12346	12.2467	-1.586	12.2467	-0.23215	12.2467	-0.01483
12.2533	0.6353	12.2533	1.77151	12.2533	-1.34443	12.2533	2.97677	12.2533	2.22808		12.2533	-0.01937	12.2533	0.36512	12.2533	0.51536	12.2533	1.16927		12.2533	0.2044	12.2533	-1.06212	12.2533	-0.81287	12.2533	-0.11187		12.2533	-1.9628	12.2533	-0.12154	12.2533	-1.58671	12.2533	-0.23224	12.2533	-0.0151
12.26	0.63657	12.26	1.76799	12.26	-1.3449	12.26	2.98035	12.26	2.22428		12.26	-0.02972	12.26	0.34337	12.26	0.46895	12.26	1.08165		12.26	0.20492	12.26	-1.06373	12.26	-0.8142	12.26	-0.11285		12.26	-1.96224	12.26	-0.11915	12.26	-1.58704	12.26	-0.23223	12.26	-0.01564
12.2667	0.6374	12.2667	1.76406	12.2667	-1.3455	12.2667	2.98374	12.2667	2.22039		12.2667	-0.03902	12.2667	0.32347	12.2667	0.42599	12.2667	1.00074		12.2667	0.20494	12.2667	-1.06564	12.2667	-0.81566	12.2667	-0.11423		12.2667	-1.96194	12.2667	-0.11685	12.2667	-1.58726	12.2667	-0.2319	12.2667	-0.01629
12.2733	0.63788	12.2733	1.75953	12.2733	-1.34615	12.2733	2.98802	12.2733	2.21685		12.2733	-0.04768	12.2733	0.30497	12.2733	0.38599	12.2733	0.92639		12.2733	0.20438	12.2733	-1.06777	12.2733	-0.81722	12.2733	-0.11601		12.2733	-1.96172	12.2733	-0.1152	12.2733	-1.58743	12.2733	-0.23136	12.2733	-0.01686
12.28	0.63845	12.28	1.75462	12.28	-1.34662	12.28	2.99294	12.28	2.21391		12.28	-0.0559	12.28	0.28747	12.28	0.34892	12.28	0.85843		12.28	0.20364	12.28	-1.06976	12.28	-0.81875	12.28	-0.11807		12.28	-1.96174	12.28	-0.11431	12.28	-1.5873	12.28	-0.23073	12.28	-0.01729
12.2867	0.63915	12.2867	1.74948	12.2867	-1.34685	12.2867	2.99764	12.2867	2.21132		12.2867	-0.06336	12.2867	0.27111	12.2867	0.31486	12.2867	0.79638		12.2867	0.20291	12.2867	-1.0715	12.2867	-0.82051	12.2867	-0.12045		12.2867	-1.96184	12.2867	-0.1139	12.2867	-1.58693	12.2867	-0.23004	12.2867	-0.01763
12.2933	0.63983	12.2933	1.7443	12.2933	-1.34715	12.2933	3.00143	12.2933	2.2089		12.2933	-0.07044	12.2933	0.25577	12.2933	0.28383	12.2933	0.73981		12.2933	0.20188	12.2933	-1.07305	12.2933	-0.82262	12.2933	-0.12323		12.2933	-1.96157	12.2933	-0.11388	12.2933	-1.58656	12.2933	-0.22903	12.2933	-0.01774
12.3	0.64047	12.3	1.73883	12.3	-1.34796	12.3	3.00466	12.3	2.20656		12.3	-0.07735	12.3	0.24126	12.3	0.25541	12.3	0.68815		12.3	0.20042	12.3	-1.07433	12.3	-0.82482	12.3	-0.1263		12.3	-1.96122	12.3	-0.1142	12.3	-1.58667	12.3	-0.22787	12.3	-0.01752
12.3067	0.64147	12.3067	1.73306	12.3067	-1.34905	12.3067	3.00774	12.3067	2.20419		12.3067	-0.08409	12.3067	0.2276	12.3067	0.22965	12.3067	0.64087		12.3067	0.19888	12.3067	-1.07548	12.3067	-0.82682	12.3067	-0.12935		12.3067	-1.96073	12.3067	-0.11485	12.3067	-1.58706	12.3067	-0.227	12.3067	-0.0172
12.3133	0.64273	12.3133	1.7274	12.3133	-1.35013	12.3133	3.01035	12.3133	2.20168		12.3133	-0.09041	12.3133	0.21479	12.3133	0.20657	12.3133	0.59739		12.3133	0.19775	12.3133	-1.07674	12.3133	-0.82849	12.3133	-0.13242		12.3133	-1.96026	12.3133	-0.11555	12.3133	-1.58737	12.3133	-0.22653	12.3133	-0.01704
12.32	0.64386	12.32	1.72218	12.32	-1.35102	12.32	3.01229	12.32	2.199		12.32	-0.0962	12.32	0.2027	12.32	0.18595	12.32	0.55741		12.32	0.19682	12.32	-1.07828	12.32	-0.83	12.32	-0.13559		12.32	-1.95964	12.32	-0.11612	12.32	-1.58739	12.32	-0.22611	12.32	-0.01692
12.3267	0.64462	12.3267	1.71748	12.3267	-1.35188	12.3267	3.01387	12.3267	2.1963		12.3267	-0.10174	12.3267	0.19141	12.3267	0.16756	12.3267	0.52077		12.3267	0.19612	12.3267	-1.08005	12.3267	-0.83124	12.3267	-0.13886		12.3267	-1.95888	12.3267	-0.11645	12.3267	-1.58717	12.3267	-0.22569	12.3267	-0.01676
12.3333	0.64518	12.3333	1.71303	12.3333	-1.35273	12.3333	3.01573	12.3333	2.19363		12.3333	-0.10675	12.3333	0.18103	12.3333	0.15114	12.3333	0.48754		12.3333	0.19585	12.3333	-1.08217	12.3333	-0.83226	12.3333	-0.14204		12.3333	-1.95836	12.3333	-0.11685	12.3333	-1.58689	12.3333	-0.22524	12.3333	-0.01656
12.34	0.64549	12.34	1.70875	12.34	-1.35353	12.34	3.01795	12.34	2.19108		12.34	-0.11104	12.34	0.17162	12.34	0.13661	12.34	0.45801		12.34	0.19602	12.34	-1.08451	12.34	-0.83329	12.34	-0.14502		12.34	-1.95798	12.34	-0.11759	12.34	-1.58633	12.34	-0.22478	12.34	-0.01662
12.3467	0.64533	12.3467	1.70464	12.3467	-1.35463	12.3467	3.02045	12.3467	2.1888		12.3467	-0.11493	12.3467	0.16303	12.3467	0.12387	12.3467	0.43199		12.3467	0.19646	12.3467	-1.08664	12.3467	-0.83459	12.3467	-0.1477		12.3467	-1.95761	12.3467	-0.11844	12.3467	-1.58548	12.3467	-0.22428	12.3467	-0.01674
12.3533	0.64489	12.3533	1.70043	12.3533	-1.35618	12.3533	3.02351	12.3533	2.18682		12.3533	-0.11852	12.3533	0.15512	12.3533	0.11271	12.3533	0.40914		12.3533	0.19669	12.3533	-1.08812	12.3533	-0.83634	12.3533	-0.14992		12.3533	-1.9571	12.3533	-0.11916	12.3533	-1.58459	12.3533	-0.22411	12.3533	-0.01657
12.36	0.64463	12.36	1.69598	12.36	-1.35805	12.36	3.02735	12.36	2.18464		12.36	-0.12157	12.36	0.14789	12.36	0.10306	12.36	0.38867		12.36	0.19676	12.36	-1.08907	12.36	-0.83849	12.36	-0.15192		12.36	-1.95634	12.36	-0.11978	12.36	-1.58425	12.36	-0.22442	12.36	-0.01631
12.3667	0.64477	12.3667	1.69129	12.3667	-1.35946	12.3667	3.03155	12.3667	2.18226		12.3667	-0.12406	12.3667	0.14128	12.3667	0.09471	12.3667	0.37007		12.3667	0.19653	12.3667	-1.08995	12.3667	-0.84089	12.3667	-0.15408		12.3667	-1.95554	12.3667	-0.12054	12.3667	-1.5846	12.3667	-0.22487	12.3667	-0.01611
12.3733	0.64509	12.3733	1.68664	12.3733	-1.35997	12.3733	3.03548	12.3733	2.17973		12.3733	-0.12621	12.3733	0.13524	12.3733	0.08738	12.3733	0.35322		12.3733	0.19631	12.3733	-1.09075	12.3733	-0.84329	12.3733	-0.15666		12.3733	-1.95496	12.3733	-0.12134	12.3733	-1.58545	12.3733	-0.2254	12.3733	-0.01612
12.38	0.64524	12.38	1.6823	12.38	-1.35979	12.38	3.03907	12.38	2.17714		12.38	-0.12822	12.38	0.12953	12.38	0.08075	12.38	0.33778		12.38	0.1962	12.38	-1.09144	12.38	-0.84528	12.38	-0.15954		12.38	-1.9547	12.38	-0.12191	12.38	-1.58639	12.38	-0.22568	12.38	-0.01592
12.3867	0.64553	12.3867	1.67823	12.3867	-1.35926	12.3867	3.04265	12.3867	2.17437		12.3867	-0.12989	12.3867	0.12409	12.3867	0.07464	12.3867	0.32364		12.3867	0.19614	12.3867	-1.09226	12.3867	-0.84699	12.3867	-0.16265		12.3867	-1.95466	12.3867	-0.12252	12.3867	-1.58723	12.3867	-0.22554	12.3867	-0.01551
12.3933	0.64629	12.3933	1.67433	12.3933	-1.35861	12.3933	3.04605	12.3933	2.17127		12.3933	-0.13138	12.3933	0.11896	12.3933	0.06933	12.3933	0.31029		12.3933	0.1961	12.3933	-1.09334	12.3933	-0.84858	12.3933	-0.16589		12.3933	-1.95482	12.3933	-0.12348	12.3933	-1.58796	12.3933	-0.22479	12.3933	-0.01518
12.4	0.64732	12.4	1.67043	12.4	-1.35791	12.4	3.04902	12.4	2.16827		12.4	-0.13305	12.4	0.1143	12.4	0.06476	12.4	0.29799		12.4	0.19601	12.4	-1.09462	12.4	-0.84996	12.4	-0.16902		12.4	-1.95521	12.4	-0.12494	12.4	-1.58858	12.4	-0.22387	12.4	-0.01511
12.4067	0.64814	12.4067	1.66653	12.4067	-1.35754	12.4067	3.05201	12.4067	2.16519		12.4067	-0.13474	12.4067	0.10991	12.4067	0.06084	12.4067	0.28693		12.4067	0.19605	12.4067	-1.09588	12.4067	-0.85107	12.4067	-0.17184		12.4067	-1.95574	12.4067	-0.12676	12.4067	-1.5891	12.4067	-0.22316	12.4067	-0.01542
12.4133	0.6486	12.4133	1.66238	12.4133	-1.35761	12.4133	3.05584	12.4133	2.16196		12.4133	-0.1362	12.4133	0.10564	12.4133	0.05743	12.4133	0.27696		12.4133	0.19604	12.4133	-1.09716	12.4133	-0.85209	12.4133	-0.17427		12.4133	-1.95606	12.4133	-0.12878	12.4133	-1.58941	12.4133	-0.22271	12.4133	-0.01588
12.42	0.64897	12.42	1.65776	12.42	-1.35802	12.42	3.06075	12.42	2.15856		12.42	-0.1374	12.42	0.10171	12.42	0.05467	12.42	0.2677		12.42	0.19602	12.42	-1.09857	12.42	-0.85346	12.42	-0.17664		12.42	-1.95614	12.42	-0.131	12.42	-1.58963	12.42	-0.22261	12.42	-0.01635
12.4267	0.64932	12.4267	1.65263	12.4267	-1.35849	12.4267	3.06594	12.4267	2.15518		12.4267	-0.13857	12.4267	0.09824	12.4267	0.05248	12.4267	0.25873		12.4267	0.19611	12.4267	-1.09985	12.4267	-0.85521	12.4267	-0.179		12.4267	-1.95616	12.4267	-0.13292	12.4267	-1.58982	12.4267	-0.22291	12.4267	-0.01668
12.4333	0.64945	12.4333	1.64716	12.4333	-1.3593	12.4333	3.07077	12.4333	2.15198		12.4333	-0.13942	12.4333	0.09529	12.4333	0.05037	12.4333	0.25046		12.4333	0.19645	12.4333	-1.10101	12.4333	-0.85697	12.4333	-0.18141		12.4333	-1.95608	12.4333	-0.13449	12.4333	-1.58992	12.4333	-0.22354	12.4333	-0.017
12.44	0.64933	12.44	1.64151	12.44	-1.36045	12.44	3.07537	12.44	2.14895		12.44	-0.13997	12.44	0.09266	12.44	0.04835	12.44	0.24286		12.44	0.19686	12.44	-1.10212	12.44	-0.85865	12.44	-0.18404		12.44	-1.95594	12.44	-0.13572	12.44	-1.58991	12.44	-0.22433	12.44	-0.0174
12.4467	0.64907	12.4467	1.63575	12.4467	-1.36158	12.4467	3.07997	12.4467	2.14602		12.4467	-0.14055	12.4467	0.09036	12.4467	0.04655	12.4467	0.23593		12.4467	0.19719	12.4467	-1.10321	12.4467	-0.86041	12.4467	-0.18683		12.4467	-1.95588	12.4467	-0.13674	12.4467	-1.58983	12.4467	-0.22505	12.4467	-0.01779
12.4533	0.64884	12.4533	1.63001	12.4533	-1.36228	12.4533	3.08439	12.4533	2.14307		12.4533	-0.14146	12.4533	0.08847	12.4533	0.04528	12.4533	0.22962		12.4533	0.1975	12.4533	-1.10392	12.4533	-0.86241	12.4533	-0.18966		12.4533	-1.95596	12.4533	-0.13754	12.4533	-1.59003	12.4533	-0.22567	12.4533	-0.01824
12.46	0.64869	12.46	1.62413	12.46	-1.36249	12.46	3.08818	12.46	2.13994		12.46	-0.14257	12.46	0.08689	12.46	0.04438	12.46	0.22389		12.46	0.19775	12.46	-1.10434	12.46	-0.86428	12.46	-0.19225		12.46	-1.95607	12.46	-0.13807	12.46	-1.59086	12.46	-0.22607	12.46	-0.01893
12.4667	0.64872	12.4667	1.61819	12.4667	-1.36247	12.4667	3.09182	12.4667	2.13664		12.4667	-0.14357	12.4667	0.08549	12.4667	0.04378	12.4667	0.21887		12.4667	0.19795	12.4667	-1.10488	12.4667	-0.86549	12.4667	-0.19491		12.4667	-1.9558	12.4667	-0.13835	12.4667	-1.59207	12.4667	-0.22641	12.4667	-0.01998
12.4733	0.64863	12.4733	1.61226	12.4733	-1.36232	12.4733	3.09573	12.4733	2.13335		12.4733	-0.1448	12.4733	0.08413	12.4733	0.04362	12.4733	0.21433		12.4733	0.19798	12.4733	-1.10568	12.4733	-0.86609	12.4733	-0.19795		12.4733	-1.95536	12.4733	-0.13803	12.4733	-1.59343	12.4733	-0.22668	12.4733	-0.02088
12.48	0.64831	12.48	1.60644	12.48	-1.36212	12.48	3.1	12.48	2.12978		12.48	-0.14637	12.48	0.08269	12.48	0.04371	12.48	0.21039		12.48	0.19817	12.48	-1.10646	12.48	-0.86635	12.48	-0.20113		12.48	-1.95483	12.48	-0.13718	12.48	-1.59466	12.48	-0.2267	12.48	-0.02117
12.4867	0.64774	12.4867	1.60058	12.4867	-1.36196	12.4867	3.10402	12.4867	2.12588		12.4867	-0.14802	12.4867	0.08116	12.4867	0.04394	12.4867	0.20714		12.4867	0.19851	12.4867	-1.10721	12.4867	-0.86633	12.4867	-0.20418		12.4867	-1.95435	12.4867	-0.1359	12.4867	-1.59573	12.4867	-0.22646	12.4867	-0.02077
12.4933	0.64713	12.4933	1.59456	12.4933	-1.36215	12.4933	3.1076	12.4933	2.12156		12.4933	-0.14956	12.4933	0.0796	12.4933	0.044	12.4933	0.20424		12.4933	0.1986	12.4933	-1.10806	12.4933	-0.86594	12.4933	-0.20673		12.4933	-1.95409	12.4933	-0.13454	12.4933	-1.59677	12.4933	-0.22607	12.4933	-0.01997
12.5	0.64668	12.5	1.5887	12.5	-1.36273	12.5	3.11097	12.5	2.11694		12.5	-0.15067	12.5	0.07814	12.5	0.04392	12.5	0.20144		12.5	0.19845	12.5	-1.10893	12.5	-0.86519	12.5	-0.20874		12.5	-1.95407	12.5	-0.13316	12.5	-1.59754	12.5	-0.22588	12.5	-0.01907
12.5067	0.64643	12.5067	1.58307	12.5067	-1.36344	12.5067	3.11424	12.5067	2.11188		12.5067	-0.15127	12.5067	0.07703	12.5067	0.04362	12.5067	0.19851		12.5067	0.19812	12.5067	-1.10967	12.5067	-0.86433	12.5067	-0.21037		12.5067	-1.95447	12.5067	-0.13187	12.5067	-1.5982	12.5067	-0.22572	12.5067	-0.0183
12.5133	0.64632	12.5133	1.57761	12.5133	-1.36371	12.5133	3.11759	12.5133	2.10636		12.5133	-0.15149	12.5133	0.07641	12.5133	0.04314	12.5133	0.19569		12.5133	0.19807	12.5133	-1.1103	12.5133	-0.86347	12.5133	-0.21189		12.5133	-1.955	12.5133	-0.13083	12.5133	-1.59886	12.5133	-0.2256	12.5133	-0.01772
12.52	0.64601	12.52	1.57192	12.52	-1.36327	12.52	3.12099	12.52	2.10073		12.52	-0.15167	12.52	0.07604	12.52	0.04255	12.52	0.19274		12.52	0.19825	12.52	-1.11108	12.52	-0.86273	12.52	-0.21346		12.52	-1.95584	12.52	-0.13018	12.52	-1.59956	12.52	-0.2254	12.52	-0.0175
12.5267	0.64534	12.5267	1.56613	12.5267	-1.36226	12.5267	3.12478	12.5267	2.09527		12.5267	-0.1521	12.5267	0.07568	12.5267	0.04184	12.5267	0.18932		12.5267	0.19859	12.5267	-1.11207	12.5267	-0.86209	12.5267	-0.2149		12.5267	-1.95699	12.5267	-0.12991	12.5267	-1.60018	12.5267	-0.22522	12.5267	-0.01749
12.5333	0.64431	12.5333	1.56022	12.5333	-1.36106	12.5333	3.1288	12.5333	2.09023		12.5333	-0.15261	12.5333	0.07521	12.5333	0.04112	12.5333	0.18558		12.5333	0.19927	12.5333	-1.11333	12.5333	-0.86165	12.5333	-0.21628		12.5333	-1.95831	12.5333	-0.12982	12.5333	-1.60039	12.5333	-0.2251	12.5333	-0.01757
12.54	0.64302	12.54	1.55411	12.54	-1.36	12.54	3.13284	12.54	2.08558		12.54	-0.15325	12.54	0.075	12.54	0.04048	12.54	0.18187		12.54	0.2001	12.54	-1.11449	12.54	-0.86159	12.54	-0.21753		12.54	-1.95958	12.54	-0.12968	12.54	-1.60048	12.54	-0.22498	12.54	-0.0175
12.5467	0.6415	12.5467	1.54788	12.5467	-1.35927	12.5467	3.13643	12.5467	2.0814		12.5467	-0.15411	12.5467	0.07484	12.5467	0.03994	12.5467	0.17831		12.5467	0.20102	12.5467	-1.11556	12.5467	-0.86215	12.5467	-0.21842		12.5467	-1.96072	12.5467	-0.1295	12.5467	-1.60078	12.5467	-0.22495	12.5467	-0.01716
12.5533	0.64011	12.5533	1.5414	12.5533	-1.35896	12.5533	3.13937	12.5533	2.07757		12.5533	-0.15508	12.5533	0.07443	12.5533	0.03935	12.5533	0.17465		12.5533	0.20199	12.5533	-1.11644	12.5533	-0.86322	12.5533	-0.21859		12.5533	-1.96189	12.5533	-0.12922	12.5533	-1.60126	12.5533	-0.22497	12.5533	-0.01676
12.56	0.63913	12.56	1.53479	12.56	-1.35902	12.56	3.14192	12.56	2.07421		12.56	-0.15583	12.56	0.07401	12.56	0.03865	12.56	0.17082		12.56	0.20308	12.56	-1.11696	12.56	-0.86436	12.56	-0.21819		12.56	-1.96294	12.56	-0.1287	12.56	-1.60179	12.56	-0.22501	12.56	-0.01653
12.5667	0.63852	12.5667	1.52811	12.5667	-1.35923	12.5667	3.14439	12.5667	2.07119		12.5667	-0.15624	12.5667	0.07398	12.5667	0.03793	12.5667	0.16713		12.5667	0.20429	12.5667	-1.1169	12.5667	-0.86541	12.5667	-0.21763		12.5667	-1.96382	12.5667	-0.12806	12.5667	-1.60242	12.5667	-0.2251	12.5667	-0.01675
12.5733	0.63802	12.5733	1.52154	12.5733	-1.35953	12.5733	3.14711	12.5733	2.06839		12.5733	-0.15646	12.5733	0.07422	12.5733	0.03714	12.5733	0.16363		12.5733	0.20543	12.5733	-1.11656	12.5733	-0.86655	12.5733	-0.21717		12.5733	-1.96443	12.5733	-0.1277	12.5733	-1.60348	12.5733	-0.22525	12.5733	-0.01744
12.58	0.63725	12.58	1.51532	12.58	-1.35992	12.58	3.14993	12.58	2.06564		12.58	-0.15664	12.58	0.07413	12.58	0.03596	12.58	0.16017		12.58	0.20654	12.58	-1.11639	12.58	-0.86778	12.58	-0.21701		12.58	-1.96493	12.58	-0.12782	12.58	-1.60488	12.58	-0.22551	12.58	-0.01828
12.5867	0.63618	12.5867	1.50897	12.5867	-1.36045	12.5867	3.15307	12.5867	2.06331		12.5867	-0.15695	12.5867	0.0736	12.5867	0.0343	12.5867	0.15659		12.5867	0.20774	12.5867	-1.11637	12.5867	-0.86892	12.5867	-0.21721		12.5867	-1.96552	12.5867	-0.12832	12.5867	-1.60621	12.5867	-0.22581	12.5867	-0.01898
12.5933	0.63469	12.5933	1.50249	12.5933	-1.36114	12.5933	3.15678	12.5933	2.0613		12.5933	-0.15745	12.5933	0.07297	12.5933	0.0324	12.5933	0.15294		12.5933	0.20877	12.5933	-1.1165	12.5933	-0.86971	12.5933	-0.21774		12.5933	-1.96618	12.5933	-0.12899	12.5933	-1.60728	12.5933	-0.2261	12.5933	-0.01947
12.6	0.63287	12.6	1.49616	12.6	-1.36194	12.6	3.16071	12.6	2.05902		12.6	-0.15806	12.6	0.07222	12.6	0.03058	12.6	0.14925		12.6	0.20953	12.6	-1.11704	12.6	-0.87021	12.6	-0.21854		12.6	-1.96672	12.6	-0.12945	12.6	-1.60824	12.6	-0.22627	12.6	-0.01972
12.6067	0.63095	12.6067	1.4899	12.6067	-1.36282	12.6067	3.16413	12.6067	2.05647		12.6067	-0.15865	12.6067	0.07129	12.6067	0.02842	12.6067	0.1455		12.6067	0.20994	12.6067	-1.1181	12.6067	-0.87057	12.6067	-0.21946		12.6067	-1.9668	12.6067	-0.12941	12.6067	-1.60909	12.6067	-0.2263	12.6067	-0.01968
12.6133	0.62894	12.6133	1.48345	12.6133	-1.36388	12.6133	3.16682	12.6133	2.05397		12.6133	-0.15905	12.6133	0.07012	12.6133	0.02561	12.6133	0.14159		12.6133	0.21023	12.6133	-1.11941	12.6133	-0.8708	12.6133	-0.22051		12.6133	-1.9666	12.6133	-0.12866	12.6133	-1.61006	12.6133	-0.2261	12.6133	-0.01945
12.62	0.62695	12.62	1.47638	12.62	-1.36519	12.62	3.16943	12.62	2.05175		12.62	-0.15958	12.62	0.06893	12.62	0.02263	12.62	0.13752		12.62	0.21062	12.62	-1.12089	12.62	-0.87074	12.62	-0.22151		12.62	-1.96651	12.62	-0.12776	12.62	-1.61108	12.62	-0.22547	12.62	-0.01928
12.6267	0.62501	12.6267	1.46915	12.6267	-1.36624	12.6267	3.17236	12.6267	2.04949		12.6267	-0.16055	12.6267	0.06799	12.6267	0.01998	12.6267	0.13352		12.6267	0.21132	12.6267	-1.1225	12.6267	-0.87031	12.6267	-0.22218		12.6267	-1.96666	12.6267	-0.12699	12.6267	-1.61199	12.6267	-0.22434	12.6267	-0.0195
12.6333	0.62306	12.6333	1.46198	12.6333	-1.36676	12.6333	3.17524	12.6333	2.04725		12.6333	-0.16177	12.6333	0.06711	12.6333	0.0176	12.6333	0.12979		12.6333	0.21242	12.6333	-1.12408	12.6333	-0.86972	12.6333	-0.22254		12.6333	-1.96732	12.6333	-0.12637	12.6333	-1.61261	12.6333	-0.22306	12.6333	-0.02018
12.64	0.62099	12.64	1.45475	12.64	-1.36691	12.64	3.17788	12.64	2.04516		12.64	-0.16313	12.64	0.06642	12.64	0.01506	12.64	0.12648		12.64	0.21373	12.64	-1.12556	12.64	-0.86939	12.64	-0.2228		12.64	-1.96839	12.64	-0.12577	12.64	-1.61286	12.64	-0.22206	12.64	-0.02111
12.6467	0.6187	12.6467	1.44743	12.6467	-1.36735	12.6467	3.18071	12.6467	2.04309		12.6467	-0.16458	12.6467	0.06557	12.6467	0.01255	12.6467	0.1233		12.6467	0.21493	12.6467	-1.12738	12.6467	-0.8693	12.6467	-0.223		12.6467	-1.96996	12.6467	-0.12538	12.6467	-1.61301	12.6467	-0.22137	12.6467	-0.022
12.6533	0.61631	12.6533	1.44017	12.6533	-1.36818	12.6533	3.18393	12.6533	2.04111		12.6533	-0.16626	12.6533	0.0647	12.6533	0.0105	12.6533	0.12015		12.6533	0.21589	12.6533	-1.12958	12.6533	-0.86933	12.6533	-0.22314		12.6533	-1.97169	12.6533	-0.12524	12.6533	-1.61307	12.6533	-0.22086	12.6533	-0.02252
12.66	0.61362	12.66	1.43335	12.66	-1.36886	12.66	3.18723	12.66	2.03924		12.66	-0.1677	12.66	0.06391	12.66	0.00873	12.66	0.11708		12.66	0.2168	12.66	-1.13171	12.66	-0.8696	12.66	-0.22306		12.66	-1.97319	12.66	-0.1251	12.66	-1.61289	12.66	-0.2204	12.66	-0.02284
12.6667	0.61038	12.6667	1.42679	12.6667	-1.36947	12.6667	3.19006	12.6667	2.03745		12.6667	-0.1684	12.6667	0.06321	12.6667	0.007	12.6667	0.11421		12.6667	0.21773	12.6667	-1.1337	12.6667	-0.87023	12.6667	-0.22268		12.6667	-1.9744	12.6667	-0.12465	12.6667	-1.61267	12.6667	-0.21992	12.6667	-0.02297
12.6733	0.60687	12.6733	1.42051	12.6733	-1.37006	12.6733	3.19268	12.6733	2.03565		12.6733	-0.16837	12.6733	0.06264	12.6733	0.00527	12.6733	0.11136		12.6733	0.21859	12.6733	-1.1357	12.6733	-0.87138	12.6733	-0.222		12.6733	-1.97519	12.6733	-0.12419	12.6733	-1.61288	12.6733	-0.21889	12.6733	-0.02284
12.68	0.60348	12.68	1.41449	12.68	-1.37075	12.68	3.1956	12.68	2.03409		12.68	-0.16797	12.68	0.06207	12.68	0.00365	12.68	0.10848		12.68	0.2192	12.68	-1.13779	12.68	-0.87264	12.68	-0.22087		12.68	-1.97583	12.68	-0.12416	12.68	-1.61385	12.68	-0.21718	12.68	-0.02236
12.6867	0.60041	12.6867	1.40876	12.6867	-1.37091	12.6867	3.19881	12.6867	2.03295		12.6867	-0.16741	12.6867	0.06153	12.6867	0.00206	12.6867	0.10543		12.6867	0.21999	12.6867	-1.13957	12.6867	-0.87375	12.6867	-0.21961		12.6867	-1.97642	12.6867	-0.12453	12.6867	-1.61526	12.6867	-0.21503	12.6867	-0.02179
12.6933	0.59771	12.6933	1.40296	12.6933	-1.37009	12.6933	3.20213	12.6933	2.03183		12.6933	-0.16704	12.6933	0.0608	12.6933	0.000425351	12.6933	0.10215		12.6933	0.22115	12.6933	-1.14109	12.6933	-0.87452	12.6933	-0.21812		12.6933	-1.97725	12.6933	-0.12487	12.6933	-1.6166	12.6933	-0.21286	12.6933	-0.02149
12.7	0.5953	12.7	1.39677	12.7	-1.36878	12.7	3.20516	12.7	2.03036		12.7	-0.16703	12.7	0.05973	12.7	-0.00105	12.7	0.09875		12.7	0.22244	12.7	-1.14255	12.7	-0.87499	12.7	-0.21685		12.7	-1.97856	12.7	-0.12501	12.7	-1.61768	12.7	-0.21093	12.7	-0.02153
12.7067	0.59323	12.7067	1.39024	12.7067	-1.36761	12.7067	3.20826	12.7067	2.02852		12.7067	-0.16729	12.7067	0.05846	12.7067	-0.00229	12.7067	0.09551		12.7067	0.22341	12.7067	-1.14392	12.7067	-0.87551	12.7067	-0.21608		12.7067	-1.97999	12.7067	-0.12522	12.7067	-1.61856	12.7067	-0.20935	12.7067	-0.0219
12.7133	0.59127	12.7133	1.38319	12.7133	-1.3672	12.7133	3.21154	12.7133	2.02654		12.7133	-0.16778	12.7133	0.05719	12.7133	-0.00355	12.7133	0.09289		12.7133	0.22393	12.7133	-1.14504	12.7133	-0.87583	12.7133	-0.2159		12.7133	-1.9814	12.7133	-0.1259	12.7133	-1.61922	12.7133	-0.20852	12.7133	-0.0224
12.72	0.58946	12.72	1.37568	12.72	-1.36749	12.72	3.21499	12.72	2.02442		12.72	-0.1682	12.72	0.05609	12.72	-0.00488	12.72	0.09074		12.72	0.22432	12.72	-1.14591	12.72	-0.87591	12.72	-0.21607		12.72	-1.9826	12.72	-0.12699	12.72	-1.61961	12.72	-0.2086	12.72	-0.0231
12.7267	0.58784	12.7267	1.36795	12.7267	-1.3683	12.7267	3.21838	12.7267	2.0223		12.7267	-0.16865	12.7267	0.05521	12.7267	-0.00606	12.7267	0.08882		12.7267	0.22476	12.7267	-1.14688	12.7267	-0.87596	12.7267	-0.21604		12.7267	-1.98344	12.7267	-0.12824	12.7267	-1.62005	12.7267	-0.20936	12.7267	-0.02398
12.7333	0.58591	12.7333	1.36061	12.7333	-1.36955	12.7333	3.22169	12.7333	2.02038		12.7333	-0.16908	12.7333	0.05459	12.7333	-0.00685	12.7333	0.0869		12.7333	0.22513	12.7333	-1.14794	12.7333	-0.87623	12.7333	-0.21572		12.7333	-1.9839	12.7333	-0.1297	12.7333	-1.62068	12.7333	-0.21018	12.7333	-0.02484
12.74	0.58364	12.74	1.35372	12.74	-1.37117	12.74	3.22525	12.74	2.01892		12.74	-0.16956	12.74	0.05446	12.74	-0.00749	12.74	0.08498		12.74	0.22539	12.74	-1.14898	12.74	-0.87649	12.74	-0.21484		12.74	-1.98382	12.74	-0.13132	12.74	-1.62187	12.74	-0.21071	12.74	-0.02546
12.7467	0.58097	12.7467	1.34687	12.7467	-1.37293	12.7467	3.22917	12.7467	2.01777		12.7467	-0.17008	12.7467	0.05465	12.7467	-0.00817	12.7467	0.08293		12.7467	0.22558	12.7467	-1.14988	12.7467	-0.87617	12.7467	-0.21342		12.7467	-1.98374	12.7467	-0.13313	12.7467	-1.6235	12.7467	-0.2109	12.7467	-0.02588
12.7533	0.57803	12.7533	1.34	12.7533	-1.37465	12.7533	3.23362	12.7533	2.01672		12.7533	-0.17056	12.7533	0.05487	12.7533	-0.00881	12.7533	0.08058		12.7533	0.22574	12.7533	-1.15059	12.7533	-0.87527	12.7533	-0.21136		12.7533	-1.98366	12.7533	-0.13459	12.7533	-1.62534	12.7533	-0.21075	12.7533	-0.02637
12.76	0.57458	12.76	1.33312	12.76	-1.37588	12.76	3.23837	12.76	2.01555		12.76	-0.17098	12.76	0.0548	12.76	-0.00922	12.76	0.07816		12.76	0.2257	12.76	-1.15115	12.76	-0.87409	12.76	-0.20885		12.76	-1.98359	12.76	-0.13559	12.76	-1.62696	12.76	-0.21015	12.76	-0.02678
12.7667	0.57035	12.7667	1.32611	12.7667	-1.3767	12.7667	3.24369	12.7667	2.01416		12.7667	-0.17126	12.7667	0.05469	12.7667	-0.0097	12.7667	0.07603		12.7667	0.22537	12.7667	-1.15162	12.7667	-0.87277	12.7667	-0.20614		12.7667	-1.98358	12.7667	-0.13606	12.7667	-1.62812	12.7667	-0.20901	12.7667	-0.02696
12.7733	0.5657	12.7733	1.31852	12.7733	-1.37705	12.7733	3.24933	12.7733	2.01261		12.7733	-0.17111	12.7733	0.05468	12.7733	-0.01045	12.7733	0.07464		12.7733	0.22481	12.7733	-1.15212	12.7733	-0.87117	12.7733	-0.2034		12.7733	-1.98364	12.7733	-0.13622	12.7733	-1.62929	12.7733	-0.20774	12.7733	-0.02693
12.78	0.56102	12.78	1.31038	12.78	-1.37685	12.78	3.25508	12.78	2.01105		12.78	-0.17057	12.78	0.05426	12.78	-0.01158	12.78	0.07385		12.78	0.22414	12.78	-1.15283	12.78	-0.86943	12.78	-0.20087		12.78	-1.9838	12.78	-0.13632	12.78	-1.63047	12.78	-0.20693	12.78	-0.0268
12.7867	0.55646	12.7867	1.30238	12.7867	-1.3757	12.7867	3.26044	12.7867	2.00977		12.7867	-0.16992	12.7867	0.05328	12.7867	-0.0129	12.7867	0.07324		12.7867	0.2235	12.7867	-1.15383	12.7867	-0.86772	12.7867	-0.19832		12.7867	-1.98372	12.7867	-0.13624	12.7867	-1.6316	12.7867	-0.2069	12.7867	-0.02643
12.7933	0.55166	12.7933	1.29468	12.7933	-1.37354	12.7933	3.26529	12.7933	2.00885		12.7933	-0.16912	12.7933	0.05198	12.7933	-0.01413	12.7933	0.07244		12.7933	0.22289	12.7933	-1.15532	12.7933	-0.86622	12.7933	-0.19554		12.7933	-1.9834	12.7933	-0.13543	12.7933	-1.63276	12.7933	-0.20723	12.7933	-0.02548
12.8	0.54655	12.8	1.28717	12.8	-1.37082	12.8	3.2701	12.8	2.00829		12.8	-0.16823	12.8	0.05084	12.8	-0.01527	12.8	0.07128		12.8	0.22236	12.8	-1.15704	12.8	-0.865	12.8	-0.19243		12.8	-1.98282	12.8	-0.13375	12.8	-1.63423	12.8	-0.20728	12.8	-0.02422
12.8067	0.54167	12.8067	1.27972	12.8067	-1.36808	12.8067	3.27462	12.8067	2.00808		12.8067	-0.16733	12.8067	0.04983	12.8067	-0.01639	12.8067	0.07017		12.8067	0.22153	12.8067	-1.15866	12.8067	-0.86388	12.8067	-0.18913		12.8067	-1.98195	12.8067	-0.13174	12.8067	-1.63586	12.8067	-0.20701	12.8067	-0.02291
12.8133	0.53728	12.8133	1.27263	12.8133	-1.36553	12.8133	3.2789	12.8133	2.0083		12.8133	-0.1667	12.8133	0.04882	12.8133	-0.01751	12.8133	0.06914		12.8133	0.22043	12.8133	-1.15985	12.8133	-0.86282	12.8133	-0.18569		12.8133	-1.9808	12.8133	-0.13047	12.8133	-1.63718	12.8133	-0.20656	12.8133	-0.02184
12.82	0.53315	12.82	1.26599	12.82	-1.3631	12.82	3.28312	12.82	2.0089		12.82	-0.16648	12.82	0.04805	12.82	-0.01831	12.82	0.06816		12.82	0.21927	12.82	-1.16052	12.82	-0.86169	12.82	-0.18198		12.82	-1.97953	12.82	-0.1302	12.82	-1.63815	12.82	-0.20576	12.82	-0.02102
12.8267	0.52896	12.8267	1.25964	12.8267	-1.36076	12.8267	3.28754	12.8267	2.00965		12.8267	-0.16645	12.8267	0.04756	12.8267	-0.01891	12.8267	0.06727		12.8267	0.21846	12.8267	-1.16093	12.8267	-0.86073	12.8267	-0.17814		12.8267	-1.97835	12.8267	-0.13075	12.8267	-1.63916	12.8267	-0.20452	12.8267	-0.02071
12.8333	0.52483	12.8333	1.2534	12.8333	-1.35864	12.8333	3.2922	12.8333	2.01049		12.8333	-0.16668	12.8333	0.04713	12.8333	-0.01984	12.8333	0.06666		12.8333	0.21817	12.8333	-1.1613	12.8333	-0.85972	12.8333	-0.17446		12.8333	-1.97732	12.8333	-0.13252	12.8333	-1.6402	12.8333	-0.20321	12.8333	-0.0211
12.84	0.52108	12.84	1.24724	12.84	-1.35681	12.84	3.29673	12.84	2.01144		12.84	-0.16715	12.84	0.0467	12.84	-0.02117	12.84	0.06656		12.84	0.21818	12.84	-1.16163	12.84	-0.85841	12.84	-0.17101		12.84	-1.97652	12.84	-0.13554	12.84	-1.64112	12.84	-0.20229	12.84	-0.02202
12.8467	0.51765	12.8467	1.24105	12.8467	-1.35513	12.8467	3.30125	12.8467	2.01234		12.8467	-0.16765	12.8467	0.04625	12.8467	-0.02236	12.8467	0.06655		12.8467	0.21857	12.8467	-1.1619	12.8467	-0.85685	12.8467	-0.16769		12.8467	-1.97617	12.8467	-0.13939	12.8467	-1.64184	12.8467	-0.20174	12.8467	-0.02284
12.8533	0.51424	12.8533	1.23492	12.8533	-1.35365	12.8533	3.30629	12.8533	2.01286		12.8533	-0.16816	12.8533	0.0459	12.8533	-0.02319	12.8533	0.06637		12.8533	0.21929	12.8533	-1.16208	12.8533	-0.85515	12.8533	-0.16438		12.8533	-1.97625	12.8533	-0.14279	12.8533	-1.64258	12.8533	-0.20139	12.8533	-0.02334
12.86	0.5109	12.86	1.22891	12.86	-1.3526	12.86	3.31177	12.86	2.01299		12.86	-0.16856	12.86	0.04559	12.86	-0.02392	12.86	0.06616		12.86	0.2204	12.86	-1.16239	12.86	-0.85336	12.86	-0.16102		12.86	-1.97652	12.86	-0.14526	12.86	-1.64348	12.86	-0.20118	12.86	-0.02348
12.8667	0.5077	12.8667	1.22292	12.8667	-1.3518	12.8667	3.31782	12.8667	2.0132		12.8667	-0.16899	12.8667	0.04528	12.8667	-0.02451	12.8667	0.06607		12.8667	0.22153	12.8667	-1.16263	12.8667	-0.85116	12.8667	-0.15736		12.8667	-1.97675	12.8667	-0.1471	12.8667	-1.64428	12.8667	-0.20104	12.8667	-0.02331
12.8733	0.50443	12.8733	1.21699	12.8733	-1.35057	12.8733	3.32432	12.8733	2.0137		12.8733	-0.16937	12.8733	0.04506	12.8733	-0.02465	12.8733	0.06598		12.8733	0.22227	12.8733	-1.16275	12.8733	-0.84879	12.8733	-0.1534		12.8733	-1.97723	12.8733	-0.14855	12.8733	-1.64484	12.8733	-0.20079	12.8733	-0.02283
12.88	0.50066	12.88	1.21126	12.88	-1.34863	12.88	3.33116	12.88	2.01431		12.88	-0.16968	12.88	0.04482	12.88	-0.02439	12.88	0.06545		12.88	0.22261	12.88	-1.16268	12.88	-0.84648	12.88	-0.14921		12.88	-1.97798	12.88	-0.14944	12.88	-1.64519	12.88	-0.20043	12.88	-0.02232
12.8867	0.49638	12.8867	1.20576	12.8867	-1.34631	12.8867	3.33825	12.8867	2.01479		12.8867	-0.16991	12.8867	0.04442	12.8867	-0.02421	12.8867	0.06478		12.8867	0.22284	12.8867	-1.1625	12.8867	-0.84405	12.8867	-0.14465		12.8867	-1.97887	12.8867	-0.14957	12.8867	-1.64554	12.8867	-0.20002	12.8867	-0.02233
12.8933	0.4918	12.8933	1.19999	12.8933	-1.34394	12.8933	3.34481	12.8933	2.01532		12.8933	-0.17003	12.8933	0.04401	12.8933	-0.02398	12.8933	0.06446		12.8933	0.22345	12.8933	-1.16239	12.8933	-0.84133	12.8933	-0.13926		12.8933	-1.9797	12.8933	-0.14927	12.8933	-1.64561	12.8933	-0.19971	12.8933	-0.02281
12.9	0.48687	12.9	1.19398	12.9	-1.34147	12.9	3.35083	12.9	2.01598		12.9	-0.17013	12.9	0.04365	12.9	-0.02357	12.9	0.06445		12.9	0.22428	12.9	-1.1623	12.9	-0.83847	12.9	-0.13278		12.9	-1.98063	12.9	-0.14894	12.9	-1.64521	12.9	-0.19952	12.9	-0.02345
12.9067	0.48155	12.9067	1.1881	12.9067	-1.33935	12.9067	3.35608	12.9067	2.01651		12.9067	-0.1703	12.9067	0.04336	12.9067	-0.02309	12.9067	0.06465		12.9067	0.22496	12.9067	-1.16215	12.9067	-0.83575	12.9067	-0.12556		12.9067	-1.98169	12.9067	-0.14833	12.9067	-1.64453	12.9067	-0.19921	12.9067	-0.02399
12.9133	0.4759	12.9133	1.18269	12.9133	-1.33824	12.9133	3.36069	12.9133	2.01652		12.9133	-0.17073	12.9133	0.04288	12.9133	-0.02285	12.9133	0.06503		12.9133	0.22537	12.9133	-1.16173	12.9133	-0.83303	12.9133	-0.11807		12.9133	-1.98266	12.9133	-0.14718	12.9133	-1.6441	12.9133	-0.19865	12.9133	-0.02436
12.92	0.47004	12.92	1.17754	12.92	-1.33844	12.92	3.36497	12.92	2.01625		12.92	-0.17134	12.92	0.04212	12.92	-0.02282	12.92	0.06593		12.92	0.22584	12.92	-1.16136	12.92	-0.82982	12.92	-0.11029		12.92	-1.98344	12.92	-0.14584	12.92	-1.64407	12.92	-0.19798	12.92	-0.02421
12.9267	0.46382	12.9267	1.1725	12.9267	-1.33917	12.9267	3.36888	12.9267	2.01613		12.9267	-0.17199	12.9267	0.04121	12.9267	-0.02254	12.9267	0.06714		12.9267	0.22635	12.9267	-1.16099	12.9267	-0.82625	12.9267	-0.10218		12.9267	-1.98396	12.9267	-0.14489	12.9267	-1.64417	12.9267	-0.19779	12.9267	-0.02357
12.9333	0.45764	12.9333	1.1677	12.9333	-1.33979	12.9333	3.37286	12.9333	2.01614		12.9333	-0.17251	12.9333	0.03997	12.9333	-0.02217	12.9333	0.06811		12.9333	0.22668	12.9333	-1.16057	12.9333	-0.82237	12.9333	-0.09379		12.9333	-1.98422	12.9333	-0.14437	12.9333	-1.64433	12.9333	-0.19796	12.9333	-0.02261
12.94	0.45198	12.94	1.163	12.94	-1.33996	12.94	3.37699	12.94	2.01619		12.94	-0.17276	12.94	0.03853	12.94	-0.02181	12.94	0.0689		12.94	0.22647	12.94	-1.15997	12.94	-0.8183	12.94	-0.08532		12.94	-1.98431	12.94	-0.14375	12.94	-1.64466	12.94	-0.1983	12.94	-0.02179
12.9467	0.44729	12.9467	1.15814	12.9467	-1.33961	12.9467	3.38149	12.9467	2.01607		12.9467	-0.17286	12.9467	0.03713	12.9467	-0.0213	12.9467	0.06965		12.9467	0.22608	12.9467	-1.15915	12.9467	-0.81388	12.9467	-0.07693		12.9467	-1.98433	12.9467	-0.14304	12.9467	-1.64529	12.9467	-0.19868	12.9467	-0.02101
12.9533	0.4434	12.9533	1.15278	12.9533	-1.33895	12.9533	3.38619	12.9533	2.01604		12.9533	-0.17272	12.9533	0.03607	12.9533	-0.02025	12.9533	0.07046		12.9533	0.22591	12.9533	-1.15823	12.9533	-0.80885	12.9533	-0.06802		12.9533	-1.98441	12.9533	-0.1424	12.9533	-1.64575	12.9533	-0.19906	12.9533	-0.0202
12.96	0.44011	12.96	1.14696	12.96	-1.33809	12.96	3.39063	12.96	2.01596		12.96	-0.17247	12.96	0.03525	12.96	-0.01866	12.96	0.07112		12.96	0.22583	12.96	-1.15704	12.96	-0.80334	12.96	-0.05798		12.96	-1.98448	12.96	-0.14194	12.96	-1.64577	12.96	-0.19933	12.96	-0.01942
12.9667	0.43751	12.9667	1.14099	12.9667	-1.33763	12.9667	3.39477	12.9667	2.01573		12.9667	-0.17227	12.9667	0.03447	12.9667	-0.01697	12.9667	0.07172		12.9667	0.2256	12.9667	-1.15577	12.9667	-0.79755	12.9667	-0.04673		12.9667	-1.9846	12.9667	-0.1416	12.9667	-1.6457	12.9667	-0.1992	12.9667	-0.01871
12.9733	0.43521	12.9733	1.13507	12.9733	-1.33802	12.9733	3.39857	12.9733	2.01533		12.9733	-0.17228	12.9733	0.03369	12.9733	-0.01538	12.9733	0.07257		12.9733	0.22516	12.9733	-1.15451	12.9733	-0.79191	12.9733	-0.03458		12.9733	-1.98498	12.9733	-0.14139	12.9733	-1.64586	12.9733	-0.19886	12.9733	-0.01813
12.98	0.43293	12.98	1.12956	12.98	-1.33952	12.98	3.40229	12.98	2.01449		12.98	-0.17245	12.98	0.03289	12.98	-0.01386	12.98	0.07387		12.98	0.22499	12.98	-1.15307	12.98	-0.78626	12.98	-0.02173		12.98	-1.98539	12.98	-0.14128	12.98	-1.64603	12.98	-0.19863	12.98	-0.01764
12.9867	0.43038	12.9867	1.12437	12.9867	-1.34185	12.9867	3.40578	12.9867	2.01337		12.9867	-0.17254	12.9867	0.0321	12.9867	-0.0126	12.9867	0.07556		12.9867	0.22531	12.9867	-1.15137	12.9867	-0.78013	12.9867	-0.00782		12.9867	-1.98586	12.9867	-0.14113	12.9867	-1.646	12.9867	-0.19892	12.9867	-0.01732
12.9933	0.42791	12.9933	1.11943	12.9933	-1.34425	12.9933	3.40902	12.9933	2.01179		12.9933	-0.17269	12.9933	0.03136	12.9933	-0.0115	12.9933	0.07748		12.9933	0.22618	12.9933	-1.14959	12.9933	-0.77332	12.9933	0.00712		12.9933	-1.98621	12.9933	-0.141	12.9933	-1.64607	12.9933	-0.19974	12.9933	-0.01699
13	0.42559	13	1.11465	13	-1.34632	13	3.41233	13	2.01005		13	-0.17284	13	0.03097	13	-0.01024	13	0.07958		13	0.22773	13	-1.14784	13	-0.76599	13	0.02283		13	-1.98665	13	-0.14096	13	-1.6467	13	-0.2009	13	-0.01651
13.0067	0.42301	13.0067	1.10992	13.0067	-1.34827	13.0067	3.4162	13.0067	2.00815		13.0067	-0.17285	13.0067	0.03085	13.0067	-0.00855	13.0067	0.08179		13.0067	0.23007	13.0067	-1.14609	13.0067	-0.75827	13.0067	0.03938		13.0067	-1.9873	13.0067	-0.14101	13.0067	-1.64767	13.0067	-0.20211	13.0067	-0.01574
13.0133	0.41983	13.0133	1.10554	13.0133	-1.35039	13.0133	3.4205	13.0133	2.00635		13.0133	-0.17253	13.0133	0.03089	13.0133	-0.00673	13.0133	0.08408		13.0133	0.23285	13.0133	-1.14403	13.0133	-0.74983	13.0133	0.05677		13.0133	-1.98793	13.0133	-0.14081	13.0133	-1.64878	13.0133	-0.20309	13.0133	-0.01469
13.02	0.41627	13.02	1.10146	13.02	-1.35287	13.02	3.42478	13.02	2.00482		13.02	-0.172	13.02	0.03082	13.02	-0.00498	13.02	0.08631		13.02	0.2356	13.02	-1.14178	13.02	-0.74026	13.02	0.07518		13.02	-1.98857	13.02	-0.14039	13.02	-1.64996	13.02	-0.20374	13.02	-0.01312
13.0267	0.41261	13.0267	1.09745	13.0267	-1.35567	13.0267	3.42877	13.0267	2.00347		13.0267	-0.17144	13.0267	0.03045	13.0267	-0.00302	13.0267	0.08818		13.0267	0.23782	13.0267	-1.13939	13.0267	-0.72977	13.0267	0.09459		13.0267	-1.98939	13.0267	-0.13979	13.0267	-1.65122	13.0267	-0.20382	13.0267	-0.01115
13.0333	0.4089	13.0333	1.09314	13.0333	-1.35893	13.0333	3.43265	13.0333	2.00251		13.0333	-0.17086	13.0333	0.02994	13.0333	-0.000893402	13.0333	0.08961		13.0333	0.23956	13.0333	-1.13682	13.0333	-0.71897	13.0333	0.11524		13.0333	-1.99034	13.0333	-0.13939	13.0333	-1.65261	13.0333	-0.20362	13.0333	-0.00928
13.04	0.40528	13.04	1.08858	13.04	-1.36249	13.04	3.43675	13.04	2.00171		13.04	-0.17046	13.04	0.02909	13.04	0.00118	13.04	0.09104		13.04	0.24097	13.04	-1.1336	13.04	-0.70797	13.04	0.13714		13.04	-1.99108	13.04	-0.13911	13.04	-1.65395	13.04	-0.20327	13.04	-0.00791
13.0467	0.40209	13.0467	1.08408	13.0467	-1.3656	13.0467	3.44089	13.0467	2.00081		13.0467	-0.17054	13.0467	0.02807	13.0467	0.00312	13.0467	0.09276		13.0467	0.24245	13.0467	-1.1294	13.0467	-0.69644	13.0467	0.16037		13.0467	-1.99148	13.0467	-0.1387	13.0467	-1.6551	13.0467	-0.20277	13.0467	-0.00715
13.0533	0.39966	13.0533	1.07942	13.0533	-1.36788	13.0533	3.44476	13.0533	1.99945		13.0533	-0.17095	13.0533	0.02712	13.0533	0.00534	13.0533	0.09504		13.0533	0.24422	13.0533	-1.12455	13.0533	-0.68401	13.0533	0.18529		13.0533	-1.99185	13.0533	-0.13819	13.0533	-1.65597	13.0533	-0.20208	13.0533	-0.00675
13.06	0.39804	13.06	1.07437	13.06	-1.36904	13.06	3.44844	13.06	1.99771		13.06	-0.17129	13.06	0.02672	13.06	0.00812	13.06	0.09779		13.06	0.24669	13.06	-1.11928	13.06	-0.67072	13.06	0.21202		13.06	-1.99257	13.06	-0.1378	13.06	-1.65678	13.06	-0.20126	13.06	-0.00678
13.0667	0.39701	13.0667	1.06907	13.0667	-1.36952	13.0667	3.45253	13.0667	1.99591		13.0667	-0.1714	13.0667	0.0268	13.0667	0.01148	13.0667	0.10105		13.0667	0.25005	13.0667	-1.11374	13.0667	-0.65681	13.0667	0.24059		13.0667	-1.99337	13.0667	-0.13769	13.0667	-1.65757	13.0667	-0.2006	13.0667	-0.00712
13.0733	0.39659	13.0733	1.06354	13.0733	-1.36959	13.0733	3.45709	13.0733	1.99431		13.0733	-0.17133	13.0733	0.02674	13.0733	0.01517	13.0733	0.10489		13.0733	0.25403	13.0733	-1.10748	13.0733	-0.64228	13.0733	0.27075		13.0733	-1.99413	13.0733	-0.13743	13.0733	-1.65778	13.0733	-0.20014	13.0733	-0.0077
13.08	0.39646	13.08	1.05776	13.08	-1.36989	13.08	3.46145	13.08	1.99294		13.08	-0.17118	13.08	0.02643	13.08	0.01881	13.08	0.10875		13.08	0.25833	13.08	-1.10079	13.08	-0.62709	13.08	0.30277		13.08	-1.99501	13.08	-0.13704	13.08	-1.65715	13.08	-0.19983	13.08	-0.00817
13.0867	0.39624	13.0867	1.05166	13.0867	-1.37097	13.0867	3.46509	13.0867	1.99174		13.0867	-0.17071	13.0867	0.02626	13.0867	0.02198	13.0867	0.11278		13.0867	0.26295	13.0867	-1.09381	13.0867	-0.61092	13.0867	0.33699		13.0867	-1.99603	13.0867	-0.13676	13.0867	-1.65617	13.0867	-0.19979	13.0867	-0.00846
13.0933	0.39558	13.0933	1.0454	13.0933	-1.37263	13.0933	3.46849	13.0933	1.99043		13.0933	-0.17025	13.0933	0.02669	13.0933	0.02476	13.0933	0.11713		13.0933	0.26811	13.0933	-1.08657	13.0933	-0.59357	13.0933	0.37337		13.0933	-1.99706	13.0933	-0.13665	13.0933	-1.65555	13.0933	-0.19985	13.0933	-0.0085
13.1	0.39422	13.1	1.03901	13.1	-1.37469	13.1	3.47201	13.1	1.98894		13.1	-0.17024	13.1	0.02781	13.1	0.02735	13.1	0.12203		13.1	0.27365	13.1	-1.07881	13.1	-0.57516	13.1	0.41175		13.1	-1.99764	13.1	-0.13661	13.1	-1.65547	13.1	-0.19997	13.1	-0.0084
13.1067	0.39244	13.1067	1.03251	13.1067	-1.37692	13.1067	3.47566	13.1067	1.98745		13.1067	-0.17078	13.1067	0.02944	13.1067	0.02987	13.1067	0.12764		13.1067	0.27964	13.1067	-1.07048	13.1067	-0.55572	13.1067	0.45216		13.1067	-1.9979	13.1067	-0.13672	13.1067	-1.65546	13.1067	-0.20017	13.1067	-0.00848
13.1133	0.39015	13.1133	1.0266	13.1133	-1.37911	13.1133	3.47919	13.1133	1.9859		13.1133	-0.17165	13.1133	0.03169	13.1133	0.03252	13.1133	0.13379		13.1133	0.28612	13.1133	-1.06189	13.1133	-0.53532	13.1133	0.49495		13.1133	-1.99819	13.1133	-0.1372	13.1133	-1.6555	13.1133	-0.20032	13.1133	-0.0088
13.12	0.38748	13.12	1.02129	13.12	-1.38082	13.12	3.48266	13.12	1.98416		13.12	-0.17266	13.12	0.0343	13.12	0.03562	13.12	0.14065		13.12	0.29308	13.12	-1.0528	13.12	-0.51367	13.12	0.53989		13.12	-1.99865	13.12	-0.13804	13.12	-1.6558	13.12	-0.20049	13.12	-0.00934
13.1267	0.38462	13.1267	1.01608	13.1267	-1.38204	13.1267	3.48623	13.1267	1.98222		13.1267	-0.17386	13.1267	0.03668	13.1267	0.03947	13.1267	0.14776		13.1267	0.30014	13.1267	-1.04333	13.1267	-0.49099	13.1267	0.58661		13.1267	-1.99925	13.1267	-0.13903	13.1267	-1.65626	13.1267	-0.20045	13.1267	-0.00983
13.1333	0.3819	13.1333	1.0106	13.1333	-1.38312	13.1333	3.48976	13.1333	1.98052		13.1333	-0.17508	13.1333	0.03837	13.1333	0.04377	13.1333	0.15488		13.1333	0.30719	13.1333	-1.03354	13.1333	-0.46751	13.1333	0.63521		13.1333	-1.9997	13.1333	-0.14026	13.1333	-1.6565	13.1333	-0.20045	13.1333	-0.01047
13.14	0.37949	13.14	1.00507	13.14	-1.38436	13.14	3.49321	13.14	1.97932		13.14	-0.17602	13.14	0.03924	13.14	0.04806	13.14	0.16199		13.14	0.31404	13.14	-1.02352	13.14	-0.4431	13.14	0.68644		13.14	-2.00003	13.14	-0.14152	13.14	-1.65638	13.14	-0.20048	13.14	-0.01145
13.1467	0.3769	13.1467	0.99986	13.1467	-1.38552	13.1467	3.49618	13.1467	1.97836		13.1467	-0.17649	13.1467	0.03985	13.1467	0.05217	13.1467	0.16933		13.1467	0.32065	13.1467	-1.01294	13.1467	-0.41763	13.1467	0.74071		13.1467	-2.00021	13.1467	-0.14233	13.1467	-1.65639	13.1467	-0.20061	13.1467	-0.01242
13.1533	0.37411	13.1533	0.99447	13.1533	-1.38678	13.1533	3.49879	13.1533	1.97713		13.1533	-0.17649	13.1533	0.04076	13.1533	0.05606	13.1533	0.17696		13.1533	0.32692	13.1533	-1.00149	13.1533	-0.3905	13.1533	0.7977		13.1533	-2.00005	13.1533	-0.14259	13.1533	-1.65676	13.1533	-0.20123	13.1533	-0.01299
13.16	0.37109	13.16	0.98878	13.16	-1.38824	13.16	3.50139	13.16	1.97576		13.16	-0.17597	13.16	0.04227	13.16	0.05985	13.16	0.18504		13.16	0.33305	13.16	-0.98931	13.16	-0.36189	13.16	0.8573		13.16	-1.99951	13.16	-0.14274	13.16	-1.65734	13.16	-0.20218	13.16	-0.01334
13.1667	0.36799	13.1667	0.98317	13.1667	-1.38996	13.1667	3.50427	13.1667	1.97471		13.1667	-0.17501	13.1667	0.04428	13.1667	0.06358	13.1667	0.19362		13.1667	0.33928	13.1667	-0.97641	13.1667	-0.33169	13.1667	0.91951		13.1667	-1.99872	13.1667	-0.14307	13.1667	-1.65801	13.1667	-0.20327	13.1667	-0.01413
13.1733	0.36466	13.1733	0.97806	13.1733	-1.39167	13.1733	3.50756	13.1733	1.97426		13.1733	-0.1739	13.1733	0.04631	13.1733	0.06739	13.1733	0.20252		13.1733	0.346	13.1733	-0.96273	13.1733	-0.29991	13.1733	0.98438		13.1733	-1.99774	13.1733	-0.14342	13.1733	-1.65869	13.1733	-0.20418	13.1733	-0.01536
13.18	0.36102	13.18	0.97333	13.18	-1.39292	13.18	3.51097	13.18	1.97406		13.18	-0.17296	13.18	0.04838	13.18	0.07133	13.18	0.21127		13.18	0.35337	13.18	-0.94856	13.18	-0.26656	13.18	1.05186		13.18	-1.99652	13.18	-0.14372	13.18	-1.65889	13.18	-0.20491	13.18	-0.01647
13.1867	0.35742	13.1867	0.96842	13.1867	-1.39374	13.1867	3.51483	13.1867	1.97371		13.1867	-0.17214	13.1867	0.05053	13.1867	0.07508	13.1867	0.21971		13.1867	0.36118	13.1867	-0.9343	13.1867	-0.2317	13.1867	1.12209		13.1867	-1.99486	13.1867	-0.14439	13.1867	-1.65857	13.1867	-0.20525	13.1867	-0.01737
13.1933	0.35388	13.1933	0.96361	13.1933	-1.39426	13.1933	3.51911	13.1933	1.97313		13.1933	-0.17156	13.1933	0.05249	13.1933	0.0788	13.1933	0.22844		13.1933	0.3695	13.1933	-0.92018	13.1933	-0.19532	13.1933	1.19556		13.1933	-1.99287	13.1933	-0.14532	13.1933	-1.65809	13.1933	-0.20482	13.1933	-0.01826
13.2	0.35077	13.2	0.9591	13.2	-1.395	13.2	3.52387	13.2	1.97231		13.2	-0.17114	13.2	0.05411	13.2	0.08271	13.2	0.23747		13.2	0.37867	13.2	-0.90576	13.2	-0.1571	13.2	1.27266		13.2	-1.99081	13.2	-0.14603	13.2	-1.65771	13.2	-0.20393	13.2	-0.01892
13.2067	0.34818	13.2067	0.95451	13.2067	-1.3959	13.2067	3.5293	13.2067	1.97128		13.2067	-0.17097	13.2067	0.05563	13.2067	0.08702	13.2067	0.24656		13.2067	0.38865	13.2067	-0.89046	13.2067	-0.11689	13.2067	1.35384		13.2067	-1.9887	13.2067	-0.14647	13.2067	-1.65754	13.2067	-0.20328	13.2067	-0.01886
13.2133	0.34591	13.2133	0.94926	13.2133	-1.39676	13.2133	3.53518	13.2133	1.97015		13.2133	-0.17066	13.2133	0.05747	13.2133	0.09172	13.2133	0.25543		13.2133	0.39891	13.2133	-0.87403	13.2133	-0.07471	13.2133	1.43929		13.2133	-1.98673	13.2133	-0.14705	13.2133	-1.65734	13.2133	-0.20336	13.2133	-0.01826
13.22	0.3436	13.22	0.94346	13.22	-1.39768	13.22	3.5415	13.22	1.96906		13.22	-0.1702	13.22	0.05968	13.22	0.09673	13.22	0.26413		13.22	0.40926	13.22	-0.85647	13.22	-0.03067	13.22	1.52859		13.22	-1.98483	13.22	-0.1481	13.22	-1.65773	13.22	-0.2037	13.22	-0.0178
13.2267	0.34102	13.2267	0.9375	13.2267	-1.3987	13.2267	3.54777	13.2267	1.96805		13.2267	-0.16992	13.2267	0.06207	13.2267	0.10227	13.2267	0.27273		13.2267	0.42008	13.2267	-0.83778	13.2267	0.01548	13.2267	1.6213		13.2267	-1.9834	13.2267	-0.14944	13.2267	-1.6588	13.2267	-0.20408	13.2267	-0.01774
13.2333	0.33832	13.2333	0.93125	13.2333	-1.39984	13.2333	3.55405	13.2333	1.96709		13.2333	-0.16985	13.2333	0.06443	13.2333	0.10803	13.2333	0.28088		13.2333	0.43134	13.2333	-0.81792	13.2333	0.06384	13.2333	1.71739		13.2333	-1.98226	13.2333	-0.15103	13.2333	-1.66023	13.2333	-0.20395	13.2333	-0.01811
13.24	0.33542	13.24	0.92467	13.24	-1.40063	13.24	3.56043	13.24	1.96636		13.24	-0.17007	13.24	0.06678	13.24	0.1137	13.24	0.28854		13.24	0.44264	13.24	-0.79694	13.24	0.11418	13.24	1.81733		13.24	-1.98106	13.24	-0.15291	13.24	-1.6617	13.24	-0.20262	13.24	-0.01898
13.2467	0.33236	13.2467	0.91818	13.2467	-1.40101	13.2467	3.56676	13.2467	1.9662		13.2467	-0.17027	13.2467	0.06907	13.2467	0.11893	13.2467	0.29569		13.2467	0.45405	13.2467	-0.7754	13.2467	0.16619	13.2467	1.92152		13.2467	-1.97979	13.2467	-0.15486	13.2467	-1.66289	13.2467	-0.19973	13.2467	-0.02044
13.2533	0.32954	13.2533	0.9121	13.2533	-1.40119	13.2533	3.57299	13.2533	1.96643		13.2533	-0.17053	13.2533	0.07146	13.2533	0.12376	13.2533	0.30248		13.2533	0.46604	13.2533	-0.75308	13.2533	0.21975	13.2533	2.02987		13.2533	-1.97849	13.2533	-0.15658	13.2533	-1.66404	13.2533	-0.1962	13.2533	-0.02214
13.26	0.32745	13.26	0.90608	13.26	-1.40116	13.26	3.57907	13.26	1.96646		13.26	-0.17051	13.26	0.07365	13.26	0.12815	13.26	0.30912		13.26	0.47884	13.26	-0.72928	13.26	0.27538	13.26	2.14261		13.26	-1.97724	13.26	-0.15803	13.26	-1.66503	13.26	-0.1935	13.26	-0.02348
13.2667	0.32623	13.2667	0.8998	13.2667	-1.40097	13.2667	3.58505	13.2667	1.96612		13.2667	-0.17026	13.2667	0.07538	13.2667	0.13185	13.2667	0.3155		13.2667	0.49196	13.2667	-0.70383	13.2667	0.33345	13.2667	2.26007		13.2667	-1.97595	13.2667	-0.15938	13.2667	-1.666	13.2667	-0.19214	13.2667	-0.02424
13.2733	0.32538	13.2733	0.89343	13.2733	-1.40069	13.2733	3.591	13.2733	1.96576		13.2733	-0.16998	13.2733	0.07666	13.2733	0.13496	13.2733	0.32127		13.2733	0.5056	13.2733	-0.67703	13.2733	0.39399	13.2733	2.38237		13.2733	-1.97473	13.2733	-0.16072	13.2733	-1.6671	13.2733	-0.19219	13.2733	-0.02439
13.28	0.3244	13.28	0.88708	13.28	-1.40061	13.28	3.59708	13.28	1.96579		13.28	-0.16969	13.28	0.07768	13.28	0.13727	13.28	0.32587		13.28	0.52013	13.28	-0.64952	13.28	0.45689	13.28	2.50939		13.28	-1.97376	13.28	-0.16191	13.28	-1.66814	13.28	-0.19367	13.28	-0.02426
13.2867	0.32314	13.2867	0.88066	13.2867	-1.40081	13.2867	3.60311	13.2867	1.96614		13.2867	-0.16935	13.2867	0.07865	13.2867	0.13894	13.2867	0.32937		13.2867	0.53571	13.2867	-0.62085	13.2867	0.52203	13.2867	2.64102		13.2867	-1.97275	13.2867	-0.16297	13.2867	-1.66893	13.2867	-0.19654	13.2867	-0.02408
13.2933	0.32146	13.2933	0.87413	13.2933	-1.40108	13.2933	3.60913	13.2933	1.9666		13.2933	-0.16896	13.2933	0.07946	13.2933	0.13996	13.2933	0.33196		13.2933	0.55195	13.2933	-0.59114	13.2933	0.58968	13.2933	2.77752		13.2933	-1.97153	13.2933	-0.16408	13.2933	-1.66935	13.2933	-0.19958	13.2933	-0.02413
13.3	0.31925	13.3	0.86775	13.3	-1.40136	13.3	3.61517	13.3	1.96737		13.3	-0.16893	13.3	0.08009	13.3	0.14094	13.3	0.33391		13.3	0.56848	13.3	-0.56081	13.3	0.65989	13.3	2.91927		13.3	-1.97002	13.3	-0.16525	13.3	-1.6695	13.3	-0.20185	13.3	-0.02445
13.3067	0.31629	13.3067	0.86178	13.3067	-1.40177	13.3067	3.6213	13.3067	1.96871		13.3067	-0.16922	13.3067	0.08074	13.3067	0.14222	13.3067	0.3352		13.3067	0.58546	13.3067	-0.53001	13.3067	0.73257	13.3067	3.06658		13.3067	-1.96821	13.3067	-0.16621	13.3067	-1.66935	13.3067	-0.20306	13.3067	-0.02486
13.3133	0.31289	13.3133	0.85615	13.3133	-1.40232	13.3133	3.62724	13.3133	1.9707		13.3133	-0.16968	13.3133	0.08157	13.3133	0.14392	13.3133	0.33603		13.3133	0.60306	13.3133	-0.49828	13.3133	0.8077	13.3133	3.21967		13.3133	-1.96625	13.3133	-0.16692	13.3133	-1.66887	13.3133	-0.20362	13.3133	-0.02526
13.32	0.30948	13.32	0.85062	13.32	-1.40296	13.32	3.63256	13.32	1.97272		13.32	-0.17021	13.32	0.0824	13.32	0.14594	13.32	0.33687		13.32	0.62132	13.32	-0.46481	13.32	0.88543	13.32	3.37893		13.32	-1.96414	13.32	-0.16743	13.32	-1.66851	13.32	-0.20373	13.32	-0.02544
13.3267	0.30635	13.3267	0.84517	13.3267	-1.40354	13.3267	3.63769	13.3267	1.97427		13.3267	-0.1708	13.3267	0.08292	13.3267	0.14819	13.3267	0.33796		13.3267	0.64012	13.3267	-0.42964	13.3267	0.96639	13.3267	3.54482		13.3267	-1.96198	13.3267	-0.16769	13.3267	-1.66891	13.3267	-0.20327	13.3267	-0.02516
13.3333	0.30357	13.3333	0.83974	13.3333	-1.40413	13.3333	3.64301	13.3333	1.97534		13.3333	-0.17155	13.3333	0.08304	13.3333	0.15071	13.3333	0.33919		13.3333	0.65976	13.3333	-0.39296	13.3333	1.0509	13.3333	3.71791		13.3333	-1.95996	13.3333	-0.16776	13.3333	-1.66998	13.3333	-0.20255	13.3333	-0.02407
13.34	0.30088	13.34	0.83433	13.34	-1.40492	13.34	3.6486	13.34	1.97636		13.34	-0.17238	13.34	0.08289	13.34	0.15326	13.34	0.34007		13.34	0.68068	13.34	-0.35472	13.34	1.13896	13.34	3.89817		13.34	-1.95839	13.34	-0.1677	13.34	-1.67134	13.34	-0.20166	13.34	-0.02243
13.3467	0.29822	13.3467	0.82877	13.3467	-1.40581	13.3467	3.65459	13.3467	1.97745		13.3467	-0.17314	13.3467	0.08246	13.3467	0.15542	13.3467	0.34044		13.3467	0.70293	13.3467	-0.31482	13.3467	1.23068	13.3467	4.0859		13.3467	-1.95727	13.3467	-0.16766	13.3467	-1.67283	13.3467	-0.2007	13.3467	-0.02091
13.3533	0.29566	13.3533	0.82312	13.3533	-1.40662	13.3533	3.66096	13.3533	1.97824		13.3533	-0.17376	13.3533	0.08171	13.3533	0.15678	13.3533	0.34034		13.3533	0.7263	13.3533	-0.27324	13.3533	1.32657	13.3533	4.28158		13.3533	-1.9563	13.3533	-0.16765	13.3533	-1.67432	13.3533	-0.1995	13.3533	-0.01988
13.36	0.29335	13.36	0.81768	13.36	-1.40698	13.36	3.66776	13.36	1.979		13.36	-0.17427	13.36	0.081	13.36	0.15766	13.36	0.33979		13.36	0.75097	13.36	-0.23007	13.36	1.42735	13.36	4.48614		13.36	-1.9556	13.36	-0.16771	13.36	-1.67583	13.36	-0.19827	13.36	-0.01913
13.3667	0.29116	13.3667	0.81238	13.3667	-1.40692	13.3667	3.67458	13.3667	1.98011		13.3667	-0.17472	13.3667	0.08071	13.3667	0.15843	13.3667	0.33875		13.3667	0.77693	13.3667	-0.18516	13.3667	1.53306	13.3667	4.70027		13.3667	-1.95561	13.3667	-0.16795	13.3667	-1.6771	13.3667	-0.19745	13.3667	-0.0184
13.3733	0.28907	13.3733	0.8072	13.3733	-1.4066	13.3733	3.68117	13.3733	1.98177		13.3733	-0.17515	13.3733	0.08079	13.3733	0.15915	13.3733	0.33713		13.3733	0.80417	13.3733	-0.13798	13.3733	1.64364	13.3733	4.92495		13.3733	-1.9561	13.3733	-0.16816	13.3733	-1.67843	13.3733	-0.19702	13.3733	-0.01803
13.38	0.28717	13.38	0.80231	13.38	-1.40623	13.38	3.68755	13.38	1.98368		13.38	-0.17545	13.38	0.08114	13.38	0.15953	13.38	0.33493		13.38	0.83269	13.38	-0.08798	13.38	1.75976	13.38	5.16167		13.38	-1.95666	13.38	-0.16825	13.38	-1.67987	13.38	-0.19678	13.38	-0.01806
13.3867	0.28581	13.3867	0.79789	13.3867	-1.40613	13.3867	3.69366	13.3867	1.98575		13.3867	-0.17572	13.3867	0.08169	13.3867	0.15964	13.3867	0.33247		13.3867	0.86302	13.3867	-0.03458	13.3867	1.88244	13.3867	5.41198		13.3867	-1.95705	13.3867	-0.16834	13.3867	-1.68118	13.3867	-0.19635	13.3867	-0.01808
13.3933	0.28517	13.3933	0.79385	13.3933	-1.40624	13.3933	3.69971	13.3933	1.98819		13.3933	-0.17591	13.3933	0.08264	13.3933	0.15985	13.3933	0.32995		13.3933	0.89577	13.3933	0.02263	13.3933	2.01233	13.3933	5.67784		13.3933	-1.95753	13.3933	-0.16858	13.3933	-1.68227	13.3933	-0.19582	13.3933	-0.01786
13.4	0.28502	13.4	0.78977	13.4	-1.4066	13.4	3.70576	13.4	1.99094		13.4	-0.17624	13.4	0.08377	13.4	0.16029	13.4	0.32759		13.4	0.93103	13.4	0.08422	13.4	2.14989	13.4	5.96088		13.4	-1.95796	13.4	-0.16895	13.4	-1.68299	13.4	-0.19541	13.4	-0.01776
13.4067	0.28511	13.4067	0.78592	13.4067	-1.40685	13.4067	3.71186	13.4067	1.99393		13.4067	-0.1767	13.4067	0.08479	13.4067	0.16092	13.4067	0.32536		13.4067	0.96915	13.4067	0.15058	13.4067	2.29604	13.4067	6.2632		13.4067	-1.95807	13.4067	-0.16942	13.4067	-1.68341	13.4067	-0.19512	13.4067	-0.0181
13.4133	0.28489	13.4133	0.78238	13.4133	-1.40668	13.4133	3.71813	13.4133	1.99727		13.4133	-0.1771	13.4133	0.08561	13.4133	0.16162	13.4133	0.32317		13.4133	1.01082	13.4133	0.22209	13.4133	2.45249	13.4133	6.58698		13.4133	-1.95785	13.4133	-0.17014	13.4133	-1.6835	13.4133	-0.19485	13.4133	-0.01851
13.42	0.28447	13.42	0.77907	13.42	-1.40595	13.42	3.72472	13.42	2.00083		13.42	-0.17727	13.42	0.08609	13.42	0.16242	13.42	0.32095		13.42	1.05647	13.42	0.29914	13.42	2.62062	13.42	6.93499		13.42	-1.95754	13.42	-0.17106	13.42	-1.68321	13.42	-0.19468	13.42	-0.01866
13.4267	0.284	13.4267	0.77563	13.4267	-1.40459	13.4267	3.73166	13.4267	2.00454		13.4267	-0.17729	13.4267	0.08633	13.4267	0.1633	13.4267	0.31866		13.4267	1.10633	13.4267	0.38245	13.4267	2.80134	13.4267	7.31035		13.4267	-1.95757	13.4267	-0.17197	13.4267	-1.6828	13.4267	-0.19474	13.4267	-0.01884
13.4333	0.28359	13.4333	0.7717	13.4333	-1.40293	13.4333	3.73846	13.4333	2.00838		13.4333	-0.17731	13.4333	0.0862	13.4333	0.16435	13.4333	0.3165		13.4333	1.16051	13.4333	0.47261	13.4333	2.99607	13.4333	7.71617		13.4333	-1.95791	13.4333	-0.17273	13.4333	-1.68263	13.4333	-0.19499	13.4333	-0.01917
13.44	0.28327	13.44	0.76758	13.44	-1.40095	13.44	3.74498	13.44	2.01258		13.44	-0.17731	13.44	0.08574	13.44	0.16552	13.44	0.31505		13.44	1.21938	13.44	0.57027	13.44	3.20697	13.44	8.15614		13.44	-1.95841	13.44	-0.17346	13.44	-1.68286	13.44	-0.19518	13.44	-0.01949
13.4467	0.28307	13.4467	0.7634	13.4467	-1.39887	13.4467	3.75176	13.4467	2.01703		13.4467	-0.17735	13.4467	0.0851	13.4467	0.16667	13.4467	0.31473		13.4467	1.28346	13.4467	0.67624	13.4467	3.43639	13.4467	8.63415		13.4467	-1.95906	13.4467	-0.17413	13.4467	-1.68325	13.4467	-0.19526	13.4467	-0.01953
13.4533	0.2833	13.4533	0.7593	13.4533	-1.39724	13.4533	3.75911	13.4533	2.02137		13.4533	-0.17743	13.4533	0.08454	13.4533	0.16782	13.4533	0.31581		13.4533	1.3531	13.4533	0.79121	13.4533	3.68585	13.4533	9.15398		13.4533	-1.95996	13.4533	-0.17449	13.4533	-1.68352	13.4533	-0.19546	13.4533	-0.01951
13.46	0.28385	13.46	0.75506	13.46	-1.39621	13.46	3.76694	13.46	2.02569		13.46	-0.17762	13.46	0.08433	13.46	0.16939	13.46	0.31841		13.46	1.42892	13.46	0.91629	13.46	3.95704	13.46	9.71928		13.46	-1.96094	13.46	-0.17446	13.46	-1.68383	13.46	-0.19561	13.46	-0.01962
13.4667	0.28449	13.4667	0.75064	13.4667	-1.39572	13.4667	3.77488	13.4667	2.03005		13.4667	-0.17773	13.4667	0.08445	13.4667	0.1718	13.4667	0.3223		13.4667	1.51116	13.4667	1.05227	13.4667	4.25199	13.4667	10.334		13.4667	-1.96178	13.4667	-0.17431	13.4667	-1.68439	13.4667	-0.19556	13.4667	-0.01972
13.4733	0.28497	13.4733	0.7464	13.4733	-1.39538	13.4733	3.783	13.4733	2.03467		13.4733	-0.17776	13.4733	0.08484	13.4733	0.17489	13.4733	0.32721		13.4733	1.59996	13.4733	1.20006	13.4733	4.57259	13.4733	11.0021		13.4733	-1.9625	13.4733	-0.17449	13.4733	-1.68499	13.4733	-0.19532	13.4733	-0.01971
13.48	0.28519	13.48	0.74247	13.48	-1.39525	13.48	3.79148	13.48	2.03923		13.48	-0.1774	13.48	0.08542	13.48	0.17835	13.48	0.33244		13.48	1.69579	13.48	1.36017	13.48	4.92028	13.48	11.727		13.48	-1.96324	13.48	-0.17478	13.48	-1.68555	13.48	-0.19497	13.48	-0.01954
13.4867	0.28519	13.4867	0.73852	13.4867	-1.39552	13.4867	3.80003	13.4867	2.04378		13.4867	-0.17662	13.4867	0.08645	13.4867	0.18203	13.4867	0.33801		13.4867	1.79859	13.4867	1.53309	13.4867	5.29695	13.4867	12.5118		13.4867	-1.96388	13.4867	-0.17475	13.4867	-1.68625	13.4867	-0.19438	13.4867	-0.01928
13.4933	0.28505	13.4933	0.73419	13.4933	-1.39596	13.4933	3.80794	13.4933	2.04848		13.4933	-0.17563	13.4933	0.08792	13.4933	0.186	13.4933	0.34421		13.4933	1.90817	13.4933	1.71938	13.4933	5.70448	13.4933	13.3592		13.4933	-1.96435	13.4933	-0.17436	13.4933	-1.68726	13.4933	-0.19352	13.4933	-0.01898
13.5	0.28505	13.5	0.72973	13.5	-1.39651	13.5	3.8149	13.5	2.05322		13.5	-0.17475	13.5	0.08983	13.5	0.19019	13.5	0.35128		13.5	2.0243	13.5	1.91902	13.5	6.14405	13.5	14.2717		13.5	-1.96486	13.5	-0.17399	13.5	-1.68847	13.5	-0.19242	13.5	-0.01869
13.5067	0.28518	13.5067	0.7254	13.5067	-1.3968	13.5067	3.82102	13.5067	2.05808		13.5067	-0.17411	13.5067	0.09206	13.5067	0.19439	13.5067	0.35932		13.5067	2.14711	13.5067	2.13211	13.5067	6.61661	13.5067	15.2504		13.5067	-1.96557	13.5067	-0.17371	13.5067	-1.68957	13.5067	-0.19139	13.5067	-0.01834
13.5133	0.28547	13.5133	0.72128	13.5133	-1.39671	13.5133	3.82676	13.5133	2.06297		13.5133	-0.17367	13.5133	0.09461	13.5133	0.19869	13.5133	0.36829		13.5133	2.27633	13.5133	2.35859	13.5133	7.12305	13.5133	16.296		13.5133	-1.96634	13.5133	-0.17335	13.5133	-1.69086	13.5133	-0.19051	13.5133	-0.01799
13.52	0.28578	13.52	0.71711	13.52	-1.39639	13.52	3.83198	13.52	2.06785		13.52	-0.17357	13.52	0.0973	13.52	0.20322	13.52	0.37843		13.52	2.41097	13.52	2.59841	13.52	7.66385	13.52	17.408		13.52	-1.96706	13.52	-0.17285	13.52	-1.6923	13.52	-0.18996	13.52	-0.01755
13.5267	0.28622	13.5267	0.71299	13.5267	-1.39586	13.5267	3.83673	13.5267	2.07223		13.5267	-0.17361	13.5267	0.09985	13.5267	0.20808	13.5267	0.38952		13.5267	2.55025	13.5267	2.85136	13.5267	8.238	13.5267	18.5848		13.5267	-1.96768	13.5267	-0.17221	13.5267	-1.69358	13.5267	-0.18984	13.5267	-0.01705
13.5333	0.28681	13.5333	0.70913	13.5333	-1.39532	13.5333	3.84145	13.5333	2.07568		13.5333	-0.17351	13.5333	0.1022	13.5333	0.21334	13.5333	0.40107		13.5333	2.69338	13.5333	3.11635	13.5333	8.84388	13.5333	19.8227		13.5333	-1.9682	13.5333	-0.17156	13.5333	-1.69471	13.5333	-0.19011	13.5333	-0.01642
13.54	0.28739	13.54	0.70537	13.54	-1.39469	13.54	3.84636	13.54	2.07819		13.54	-0.17305	13.54	0.1043	13.54	0.21905	13.54	0.41312		13.54	2.83958	13.54	3.39232	13.54	9.47985	13.54	21.1171		13.54	-1.96878	13.54	-0.17095	13.54	-1.69586	13.54	-0.19053	13.54	-0.01574
13.5467	0.28788	13.5467	0.70157	13.5467	-1.3944	13.5467	3.85155	13.5467	2.07967		13.5467	-0.17239	13.5467	0.10633	13.5467	0.22505	13.5467	0.4261		13.5467	2.98747	13.5467	3.67758	13.5467	10.1435	13.5467	22.4619		13.5467	-1.96958	13.5467	-0.17043	13.5467	-1.69718	13.5467	-0.191	13.5467	-0.01521
13.5533	0.28816	13.5533	0.69771	13.5533	-1.39476	13.5533	3.85662	13.5533	2.08018		13.5533	-0.17174	13.5533	0.10835	13.5533	0.23125	13.5533	0.43992		13.5533	3.1359	13.5533	3.97041	13.5533	10.8315	13.5533	23.8493		13.5533	-1.97064	13.5533	-0.16991	13.5533	-1.69832	13.5533	-0.19171	13.5533	-0.01488
13.56	0.28837	13.56	0.69398	13.56	-1.39594	13.56	3.8617	13.56	2.07991		13.56	-0.17145	13.56	0.11063	13.56	0.23782	13.56	0.45396		13.56	3.28366	13.56	4.26872	13.56	11.5393	13.56	25.27		13.56	-1.97183	13.56	-0.16919	13.56	-1.69916	13.56	-0.19284	13.56	-0.01489
13.5667	0.2885	13.5667	0.69017	13.5667	-1.39783	13.5667	3.86653	13.5667	2.07939		13.5667	-0.17187	13.5667	0.1135	13.5667	0.24466	13.5667	0.46786		13.5667	3.42951	13.5667	4.56981	13.5667	12.2622	13.5667	26.7138		13.5667	-1.97321	13.5667	-0.16844	13.5667	-1.69961	13.5667	-0.1942	13.5667	-0.01536
13.5733	0.28857	13.5733	0.68612	13.5733	-1.40013	13.5733	3.87088	13.5733	2.07883		13.5733	-0.17269	13.5733	0.1169	13.5733	0.25139	13.5733	0.48194		13.5733	3.5721	13.5733	4.87115	13.5733	12.9948	13.5733	28.17		13.5733	-1.97494	13.5733	-0.16777	13.5733	-1.69948	13.5733	-0.19567	13.5733	-0.01593
13.58	0.28854	13.58	0.68193	13.58	-1.40245	13.58	3.87463	13.58	2.07816		13.58	-0.17339	13.58	0.12066	13.58	0.25765	13.58	0.49608		13.58	3.70994	13.58	5.17025	13.58	13.7309	13.58	29.6269		13.58	-1.97687	13.58	-0.16721	13.58	-1.69899	13.58	-0.19741	13.58	-0.01618
13.5867	0.28848	13.5867	0.67777	13.5867	-1.40428	13.5867	3.87804	13.5867	2.07754		13.5867	-0.17356	13.5867	0.12438	13.5867	0.26363	13.5867	0.50958		13.5867	3.84158	13.5867	5.46483	13.5867	14.4641	13.5867	31.0718		13.5867	-1.97865	13.5867	-0.16685	13.5867	-1.69853	13.5867	-0.19938	13.5867	-0.01571
13.5933	0.2888	13.5933	0.67341	13.5933	-1.40552	13.5933	3.8814	13.5933	2.07664		13.5933	-0.17311	13.5933	0.12779	13.5933	0.26942	13.5933	0.52201		13.5933	3.9653	13.5933	5.7519	13.5933	15.1877	13.5933	32.491		13.5933	-1.98017	13.5933	-0.16653	13.5933	-1.69811	13.5933	-0.20131	13.5933	-0.01475
13.6	0.2896	13.6	0.66873	13.6	-1.40642	13.6	3.88466	13.6	2.07512		13.6	-0.17183	13.6	0.13099	13.6	0.27478	13.6	0.5334		13.6	4.07991	13.6	6.02853	13.6	15.895	13.6	33.8704		13.6	-1.9814	13.6	-0.16605	13.6	-1.69773	13.6	-0.20264	13.6	-0.01354
13.6067	0.29064	13.6067	0.6642	13.6067	-1.40734	13.6067	3.8878	13.6067	2.07249		13.6067	-0.16978	13.6067	0.13401	13.6067	0.27977	13.6067	0.54386		13.6067	4.18432	13.6067	6.29207	13.6067	16.579	13.6067	35.196		13.6067	-1.98235	13.6067	-0.16546	13.6067	-1.69745	13.6067	-0.20315	13.6067	-0.0123
13.6133	0.29172	13.6133	0.6601	13.6133	-1.40828	13.6133	3.8907	13.6133	2.0692		13.6133	-0.16768	13.6133	0.13677	13.6133	0.28464	13.6133	0.55289		13.6133	4.27765	13.6133	6.53996	13.6133	17.2331	13.6133	36.454		13.6133	-1.98318	13.6133	-0.16501	13.6133	-1.69764	13.6133	-0.20292	13.6133	-0.01138
13.62	0.29265	13.62	0.65626	13.62	-1.40941	13.62	3.89369	13.62	2.06596		13.62	-0.16613	13.62	0.13906	13.62	0.28943	13.62	0.56018		13.62	4.35884	13.62	6.7695	13.62	17.851	13.62	37.6315		13.62	-1.98407	13.62	-0.16491	13.62	-1.69791	13.62	-0.20246	13.62	-0.01081
13.6267	0.29365	13.6267	0.65243	13.6267	-1.41067	13.6267	3.89665	13.6267	2.0628		13.6267	-0.1652	13.6267	0.14099	13.6267	0.29384	13.6267	0.56584		13.6267	4.4272	13.6267	6.97795	13.6267	18.4261	13.6267	38.7163		13.6267	-1.98497	13.6267	-0.16485	13.6267	-1.69809	13.6267	-0.20204	13.6267	-0.0106
13.6333	0.29443	13.6333	0.64897	13.6333	-1.41198	13.6333	3.89939	13.6333	2.05963		13.6333	-0.16472	13.6333	0.14296	13.6333	0.2977	13.6333	0.57025		13.6333	4.48257	13.6333	7.16347	13.6333	18.9521	13.6333	39.6978		13.6333	-1.98583	13.6333	-0.16479	13.6333	-1.69847	13.6333	-0.20164	13.6333	-0.01051
13.64	0.29492	13.64	0.64605	13.64	-1.4127	13.64	3.90174	13.64	2.05616		13.64	-0.16464	13.64	0.14524	13.64	0.3012	13.64	0.57346		13.64	4.52449	13.64	7.32432	13.64	19.4236	13.64	40.5666		13.64	-1.98687	13.64	-0.16498	13.64	-1.69908	13.64	-0.2014	13.64	-0.01036
13.6467	0.29528	13.6467	0.64363	13.6467	-1.4125	13.6467	3.90412	13.6467	2.05259		13.6467	-0.1649	13.6467	0.14761	13.6467	0.30409	13.6467	0.57561		13.6467	4.55268	13.6467	7.4589	13.6467	19.8361	13.6467	41.3153		13.6467	-1.98822	13.6467	-0.16561	13.6467	-1.6998	13.6467	-0.20166	13.6467	-0.00984
13.6533	0.29593	13.6533	0.6413	13.6533	-1.41166	13.6533	3.90677	13.6533	2.04879		13.6533	-0.16517	13.6533	0.1498	13.6533	0.30612	13.6533	0.57683		13.6533	4.56695	13.6533	7.56613	13.6533	20.1863	13.6533	41.938		13.6533	-1.98962	13.6533	-0.16667	13.6533	-1.70051	13.6533	-0.20233	13.6533	-0.0089
13.66	0.29708	13.66	0.63891	13.66	-1.4106	13.66	3.90924	13.66	2.04464		13.66	-0.1654	13.66	0.15167	13.66	0.30732	13.66	0.57698		13.66	4.56768	13.66	7.64547	13.66	20.4713	13.66	42.4307		13.66	-1.99084	13.66	-0.1677	13.66	-1.70144	13.66	-0.20268	13.66	-0.00778
13.6667	0.29826	13.6667	0.63638	13.6667	-1.40963	13.6667	3.91153	13.6667	2.0398		13.6667	-0.16552	13.6667	0.15325	13.6667	0.30807	13.6667	0.57573		13.6667	4.5551	13.6667	7.69704	13.6667	20.6895	13.6667	42.7909		13.6667	-1.99205	13.6667	-0.16877	13.6667	-1.70243	13.6667	-0.20261	13.6667	-0.00668
13.6733	0.2992	13.6733	0.63354	13.6733	-1.40885	13.6733	3.91402	13.6733	2.03448		13.6733	-0.16548	13.6733	0.15452	13.6733	0.30844	13.6733	0.57281		13.6733	4.52954	13.6733	7.72092	13.6733	20.8404	13.6733	43.0179		13.6733	-1.99335	13.6733	-0.16985	13.6733	-1.70318	13.6733	-0.20245	13.6733	-0.00564
13.68	0.29989	13.68	0.63024	13.68	-1.40833	13.68	3.91679	13.68	2.02897		13.68	-0.16522	13.68	0.15506	13.68	0.30813	13.68	0.5683		13.68	4.49211	13.68	7.71763	13.68	20.9241	13.68	43.113		13.68	-1.99464	13.68	-0.17111	13.68	-1.7039	13.68	-0.20244	13.68	-0.00501
13.6867	0.30078	13.6867	0.6262	13.6867	-1.40794	13.6867	3.91928	13.6867	2.02368		13.6867	-0.16464	13.6867	0.15468	13.6867	0.30725	13.6867	0.56214		13.6867	4.44382	13.6867	7.68812	13.6867	20.9413	13.6867	43.0785		13.6867	-1.99568	13.6867	-0.17247	13.6867	-1.70496	13.6867	-0.2024	13.6867	-0.0052
13.6933	0.30179	13.6933	0.62173	13.6933	-1.40747	13.6933	3.92141	13.6933	2.01859		13.6933	-0.1637	13.6933	0.15344	13.6933	0.306	13.6933	0.55469		13.6933	4.38538	13.6933	7.63351	13.6933	20.8934	13.6933	42.9191		13.6933	-1.99673	13.6933	-0.17375	13.6933	-1.70622	13.6933	-0.20226	13.6933	-0.00608
13.7	0.30282	13.7	0.61729	13.7	-1.40703	13.7	3.92362	13.7	2.01336		13.7	-0.16236	13.7	0.15196	13.7	0.30439	13.7	0.54629		13.7	4.31716	13.7	7.55494	13.7	20.7828	13.7	42.6402		13.7	-1.99781	13.7	-0.17489	13.7	-1.70732	13.7	-0.20228	13.7	-0.00728
13.7067	0.3039	13.7067	0.61319	13.7067	-1.40686	13.7067	3.92616	13.7067	2.00818		13.7067	-0.16092	13.7067	0.15069	13.7067	0.30205	13.7067	0.53686		13.7067	4.24004	13.7067	7.45412	13.7067	20.6124	13.7067	42.2485		13.7067	-1.99889	13.7067	-0.17575	13.7067	-1.70819	13.7067	-0.20242	13.7067	-0.00845
13.7133	0.30529	13.7133	0.6092	13.7133	-1.4069	13.7133	3.92873	13.7133	2.00312		13.7133	-0.15979	13.7133	0.14969	13.7133	0.29874	13.7133	0.5262		13.7133	4.15528	13.7133	7.33288	13.7133	20.3862	13.7133	41.7516		13.7133	-1.99977	13.7133	-0.1764	13.7133	-1.70921	13.7133	-0.20237	13.7133	-0.00972
13.72	0.30718	13.72	0.6053	13.72	-1.40705	13.72	3.93139	13.72	1.99843		13.72	-0.15919	13.72	0.14877	13.72	0.29463	13.72	0.5147		13.72	4.06382	13.72	7.19307	13.72	20.1082	13.72	41.1582		13.72	-2.00034	13.72	-0.17702	13.72	-1.71026	13.72	-0.2021	13.72	-0.01088
13.7267	0.30922	13.7267	0.60153	13.7267	-1.4073	13.7267	3.9341	13.7267	1.99382		13.7267	-0.159	13.7267	0.1478	13.7267	0.28993	13.7267	0.50292		13.7267	3.96658	13.7267	7.03634	13.7267	19.7829	13.7267	40.4772		13.7267	-2.00058	13.7267	-0.17784	13.7267	-1.71112	13.7267	-0.20163	13.7267	-0.01176
13.7333	0.31117	13.7333	0.59803	13.7333	-1.40776	13.7333	3.93698	13.7333	1.98934		13.7333	-0.15933	13.7333	0.1468	13.7333	0.28472	13.7333	0.49074		13.7333	3.86431	13.7333	6.86453	13.7333	19.4153	13.7333	39.7171		13.7333	-2.00053	13.7333	-0.17877	13.7333	-1.71197	13.7333	-0.20105	13.7333	-0.01245
13.74	0.3129	13.74	0.5947	13.74	-1.40789	13.74	3.9399	13.74	1.98515		13.74	-0.16013	13.74	0.14564	13.74	0.27897	13.74	0.47812		13.74	3.75789	13.74	6.67964	13.74	19.0102	13.74	38.8867		13.74	-2.0002	13.74	-0.17966	13.74	-1.71294	13.74	-0.20016	13.74	-0.01325
13.7467	0.31447	13.7467	0.59139	13.7467	-1.4072	13.7467	3.94268	13.7467	1.98093		13.7467	-0.16118	13.7467	0.14421	13.7467	0.27287	13.7467	0.46562		13.7467	3.6483	13.7467	6.48309	13.7467	18.572	13.7467	37.9948		13.7467	-1.99984	13.7467	-0.18039	13.7467	-1.71397	13.7467	-0.199	13.7467	-0.01442
13.7533	0.316	13.7533	0.58831	13.7533	-1.40587	13.7533	3.94533	13.7533	1.97659		13.7533	-0.16205	13.7533	0.14238	13.7533	0.2667	13.7533	0.45366		13.7533	3.53616	13.7533	6.27631	13.7533	18.105	13.7533	37.0505		13.7533	-1.99966	13.7533	-0.18123	13.7533	-1.71492	13.7533	-0.19784	13.7533	-0.0158
13.76	0.31754	13.76	0.5857	13.76	-1.40457	13.76	3.94794	13.76	1.97203		13.76	-0.16269	13.76	0.14029	13.76	0.26057	13.76	0.44179		13.76	3.42182	13.76	6.06119	13.76	17.6133	13.76	36.0618		13.76	-1.99982	13.76	-0.18223	13.76	-1.7161	13.76	-0.19673	13.76	-0.01712
13.7667	0.3189	13.7667	0.58372	13.7667	-1.40364	13.7667	3.95096	13.7667	1.96778		13.7667	-0.16336	13.7667	0.13834	13.7667	0.25444	13.7667	0.4295		13.7667	3.30544	13.7667	5.83996	13.7667	17.1009	13.7667	35.0358		13.7667	-2.00039	13.7667	-0.18303	13.7667	-1.71731	13.7667	-0.19568	13.7667	-0.01825
13.7733	0.32021	13.7733	0.58216	13.7733	-1.40299	13.7733	3.95405	13.7733	1.96381		13.7733	-0.16429	13.7733	0.13669	13.7733	0.24831	13.7733	0.41666		13.7733	3.1878	13.7733	5.61424	13.7733	16.5715	13.7733	33.9798		13.7733	-2.00103	13.7733	-0.18341	13.7733	-1.71803	13.7733	-0.19468	13.7733	-0.01936
13.78	0.32172	13.78	0.58073	13.78	-1.40268	13.78	3.95706	13.78	1.95981		13.78	-0.16551	13.78	0.13513	13.78	0.24213	13.78	0.40349		13.78	3.06975	13.78	5.38519	13.78	16.0285	13.78	32.8998		13.78	-2.00155	13.78	-0.18352	13.78	-1.71806	13.78	-0.19385	13.78	-0.02061
13.7867	0.32363	13.7867	0.57946	13.7867	-1.40271	13.7867	3.9601	13.7867	1.95592		13.7867	-0.16702	13.7867	0.13321	13.7867	0.23585	13.7867	0.39027		13.7867	2.95201	13.7867	5.15359	13.7867	15.4751	13.7867	31.8019		13.7867	-2.00154	13.7867	-0.18366	13.7867	-1.71787	13.7867	-0.19319	13.7867	-0.02187
13.7933	0.32562	13.7933	0.57842	13.7933	-1.40282	13.7933	3.9635	13.7933	1.95257		13.7933	-0.16877	13.7933	0.13093	13.7933	0.22974	13.7933	0.37727		13.7933	2.83495	13.7933	4.92037	13.7933	14.9139	13.7933	30.6911		13.7933	-2.00114	13.7933	-0.18368	13.7933	-1.7174	13.7933	-0.19263	13.7933	-0.02293
13.8	0.32732	13.8	0.5774	13.8	-1.40259	13.8	3.96733	13.8	1.95002		13.8	-0.17054	13.8	0.12863	13.8	0.22384	13.8	0.36461		13.8	2.71896	13.8	4.68599	13.8	14.3479	13.8	29.5719		13.8	-2.00066	13.8	-0.18327	13.8	-1.71646	13.8	-0.19175	13.8	-0.02387
13.8067	0.32876	13.8067	0.57621	13.8067	-1.40188	13.8067	3.9714	13.8067	1.94787		13.8067	-0.17223	13.8067	0.1265	13.8067	0.21794	13.8067	0.35224		13.8067	2.60457	13.8067	4.45086	13.8067	13.7791	13.8067	28.4489		13.8067	-2.00015	13.8067	-0.1827	13.8067	-1.71541	13.8067	-0.19053	13.8067	-0.02494
13.8133	0.33009	13.8133	0.57465	13.8133	-1.40056	13.8133	3.97565	13.8133	1.94583		13.8133	-0.17358	13.8133	0.12464	13.8133	0.21169	13.8133	0.34056		13.8133	2.49219	13.8133	4.21571	13.8133	13.2097	13.8133	27.3256		13.8133	-1.99961	13.8133	-0.18249	13.8133	-1.71464	13.8133	-0.18919	13.8133	-0.02617
13.82	0.33142	13.82	0.5727	13.82	-1.39868	13.82	3.98011	13.82	1.94416		13.82	-0.17451	13.82	0.12308	13.82	0.20552	13.82	0.32974		13.82	2.38207	13.82	3.98149	13.82	12.6414	13.82	26.2054		13.82	-1.99901	13.82	-0.18281	13.82	-1.71418	13.82	-0.18803	13.82	-0.02739
13.8267	0.3326	13.8267	0.57022	13.8267	-1.39668	13.8267	3.98493	13.8267	1.94305		13.8267	-0.17516	13.8267	0.12209	13.8267	0.1997	13.8267	0.31953		13.8267	2.27395	13.8267	3.7493	13.8267	12.0757	13.8267	25.0913		13.8267	-1.99836	13.8267	-0.18322	13.8267	-1.71342	13.8267	-0.18695	13.8267	-0.02847
13.8333	0.33347	13.8333	0.56728	13.8333	-1.39479	13.8333	3.99017	13.8333	1.94235		13.8333	-0.17571	13.8333	0.12176	13.8333	0.19384	13.8333	0.30971		13.8333	2.16787	13.8333	3.5197	13.8333	11.5141	13.8333	23.9862		13.8333	-1.99749	13.8333	-0.18364	13.8333	-1.71234	13.8333	-0.1858	13.8333	-0.02947
13.84	0.33403	13.84	0.56417	13.84	-1.39295	13.84	3.99561	13.84	1.942		13.84	-0.17627	13.84	0.12174	13.84	0.18773	13.84	0.30049		13.84	2.06411	13.84	3.29321	13.84	10.9578	13.84	22.8925		13.84	-1.99615	13.84	-0.18414	13.84	-1.71112	13.84	-0.18473	13.84	-0.03021
13.8467	0.33438	13.8467	0.56103	13.8467	-1.39077	13.8467	4.00092	13.8467	1.942		13.8467	-0.17676	13.8467	0.12157	13.8467	0.18144	13.8467	0.29197		13.8467	1.96286	13.8467	3.07037	13.8467	10.4081	13.8467	21.8123		13.8467	-1.99449	13.8467	-0.18481	13.8467	-1.70971	13.8467	-0.18384	13.8467	-0.03053
13.8533	0.33441	13.8533	0.55781	13.8533	-1.38845	13.8533	4.00646	13.8533	1.9424		13.8533	-0.17732	13.8533	0.12092	13.8533	0.17554	13.8533	0.2838		13.8533	1.86408	13.8533	2.85144	13.8533	9.86598	13.8533	20.7481		13.8533	-1.99266	13.8533	-0.18528	13.8533	-1.70833	13.8533	-0.18296	13.8533	-0.0305
13.86	0.33422	13.86	0.55466	13.86	-1.38612	13.86	4.01271	13.86	1.94313		13.86	-0.1782	13.86	0.12022	13.86	0.16988	13.86	0.27553		13.86	1.76792	13.86	2.63681	13.86	9.33259	13.86	19.7018		13.86	-1.9907	13.86	-0.1855	13.86	-1.70713	13.86	-0.18182	13.86	-0.03043
13.8667	0.3339	13.8667	0.55203	13.8667	-1.38368	13.8667	4.0196	13.8667	1.94414		13.8667	-0.17922	13.8667	0.11972	13.8667	0.16443	13.8667	0.26725		13.8667	1.67497	13.8667	2.42677	13.8667	8.80926	13.8667	18.6751		13.8667	-1.98872	13.8667	-0.18565	13.8667	-1.70633	13.8667	-0.18047	13.8667	-0.03049
13.8733	0.3338	13.8733	0.55004	13.8733	-1.38096	13.8733	4.02655	13.8733	1.94541		13.8733	-0.18021	13.8733	0.11936	13.8733	0.15952	13.8733	0.25911		13.8733	1.58545	13.8733	2.22198	13.8733	8.29732	13.8733	17.6702		13.8733	-1.98695	13.8733	-0.18578	13.8733	-1.70592	13.8733	-0.17892	13.8733	-0.03044
13.88	0.33409	13.88	0.54856	13.88	-1.37793	13.88	4.03355	13.88	1.94667		13.88	-0.18121	13.88	0.11894	13.88	0.15523	13.88	0.2511		13.88	1.49923	13.88	2.0228	13.88	7.79758	13.88	16.689		13.88	-1.98551	13.88	-0.18563	13.88	-1.70562	13.88	-0.17727	13.88	-0.03038
13.8867	0.33455	13.8867	0.54735	13.8867	-1.37487	13.8867	4.04085	13.8867	1.94809		13.8867	-0.18232	13.8867	0.11865	13.8867	0.15134	13.8867	0.24319		13.8867	1.41627	13.8867	1.8294	13.8867	7.31087	13.8867	15.7339		13.8867	-1.98428	13.8867	-0.18509	13.8867	-1.70557	13.8867	-0.17563	13.8867	-0.03012
13.8933	0.33511	13.8933	0.54654	13.8933	-1.37188	13.8933	4.04813	13.8933	1.95013		13.8933	-0.18349	13.8933	0.1189	13.8933	0.14734	13.8933	0.23561		13.8933	1.33689	13.8933	1.6422	13.8933	6.83817	13.8933	14.8067		13.8933	-1.98312	13.8933	-0.18471	13.8933	-1.70555	13.8933	-0.17416	13.8933	-0.02959
13.9	0.33575	13.9	0.54598	13.9	-1.36895	13.9	4.0552	13.9	1.95293		13.9	-0.18457	13.9	0.11962	13.9	0.14336	13.9	0.22883		13.9	1.26137	13.9	1.46132	13.9	6.38019	13.9	13.9094		13.9	-1.98205	13.9	-0.18438	13.9	-1.70568	13.9	-0.17282	13.9	-0.02872
13.9067	0.33645	13.9067	0.54543	13.9067	-1.36586	13.9067	4.06201	13.9067	1.95639		13.9067	-0.18544	13.9067	0.12059	13.9067	0.13962	13.9067	0.22286		13.9067	1.18968	13.9067	1.28729	13.9067	5.9377	13.9067	13.0435		13.9067	-1.98104	13.9067	-0.1841	13.9067	-1.70603	13.9067	-0.17162	13.9067	-0.02772
13.9133	0.33719	13.9133	0.54481	13.9133	-1.36273	13.9133	4.06911	13.9133	1.9604		13.9133	-0.18606	13.9133	0.12141	13.9133	0.13591	13.9133	0.21749		13.9133	1.12181	13.9133	1.1203	13.9133	5.51136	13.9133	12.2103		13.9133	-1.97996	13.9133	-0.18374	13.9133	-1.70653	13.9133	-0.1706	13.9133	-0.02702
13.92	0.33797	13.92	0.54406	13.92	-1.35971	13.92	4.07654	13.92	1.96534		13.92	-0.1862	13.92	0.122	13.92	0.13208	13.92	0.21244		13.92	1.05789	13.92	0.96063	13.92	5.10213	13.92	11.4112		13.92	-1.97869	13.92	-0.1837	13.92	-1.70717	13.92	-0.16975	13.92	-0.02665
13.9267	0.33902	13.9267	0.54323	13.9267	-1.3569	13.9267	4.08436	13.9267	1.97102		13.9267	-0.18605	13.9267	0.12221	13.9267	0.12833	13.9267	0.20795		13.9267	0.99797	13.9267	0.80826	13.9267	4.71061	13.9267	10.6468		13.9267	-1.97727	13.9267	-0.18394	13.9267	-1.70767	13.9267	-0.1689	13.9267	-0.02649
13.9333	0.3403	13.9333	0.54209	13.9333	-1.35405	13.9333	4.09266	13.9333	1.9771		13.9333	-0.18581	13.9333	0.1221	13.9333	0.12478	13.9333	0.20373		13.9333	0.94212	13.9333	0.66312	13.9333	4.33705	13.9333	9.91749		13.9333	-1.97602	13.9333	-0.18404	13.9333	-1.70798	13.9333	-0.16789	13.9333	-0.02605
13.94	0.34157	13.94	0.54056	13.94	-1.35094	13.94	4.10122	13.94	1.98335		13.94	-0.18556	13.94	0.12183	13.94	0.12138	13.94	0.19938		13.94	0.89014	13.94	0.52547	13.94	3.98169	13.94	9.22382		13.94	-1.97507	13.94	-0.18431	13.94	-1.70793	13.94	-0.16712	13.94	-0.02523
13.9467	0.34282	13.9467	0.53869	13.9467	-1.3478	13.9467	4.1099	13.9467	1.99011		13.9467	-0.18549	13.9467	0.12133	13.9467	0.11794	13.9467	0.19492		13.9467	0.84174	13.9467	0.39512	13.9467	3.64443	13.9467	8.5666		13.9467	-1.97435	13.9467	-0.18473	13.9467	-1.70754	13.9467	-0.16665	13.9467	-0.0243
13.9533	0.34414	13.9533	0.53629	13.9533	-1.3448	13.9533	4.11868	13.9533	1.99765		13.9533	-0.18576	13.9533	0.12083	13.9533	0.11455	13.9533	0.19086		13.9533	0.79666	13.9533	0.27205	13.9533	3.32528	13.9533	7.94575		13.9533	-1.97384	13.9533	-0.18531	13.9533	-1.70691	13.9533	-0.16627	13.9533	-0.02351
13.96	0.34545	13.96	0.53337	13.96	-1.34197	13.96	4.12777	13.96	2.00577		13.96	-0.18647	13.96	0.1207	13.96	0.11131	13.96	0.1878		13.96	0.75478	13.96	0.15619	13.96	3.02424	13.96	7.36068		13.96	-1.97355	13.96	-0.18585	13.96	-1.70609	13.96	-0.16589	13.96	-0.02266
13.9667	0.3466	13.9667	0.52993	13.9667	-1.339	13.9667	4.13723	13.9667	2.01461		13.9667	-0.18717	13.9667	0.12112	13.9667	0.10843	13.9667	0.18547		13.9667	0.71616	13.9667	0.04762	13.9667	2.74105	13.9667	6.8109		13.9667	-1.97352	13.9667	-0.18642	13.9667	-1.70518	13.9667	-0.16581	13.9667	-0.0216
13.9733	0.34766	13.9733	0.52622	13.9733	-1.33581	13.9733	4.14729	13.9733	2.02447		13.9733	-0.18715	13.9733	0.12198	13.9733	0.10616	13.9733	0.18363		13.9733	0.68067	13.9733	-0.0537	13.9733	2.47539	13.9733	6.29595		13.9733	-1.97351	13.9733	-0.18691	13.9733	-1.70424	13.9733	-0.16611	13.9733	-0.02057
13.98	0.3487	13.98	0.52234	13.98	-1.33244	13.98	4.1581	13.98	2.03583		13.98	-0.18642	13.98	0.12282	13.98	0.10444	13.98	0.18222		13.98	0.6479	13.98	-0.14822	13.98	2.22693	13.98	5.81488		13.98	-1.97379	13.98	-0.18686	13.98	-1.70349	13.98	-0.16616	13.98	-0.0198
13.9867	0.34969	13.9867	0.51853	13.9867	-1.32862	13.9867	4.1697	13.9867	2.04862		13.9867	-0.18543	13.9867	0.12373	13.9867	0.10334	13.9867	0.18128		13.9867	0.61756	13.9867	-0.23614	13.9867	1.99558	13.9867	5.36609		13.9867	-1.9745	13.9867	-0.18633	13.9867	-1.7031	13.9867	-0.16587	13.9867	-0.01905
13.9933	0.35054	13.9933	0.51493	13.9933	-1.32404	13.9933	4.18178	13.9933	2.0627		13.9933	-0.18461	13.9933	0.12495	13.9933	0.10295	13.9933	0.18054		13.9933	0.58944	13.9933	-0.31778	13.9933	1.7809	13.9933	4.9485		13.9933	-1.97563	13.9933	-0.1857	13.9933	-1.70315	13.9933	-0.16557	13.9933	-0.01806
14	0.35136	14	0.51151	14	-1.31835	14	4.19409	14	2.07814		14	-0.18368	14	0.12632	14	0.10318	14	0.17956		14	0.56373	14	-0.39352	14	1.5818	14	4.5611		14	-1.97686	14	-0.18535	14	-1.70354	14	-0.16588	14	-0.01716
14.0067	0.35209	14.0067	0.50808	14.0067	-1.31176	14.0067	4.20694	14.0067	2.09474		14.0067	-0.18277	14.0067	0.12777	14.0067	0.10351	14.0067	0.17853		14.0067	0.54021	14.0067	-0.46355	14.0067	1.39762	14.0067	4.20261		14.0067	-1.97822	14.0067	-0.18544	14.0067	-1.70417	14.0067	-0.1666	14.0067	-0.01676
14.0133	0.35258	14.0133	0.5047	14.0133	-1.3045	14.0133	4.22073	14.0133	2.11209		14.0133	-0.18243	14.0133	0.12901	14.0133	0.10353	14.0133	0.1775		14.0133	0.51839	14.0133	-0.52821	14.0133	1.22771	14.0133	3.87173		14.0133	-1.97983	14.0133	-0.18601	14.0133	-1.70514	14.0133	-0.16737	14.0133	-0.01678
14.02	0.35277	14.02	0.50162	14.02	-1.29667	14.02	4.23571	14.02	2.12999		14.02	-0.18283	14.02	0.13005	14.02	0.1035	14.02	0.17657		14.02	0.49785	14.02	-0.58772	14.02	1.07145	14.02	3.5672		14.02	-1.98152	14.02	-0.18686	14.02	-1.70632	14.02	-0.16803	14.02	-0.0167
14.0267	0.35292	14.0267	0.49895	14.0267	-1.28839	14.0267	4.25157	14.0267	2.14839		14.0267	-0.18329	14.0267	0.13079	14.0267	0.10329	14.0267	0.17578		14.0267	0.47868	14.0267	-0.64272	14.0267	0.92783	14.0267	3.2874		14.0267	-1.98314	14.0267	-0.18764	14.0267	-1.70741	14.0267	-0.1685	14.0267	-0.01658
14.0333	0.35308	14.0333	0.49648	14.0333	-1.2797	14.0333	4.268	14.0333	2.16767		14.0333	-0.18356	14.0333	0.13096	14.0333	0.10276	14.0333	0.17524		14.0333	0.46109	14.0333	-0.69356	14.0333	0.79584	14.0333	3.0304		14.0333	-1.98453	14.0333	-0.18819	14.0333	-1.708	14.0333	-0.16856	14.0333	-0.01658
14.04	0.35331	14.04	0.494	14.04	-1.27131	14.04	4.28519	14.04	2.18793		14.04	-0.18398	14.04	0.13094	14.04	0.1021	14.04	0.17496		14.04	0.44484	14.04	-0.74051	14.04	0.67452	14.04	2.79429		14.04	-1.98591	14.04	-0.18831	14.04	-1.70797	14.04	-0.16789	14.04	-0.01679
14.0467	0.35361	14.0467	0.49173	14.0467	-1.26332	14.0467	4.30308	14.0467	2.20952		14.0467	-0.18495	14.0467	0.13088	14.0467	0.1017	14.0467	0.17456		14.0467	0.42989	14.0467	-0.78377	14.0467	0.56282	14.0467	2.5778		14.0467	-1.98732	14.0467	-0.18784	14.0467	-1.70759	14.0467	-0.16689	14.0467	-0.0168
14.0533	0.35412	14.0533	0.48965	14.0533	-1.2554	14.0533	4.32146	14.0533	2.23284		14.0533	-0.18592	14.0533	0.13088	14.0533	0.10195	14.0533	0.17409		14.0533	0.41626	14.0533	-0.82358	14.0533	0.45995	14.0533	2.37951		14.0533	-1.98884	14.0533	-0.18679	14.0533	-1.70731	14.0533	-0.16592	14.0533	-0.01661
14.06	0.35476	14.06	0.48776	14.06	-1.24729	14.06	4.34029	14.06	2.25804		14.06	-0.1865	14.06	0.13091	14.06	0.10227	14.06	0.17382		14.06	0.40406	14.06	-0.86014	14.06	0.3655	14.06	2.19768		14.06	-1.99021	14.06	-0.18567	14.06	-1.70744	14.06	-0.16516	14.06	-0.01658
14.0667	0.35529	14.0667	0.4858	14.0667	-1.23902	14.0667	4.36004	14.0667	2.28519		14.0667	-0.18676	14.0667	0.13085	14.0667	0.10255	14.0667	0.1738		14.0667	0.39283	14.0667	-0.89375	14.0667	0.27903	14.0667	2.03073		14.0667	-1.99158	14.0667	-0.18492	14.0667	-1.70799	14.0667	-0.16457	14.0667	-0.01676
14.0733	0.35554	14.0733	0.48386	14.0733	-1.23075	14.0733	4.38106	14.0733	2.314		14.0733	-0.18706	14.0733	0.13082	14.0733	0.10299	14.0733	0.17383		14.0733	0.38242	14.0733	-0.92466	14.0733	0.19974	14.0733	1.87755		14.0733	-1.99316	14.0733	-0.18463	14.0733	-1.70911	14.0733	-0.16451	14.0733	-0.01715
14.08	0.35555	14.08	0.48201	14.08	-1.22183	14.08	4.40333	14.08	2.34442		14.08	-0.18741	14.08	0.13061	14.08	0.10385	14.08	0.17373		14.08	0.37291	14.08	-0.95313	14.08	0.12697	14.08	1.7371		14.08	-1.99506	14.08	-0.18465	14.08	-1.71095	14.08	-0.16512	14.08	-0.01753
14.0867	0.35558	14.0867	0.48034	14.0867	-1.21216	14.0867	4.42655	14.0867	2.37658		14.0867	-0.1874	14.0867	0.13035	14.0867	0.10517	14.0867	0.17378		14.0867	0.36407	14.0867	-0.9793	14.0867	0.06039	14.0867	1.60817		14.0867	-1.99711	14.0867	-0.18505	14.0867	-1.71334	14.0867	-0.16588	14.0867	-0.01826
14.0933	0.35568	14.0933	0.47895	14.0933	-1.20199	14.0933	4.45064	14.0933	2.41062		14.0933	-0.18723	14.0933	0.13016	14.0933	0.10646	14.0933	0.17441		14.0933	0.35577	14.0933	-1.00332	14.0933	-0.000372529	14.0933	1.48948		14.0933	-1.99913	14.0933	-0.18588	14.0933	-1.71562	14.0933	-0.16636	14.0933	-0.01937
14.1	0.35574	14.1	0.47753	14.1	-1.1914	14.1	4.47569	14.1	2.44677		14.1	-0.1872	14.1	0.12989	14.1	0.10785	14.1	0.17552		14.1	0.34799	14.1	-1.0255	14.1	-0.05618	14.1	1.38021		14.1	-2.00117	14.1	-0.18714	14.1	-1.71746	14.1	-0.16652	14.1	-0.02047
14.1067	0.35579	14.1067	0.47592	14.1067	-1.18032	14.1067	4.5019	14.1067	2.48533		14.1067	-0.18755	14.1067	0.1294	14.1067	0.10929	14.1067	0.17684		14.1067	0.34101	14.1067	-1.04585	14.1067	-0.10767	14.1067	1.27989		14.1067	-2.00319	14.1067	-0.18851	14.1067	-1.71904	14.1067	-0.16662	14.1067	-0.02113
14.1133	0.35604	14.1133	0.47438	14.1133	-1.16882	14.1133	4.52966	14.1133	2.52671		14.1133	-0.18799	14.1133	0.12881	14.1133	0.11079	14.1133	0.17832		14.1133	0.33463	14.1133	-1.06477	14.1133	-0.1554	14.1133	1.18772		14.1133	-2.00509	14.1133	-0.18974	14.1133	-1.72047	14.1133	-0.16658	14.1133	-0.02156
14.12	0.35659	14.12	0.47327	14.12	-1.15691	14.12	4.55874	14.12	2.57086		14.12	-0.18843	14.12	0.12831	14.12	0.11219	14.12	0.1802		14.12	0.32864	14.12	-1.08247	14.12	-0.19958	14.12	1.10292		14.12	-2.00675	14.12	-0.19068	14.12	-1.72146	14.12	-0.16627	14.12	-0.02211
14.1267	0.35726	14.1267	0.47287	14.1267	-1.14407	14.1267	4.58907	14.1267	2.61758		14.1267	-0.18895	14.1267	0.12791	14.1267	0.11347	14.1267	0.18258		14.1267	0.32312	14.1267	-1.09948	14.1267	-0.24077	14.1267	1.02485		14.1267	-2.00824	14.1267	-0.19114	14.1267	-1.72201	14.1267	-0.16557	14.1267	-0.02264
14.1333	0.35787	14.1333	0.47298	14.1333	-1.13016	14.1333	4.62061	14.1333	2.66703		14.1333	-0.18965	14.1333	0.12746	14.1333	0.11464	14.1333	0.18503		14.1333	0.31804	14.1333	-1.11581	14.1333	-0.27934	14.1333	0.95292		14.1333	-2.00973	14.1333	-0.19132	14.1333	-1.7225	14.1333	-0.16462	14.1333	-0.02305
14.14	0.35848	14.14	0.47387	14.14	-1.11534	14.14	4.65363	14.14	2.71939		14.14	-0.19051	14.14	0.12728	14.14	0.11579	14.14	0.18732		14.14	0.31319	14.14	-1.13118	14.14	-0.31546	14.14	0.88657		14.14	-2.01123	14.14	-0.1914	14.14	-1.72327	14.14	-0.16359	14.14	-0.02369
14.1467	0.35915	14.1467	0.47545	14.1467	-1.10013	14.1467	4.6884	14.1467	2.77492		14.1467	-0.19149	14.1467	0.12752	14.1467	0.11715	14.1467	0.18961		14.1467	0.30833	14.1467	-1.14547	14.1467	-0.34925	14.1467	0.82508		14.1467	-2.01251	14.1467	-0.19155	14.1467	-1.724	14.1467	-0.16267	14.1467	-0.025
14.1533	0.35983	14.1533	0.47724	14.1533	-1.08415	14.1533	4.72483	14.1533	2.83363		14.1533	-0.19237	14.1533	0.12787	14.1533	0.11858	14.1533	0.19212		14.1533	0.30375	14.1533	-1.15871	14.1533	-0.3804	14.1533	0.76811		14.1533	-2.01339	14.1533	-0.19178	14.1533	-1.72465	14.1533	-0.16176	14.1533	-0.02645
14.16	0.36061	14.16	0.47871	14.16	-1.06745	14.16	4.76332	14.16	2.89591		14.16	-0.19317	14.16	0.12791	14.16	0.11997	14.16	0.19479		14.16	0.29933	14.16	-1.17122	14.16	-0.40903	14.16	0.71511		14.16	-2.0142	14.16	-0.19193	14.16	-1.72532	14.16	-0.16089	14.16	-0.02753
14.1667	0.36129	14.1667	0.47979	14.1667	-1.05004	14.1667	4.80411	14.1667	2.96213		14.1667	-0.19395	14.1667	0.12763	14.1667	0.12109	14.1667	0.19734		14.1667	0.29497	14.1667	-1.18273	14.1667	-0.43513	14.1667	0.66548		14.1667	-2.01517	14.1667	-0.192	14.1667	-1.72622	14.1667	-0.16016	14.1667	-0.02829
14.1733	0.36188	14.1733	0.4811	14.1733	-1.03197	14.1733	4.84728	14.1733	3.0324		14.1733	-0.19474	14.1733	0.12705	14.1733	0.12224	14.1733	0.19996		14.1733	0.29071	14.1733	-1.19326	14.1733	-0.45898	14.1733	0.61884		14.1733	-2.01637	14.1733	-0.19184	14.1733	-1.72742	14.1733	-0.15947	14.1733	-0.02924
14.18	0.36229	14.18	0.48285	14.18	-1.01288	14.18	4.89278	14.18	3.10656		14.18	-0.19537	14.18	0.12615	14.18	0.12364	14.18	0.20293		14.18	0.28663	14.18	-1.20312	14.18	-0.48096	14.18	0.57496		14.18	-2.01778	14.18	-0.19138	14.18	-1.72877	14.18	-0.15884	14.18	-0.0304
14.1867	0.36274	14.1867	0.48524	14.1867	-0.99196	14.1867	4.94033	14.1867	3.18426		14.1867	-0.19564	14.1867	0.12492	14.1867	0.12537	14.1867	0.20619		14.1867	0.28288	14.1867	-1.21264	14.1867	-0.5015	14.1867	0.53376		14.1867	-2.01952	14.1867	-0.19082	14.1867	-1.73023	14.1867	-0.15823	14.1867	-0.03136
14.1933	0.36342	14.1933	0.48832	14.1933	-0.96923	14.1933	4.98954	14.1933	3.2654		14.1933	-0.19573	14.1933	0.12363	14.1933	0.12741	14.1933	0.20946		14.1933	0.27892	14.1933	-1.22183	14.1933	-0.52095	14.1933	0.49502		14.1933	-2.02161	14.1933	-0.19053	14.1933	-1.73178	14.1933	-0.15779	14.1933	-0.03216
14.2	0.36437	14.2	0.49216	14.2	-0.94478	14.2	5.04029	14.2	3.35012		14.2	-0.19587	14.2	0.12272	14.2	0.12949	14.2	0.21246		14.2	0.27475	14.2	-1.23017	14.2	-0.5391	14.2	0.45861		14.2	-2.02373	14.2	-0.19085	14.2	-1.73355	14.2	-0.15739	14.2	-0.0331
14.2067	0.36585	14.2067	0.49654	14.2067	-0.91879	14.2067	5.09304	14.2067	3.43871		14.2067	-0.19611	14.2067	0.12229	14.2067	0.13166	14.2067	0.21557		14.2067	0.2707	14.2067	-1.23791	14.2067	-0.55604	14.2067	0.42466		14.2067	-2.02554	14.2067	-0.19163	14.2067	-1.73564	14.2067	-0.15691	14.2067	-0.03418
14.2133	0.36777	14.2133	0.50091	14.2133	-0.8912	14.2133	5.14825	14.2133	3.53147		14.2133	-0.19659	14.2133	0.12233	14.2133	0.13387	14.2133	0.21908		14.2133	0.26692	14.2133	-1.24551	14.2133	-0.57199	14.2133	0.39321		14.2133	-2.02668	14.2133	-0.1926	14.2133	-1.73772	14.2133	-0.15662	14.2133	-0.03512
14.22	0.36996	14.22	0.50527	14.22	-0.86209	14.22	5.20563	14.22	3.62888		14.22	-0.19734	14.22	0.12238	14.22	0.13609	14.22	0.22287		14.22	0.26323	14.22	-1.25332	14.22	-0.58708	14.22	0.36394		14.22	-2.02723	14.22	-0.19357	14.22	-1.73944	14.22	-0.1566	14.22	-0.0357
14.2267	0.37208	14.2267	0.50971	14.2267	-0.83178	14.2267	5.26502	14.2267	3.73107		14.2267	-0.19845	14.2267	0.12247	14.2267	0.13813	14.2267	0.2267		14.2267	0.25945	14.2267	-1.26108	14.2267	-0.60145	14.2267	0.33647		14.2267	-2.02733	14.2267	-0.19436	14.2267	-1.74081	14.2267	-0.15676	14.2267	-0.03605
14.2333	0.37405	14.2333	0.5145	14.2333	-0.80025	14.2333	5.32662	14.2333	3.83841		14.2333	-0.19962	14.2333	0.12278	14.2333	0.13994	14.2333	0.23047		14.2333	0.25607	14.2333	-1.26851	14.2333	-0.61525	14.2333	0.31043		14.2333	-2.02715	14.2333	-0.19486	14.2333	-1.74208	14.2333	-0.15687	14.2333	-0.03626
14.24	0.37589	14.24	0.51952	14.24	-0.76742	14.24	5.39091	14.24	3.95087		14.24	-0.20064	14.24	0.12314	14.24	0.14179	14.24	0.23468		14.24	0.25317	14.24	-1.27576	14.24	-0.62881	14.24	0.28605		14.24	-2.02671	14.24	-0.19507	14.24	-1.74314	14.24	-0.15678	14.24	-0.03652
14.2467	0.37755	14.2467	0.52474	14.2467	-0.73338	14.2467	5.45784	14.2467	4.06848		14.2467	-0.20167	14.2467	0.12328	14.2467	0.14373	14.2467	0.23913		14.2467	0.25054	14.2467	-1.28267	14.2467	-0.64206	14.2467	0.26319		14.2467	-2.02618	14.2467	-0.19508	14.2467	-1.74364	14.2467	-0.1566	14.2467	-0.03695
14.2533	0.3794	14.2533	0.53029	14.2533	-0.69798	14.2533	5.52722	14.2533	4.19125		14.2533	-0.20266	14.2533	0.12323	14.2533	0.14581	14.2533	0.24324		14.2533	0.24808	14.2533	-1.2891	14.2533	-0.65462	14.2533	0.24172		14.2533	-2.0258	14.2533	-0.19494	14.2533	-1.74381	14.2533	-0.15633	14.2533	-0.03751
14.26	0.38173	14.26	0.53601	14.26	-0.66117	14.26	5.5994	14.26	4.31953		14.26	-0.20336	14.26	0.12355	14.26	0.14776	14.26	0.2468		14.26	0.24585	14.26	-1.29486	14.26	-0.66637	14.26	0.22155		14.26	-2.0255	14.26	-0.19456	14.26	-1.74416	14.26	-0.15599	14.26	-0.038
14.2667	0.38459	14.2667	0.54187	14.2667	-0.62261	14.2667	5.67464	14.2667	4.45385		14.2667	-0.20357	14.2667	0.12432	14.2667	0.14953	14.2667	0.25012		14.2667	0.24378	14.2667	-1.30014	14.2667	-0.67712	14.2667	0.20266		14.2667	-2.02503	14.2667	-0.1941	14.2667	-1.74505	14.2667	-0.15568	14.2667	-0.0383
14.2733	0.38771	14.2733	0.54779	14.2733	-0.58236	14.2733	5.75336	14.2733	4.59457		14.2733	-0.20351	14.2733	0.12542	14.2733	0.15137	14.2733	0.25341		14.2733	0.24168	14.2733	-1.30516	14.2733	-0.68681	14.2733	0.18506		14.2733	-2.02436	14.2733	-0.19377	14.2733	-1.74616	14.2733	-0.1555	14.2733	-0.03862
14.28	0.39079	14.28	0.55431	14.28	-0.54009	14.28	5.8357	14.28	4.74186		14.28	-0.20348	14.28	0.12665	14.28	0.15334	14.28	0.2563		14.28	0.23943	14.28	-1.3098	14.28	-0.69539	14.28	0.1684		14.28	-2.02367	14.28	-0.19366	14.28	-1.74725	14.28	-0.15565	14.28	-0.03888
14.2867	0.3939	14.2867	0.56161	14.2867	-0.49549	14.2867	5.92156	14.2867	4.89579		14.2867	-0.20348	14.2867	0.12805	14.2867	0.15546	14.2867	0.25862		14.2867	0.23677	14.2867	-1.31416	14.2867	-0.70321	14.2867	0.15245		14.2867	-2.02303	14.2867	-0.19377	14.2867	-1.74841	14.2867	-0.15596	14.2867	-0.03895
14.2933	0.39717	14.2933	0.56956	14.2933	-0.44867	14.2933	6.01106	14.2933	5.05647		14.2933	-0.20333	14.2933	0.12966	14.2933	0.15751	14.2933	0.26061		14.2933	0.23356	14.2933	-1.3182	14.2933	-0.71073	14.2933	0.13714		14.2933	-2.02233	14.2933	-0.19404	14.2933	-1.74964	14.2933	-0.15619	14.2933	-0.03875
14.3	0.40043	14.3	0.57775	14.3	-0.3999	14.3	6.10405	14.3	5.22393		14.3	-0.20315	14.3	0.13125	14.3	0.15957	14.3	0.26238		14.3	0.23024	14.3	-1.32178	14.3	-0.71804	14.3	0.12249		14.3	-2.02163	14.3	-0.19451	14.3	-1.7506	14.3	-0.1563	14.3	-0.03842
14.3067	0.40372	14.3067	0.58615	14.3067	-0.34959	14.3067	6.20057	14.3067	5.3985		14.3067	-0.20316	14.3067	0.13277	14.3067	0.1618	14.3067	0.26363		14.3067	0.22711	14.3067	-1.32491	14.3067	-0.72529	14.3067	0.10866		14.3067	-2.02134	14.3067	-0.19522	14.3067	-1.75095	14.3067	-0.15614	14.3067	-0.03793
14.3133	0.40719	14.3133	0.59533	14.3133	-0.29754	14.3133	6.30074	14.3133	5.58027		14.3133	-0.20351	14.3133	0.13413	14.3133	0.16395	14.3133	0.26433		14.3133	0.22411	14.3133	-1.32759	14.3133	-0.73273	14.3133	0.09566		14.3133	-2.02149	14.3133	-0.19611	14.3133	-1.75089	14.3133	-0.15581	14.3133	-0.03713
14.32	0.41118	14.32	0.60542	14.32	-0.24374	14.32	6.40422	14.32	5.76947		14.32	-0.20397	14.32	0.13531	14.32	0.16591	14.32	0.2647		14.32	0.22124	14.32	-1.33021	14.32	-0.74029	14.32	0.08321		14.32	-2.02164	14.32	-0.19693	14.32	-1.75067	14.32	-0.15529	14.32	-0.03605
14.3267	0.41543	14.3267	0.61606	14.3267	-0.18805	14.3267	6.51124	14.3267	5.96618		14.3267	-0.20427	14.3267	0.13641	14.3267	0.16758	14.3267	0.26506		14.3267	0.21877	14.3267	-1.33309	14.3267	-0.74754	14.3267	0.07096		14.3267	-2.02164	14.3267	-0.19728	14.3267	-1.75043	14.3267	-0.15483	14.3267	-0.03508
14.3333	0.41956	14.3333	0.62698	14.3333	-0.13044	14.3333	6.62197	14.3333	6.17067		14.3333	-0.2044	14.3333	0.13744	14.3333	0.16891	14.3333	0.26551		14.3333	0.21687	14.3333	-1.33622	14.3333	-0.75414	14.3333	0.0589		14.3333	-2.02165	14.3333	-0.1974	14.3333	-1.75037	14.3333	-0.15456	14.3333	-0.03443
14.34	0.42361	14.34	0.63817	14.34	-0.07066	14.34	6.73674	14.34	6.38297		14.34	-0.2045	14.34	0.13844	14.34	0.16975	14.34	0.2656		14.34	0.21525	14.34	-1.33925	14.34	-0.76029	14.34	0.04727		14.34	-2.02184	14.34	-0.19746	14.34	-1.75077	14.34	-0.15436	14.34	-0.03403
14.3467	0.42763	14.3467	0.64981	14.3467	-0.00834	14.3467	6.8556	14.3467	6.60306		14.3467	-0.20464	14.3467	0.13925	14.3467	0.16998	14.3467	0.26515		14.3467	0.21389	14.3467	-1.34186	14.3467	-0.76612	14.3467	0.03618		14.3467	-2.02198	14.3467	-0.19749	14.3467	-1.75161	14.3467	-0.15412	14.3467	-0.03368
14.3533	0.43179	14.3533	0.66162	14.3533	0.0568	14.3533	6.97842	14.3533	6.8311		14.3533	-0.20485	14.3533	0.13974	14.3533	0.16965	14.3533	0.26412		14.3533	0.21287	14.3533	-1.34417	14.3533	-0.77152	14.3533	0.02565		14.3533	-2.0218	14.3533	-0.19743	14.3533	-1.75276	14.3533	-0.15348	14.3533	-0.03343
14.36	0.43607	14.36	0.67329	14.36	0.12526	14.36	7.10562	14.36	7.06743		14.36	-0.2052	14.36	0.14018	14.36	0.16867	14.36	0.26263		14.36	0.21231	14.36	-1.34634	14.36	-0.77651	14.36	0.01574		14.36	-2.02165	14.36	-0.19722	14.36	-1.75419	14.36	-0.15245	14.36	-0.03335
14.3667	0.44077	14.3667	0.68487	14.3667	0.19699	14.3667	7.23741	14.3667	7.31255		14.3667	-0.2058	14.3667	0.14073	14.3667	0.16731	14.3667	0.26073		14.3667	0.21185	14.3667	-1.34815	14.3667	-0.7812	14.3667	0.00656		14.3667	-2.02169	14.3667	-0.19714	14.3667	-1.75584	14.3667	-0.15112	14.3667	-0.03336
14.3733	0.44582	14.3733	0.69669	14.3733	0.27175	14.3733	7.3738	14.3733	7.5667		14.3733	-0.20646	14.3733	0.1414	14.3733	0.16584	14.3733	0.25794		14.3733	0.21119	14.3733	-1.34937	14.3733	-0.78575	14.3733	-0.00197		14.3733	-2.02189	14.3733	-0.19722	14.3733	-1.75726	14.3733	-0.14988	14.3733	-0.03336
14.38	0.45113	14.38	0.70888	14.38	0.34937	14.38	7.51493	14.38	7.83019		14.38	-0.20719	14.38	0.14202	14.38	0.16452	14.38	0.25462		14.38	0.21034	14.38	-1.3502	14.38	-0.78996	14.38	-0.00996		14.38	-2.02204	14.38	-0.19734	14.38	-1.75831	14.38	-0.14904	14.38	-0.03331
14.3867	0.45651	14.3867	0.7212	14.3867	0.42974	14.3867	7.66114	14.3867	8.10331		14.3867	-0.20801	14.3867	0.14261	14.3867	0.16353	14.3867	0.25117		14.3867	0.20943	14.3867	-1.35085	14.3867	-0.79381	14.3867	-0.01749		14.3867	-2.0219	14.3867	-0.19719	14.3867	-1.75923	14.3867	-0.1486	14.3867	-0.03333
14.3933	0.46202	14.3933	0.73345	14.3933	0.51302	14.3933	7.81254	14.3933	8.38652		14.3933	-0.20878	14.3933	0.14333	14.3933	0.16268	14.3933	0.24782		14.3933	0.20859	14.3933	-1.35153	14.3933	-0.7972	14.3933	-0.02474		14.3933	-2.02172	14.3933	-0.19654	14.3933	-1.76008	14.3933	-0.14862	14.3933	-0.03339
14.4	0.46756	14.4	0.74586	14.4	0.59896	14.4	7.96895	14.4	8.67996		14.4	-0.20934	14.4	0.14397	14.4	0.16183	14.4	0.24438		14.4	0.20726	14.4	-1.35208	14.4	-0.80018	14.4	-0.03182		14.4	-2.02142	14.4	-0.19556	14.4	-1.76065	14.4	-0.14891	14.4	-0.03345
14.4067	0.47287	14.4067	0.75859	14.4067	0.68764	14.4067	8.13047	14.4067	8.98371		14.4067	-0.20952	14.4067	0.14433	14.4067	0.16082	14.4067	0.24065		14.4067	0.20561	14.4067	-1.3527	14.4067	-0.80286	14.4067	-0.03888		14.4067	-2.02121	14.4067	-0.19465	14.4067	-1.76074	14.4067	-0.14932	14.4067	-0.03317
14.4133	0.47804	14.4133	0.77186	14.4133	0.77919	14.4133	8.2978	14.4133	9.29807		14.4133	-0.20957	14.4133	0.14427	14.4133	0.15985	14.4133	0.23712		14.4133	0.20389	14.4133	-1.35351	14.4133	-0.80565	14.4133	-0.04577		14.4133	-2.0212	14.4133	-0.194	14.4133	-1.76055	14.4133	-0.14961	14.4133	-0.03255
14.42	0.48328	14.42	0.78589	14.42	0.87374	14.42	8.47121	14.42	9.62375		14.42	-0.20951	14.42	0.14408	14.42	0.15906	14.42	0.23379		14.42	0.20237	14.42	-1.35458	14.42	-0.80857	14.42	-0.05253		14.42	-2.02156	14.42	-0.19345	14.42	-1.76009	14.42	-0.14959	14.42	-0.03211
14.4267	0.48911	14.4267	0.80078	14.4267	0.97165	14.4267	8.65063	14.4267	9.96147		14.4267	-0.20942	14.4267	0.14379	14.4267	0.15816	14.4267	0.23053		14.4267	0.20093	14.4267	-1.35601	14.4267	-0.81147	14.4267	-0.05917		14.4267	-2.02227	14.4267	-0.19281	14.4267	-1.75929	14.4267	-0.14935	14.4267	-0.03228
14.4333	0.49561	14.4333	0.81639	14.4333	1.07294	14.4333	8.8364	14.4333	10.3118		14.4333	-0.20931	14.4333	0.14332	14.4333	0.1571	14.4333	0.22733		14.4333	0.1993	14.4333	-1.35768	14.4333	-0.81436	14.4333	-0.06577		14.4333	-2.02318	14.4333	-0.1924	14.4333	-1.75834	14.4333	-0.14914	14.4333	-0.03306
14.44	0.50248	14.44	0.8326	14.44	1.17772	14.44	9.02912	14.44	10.6753		14.44	-0.20918	14.44	0.14246	14.44	0.15615	14.44	0.22415		14.44	0.19781	14.44	-1.35951	14.44	-0.81738	14.44	-0.0722		14.44	-2.02442	14.44	-0.19243	14.44	-1.75753	14.44	-0.14924	14.44	-0.03403
14.4467	0.50941	14.4467	0.84945	14.4467	1.28614	14.4467	9.2292	14.4467	11.0529		14.4467	-0.20926	14.4467	0.14117	14.4467	0.1554	14.4467	0.22088		14.4467	0.19657	14.4467	-1.36118	14.4467	-0.82076	14.4467	-0.07804		14.4467	-2.02567	14.4467	-0.19264	14.4467	-1.75716	14.4467	-0.1495	14.4467	-0.03498
14.4533	0.51643	14.4533	0.86724	14.4533	1.39893	14.4533	9.43679	14.4533	11.4455		14.4533	-0.20951	14.4533	0.13972	14.4533	0.15444	14.4533	0.21721		14.4533	0.19567	14.4533	-1.36273	14.4533	-0.82414	14.4533	-0.0834		14.4533	-2.02687	14.4533	-0.19271	14.4533	-1.75729	14.4533	-0.14988	14.4533	-0.03599
14.46	0.52365	14.46	0.88607	14.46	1.51678	14.46	9.65268	14.46	11.8537		14.46	-0.20998	14.46	0.13814	14.46	0.1528	14.46	0.21323		14.46	0.19491	14.46	-1.36442	14.46	-0.8272	14.46	-0.08863		14.46	-2.02767	14.46	-0.19257	14.46	-1.75782	14.46	-0.15029	14.46	-0.03667
14.4667	0.53081	14.4667	0.90638	14.4667	1.63987	14.4667	9.87768	14.4667	12.2783		14.4667	-0.21055	14.4667	0.13656	14.4667	0.1504	14.4667	0.209		14.4667	0.19422	14.4667	-1.36613	14.4667	-0.82976	14.4667	-0.09412		14.4667	-2.02811	14.4667	-0.19255	14.4667	-1.75858	14.4667	-0.1506	14.4667	-0.03697
14.4733	0.53752	14.4733	0.92824	14.4733	1.76825	14.4733	10.1127	14.4733	12.7202		14.4733	-0.2112	14.4733	0.135	14.4733	0.14761	14.4733	0.2046		14.4733	0.1938	14.4733	-1.36778	14.4733	-0.83188	14.4733	-0.09957		14.4733	-2.02834	14.4733	-0.19251	14.4733	-1.75951	14.4733	-0.15068	14.4733	-0.03686
14.48	0.54384	14.48	0.95141	14.48	1.90234	14.48	10.3588	14.48	13.1812		14.48	-0.212	14.48	0.13372	14.48	0.14473	14.48	0.20037		14.48	0.19354	14.48	-1.36915	14.48	-0.83383	14.48	-0.10475		14.48	-2.02829	14.48	-0.19243	14.48	-1.76046	14.48	-0.15055	14.48	-0.0366
14.4867	0.5502	14.4867	0.97587	14.4867	2.04276	14.4867	10.6171	14.4867	13.6631		14.4867	-0.21265	14.4867	0.13259	14.4867	0.14206	14.4867	0.19668		14.4867	0.19341	14.4867	-1.37025	14.4867	-0.83553	14.4867	-0.10961		14.4867	-2.02801	14.4867	-0.19237	14.4867	-1.76119	14.4867	-0.15048	14.4867	-0.03632
14.4933	0.55698	14.4933	1.00164	14.4933	2.19019	14.4933	10.8885	14.4933	14.1678		14.4933	-0.21316	14.4933	0.13129	14.4933	0.13965	14.4933	0.19341		14.4933	0.19338	14.4933	-1.37126	14.4933	-0.83701	14.4933	-0.11434		14.4933	-2.02738	14.4933	-0.19257	14.4933	-1.76156	14.4933	-0.15034	14.4933	-0.03579
14.5	0.56429	14.5	1.029	14.5	2.34531	14.5	11.1742	14.5	14.6979		14.5	-0.2136	14.5	0.12996	14.5	0.13761	14.5	0.19038		14.5	0.19363	14.5	-1.37223	14.5	-0.83865	14.5	-0.11881		14.5	-2.02677	14.5	-0.19308	14.5	-1.76185	14.5	-0.15	14.5	-0.03507
14.5067	0.57217	14.5067	1.05759	14.5067	2.5093	14.5067	11.476	14.5067	15.256		14.5067	-0.21408	14.5067	0.12878	14.5067	0.13608	14.5067	0.18758		14.5067	0.1941	14.5067	-1.3734	14.5067	-0.84071	14.5067	-0.12298		14.5067	-2.02648	14.5067	-0.1936	14.5067	-1.76214	14.5067	-0.14962	14.5067	-0.03414
14.5133	0.5807	14.5133	1.08753	14.5133	2.68351	14.5133	11.7954	14.5133	15.8453		14.5133	-0.21458	14.5133	0.12776	14.5133	0.13482	14.5133	0.18488		14.5133	0.1947	14.5133	-1.37471	14.5133	-0.84312	14.5133	-0.12717		14.5133	-2.02631	14.5133	-0.19429	14.5133	-1.76227	14.5133	-0.14928	14.5133	-0.03318
14.52	0.58995	14.52	1.11942	14.52	2.8694	14.52	12.1345	14.52	16.469		14.52	-0.21485	14.52	0.12678	14.52	0.1334	14.52	0.18199		14.52	0.19532	14.52	-1.37633	14.52	-0.84542	14.52	-0.13144		14.52	-2.02621	14.52	-0.19512	14.52	-1.76198	14.52	-0.14876	14.52	-0.03196
14.5267	0.5998	14.5267	1.15397	14.5267	3.06832	14.5267	12.4958	14.5267	17.1312		14.5267	-0.21504	14.5267	0.12585	14.5267	0.13168	14.5267	0.17887		14.5267	0.19573	14.5267	-1.37832	14.5267	-0.84767	14.5267	-0.13597		14.5267	-2.02607	14.5267	-0.19605	14.5267	-1.76147	14.5267	-0.14793	14.5267	-0.03029
14.5333	0.61005	14.5333	1.19128	14.5333	3.2815	14.5333	12.8819	14.5333	17.8361		14.5333	-0.21501	14.5333	0.12494	14.5333	0.13016	14.5333	0.17602		14.5333	0.19602	14.5333	-1.38061	14.5333	-0.84992	14.5333	-0.14033		14.5333	-2.02603	14.5333	-0.19685	14.5333	-1.76097	14.5333	-0.14719	14.5333	-0.02824
14.54	0.62048	14.54	1.23122	14.54	3.51032	14.54	13.2954	14.54	18.5883		14.54	-0.21477	14.54	0.12396	14.54	0.12906	14.54	0.17346		14.54	0.19624	14.54	-1.3831	14.54	-0.85213	14.54	-0.14447		14.54	-2.02616	14.54	-0.19728	14.54	-1.76017	14.54	-0.14684	14.54	-0.02638
14.5467	0.63118	14.5467	1.27421	14.5467	3.75604	14.5467	13.7389	14.5467	19.3932		14.5467	-0.21439	14.5467	0.12282	14.5467	0.1284	14.5467	0.17086		14.5467	0.19666	14.5467	-1.38568	14.5467	-0.85436	14.5467	-0.14811		14.5467	-2.02652	14.5467	-0.19755	14.5467	-1.75895	14.5467	-0.14669	14.5467	-0.0247
14.5533	0.64239	14.5533	1.32083	14.5533	4.02027	14.5533	14.2157	14.5533	20.2568		14.5533	-0.21394	14.5533	0.12156	14.5533	0.12794	14.5533	0.168		14.5533	0.1973	14.5533	-1.38842	14.5533	-0.85673	14.5533	-0.1512		14.5533	-2.02727	14.5533	-0.19753	14.5533	-1.75744	14.5533	-0.14647	14.5533	-0.02285
14.56	0.65414	14.56	1.37135	14.56	4.30433	14.56	14.7297	14.56	21.1858		14.56	-0.21382	14.56	0.12008	14.56	0.12774	14.56	0.16509		14.56	0.1981	14.56	-1.39122	14.56	-0.85929	14.56	-0.15383		14.56	-2.02823	14.56	-0.19722	14.56	-1.75614	14.56	-0.1461	14.56	-0.02059
14.5667	0.66658	14.5667	1.4259	14.5667	4.6098	14.5667	15.2839	14.5667	22.1869		14.5667	-0.21404	14.5667	0.1184	14.5667	0.12754	14.5667	0.16235		14.5667	0.19936	14.5667	-1.394	14.5667	-0.86162	14.5667	-0.15608		14.5667	-2.02936	14.5667	-0.19665	14.5667	-1.75513	14.5667	-0.14549	14.5667	-0.01802
14.5733	0.68004	14.5733	1.48485	14.5733	4.93848	14.5733	15.8821	14.5733	23.2672		14.5733	-0.21448	14.5733	0.1169	14.5733	0.127	14.5733	0.15972		14.5733	0.20096	14.5733	-1.39663	14.5733	-0.86351	14.5733	-0.15818		14.5733	-2.03064	14.5733	-0.1961	14.5733	-1.75429	14.5733	-0.14447	14.5733	-0.01539
14.58	0.69484	14.58	1.54888	14.58	5.29254	14.58	16.5281	14.58	24.4338		14.58	-0.21484	14.58	0.11569	14.58	0.12605	14.58	0.15724		14.58	0.20291	14.58	-1.39903	14.58	-0.86509	14.58	-0.16031		14.58	-2.03187	14.58	-0.1962	14.58	-1.7536	14.58	-0.1431	14.58	-0.01232
14.5867	0.71077	14.5867	1.61837	14.5867	5.6742	14.5867	17.2259	14.5867	25.6939		14.5867	-0.21497	14.5867	0.11484	14.5867	0.12474	14.5867	0.15518		14.5867	0.2049	14.5867	-1.40121	14.5867	-0.86649	14.5867	-0.16258		14.5867	-2.03279	14.5867	-0.19693	14.5867	-1.75288	14.5867	-0.14166	14.5867	-0.00864
14.5933	0.72783	14.5933	1.69361	14.5933	6.08523	14.5933	17.9791	14.5933	27.0544		14.5933	-0.21493	14.5933	0.11417	14.5933	0.12327	14.5933	0.15365		14.5933	0.20672	14.5933	-1.40321	14.5933	-0.86758	14.5933	-0.16495		14.5933	-2.03309	14.5933	-0.19781	14.5933	-1.75206	14.5933	-0.14018	14.5933	-0.00433
14.6	0.74641	14.6	1.77487	14.6	6.52765	14.6	18.7905	14.6	28.522		14.6	-0.21468	14.6	0.1136	14.6	0.12179	14.6	0.15237		14.6	0.20851	14.6	-1.40513	14.6	-0.86845	14.6	-0.16746		14.6	-2.0331	14.6	-0.19828	14.6	-1.75097	14.6	-0.13847	14.6	0.000193715
14.6067	0.76679	14.6067	1.86234	14.6067	7.00309	14.6067	19.6628	14.6067	30.1034		14.6067	-0.21427	14.6067	0.11316	14.6067	0.12049	14.6067	0.1509		14.6067	0.21004	14.6067	-1.40709	14.6067	-0.86931	14.6067	-0.16997		14.6067	-2.03322	14.6067	-0.19836	14.6067	-1.74974	14.6067	-0.13636	14.6067	0.0047
14.6133	0.78877	14.6133	1.95635	14.6133	7.5128	14.6133	20.5979	14.6133	31.8046		14.6133	-0.21401	14.6133	0.11268	14.6133	0.11928	14.6133	0.1493		14.6133	0.2111	14.6133	-1.40912	14.6133	-0.87041	14.6133	-0.17242		14.6133	-2.03358	14.6133	-0.19826	14.6133	-1.74841	14.6133	-0.13395	14.6133	0.00928
14.62	0.81203	14.62	2.05677	14.62	8.05762	14.62	21.5978	14.62	33.6312		14.62	-0.21387	14.62	0.11185	14.62	0.11826	14.62	0.14779		14.62	0.21128	14.62	-1.41126	14.62	-0.87149	14.62	-0.17478		14.62	-2.03399	14.62	-0.19778	14.62	-1.74695	14.62	-0.13137	14.62	0.01404
14.6267	0.83663	14.6267	2.16399	14.6267	8.63782	14.6267	22.6639	14.6267	35.5877		14.6267	-0.214	14.6267	0.11049	14.6267	0.11747	14.6267	0.14654		14.6267	0.21082	14.6267	-1.41329	14.6267	-0.87255	14.6267	-0.1772		14.6267	-2.03447	14.6267	-0.19675	14.6267	-1.74551	14.6267	-0.12846	14.6267	0.01922
14.6333	0.86253	14.6333	2.27838	14.6333	9.25344	14.6333	23.7965	14.6333	37.6775		14.6333	-0.21416	14.6333	0.10894	14.6333	0.11689	14.6333	0.1456		14.6333	0.20984	14.6333	-1.41506	14.6333	-0.87368	14.6333	-0.17945		14.6333	-2.03555	14.6333	-0.19554	14.6333	-1.74417	14.6333	-0.12522	14.6333	0.02489
14.64	0.88949	14.64	2.40051	14.64	9.90354	14.64	24.9948	14.64	39.9018		14.64	-0.21435	14.64	0.10774	14.64	0.11636	14.64	0.14492		14.64	0.20844	14.64	-1.4163	14.64	-0.87499	14.64	-0.18124		14.64	-2.03733	14.64	-0.19457	14.64	-1.74286	14.64	-0.12192	14.64	0.03131
14.6467	0.91728	14.6467	2.52995	14.6467	10.587	14.6467	26.2576	14.6467	42.2604		14.6467	-0.21446	14.6467	0.10732	14.6467	0.1157	14.6467	0.14442		14.6467	0.20675	14.6467	-1.41719	14.6467	-0.87643	14.6467	-0.18263		14.6467	-2.03902	14.6467	-0.19381	14.6467	-1.7413	14.6467	-0.11864	14.6467	0.0385
14.6533	0.94595	14.6533	2.66605	14.6533	11.3021	14.6533	27.5829	14.6533	44.7511		14.6533	-0.2145	14.6533	0.10751	14.6533	0.11497	14.6533	0.14362		14.6533	0.20513	14.6533	-1.41791	14.6533	-0.87792	14.6533	-0.18397		14.6533	-2.04019	14.6533	-0.19315	14.6533	-1.7393	14.6533	-0.11513	14.6533	0.04654
14.66	0.97554	14.66	2.80837	14.66	12.0465	14.66	28.9672	14.66	47.3695		14.66	-0.21455	14.66	0.10811	14.66	0.11415	14.66	0.14217		14.66	0.20374	14.66	-1.41856	14.66	-0.87957	14.66	-0.18531		14.66	-2.04111	14.66	-0.1924	14.66	-1.73681	14.66	-0.11102	14.66	0.05545
14.6667	1.0058	14.6667	2.95639	14.6667	12.8172	14.6667	30.405	14.6667	50.1088		14.6667	-0.21462	14.6667	0.10869	14.6667	0.11315	14.6667	0.14016		14.6667	0.20214	14.6667	-1.41929	14.6667	-0.88131	14.6667	-0.18648		14.6667	-2.04214	14.6667	-0.19181	14.6667	-1.73378	14.6667	-0.10648	14.6667	0.06507
14.6733	1.03675	14.6733	3.10929	14.6733	13.6106	14.6733	31.8901	14.6733	52.9598		14.6733	-0.21475	14.6733	0.10912	14.6733	0.112	14.6733	0.13793		14.6733	0.20035	14.6733	-1.42022	14.6733	-0.88316	14.6733	-0.18742		14.6733	-2.04311	14.6733	-0.19147	14.6733	-1.7304	14.6733	-0.10172	14.6733	0.07521
14.68	1.06868	14.68	3.26589	14.68	14.4228	14.68	33.4158	14.68	55.9113		14.68	-0.21499	14.68	0.10927	14.68	0.11079	14.68	0.13578		14.68	0.19848	14.68	-1.42162	14.68	-0.88513	14.68	-0.18825		14.68	-2.04384	14.68	-0.19137	14.68	-1.72713	14.68	-0.09679	14.68	0.08594
14.6867	1.10155	14.6867	3.42578	14.6867	15.2491	14.6867	34.9738	14.6867	58.9498		14.6867	-0.21549	14.6867	0.1088	14.6867	0.10965	14.6867	0.13372		14.6867	0.19691	14.6867	-1.42338	14.6867	-0.88732	14.6867	-0.18926		14.6867	-2.04454	14.6867	-0.19146	14.6867	-1.72392	14.6867	-0.09158	14.6867	0.09743
14.6933	1.13473	14.6933	3.5888	14.6933	16.0835	14.6933	36.5543	14.6933	62.059		14.6933	-0.2162	14.6933	0.10788	14.6933	0.10859	14.6933	0.13206		14.6933	0.19551	14.6933	-1.42523	14.6933	-0.88969	14.6933	-0.19034		14.6933	-2.0453	14.6933	-0.19135	14.6933	-1.72059	14.6933	-0.08578	14.6933	0.10985
14.7	1.16773	14.7	3.75432	14.7	16.9201	14.7	38.1464	14.7	65.2205		14.7	-0.21708	14.7	0.10696	14.7	0.10751	14.7	0.13102		14.7	0.1943	14.7	-1.42707	14.7	-0.8921	14.7	-0.19117		14.7	-2.04597	14.7	-0.19121	14.7	-1.71701	14.7	-0.07905	14.7	0.12328
14.7067	1.20047	14.7067	3.92089	14.7067	17.7528	14.7067	39.7385	14.7067	68.4137		14.7067	-0.21775	14.7067	0.10657	14.7067	0.10616	14.7067	0.13051		14.7067	0.19346	14.7067	-1.42889	14.7067	-0.89465	14.7067	-0.19159		14.7067	-2.04622	14.7067	-0.19094	14.7067	-1.71337	14.7067	-0.07112	14.7067	0.1378
14.7133	1.23279	14.7133	4.08668	14.7133	18.5752	14.7133	41.3189	14.7133	71.6162		14.7133	-0.21812	14.7133	0.10668	14.7133	0.10429	14.7133	0.13016		14.7133	0.19298	14.7133	-1.43066	14.7133	-0.89738	14.7133	-0.19184		14.7133	-2.04586	14.7133	-0.19065	14.7133	-1.70955	14.7133	-0.06203	14.7133	0.15348
14.72	1.26412	14.72	4.25037	14.72	19.3803	14.72	42.8745	14.72	74.8043		14.72	-0.21817	14.72	0.10708	14.72	0.10182	14.72	0.12988		14.72	0.19263	14.72	-1.43234	14.72	-0.90019	14.72	-0.19246		14.72	-2.04479	14.72	-0.19006	14.72	-1.70516	14.72	-0.0519	14.72	0.17042
14.7267	1.29389	14.7267	4.41083	14.7267	20.161	14.7267	44.3923	14.7267	77.9523		14.7267	-0.21801	14.7267	0.10774	14.7267	0.09908	14.7267	0.12976		14.7267	0.19207	14.7267	-1.43388	14.7267	-0.90314	14.7267	-0.19328		14.7267	-2.04328	14.7267	-0.18913	14.7267	-1.70022	14.7267	-0.04085	14.7267	0.18871
14.7333	1.32214	14.7333	4.5666	14.7333	20.9106	14.7333	45.859	14.7333	81.0338		14.7333	-0.21768	14.7333	0.10845	14.7333	0.09645	14.7333	0.12985		14.7333	0.19148	14.7333	-1.43549	14.7333	-0.90633	14.7333	-0.19387		14.7333	-2.04153	14.7333	-0.18803	14.7333	-1.69471	14.7333	-0.02907	14.7333	0.20818
14.74	1.34891	14.74	4.71581	14.74	21.623	14.74	47.262	14.74	84.0226		14.74	-0.21717	14.74	0.10901	14.74	0.09409	14.74	0.13002		14.74	0.19097	14.74	-1.43722	14.74	-0.90965	14.74	-0.1943		14.74	-2.03969	14.74	-0.18667	14.74	-1.68868	14.74	-0.01648	14.74	0.22884
14.7467	1.37427	14.7467	4.85743	14.7467	22.292	14.7467	48.5888	14.7467	86.8932		14.7467	-0.21644	14.7467	0.10955	14.7467	0.0921	14.7467	0.13015		14.7467	0.19049	14.7467	-1.43894	14.7467	-0.91263	14.7467	-0.1947		14.7467	-2.03788	14.7467	-0.18508	14.7467	-1.68197	14.7467	-0.00317	14.7467	0.25102
14.7533	1.39777	14.7533	4.99083	14.7533	22.9111	14.7533	49.8275	14.7533	89.621		14.7533	-0.21552	14.7533	0.11005	14.7533	0.09062	14.7533	0.13008		14.7533	0.18998	14.7533	-1.44053	14.7533	-0.91524	14.7533	-0.19528		14.7533	-2.03626	14.7533	-0.18302	14.7533	-1.6747	14.7533	0.01084	14.7533	0.27508
14.76	1.41914	14.76	5.11525	14.76	23.4749	14.76	50.9674	14.76	92.1825		14.76	-0.21449	14.76	0.11045	14.76	0.08987	14.76	0.12972		14.76	0.18977	14.76	-1.44184	14.76	-0.91803	14.76	-0.1957		14.76	-2.03495	14.76	-0.18091	14.76	-1.66709	14.76	0.02543	14.76	0.30071
14.7667	1.43846	14.7667	5.2292	14.7667	23.9789	14.7667	51.9988	14.7667	94.5555		14.7667	-0.21356	14.7667	0.11072	14.7667	0.0896	14.7667	0.12895		14.7667	0.18981	14.7667	-1.44307	14.7667	-0.921	14.7667	-0.1958		14.7667	-2.03384	14.7667	-0.17901	14.7667	-1.65918	14.7667	0.04084	14.7667	0.3278
14.7733	1.45578	14.7733	5.33119	14.7733	24.419	14.7733	52.9138	14.7733	96.7206		14.7733	-0.21294	14.7733	0.11092	14.7733	0.08945	14.7733	0.1279		14.7733	0.18984	14.7733	-1.44429	14.7733	-0.92363	14.7733	-0.19597		14.7733	-2.03286	14.7733	-0.17734	14.7733	-1.65116	14.7733	0.05713	14.7733	0.35692
14.78	1.47112	14.78	5.42045	14.78	24.7917	14.78	53.7049	14.78	98.6604		14.78	-0.21292	14.78	0.11106	14.78	0.08917	14.78	0.12677		14.78	0.18962	14.78	-1.44554	14.78	-0.92571	14.78	-0.19631		14.78	-2.03182	14.78	-0.17565	14.78	-1.64293	14.78	0.07394	14.78	0.38862
14.7867	1.48421	14.7867	5.49627	14.7867	25.0944	14.7867	54.3673	14.7867	100.361		14.7867	-0.21351	14.7867	0.11114	14.7867	0.08889	14.7867	0.12582		14.7867	0.18954	14.7867	-1.44695	14.7867	-0.92766	14.7867	-0.19698		14.7867	-2.03075	14.7867	-0.17381	14.7867	-1.63437	14.7867	0.09143	14.7867	0.42277
14.7933	1.49492	14.7933	5.55825	14.7933	25.3259	14.7933	54.8977	14.7933	101.809		14.7933	-0.2145	14.7933	0.11126	14.7933	0.08868	14.7933	0.12507		14.7933	0.1898	14.7933	-1.44875	14.7933	-0.92953	14.7933	-0.19762		14.7933	-2.02944	14.7933	-0.17186	14.7933	-1.62522	14.7933	0.11005	14.7933	0.45901
14.8	1.50316	14.8	5.60592	14.8	25.4857	14.8	55.295	14.8	102.999		14.8	-0.21553	14.8	0.11149	14.8	0.0883	14.8	0.1242		14.8	0.19008	14.8	-1.45108	14.8	-0.93076	14.8	-0.1981		14.8	-2.02793	14.8	-0.16967	14.8	-1.61527	14.8	0.13034	14.8	0.49736
14.8067	1.50872	14.8067	5.63927	14.8067	25.5748	14.8067	55.5593	14.8067	103.924		14.8067	-0.21631	14.8067	0.11203	14.8067	0.08778	14.8067	0.1232		14.8067	0.19029	14.8067	-1.45361	14.8067	-0.93126	14.8067	-0.19862		14.8067	-2.02607	14.8067	-0.16693	14.8067	-1.60454	14.8067	0.15241	14.8067	0.53794
14.8133	1.51163	14.8133	5.65844	14.8133	25.5953	14.8133	55.6915	14.8133	104.584		14.8133	-0.21677	14.8133	0.11311	14.8133	0.08699	14.8133	0.12227		14.8133	0.19018	14.8133	-1.45607	14.8133	-0.93174	14.8133	-0.19931		14.8133	-2.02385	14.8133	-0.16358	14.8133	-1.59289	14.8133	0.17599	14.8133	0.58081
14.82	1.51189	14.82	5.66397	14.82	25.549	14.82	55.6946	14.82	104.982		14.82	-0.21689	14.82	0.1147	14.82	0.08594	14.82	0.12151		14.82	0.1898	14.82	-1.45823	14.82	-0.9323	14.82	-0.2003		14.82	-2.02134	14.82	-0.16007	14.82	-1.58039	14.82	0.20111	14.82	0.62601
14.8267	1.50948	14.8267	5.65634	14.8267	25.4382	14.8267	55.5735	14.8267	105.122		14.8267	-0.2168	14.8267	0.11628	14.8267	0.08447	14.8267	0.12072		14.8267	0.18907	14.8267	-1.45996	14.8267	-0.93298	14.8267	-0.20147		14.8267	-2.01883	14.8267	-0.15666	14.8267	-1.56719	14.8267	0.22774	14.8267	0.67391
14.8333	1.50459	14.8333	5.6358	14.8333	25.2659	14.8333	55.3341	14.8333	105.013		14.8333	-0.21658	14.8333	0.11759	14.8333	0.08283	14.8333	0.11998		14.8333	0.18802	14.8333	-1.46127	14.8333	-0.93381	14.8333	-0.20278		14.8333	-2.01678	14.8333	-0.15318	14.8333	-1.55328	14.8333	0.25613	14.8333	0.72461
14.84	1.49744	14.84	5.60252	14.84	25.0363	14.84	54.9827	14.84	104.666		14.84	-0.21631	14.84	0.11873	14.84	0.08135	14.84	0.11947		14.84	0.18681	14.84	-1.46228	14.84	-0.93504	14.84	-0.20412		14.84	-2.01516	14.84	-0.14944	14.84	-1.53857	14.84	0.28656	14.84	0.77853
14.8467	1.48842	14.8467	5.55719	14.8467	24.7542	14.8467	54.5271	14.8467	104.092		14.8467	-0.21619	14.8467	0.11963	14.8467	0.07998	14.8467	0.11915		14.8467	0.1855	14.8467	-1.46323	14.8467	-0.9365	14.8467	-0.20535		14.8467	-2.01387	14.8467	-0.14573	14.8467	-1.52265	14.8467	0.31904	14.8467	0.83615
14.8533	1.47772	14.8533	5.50093	14.8533	24.424	14.8533	53.9766	14.8533	103.306		14.8533	-0.21625	14.8533	0.12041	14.8533	0.07863	14.8533	0.11863		14.8533	0.18421	14.8533	-1.46423	14.8533	-0.93789	14.8533	-0.20637		14.8533	-2.01271	14.8533	-0.14225	14.8533	-1.50536	14.8533	0.3536	14.8533	0.89764
14.86	1.46547	14.86	5.4347	14.86	24.0506	14.86	53.3411	14.86	102.326		14.86	-0.21641	14.86	0.12112	14.86	0.07739	14.86	0.11786		14.86	0.18311	14.86	-1.46547	14.86	-0.93959	14.86	-0.20716		14.86	-2.01185	14.86	-0.13855	14.86	-1.48679	14.86	0.39033	14.86	0.96288
14.8667	1.45192	14.8667	5.35944	14.8667	23.6394	14.8667	52.6298	14.8667	101.168		14.8667	-0.21648	14.8667	0.12229	14.8667	0.07643	14.8667	0.1169		14.8667	0.18214	14.8667	-1.46698	14.8667	-0.94135	14.8667	-0.20763		14.8667	-2.01075	14.8667	-0.13421	14.8667	-1.46701	14.8667	0.42926	14.8667	1.03195
14.8733	1.43722	14.8733	5.27618	14.8733	23.1961	14.8733	51.8518	14.8733	99.8507		14.8733	-0.21645	14.8733	0.12404	14.8733	0.07561	14.8733	0.1157		14.8733	0.18142	14.8733	-1.46868	14.8733	-0.94293	14.8733	-0.20797		14.8733	-2.00908	14.8733	-0.12945	14.8733	-1.44603	14.8733	0.47003	14.8733	1.10546
14.88	1.42165	14.88	5.18642	14.88	22.726	14.88	51.0168	14.88	98.3924		14.88	-0.2163	14.88	0.12619	14.88	0.07464	14.88	0.11433		14.88	0.1808	14.88	-1.47031	14.88	-0.94397	14.88	-0.20869		14.88	-2.00672	14.88	-0.12442	14.88	-1.42366	14.88	0.51232	14.88	1.18387
14.8867	1.40543	14.8867	5.09131	14.8867	22.2332	14.8867	50.1343	14.8867	96.8123		14.8867	-0.21584	14.8867	0.12843	14.8867	0.07356	14.8867	0.11296		14.8867	0.18013	14.8867	-1.4719	14.8867	-0.94475	14.8867	-0.21008		14.8867	-2.00386	14.8867	-0.11916	14.8867	-1.39986	14.8867	0.55625	14.8867	1.26723
14.8933	1.38869	14.8933	4.99156	14.8933	21.722	14.8933	49.2131	14.8933	95.1292		14.8933	-0.2151	14.8933	0.13047	14.8933	0.07255	14.8933	0.11182		14.8933	0.17951	14.8933	-1.47319	14.8933	-0.94533	14.8933	-0.21178		14.8933	-2.00076	14.8933	-0.11343	14.8933	-1.37468	14.8933	0.60242	14.8933	1.35539
14.9	1.37146	14.9	4.88782	14.9	21.1971	14.9	48.2613	14.9	93.3612		14.9	-0.21408	14.9	0.13242	14.9	0.07199	14.9	0.11076		14.9	0.17899	14.9	-1.47425	14.9	-0.94546	14.9	-0.21321		14.9	-1.99718	14.9	-0.10738	14.9	-1.34813	14.9	0.65119	14.9	1.44845
14.9067	1.35376	14.9067	4.78119	14.9067	20.6629	14.9067	47.2868	14.9067	91.525		14.9067	-0.21303	14.9067	0.13424	14.9067	0.07194	14.9067	0.11		14.9067	0.17867	14.9067	-1.47543	14.9067	-0.94541	14.9067	-0.21455		14.9067	-1.99351	14.9067	-0.10106	14.9067	-1.3203	14.9067	0.70295	14.9067	1.54669
14.9133	1.33553	14.9133	4.67251	14.9133	20.1231	14.9133	46.2969	14.9133	89.6358		14.9133	-0.21195	14.9133	0.13593	14.9133	0.07246	14.9133	0.10973		14.9133	0.17839	14.9133	-1.47688	14.9133	-0.94542	14.9133	-0.21597		14.9133	-1.98996	14.9133	-0.09412	14.9133	-1.29098	14.9133	0.75807	14.9133	1.65033
14.92	1.31673	14.92	4.5622	14.92	19.5803	14.92	45.2979	14.92	87.7077		14.92	-0.21126	14.92	0.13746	14.92	0.07337	14.92	0.1098		14.92	0.17826	14.92	-1.47863	14.92	-0.9459	14.92	-0.21734		14.92	-1.98663	14.92	-0.08649	14.92	-1.25997	14.92	0.81692	14.92	1.75939
14.9267	1.29759	14.9267	4.45041	14.9267	19.0369	14.9267	44.2947	14.9267	85.7532		14.9267	-0.21105	14.9267	0.13904	14.9267	0.07437	14.9267	0.1098		14.9267	0.17825	14.9267	-1.48024	14.9267	-0.9465	14.9267	-0.21854		14.9267	-1.9834	14.9267	-0.07793	14.9267	-1.22712	14.9267	0.87963	14.9267	1.87396
14.9333	1.27831	14.9333	4.33794	14.9333	18.4951	14.9333	43.2917	14.9333	83.7831		14.9333	-0.21113	14.9333	0.14069	14.9333	0.07533	14.9333	0.10945		14.9333	0.17817	14.9333	-1.48197	14.9333	-0.94711	14.9333	-0.21955		14.9333	-1.98004	14.9333	-0.06854	14.9333	-1.19229	14.9333	0.94587	14.9333	1.99436
14.94	1.25926	14.94	4.22582	14.94	17.9568	14.94	42.2926	14.94	81.8061		14.94	-0.21143	14.94	0.14222	14.94	0.07598	14.94	0.10886		14.94	0.17792	14.94	-1.48367	14.94	-0.94759	14.94	-0.22056		14.94	-1.97686	14.94	-0.05837	14.94	-1.15544	14.94	1.01535	14.94	2.12117
14.9467	1.24026	14.9467	4.11442	14.9467	17.4235	14.9467	41.2997	14.9467	79.8293		14.9467	-0.21178	14.9467	0.14336	14.9467	0.07641	14.9467	0.10801		14.9467	0.17757	14.9467	-1.48503	14.9467	-0.9478	14.9467	-0.2216		14.9467	-1.97398	14.9467	-0.04758	14.9467	-1.11634	14.9467	1.08811	14.9467	2.2549
14.9533	1.22139	14.9533	4.0039	14.9533	16.8958	14.9533	40.3151	14.9533	77.8585		14.9533	-0.21232	14.9533	0.14418	14.9533	0.07662	14.9533	0.10673		14.9533	0.17715	14.9533	-1.48597	14.9533	-0.94771	14.9533	-0.22252		14.9533	-1.97091	14.9533	-0.03633	14.9533	-1.07523	14.9533	1.16421	14.9533	2.39587
14.96	1.20267	14.96	3.89441	14.96	16.3742	14.96	39.34	14.96	75.8986		14.96	-0.21279	14.96	0.14483	14.96	0.07678	14.96	0.10538		14.96	0.17647	14.96	-1.48669	14.96	-0.9473	14.96	-0.22313		14.96	-1.96736	14.96	-0.02437	14.96	-1.03208	14.96	1.24372	14.96	2.54433
14.9667	1.18398	14.9667	3.78634	14.9667	15.859	14.9667	38.3756	14.9667	73.9529		14.9667	-0.21298	14.9667	0.1456	14.9667	0.07711	14.9667	0.10453		14.9667	0.17557	14.9667	-1.48757	14.9667	-0.94677	14.9667	-0.22335		14.9667	-1.96344	14.9667	-0.01159	14.9667	-0.98687	14.9667	1.32644	14.9667	2.70069
14.9733	1.16523	14.9733	3.67991	14.9733	15.3506	14.9733	37.4226	14.9733	72.0232		14.9733	-0.21296	14.9733	0.14661	14.9733	0.07781	14.9733	0.10448		14.9733	0.17472	14.9733	-1.4886	14.9733	-0.94621	14.9733	-0.22338		14.9733	-1.95965	14.9733	0.00206	14.9733	-0.93967	14.9733	1.41273	14.9733	2.86546
14.98	1.14642	14.98	3.57484	14.98	14.8489	14.98	36.4808	14.98	70.1106		14.98	-0.21294	14.98	0.14798	14.98	0.07901	14.98	0.10498		14.98	0.17411	14.98	-1.4898	14.98	-0.94575	14.98	-0.22363		14.98	-1.95589	14.98	0.01638	14.98	-0.89046	14.98	1.50325	14.98	3.03883
14.9867	1.1281	14.9867	3.47084	14.9867	14.3532	14.9867	35.5503	14.9867	68.2151		14.9867	-0.21311	14.9867	0.14961	14.9867	0.08055	14.9867	0.10565		14.9867	0.17358	14.9867	-1.49103	14.9867	-0.94545	14.9867	-0.22394		14.9867	-1.95178	14.9867	0.03115	14.9867	-0.8389	14.9867	1.59834	14.9867	3.22068
14.9933	1.11044	14.9933	3.36775	14.9933	13.8634	14.9933	34.6308	14.9933	66.3368		14.9933	-0.21347	14.9933	0.1512	14.9933	0.08193	14.9933	0.10655		14.9933	0.17288	14.9933	-1.4922	14.9933	-0.94546	14.9933	-0.22442		14.9933	-1.94746	14.9933	0.04615	14.9933	-0.78455	14.9933	1.69832	14.9933	3.41126
15	1.09331	15	3.2657	15	13.3798	15	33.7216	15	64.4751		15	-0.21388	15	0.15236	15	0.08308	15	0.10743		15	0.17228	15	-1.49327	15	-0.94569	15	-0.22519		15	-1.94309	15	0.06107	15	-0.72745	15	1.80332	15	3.61087
15.0067	1.07668	15.0067	3.16496	15.0067	12.9025	15.0067	32.8223	15.0067	62.6291		15.0067	-0.21431	15.0067	0.15304	15.0067	0.08404	15.0067	0.10836		15.0067	0.17184	15.0067	-1.49426	15.0067	-0.94599	15.0067	-0.22627		15.0067	-1.93854	15.0067	0.07604	15.0067	-0.66785	15.0067	1.91388	15.0067	3.82006
15.0133	1.06033	15.0133	3.06553	15.0133	12.4315	15.0133	31.9322	15.0133	60.7979		15.0133	-0.21486	15.0133	0.15351	15.0133	0.08512	15.0133	0.10936		15.0133	0.17153	15.0133	-1.49519	15.0133	-0.94622	15.0133	-0.22769		15.0133	-1.93352	15.0133	0.09121	15.0133	-0.60556	15.0133	2.03014	15.0133	4.03915
15.02	1.04404	15.02	2.96734	15.02	11.9666	15.02	31.051	15.02	58.9804		15.02	-0.21543	15.02	0.15412	15.02	0.08619	15.02	0.11053		15.02	0.17133	15.02	-1.49604	15.02	-0.94642	15.02	-0.22916		15.02	-1.92783	15.02	0.10695	15.02	-0.54027	15.02	2.15207	15.02	4.26844
15.0267	1.02765	15.0267	2.87048	15.0267	11.5075	15.0267	30.1782	15.0267	57.1763		15.0267	-0.21616	15.0267	0.15484	15.0267	0.08715	15.0267	0.1117		15.0267	0.17118	15.0267	-1.4968	15.0267	-0.94671	15.0267	-0.23056		15.0267	-1.92165	15.0267	0.12356	15.0267	-0.47202	15.0267	2.2798	15.0267	4.50821
15.0333	1.01116	15.0333	2.7751	15.0333	11.0546	15.0333	29.3141	15.0333	55.3852		15.0333	-0.21671	15.0333	0.15537	15.0333	0.08821	15.0333	0.11288		15.0333	0.17127	15.0333	-1.49754	15.0333	-0.94683	15.0333	-0.23147		15.0333	-1.91519	15.0333	0.14128	15.0333	-0.40069	15.0333	2.41351	15.0333	4.75858
15.04	0.99487	15.04	2.68131	15.04	10.6078	15.04	28.4588	15.04	53.6071		15.04	-0.21711	15.04	0.15596	15.04	0.08952	15.04	0.11417		15.04	0.17132	15.04	-1.49843	15.04	-0.94677	15.04	-0.23171		15.04	-1.90885	15.04	0.16002	15.04	-0.32603	15.04	2.55337	15.04	5.01994
15.0467	0.97876	15.0467	2.5891	15.0467	10.1675	15.0467	27.6124	15.0467	51.8424		15.0467	-0.21754	15.0467	0.1566	15.0467	0.09117	15.0467	0.11532		15.0467	0.17127	15.0467	-1.49944	15.0467	-0.9466	15.0467	-0.23171		15.0467	-1.90265	15.0467	0.17959	15.0467	-0.24764	15.0467	2.69916	15.0467	5.29248
15.0533	0.96316	15.0533	2.49853	15.0533	9.73383	15.0533	26.7757	15.0533	50.0919		15.0533	-0.21772	15.0533	0.15706	15.0533	0.09295	15.0533	0.11612		15.0533	0.17112	15.0533	-1.50052	15.0533	-0.94645	15.0533	-0.23154		15.0533	-1.89631	15.0533	0.20009	15.0533	-0.16588	15.0533	2.8512	15.0533	5.57664
15.06	0.94842	15.06	2.40965	15.06	9.30713	15.06	25.9492	15.06	48.3566		15.06	-0.21755	15.06	0.15686	15.06	0.09464	15.06	0.11632		15.06	0.17069	15.06	-1.50174	15.06	-0.94642	15.06	-0.2313		15.06	-1.88991	15.06	0.22165	15.06	-0.08087	15.06	3.00958	15.06	5.87284
15.0667	0.93452	15.0667	2.32222	15.0667	8.88778	15.0667	25.1342	15.0667	46.638		15.0667	-0.21667	15.0667	0.15624	15.0667	0.09614	15.0667	0.11636		15.0667	0.17006	15.0667	-1.50336	15.0667	-0.9464	15.0667	-0.23089		15.0667	-1.88357	15.0667	0.24414	15.0667	0.00779	15.0667	3.17437	15.0667	6.18188
15.0733	0.92107	15.0733	2.23628	15.0733	8.47591	15.0733	24.3311	15.0733	44.9378		15.0733	-0.21535	15.0733	0.15581	15.0733	0.09767	15.0733	0.1165		15.0733	0.16946	15.0733	-1.50529	15.0733	-0.94627	15.0733	-0.23056		15.0733	-1.87725	15.0733	0.26736	15.0733	0.10041	15.0733	3.34562	15.0733	6.50436
15.08	0.90782	15.08	2.15197	15.08	8.07182	15.08	23.5408	15.08	43.2575		15.08	-0.21364	15.08	0.15574	15.08	0.09929	15.08	0.11681		15.08	0.16896	15.08	-1.50714	15.08	-0.94571	15.08	-0.23045		15.08	-1.87045	15.08	0.29144	15.08	0.1969	15.08	3.52357	15.08	6.84065
15.0867	0.89472	15.0867	2.06942	15.0867	7.67585	15.0867	22.7641	15.0867	41.599		15.0867	-0.21191	15.0867	0.15569	15.0867	0.10081	15.0867	0.1172		15.0867	0.16866	15.0867	-1.50886	15.0867	-0.94493	15.0867	-0.23025		15.0867	-1.86322	15.0867	0.31641	15.0867	0.29689	15.0867	3.70884	15.0867	7.19125
15.0933	0.88174	15.0933	1.98826	15.0933	7.28811	15.0933	22.0019	15.0933	39.9644		15.0933	-0.21093	15.0933	0.15543	15.0933	0.10199	15.0933	0.11772		15.0933	0.16863	15.0933	-1.51041	15.0933	-0.94426	15.0933	-0.22984		15.0933	-1.85581	15.0933	0.34194	15.0933	0.40089	15.0933	3.90153	15.0933	7.55662
15.1	0.86866	15.1	1.90864	15.1	6.90888	15.1	21.2549	15.1	38.3568		15.1	-0.21108	15.1	0.15514	15.1	0.10298	15.1	0.11865		15.1	0.16911	15.1	-1.51178	15.1	-0.9437	15.1	-0.22937		15.1	-1.84806	15.1	0.36786	15.1	0.50936	15.1	4.10224	15.1	7.9371
15.1067	0.85569	15.1067	1.83095	15.1067	6.53846	15.1067	20.5243	15.1067	36.7788		15.1067	-0.21214	15.1067	0.15493	15.1067	0.10399	15.1067	0.11988		15.1067	0.17001	15.1067	-1.51288	15.1067	-0.9431	15.1067	-0.22895		15.1067	-1.83984	15.1067	0.39461	15.1067	0.62249	15.1067	4.31126	15.1067	8.33271
15.1133	0.84313	15.1133	1.75567	15.1133	6.17718	15.1133	19.8115	15.1133	35.2331		15.1133	-0.2137	15.1133	0.15473	15.1133	0.1049	15.1133	0.12099		15.1133	0.17075	15.1133	-1.51389	15.1133	-0.94254	15.1133	-0.2288		15.1133	-1.83105	15.1133	0.42266	15.1133	0.74018	15.1133	4.52881	15.1133	8.74399
15.12	0.83137	15.12	1.68291	15.12	5.82552	15.12	19.1178	15.12	33.7223		15.12	-0.21571	15.12	0.15432	15.12	0.10574	15.12	0.12184		15.12	0.17129	15.12	-1.5151	15.12	-0.94219	15.12	-0.22881		15.12	-1.82194	15.12	0.45206	15.12	0.8624	15.12	4.75493	15.12	9.17179
15.1267	0.82054	15.1267	1.61253	15.1267	5.48394	15.1267	18.4441	15.1267	32.2489		15.1267	-0.21773	15.1267	0.15377	15.1267	0.10651	15.1267	0.12252		15.1267	0.1714	15.1267	-1.51619	15.1267	-0.94182	15.1267	-0.22889		15.1267	-1.81245	15.1267	0.48278	15.1267	0.98942	15.1267	4.98983	15.1267	9.61682
15.1333	0.81052	15.1333	1.54488	15.1333	5.15295	15.1333	17.7911	15.1333	30.8149		15.1333	-0.21905	15.1333	0.15286	15.1333	0.10737	15.1333	0.12323		15.1333	0.1711	15.1333	-1.51711	15.1333	-0.94104	15.1333	-0.22884		15.1333	-1.80262	15.1333	0.51511	15.1333	1.12119	15.1333	5.23396	15.1333	10.0796
15.14	0.80113	15.14	1.47984	15.14	4.83286	15.14	17.1596	15.14	29.422		15.14	-0.21922	15.14	0.15169	15.14	0.10828	15.14	0.12408		15.14	0.17017	15.14	-1.51796	15.14	-0.94008	15.14	-0.22852		15.14	-1.79236	15.14	0.54931	15.14	1.25805	15.14	5.4877	15.14	10.561
15.1467	0.79188	15.1467	1.41726	15.1467	4.52451	15.1467	16.5503	15.1467	28.072		15.1467	-0.21857	15.1467	0.15033	15.1467	0.10908	15.1467	0.12486		15.1467	0.16881	15.1467	-1.51886	15.1467	-0.93919	15.1467	-0.22814		15.1467	-1.78142	15.1467	0.58514	15.1467	1.40024	15.1467	5.7516	15.1467	11.0619
15.1533	0.78263	15.1533	1.35674	15.1533	4.22861	15.1533	15.9635	15.1533	26.7665		15.1533	-0.2174	15.1533	0.14895	15.1533	0.10982	15.1533	0.12574		15.1533	0.16753	15.1533	-1.51972	15.1533	-0.93845	15.1533	-0.22788		15.1533	-1.76983	15.1533	0.62267	15.1533	1.5481	15.1533	6.02636	15.1533	11.5828
15.16	0.77319	15.16	1.29834	15.16	3.94525	15.16	15.399	15.16	25.5067		15.16	-0.21609	15.16	0.14765	15.16	0.11058	15.16	0.12672		15.16	0.16664	15.16	-1.52037	15.16	-0.93783	15.16	-0.22778		15.16	-1.7576	15.16	0.66208	15.16	1.702	15.16	6.31276	15.16	12.1244
15.1667	0.76354	15.1667	1.24215	15.1667	3.67384	15.1667	14.8573	15.1667	24.2938		15.1667	-0.21482	15.1667	0.14655	15.1667	0.1114	15.1667	0.12771		15.1667	0.16628	15.1667	-1.52103	15.1667	-0.93737	15.1667	-0.22771		15.1667	-1.74478	15.1667	0.7038	15.1667	1.86253	15.1667	6.61145	15.1667	12.688
15.1733	0.75369	15.1733	1.18822	15.1733	3.41409	15.1733	14.3388	15.1733	23.1285		15.1733	-0.21384	15.1733	0.14589	15.1733	0.11209	15.1733	0.12829		15.1733	0.16608	15.1733	-1.52172	15.1733	-0.93709	15.1733	-0.22759		15.1733	-1.73111	15.1733	0.74784	15.1733	2.03023	15.1733	6.9229	15.1733	13.2746
15.18	0.74376	15.18	1.13647	15.18	3.16605	15.18	13.8441	15.18	22.0117		15.18	-0.21311	15.18	0.14574	15.18	0.11268	15.18	0.12838		15.18	0.16599	15.18	-1.52253	15.18	-0.9367	15.18	-0.22762		15.18	-1.71661	15.18	0.79412	15.18	2.20543	15.18	7.24772	15.18	13.8855
15.1867	0.7343	15.1867	1.08734	15.1867	2.92968	15.1867	13.3727	15.1867	20.9437		15.1867	-0.21265	15.1867	0.1459	15.1867	0.11322	15.1867	0.12837		15.1867	0.16569	15.1867	-1.52349	15.1867	-0.93599	15.1867	-0.22782		15.1867	-1.70141	15.1867	0.84303	15.1867	2.38847	15.1867	7.58684	15.1867	14.5222
15.1933	0.72545	15.1933	1.04112	15.1933	2.70461	15.1933	12.9236	15.1933	19.924		15.1933	-0.21261	15.1933	0.14639	15.1933	0.11377	15.1933	0.12822		15.1933	0.16517	15.1933	-1.52441	15.1933	-0.93514	15.1933	-0.22782		15.1933	-1.68522	15.1933	0.89467	15.1933	2.57998	15.1933	7.94125	15.1933	15.1869
15.2	0.7172	15.2	0.99764	15.2	2.49099	15.2	12.4973	15.2	18.9519		15.2	-0.21259	15.2	0.1471	15.2	0.1144	15.2	0.12802		15.2	0.1644	15.2	-1.52531	15.2	-0.93447	15.2	-0.22757		15.2	-1.66763	15.2	0.94929	15.2	2.78077	15.2	8.31172	15.2	15.8816
15.2067	0.70917	15.2067	0.95661	15.2067	2.28871	15.2067	12.0931	15.2067	18.0271		15.2067	-0.21236	15.2067	0.14785	15.2067	0.11516	15.2067	0.12777		15.2067	0.16356	15.2067	-1.52606	15.2067	-0.93426	15.2067	-0.22732		15.2067	-1.64846	15.2067	1.00685	15.2067	2.99177	15.2067	8.69954	15.2067	16.6085
15.2133	0.70159	15.2133	0.91757	15.2133	2.0975	15.2133	11.7102	15.2133	17.1489		15.2133	-0.21167	15.2133	0.14834	15.2133	0.11604	15.2133	0.12779		15.2133	0.16284	15.2133	-1.5268	15.2133	-0.93438	15.2133	-0.22741		15.2133	-1.62802	15.2133	1.06768	15.2133	3.21414	15.2133	9.10647	15.2133	17.3703
15.22	0.69476	15.22	0.88053	15.22	1.91678	15.22	11.3476	15.22	16.3161		15.22	-0.2109	15.22	0.14841	15.22	0.11675	15.22	0.12786		15.22	0.16207	15.22	-1.52744	15.22	-0.93479	15.22	-0.22772		15.22	-1.60628	15.22	1.13224	15.22	3.449	15.22	9.53424	15.22	18.1699
15.2267	0.68879	15.2267	0.84528	15.2267	1.74588	15.2267	11.0049	15.2267	15.5276		15.2267	-0.21004	15.2267	0.14833	15.2267	0.11759	15.2267	0.12798		15.2267	0.16165	15.2267	-1.52764	15.2267	-0.9356	15.2267	-0.22804		15.2267	-1.583	15.2267	1.2008	15.2267	3.69717	15.2267	9.98443	15.2267	19.0104
15.2333	0.68332	15.2333	0.81178	15.2333	1.58429	15.2333	10.682	15.2333	14.7824		15.2333	-0.20906	15.2333	0.14815	15.2333	0.11858	15.2333	0.1282		15.2333	0.16171	15.2333	-1.5275	15.2333	-0.93671	15.2333	-0.22838		15.2333	-1.55779	15.2333	1.27379	15.2333	3.95945	15.2333	10.4588	15.2333	19.8959
15.24	0.67799	15.24	0.77976	15.24	1.43115	15.24	10.3779	15.24	14.0794		15.24	-0.20821	15.24	0.14803	15.24	0.11971	15.24	0.12849		15.24	0.16233	15.24	-1.52722	15.24	-0.93797	15.24	-0.22861		15.24	-1.53049	15.24	1.35192	15.24	4.23696	15.24	10.9596	15.24	20.8303
15.2467	0.67294	15.2467	0.74935	15.2467	1.28657	15.2467	10.0919	15.2467	13.417		15.2467	-0.20777	15.2467	0.1481	15.2467	0.12077	15.2467	0.12891		15.2467	0.16312	15.2467	-1.52706	15.2467	-0.93896	15.2467	-0.22867		15.2467	-1.50133	15.2467	1.43578	15.2467	4.53133	15.2467	11.4891	15.2467	21.818
15.2533	0.66803	15.2533	0.72056	15.2533	1.15055	15.2533	9.82312	15.2533	12.7933		15.2533	-0.20772	15.2533	0.14859	15.2533	0.12184	15.2533	0.12938		15.2533	0.16403	15.2533	-1.52701	15.2533	-0.93979	15.2533	-0.22866		15.2533	-1.47042	15.2533	1.52577	15.2533	4.84411	15.2533	12.0499	15.2533	22.8643
15.26	0.66298	15.26	0.69362	15.26	1.0227	15.26	9.57053	15.26	12.2063		15.26	-0.20754	15.26	0.14946	15.26	0.12301	15.26	0.12985		15.26	0.16508	15.26	-1.52703	15.26	-0.9406	15.26	-0.2285		15.26	-1.43795	15.26	1.62196	15.26	5.17674	15.26	12.6449	15.26	23.9748
15.2667	0.65749	15.2667	0.66829	15.2667	0.90238	15.2667	9.33322	15.2667	11.6543		15.2667	-0.20729	15.2667	0.15017	15.2667	0.12409	15.2667	0.12994		15.2667	0.16601	15.2667	-1.52721	15.2667	-0.94146	15.2667	-0.22819		15.2667	-1.40369	15.2667	1.7244	15.2667	5.53114	15.2667	13.2774	15.2667	25.1553
15.2733	0.65171	15.2733	0.64404	15.2733	0.78908	15.2733	9.11042	15.2733	11.1352		15.2733	-0.20711	15.2733	0.15054	15.2733	0.1251	15.2733	0.12973		15.2733	0.16656	15.2733	-1.52745	15.2733	-0.94233	15.2733	-0.22782		15.2733	-1.36766	15.2733	1.8331	15.2733	5.9095	15.2733	13.9509	15.2733	26.4118
15.28	0.646	15.28	0.62076	15.28	0.68267	15.28	8.90155	15.28	10.6475		15.28	-0.20679	15.28	0.15084	15.28	0.12597	15.28	0.12926		15.28	0.16685	15.28	-1.52756	15.28	-0.94323	15.28	-0.22768		15.28	-1.32991	15.28	1.94801	15.28	6.31395	15.28	14.669	15.28	27.7502
15.2867	0.64054	15.2867	0.59832	15.2867	0.58263	15.2867	8.70566	15.2867	10.1895		15.2867	-0.20605	15.2867	0.15143	15.2867	0.12663	15.2867	0.12851		15.2867	0.16717	15.2867	-1.52735	15.2867	-0.94443	15.2867	-0.2278		15.2867	-1.29005	15.2867	2.06953	15.2867	6.74612	15.2867	15.4356	15.2867	29.1775
15.2933	0.63539	15.2933	0.57692	15.2933	0.48829	15.2933	8.52195	15.2933	9.75967		15.2933	-0.20489	15.2933	0.15257	15.2933	0.12712	15.2933	0.12773		15.2933	0.16722	15.2933	-1.52708	15.2933	-0.94581	15.2933	-0.22803		15.2933	-1.24787	15.2933	2.19822	15.2933	7.2075	15.2933	16.2543	15.2933	30.7007
15.3	0.63038	15.3	0.55648	15.3	0.39928	15.3	8.35004	15.3	9.35611		15.3	-0.20374	15.3	0.15393	15.3	0.12782	15.3	0.12712		15.3	0.16671	15.3	-1.52687	15.3	-0.9473	15.3	-0.22849		15.3	-1.20325	15.3	2.33436	15.3	7.69982	15.3	17.1286	15.3	32.3268
15.3067	0.6253	15.3067	0.53714	15.3067	0.3156	15.3067	8.18939	15.3067	8.97768		15.3067	-0.20267	15.3067	0.15564	15.3067	0.12881	15.3067	0.12684		15.3067	0.1657	15.3067	-1.52677	15.3067	-0.94866	15.3067	-0.2292		15.3067	-1.15644	15.3067	2.47802	15.3067	8.22476	15.3067	18.062	15.3067	34.0632
15.3133	0.62022	15.3133	0.51918	15.3133	0.23731	15.3133	8.03915	15.3133	8.62292		15.3133	-0.20167	15.3133	0.15769	15.3133	0.12982	15.3133	0.12676		15.3133	0.16448	15.3133	-1.52696	15.3133	-0.94982	15.3133	-0.22996		15.3133	-1.10751	15.3133	2.62932	15.3133	8.78391	15.3133	19.0582	15.3133	35.9173
15.32	0.61526	15.32	0.50275	15.32	0.16398	15.32	7.89798	15.32	8.29025		15.32	-0.20092	15.32	0.15983	15.32	0.13043	15.32	0.12667		15.32	0.16335	15.32	-1.52751	15.32	-0.95055	15.32	-0.23045		15.32	-1.05663	15.32	2.78829	15.32	9.37857	15.32	20.1208	15.32	37.8963
15.3267	0.61055	15.3267	0.48765	15.3267	0.09511	15.3267	7.76519	15.3267	7.97785		15.3267	-0.20044	15.3267	0.16164	15.3267	0.13066	15.3267	0.12657		15.3267	0.1623	15.3267	-1.52835	15.3267	-0.95089	15.3267	-0.2306		15.3267	-1.00428	15.3267	2.95446	15.3267	10.0099	15.3267	21.2525	15.3267	40.0063
15.3333	0.60589	15.3333	0.4736	15.3333	0.03031	15.3333	7.64014	15.3333	7.68418		15.3333	-0.20017	15.3333	0.16271	15.3333	0.13087	15.3333	0.12633		15.3333	0.16156	15.3333	-1.52911	15.3333	-0.95098	15.3333	-0.23025		15.3333	-0.95035	15.3333	3.12712	15.3333	10.6787	15.3333	22.456	15.3333	42.2533
15.34	0.60132	15.34	0.46015	15.34	-0.03049	15.34	7.52213	15.34	7.40831		15.34	-0.20011	15.34	0.16344	15.34	0.131	15.34	0.12638		15.34	0.16158	15.34	-1.52992	15.34	-0.95113	15.34	-0.2295		15.34	-0.8947	15.34	3.30578	15.34	11.3859	15.34	23.7336	15.34	44.6425
15.3467	0.59695	15.3467	0.44729	15.3467	-0.0875	15.3467	7.41085	15.3467	7.14914		15.3467	-0.20043	15.3467	0.16406	15.3467	0.13091	15.3467	0.12675		15.3467	0.16258	15.3467	-1.53074	15.3467	-0.95133	15.3467	-0.22865		15.3467	-0.83759	15.3467	3.48989	15.3467	12.1316	15.3467	25.087	15.3467	47.1776
15.3533	0.59305	15.3533	0.43514	15.3533	-0.14119	15.3533	7.30577	15.3533	6.9056		15.3533	-0.20115	15.3533	0.16471	15.3533	0.13057	15.3533	0.12721		15.3533	0.16452	15.3533	-1.53147	15.3533	-0.95171	15.3533	-0.22803		15.3533	-0.77962	15.3533	3.67862	15.3533	12.9153	15.3533	26.5172	15.3533	49.8613
15.36	0.58954	15.36	0.42362	15.36	-0.1919	15.36	7.20688	15.36	6.67646		15.36	-0.20215	15.36	0.1656	15.36	0.13034	15.36	0.12775		15.36	0.16662	15.36	-1.53218	15.36	-0.95228	15.36	-0.2275		15.36	-0.72123	15.36	3.87098	15.36	13.7354	15.36	28.0239	15.36	52.6951
15.3667	0.58618	15.3667	0.41252	15.3667	-0.2398	15.3667	7.11388	15.3667	6.46109		15.3667	-0.20335	15.3667	0.16681	15.3667	0.13042	15.3667	0.12862		15.3667	0.16847	15.3667	-1.53318	15.3667	-0.95282	15.3667	-0.2271		15.3667	-0.66265	15.3667	4.06614	15.3667	14.5905	15.3667	29.6063	15.3667	55.6791
15.3733	0.5829	15.3733	0.40155	15.3733	-0.28488	15.3733	7.0265	15.3733	6.25876		15.3733	-0.20476	15.3733	0.16834	15.3733	0.13051	15.3733	0.12999		15.3733	0.17	15.3733	-1.53433	15.3733	-0.95324	15.3733	-0.22693		15.3733	-0.60447	15.3733	4.26304	15.3733	15.4786	15.3733	31.2627	15.3733	58.8114
15.38	0.57958	15.38	0.39082	15.38	-0.32741	15.38	6.94462	15.38	6.06826		15.38	-0.20614	15.38	0.17007	15.38	0.13026	15.38	0.13125		15.38	0.17152	15.38	-1.53508	15.38	-0.95354	15.38	-0.22684		15.38	-0.54715	15.38	4.46049	15.38	16.3972	15.38	32.99	15.38	62.0872
15.3867	0.57636	15.3867	0.38048	15.3867	-0.36786	15.3867	6.86798	15.3867	5.88832		15.3867	-0.20719	15.3867	0.17203	15.3867	0.12979	15.3867	0.13213		15.3867	0.1729	15.3867	-1.53572	15.3867	-0.95364	15.3867	-0.2264		15.3867	-0.49119	15.3867	4.65727	15.3867	17.3429	15.3867	34.784	15.3867	65.5002
15.3933	0.57307	15.3933	0.37063	15.3933	-0.40639	15.3933	6.79633	15.3933	5.71814		15.3933	-0.20794	15.3933	0.17413	15.3933	0.12948	15.3933	0.13288		15.3933	0.17378	15.3933	-1.53648	15.3933	-0.95348	15.3933	-0.22551		15.3933	-0.43705	15.3933	4.85189	15.3933	18.312	15.3933	36.6384	15.3933	69.0417
15.4	0.56979	15.4	0.36139	15.4	-0.44288	15.4	6.72911	15.4	5.55736		15.4	-0.20852	15.4	0.17607	15.4	0.12943	15.4	0.13381		15.4	0.17422	15.4	-1.53722	15.4	-0.95303	15.4	-0.22472		15.4	-0.38504	15.4	5.04287	15.4	19.2999	15.4	38.5464	15.4	72.7005
15.4067	0.56654	15.4067	0.35295	15.4067	-0.47717	15.4067	6.66557	15.4067	5.40524		15.4067	-0.20889	15.4067	0.17775	15.4067	0.12966	15.4067	0.13487		15.4067	0.1746	15.4067	-1.53734	15.4067	-0.95266	15.4067	-0.22424		15.4067	-0.33538	15.4067	5.22861	15.4067	20.3021	15.4067	40.4999	15.4067	76.4622
15.4133	0.56319	15.4133	0.34517	15.4133	-0.50931	15.4133	6.60575	15.4133	5.26133		15.4133	-0.20894	15.4133	0.17937	15.4133	0.13008	15.4133	0.13586		15.4133	0.17522	15.4133	-1.53714	15.4133	-0.95265	15.4133	-0.22405		15.4133	-0.28843	15.4133	5.40774	15.4133	21.3129	15.4133	42.4898	15.4133	80.3108
15.42	0.55982	15.42	0.33782	15.42	-0.53963	15.42	6.54937	15.42	5.12516		15.42	-0.20893	15.42	0.1809	15.42	0.13053	15.42	0.13679		15.42	0.17574	15.42	-1.53742	15.42	-0.9528	15.42	-0.22394		15.42	-0.24487	15.42	5.57885	15.42	22.3261	15.42	44.5055	15.42	84.2273
15.4267	0.55648	15.4267	0.33068	15.4267	-0.56812	15.4267	6.49583	15.4267	4.99646		15.4267	-0.20912	15.4267	0.18244	15.4267	0.13066	15.4267	0.13795		15.4267	0.17609	15.4267	-1.53808	15.4267	-0.95309	15.4267	-0.2241		15.4267	-0.20484	15.4267	5.74069	15.4267	23.3349	15.4267	46.5354	15.4267	88.191
15.4333	0.55315	15.4333	0.32361	15.4333	-0.595	15.4333	6.44455	15.4333	4.87427		15.4333	-0.20929	15.4333	0.18409	15.4333	0.1303	15.4333	0.13952		15.4333	0.1765	15.4333	-1.53872	15.4333	-0.95333	15.4333	-0.22442		15.4333	-0.16848	15.4333	5.8919	15.4333	24.3321	15.4333	48.5667	15.4333	92.1788
15.44	0.54976	15.44	0.31644	15.44	-0.62022	15.44	6.39561	15.44	4.75791		15.44	-0.20908	15.44	0.1859	15.44	0.12991	15.44	0.14151		15.44	0.1771	15.44	-1.53928	15.44	-0.95379	15.44	-0.22454		15.44	-0.13606	15.44	6.0313	15.44	25.3109	15.44	50.5862	15.44	96.1657
15.4467	0.54614	15.4467	0.30922	15.4467	-0.64392	15.4467	6.34951	15.4467	4.64705		15.4467	-0.2087	15.4467	0.18752	15.4467	0.1296	15.4467	0.14332		15.4467	0.17779	15.4467	-1.53982	15.4467	-0.95416	15.4467	-0.22428		15.4467	-0.10808	15.4467	6.15754	15.4467	26.2638	15.4467	52.5795	15.4467	100.125
15.4533	0.54242	15.4533	0.30263	15.4533	-0.66649	15.4533	6.30588	15.4533	4.54145		15.4533	-0.20842	15.4533	0.18886	15.4533	0.12944	15.4533	0.14459		15.4533	0.17848	15.4533	-1.54034	15.4533	-0.95423	15.4533	-0.22365		15.4533	-0.08467	15.4533	6.26964	15.4533	27.1831	15.4533	54.5323	15.4533	104.029
15.46	0.5385	15.46	0.29706	15.46	-0.68812	15.46	6.26439	15.46	4.44087		15.46	-0.20819	15.46	0.19027	15.46	0.12941	15.46	0.1454		15.46	0.1795	15.46	-1.5405	15.46	-0.95388	15.46	-0.22294		15.46	-0.06547	15.46	6.367	15.46	28.0615	15.46	56.4299	15.46	107.848
15.4667	0.53438	15.4667	0.29221	15.4667	-0.70887	15.4667	6.22492	15.4667	4.34492		15.4667	-0.20796	15.4667	0.19169	15.4667	0.12983	15.4667	0.14586		15.4667	0.18089	15.4667	-1.54061	15.4667	-0.95331	15.4667	-0.22218		15.4667	-0.05069	15.4667	6.44892	15.4667	28.8923	15.4667	58.2574	15.4667	111.555
15.4733	0.53024	15.4733	0.28772	15.4733	-0.72856	15.4733	6.18763	15.4733	4.2536		15.4733	-0.20806	15.4733	0.19293	15.4733	0.13087	15.4733	0.14606		15.4733	0.18246	15.4733	-1.54087	15.4733	-0.9528	15.4733	-0.22151		15.4733	-0.04076	15.4733	6.51511	15.4733	29.6693	15.4733	60.0004	15.4733	115.12
15.48	0.52594	15.48	0.28358	15.48	-0.74735	15.48	6.15218	15.48	4.16665		15.48	-0.20858	15.48	0.19396	15.48	0.13206	15.48	0.14597		15.48	0.18382	15.48	-1.54128	15.48	-0.95233	15.48	-0.22109		15.48	-0.03607	15.48	6.56507	15.48	30.3861	15.48	61.6453	15.48	118.516
15.4867	0.52162	15.4867	0.27985	15.4867	-0.76551	15.4867	6.11812	15.4867	4.0837		15.4867	-0.20905	15.4867	0.1953	15.4867	0.1329	15.4867	0.14604		15.4867	0.18492	15.4867	-1.54203	15.4867	-0.95191	15.4867	-0.22083		15.4867	-0.03633	15.4867	6.59917	15.4867	31.0372	15.4867	63.1788	15.4867	121.716
15.4933	0.51732	15.4933	0.27635	15.4933	-0.78286	15.4933	6.08545	15.4933	4.00432		15.4933	-0.20916	15.4933	0.19728	15.4933	0.13341	15.4933	0.14651		15.4933	0.18584	15.4933	-1.54294	15.4933	-0.95159	15.4933	-0.22075		15.4933	-0.04126	15.4933	6.61764	15.4933	31.6176	15.4933	64.5885	15.4933	124.694
15.5	0.51327	15.5	0.27274	15.5	-0.79925	15.5	6.05441	15.5	3.92819		15.5	-0.20904	15.5	0.19975	15.5	0.13394	15.5	0.14737		15.5	0.18664	15.5	-1.54392	15.5	-0.9515	15.5	-0.22078		15.5	-0.05119	15.5	6.62061	15.5	32.1234	15.5	65.8638	15.5	127.426
15.5067	0.50945	15.5067	0.26914	15.5067	-0.81494	15.5067	6.02499	15.5067	3.85509		15.5067	-0.2088	15.5067	0.20252	15.5067	0.13455	15.5067	0.14855		15.5067	0.18733	15.5067	-1.54454	15.5067	-0.95163	15.5067	-0.22101		15.5067	-0.0658	15.5067	6.60827	15.5067	32.5507	15.5067	66.995	15.5067	129.892
15.5133	0.50554	15.5133	0.26536	15.5133	-0.83023	15.5133	5.9968	15.5133	3.78488		15.5133	-0.2082	15.5133	0.20549	15.5133	0.13518	15.5133	0.14972		15.5133	0.18802	15.5133	-1.54471	15.5133	-0.95171	15.5133	-0.22163		15.5133	-0.08432	15.5133	6.58105	15.5133	32.8967	15.5133	67.9743	15.5133	132.073
15.52	0.50148	15.52	0.26129	15.52	-0.84521	15.52	5.97	15.52	3.71751		15.52	-0.20743	15.52	0.20846	15.52	0.13556	15.52	0.15077		15.52	0.18918	15.52	-1.54477	15.52	-0.95154	15.52	-0.22262		15.52	-0.10596	15.52	6.53996	15.52	33.1604	15.52	68.7953	15.52	133.956
15.5267	0.49721	15.5267	0.25684	15.5267	-0.85987	15.5267	5.94482	15.5267	3.65311		15.5267	-0.20716	15.5267	0.21128	15.5267	0.13597	15.5267	0.15163		15.5267	0.19059	15.5267	-1.54494	15.5267	-0.95128	15.5267	-0.2238		15.5267	-0.13059	15.5267	6.4858	15.5267	33.3412	15.5267	69.4536	15.5267	135.528
15.5333	0.49261	15.5333	0.25198	15.5333	-0.87432	15.5333	5.92102	15.5333	3.59156		15.5333	-0.20769	15.5333	0.21385	15.5333	0.13645	15.5333	0.15253		15.5333	0.19217	15.5333	-1.54541	15.5333	-0.9508	15.5333	-0.22487		15.5333	-0.15803	15.5333	6.41929	15.5333	33.4396	15.5333	69.947	15.5333	136.781
15.54	0.48753	15.54	0.24702	15.54	-0.88844	15.54	5.89793	15.54	3.53235		15.54	-0.20858	15.54	0.21627	15.54	0.13709	15.54	0.15331		15.54	0.19339	15.54	-1.54608	15.54	-0.95009	15.54	-0.22569		15.54	-0.18761	15.54	6.34133	15.54	33.4571	15.54	70.2754	15.54	137.712
15.5467	0.48205	15.5467	0.24192	15.5467	-0.902	15.5467	5.8756	15.5467	3.4753		15.5467	-0.20917	15.5467	0.21865	15.5467	0.13767	15.5467	0.15367		15.5467	0.19413	15.5467	-1.54699	15.5467	-0.949	15.5467	-0.22629		15.5467	-0.21901	15.5467	6.25306	15.5467	33.3956	15.5467	70.4398	15.5467	138.32
15.5533	0.47614	15.5533	0.23702	15.5533	-0.9149	15.5533	5.85427	15.5533	3.42048		15.5533	-0.20925	15.5533	0.22099	15.5533	0.13785	15.5533	0.15369		15.5533	0.19431	15.5533	-1.54819	15.5533	-0.94773	15.5533	-0.22659		15.5533	-0.25198	15.5533	6.15574	15.5533	33.2584	15.5533	70.4428	15.5533	138.609
15.56	0.46986	15.56	0.23248	15.56	-0.92741	15.56	5.83395	15.56	3.3678		15.56	-0.209	15.56	0.22351	15.56	0.13785	15.56	0.15382		15.56	0.19375	15.56	-1.54937	15.56	-0.94637	15.56	-0.22656		15.56	-0.28625	15.56	6.05038	15.56	33.0488	15.56	70.2891	15.56	138.584
15.5667	0.4637	15.5667	0.22845	15.5667	-0.9394	15.5667	5.81446	15.5667	3.31687		15.5667	-0.2083	15.5667	0.22616	15.5667	0.13786	15.5667	0.15421		15.5667	0.19293	15.5667	-1.55024	15.5667	-0.94494	15.5667	-0.22647		15.5667	-0.32148	15.5667	5.93793	15.5667	32.7707	15.5667	69.9849	15.5667	138.254
15.5733	0.45791	15.5733	0.22467	15.5733	-0.95076	15.5733	5.79583	15.5733	3.2673		15.5733	-0.20729	15.5733	0.22878	15.5733	0.1381	15.5733	0.15449		15.5733	0.19203	15.5733	-1.55093	15.5733	-0.94365	15.5733	-0.22656		15.5733	-0.35748	15.5733	5.81978	15.5733	32.4286	15.5733	69.5375	15.5733	137.632
15.58	0.45242	15.58	0.2205	15.58	-0.96162	15.58	5.77839	15.58	3.21926		15.58	-0.20619	15.58	0.23128	15.58	0.13863	15.58	0.15454		15.58	0.19151	15.58	-1.55175	15.58	-0.94268	15.58	-0.22708		15.58	-0.39428	15.58	5.69706	15.58	32.028	15.58	68.9551	15.58	136.733
15.5867	0.44675	15.5867	0.21618	15.5867	-0.97194	15.5867	5.76178	15.5867	3.17301		15.5867	-0.20538	15.5867	0.23358	15.5867	0.13951	15.5867	0.15473		15.5867	0.19166	15.5867	-1.55263	15.5867	-0.9422	15.5867	-0.22776		15.5867	-0.43163	15.5867	5.57069	15.5867	31.5747	15.5867	68.2473	15.5867	135.574
15.5933	0.44082	15.5933	0.21198	15.5933	-0.98181	15.5933	5.746	15.5933	3.12867		15.5933	-0.20505	15.5933	0.23569	15.5933	0.14114	15.5933	0.15519		15.5933	0.19252	15.5933	-1.55338	15.5933	-0.94191	15.5933	-0.22823		15.5933	-0.4695	15.5933	5.44129	15.5933	31.0745	15.5933	67.4251	15.5933	134.175
15.6	0.43474	15.6	0.20811	15.6	-0.99126	15.6	5.73092	15.6	3.08593		15.6	-0.20476	15.6	0.23748	15.6	0.14338	15.6	0.15562		15.6	0.19391	15.6	-1.55427	15.6	-0.94158	15.6	-0.2284		15.6	-0.50776	15.6	5.30996	15.6	30.5332	15.6	66.5	15.6	132.555
15.6067	0.42842	15.6067	0.20437	15.6067	-1.00058	15.6067	5.7162	15.6067	3.04455		15.6067	-0.20438	15.6067	0.23913	15.6067	0.14583	15.6067	0.15582		15.6067	0.19557	15.6067	-1.55544	15.6067	-0.94112	15.6067	-0.22849		15.6067	-0.54643	15.6067	5.17774	15.6067	29.9561	15.6067	65.4832	15.6067	130.736
15.6133	0.42187	15.6133	0.20086	15.6133	-1.00959	15.6133	5.70186	15.6133	3.00467		15.6133	-0.2038	15.6133	0.24071	15.6133	0.14791	15.6133	0.15591		15.6133	0.19721	15.6133	-1.55646	15.6133	-0.94081	15.6133	-0.22886		15.6133	-0.58549	15.6133	5.04487	15.6133	29.3486	15.6133	64.3853	15.6133	128.74
15.62	0.41504	15.62	0.19809	15.62	-1.01786	15.62	5.68804	15.62	2.96632		15.62	-0.20321	15.62	0.24221	15.62	0.14939	15.62	0.15586		15.62	0.19857	15.62	-1.55686	15.62	-0.94069	15.62	-0.22925		15.62	-0.6248	15.62	4.91165	15.62	28.7156	15.62	63.2172	15.62	126.589
15.6267	0.40805	15.6267	0.19588	15.6267	-1.02527	15.6267	5.67525	15.6267	2.92926		15.6267	-0.20262	15.6267	0.24357	15.6267	0.15032	15.6267	0.15565		15.6267	0.19954	15.6267	-1.55698	15.6267	-0.94045	15.6267	-0.22958		15.6267	-0.66432	15.6267	4.77868	15.6267	28.062	15.6267	61.9898	15.6267	124.304
15.6333	0.40097	15.6333	0.19384	15.6333	-1.03209	15.6333	5.66328	15.6333	2.89303		15.6333	-0.20199	15.6333	0.24498	15.6333	0.1507	15.6333	0.15539		15.6333	0.20011	15.6333	-1.55725	15.6333	-0.93994	15.6333	-0.23002		15.6333	-0.70371	15.6333	4.64686	15.6333	27.3925	15.6333	60.7136	15.6333	121.906
15.64	0.39387	15.64	0.19152	15.64	-1.03862	15.64	5.65163	15.64	2.85764		15.64	-0.20155	15.64	0.24661	15.64	0.15058	15.64	0.15532		15.64	0.20067	15.64	-1.55773	15.64	-0.9393	15.64	-0.2306		15.64	-0.74307	15.64	4.51636	15.64	26.7111	15.64	59.3981	15.64	119.413
15.6467	0.38669	15.6467	0.189	15.6467	-1.04489	15.6467	5.64043	15.6467	2.82338		15.6467	-0.2014	15.6467	0.24837	15.6467	0.15036	15.6467	0.15548		15.6467	0.20114	15.6467	-1.55837	15.6467	-0.93886	15.6467	-0.23111		15.6467	-0.78229	15.6467	4.387	15.6467	26.0218	15.6467	58.0527	15.6467	116.844
15.6533	0.37931	15.6533	0.18642	15.6533	-1.05133	15.6533	5.63006	15.6533	2.79025		15.6533	-0.2013	15.6533	0.24997	15.6533	0.15056	15.6533	0.15589		15.6533	0.20166	15.6533	-1.55909	15.6533	-0.93844	15.6533	-0.2313		15.6533	-0.82113	15.6533	4.25898	15.6533	25.328	15.6533	56.6857	15.6533	114.218
15.66	0.37148	15.66	0.18386	15.66	-1.05829	15.66	5.62053	15.66	2.75807		15.66	-0.20116	15.66	0.25138	15.66	0.15117	15.66	0.15675		15.66	0.20207	15.66	-1.56012	15.66	-0.93761	15.66	-0.2314		15.66	-0.85934	15.66	4.13273	15.66	24.6323	15.66	55.3041	15.66	111.548
15.6667	0.36345	15.6667	0.18138	15.6667	-1.06585	15.6667	5.61115	15.6667	2.72667		15.6667	-0.20088	15.6667	0.2527	15.6667	0.15184	15.6667	0.15775		15.6667	0.20212	15.6667	-1.5613	15.6667	-0.9366	15.6667	-0.23177		15.6667	-0.89668	15.6667	4.00834	15.6667	23.937	15.6667	53.9143	15.6667	108.849
15.6733	0.3555	15.6733	0.17896	15.6733	-1.07337	15.6733	5.60161	15.6733	2.696		15.6733	-0.20055	15.6733	0.25377	15.6733	0.15254	15.6733	0.15872		15.6733	0.20178	15.6733	-1.56257	15.6733	-0.93581	15.6733	-0.23218		15.6733	-0.9334	15.6733	3.88563	15.6733	23.2441	15.6733	52.5221	15.6733	106.134
15.68	0.34786	15.68	0.17665	15.68	-1.08024	15.68	5.59246	15.68	2.66641		15.68	-0.20001	15.68	0.25466	15.68	0.15342	15.68	0.15935		15.68	0.20113	15.68	-1.56382	15.68	-0.93534	15.68	-0.23247		15.68	-0.96945	15.68	3.76458	15.68	22.5558	15.68	51.1322	15.68	103.412
15.6867	0.34031	15.6867	0.17424	15.6867	-1.0863	15.6867	5.5842	15.6867	2.63775		15.6867	-0.19918	15.6867	0.25552	15.6867	0.15436	15.6867	0.15985		15.6867	0.2007	15.6867	-1.56519	15.6867	-0.93477	15.6867	-0.23271		15.6867	-1.00484	15.6867	3.64529	15.6867	21.8739	15.6867	49.748	15.6867	100.694
15.6933	0.3328	15.6933	0.17211	15.6933	-1.09168	15.6933	5.57635	15.6933	2.61008		15.6933	-0.19829	15.6933	0.25634	15.6933	0.15511	15.6933	0.16022		15.6933	0.20042	15.6933	-1.56686	15.6933	-0.934	15.6933	-0.2332		15.6933	-1.03955	15.6933	3.5278	15.6933	21.1994	15.6933	48.3726	15.6933	97.9868
15.7	0.32558	15.7	0.17023	15.7	-1.09675	15.7	5.56839	15.7	2.58345		15.7	-0.19746	15.7	0.25693	15.7	0.15563	15.7	0.16049		15.7	0.20014	15.7	-1.56864	15.7	-0.93342	15.7	-0.23385		15.7	-1.07353	15.7	3.41196	15.7	20.5331	15.7	47.0091	15.7	95.2969
15.7067	0.3186	15.7067	0.16863	15.7067	-1.10175	15.7067	5.56042	15.7067	2.55802		15.7067	-0.19713	15.7067	0.25711	15.7067	0.15612	15.7067	0.16107		15.7067	0.19982	15.7067	-1.57031	15.7067	-0.93306	15.7067	-0.23417		15.7067	-1.10711	15.7067	3.29754	15.7067	19.8752	15.7067	45.6598	15.7067	92.629
15.7133	0.31162	15.7133	0.16734	15.7133	-1.10696	15.7133	5.55317	15.7133	2.53391		15.7133	-0.19724	15.7133	0.25748	15.7133	0.15644	15.7133	0.16174		15.7133	0.19954	15.7133	-1.57147	15.7133	-0.93294	15.7133	-0.23423		15.7133	-1.14055	15.7133	3.18428	15.7133	19.2259	15.7133	44.326	15.7133	89.9868
15.72	0.30456	15.72	0.16626	15.72	-1.11239	15.72	5.54695	15.72	2.51052		15.72	-0.19772	15.72	0.25797	15.72	0.15645	15.72	0.16235		15.72	0.19933	15.72	-1.57223	15.72	-0.93307	15.72	-0.23445		15.72	-1.17417	15.72	3.07215	15.72	18.585	15.72	43.0083	15.72	87.3729
15.7267	0.29744	15.7267	0.16556	15.7267	-1.1181	15.7267	5.54141	15.7267	2.48775		15.7267	-0.19833	15.7267	0.25848	15.7267	0.15634	15.7267	0.16249		15.7267	0.19886	15.7267	-1.57262	15.7267	-0.93363	15.7267	-0.23485		15.7267	-1.20787	15.7267	2.96132	15.7267	17.9524	15.7267	41.7076	15.7267	84.7889
15.7333	0.29041	15.7333	0.16463	15.7333	-1.12399	15.7333	5.53628	15.7333	2.46553		15.7333	-0.19866	15.7333	0.25912	15.7333	0.15628	15.7333	0.1622		15.7333	0.198	15.7333	-1.57291	15.7333	-0.93428	15.7333	-0.23487		15.7333	-1.24139	15.7333	2.85169	15.7333	17.3281	15.7333	40.4242	15.7333	82.2358
15.74	0.28333	15.74	0.16335	15.74	-1.12975	15.74	5.53118	15.74	2.44403		15.74	-0.19871	15.74	0.25992	15.74	0.15626	15.74	0.16185		15.74	0.19697	15.74	-1.5734	15.74	-0.93483	15.74	-0.23445		15.74	-1.27459	15.74	2.74324	15.74	16.7126	15.74	39.1581	15.74	79.7141
15.7467	0.27631	15.7467	0.1619	15.7467	-1.1353	15.7467	5.52596	15.7467	2.42301		15.7467	-0.19831	15.7467	0.26084	15.7467	0.15628	15.7467	0.16149		15.7467	0.19601	15.7467	-1.57434	15.7467	-0.93542	15.7467	-0.23416		15.7467	-1.30711	15.7467	2.63596	15.7467	16.1059	15.7467	37.9094	15.7467	77.2241
15.7533	0.2693	15.7533	0.1604	15.7533	-1.14078	15.7533	5.52038	15.7533	2.40198		15.7533	-0.19784	15.7533	0.26145	15.7533	0.15647	15.7533	0.16109		15.7533	0.19508	15.7533	-1.57586	15.7533	-0.93614	15.7533	-0.23426		15.7533	-1.33874	15.7533	2.53005	15.7533	15.5081	15.7533	36.678	15.7533	74.766
15.76	0.2621	15.76	0.15908	15.76	-1.14626	15.76	5.5145	15.76	2.38103		15.76	-0.19752	15.76	0.26201	15.76	0.15695	15.76	0.16057		15.76	0.19409	15.76	-1.57794	15.76	-0.93669	15.76	-0.23425		15.76	-1.36903	15.76	2.42564	15.76	14.9194	15.76	35.464	15.76	72.3401
15.7667	0.25473	15.7667	0.15779	15.7667	-1.15141	15.7667	5.50843	15.7667	2.36044		15.7667	-0.19739	15.7667	0.26261	15.7667	0.1575	15.7667	0.15995		15.7667	0.19318	15.7667	-1.58014	15.7667	-0.93704	15.7667	-0.23352		15.7667	-1.39827	15.7667	2.32266	15.7667	14.3398	15.7667	34.2671	15.7667	69.9467
15.7733	0.24682	15.7733	0.15691	15.7733	-1.15599	15.7733	5.50236	15.7733	2.34039		15.7733	-0.19786	15.7733	0.26301	15.7733	0.15803	15.7733	0.15947		15.7733	0.19258	15.7733	-1.58226	15.7733	-0.93762	15.7733	-0.23225		15.7733	-1.42671	15.7733	2.22122	15.7733	13.7691	15.7733	33.0877	15.7733	67.5854
15.78	0.23864	15.78	0.15639	15.78	-1.16003	15.78	5.49678	15.78	2.32054		15.78	-0.19872	15.78	0.26313	15.78	0.15874	15.78	0.15898		15.78	0.19234	15.78	-1.5839	15.78	-0.93853	15.78	-0.23065		15.78	-1.45467	15.78	2.12151	15.78	13.207	15.78	31.9262	15.78	65.2563
15.7867	0.23025	15.7867	0.15589	15.7867	-1.16354	15.7867	5.49198	15.7867	2.30084		15.7867	-0.19968	15.7867	0.26312	15.7867	0.15958	15.7867	0.15833		15.7867	0.19254	15.7867	-1.58494	15.7867	-0.93952	15.7867	-0.22886		15.7867	-1.48228	15.7867	2.02397	15.7867	12.654	15.7867	30.7825	15.7867	62.9605
15.7933	0.22196	15.7933	0.15529	15.7933	-1.16659	15.7933	5.48783	15.7933	2.2818		15.7933	-0.20026	15.7933	0.26313	15.7933	0.16037	15.7933	0.15769		15.7933	0.1932	15.7933	-1.58542	15.7933	-0.94029	15.7933	-0.22698		15.7933	-1.50944	15.7933	1.92854	15.7933	12.1102	15.7933	29.6566	15.7933	60.699
15.8	0.21354	15.8	0.15452	15.8	-1.16953	15.8	5.48378	15.8	2.26373		15.8	-0.20055	15.8	0.26308	15.8	0.16107	15.8	0.15726		15.8	0.19406	15.8	-1.58541	15.8	-0.94108	15.8	-0.22549		15.8	-1.5362	15.8	1.8351	15.8	11.5761	15.8	28.5492	15.8	58.4729
15.8067	0.20484	15.8067	0.15401	15.8067	-1.17257	15.8067	5.47999	15.8067	2.2466		15.8067	-0.20089	15.8067	0.26292	15.8067	0.16171	15.8067	0.15726		15.8067	0.1949	15.8067	-1.58563	15.8067	-0.94181	15.8067	-0.22486		15.8067	-1.56213	15.8067	1.74366	15.8067	11.0522	15.8067	27.4613	15.8067	56.2828
15.8133	0.196	15.8133	0.15337	15.8133	-1.17573	15.8133	5.4766	15.8133	2.23002		15.8133	-0.2012	15.8133	0.26313	15.8133	0.16238	15.8133	0.15732		15.8133	0.19575	15.8133	-1.5862	15.8133	-0.94213	15.8133	-0.22488		15.8133	-1.58697	15.8133	1.65441	15.8133	10.5386	15.8133	26.3935	15.8133	54.1298
15.82	0.18708	15.82	0.15235	15.82	-1.17888	15.82	5.4736	15.82	2.21394		15.82	-0.20131	15.82	0.26388	15.82	0.16289	15.82	0.1572		15.82	0.19684	15.82	-1.58722	15.82	-0.94193	15.82	-0.22517		15.82	-1.61058	15.82	1.56754	15.82	10.0359	15.82	25.3464	15.82	52.0155
15.8267	0.17814	15.8267	0.1509	15.8267	-1.18219	15.8267	5.47084	15.8267	2.19849		15.8267	-0.20108	15.8267	0.26506	15.8267	0.16344	15.8267	0.15685		15.8267	0.19798	15.8267	-1.58844	15.8267	-0.94137	15.8267	-0.22529		15.8267	-1.63301	15.8267	1.48328	15.8267	9.54439	15.8267	24.3207	15.8267	49.9421
15.8333	0.16918	15.8333	0.14925	15.8333	-1.18567	15.8333	5.4684	15.8333	2.18372		15.8333	-0.20062	15.8333	0.26653	15.8333	0.16442	15.8333	0.15642		15.8333	0.19889	15.8333	-1.58983	15.8333	-0.94081	15.8333	-0.22515		15.8333	-1.65446	15.8333	1.40205	15.8333	9.06449	15.8333	23.3175	15.8333	47.9115
15.84	0.16035	15.84	0.14773	15.84	-1.1888	15.84	5.46628	15.84	2.16952		15.84	-0.19994	15.84	0.26812	15.84	0.16562	15.84	0.15595		15.84	0.19947	15.84	-1.5913	15.84	-0.94058	15.84	-0.22456		15.84	-1.67476	15.84	1.32364	15.84	8.59658	15.84	22.3375	15.84	45.9251
15.8467	0.15167	15.8467	0.14622	15.8467	-1.19148	15.8467	5.46397	15.8467	2.15572		15.8467	-0.19912	15.8467	0.26991	15.8467	0.16687	15.8467	0.15527		15.8467	0.20002	15.8467	-1.59272	15.8467	-0.9407	15.8467	-0.22355		15.8467	-1.69375	15.8467	1.24768	15.8467	8.14123	15.8467	21.3815	15.8467	43.9845
15.8533	0.1432	15.8533	0.1447	15.8533	-1.19381	15.8533	5.4614	15.8533	2.1423		15.8533	-0.19804	15.8533	0.27151	15.8533	0.16794	15.8533	0.15444		15.8533	0.20052	15.8533	-1.5941	15.8533	-0.94126	15.8533	-0.22218		15.8533	-1.71153	15.8533	1.17412	15.8533	7.69877	15.8533	20.4501	15.8533	42.0917
15.86	0.13465	15.86	0.14341	15.86	-1.19615	15.86	5.45899	15.86	2.12933		15.86	-0.1972	15.86	0.27285	15.86	0.16917	15.86	0.15349		15.86	0.20069	15.86	-1.59527	15.86	-0.94202	15.86	-0.22092		15.86	-1.7284	15.86	1.10342	15.86	7.26946	15.86	19.5445	15.86	40.249
15.8667	0.12562	15.8667	0.14252	15.8667	-1.19851	15.8667	5.45724	15.8667	2.11676		15.8667	-0.19702	15.8667	0.27381	15.8667	0.17043	15.8667	0.15246		15.8667	0.20055	15.8667	-1.59632	15.8667	-0.94279	15.8667	-0.21986		15.8667	-1.74446	15.8667	1.03539	15.8667	6.85368	15.8667	18.6654	15.8667	38.4581
15.8733	0.11595	15.8733	0.14203	15.8733	-1.20097	15.8733	5.45584	15.8733	2.10416		15.8733	-0.19746	15.8733	0.27446	15.8733	0.17133	15.8733	0.15139		15.8733	0.2005	15.8733	-1.59729	15.8733	-0.9435	15.8733	-0.21864		15.8733	-1.75941	15.8733	0.9696	15.8733	6.45165	15.8733	17.8133	15.8733	36.7202
15.88	0.10597	15.88	0.14156	15.88	-1.20386	15.88	5.45436	15.88	2.09135		15.88	-0.19811	15.88	0.27487	15.88	0.17195	15.88	0.15021		15.88	0.20092	15.88	-1.59822	15.88	-0.94415	15.88	-0.21738		15.88	-1.77322	15.88	0.90614	15.88	6.06368	15.88	16.9889	15.88	35.0365
15.8867	0.09608	15.8867	0.14095	15.8867	-1.20716	15.8867	5.45282	15.8867	2.07858		15.8867	-0.1984	15.8867	0.27492	15.8867	0.17252	15.8867	0.14908		15.8867	0.20147	15.8867	-1.59892	15.8867	-0.94469	15.8867	-0.21638		15.8867	-1.78614	15.8867	0.84533	15.8867	5.68983	15.8867	16.1924	15.8867	33.4082
15.8933	0.08643	15.8933	0.14022	15.8933	-1.21054	15.8933	5.45143	15.8933	2.06613		15.8933	-0.19841	15.8933	0.2748	15.8933	0.17312	15.8933	0.148		15.8933	0.20182	15.8933	-1.5993	15.8933	-0.9452	15.8933	-0.21607		15.8933	-1.79827	15.8933	0.78758	15.8933	5.33037	15.8933	15.4239	15.8933	31.8369
15.9	0.07723	15.9	0.13952	15.9	-1.21368	15.9	5.4503	15.9	2.05414		15.9	-0.19804	15.9	0.27438	15.9	0.17336	15.9	0.14721		15.9	0.20211	15.9	-1.59972	15.9	-0.94569	15.9	-0.2159		15.9	-1.80948	15.9	0.73262	15.9	4.98535	15.9	14.684	15.9	30.3229
15.9067	0.06852	15.9067	0.13897	15.9067	-1.21649	15.9067	5.44922	15.9067	2.0425		15.9067	-0.19717	15.9067	0.27377	15.9067	0.17314	15.9067	0.14686		15.9067	0.20234	15.9067	-1.60053	15.9067	-0.94613	15.9067	-0.21567		15.9067	-1.8199	15.9067	0.68032	15.9067	4.65463	15.9067	13.9732	15.9067	28.8663
15.9133	0.06001	15.9133	0.1384	15.9133	-1.21898	15.9133	5.44827	15.9133	2.03126		15.9133	-0.19594	15.9133	0.27319	15.9133	0.17297	15.9133	0.14683		15.9133	0.20252	15.9133	-1.60176	15.9133	-0.94635	15.9133	-0.21549		15.9133	-1.82971	15.9133	0.63071	15.9133	4.33804	15.9133	13.2916	15.9133	27.4665
15.92	0.05111	15.92	0.13777	15.92	-1.22131	15.92	5.44761	15.92	2.02036		15.92	-0.19474	15.92	0.27262	15.92	0.17334	15.92	0.14694		15.92	0.20252	15.92	-1.60331	15.92	-0.9463	15.92	-0.21518		15.92	-1.83916	15.92	0.58389	15.92	4.0352	15.92	12.639	15.92	26.1235
15.9267	0.04161	15.9267	0.13707	15.9267	-1.22361	15.9267	5.44705	15.9267	2.00948		15.9267	-0.19403	15.9267	0.27209	15.9267	0.17407	15.9267	0.14692		15.9267	0.20262	15.9267	-1.60491	15.9267	-0.94602	15.9267	-0.21458		15.9267	-1.84824	15.9267	0.53971	15.9267	3.74606	15.9267	12.0152	15.9267	24.8375
15.9333	0.0318	15.9333	0.13657	15.9333	-1.22605	15.9333	5.44637	15.9333	1.99869		15.9333	-0.19367	15.9333	0.27148	15.9333	0.17467	15.9333	0.14677		15.9333	0.20288	15.9333	-1.60641	15.9333	-0.94554	15.9333	-0.21363		15.9333	-1.85737	15.9333	0.4978	15.9333	3.4706	15.9333	11.4196	15.9333	23.6079
15.94	0.02203	15.94	0.13611	15.94	-1.2285	15.94	5.44505	15.94	1.98814		15.94	-0.19345	15.94	0.2712	15.94	0.17535	15.94	0.14639		15.94	0.20336	15.94	-1.60778	15.94	-0.94509	15.94	-0.21273		15.94	-1.86678	15.94	0.45807	15.94	3.20882	15.94	10.8517	15.94	22.4338
15.9467	0.01238	15.9467	0.13554	15.9467	-1.2309	15.9467	5.44322	15.9467	1.97825		15.9467	-0.19331	15.9467	0.27148	15.9467	0.1763	15.9467	0.14568		15.9467	0.20421	15.9467	-1.60906	15.9467	-0.94505	15.9467	-0.21195		15.9467	-1.87629	15.9467	0.42056	15.9467	2.96035	15.9467	10.3107	15.9467	21.314
15.9533	0.00284	15.9533	0.13468	15.9533	-1.23306	15.9533	5.44108	15.9533	1.9691		15.9533	-0.19338	15.9533	0.27203	15.9533	0.17723	15.9533	0.14474		15.9533	0.2052	15.9533	-1.61014	15.9533	-0.94552	15.9533	-0.21128		15.9533	-1.88553	15.9533	0.3852	15.9533	2.72455	15.9533	9.79593	15.9533	20.248
15.96	-0.00636	15.96	0.13368	15.96	-1.23499	15.96	5.43901	15.96	1.96026		15.96	-0.19345	15.96	0.27256	15.96	0.17765	15.96	0.1437		15.96	0.20625	15.96	-1.61083	15.96	-0.94616	15.96	-0.21088		15.96	-1.89419	15.96	0.35203	15.96	2.50082	15.96	9.30672	15.96	19.2349
15.9667	-0.01515	15.9667	0.13277	15.9667	-1.23671	15.9667	5.43742	15.9667	1.9517		15.9667	-0.1933	15.9667	0.27302	15.9667	0.17774	15.9667	0.14302		15.9667	0.20747	15.9667	-1.61141	15.9667	-0.94655	15.9667	-0.21061		15.9667	-1.90239	15.9667	0.32108	15.9667	2.28874	15.9667	8.84229	15.9667	18.2734
15.9733	-0.02395	15.9733	0.13176	15.9733	-1.23825	15.9733	5.43642	15.9733	1.94349		15.9733	-0.19313	15.9733	0.27368	15.9733	0.17811	15.9733	0.14294		15.9733	0.20912	15.9733	-1.61226	15.9733	-0.94651	15.9733	-0.21034		15.9733	-1.91005	15.9733	0.29227	15.9733	2.08775	15.9733	8.40214	15.9733	17.3618
15.98	-0.03322	15.98	0.13058	15.98	-1.23949	15.98	5.43566	15.98	1.9354		15.98	-0.19303	15.98	0.27451	15.98	0.17861	15.98	0.1436		15.98	0.21075	15.98	-1.6132	15.98	-0.94616	15.98	-0.20999		15.98	-1.91712	15.98	0.26505	15.98	1.89739	15.98	7.98564	15.98	16.4983
15.9867	-0.04294	15.9867	0.12903	15.9867	-1.24023	15.9867	5.43476	15.9867	1.92724		15.9867	-0.19304	15.9867	0.27534	15.9867	0.17922	15.9867	0.14476		15.9867	0.21197	15.9867	-1.61397	15.9867	-0.94564	15.9867	-0.20959		15.9867	-1.92363	15.9867	0.23904	15.9867	1.71721	15.9867	7.59172	15.9867	15.6815
15.9933	-0.05299	15.9933	0.12721	15.9933	-1.24065	15.9933	5.43389	15.9933	1.91904		15.9933	-0.19287	15.9933	0.27597	15.9933	0.18002	15.9933	0.14588		15.9933	0.21279	15.9933	-1.61494	15.9933	-0.94511	15.9933	-0.20922		15.9933	-1.92966	15.9933	0.21431	15.9933	1.54702	15.9933	7.21903	15.9933	14.9095
16	-0.06352	16	0.12525	16	-1.24084	16	5.43322	16	1.91143		16	-0.19277	16	0.27651	16	0.18103	16	0.14667		16	0.21353	16	-1.61639	16	-0.94456	16	-0.20865		16	-1.93523	16	0.1909	16	1.38655	16	6.8666	16	14.1801
16.0067	-0.07479	16.0067	0.12331	16.0067	-1.24112	16.0067	5.43283	16.0067	1.90459		16.0067	-0.19295	16.0067	0.27701	16.0067	0.18188	16.0067	0.14706		16.0067	0.21402	16.0067	-1.61815	16.0067	-0.9442	16.0067	-0.20794		16.0067	-1.94062	16.0067	0.16879	16.0067	1.23537	16.0067	6.53362	16.0067	13.491
16.0133	-0.08647	16.0133	0.12167	16.0133	-1.24132	16.0133	5.43233	16.0133	1.89832		16.0133	-0.19308	16.0133	0.27729	16.0133	0.18223	16.0133	0.14714		16.0133	0.21394	16.0133	-1.61959	16.0133	-0.94414	16.0133	-0.20706		16.0133	-1.94596	16.0133	0.14787	16.0133	1.09306	16.0133	6.21921	16.0133	12.8402
16.02	-0.09816	16.02	0.12018	16.02	-1.24165	16.02	5.43212	16.02	1.89252		16.02	-0.19291	16.02	0.27727	16.02	0.18227	16.02	0.14689		16.02	0.21371	16.02	-1.62081	16.02	-0.94435	16.02	-0.20619		16.02	-1.95123	16.02	0.12846	16.02	0.95912	16.02	5.92232	16.02	12.226
16.0267	-0.10978	16.0267	0.11892	16.0267	-1.24229	16.0267	5.4327	16.0267	1.88705		16.0267	-0.19215	16.0267	0.27674	16.0267	0.18203	16.0267	0.14634		16.0267	0.21365	16.0267	-1.62194	16.0267	-0.94422	16.0267	-0.20553		16.0267	-1.95646	16.0267	0.11066	16.0267	0.83333	16.0267	5.64197	16.0267	11.6467
16.0333	-0.12145	16.0333	0.11794	16.0333	-1.24311	16.0333	5.43418	16.0333	1.8821		16.0333	-0.19106	16.0333	0.27576	16.0333	0.18148	16.0333	0.14579		16.0333	0.21383	16.0333	-1.62269	16.0333	-0.94368	16.0333	-0.20482		16.0333	-1.96193	16.0333	0.09413	16.0333	0.71496	16.0333	5.37752	16.0333	11.1008
16.04	-0.13288	16.04	0.11702	16.04	-1.24393	16.04	5.43612	16.04	1.87762		16.04	-0.18985	16.04	0.27447	16.04	0.18074	16.04	0.14569		16.04	0.214	16.04	-1.62289	16.04	-0.94312	16.04	-0.20415		16.04	-1.96806	16.04	0.07837	16.04	0.60335	16.04	5.12822	16.04	10.5865
16.0467	-0.14357	16.0467	0.1159	16.0467	-1.24463	16.0467	5.43804	16.0467	1.87362		16.0467	-0.18886	16.0467	0.27313	16.0467	0.18013	16.0467	0.14598		16.0467	0.21418	16.0467	-1.62275	16.0467	-0.94289	16.0467	-0.2036		16.0467	-1.97445	16.0467	0.06327	16.0467	0.49794	16.0467	4.89341	16.0467	10.102
16.0533	-0.15356	16.0533	0.11457	16.0533	-1.24548	16.0533	5.43998	16.0533	1.86983		16.0533	-0.18811	16.0533	0.27201	16.0533	0.17979	16.0533	0.14644		16.0533	0.21454	16.0533	-1.62287	16.0533	-0.94281	16.0533	-0.20322		16.0533	-1.98054	16.0533	0.0488	16.0533	0.39823	16.0533	4.67215	16.0533	9.64544
16.06	-0.16352	16.06	0.11342	16.06	-1.24633	16.06	5.44206	16.06	1.86631		16.06	-0.18767	16.06	0.27105	16.06	0.17961	16.06	0.147		16.06	0.21495	16.06	-1.62316	16.06	-0.94271	16.06	-0.20269		16.06	-1.98601	16.06	0.03493	16.06	0.3037	16.06	4.46345	16.06	9.21498
16.0667	-0.17355	16.0667	0.11261	16.0667	-1.24712	16.0667	5.44409	16.0667	1.86301		16.0667	-0.18764	16.0667	0.27023	16.0667	0.17967	16.0667	0.14788		16.0667	0.21525	16.0667	-1.62353	16.0667	-0.94277	16.0667	-0.20181		16.0667	-1.99085	16.0667	0.02163	16.0667	0.21379	16.0667	4.26649	16.0667	8.80899
16.0733	-0.18321	16.0733	0.11171	16.0733	-1.24811	16.0733	5.44578	16.0733	1.85967		16.0733	-0.18808	16.0733	0.26961	16.0733	0.17976	16.0733	0.1491		16.0733	0.21561	16.0733	-1.62392	16.0733	-0.94285	16.0733	-0.20073		16.0733	-1.99538	16.0733	0.00899	16.0733	0.1286	16.0733	4.08061	16.0733	8.42602
16.08	-0.19215	16.08	0.11074	16.08	-1.24939	16.08	5.44719	16.08	1.856		16.08	-0.18856	16.08	0.26898	16.08	0.17987	16.08	0.14995		16.08	0.21625	16.08	-1.62432	16.08	-0.94267	16.08	-0.19961		16.08	-1.99965	16.08	-0.00274	16.08	0.04818	16.08	3.9051	16.08	8.06458
16.0867	-0.20072	16.0867	0.1096	16.0867	-1.25058	16.0867	5.44857	16.0867	1.85178		16.0867	-0.18867	16.0867	0.26821	16.0867	0.18	16.0867	0.15013		16.0867	0.21713	16.0867	-1.62475	16.0867	-0.9421	16.0867	-0.19829		16.0867	-2.00383	16.0867	-0.01374	16.0867	-0.02778	16.0867	3.73905	16.0867	7.72361
16.0933	-0.20919	16.0933	0.10851	16.0933	-1.25126	16.0933	5.4503	16.0933	1.8472		16.0933	-0.18845	16.0933	0.26712	16.0933	0.18016	16.0933	0.1499		16.0933	0.21815	16.0933	-1.62535	16.0933	-0.94157	16.0933	-0.19682		16.0933	-2.00792	16.0933	-0.02421	16.0933	-0.09955	16.0933	3.58172	16.0933	7.40191
16.1	-0.21727	16.1	0.10715	16.1	-1.25159	16.1	5.45223	16.1	1.84239		16.1	-0.18837	16.1	0.26584	16.1	0.18026	16.1	0.14966		16.1	0.21917	16.1	-1.62605	16.1	-0.94116	16.1	-0.19557		16.1	-2.01176	16.1	-0.03436	16.1	-0.16749	16.1	3.4329	16.1	7.09826
16.1067	-0.22489	16.1067	0.10542	16.1067	-1.25195	16.1067	5.45441	16.1067	1.83749		16.1067	-0.1887	16.1067	0.26449	16.1067	0.18025	16.1067	0.14971		16.1067	0.22027	16.1067	-1.62656	16.1067	-0.94095	16.1067	-0.19468		16.1067	-2.01521	16.1067	-0.04423	16.1067	-0.23165	16.1067	3.29247	16.1067	6.81145
16.1133	-0.2324	16.1133	0.10381	16.1133	-1.25226	16.1133	5.45679	16.1133	1.83261		16.1133	-0.18911	16.1133	0.2631	16.1133	0.18039	16.1133	0.15029		16.1133	0.22106	16.1133	-1.62697	16.1133	-0.94058	16.1133	-0.19424		16.1133	-2.01818	16.1133	-0.05373	16.1133	-0.29232	16.1133	3.15979	16.1133	6.54022
16.12	-0.24035	16.12	0.10249	16.12	-1.2523	16.12	5.45962	16.12	1.82791		16.12	-0.18942	16.12	0.26181	16.12	0.18077	16.12	0.15169		16.12	0.22159	16.12	-1.62762	16.12	-0.94032	16.12	-0.1938		16.12	-2.02061	16.12	-0.06291	16.12	-0.34976	16.12	3.03426	16.12	6.28374
16.1267	-0.24864	16.1267	0.10145	16.1267	-1.25212	16.1267	5.46289	16.1267	1.8236		16.1267	-0.18957	16.1267	0.26069	16.1267	0.18138	16.1267	0.15369		16.1267	0.22193	16.1267	-1.6284	16.1267	-0.94014	16.1267	-0.19324		16.1267	-2.02248	16.1267	-0.07163	16.1267	-0.40413	16.1267	2.91552	16.1267	6.04121
16.1333	-0.25692	16.1333	0.10007	16.1333	-1.2522	16.1333	5.46624	16.1333	1.81964		16.1333	-0.18971	16.1333	0.25965	16.1333	0.18226	16.1333	0.15561		16.1333	0.22232	16.1333	-1.6287	16.1333	-0.94014	16.1333	-0.19259		16.1333	-2.02405	16.1333	-0.07973	16.1333	-0.45564	16.1333	2.80344	16.1333	5.81177
16.14	-0.26513	16.14	0.09855	16.14	-1.25272	16.14	5.46964	16.14	1.81581		16.14	-0.18978	16.14	0.25875	16.14	0.18333	16.14	0.15705		16.14	0.22279	16.14	-1.62853	16.14	-0.94034	16.14	-0.19179		16.14	-2.02586	16.14	-0.08725	16.14	-0.50414	16.14	2.6974	16.14	5.59454
16.1467	-0.27335	16.1467	0.09724	16.1467	-1.25338	16.1467	5.47287	16.1467	1.81198		16.1467	-0.18985	16.1467	0.25812	16.1467	0.18441	16.1467	0.15788		16.1467	0.22339	16.1467	-1.62821	16.1467	-0.94065	16.1467	-0.19082		16.1467	-2.02819	16.1467	-0.09433	16.1467	-0.54977	16.1467	2.59679	16.1467	5.38863
16.1533	-0.2814	16.1533	0.09618	16.1533	-1.25399	16.1533	5.47607	16.1533	1.808		16.1533	-0.18992	16.1533	0.25816	16.1533	0.1853	16.1533	0.15831		16.1533	0.22444	16.1533	-1.62797	16.1533	-0.94124	16.1533	-0.18971		16.1533	-2.0307	16.1533	-0.10097	16.1533	-0.59279	16.1533	2.50133	16.1533	5.19349
16.16	-0.28922	16.16	0.09538	16.16	-1.25461	16.16	5.479	16.16	1.80383		16.16	-0.18987	16.16	0.25912	16.16	0.18597	16.16	0.1588		16.16	0.22549	16.16	-1.62771	16.16	-0.94172	16.16	-0.18896		16.16	-2.03297	16.16	-0.1072	16.16	-0.63366	16.16	2.41087	16.16	5.00832
16.1667	-0.29683	16.1667	0.09478	16.1667	-1.25562	16.1667	5.48168	16.1667	1.79938		16.1667	-0.18987	16.1667	0.26063	16.1667	0.18653	16.1667	0.15978		16.1667	0.22608	16.1667	-1.62742	16.1667	-0.94201	16.1667	-0.18867		16.1667	-2.03504	16.1667	-0.11349	16.1667	-0.67264	16.1667	2.325	16.1667	4.83219
16.1733	-0.30474	16.1733	0.09465	16.1733	-1.2568	16.1733	5.4844	16.1733	1.79479		16.1733	-0.18995	16.1733	0.26235	16.1733	0.18724	16.1733	0.16143		16.1733	0.22601	16.1733	-1.62717	16.1733	-0.94201	16.1733	-0.1885		16.1733	-2.03685	16.1733	-0.11991	16.1733	-0.70968	16.1733	2.2431	16.1733	4.66469
16.18	-0.31296	16.18	0.09503	16.18	-1.25796	16.18	5.48717	16.18	1.79018		16.18	-0.18997	16.18	0.26418	16.18	0.18837	16.18	0.16343		16.18	0.22563	16.18	-1.62718	16.18	-0.94178	16.18	-0.18806		16.18	-2.03824	16.18	-0.12625	16.18	-0.74516	16.18	2.16523	16.18	4.50538
16.1867	-0.32136	16.1867	0.09554	16.1867	-1.25935	16.1867	5.48998	16.1867	1.78546		16.1867	-0.18972	16.1867	0.26619	16.1867	0.19	16.1867	0.16564		16.1867	0.22533	16.1867	-1.62755	16.1867	-0.94147	16.1867	-0.18746		16.1867	-2.03895	16.1867	-0.13219	16.1867	-0.77935	16.1867	2.09103	16.1867	4.35398
16.1933	-0.32967	16.1933	0.09592	16.1933	-1.26082	16.1933	5.49252	16.1933	1.78042		16.1933	-0.18933	16.1933	0.26785	16.1933	0.19182	16.1933	0.16811		16.1933	0.22502	16.1933	-1.62804	16.1933	-0.94092	16.1933	-0.18697		16.1933	-2.03933	16.1933	-0.13808	16.1933	-0.8124	16.1933	2.02024	16.1933	4.20962
16.2	-0.33771	16.2	0.09608	16.2	-1.26228	16.2	5.49497	16.2	1.77503		16.2	-0.18921	16.2	0.2684	16.2	0.1934	16.2	0.17068		16.2	0.22479	16.2	-1.6285	16.2	-0.94036	16.2	-0.18661		16.2	-2.03983	16.2	-0.14407	16.2	-0.84395	16.2	1.95231	16.2	4.072
16.2067	-0.34558	16.2067	0.09607	16.2067	-1.26348	16.2067	5.49736	16.2067	1.76935		16.2067	-0.18928	16.2067	0.26817	16.2067	0.19454	16.2067	0.17322		16.2067	0.22487	16.2067	-1.62887	16.2067	-0.93994	16.2067	-0.18623		16.2067	-2.04053	16.2067	-0.14978	16.2067	-0.87374	16.2067	1.88705	16.2067	3.94095
16.2133	-0.35325	16.2133	0.09592	16.2133	-1.26491	16.2133	5.49965	16.2133	1.76325		16.2133	-0.18961	16.2133	0.26776	16.2133	0.19536	16.2133	0.17584		16.2133	0.22523	16.2133	-1.62942	16.2133	-0.93975	16.2133	-0.1859		16.2133	-2.0413	16.2133	-0.15515	16.2133	-0.902	16.2133	1.8246	16.2133	3.81598
16.22	-0.361	16.22	0.09576	16.22	-1.2667	16.22	5.50167	16.22	1.75672		16.22	-0.19023	16.22	0.26768	16.22	0.19588	16.22	0.17858		16.22	0.22576	16.22	-1.62987	16.22	-0.93941	16.22	-0.18591		16.22	-2.04204	16.22	-0.16015	16.22	-0.92907	16.22	1.76461	16.22	3.69656
16.2267	-0.36864	16.2267	0.09584	16.2267	-1.26826	16.2267	5.50345	16.2267	1.74985		16.2267	-0.19103	16.2267	0.26795	16.2267	0.19638	16.2267	0.18134		16.2267	0.22623	16.2267	-1.62999	16.2267	-0.93877	16.2267	-0.18623		16.2267	-2.04298	16.2267	-0.16519	16.2267	-0.95516	16.2267	1.707	16.2267	3.58231
16.2333	-0.37613	16.2333	0.09624	16.2333	-1.26942	16.2333	5.50526	16.2333	1.7431		16.2333	-0.19207	16.2333	0.26869	16.2333	0.19717	16.2333	0.18346		16.2333	0.22663	16.2333	-1.62978	16.2333	-0.93834	16.2333	-0.18653		16.2333	-2.04406	16.2333	-0.17007	16.2333	-0.98012	16.2333	1.65167	16.2333	3.4735
16.24	-0.38353	16.24	0.09638	16.24	-1.27035	16.24	5.50724	16.24	1.73649		16.24	-0.19319	16.24	0.27014	16.24	0.19842	16.24	0.18459		16.24	0.22716	16.24	-1.62946	16.24	-0.9383	16.24	-0.18652		16.24	-2.0453	16.24	-0.17472	16.24	-1.00418	16.24	1.59885	16.24	3.3697
16.2467	-0.39112	16.2467	0.09632	16.2467	-1.27136	16.2467	5.50921	16.2467	1.72998		16.2467	-0.19424	16.2467	0.27207	16.2467	0.20007	16.2467	0.18476		16.2467	0.22799	16.2467	-1.62935	16.2467	-0.93842	16.2467	-0.18653		16.2467	-2.04661	16.2467	-0.17896	16.2467	-1.02753	16.2467	1.54883	16.2467	3.27046
16.2533	-0.39877	16.2533	0.09613	16.2533	-1.27236	16.2533	5.51084	16.2533	1.72375		16.2533	-0.19501	16.2533	0.27438	16.2533	0.20167	16.2533	0.18435		16.2533	0.22929	16.2533	-1.62955	16.2533	-0.93847	16.2533	-0.18683		16.2533	-2.04814	16.2533	-0.18258	16.2533	-1.05026	16.2533	1.50143	16.2533	3.17546
16.26	-0.40608	16.26	0.0956	16.26	-1.27319	16.26	5.51226	16.26	1.71791		16.26	-0.19544	16.26	0.27671	16.26	0.20321	16.26	0.1838		16.26	0.23069	16.26	-1.63022	16.26	-0.93859	16.26	-0.18737		16.26	-2.0498	16.26	-0.18604	16.26	-1.07231	16.26	1.45634	16.26	3.08475
16.2667	-0.41304	16.2667	0.09452	16.2667	-1.27403	16.2667	5.51357	16.2667	1.71218		16.2667	-0.19582	16.2667	0.27879	16.2667	0.20472	16.2667	0.18335		16.2667	0.23193	16.2667	-1.63142	16.2667	-0.93877	16.2667	-0.18808		16.2667	-2.05132	16.2667	-0.18947	16.2667	-1.09348	16.2667	1.41334	16.2667	2.99819
16.2733	-0.41998	16.2733	0.09282	16.2733	-1.27523	16.2733	5.51485	16.2733	1.70628		16.2733	-0.19616	16.2733	0.28063	16.2733	0.20637	16.2733	0.18315		16.2733	0.23291	16.2733	-1.63317	16.2733	-0.9388	16.2733	-0.18886		16.2733	-2.05263	16.2733	-0.19301	16.2733	-1.11395	16.2733	1.37246	16.2733	2.91513
16.28	-0.42733	16.28	0.0912	16.28	-1.27689	16.28	5.51599	16.28	1.70025		16.28	-0.19641	16.28	0.28235	16.28	0.20815	16.28	0.18336		16.28	0.23362	16.28	-1.63527	16.28	-0.93864	16.28	-0.18941		16.28	-2.05369	16.28	-0.19645	16.28	-1.13396	16.28	1.33373	16.28	2.83543
16.2867	-0.43468	16.2867	0.08987	16.2867	-1.27895	16.2867	5.51705	16.2867	1.69409		16.2867	-0.1964	16.2867	0.28416	16.2867	0.21005	16.2867	0.18404		16.2867	0.23396	16.2867	-1.63762	16.2867	-0.93856	16.2867	-0.18936		16.2867	-2.05445	16.2867	-0.2002	16.2867	-1.15373	16.2867	1.29656	16.2867	2.75873
16.2933	-0.44171	16.2933	0.08887	16.2933	-1.28107	16.2933	5.51806	16.2933	1.68755		16.2933	-0.19587	16.2933	0.28582	16.2933	0.21199	16.2933	0.18502		16.2933	0.23397	16.2933	-1.63998	16.2933	-0.93853	16.2933	-0.18857		16.2933	-2.05512	16.2933	-0.20458	16.2933	-1.173	16.2933	1.26064	16.2933	2.68479
16.3	-0.44819	16.3	0.08821	16.3	-1.28321	16.3	5.51888	16.3	1.68047		16.3	-0.19505	16.3	0.28735	16.3	0.21388	16.3	0.18602		16.3	0.2339	16.3	-1.64201	16.3	-0.93859	16.3	-0.1873		16.3	-2.05585	16.3	-0.20906	16.3	-1.1913	16.3	1.22587	16.3	2.6134
16.3067	-0.45442	16.3067	0.08776	16.3067	-1.28543	16.3067	5.51968	16.3067	1.67363		16.3067	-0.19412	16.3067	0.28884	16.3067	0.21521	16.3067	0.18675		16.3067	0.23383	16.3067	-1.64358	16.3067	-0.93884	16.3067	-0.18561		16.3067	-2.0569	16.3067	-0.21331	16.3067	-1.20871	16.3067	1.19236	16.3067	2.54466
16.3133	-0.46056	16.3133	0.08752	16.3133	-1.28769	16.3133	5.52041	16.3133	1.66726		16.3133	-0.19325	16.3133	0.29038	16.3133	0.21589	16.3133	0.18745		16.3133	0.23376	16.3133	-1.64476	16.3133	-0.93941	16.3133	-0.18361		16.3133	-2.05826	16.3133	-0.21717	16.3133	-1.22559	16.3133	1.1599	16.3133	2.47867
16.32	-0.46635	16.32	0.08736	16.32	-1.28989	16.32	5.52078	16.32	1.66092		16.32	-0.19243	16.32	0.29209	16.32	0.21605	16.32	0.18836		16.32	0.23375	16.32	-1.6459	16.32	-0.9401	16.32	-0.18189		16.32	-2.05987	16.32	-0.22082	16.32	-1.24192	16.32	1.12833	16.32	2.4152
16.3267	-0.4719	16.3267	0.08709	16.3267	-1.29177	16.3267	5.52045	16.3267	1.65417		16.3267	-0.19176	16.3267	0.29378	16.3267	0.21629	16.3267	0.18946		16.3267	0.23402	16.3267	-1.64685	16.3267	-0.94064	16.3267	-0.18075		16.3267	-2.06158	16.3267	-0.22401	16.3267	-1.25737	16.3267	1.09781	16.3267	2.35432
16.3333	-0.47744	16.3333	0.08633	16.3333	-1.29347	16.3333	5.51976	16.3333	1.6473		16.3333	-0.19144	16.3333	0.29548	16.3333	0.2167	16.3333	0.19052		16.3333	0.23436	16.3333	-1.64762	16.3333	-0.94083	16.3333	-0.18033		16.3333	-2.06321	16.3333	-0.22678	16.3333	-1.27192	16.3333	1.06849	16.3333	2.29596
16.34	-0.48327	16.34	0.08496	16.34	-1.29479	16.34	5.51932	16.34	1.64035		16.34	-0.19143	16.34	0.29703	16.34	0.21725	16.34	0.19138		16.34	0.23471	16.34	-1.64829	16.34	-0.9408	16.34	-0.18022		16.34	-2.06482	16.34	-0.22969	16.34	-1.28605	16.34	1.04053	16.34	2.24004
16.3467	-0.48941	16.3467	0.0832	16.3467	-1.29568	16.3467	5.51918	16.3467	1.63291		16.3467	-0.19154	16.3467	0.2985	16.3467	0.21815	16.3467	0.19203		16.3467	0.23499	16.3467	-1.64901	16.3467	-0.94062	16.3467	-0.18038		16.3467	-2.06632	16.3467	-0.23313	16.3467	-1.29992	16.3467	1.01381	16.3467	2.18606
16.3533	-0.49577	16.3533	0.08129	16.3533	-1.29624	16.3533	5.51915	16.3533	1.62497		16.3533	-0.19143	16.3533	0.29972	16.3533	0.21917	16.3533	0.19233		16.3533	0.23498	16.3533	-1.64976	16.3533	-0.94025	16.3533	-0.18086		16.3533	-2.06764	16.3533	-0.23682	16.3533	-1.31322	16.3533	0.98851	16.3533	2.13371
16.36	-0.50231	16.36	0.0791	16.36	-1.29658	16.36	5.51907	16.36	1.61711		16.36	-0.19096	16.36	0.30059	16.36	0.22014	16.36	0.19219		16.36	0.23451	16.36	-1.65042	16.36	-0.93956	16.36	-0.18142		16.36	-2.06875	16.36	-0.24039	16.36	-1.32588	16.36	0.96436	16.36	2.08286
16.3667	-0.5089	16.3667	0.07682	16.3667	-1.29654	16.3667	5.51922	16.3667	1.60964		16.3667	-0.19044	16.3667	0.30126	16.3667	0.22065	16.3667	0.19163		16.3667	0.23367	16.3667	-1.65093	16.3667	-0.93869	16.3667	-0.18187		16.3667	-2.07011	16.3667	-0.24388	16.3667	-1.33824	16.3667	0.94113	16.3667	2.03361
16.3733	-0.51542	16.3733	0.07495	16.3733	-1.2961	16.3733	5.51949	16.3733	1.60242		16.3733	-0.19029	16.3733	0.30211	16.3733	0.22104	16.3733	0.19087		16.3733	0.23277	16.3733	-1.6514	16.3733	-0.93792	16.3733	-0.18203		16.3733	-2.07181	16.3733	-0.24765	16.3733	-1.35054	16.3733	0.91856	16.3733	1.98613
16.38	-0.52179	16.38	0.07343	16.38	-1.29574	16.38	5.51968	16.38	1.59543		16.38	-0.19045	16.38	0.30309	16.38	0.22134	16.38	0.19013		16.38	0.2319	16.38	-1.65199	16.38	-0.9371	16.38	-0.18211		16.38	-2.07364	16.38	-0.25143	16.38	-1.36249	16.38	0.89642	16.38	1.94039
16.3867	-0.52754	16.3867	0.07208	16.3867	-1.29581	16.3867	5.5198	16.3867	1.58894		16.3867	-0.19044	16.3867	0.30404	16.3867	0.2215	16.3867	0.18944		16.3867	0.23094	16.3867	-1.65295	16.3867	-0.93598	16.3867	-0.1821		16.3867	-2.07546	16.3867	-0.25467	16.3867	-1.37384	16.3867	0.87461	16.3867	1.89625
16.3933	-0.53246	16.3933	0.07084	16.3933	-1.29624	16.3933	5.51962	16.3933	1.58283		16.3933	-0.19031	16.3933	0.30512	16.3933	0.22161	16.3933	0.1888		16.3933	0.23024	16.3933	-1.65436	16.3933	-0.93459	16.3933	-0.18203		16.3933	-2.07721	16.3933	-0.25763	16.3933	-1.38459	16.3933	0.85266	16.3933	1.8537
16.4	-0.53669	16.4	0.06986	16.4	-1.29674	16.4	5.5195	16.4	1.57696		16.4	-0.19035	16.4	0.30658	16.4	0.2218	16.4	0.18836		16.4	0.22987	16.4	-1.65592	16.4	-0.93313	16.4	-0.18174		16.4	-2.07882	16.4	-0.26081	16.4	-1.39509	16.4	0.83077	16.4	1.81293
16.4067	-0.54043	16.4067	0.06877	16.4067	-1.29761	16.4067	5.5197	16.4067	1.57106		16.4067	-0.19073	16.4067	0.30842	16.4067	0.22215	16.4067	0.1883		16.4067	0.2295	16.4067	-1.65741	16.4067	-0.93171	16.4067	-0.18136		16.4067	-2.0799	16.4067	-0.26436	16.4067	-1.40535	16.4067	0.80934	16.4067	1.77367
16.4133	-0.54386	16.4133	0.06728	16.4133	-1.29894	16.4133	5.52026	16.4133	1.56506		16.4133	-0.19126	16.4133	0.31009	16.4133	0.22262	16.4133	0.18868		16.4133	0.22893	16.4133	-1.65875	16.4133	-0.93062	16.4133	-0.18086		16.4133	-2.08029	16.4133	-0.26776	16.4133	-1.41505	16.4133	0.78855	16.4133	1.73543
16.42	-0.54708	16.42	0.06554	16.42	-1.30048	16.42	5.52087	16.42	1.55914		16.42	-0.19144	16.42	0.31184	16.42	0.22312	16.42	0.18921		16.42	0.22788	16.42	-1.66012	16.42	-0.93004	16.42	-0.18025		16.42	-2.08015	16.42	-0.27076	16.42	-1.4243	16.42	0.7685	16.42	1.69802
16.4267	-0.55032	16.4267	0.06409	16.4267	-1.30189	16.4267	5.52114	16.4267	1.55334		16.4267	-0.19144	16.4267	0.31388	16.4267	0.22356	16.4267	0.18973		16.4267	0.2266	16.4267	-1.66137	16.4267	-0.93008	16.4267	-0.17983		16.4267	-2.07978	16.4267	-0.27345	16.4267	-1.43328	16.4267	0.74954	16.4267	1.66146
16.4333	-0.55379	16.4333	0.06305	16.4333	-1.30323	16.4333	5.5216	16.4333	1.54756		16.4333	-0.19133	16.4333	0.31633	16.4333	0.22372	16.4333	0.19031		16.4333	0.22497	16.4333	-1.66201	16.4333	-0.93055	16.4333	-0.17966		16.4333	-2.07949	16.4333	-0.2757	16.4333	-1.44229	16.4333	0.73209	16.4333	1.62582
16.44	-0.55748	16.44	0.06228	16.44	-1.30469	16.44	5.52239	16.44	1.5417		16.44	-0.19105	16.44	0.31871	16.44	0.22362	16.44	0.19067		16.44	0.22319	16.44	-1.662	16.44	-0.93136	16.44	-0.17988		16.44	-2.07946	16.44	-0.27747	16.44	-1.4512	16.44	0.71577	16.44	1.59094
16.4467	-0.56134	16.4467	0.06182	16.4467	-1.30608	16.4467	5.52349	16.4467	1.53611		16.4467	-0.19051	16.4467	0.32078	16.4467	0.22343	16.4467	0.19075		16.4467	0.22142	16.4467	-1.66195	16.4467	-0.93226	16.4467	-0.18027		16.4467	-2.07967	16.4467	-0.27911	16.4467	-1.46005	16.4467	0.69994	16.4467	1.55691
16.4533	-0.56533	16.4533	0.06158	16.4533	-1.30747	16.4533	5.52466	16.4533	1.53099		16.4533	-0.18975	16.4533	0.32264	16.4533	0.22314	16.4533	0.19035		16.4533	0.21983	16.4533	-1.66234	16.4533	-0.93277	16.4533	-0.18099		16.4533	-2.08026	16.4533	-0.28089	16.4533	-1.46917	16.4533	0.68452	16.4533	1.52405
16.46	-0.56916	16.46	0.06153	16.46	-1.30901	16.46	5.52616	16.46	1.52618		16.46	-0.18935	16.46	0.32404	16.46	0.22293	16.46	0.18985		16.46	0.21882	16.46	-1.66301	16.46	-0.93284	16.46	-0.18214		16.46	-2.08117	16.46	-0.28298	16.46	-1.47845	16.46	0.66939	16.46	1.49242
16.4667	-0.57305	16.4667	0.0615	16.4667	-1.3107	16.4667	5.52786	16.4667	1.52119		16.4667	-0.1893	16.4667	0.3246	16.4667	0.22303	16.4667	0.18955		16.4667	0.2182	16.4667	-1.66369	16.4667	-0.93279	16.4667	-0.18341		16.4667	-2.08218	16.4667	-0.28556	16.4667	-1.48775	16.4667	0.6542	16.4667	1.46191
16.4733	-0.57679	16.4733	0.06121	16.4733	-1.31237	16.4733	5.52969	16.4733	1.51582		16.4733	-0.18937	16.4733	0.32423	16.4733	0.22342	16.4733	0.18945		16.4733	0.21774	16.4733	-1.66444	16.4733	-0.93278	16.4733	-0.18422		16.4733	-2.08309	16.4733	-0.28861	16.4733	-1.49675	16.4733	0.639	16.4733	1.43213
16.48	-0.58032	16.48	0.06067	16.48	-1.31401	16.48	5.53145	16.48	1.51015		16.48	-0.18936	16.48	0.32339	16.48	0.22399	16.48	0.18941		16.48	0.2172	16.48	-1.66553	16.48	-0.93254	16.48	-0.18444		16.48	-2.08397	16.48	-0.29202	16.48	-1.50516	16.48	0.62397	16.48	1.40285
16.4867	-0.58362	16.4867	0.05986	16.4867	-1.31602	16.4867	5.53327	16.4867	1.50418		16.4867	-0.18942	16.4867	0.32247	16.4867	0.22432	16.4867	0.18929		16.4867	0.21682	16.4867	-1.6667	16.4867	-0.93196	16.4867	-0.18432		16.4867	-2.08483	16.4867	-0.29501	16.4867	-1.51298	16.4867	0.60955	16.4867	1.37401
16.4933	-0.58666	16.4933	0.05915	16.4933	-1.31819	16.4933	5.53535	16.4933	1.49796		16.4933	-0.1896	16.4933	0.3216	16.4933	0.22429	16.4933	0.18924		16.4933	0.21664	16.4933	-1.6678	16.4933	-0.93111	16.4933	-0.18416		16.4933	-2.08539	16.4933	-0.29781	16.4933	-1.52015	16.4933	0.59568	16.4933	1.34566
16.5	-0.5896	16.5	0.05851	16.5	-1.32015	16.5	5.53743	16.5	1.49152		16.5	-0.18962	16.5	0.32071	16.5	0.2239	16.5	0.1892		16.5	0.21646	16.5	-1.66884	16.5	-0.93024	16.5	-0.18378		16.5	-2.08563	16.5	-0.3004	16.5	-1.52701	16.5	0.58261	16.5	1.31794
16.5067	-0.59238	16.5067	0.05789	16.5067	-1.32174	16.5067	5.53966	16.5067	1.48508		16.5067	-0.18936	16.5067	0.32029	16.5067	0.22318	16.5067	0.18904		16.5067	0.21624	16.5067	-1.67001	16.5067	-0.92944	16.5067	-0.18308		16.5067	-2.08598	16.5067	-0.30278	16.5067	-1.53366	16.5067	0.57037	16.5067	1.29098
16.5133	-0.59507	16.5133	0.05731	16.5133	-1.32325	16.5133	5.54188	16.5133	1.47924		16.5133	-0.18895	16.5133	0.32023	16.5133	0.22225	16.5133	0.18869		16.5133	0.21598	16.5133	-1.67146	16.5133	-0.92866	16.5133	-0.18239		16.5133	-2.08662	16.5133	-0.30494	16.5133	-1.5401	16.5133	0.5586	16.5133	1.26499
16.52	-0.59793	16.52	0.0567	16.52	-1.32467	16.52	5.54417	16.52	1.47405		16.52	-0.18846	16.52	0.32027	16.52	0.22105	16.52	0.18841		16.52	0.21578	16.52	-1.67298	16.52	-0.9279	16.52	-0.18172		16.52	-2.08688	16.52	-0.30696	16.52	-1.54649	16.52	0.54714	16.52	1.23997
16.5267	-0.60129	16.5267	0.05609	16.5267	-1.32554	16.5267	5.54606	16.5267	1.4695		16.5267	-0.18763	16.5267	0.3201	16.5267	0.21998	16.5267	0.1881		16.5267	0.2155	16.5267	-1.6744	16.5267	-0.92706	16.5267	-0.18082		16.5267	-2.08644	16.5267	-0.30919	16.5267	-1.55257	16.5267	0.53563	16.5267	1.21607
16.5333	-0.60522	16.5333	0.05521	16.5333	-1.32594	16.5333	5.54723	16.5333	1.46509		16.5333	-0.18641	16.5333	0.31993	16.5333	0.21934	16.5333	0.18778		16.5333	0.21502	16.5333	-1.67523	16.5333	-0.92611	16.5333	-0.17948		16.5333	-2.08553	16.5333	-0.31141	16.5333	-1.55839	16.5333	0.52419	16.5333	1.19311
16.54	-0.60965	16.54	0.05424	16.54	-1.32637	16.54	5.54773	16.54	1.46056		16.54	-0.18522	16.54	0.32017	16.54	0.2189	16.54	0.18753		16.54	0.2144	16.54	-1.67546	16.54	-0.925	16.54	-0.17802		16.54	-2.08452	16.54	-0.31391	16.54	-1.564	16.54	0.51285	16.54	1.17068
16.5467	-0.61412	16.5467	0.0533	16.5467	-1.32732	16.5467	5.548	16.5467	1.45612		16.5467	-0.18447	16.5467	0.32032	16.5467	0.21845	16.5467	0.18712		16.5467	0.21398	16.5467	-1.67536	16.5467	-0.92357	16.5467	-0.177		16.5467	-2.08324	16.5467	-0.31669	16.5467	-1.56944	16.5467	0.50157	16.5467	1.14858
16.5533	-0.61848	16.5533	0.05249	16.5533	-1.32853	16.5533	5.5484	16.5533	1.45186		16.5533	-0.18387	16.5533	0.32043	16.5533	0.21818	16.5533	0.18646		16.5533	0.21404	16.5533	-1.67516	16.5533	-0.92176	16.5533	-0.17648		16.5533	-2.08165	16.5533	-0.31976	16.5533	-1.57488	16.5533	0.49042	16.5533	1.12684
16.56	-0.62247	16.56	0.05179	16.56	-1.32999	16.56	5.54895	16.56	1.44794		16.56	-0.18352	16.56	0.32081	16.56	0.21857	16.56	0.18558		16.56	0.21455	16.56	-1.67488	16.56	-0.91983	16.56	-0.17642		16.56	-2.08031	16.56	-0.32285	16.56	-1.58045	16.56	0.47955	16.56	1.10561
16.5667	-0.62589	16.5667	0.05125	16.5667	-1.33197	16.5667	5.54949	16.5667	1.44387		16.5667	-0.18349	16.5667	0.32187	16.5667	0.21942	16.5667	0.18491		16.5667	0.2151	16.5667	-1.67473	16.5667	-0.91804	16.5667	-0.17679		16.5667	-2.07966	16.5667	-0.32569	16.5667	-1.58625	16.5667	0.4693	16.5667	1.08472
16.5733	-0.62875	16.5733	0.051	16.5733	-1.33465	16.5733	5.55008	16.5733	1.4399		16.5733	-0.18392	16.5733	0.32343	16.5733	0.22032	16.5733	0.18453		16.5733	0.21556	16.5733	-1.67495	16.5733	-0.91678	16.5733	-0.1773		16.5733	-2.07977	16.5733	-0.3282	16.5733	-1.5922	16.5733	0.45966	16.5733	1.06395
16.58	-0.63123	16.58	0.05103	16.58	-1.33771	16.58	5.55116	16.58	1.43618		16.58	-0.18419	16.58	0.32495	16.58	0.22119	16.58	0.18432		16.58	0.21582	16.58	-1.67562	16.58	-0.91591	16.58	-0.17773		16.58	-2.08048	16.58	-0.33017	16.58	-1.59804	16.58	0.45037	16.58	1.04339
16.5867	-0.63398	16.5867	0.05093	16.5867	-1.34065	16.5867	5.55261	16.5867	1.43259		16.5867	-0.18407	16.5867	0.32664	16.5867	0.22217	16.5867	0.18437		16.5867	0.2158	16.5867	-1.67625	16.5867	-0.91542	16.5867	-0.17776		16.5867	-2.08132	16.5867	-0.33169	16.5867	-1.60366	16.5867	0.44136	16.5867	1.0232
16.5933	-0.63741	16.5933	0.05065	16.5933	-1.34345	16.5933	5.5541	16.5933	1.42869		16.5933	-0.18398	16.5933	0.32862	16.5933	0.22305	16.5933	0.18458		16.5933	0.21554	16.5933	-1.67661	16.5933	-0.91551	16.5933	-0.17764		16.5933	-2.08187	16.5933	-0.33286	16.5933	-1.6088	16.5933	0.43259	16.5933	1.00341
16.6	-0.64144	16.6	0.05016	16.6	-1.34604	16.6	5.55541	16.6	1.42418		16.6	-0.18412	16.6	0.33085	16.6	0.2237	16.6	0.18467		16.6	0.21515	16.6	-1.67686	16.6	-0.91633	16.6	-0.17745		16.6	-2.08202	16.6	-0.334	16.6	-1.61352	16.6	0.42386	16.6	0.98412
16.6067	-0.64554	16.6067	0.04947	16.6067	-1.34848	16.6067	5.55685	16.6067	1.41973		16.6067	-0.18433	16.6067	0.33273	16.6067	0.2242	16.6067	0.18436		16.6067	0.2149	16.6067	-1.67705	16.6067	-0.91766	16.6067	-0.17754		16.6067	-2.08206	16.6067	-0.33525	16.6067	-1.6182	16.6067	0.4149	16.6067	0.96527
16.6133	-0.6497	16.6133	0.04846	16.6133	-1.35053	16.6133	5.5586	16.6133	1.41568		16.6133	-0.18431	16.6133	0.33391	16.6133	0.2247	16.6133	0.18382		16.6133	0.21481	16.6133	-1.6772	16.6133	-0.91913	16.6133	-0.17803		16.6133	-2.08207	16.6133	-0.33689	16.6133	-1.62313	16.6133	0.40556	16.6133	0.94707
16.62	-0.6541	16.62	0.04716	16.62	-1.35228	16.62	5.56034	16.62	1.41228		16.62	-0.18424	16.62	0.33453	16.62	0.22533	16.62	0.1831		16.62	0.21491	16.62	-1.67723	16.62	-0.92048	16.62	-0.17893		16.62	-2.08191	16.62	-0.33886	16.62	-1.62814	16.62	0.39614	16.62	0.92967
16.6267	-0.65865	16.6267	0.04587	16.6267	-1.35393	16.6267	5.56188	16.6267	1.40924		16.6267	-0.18425	16.6267	0.33507	16.6267	0.22624	16.6267	0.18211		16.6267	0.21528	16.6267	-1.67743	16.6267	-0.92159	16.6267	-0.17995		16.6267	-2.08186	16.6267	-0.3409	16.6267	-1.633	16.6267	0.38685	16.6267	0.91315
16.6333	-0.66291	16.6333	0.04464	16.6333	-1.35549	16.6333	5.56307	16.6333	1.4064		16.6333	-0.18419	16.6333	0.33574	16.6333	0.22765	16.6333	0.18067		16.6333	0.21579	16.6333	-1.67821	16.6333	-0.92212	16.6333	-0.18074		16.6333	-2.08218	16.6333	-0.34301	16.6333	-1.63782	16.6333	0.37784	16.6333	0.89743
16.64	-0.66657	16.64	0.04364	16.64	-1.35668	16.64	5.56408	16.64	1.4036		16.64	-0.18387	16.64	0.33635	16.64	0.22925	16.64	0.17912		16.64	0.21625	16.64	-1.67947	16.64	-0.92207	16.64	-0.18117		16.64	-2.08306	16.64	-0.34536	16.64	-1.64282	16.64	0.36899	16.64	0.88204
16.6467	-0.67027	16.6467	0.04299	16.6467	-1.35741	16.6467	5.56525	16.6467	1.40071		16.6467	-0.18334	16.6467	0.33706	16.6467	0.23097	16.6467	0.17768		16.6467	0.21663	16.6467	-1.68093	16.6467	-0.92183	16.6467	-0.18137		16.6467	-2.08424	16.6467	-0.34798	16.6467	-1.64784	16.6467	0.36054	16.6467	0.86683
16.6533	-0.67408	16.6533	0.04257	16.6533	-1.35808	16.6533	5.56694	16.6533	1.39773		16.6533	-0.18286	16.6533	0.33802	16.6533	0.23281	16.6533	0.17612		16.6533	0.21723	16.6533	-1.6823	16.6533	-0.9215	16.6533	-0.18148		16.6533	-2.08545	16.6533	-0.35052	16.6533	-1.65264	16.6533	0.35275	16.6533	0.85169
16.66	-0.6779	16.66	0.04199	16.66	-1.35901	16.66	5.56918	16.66	1.39459		16.66	-0.18269	16.66	0.33949	16.66	0.23481	16.66	0.1742		16.66	0.21791	16.66	-1.6836	16.66	-0.92118	16.66	-0.1813		16.66	-2.08646	16.66	-0.35274	16.66	-1.6573	16.66	0.34559	16.66	0.8366
16.6667	-0.68157	16.6667	0.04117	16.6667	-1.35972	16.6667	5.57157	16.6667	1.39139		16.6667	-0.18275	16.6667	0.34112	16.6667	0.23657	16.6667	0.17209		16.6667	0.21826	16.6667	-1.68508	16.6667	-0.92109	16.6667	-0.18071		16.6667	-2.08729	16.6667	-0.35463	16.6667	-1.66209	16.6667	0.33902	16.6667	0.82163
16.6733	-0.68503	16.6733	0.04002	16.6733	-1.35992	16.6733	5.57415	16.6733	1.38816		16.6733	-0.18319	16.6733	0.34255	16.6733	0.23782	16.6733	0.17026		16.6733	0.21815	16.6733	-1.68662	16.6733	-0.92151	16.6733	-0.18007		16.6733	-2.08839	16.6733	-0.35602	16.6733	-1.66708	16.6733	0.33281	16.6733	0.80684
16.68	-0.68858	16.68	0.03874	16.68	-1.36019	16.68	5.5769	16.68	1.38528		16.68	-0.18401	16.68	0.34367	16.68	0.23854	16.68	0.1688		16.68	0.21797	16.68	-1.68793	16.68	-0.92218	16.68	-0.17989		16.68	-2.08973	16.68	-0.35678	16.68	-1.67195	16.68	0.32702	16.68	0.79247
16.6867	-0.69199	16.6867	0.03719	16.6867	-1.36071	16.6867	5.57973	16.6867	1.38286		16.6867	-0.18509	16.6867	0.34461	16.6867	0.23893	16.6867	0.16748		16.6867	0.21797	16.6867	-1.68917	16.6867	-0.92282	16.6867	-0.18016		16.6867	-2.09081	16.6867	-0.35699	16.6867	-1.67646	16.6867	0.32154	16.6867	0.7786
16.6933	-0.69517	16.6933	0.03561	16.6933	-1.36123	16.6933	5.58254	16.6933	1.38063		16.6933	-0.18594	16.6933	0.34572	16.6933	0.23917	16.6933	0.1661		16.6933	0.2178	16.6933	-1.69078	16.6933	-0.92367	16.6933	-0.18062		16.6933	-2.09145	16.6933	-0.35717	16.6933	-1.68063	16.6933	0.31617	16.6933	0.76532
16.7	-0.69799	16.7	0.03423	16.7	-1.36127	16.7	5.58499	16.7	1.37832		16.7	-0.18629	16.7	0.34668	16.7	0.23933	16.7	0.16496		16.7	0.21753	16.7	-1.69304	16.7	-0.92479	16.7	-0.18122		16.7	-2.09188	16.7	-0.35763	16.7	-1.68482	16.7	0.3106	16.7	0.75266
16.7067	-0.70066	16.7067	0.03299	16.7067	-1.36138	16.7067	5.58695	16.7067	1.37601		16.7067	-0.18642	16.7067	0.34727	16.7067	0.23963	16.7067	0.16416		16.7067	0.2175	16.7067	-1.69557	16.7067	-0.9258	16.7067	-0.18216		16.7067	-2.09235	16.7067	-0.35868	16.7067	-1.68893	16.7067	0.30462	16.7067	0.74035
16.7133	-0.7032	16.7133	0.0316	16.7133	-1.36197	16.7133	5.58825	16.7133	1.37425		16.7133	-0.18644	16.7133	0.34782	16.7133	0.2401	16.7133	0.16363		16.7133	0.21786	16.7133	-1.69791	16.7133	-0.92644	16.7133	-0.18325		16.7133	-2.09273	16.7133	-0.36032	16.7133	-1.69288	16.7133	0.29846	16.7133	0.72819
16.72	-0.70549	16.72	0.02985	16.72	-1.36295	16.72	5.58907	16.72	1.37273		16.72	-0.18611	16.72	0.34876	16.72	0.24086	16.72	0.16308		16.72	0.21838	16.72	-1.69993	16.72	-0.92668	16.72	-0.18401		16.72	-2.09262	16.72	-0.36214	16.72	-1.69645	16.72	0.29222	16.72	0.71593
16.7267	-0.70742	16.7267	0.02802	16.7267	-1.36403	16.7267	5.59011	16.7267	1.37113		16.7267	-0.18524	16.7267	0.34995	16.7267	0.24177	16.7267	0.16235		16.7267	0.2188	16.7267	-1.70165	16.7267	-0.92667	16.7267	-0.18415		16.7267	-2.09226	16.7267	-0.36395	16.7267	-1.6997	16.7267	0.28595	16.7267	0.70365
16.7333	-0.70909	16.7333	0.02628	16.7333	-1.3648	16.7333	5.59131	16.7333	1.36937		16.7333	-0.18429	16.7333	0.35077	16.7333	0.24264	16.7333	0.1617		16.7333	0.21911	16.7333	-1.7032	16.7333	-0.92623	16.7333	-0.18361		16.7333	-2.09197	16.7333	-0.36553	16.7333	-1.70269	16.7333	0.27966	16.7333	0.69112
16.74	-0.71051	16.74	0.02482	16.74	-1.36527	16.74	5.59271	16.74	1.36756		16.74	-0.18357	16.74	0.35158	16.74	0.24317	16.74	0.16097		16.74	0.21928	16.74	-1.70437	16.74	-0.9254	16.74	-0.18284		16.74	-2.09188	16.74	-0.36721	16.74	-1.70548	16.74	0.27371	16.74	0.67833
16.7467	-0.71151	16.7467	0.02354	16.7467	-1.36537	16.7467	5.59432	16.7467	1.36574		16.7467	-0.18281	16.7467	0.35259	16.7467	0.24346	16.7467	0.16015		16.7467	0.21929	16.7467	-1.70508	16.7467	-0.92456	16.7467	-0.18202		16.7467	-2.09216	16.7467	-0.36885	16.7467	-1.70802	16.7467	0.26821	16.7467	0.66553
16.7533	-0.71245	16.7533	0.02265	16.7533	-1.36539	16.7533	5.59665	16.7533	1.36369		16.7533	-0.18191	16.7533	0.35364	16.7533	0.2441	16.7533	0.15911		16.7533	0.21914	16.7533	-1.70553	16.7533	-0.92392	16.7533	-0.18109		16.7533	-2.0926	16.7533	-0.37055	16.7533	-1.71024	16.7533	0.2632	16.7533	0.65313
16.76	-0.71356	16.76	0.02197	16.76	-1.36541	16.76	5.59989	16.76	1.36161		16.76	-0.181	16.76	0.35442	16.76	0.24531	16.76	0.15809		16.76	0.21879	16.76	-1.70626	16.76	-0.92348	16.76	-0.18001		16.76	-2.09317	16.76	-0.37244	16.76	-1.71229	16.76	0.25862	16.76	0.64124
16.7667	-0.71504	16.7667	0.02119	16.7667	-1.36545	16.7667	5.60324	16.7667	1.35958		16.7667	-0.18024	16.7667	0.35512	16.7667	0.24681	16.7667	0.15714		16.7667	0.21839	16.7667	-1.70762	16.7667	-0.92305	16.7667	-0.17872		16.7667	-2.0938	16.7667	-0.37452	16.7667	-1.71439	16.7667	0.25418	16.7667	0.62963
16.7733	-0.71674	16.7733	0.02021	16.7733	-1.36547	16.7733	5.60638	16.7733	1.35743		16.7733	-0.17942	16.7733	0.35626	16.7733	0.24839	16.7733	0.15612		16.7733	0.21822	16.7733	-1.70911	16.7733	-0.92291	16.7733	-0.17738		16.7733	-2.09475	16.7733	-0.37654	16.7733	-1.71659	16.7733	0.24974	16.7733	0.61822
16.78	-0.71872	16.78	0.0189	16.78	-1.36545	16.78	5.60961	16.78	1.35511		16.78	-0.17864	16.78	0.35752	16.78	0.25001	16.78	0.15506		16.78	0.21845	16.78	-1.71045	16.78	-0.92322	16.78	-0.17589		16.78	-2.09612	16.78	-0.37821	16.78	-1.71881	16.78	0.24515	16.78	0.60706
16.7867	-0.72103	16.7867	0.01733	16.7867	-1.36539	16.7867	5.61332	16.7867	1.35257		16.7867	-0.17793	16.7867	0.35863	16.7867	0.25152	16.7867	0.15427		16.7867	0.21896	16.7867	-1.71158	16.7867	-0.92357	16.7867	-0.17424		16.7867	-2.09746	16.7867	-0.37966	16.7867	-1.72096	16.7867	0.24039	16.7867	0.59592
16.7933	-0.72354	16.7933	0.01534	16.7933	-1.36548	16.7933	5.61762	16.7933	1.34984		16.7933	-0.17705	16.7933	0.35933	16.7933	0.25258	16.7933	0.15381		16.7933	0.21965	16.7933	-1.71288	16.7933	-0.92345	16.7933	-0.17247		16.7933	-2.09846	16.7933	-0.38096	16.7933	-1.72317	16.7933	0.23527	16.7933	0.58467
16.8	-0.72593	16.8	0.01294	16.8	-1.36553	16.8	5.62206	16.8	1.34687		16.8	-0.17609	16.8	0.35977	16.8	0.25317	16.8	0.15329		16.8	0.22056	16.8	-1.71429	16.8	-0.9229	16.8	-0.17063		16.8	-2.09919	16.8	-0.38218	16.8	-1.72546	16.8	0.22998	16.8	0.57334
16.8067	-0.7279	16.8067	0.01067	16.8067	-1.36527	16.8067	5.62648	16.8067	1.34341		16.8067	-0.17522	16.8067	0.36014	16.8067	0.25352	16.8067	0.15262		16.8067	0.22145	16.8067	-1.71541	16.8067	-0.92228	16.8067	-0.16893		16.8067	-2.09998	16.8067	-0.38341	16.8067	-1.72767	16.8067	0.22507	16.8067	0.56215
16.8133	-0.72927	16.8133	0.00873	16.8133	-1.36492	16.8133	5.63064	16.8133	1.33956		16.8133	-0.17456	16.8133	0.36032	16.8133	0.2537	16.8133	0.15188		16.8133	0.2219	16.8133	-1.71616	16.8133	-0.92164	16.8133	-0.16744		16.8133	-2.10065	16.8133	-0.3849	16.8133	-1.72994	16.8133	0.22075	16.8133	0.55111
16.82	-0.7302	16.82	0.007	16.82	-1.36465	16.82	5.63466	16.82	1.33562		16.82	-0.17381	16.82	0.36017	16.82	0.25395	16.82	0.15112		16.82	0.22192	16.82	-1.71672	16.82	-0.92093	16.82	-0.166		16.82	-2.10111	16.82	-0.38654	16.82	-1.73221	16.82	0.21681	16.82	0.54006
16.8267	-0.73099	16.8267	0.0054	16.8267	-1.36478	16.8267	5.63882	16.8267	1.33169		16.8267	-0.17305	16.8267	0.35972	16.8267	0.25484	16.8267	0.14989		16.8267	0.22176	16.8267	-1.71737	16.8267	-0.92018	16.8267	-0.16456		16.8267	-2.10149	16.8267	-0.38798	16.8267	-1.73476	16.8267	0.21307	16.8267	0.52913
16.8333	-0.73174	16.8333	0.00404	16.8333	-1.3649	16.8333	5.64285	16.8333	1.32769		16.8333	-0.17247	16.8333	0.35941	16.8333	0.25623	16.8333	0.1484		16.8333	0.22151	16.8333	-1.71797	16.8333	-0.91951	16.8333	-0.16338		16.8333	-2.10226	16.8333	-0.38917	16.8333	-1.73757	16.8333	0.20951	16.8333	0.51854
16.84	-0.73259	16.84	0.0032	16.84	-1.36489	16.84	5.64636	16.84	1.32352		16.84	-0.17194	16.84	0.35948	16.84	0.2573	16.84	0.14701		16.84	0.22098	16.84	-1.71825	16.84	-0.91915	16.84	-0.1628		16.84	-2.10392	16.84	-0.39029	16.84	-1.74036	16.84	0.20608	16.84	0.50852
16.8467	-0.73361	16.8467	0.00254	16.8467	-1.36486	16.8467	5.64928	16.8467	1.31963		16.8467	-0.17127	16.8467	0.35983	16.8467	0.25806	16.8467	0.14575		16.8467	0.22017	16.8467	-1.71823	16.8467	-0.91931	16.8467	-0.1628		16.8467	-2.10618	16.8467	-0.3917	16.8467	-1.74281	16.8467	0.20271	16.8467	0.49905
16.8533	-0.73498	16.8533	0.00157	16.8533	-1.36479	16.8533	5.65222	16.8533	1.31624		16.8533	-0.17053	16.8533	0.36022	16.8533	0.25884	16.8533	0.14454		16.8533	0.21946	16.8533	-1.71827	16.8533	-0.91978	16.8533	-0.16306		16.8533	-2.10863	16.8533	-0.39344	16.8533	-1.7448	16.8533	0.19918	16.8533	0.49004
16.86	-0.73656	16.86	0.000340044	16.86	-1.3648	16.86	5.65544	16.86	1.31327		16.86	-0.16996	16.86	0.3606	16.86	0.25976	16.86	0.14332		16.86	0.21894	16.86	-1.71843	16.86	-0.92004	16.86	-0.16358		16.86	-2.11085	16.86	-0.39547	16.86	-1.74655	16.86	0.19553	16.86	0.48149
16.8667	-0.73822	16.8667	-0.00111	16.8667	-1.36473	16.8667	5.6588	16.8667	1.31055		16.8667	-0.16951	16.8667	0.36111	16.8667	0.26024	16.8667	0.14243		16.8667	0.21856	16.8667	-1.71866	16.8667	-0.91998	16.8667	-0.16442		16.8667	-2.11288	16.8667	-0.39786	16.8667	-1.74806	16.8667	0.19179	16.8667	0.47325
16.8733	-0.73974	16.8733	-0.00262	16.8733	-1.36452	16.8733	5.66232	16.8733	1.30808		16.8733	-0.1689	16.8733	0.36168	16.8733	0.26032	16.8733	0.14176		16.8733	0.21842	16.8733	-1.71884	16.8733	-0.91984	16.8733	-0.16516		16.8733	-2.11485	16.8733	-0.40059	16.8733	-1.74924	16.8733	0.18818	16.8733	0.46516
16.88	-0.74112	16.88	-0.00408	16.88	-1.36413	16.88	5.66621	16.88	1.30566		16.88	-0.1682	16.88	0.36215	16.88	0.26043	16.88	0.14125		16.88	0.2186	16.88	-1.71915	16.88	-0.91971	16.88	-0.16547		16.88	-2.11646	16.88	-0.40332	16.88	-1.75051	16.88	0.1846	16.88	0.4568
16.8867	-0.74252	16.8867	-0.00542	16.8867	-1.36361	16.8867	5.67062	16.8867	1.30321		16.8867	-0.16733	16.8867	0.36243	16.8867	0.26057	16.8867	0.1409		16.8867	0.21922	16.8867	-1.71945	16.8867	-0.91919	16.8867	-0.1653		16.8867	-2.11775	16.8867	-0.40546	16.8867	-1.75223	16.8867	0.18096	16.8867	0.44814
16.8933	-0.74418	16.8933	-0.00631	16.8933	-1.36317	16.8933	5.67512	16.8933	1.30087		16.8933	-0.1664	16.8933	0.36275	16.8933	0.26064	16.8933	0.14066		16.8933	0.22022	16.8933	-1.71975	16.8933	-0.91825	16.8933	-0.16496		16.8933	-2.11916	16.8933	-0.4068	16.8933	-1.75446	16.8933	0.17743	16.8933	0.43935
16.9	-0.74608	16.9	-0.00689	16.9	-1.36279	16.9	5.67939	16.9	1.29861		16.9	-0.16514	16.9	0.36339	16.9	0.26069	16.9	0.14057		16.9	0.22155	16.9	-1.72023	16.9	-0.91738	16.9	-0.16464		16.9	-2.12096	16.9	-0.40765	16.9	-1.75694	16.9	0.17428	16.9	0.43042
16.9067	-0.74758	16.9067	-0.0072	16.9067	-1.36231	16.9067	5.68335	16.9067	1.29614		16.9067	-0.16368	16.9067	0.36436	16.9067	0.26086	16.9067	0.14078		16.9067	0.22297	16.9067	-1.72103	16.9067	-0.91676	16.9067	-0.16406		16.9067	-2.12308	16.9067	-0.40824	16.9067	-1.75945	16.9067	0.17139	16.9067	0.42147
16.9133	-0.74845	16.9133	-0.00741	16.9133	-1.36188	16.9133	5.68713	16.9133	1.29342		16.9133	-0.16251	16.9133	0.36547	16.9133	0.26114	16.9133	0.1412		16.9133	0.2242	16.9133	-1.722	16.9133	-0.91654	16.9133	-0.16328		16.9133	-2.12513	16.9133	-0.40863	16.9133	-1.76202	16.9133	0.16858	16.9133	0.4124
16.92	-0.74869	16.92	-0.00754	16.92	-1.36192	16.92	5.69098	16.92	1.29097		16.92	-0.16202	16.92	0.36655	16.92	0.26159	16.92	0.1416		16.92	0.2253	16.92	-1.72297	16.92	-0.91662	16.92	-0.16242		16.92	-2.12719	16.92	-0.40911	16.92	-1.76438	16.92	0.16598	16.92	0.40355
16.9267	-0.74863	16.9267	-0.0076	16.9267	-1.36245	16.9267	5.69477	16.9267	1.28888		16.9267	-0.16217	16.9267	0.3676	16.9267	0.26225	16.9267	0.14203		16.9267	0.2263	16.9267	-1.72414	16.9267	-0.91697	16.9267	-0.16184		16.9267	-2.12943	16.9267	-0.41001	16.9267	-1.76649	16.9267	0.16363	16.9267	0.39516
16.9333	-0.74825	16.9333	-0.00806	16.9333	-1.36312	16.9333	5.69863	16.9333	1.28681		16.9333	-0.1624	16.9333	0.36866	16.9333	0.26308	16.9333	0.14276		16.9333	0.22725	16.9333	-1.72547	16.9333	-0.91739	16.9333	-0.16154		16.9333	-2.13177	16.9333	-0.41116	16.9333	-1.76814	16.9333	0.1616	16.9333	0.38733
16.94	-0.74754	16.94	-0.00876	16.94	-1.36372	16.94	5.70263	16.94	1.28436		16.94	-0.16268	16.94	0.36976	16.94	0.26383	16.94	0.14373		16.94	0.22819	16.94	-1.72677	16.94	-0.91752	16.94	-0.16125		16.94	-2.13375	16.94	-0.41207	16.94	-1.76945	16.94	0.15955	16.94	0.3801
16.9467	-0.74698	16.9467	-0.00923	16.9467	-1.36442	16.9467	5.70641	16.9467	1.28189		16.9467	-0.16291	16.9467	0.37094	16.9467	0.26464	16.9467	0.14428		16.9467	0.22902	16.9467	-1.72797	16.9467	-0.91755	16.9467	-0.16101		16.9467	-2.13506	16.9467	-0.41261	16.9467	-1.77075	16.9467	0.1574	16.9467	0.37321
16.9533	-0.74707	16.9533	-0.0091	16.9533	-1.36513	16.9533	5.70973	16.9533	1.27974		16.9533	-0.16309	16.9533	0.37237	16.9533	0.26542	16.9533	0.1444		16.9533	0.22954	16.9533	-1.72924	16.9533	-0.91743	16.9533	-0.16095		16.9533	-2.13592	16.9533	-0.41301	16.9533	-1.77208	16.9533	0.15511	16.9533	0.36652
16.96	-0.74816	16.96	-0.00884	16.96	-1.36539	16.96	5.71267	16.96	1.27792		16.96	-0.163	16.96	0.3738	16.96	0.26614	16.96	0.14437		16.96	0.22964	16.96	-1.73046	16.96	-0.91716	16.96	-0.16098		16.96	-2.13647	16.96	-0.41351	16.96	-1.77339	16.96	0.15293	16.96	0.36009
16.9667	-0.75015	16.9667	-0.00891	16.9667	-1.36524	16.9667	5.71542	16.9667	1.27608		16.9667	-0.163	16.9667	0.37534	16.9667	0.26687	16.9667	0.14457		16.9667	0.22946	16.9667	-1.73136	16.9667	-0.91674	16.9667	-0.16093		16.9667	-2.13657	16.9667	-0.4138	16.9667	-1.77467	16.9667	0.15105	16.9667	0.35388
16.9733	-0.75253	16.9733	-0.00911	16.9733	-1.36518	16.9733	5.71831	16.9733	1.27367		16.9733	-0.16345	16.9733	0.3769	16.9733	0.26761	16.9733	0.14478		16.9733	0.2291	16.9733	-1.73184	16.9733	-0.91646	16.9733	-0.16055		16.9733	-2.13609	16.9733	-0.41389	16.9733	-1.77622	16.9733	0.14924	16.9733	0.34794
16.98	-0.75486	16.98	-0.009	16.98	-1.36549	16.98	5.721	16.98	1.27095		16.98	-0.16418	16.98	0.37861	16.98	0.26847	16.98	0.14494		16.98	0.22862	16.98	-1.73214	16.98	-0.91666	16.98	-0.15991		16.98	-2.13557	16.98	-0.4141	16.98	-1.77811	16.98	0.14746	16.98	0.342
16.9867	-0.75692	16.9867	-0.00882	16.9867	-1.36594	16.9867	5.72375	16.9867	1.2683		16.9867	-0.1649	16.9867	0.38029	16.9867	0.26883	16.9867	0.14517		16.9867	0.22807	16.9867	-1.73239	16.9867	-0.91724	16.9867	-0.15939		16.9867	-2.1354	16.9867	-0.41451	16.9867	-1.77996	16.9867	0.14566	16.9867	0.33633
16.9933	-0.75883	16.9933	-0.00867	16.9933	-1.36624	16.9933	5.72632	16.9933	1.26564		16.9933	-0.1654	16.9933	0.38169	16.9933	0.26891	16.9933	0.14537		16.9933	0.22767	16.9933	-1.73249	16.9933	-0.91802	16.9933	-0.15912		16.9933	-2.13564	16.9933	-0.4149	16.9933	-1.78152	16.9933	0.14387	16.9933	0.33099
17	-0.76055	17	-0.00821	17	-1.36637	17	5.72843	17	1.26265		17	-0.16588	17	0.38325	17	0.26886	17	0.14563		17	0.22744	17	-1.73254	17	-0.91892	17	-0.15928		17	-2.13594	17	-0.41492	17	-1.78292	17	0.14194	17	0.3258
17.0067	-0.76192	17.0067	-0.00736	17.0067	-1.36667	17.0067	5.73003	17.0067	1.25943		17.0067	-0.16648	17.0067	0.38487	17.0067	0.26891	17.0067	0.14573		17.0067	0.22738	17.0067	-1.73272	17.0067	-0.91978	17.0067	-0.15957		17.0067	-2.13592	17.0067	-0.41477	17.0067	-1.7846	17.0067	0.13973	17.0067	0.32049
17.0133	-0.76297	17.0133	-0.00631	17.0133	-1.36711	17.0133	5.73116	17.0133	1.25669		17.0133	-0.16733	17.0133	0.38664	17.0133	0.26895	17.0133	0.14572		17.0133	0.2273	17.0133	-1.73315	17.0133	-0.92058	17.0133	-0.16004		17.0133	-2.13575	17.0133	-0.41484	17.0133	-1.78669	17.0133	0.13744	17.0133	0.31488
17.02	-0.76395	17.02	-0.00567	17.02	-1.36747	17.02	5.7325	17.02	1.25455		17.02	-0.16843	17.02	0.38847	17.02	0.2685	17.02	0.14542		17.02	0.22711	17.02	-1.73363	17.02	-0.92135	17.02	-0.16056		17.02	-2.1356	17.02	-0.41509	17.02	-1.78881	17.02	0.13509	17.02	0.30922
17.0267	-0.76501	17.0267	-0.00539	17.0267	-1.36765	17.0267	5.73422	17.0267	1.25242		17.0267	-0.16957	17.0267	0.39025	17.0267	0.268	17.0267	0.14514		17.0267	0.22695	17.0267	-1.73405	17.0267	-0.92228	17.0267	-0.16088		17.0267	-2.13564	17.0267	-0.41554	17.0267	-1.79077	17.0267	0.13289	17.0267	0.30362
17.0333	-0.76567	17.0333	-0.00534	17.0333	-1.36794	17.0333	5.73641	17.0333	1.25005		17.0333	-0.17065	17.0333	0.39177	17.0333	0.26771	17.0333	0.14519		17.0333	0.22697	17.0333	-1.73456	17.0333	-0.92316	17.0333	-0.16098		17.0333	-2.13581	17.0333	-0.41614	17.0333	-1.79273	17.0333	0.13098	17.0333	0.29822
17.04	-0.76557	17.04	-0.00537	17.04	-1.3686	17.04	5.73905	17.04	1.24751		17.04	-0.1716	17.04	0.39245	17.04	0.26782	17.04	0.14567		17.04	0.22714	17.04	-1.73526	17.04	-0.92375	17.04	-0.16085		17.04	-2.13611	17.04	-0.41697	17.04	-1.79475	17.04	0.12942	17.04	0.29312
17.0467	-0.76488	17.0467	-0.00554	17.0467	-1.36902	17.0467	5.7421	17.0467	1.24486		17.0467	-0.17224	17.0467	0.39238	17.0467	0.26783	17.0467	0.14643		17.0467	0.22725	17.0467	-1.73606	17.0467	-0.92428	17.0467	-0.16067		17.0467	-2.13674	17.0467	-0.4179	17.0467	-1.79655	17.0467	0.12781	17.0467	0.28821
17.0533	-0.76401	17.0533	-0.00579	17.0533	-1.36903	17.0533	5.74546	17.0533	1.24178		17.0533	-0.17235	17.0533	0.39167	17.0533	0.26767	17.0533	0.14736		17.0533	0.22733	17.0533	-1.73686	17.0533	-0.92486	17.0533	-0.16055		17.0533	-2.1376	17.0533	-0.41866	17.0533	-1.79792	17.0533	0.12587	17.0533	0.28363
17.06	-0.76321	17.06	-0.00593	17.06	-1.36893	17.06	5.74871	17.06	1.23833		17.06	-0.17221	17.06	0.3905	17.06	0.26781	17.06	0.14847		17.06	0.22739	17.06	-1.73782	17.06	-0.92534	17.06	-0.16075		17.06	-2.13867	17.06	-0.41925	17.06	-1.79903	17.06	0.12382	17.06	0.27926
17.0667	-0.76256	17.0667	-0.00595	17.0667	-1.3687	17.0667	5.75172	17.0667	1.23503		17.0667	-0.17217	17.0667	0.38923	17.0667	0.26833	17.0667	0.14984		17.0667	0.22732	17.0667	-1.73906	17.0667	-0.92549	17.0667	-0.16127		17.0667	-2.13978	17.0667	-0.41983	17.0667	-1.80025	17.0667	0.12186	17.0667	0.27497
17.0733	-0.76234	17.0733	-0.00596	17.0733	-1.36837	17.0733	5.75485	17.0733	1.23231		17.0733	-0.17243	17.0733	0.38833	17.0733	0.26881	17.0733	0.15136		17.0733	0.22718	17.0733	-1.74044	17.0733	-0.92562	17.0733	-0.16183		17.0733	-2.14055	17.0733	-0.42073	17.0733	-1.80158	17.0733	0.11985	17.0733	0.2706
17.08	-0.76252	17.08	-0.0064	17.08	-1.36796	17.08	5.75818	17.08	1.23005		17.08	-0.17297	17.08	0.38798	17.08	0.26903	17.08	0.15278		17.08	0.227	17.08	-1.7417	17.08	-0.92614	17.08	-0.16213		17.08	-2.14106	17.08	-0.42184	17.08	-1.80294	17.08	0.11738	17.08	0.26613
17.0867	-0.76276	17.0867	-0.00713	17.0867	-1.3679	17.0867	5.76177	17.0867	1.22793		17.0867	-0.17391	17.0867	0.38794	17.0867	0.26925	17.0867	0.15397		17.0867	0.22691	17.0867	-1.74275	17.0867	-0.92701	17.0867	-0.16225		17.0867	-2.14146	17.0867	-0.42308	17.0867	-1.80417	17.0867	0.11475	17.0867	0.26185
17.0933	-0.76296	17.0933	-0.00803	17.0933	-1.36804	17.0933	5.76528	17.0933	1.22622		17.0933	-0.17519	17.0933	0.3881	17.0933	0.26965	17.0933	0.15488		17.0933	0.22656	17.0933	-1.74364	17.0933	-0.92775	17.0933	-0.16215		17.0933	-2.14193	17.0933	-0.4244	17.0933	-1.80516	17.0933	0.11224	17.0933	0.25767
17.1	-0.76327	17.1	-0.00896	17.1	-1.36806	17.1	5.76882	17.1	1.22507		17.1	-0.17647	17.1	0.38849	17.1	0.26994	17.1	0.15551		17.1	0.22596	17.1	-1.74443	17.1	-0.92822	17.1	-0.16172		17.1	-2.14209	17.1	-0.42602	17.1	-1.80607	17.1	0.10961	17.1	0.25386
17.1067	-0.76367	17.1067	-0.00984	17.1067	-1.36836	17.1067	5.77238	17.1067	1.22415		17.1067	-0.1778	17.1067	0.38896	17.1067	0.27014	17.1067	0.15566		17.1067	0.22527	17.1067	-1.74499	17.1067	-0.92854	17.1067	-0.16121		17.1067	-2.14181	17.1067	-0.42788	17.1067	-1.80705	17.1067	0.1067	17.1067	0.25051
17.1133	-0.76374	17.1133	-0.01096	17.1133	-1.3684	17.1133	5.77549	17.1133	1.22309		17.1133	-0.17927	17.1133	0.38934	17.1133	0.27027	17.1133	0.15516		17.1133	0.22473	17.1133	-1.74546	17.1133	-0.92898	17.1133	-0.16084		17.1133	-2.14122	17.1133	-0.42947	17.1133	-1.8083	17.1133	0.10378	17.1133	0.24764
17.12	-0.76341	17.12	-0.01209	17.12	-1.36787	17.12	5.77814	17.12	1.22199		17.12	-0.18069	17.12	0.38965	17.12	0.27015	17.12	0.15429		17.12	0.22462	17.12	-1.746	17.12	-0.92941	17.12	-0.16063		17.12	-2.14038	17.12	-0.43075	17.12	-1.80978	17.12	0.10131	17.12	0.24492
17.1267	-0.76287	17.1267	-0.01348	17.1267	-1.3666	17.1267	5.78011	17.1267	1.22111		17.1267	-0.18173	17.1267	0.3901	17.1267	0.26959	17.1267	0.15334		17.1267	0.22489	17.1267	-1.74674	17.1267	-0.92959	17.1267	-0.1606		17.1267	-2.13953	17.1267	-0.43213	17.1267	-1.81139	17.1267	0.09899	17.1267	0.24194
17.1333	-0.76219	17.1333	-0.01487	17.1333	-1.36531	17.1333	5.7817	17.1333	1.2203		17.1333	-0.18237	17.1333	0.3906	17.1333	0.2686	17.1333	0.15271		17.1333	0.22548	17.1333	-1.74756	17.1333	-0.92959	17.1333	-0.16094		17.1333	-2.13892	17.1333	-0.43392	17.1333	-1.81302	17.1333	0.09659	17.1333	0.23865
17.14	-0.76108	17.14	-0.01654	17.14	-1.36442	17.14	5.78299	17.14	1.21922		17.14	-0.18299	17.14	0.39107	17.14	0.26761	17.14	0.15285		17.14	0.22639	17.14	-1.7481	17.14	-0.92951	17.14	-0.16151		17.14	-2.13886	17.14	-0.43587	17.14	-1.81447	17.14	0.09432	17.14	0.23496
17.1467	-0.75961	17.1467	-0.01853	17.1467	-1.3637	17.1467	5.78433	17.1467	1.21783		17.1467	-0.18356	17.1467	0.39135	17.1467	0.2665	17.1467	0.15372		17.1467	0.22756	17.1467	-1.74849	17.1467	-0.92935	17.1467	-0.16194		17.1467	-2.13923	17.1467	-0.4376	17.1467	-1.81545	17.1467	0.09226	17.1467	0.23086
17.1533	-0.7583	17.1533	-0.02057	17.1533	-1.36352	17.1533	5.78572	17.1533	1.21626		17.1533	-0.18394	17.1533	0.39128	17.1533	0.26525	17.1533	0.15498		17.1533	0.22861	17.1533	-1.74873	17.1533	-0.92891	17.1533	-0.16203		17.1533	-2.13986	17.1533	-0.4392	17.1533	-1.81597	17.1533	0.09046	17.1533	0.22657
17.16	-0.75742	17.16	-0.02262	17.16	-1.36382	17.16	5.78712	17.16	1.21448		17.16	-0.184	17.16	0.39085	17.16	0.26403	17.16	0.15589		17.16	0.22914	17.16	-1.74906	17.16	-0.92816	17.16	-0.16217		17.16	-2.14066	17.16	-0.44078	17.16	-1.81621	17.16	0.08862	17.16	0.22221
17.1667	-0.75708	17.1667	-0.02427	17.1667	-1.36452	17.1667	5.78883	17.1667	1.21239		17.1667	-0.18387	17.1667	0.39019	17.1667	0.26301	17.1667	0.15651		17.1667	0.22937	17.1667	-1.74963	17.1667	-0.92746	17.1667	-0.16239		17.1667	-2.14138	17.1667	-0.44218	17.1667	-1.81642	17.1667	0.08681	17.1667	0.21792
17.1733	-0.75695	17.1733	-0.02586	17.1733	-1.36508	17.1733	5.79106	17.1733	1.20986		17.1733	-0.18399	17.1733	0.38963	17.1733	0.2623	17.1733	0.15697		17.1733	0.22976	17.1733	-1.75052	17.1733	-0.92711	17.1733	-0.16237		17.1733	-2.14173	17.1733	-0.44342	17.1733	-1.81667	17.1733	0.08482	17.1733	0.21395
17.18	-0.75712	17.18	-0.02734	17.18	-1.36531	17.18	5.79357	17.18	1.20701		17.18	-0.18452	17.18	0.38901	17.18	0.26144	17.18	0.15702		17.18	0.23033	17.18	-1.75182	17.18	-0.92715	17.18	-0.16222		17.18	-2.14129	17.18	-0.44455	17.18	-1.81687	17.18	0.08247	17.18	0.2103
17.1867	-0.75736	17.1867	-0.02903	17.1867	-1.3655	17.1867	5.79577	17.1867	1.20406		17.1867	-0.18527	17.1867	0.38843	17.1867	0.26051	17.1867	0.15666		17.1867	0.23112	17.1867	-1.75312	17.1867	-0.92748	17.1867	-0.16232		17.1867	-2.14028	17.1867	-0.44589	17.1867	-1.81719	17.1867	0.07985	17.1867	0.2069
17.1933	-0.75754	17.1933	-0.03099	17.1933	-1.36559	17.1933	5.79784	17.1933	1.20079		17.1933	-0.186	17.1933	0.38799	17.1933	0.25966	17.1933	0.15634		17.1933	0.23238	17.1933	-1.75416	17.1933	-0.92795	17.1933	-0.16294		17.1933	-2.13917	17.1933	-0.44759	17.1933	-1.81765	17.1933	0.07661	17.1933	0.20339
17.2	-0.75787	17.2	-0.03319	17.2	-1.36553	17.2	5.80026	17.2	1.19726		17.2	-0.18674	17.2	0.38799	17.2	0.25891	17.2	0.15656		17.2	0.23422	17.2	-1.7548	17.2	-0.92863	17.2	-0.16364		17.2	-2.13841	17.2	-0.44959	17.2	-1.81817	17.2	0.07281	17.2	0.1997
17.2067	-0.7583	17.2067	-0.03547	17.2067	-1.36523	17.2067	5.80301	17.2067	1.19342		17.2067	-0.18767	17.2067	0.38835	17.2067	0.2581	17.2067	0.15701		17.2067	0.23618	17.2067	-1.75504	17.2067	-0.92915	17.2067	-0.16414		17.2067	-2.13819	17.2067	-0.45171	17.2067	-1.81855	17.2067	0.06888	17.2067	0.19597
17.2133	-0.75899	17.2133	-0.03762	17.2133	-1.36472	17.2133	5.80579	17.2133	1.18964		17.2133	-0.18832	17.2133	0.38859	17.2133	0.25705	17.2133	0.15711		17.2133	0.23782	17.2133	-1.75519	17.2133	-0.92947	17.2133	-0.16452		17.2133	-2.1382	17.2133	-0.45357	17.2133	-1.81893	17.2133	0.0655	17.2133	0.19216
17.22	-0.75952	17.22	-0.0394	17.22	-1.36409	17.22	5.80816	17.22	1.1859		17.22	-0.18828	17.22	0.38866	17.22	0.25629	17.22	0.15685		17.22	0.23936	17.22	-1.75535	17.22	-0.92973	17.22	-0.16492		17.22	-2.1382	17.22	-0.45504	17.22	-1.81964	17.22	0.06282	17.22	0.1882
17.2267	-0.75979	17.2267	-0.04079	17.2267	-1.36312	17.2267	5.81043	17.2267	1.18186		17.2267	-0.18796	17.2267	0.3887	17.2267	0.25587	17.2267	0.15654		17.2267	0.24069	17.2267	-1.75589	17.2267	-0.92985	17.2267	-0.1654		17.2267	-2.1381	17.2267	-0.45601	17.2267	-1.82055	17.2267	0.06042	17.2267	0.18401
17.2333	-0.7598	17.2333	-0.04189	17.2333	-1.36182	17.2333	5.81306	17.2333	1.1777		17.2333	-0.18783	17.2333	0.389	17.2333	0.25556	17.2333	0.1563		17.2333	0.24168	17.2333	-1.75705	17.2333	-0.92952	17.2333	-0.16593		17.2333	-2.13797	17.2333	-0.45679	17.2333	-1.82145	17.2333	0.05819	17.2333	0.17989
17.24	-0.75985	17.24	-0.04269	17.24	-1.3605	17.24	5.81607	17.24	1.17373		17.24	-0.18814	17.24	0.38934	17.24	0.25518	17.24	0.15623		17.24	0.24227	17.24	-1.75872	17.24	-0.92864	17.24	-0.16657		17.24	-2.13781	17.24	-0.45765	17.24	-1.82203	17.24	0.05613	17.24	0.1762
17.2467	-0.76005	17.2467	-0.0431	17.2467	-1.35943	17.2467	5.81936	17.2467	1.17034		17.2467	-0.18858	17.2467	0.38937	17.2467	0.25468	17.2467	0.15624		17.2467	0.24267	17.2467	-1.7605	17.2467	-0.92775	17.2467	-0.16736		17.2467	-2.13758	17.2467	-0.45866	17.2467	-1.82243	17.2467	0.05394	17.2467	0.17277
17.2533	-0.76017	17.2533	-0.04331	17.2533	-1.35865	17.2533	5.82244	17.2533	1.16734		17.2533	-0.18935	17.2533	0.38923	17.2533	0.25435	17.2533	0.15638		17.2533	0.24308	17.2533	-1.76202	17.2533	-0.92701	17.2533	-0.16827		17.2533	-2.13733	17.2533	-0.45975	17.2533	-1.82288	17.2533	0.05125	17.2533	0.1694
17.26	-0.76028	17.26	-0.04385	17.26	-1.35798	17.26	5.82546	17.26	1.16448		17.26	-0.19037	17.26	0.38923	17.26	0.25395	17.26	0.15651		17.26	0.24339	17.26	-1.76323	17.26	-0.92617	17.26	-0.16924		17.26	-2.13749	17.26	-0.46089	17.26	-1.82346	17.26	0.04821	17.26	0.16598
17.2667	-0.76061	17.2667	-0.04481	17.2667	-1.35701	17.2667	5.82872	17.2667	1.16177		17.2667	-0.19131	17.2667	0.38932	17.2667	0.25363	17.2667	0.15644		17.2667	0.24367	17.2667	-1.76417	17.2667	-0.92525	17.2667	-0.17009		17.2667	-2.13809	17.2667	-0.46216	17.2667	-1.82426	17.2667	0.04513	17.2667	0.16291
17.2733	-0.76122	17.2733	-0.04623	17.2733	-1.35595	17.2733	5.83195	17.2733	1.15925		17.2733	-0.19185	17.2733	0.38906	17.2733	0.25345	17.2733	0.15624		17.2733	0.24393	17.2733	-1.76486	17.2733	-0.92447	17.2733	-0.1706		17.2733	-2.13871	17.2733	-0.46343	17.2733	-1.82519	17.2733	0.04235	17.2733	0.16008
17.28	-0.76181	17.28	-0.04795	17.28	-1.35495	17.28	5.83508	17.28	1.1569		17.28	-0.19176	17.28	0.38834	17.28	0.25345	17.28	0.15587		17.28	0.24407	17.28	-1.76539	17.28	-0.92395	17.28	-0.17092		17.28	-2.13895	17.28	-0.46454	17.28	-1.82645	17.28	0.03985	17.28	0.15715
17.2867	-0.76207	17.2867	-0.05012	17.2867	-1.35415	17.2867	5.83789	17.2867	1.15472		17.2867	-0.1912	17.2867	0.38767	17.2867	0.25402	17.2867	0.15574		17.2867	0.24434	17.2867	-1.76616	17.2867	-0.9232	17.2867	-0.17131		17.2867	-2.1387	17.2867	-0.46564	17.2867	-1.82794	17.2867	0.03762	17.2867	0.1539
17.2933	-0.76211	17.2933	-0.05258	17.2933	-1.35348	17.2933	5.84083	17.2933	1.15286		17.2933	-0.1902	17.2933	0.38746	17.2933	0.25508	17.2933	0.15583		17.2933	0.24486	17.2933	-1.76747	17.2933	-0.92234	17.2933	-0.17186		17.2933	-2.13846	17.2933	-0.46668	17.2933	-1.82936	17.2933	0.03552	17.2933	0.15065
17.3	-0.76204	17.3	-0.05498	17.3	-1.35301	17.3	5.84416	17.3	1.15164		17.3	-0.18929	17.3	0.38763	17.3	0.25648	17.3	0.15606		17.3	0.24559	17.3	-1.76916	17.3	-0.92157	17.3	-0.17235		17.3	-2.1383	17.3	-0.46755	17.3	-1.83058	17.3	0.03365	17.3	0.14757
17.3067	-0.76181	17.3067	-0.05719	17.3067	-1.3532	17.3067	5.84767	17.3067	1.15066		17.3067	-0.18877	17.3067	0.38792	17.3067	0.25766	17.3067	0.15643		17.3067	0.2463	17.3067	-1.77081	17.3067	-0.92095	17.3067	-0.17256		17.3067	-2.13822	17.3067	-0.46799	17.3067	-1.8315	17.3067	0.03216	17.3067	0.14429
17.3133	-0.76123	17.3133	-0.05914	17.3133	-1.35375	17.3133	5.85117	17.3133	1.14945		17.3133	-0.18871	17.3133	0.38842	17.3133	0.2587	17.3133	0.15684		17.3133	0.24708	17.3133	-1.77223	17.3133	-0.92065	17.3133	-0.1725		17.3133	-2.13835	17.3133	-0.46807	17.3133	-1.83226	17.3133	0.03108	17.3133	0.14068
17.32	-0.76009	17.32	-0.06093	17.32	-1.35422	17.32	5.85444	17.32	1.14761		17.32	-0.18869	17.32	0.38917	17.32	0.25999	17.32	0.1573		17.32	0.24826	17.32	-1.77365	17.32	-0.92068	17.32	-0.17223		17.32	-2.13891	17.32	-0.46802	17.32	-1.83291	17.32	0.03022	17.32	0.13673
17.3267	-0.7585	17.3267	-0.06257	17.3267	-1.35413	17.3267	5.85781	17.3267	1.14553		17.3267	-0.18863	17.3267	0.39016	17.3267	0.26155	17.3267	0.15753		17.3267	0.24954	17.3267	-1.77523	17.3267	-0.92133	17.3267	-0.17177		17.3267	-2.13987	17.3267	-0.46798	17.3267	-1.8338	17.3267	0.02964	17.3267	0.1329
17.3333	-0.75675	17.3333	-0.06406	17.3333	-1.35335	17.3333	5.86101	17.3333	1.14367		17.3333	-0.18848	17.3333	0.3911	17.3333	0.26292	17.3333	0.15775		17.3333	0.25067	17.3333	-1.77666	17.3333	-0.92208	17.3333	-0.17118		17.3333	-2.14079	17.3333	-0.46815	17.3333	-1.83494	17.3333	0.02945	17.3333	0.12923
17.34	-0.75533	17.34	-0.06557	17.34	-1.35193	17.34	5.86385	17.34	1.14212		17.34	-0.18831	17.34	0.392	17.34	0.26403	17.34	0.1581		17.34	0.25157	17.34	-1.77775	17.34	-0.92271	17.34	-0.17071		17.34	-2.14145	17.34	-0.46869	17.34	-1.83618	17.34	0.02933	17.34	0.12575
17.3467	-0.75433	17.3467	-0.06681	17.3467	-1.35031	17.3467	5.86643	17.3467	1.14081		17.3467	-0.18815	17.3467	0.39301	17.3467	0.26509	17.3467	0.15851		17.3467	0.25247	17.3467	-1.77882	17.3467	-0.92328	17.3467	-0.17051		17.3467	-2.14206	17.3467	-0.46962	17.3467	-1.83756	17.3467	0.02895	17.3467	0.12249
17.3533	-0.75378	17.3533	-0.06795	17.3533	-1.34926	17.3533	5.869	17.3533	1.13963		17.3533	-0.18788	17.3533	0.39423	17.3533	0.26613	17.3533	0.15878		17.3533	0.25331	17.3533	-1.78	17.3533	-0.92369	17.3533	-0.1705		17.3533	-2.14261	17.3533	-0.47054	17.3533	-1.83922	17.3533	0.02814	17.3533	0.11938
17.36	-0.7533	17.36	-0.06916	17.36	-1.34916	17.36	5.8715	17.36	1.13874		17.36	-0.18783	17.36	0.39579	17.36	0.26695	17.36	0.1587		17.36	0.25364	17.36	-1.78108	17.36	-0.92386	17.36	-0.17049		17.36	-2.14307	17.36	-0.47106	17.36	-1.8412	17.36	0.02731	17.36	0.11645
17.3667	-0.75268	17.3667	-0.07061	17.3667	-1.34962	17.3667	5.87407	17.3667	1.13789		17.3667	-0.18799	17.3667	0.3973	17.3667	0.2674	17.3667	0.15851		17.3667	0.25329	17.3667	-1.78171	17.3667	-0.92386	17.3667	-0.1707		17.3667	-2.14354	17.3667	-0.47109	17.3667	-1.84308	17.3667	0.02642	17.3667	0.11352
17.3733	-0.7519	17.3733	-0.07233	17.3733	-1.35033	17.3733	5.87699	17.3733	1.1368		17.3733	-0.1883	17.3733	0.39846	17.3733	0.26794	17.3733	0.1583		17.3733	0.25257	17.3733	-1.78208	17.3733	-0.92396	17.3733	-0.17123		17.3733	-2.14411	17.3733	-0.47108	17.3733	-1.84468	17.3733	0.0252	17.3733	0.11028
17.38	-0.75088	17.38	-0.07406	17.38	-1.3512	17.38	5.88053	17.38	1.13549		17.38	-0.18845	17.38	0.39905	17.38	0.26871	17.38	0.15799		17.38	0.25177	17.38	-1.78255	17.38	-0.92442	17.38	-0.17194		17.38	-2.14484	17.38	-0.47124	17.38	-1.84599	17.38	0.02385	17.38	0.10673
17.3867	-0.74967	17.3867	-0.07602	17.3867	-1.35188	17.3867	5.88399	17.3867	1.1342		17.3867	-0.18805	17.3867	0.39914	17.3867	0.26969	17.3867	0.15777		17.3867	0.25082	17.3867	-1.7831	17.3867	-0.92493	17.3867	-0.17256		17.3867	-2.1455	17.3867	-0.47159	17.3867	-1.84716	17.3867	0.02266	17.3867	0.10338
17.3933	-0.74806	17.3933	-0.07797	17.3933	-1.35188	17.3933	5.88691	17.3933	1.13344		17.3933	-0.18745	17.3933	0.39914	17.3933	0.27084	17.3933	0.15778		17.3933	0.2495	17.3933	-1.78371	17.3933	-0.92545	17.3933	-0.17301		17.3933	-2.14633	17.3933	-0.47206	17.3933	-1.84822	17.3933	0.02211	17.3933	0.1005
17.4	-0.74635	17.4	-0.07969	17.4	-1.35122	17.4	5.88905	17.4	1.13312		17.4	-0.18685	17.4	0.39906	17.4	0.27197	17.4	0.15833		17.4	0.24812	17.4	-1.78431	17.4	-0.92596	17.4	-0.17354		17.4	-2.1472	17.4	-0.47243	17.4	-1.84925	17.4	0.02205	17.4	0.09824
17.4067	-0.74485	17.4067	-0.08112	17.4067	-1.35072	17.4067	5.89043	17.4067	1.1328		17.4067	-0.18641	17.4067	0.39901	17.4067	0.27283	17.4067	0.1592		17.4067	0.24711	17.4067	-1.78493	17.4067	-0.92661	17.4067	-0.17393		17.4067	-2.14785	17.4067	-0.47264	17.4067	-1.85037	17.4067	0.02223	17.4067	0.09646
17.4133	-0.74345	17.4133	-0.08212	17.4133	-1.35083	17.4133	5.8913	17.4133	1.13219		17.4133	-0.1862	17.4133	0.39911	17.4133	0.27317	17.4133	0.15996		17.4133	0.24629	17.4133	-1.7855	17.4133	-0.9274	17.4133	-0.17402		17.4133	-2.14834	17.4133	-0.47254	17.4133	-1.8517	17.4133	0.02251	17.4133	0.09532
17.42	-0.74194	17.42	-0.08279	17.42	-1.35137	17.42	5.89166	17.42	1.13134		17.42	-0.18604	17.42	0.39958	17.42	0.27306	17.42	0.16049		17.42	0.24521	17.42	-1.78595	17.42	-0.92782	17.42	-0.17382		17.42	-2.14888	17.42	-0.47223	17.42	-1.85328	17.42	0.0225	17.42	0.09481
17.4267	-0.73999	17.4267	-0.08311	17.4267	-1.35204	17.4267	5.89209	17.4267	1.13076		17.4267	-0.18585	17.4267	0.40075	17.4267	0.27283	17.4267	0.16071		17.4267	0.24385	17.4267	-1.78615	17.4267	-0.92793	17.4267	-0.17361		17.4267	-2.1498	17.4267	-0.47195	17.4267	-1.85505	17.4267	0.02199	17.4267	0.09413
17.4333	-0.73773	17.4333	-0.08338	17.4333	-1.35296	17.4333	5.89265	17.4333	1.1305		17.4333	-0.18531	17.4333	0.40245	17.4333	0.27266	17.4333	0.16085		17.4333	0.24251	17.4333	-1.78626	17.4333	-0.92793	17.4333	-0.1734		17.4333	-2.15054	17.4333	-0.47179	17.4333	-1.85671	17.4333	0.02054	17.4333	0.0929
17.44	-0.73514	17.44	-0.08379	17.44	-1.3541	17.44	5.89379	17.44	1.1306		17.44	-0.18459	17.44	0.40447	17.44	0.27271	17.44	0.16083		17.44	0.24141	17.44	-1.78677	17.44	-0.92799	17.44	-0.17315		17.44	-2.15101	17.44	-0.4721	17.44	-1.85812	17.44	0.01807	17.44	0.09122
17.4467	-0.7324	17.4467	-0.08408	17.4467	-1.35516	17.4467	5.89536	17.4467	1.13103		17.4467	-0.18391	17.4467	0.40651	17.4467	0.27316	17.4467	0.16082		17.4467	0.24036	17.4467	-1.7875	17.4467	-0.92771	17.4467	-0.17296		17.4467	-2.1515	17.4467	-0.47281	17.4467	-1.85924	17.4467	0.01523	17.4467	0.08938
17.4533	-0.72968	17.4533	-0.08422	17.4533	-1.35589	17.4533	5.89716	17.4533	1.13164		17.4533	-0.18328	17.4533	0.40852	17.4533	0.27408	17.4533	0.16123		17.4533	0.23925	17.4533	-1.78806	17.4533	-0.92694	17.4533	-0.17302		17.4533	-2.15225	17.4533	-0.47389	17.4533	-1.86027	17.4533	0.01276	17.4533	0.08738
17.46	-0.72696	17.46	-0.08453	17.46	-1.35621	17.46	5.89871	17.46	1.13227		17.46	-0.18267	17.46	0.41047	17.46	0.27538	17.46	0.16234		17.46	0.23796	17.46	-1.78819	17.46	-0.92617	17.46	-0.17286		17.46	-2.15285	17.46	-0.47518	17.46	-1.86143	17.46	0.01092	17.46	0.08498
17.4667	-0.7242	17.4667	-0.08517	17.4667	-1.35619	17.4667	5.90003	17.4667	1.13259		17.4667	-0.18221	17.4667	0.41216	17.4667	0.27666	17.4667	0.16401		17.4667	0.23654	17.4667	-1.78824	17.4667	-0.92582	17.4667	-0.17244		17.4667	-2.15276	17.4667	-0.47635	17.4667	-1.86268	17.4667	0.00948	17.4667	0.0827
17.4733	-0.72134	17.4733	-0.08592	17.4733	-1.3556	17.4733	5.90144	17.4733	1.13254		17.4733	-0.18203	17.4733	0.41353	17.4733	0.27759	17.4733	0.16594		17.4733	0.23501	17.4733	-1.7883	17.4733	-0.92576	17.4733	-0.17206		17.4733	-2.15238	17.4733	-0.47731	17.4733	-1.86413	17.4733	0.00827	17.4733	0.08094
17.48	-0.71838	17.48	-0.0865	17.48	-1.35477	17.48	5.90287	17.48	1.13202		17.48	-0.18192	17.48	0.41467	17.48	0.27821	17.48	0.16795		17.48	0.23358	17.48	-1.78809	17.48	-0.92578	17.48	-0.17201		17.48	-2.15205	17.48	-0.4779	17.48	-1.86595	17.48	0.00756	17.48	0.07949
17.4867	-0.71492	17.4867	-0.08695	17.4867	-1.35386	17.4867	5.90452	17.4867	1.13116		17.4867	-0.18172	17.4867	0.41572	17.4867	0.27873	17.4867	0.17003		17.4867	0.2323	17.4867	-1.78795	17.4867	-0.92591	17.4867	-0.17202		17.4867	-2.15194	17.4867	-0.4784	17.4867	-1.86814	17.4867	0.00715	17.4867	0.07821
17.4933	-0.71112	17.4933	-0.08723	17.4933	-1.35303	17.4933	5.90622	17.4933	1.13032		17.4933	-0.18147	17.4933	0.41664	17.4933	0.27934	17.4933	0.17186		17.4933	0.23124	17.4933	-1.78835	17.4933	-0.92633	17.4933	-0.17166		17.4933	-2.15165	17.4933	-0.4788	17.4933	-1.87039	17.4933	0.00686	17.4933	0.07693
17.5	-0.7072	17.5	-0.08719	17.5	-1.35254	17.5	5.90816	17.5	1.12959		17.5	-0.18133	17.5	0.4174	17.5	0.27979	17.5	0.17331		17.5	0.23057	17.5	-1.78936	17.5	-0.92692	17.5	-0.17147		17.5	-2.15134	17.5	-0.47916	17.5	-1.87252	17.5	0.00652	17.5	0.07574
17.5067	-0.70369	17.5067	-0.08684	17.5067	-1.35247	17.5067	5.91006	17.5067	1.1287		17.5067	-0.18132	17.5067	0.41815	17.5067	0.28002	17.5067	0.17429		17.5067	0.23025	17.5067	-1.79083	17.5067	-0.92751	17.5067	-0.17153		17.5067	-2.15144	17.5067	-0.47975	17.5067	-1.87465	17.5067	0.00635	17.5067	0.07437
17.5133	-0.70088	17.5133	-0.08602	17.5133	-1.35267	17.5133	5.91186	17.5133	1.12753		17.5133	-0.18137	17.5133	0.41899	17.5133	0.28002	17.5133	0.17477		17.5133	0.23006	17.5133	-1.79243	17.5133	-0.92811	17.5133	-0.17185		17.5133	-2.1519	17.5133	-0.48096	17.5133	-1.87717	17.5133	0.00639	17.5133	0.07278
17.52	-0.69871	17.52	-0.08478	17.52	-1.35273	17.52	5.91374	17.52	1.12625		17.52	-0.18153	17.52	0.41991	17.52	0.27977	17.52	0.17491		17.52	0.22947	17.52	-1.79411	17.52	-0.92899	17.52	-0.17208		17.52	-2.15247	17.52	-0.48268	17.52	-1.87991	17.52	0.00632	17.52	0.07103
17.5267	-0.6971	17.5267	-0.08346	17.5267	-1.35247	17.5267	5.91551	17.5267	1.12491		17.5267	-0.18173	17.5267	0.42076	17.5267	0.27934	17.5267	0.17486		17.5267	0.22837	17.5267	-1.79556	17.5267	-0.92979	17.5267	-0.17232		17.5267	-2.15277	17.5267	-0.48432	17.5267	-1.88227	17.5267	0.00615	17.5267	0.06901
17.5333	-0.69562	17.5333	-0.0825	17.5333	-1.35195	17.5333	5.91691	17.5333	1.12329		17.5333	-0.18173	17.5333	0.42174	17.5333	0.27879	17.5333	0.1748		17.5333	0.22694	17.5333	-1.79654	17.5333	-0.93018	17.5333	-0.17267		17.5333	-2.15306	17.5333	-0.48558	17.5333	-1.88418	17.5333	0.00571	17.5333	0.0667
17.54	-0.69428	17.54	-0.08169	17.54	-1.35116	17.54	5.91788	17.54	1.12131		17.54	-0.18143	17.54	0.42289	17.54	0.27838	17.54	0.17468		17.54	0.22553	17.54	-1.79718	17.54	-0.93015	17.54	-0.17294		17.54	-2.15337	17.54	-0.48666	17.54	-1.88566	17.54	0.00508	17.54	0.06431
17.5467	-0.69269	17.5467	-0.08083	17.5467	-1.35042	17.5467	5.91903	17.5467	1.11933		17.5467	-0.1809	17.5467	0.42413	17.5467	0.27821	17.5467	0.17477		17.5467	0.22433	17.5467	-1.79755	17.5467	-0.93009	17.5467	-0.17304		17.5467	-2.15365	17.5467	-0.48761	17.5467	-1.88705	17.5467	0.00427	17.5467	0.06191
17.5533	-0.69055	17.5533	-0.08024	17.5533	-1.35009	17.5533	5.9207	17.5533	1.1174		17.5533	-0.18059	17.5533	0.42515	17.5533	0.27819	17.5533	0.17508		17.5533	0.22325	17.5533	-1.79783	17.5533	-0.9301	17.5533	-0.17292		17.5533	-2.15384	17.5533	-0.48824	17.5533	-1.888	17.5533	0.0035	17.5533	0.05943
17.56	-0.68822	17.56	-0.08033	17.56	-1.35009	17.56	5.92242	17.56	1.11563		17.56	-0.18058	17.56	0.42569	17.56	0.27852	17.56	0.1752		17.56	0.22241	17.56	-1.79812	17.56	-0.9299	17.56	-0.17286		17.56	-2.154	17.56	-0.48863	17.56	-1.88845	17.56	0.00306	17.56	0.057
17.5667	-0.68614	17.5667	-0.08089	17.5667	-1.35022	17.5667	5.92399	17.5667	1.11398		17.5667	-0.18076	17.5667	0.4259	17.5667	0.27914	17.5667	0.17494		17.5667	0.22213	17.5667	-1.79844	17.5667	-0.92977	17.5667	-0.17283		17.5667	-2.15408	17.5667	-0.4889	17.5667	-1.88872	17.5667	0.00288	17.5667	0.05488
17.5733	-0.68448	17.5733	-0.08182	17.5733	-1.35028	17.5733	5.92581	17.5733	1.11231		17.5733	-0.18081	17.5733	0.42614	17.5733	0.27981	17.5733	0.17461		17.5733	0.22241	17.5733	-1.79888	17.5733	-0.93012	17.5733	-0.17275		17.5733	-2.15407	17.5733	-0.48928	17.5733	-1.8891	17.5733	0.00291	17.5733	0.0532
17.58	-0.68272	17.58	-0.08293	17.58	-1.35018	17.58	5.92818	17.58	1.11051		17.58	-0.18075	17.58	0.42662	17.58	0.28025	17.58	0.17433		17.58	0.22282	17.58	-1.79982	17.58	-0.93096	17.58	-0.17259		17.58	-2.15396	17.58	-0.48959	17.58	-1.8897	17.58	0.0032	17.58	0.05162
17.5867	-0.68112	17.5867	-0.08426	17.5867	-1.3497	17.5867	5.93084	17.5867	1.10845		17.5867	-0.18066	17.5867	0.42729	17.5867	0.28052	17.5867	0.1738		17.5867	0.22328	17.5867	-1.80117	17.5867	-0.93169	17.5867	-0.17226		17.5867	-2.15387	17.5867	-0.4897	17.5867	-1.89019	17.5867	0.00382	17.5867	0.04993
17.5933	-0.68011	17.5933	-0.08574	17.5933	-1.34873	17.5933	5.93345	17.5933	1.10653		17.5933	-0.18045	17.5933	0.42794	17.5933	0.28101	17.5933	0.17298		17.5933	0.22401	17.5933	-1.80262	17.5933	-0.93212	17.5933	-0.17163		17.5933	-2.15388	17.5933	-0.48961	17.5933	-1.89067	17.5933	0.00466	17.5933	0.04798
17.6	-0.67944	17.6	-0.08713	17.6	-1.34753	17.6	5.93599	17.6	1.10477		17.6	-0.17998	17.6	0.42871	17.6	0.2818	17.6	0.17262		17.6	0.22515	17.6	-1.80373	17.6	-0.93228	17.6	-0.17047		17.6	-2.15402	17.6	-0.48962	17.6	-1.89133	17.6	0.00552	17.6	0.04563
17.6067	-0.67849	17.6067	-0.08856	17.6067	-1.34648	17.6067	5.93848	17.6067	1.10316		17.6067	-0.17913	17.6067	0.42973	17.6067	0.28264	17.6067	0.17293		17.6067	0.22616	17.6067	-1.80478	17.6067	-0.93218	17.6067	-0.16888		17.6067	-2.15439	17.6067	-0.49026	17.6067	-1.89241	17.6067	0.0061	17.6067	0.04309
17.6133	-0.67703	17.6133	-0.08984	17.6133	-1.34613	17.6133	5.94098	17.6133	1.10158		17.6133	-0.17808	17.6133	0.43059	17.6133	0.28326	17.6133	0.17336		17.6133	0.2269	17.6133	-1.80589	17.6133	-0.93177	17.6133	-0.16726		17.6133	-2.15467	17.6133	-0.49158	17.6133	-1.89374	17.6133	0.00633	17.6133	0.04064
17.62	-0.67539	17.62	-0.09133	17.62	-1.34606	17.62	5.94347	17.62	1.09992		17.62	-0.17691	17.62	0.43092	17.62	0.28359	17.62	0.17359		17.62	0.22773	17.62	-1.80653	17.62	-0.93136	17.62	-0.16577		17.62	-2.15481	17.62	-0.49306	17.62	-1.89517	17.62	0.00637	17.62	0.03845
17.6267	-0.67363	17.6267	-0.09298	17.6267	-1.34591	17.6267	5.94558	17.6267	1.09832		17.6267	-0.17582	17.6267	0.43066	17.6267	0.28365	17.6267	0.17392		17.6267	0.22885	17.6267	-1.80683	17.6267	-0.93132	17.6267	-0.16447		17.6267	-2.15466	17.6267	-0.49439	17.6267	-1.8965	17.6267	0.00644	17.6267	0.03638
17.6333	-0.67173	17.6333	-0.09485	17.6333	-1.3456	17.6333	5.94738	17.6333	1.09669		17.6333	-0.17492	17.6333	0.43026	17.6333	0.28349	17.6333	0.17453		17.6333	0.22984	17.6333	-1.807	17.6333	-0.93137	17.6333	-0.16348		17.6333	-2.15433	17.6333	-0.4954	17.6333	-1.89763	17.6333	0.00665	17.6333	0.03457
17.64	-0.66979	17.64	-0.09671	17.64	-1.34552	17.64	5.9491	17.64	1.09484		17.64	-0.17424	17.64	0.43008	17.64	0.2831	17.64	0.17501		17.64	0.23036	17.64	-1.80761	17.64	-0.93158	17.64	-0.16278		17.64	-2.15381	17.64	-0.49613	17.64	-1.89863	17.64	0.00679	17.64	0.03313
17.6467	-0.668	17.6467	-0.09822	17.6467	-1.34569	17.6467	5.95089	17.6467	1.0927		17.6467	-0.17378	17.6467	0.43012	17.6467	0.28241	17.6467	0.1751		17.6467	0.23077	17.6467	-1.80832	17.6467	-0.93187	17.6467	-0.16221		17.6467	-2.1532	17.6467	-0.49652	17.6467	-1.89941	17.6467	0.00707	17.6467	0.03181
17.6533	-0.66648	17.6533	-0.09916	17.6533	-1.34544	17.6533	5.95259	17.6533	1.09046		17.6533	-0.17348	17.6533	0.43055	17.6533	0.28163	17.6533	0.17504		17.6533	0.23139	17.6533	-1.80893	17.6533	-0.93222	17.6533	-0.16142		17.6533	-2.15278	17.6533	-0.49652	17.6533	-1.90011	17.6533	0.00783	17.6533	0.03033
17.66	-0.66529	17.66	-0.0997	17.66	-1.34511	17.66	5.95409	17.66	1.08852		17.66	-0.17358	17.66	0.43131	17.66	0.28084	17.66	0.17497		17.66	0.23214	17.66	-1.80963	17.66	-0.9322	17.66	-0.16043		17.66	-2.1526	17.66	-0.49646	17.66	-1.90067	17.66	0.00898	17.66	0.02855
17.6667	-0.66446	17.6667	-0.1	17.6667	-1.34508	17.6667	5.95551	17.6667	1.08684		17.6667	-0.17409	17.6667	0.43251	17.6667	0.28032	17.6667	0.17473		17.6667	0.2327	17.6667	-1.81051	17.6667	-0.9317	17.6667	-0.15956		17.6667	-2.15267	17.6667	-0.49637	17.6667	-1.90105	17.6667	0.01004	17.6667	0.02682
17.6733	-0.66379	17.6733	-0.10006	17.6733	-1.34571	17.6733	5.95682	17.6733	1.08528		17.6733	-0.17459	17.6733	0.434	17.6733	0.28009	17.6733	0.17415		17.6733	0.23321	17.6733	-1.81184	17.6733	-0.93117	17.6733	-0.15868		17.6733	-2.15299	17.6733	-0.49648	17.6733	-1.90148	17.6733	0.01066	17.6733	0.02515
17.68	-0.66309	17.68	-0.09987	17.68	-1.34677	17.68	5.95799	17.68	1.08377		17.68	-0.17495	17.68	0.43559	17.68	0.28008	17.68	0.17325		17.68	0.23373	17.68	-1.81331	17.68	-0.93069	17.68	-0.1576		17.68	-2.15358	17.68	-0.4968	17.68	-1.90189	17.68	0.01106	17.68	0.0236
17.6867	-0.66221	17.6867	-0.09971	17.6867	-1.34793	17.6867	5.95922	17.6867	1.08247		17.6867	-0.17527	17.6867	0.43715	17.6867	0.28027	17.6867	0.17239		17.6867	0.23421	17.6867	-1.81501	17.6867	-0.93023	17.6867	-0.15639		17.6867	-2.15422	17.6867	-0.49718	17.6867	-1.90246	17.6867	0.01147	17.6867	0.02207
17.6933	-0.66104	17.6933	-0.1	17.6933	-1.3491	17.6933	5.96041	17.6933	1.08167		17.6933	-0.1758	17.6933	0.43851	17.6933	0.28053	17.6933	0.17184		17.6933	0.23463	17.6933	-1.8172	17.6933	-0.9296	17.6933	-0.15539		17.6933	-2.15468	17.6933	-0.49765	17.6933	-1.9029	17.6933	0.01175	17.6933	0.02054
17.7	-0.6596	17.7	-0.10052	17.7	-1.35005	17.7	5.96131	17.7	1.08101		17.7	-0.17611	17.7	0.43971	17.7	0.28107	17.7	0.17177		17.7	0.2349	17.7	-1.81993	17.7	-0.92909	17.7	-0.15448		17.7	-2.1551	17.7	-0.4982	17.7	-1.90321	17.7	0.0116	17.7	0.01897
17.7067	-0.65774	17.7067	-0.10109	17.7067	-1.35051	17.7067	5.96202	17.7067	1.08007		17.7067	-0.17603	17.7067	0.44065	17.7067	0.28202	17.7067	0.17203		17.7067	0.23508	17.7067	-1.82278	17.7067	-0.92879	17.7067	-0.15328		17.7067	-2.15577	17.7067	-0.499	17.7067	-1.9036	17.7067	0.01127	17.7067	0.01725
17.7133	-0.65558	17.7133	-0.10147	17.7133	-1.35026	17.7133	5.96272	17.7133	1.07847		17.7133	-0.17581	17.7133	0.44128	17.7133	0.2833	17.7133	0.17256		17.7133	0.23533	17.7133	-1.82525	17.7133	-0.92848	17.7133	-0.15187		17.7133	-2.15654	17.7133	-0.50011	17.7133	-1.90385	17.7133	0.01105	17.7133	0.01543
17.72	-0.65312	17.72	-0.10197	17.72	-1.34925	17.72	5.96363	17.72	1.07646		17.72	-0.17573	17.72	0.44164	17.72	0.28437	17.72	0.17334		17.72	0.23594	17.72	-1.82727	17.72	-0.92814	17.72	-0.15071		17.72	-2.15725	17.72	-0.50119	17.72	-1.90379	17.72	0.011	17.72	0.01355
17.7267	-0.65079	17.7267	-0.1026	17.7267	-1.34801	17.7267	5.96478	17.7267	1.07432		17.7267	-0.17569	17.7267	0.44204	17.7267	0.2851	17.7267	0.174		17.7267	0.23665	17.7267	-1.82886	17.7267	-0.92805	17.7267	-0.14973		17.7267	-2.15797	17.7267	-0.50204	17.7267	-1.90339	17.7267	0.01074	17.7267	0.01177
17.7333	-0.64872	17.7333	-0.10325	17.7333	-1.34697	17.7333	5.96652	17.7333	1.07197		17.7333	-0.1755	17.7333	0.44256	17.7333	0.28559	17.7333	0.17432		17.7333	0.23694	17.7333	-1.83009	17.7333	-0.92846	17.7333	-0.14853		17.7333	-2.15896	17.7333	-0.50271	17.7333	-1.90303	17.7333	0.0101	17.7333	0.00998
17.74	-0.64695	17.74	-0.10372	17.74	-1.34648	17.74	5.96882	17.74	1.06959		17.74	-0.17539	17.74	0.44326	17.74	0.28612	17.74	0.17433		17.74	0.23679	17.74	-1.83113	17.74	-0.92897	17.74	-0.14711		17.74	-2.15983	17.74	-0.5035	17.74	-1.90283	17.74	0.00959	17.74	0.0081
17.7467	-0.64544	17.7467	-0.10403	17.7467	-1.34674	17.7467	5.97137	17.7467	1.06753		17.7467	-0.17544	17.7467	0.44409	17.7467	0.28661	17.7467	0.17436		17.7467	0.23653	17.7467	-1.83208	17.7467	-0.92939	17.7467	-0.14585		17.7467	-2.16013	17.7467	-0.50472	17.7467	-1.90254	17.7467	0.00941	17.7467	0.00618
17.7533	-0.64424	17.7533	-0.10454	17.7533	-1.34755	17.7533	5.97398	17.7533	1.06608		17.7533	-0.17576	17.7533	0.44527	17.7533	0.28673	17.7533	0.17453		17.7533	0.23637	17.7533	-1.83295	17.7533	-0.92994	17.7533	-0.14505		17.7533	-2.15995	17.7533	-0.50607	17.7533	-1.90254	17.7533	0.00934	17.7533	0.00414
17.76	-0.6434	17.76	-0.10509	17.76	-1.34866	17.76	5.97648	17.76	1.06501		17.76	-0.17625	17.76	0.44672	17.76	0.28674	17.76	0.17469		17.76	0.23593	17.76	-1.83387	17.76	-0.93079	17.76	-0.14447		17.76	-2.15963	17.76	-0.50756	17.76	-1.90321	17.76	0.00899	17.76	0.00203
17.7667	-0.6427	17.7667	-0.10547	17.7667	-1.34953	17.7667	5.97863	17.7667	1.06384		17.7667	-0.17707	17.7667	0.44821	17.7667	0.28668	17.7667	0.17508		17.7667	0.23515	17.7667	-1.83504	17.7667	-0.93175	17.7667	-0.14407		17.7667	-2.15928	17.7667	-0.50914	17.7667	-1.90403	17.7667	0.00858	17.7667	-4.47035e-05
17.7733	-0.64219	17.7733	-0.10544	17.7733	-1.3502	17.7733	5.98001	17.7733	1.06248		17.7733	-0.17817	17.7733	0.44975	17.7733	0.28686	17.7733	0.17579		17.7733	0.23417	17.7733	-1.83628	17.7733	-0.93244	17.7733	-0.14406		17.7733	-2.15884	17.7733	-0.51084	17.7733	-1.90451	17.7733	0.00859	17.7733	-0.00173
17.78	-0.64184	17.78	-0.10529	17.78	-1.35065	17.78	5.98095	17.78	1.06089		17.78	-0.1792	17.78	0.45146	17.78	0.287	17.78	0.17679		17.78	0.23314	17.78	-1.83702	17.78	-0.93304	17.78	-0.14451		17.78	-2.15874	17.78	-0.51247	17.78	-1.90444	17.78	0.00879	17.78	-0.00268
17.7867	-0.64166	17.7867	-0.10518	17.7867	-1.35112	17.7867	5.98189	17.7867	1.05908		17.7867	-0.18003	17.7867	0.4532	17.7867	0.28695	17.7867	0.17791		17.7867	0.23207	17.7867	-1.83732	17.7867	-0.93347	17.7867	-0.14512		17.7867	-2.15936	17.7867	-0.51387	17.7867	-1.90434	17.7867	0.00886	17.7867	-0.00296
17.7933	-0.64159	17.7933	-0.10506	17.7933	-1.35183	17.7933	5.98312	17.7933	1.05717		17.7933	-0.18054	17.7933	0.45485	17.7933	0.2868	17.7933	0.17897		17.7933	0.23097	17.7933	-1.83739	17.7933	-0.93346	17.7933	-0.14557		17.7933	-2.16065	17.7933	-0.51527	17.7933	-1.90408	17.7933	0.00881	17.7933	-0.00301
17.8	-0.64166	17.8	-0.105	17.8	-1.35259	17.8	5.98461	17.8	1.0553		17.8	-0.18068	17.8	0.45637	17.8	0.2868	17.8	0.17988		17.8	0.23008	17.8	-1.8373	17.8	-0.93292	17.8	-0.14602		17.8	-2.16215	17.8	-0.51696	17.8	-1.90371	17.8	0.00885	17.8	-0.00323
17.8067	-0.64183	17.8067	-0.10523	17.8067	-1.35335	17.8067	5.98636	17.8067	1.05361		17.8067	-0.18033	17.8067	0.45793	17.8067	0.28719	17.8067	0.18044		17.8067	0.22936	17.8067	-1.83715	17.8067	-0.93214	17.8067	-0.14675		17.8067	-2.16362	17.8067	-0.51904	17.8067	-1.90372	17.8067	0.00887	17.8067	-0.00385
17.8133	-0.64199	17.8133	-0.10602	17.8133	-1.35387	17.8133	5.98862	17.8133	1.05186		17.8133	-0.17994	17.8133	0.45938	17.8133	0.28783	17.8133	0.18056		17.8133	0.22879	17.8133	-1.83707	17.8133	-0.93143	17.8133	-0.14763		17.8133	-2.16497	17.8133	-0.52138	17.8133	-1.90404	17.8133	0.00864	17.8133	-0.00493
17.82	-0.64188	17.82	-0.1072	17.82	-1.35417	17.82	5.9913	17.82	1.05		17.82	-0.18007	17.82	0.46057	17.82	0.28828	17.82	0.18038		17.82	0.22826	17.82	-1.83721	17.82	-0.93067	17.82	-0.14848		17.82	-2.16603	17.82	-0.52363	17.82	-1.90459	17.82	0.00796	17.82	-0.0064
17.8267	-0.64146	17.8267	-0.10819	17.8267	-1.35412	17.8267	5.99437	17.8267	1.04816		17.8267	-0.18065	17.8267	0.46155	17.8267	0.28857	17.8267	0.18004		17.8267	0.2276	17.8267	-1.83747	17.8267	-0.92997	17.8267	-0.14927		17.8267	-2.16661	17.8267	-0.52571	17.8267	-1.905	17.8267	0.00706	17.8267	-0.00811
17.8333	-0.64057	17.8333	-0.10862	17.8333	-1.35364	17.8333	5.99756	17.8333	1.04623		17.8333	-0.18113	17.8333	0.46239	17.8333	0.28895	17.8333	0.17955		17.8333	0.22652	17.8333	-1.83784	17.8333	-0.92956	17.8333	-0.15011		17.8333	-2.16654	17.8333	-0.52741	17.8333	-1.90524	17.8333	0.00617	17.8333	-0.00979
17.84	-0.63934	17.84	-0.10854	17.84	-1.353	17.84	6.00089	17.84	1.04421		17.84	-0.18138	17.84	0.46319	17.84	0.28924	17.84	0.17907		17.84	0.22532	17.84	-1.8383	17.84	-0.92941	17.84	-0.15073		17.84	-2.16612	17.84	-0.52892	17.84	-1.90517	17.84	0.00562	17.84	-0.01135
17.8467	-0.63789	17.8467	-0.10845	17.8467	-1.35235	17.8467	6.00411	17.8467	1.0422		17.8467	-0.18181	17.8467	0.46384	17.8467	0.28899	17.8467	0.17884		17.8467	0.22437	17.8467	-1.83859	17.8467	-0.92932	17.8467	-0.15087		17.8467	-2.16585	17.8467	-0.53019	17.8467	-1.90482	17.8467	0.00545	17.8467	-0.01281
17.8533	-0.63625	17.8533	-0.10851	17.8533	-1.35212	17.8533	6.00738	17.8533	1.04028		17.8533	-0.18235	17.8533	0.46431	17.8533	0.2883	17.8533	0.17886		17.8533	0.22395	17.8533	-1.83858	17.8533	-0.92925	17.8533	-0.15087		17.8533	-2.16597	17.8533	-0.53149	17.8533	-1.90481	17.8533	0.0052	17.8533	-0.01427
17.86	-0.63453	17.86	-0.10865	17.86	-1.35244	17.86	6.01063	17.86	1.03841		17.86	-0.18263	17.86	0.46477	17.86	0.28766	17.86	0.17916		17.86	0.22376	17.86	-1.8387	17.86	-0.92941	17.86	-0.15116		17.86	-2.16655	17.86	-0.53298	17.86	-1.90523	17.86	0.00508	17.86	-0.01572
17.8667	-0.63297	17.8667	-0.10895	17.8667	-1.35325	17.8667	6.0138	17.8667	1.03642		17.8667	-0.18264	17.8667	0.46538	17.8667	0.28717	17.8667	0.17956		17.8667	0.22355	17.8667	-1.83921	17.8667	-0.92957	17.8667	-0.15204		17.8667	-2.16729	17.8667	-0.53505	17.8667	-1.90603	17.8667	0.0051	17.8667	-0.01702
17.8733	-0.6318	17.8733	-0.10949	17.8733	-1.35446	17.8733	6.01672	17.8733	1.03464		17.8733	-0.18284	17.8733	0.46594	17.8733	0.28662	17.8733	0.18019		17.8733	0.22334	17.8733	-1.84005	17.8733	-0.92946	17.8733	-0.15314		17.8733	-2.16822	17.8733	-0.53768	17.8733	-1.90707	17.8733	0.00518	17.8733	-0.01793
17.88	-0.63085	17.88	-0.11014	17.88	-1.35594	17.88	6.01948	17.88	1.03308		17.88	-0.18343	17.88	0.46624	17.88	0.28611	17.88	0.18096		17.88	0.22306	17.88	-1.84107	17.88	-0.92898	17.88	-0.15423		17.88	-2.169	17.88	-0.54047	17.88	-1.90834	17.88	0.00484	17.88	-0.01865
17.8867	-0.63008	17.8867	-0.11055	17.8867	-1.35758	17.8867	6.02237	17.8867	1.03157		17.8867	-0.18372	17.8867	0.46629	17.8867	0.28586	17.8867	0.18186		17.8867	0.22286	17.8867	-1.84194	17.8867	-0.92822	17.8867	-0.1552		17.8867	-2.16927	17.8867	-0.54326	17.8867	-1.90945	17.8867	0.00413	17.8867	-0.01937
17.8933	-0.62953	17.8933	-0.11096	17.8933	-1.35877	17.8933	6.02523	17.8933	1.02994		17.8933	-0.18357	17.8933	0.46644	17.8933	0.28568	17.8933	0.18289		17.8933	0.22259	17.8933	-1.84287	17.8933	-0.9274	17.8933	-0.15587		17.8933	-2.16883	17.8933	-0.54576	17.8933	-1.91006	17.8933	0.00358	17.8933	-0.02031
17.9	-0.62924	17.9	-0.11175	17.9	-1.35917	17.9	6.02822	17.9	1.02824		17.9	-0.18321	17.9	0.4666	17.9	0.28556	17.9	0.18372		17.9	0.22222	17.9	-1.84363	17.9	-0.92657	17.9	-0.15616		17.9	-2.16791	17.9	-0.54811	17.9	-1.91054	17.9	0.00323	17.9	-0.0215
17.9067	-0.62892	17.9067	-0.11321	17.9067	-1.35881	17.9067	6.03121	17.9067	1.02657		17.9067	-0.18299	17.9067	0.46683	17.9067	0.28537	17.9067	0.18432		17.9067	0.2218	17.9067	-1.84434	17.9067	-0.926	17.9067	-0.15602		17.9067	-2.16705	17.9067	-0.54988	17.9067	-1.91119	17.9067	0.00281	17.9067	-0.02319
17.9133	-0.6281	17.9133	-0.11525	17.9133	-1.35778	17.9133	6.03418	17.9133	1.02476		17.9133	-0.18261	17.9133	0.46725	17.9133	0.28516	17.9133	0.18473		17.9133	0.22152	17.9133	-1.84495	17.9133	-0.92572	17.9133	-0.15587		17.9133	-2.16636	17.9133	-0.55119	17.9133	-1.91206	17.9133	0.00223	17.9133	-0.0254
17.92	-0.62699	17.92	-0.11807	17.92	-1.35623	17.92	6.03708	17.92	1.02265		17.92	-0.18203	17.92	0.46787	17.92	0.28478	17.92	0.18518		17.92	0.22153	17.92	-1.84552	17.92	-0.92573	17.92	-0.15605		17.92	-2.16606	17.92	-0.55204	17.92	-1.9128	17.92	0.00155	17.92	-0.02763
17.9267	-0.62571	17.9267	-0.12147	17.9267	-1.35442	17.9267	6.03992	17.9267	1.02032		17.9267	-0.1815	17.9267	0.46856	17.9267	0.28451	17.9267	0.18563		17.9267	0.22188	17.9267	-1.84651	17.9267	-0.92614	17.9267	-0.15681		17.9267	-2.16608	17.9267	-0.55262	17.9267	-1.91361	17.9267	0.000759959	17.9267	-0.02943
17.9333	-0.62418	17.9333	-0.1249	17.9333	-1.35307	17.9333	6.04307	17.9333	1.01806		17.9333	-0.181	17.9333	0.46913	17.9333	0.28454	17.9333	0.1862		17.9333	0.22266	17.9333	-1.84762	17.9333	-0.92661	17.9333	-0.15785		17.9333	-2.16666	17.9333	-0.55311	17.9333	-1.91422	17.9333	-0.000320375	17.9333	-0.0307
17.94	-0.62229	17.94	-0.12759	17.94	-1.35245	17.94	6.04642	17.94	1.01598		17.94	-0.18039	17.94	0.46974	17.94	0.28472	17.94	0.18713		17.94	0.22426	17.94	-1.84879	17.94	-0.92696	17.94	-0.15902		17.94	-2.16764	17.94	-0.55364	17.94	-1.9144	17.94	-0.00174	17.94	-0.03179
17.9467	-0.62009	17.9467	-0.12926	17.9467	-1.35217	17.9467	6.04978	17.9467	1.01407		17.9467	-0.17968	17.9467	0.47004	17.9467	0.285	17.9467	0.18848		17.9467	0.22645	17.9467	-1.84979	17.9467	-0.92709	17.9467	-0.16017		17.9467	-2.16872	17.9467	-0.55457	17.9467	-1.91417	17.9467	-0.00335	17.9467	-0.03269
17.9533	-0.61788	17.9533	-0.13048	17.9533	-1.35195	17.9533	6.05304	17.9533	1.01225		17.9533	-0.17913	17.9533	0.46995	17.9533	0.28531	17.9533	0.19006		17.9533	0.22877	17.9533	-1.85062	17.9533	-0.92705	17.9533	-0.16132		17.9533	-2.16968	17.9533	-0.55568	17.9533	-1.91392	17.9533	-0.00506	17.9533	-0.0333
17.96	-0.61559	17.96	-0.13158	17.96	-1.35164	17.96	6.05621	17.96	1.01028		17.96	-0.17845	17.96	0.4698	17.96	0.28575	17.96	0.19148		17.96	0.23082	17.96	-1.85126	17.96	-0.92667	17.96	-0.16247		17.96	-2.17053	17.96	-0.55689	17.96	-1.91383	17.96	-0.00662	17.96	-0.03383
17.9667	-0.61312	17.9667	-0.13273	17.9667	-1.3511	17.9667	6.0594	17.9667	1.00819		17.9667	-0.17761	17.9667	0.46988	17.9667	0.28612	17.9667	0.19271		17.9667	0.23233	17.9667	-1.85161	17.9667	-0.92591	17.9667	-0.16356		17.9667	-2.1713	17.9667	-0.55818	17.9667	-1.91362	17.9667	-0.008	17.9667	-0.03467
17.9733	-0.61038	17.9733	-0.13373	17.9733	-1.3502	17.9733	6.06255	17.9733	1.00611		17.9733	-0.17708	17.9733	0.47008	17.9733	0.28635	17.9733	0.19365		17.9733	0.23337	17.9733	-1.85189	17.9733	-0.92493	17.9733	-0.16453		17.9733	-2.17172	17.9733	-0.55958	17.9733	-1.91355	17.9733	-0.0092	17.9733	-0.03605
17.98	-0.60747	17.98	-0.13506	17.98	-1.34893	17.98	6.06521	17.98	1.00412		17.98	-0.17708	17.98	0.47	17.98	0.28651	17.98	0.19417		17.98	0.23396	17.98	-1.85235	17.98	-0.92389	17.98	-0.16548		17.98	-2.17177	17.98	-0.56078	17.98	-1.91391	17.98	-0.01028	17.98	-0.03749
17.9867	-0.60434	17.9867	-0.13698	17.9867	-1.34752	17.9867	6.06772	17.9867	1.00205		17.9867	-0.17721	17.9867	0.46978	17.9867	0.28666	17.9867	0.19445		17.9867	0.23459	17.9867	-1.85293	17.9867	-0.92293	17.9867	-0.16646		17.9867	-2.1717	17.9867	-0.56159	17.9867	-1.91452	17.9867	-0.0113	17.9867	-0.03871
17.9933	-0.60102	17.9933	-0.13939	17.9933	-1.3461	17.9933	6.0703	17.9933	0.99974		17.9933	-0.17703	17.9933	0.46954	17.9933	0.2869	17.9933	0.19477		17.9933	0.23529	17.9933	-1.85362	17.9933	-0.92195	17.9933	-0.16764		17.9933	-2.17159	17.9933	-0.56226	17.9933	-1.91481	17.9933	-0.01242	17.9933	-0.03984
						18	6.07314	18	0.99742				18	0.46891	18	0.28727																	18	-1.91464	18	-0.01369	18	-0.04073
