# Supplementary material for: Solar-driven highly selective conversion of glycerol to dihydroxyacetone using surface atom engineered BiVO4 photoanodes
Source: Nat Commun. 2024 Jun 28;15:5475. doi: 10.1038/s41467-024-49662-7 (PMC11213950; doi:10.1038/s41467-024-49662-7)
Supplement: Supplementary file 3 — Source Data [file 41467_2024_49662_MOESM3_ESM.zip › Supplementary Information/ncomms-Supplementary Fig. 31-source-data.xlsx]

## Sheet: Sheet1
Supplementary Fig. 31
Data 1		Data 2		Data 3		Data 4
Parameter x	Parameter y	Parameter x	Parameter y	Parameter x	Parameter y	Parameter x	Parameter y
0	0	0	0	0	0	0	0
0.1	25	0.25	129.25	0.25	91.56	0.25	53.74
0.5	129.53	0.5	155.15	0.5	193.41	0.75	190.54
2.5	690.6	1.25	381.5	1.25	469.31	3.75	937.96
5	1299.24	2.5	758.1	2.5	930.34	7.5	1867
10	2674.9					15	3689.37
