# Supplementary material for: Solar-driven highly selective conversion of glycerol to dihydroxyacetone using surface atom engineered BiVO4 photoanodes
Source: Nat Commun. 2024 Jun 28;15:5475. doi: 10.1038/s41467-024-49662-7 (PMC11213950; doi:10.1038/s41467-024-49662-7)
Supplement: Supplementary file 3 — Source Data [file 41467_2024_49662_MOESM3_ESM.zip › Supplementary Information/ncomms-Supplementary Fig. 32-source-data.xlsx]

## Sheet: Sheet1
Supplementary Fig. 32
Data 1						Data 2
Parameter x	Parameter y					Parameter x	Parameter y
0	54	18.1	1.8	26.1		0	54	18.1	1.8	26.1
30	55.1	17.5	1.9	25.5		60	59.6	13.5	1.3	25.6
60	59.4	16.1	2.3	22.2		120	61.8	11.2	1.6	25.4
90	67.8	14.6	1.7	15.9		180	60.3	13.5	1.1	25.1
120	70.3	13.8	2.1	13.8		240	61.3	12.4	0.7	25.6
150	73.3	13.1	2.5	11.1		300	61	12.6	0.9	25.5
180	73.8	13.3	1.7	11.2		360	59.7	13.3	1.5	25.5
