# Supplementary material for: Solar-driven highly selective conversion of glycerol to dihydroxyacetone using surface atom engineered BiVO4 photoanodes
Source: Nat Commun. 2024 Jun 28;15:5475. doi: 10.1038/s41467-024-49662-7 (PMC11213950; doi:10.1038/s41467-024-49662-7)
Supplement: Supplementary file 3 — Source Data [file 41467_2024_49662_MOESM3_ESM.zip › Supplementary Information/ncomms-Supplementary Fig. 33-source-data.xlsx]

## Sheet: Sheet1
Supplementary Fig. 33
Data 1		Data 2		Data 3		Data 4		Data 5
Parameter x	Parameter y	Parameter x	Parameter y	Parameter x	Parameter y	Parameter x	Parameter y	Parameter x	Parameter y
0	0	1	0	2	0	3	0	4	0
0.000277778	4.16429	1.00028	4.38311	2.00028	4.30663	3.00028	4.26765	4.00028	4.34207
0.000555556	4.11852	1.00056	4.32553	2.00056	4.24905	3.00056	4.20888	4.00056	4.27917
0.000833333	4.107	1.00083	4.30456	2.00083	4.22926	3.00083	4.18851	4.00083	4.25584
0.00111	4.10051	1.00111	4.29127	2.00111	4.21656	3.00111	4.17463	4.00111	4.24078
0.00139	4.09785	1.00139	4.28153	2.00139	4.20682	3.00139	4.16488	4.00139	4.22896
0.00167	4.09549	1.00167	4.27385	2.00167	4.19943	3.00167	4.15691	4.00167	4.21951
0.00194	4.09371	1.00194	4.26794	2.00194	4.19294	3.00194	4.15012	4.00194	4.21154
0.00222	4.09253	1.00222	4.26204	2.00222	4.18821	3.00222	4.1451	4.00222	4.20445
0.0025	4.09224	1.0025	4.2582	2.0025	4.18349	3.0025	4.14008	4.0025	4.19825
0.00278	4.09224	1.00278	4.25407	2.00278	4.17965	3.00278	4.13624	4.00278	4.19264
0.00306	4.09253	1.00306	4.25052	2.00306	4.1761	3.00306	4.13269	4.00306	4.18792
0.00333	4.09312	1.00333	4.24757	2.00333	4.17286	3.00333	4.12915	4.00333	4.18349
0.00361	4.09401	1.00361	4.24462	2.00361	4.1702	3.00361	4.12649	4.00361	4.17935
0.00389	4.0949	1.00389	4.24225	2.00389	4.16754	3.00389	4.12354	4.00389	4.17522
0.00417	4.09578	1.00417	4.23989	2.00417	4.16577	3.00417	4.12147	4.00417	4.17197
0.00444	4.09696	1.00444	4.23812	2.00444	4.16341	3.00444	4.11911	4.00444	4.16813
0.00472	4.09814	1.00472	4.23605	2.00472	4.16163	3.00472	4.11734	4.00472	4.16518
0.005	4.09962	1.005	4.23428	2.005	4.15957	3.005	4.11557	4.005	4.16252
0.00528	4.1011	1.00528	4.2328	2.00528	4.15809	3.00528	4.1132	4.00528	4.15986
0.00556	4.10257	1.00556	4.23103	2.00556	4.15632	3.00556	4.11173	4.00556	4.1575
0.00583	4.10375	1.00583	4.22985	2.00583	4.15484	3.00583	4.10996	4.00583	4.15514
0.00611	4.10523	1.00611	4.22837	2.00611	4.15396	3.00611	4.10848	4.00611	4.15307
0.00639	4.10671	1.00639	4.22719	2.00639	4.15248	3.00639	4.1073	4.00639	4.151
0.00667	4.10789	1.00667	4.22631	2.00667	4.1513	3.00667	4.10612	4.00667	4.14923
0.00694	4.10996	1.00694	4.22513	2.00694	4.15012	3.00694	4.10464	4.00694	4.14716
0.00722	4.11114	1.00722	4.22424	2.00722	4.14894	3.00722	4.10346	4.00722	4.14569
0.0075	4.11291	1.0075	4.22306	2.0075	4.14776	3.0075	4.10228	4.0075	4.14392
0.00778	4.11439	1.00778	4.22217	2.00778	4.14687	3.00778	4.1011	4.00778	4.14214
0.00806	4.11586	1.00806	4.22099	2.00806	4.14628	3.00806	4.10021	4.00806	4.14096
0.00833	4.11704	1.00833	4.21981	2.00833	4.1448	3.00833	4.09932	4.00833	4.1389
0.00861	4.11852	1.00861	4.21922	2.00861	4.14421	3.00861	4.09844	4.00861	4.13742
0.00889	4.12	1.00889	4.21833	2.00889	4.14362	3.00889	4.09755	4.00889	4.13624
0.00917	4.12147	1.00917	4.21804	2.00917	4.14273	3.00917	4.09667	4.00917	4.13476
0.00944	4.12295	1.00944	4.21715	2.00944	4.14214	3.00944	4.09549	4.00944	4.13358
0.00972	4.12443	1.00972	4.21627	2.00972	4.14126	3.00972	4.0949	4.00972	4.1324
0.01	4.12561	1.01	4.21627	2.01	4.14067	3.01	4.0943	4.01	4.13151
0.01028	4.12708	1.01028	4.21508	2.01028	4.14008	3.01028	4.09342	4.01028	4.13004
0.01056	4.12826	1.01056	4.21449	2.01056	4.13949	3.01056	4.09253	4.01056	4.12886
0.01083	4.13004	1.01083	4.2139	2.01083	4.13831	3.01083	4.09194	4.01083	4.12797
0.01111	4.13122	1.01111	4.21361	2.01111	4.13801	3.01111	4.09135	4.01111	4.12679
0.01139	4.13269	1.01139	4.21331	2.01139	4.13771	3.01139	4.09047	4.01139	4.1259
0.01167	4.13388	1.01167	4.21243	2.01167	4.13712	3.01167	4.08988	4.01167	4.12472
0.01194	4.13506	1.01194	4.21243	2.01194	4.13653	3.01194	4.08928	4.01194	4.12413
0.01222	4.13624	1.01222	4.21184	2.01222	4.13594	3.01222	4.08869	4.01222	4.12265
0.0125	4.13771	1.0125	4.21125	2.0125	4.13565	3.0125	4.0881	4.0125	4.12206
0.01278	4.1386	1.01278	4.21066	2.01278	4.13476	3.01278	4.08781	4.01278	4.12147
0.01306	4.14008	1.01306	4.21036	2.01306	4.13476	3.01306	4.08692	4.01306	4.12029
0.01333	4.14126	1.01333	4.20977	2.01333	4.13417	3.01333	4.08663	4.01333	4.11941
0.01361	4.14273	1.01361	4.20977	2.01361	4.13358	3.01361	4.08604	4.01361	4.11852
0.01389	4.14392	1.01389	4.20918	2.01389	4.13329	3.01389	4.08545	4.01389	4.11793
0.01417	4.1451	1.01417	4.20888	2.01417	4.13269	3.01417	4.08545	4.01417	4.11704
0.01444	4.14628	1.01444	4.20859	2.01444	4.13269	3.01444	4.08456	4.01444	4.11616
0.01472	4.14687	1.01472	4.20829	2.01472	4.1321	3.01472	4.08426	4.01472	4.11557
0.015	4.14835	1.015	4.208	2.015	4.13181	3.015	4.08397	4.015	4.11468
0.01528	4.14953	1.01528	4.2077	2.01528	4.13122	3.01528	4.08338	4.01528	4.11409
0.01556	4.15071	1.01556	4.2077	2.01556	4.13063	3.01556	4.08308	4.01556	4.1135
0.01583	4.15218	1.01583	4.20711	2.01583	4.13063	3.01583	4.08249	4.01583	4.11261
0.01611	4.15307	1.01611	4.20682	2.01611	4.13004	3.01611	4.0822	4.01611	4.11232
0.01639	4.15366	1.01639	4.20652	2.01639	4.12974	3.01639	4.08161	4.01639	4.11114
0.01667	4.15514	1.01667	4.20593	2.01667	4.12974	3.01667	4.08131	4.01667	4.11055
0.01694	4.15573	1.01694	4.20593	2.01694	4.12945	3.01694	4.08102	4.01694	4.10996
0.01722	4.15691	1.01722	4.20564	2.01722	4.12886	3.01722	4.08043	4.01722	4.10937
0.0175	4.1575	1.0175	4.20534	2.0175	4.12856	3.0175	4.08043	4.0175	4.10877
0.01778	4.15839	1.01778	4.20504	2.01778	4.12856	3.01778	4.07954	4.01778	4.10789
0.01806	4.15957	1.01806	4.20445	2.01806	4.12797	3.01806	4.07954	4.01806	4.10759
0.01833	4.16104	1.01833	4.20475	2.01833	4.12767	3.01833	4.07895	4.01833	4.10671
0.01861	4.16193	1.01861	4.20445	2.01861	4.12767	3.01861	4.07865	4.01861	4.10641
0.01889	4.16252	1.01889	4.20445	2.01889	4.12708	3.01889	4.07836	4.01889	4.10553
0.01917	4.16341	1.01917	4.20386	2.01917	4.12708	3.01917	4.07777	4.01917	4.10523
0.01944	4.16488	1.01944	4.20386	2.01944	4.12679	3.01944	4.07777	4.01944	4.10494
0.01972	4.16547	1.01972	4.20386	2.01972	4.12649	3.01972	4.07747	4.01972	4.10435
0.02	4.16606	1.02	4.20298	2.02	4.1262	3.02	4.07718	4.02	4.10375
0.02028	4.16665	1.02028	4.20298	2.02028	4.1259	3.02028	4.07688	4.02028	4.10346
0.02056	4.16784	1.02056	4.20268	2.02056	4.12561	3.02056	4.07688	4.02056	4.10257
0.02083	4.16843	1.02083	4.20239	2.02083	4.12531	3.02083	4.07659	4.02083	4.10228
0.02111	4.16961	1.02111	4.20239	2.02111	4.12531	3.02111	4.07629	4.02111	4.10169
0.02139	4.1702	1.02139	4.20209	2.02139	4.12502	3.02139	4.076	4.02139	4.1011
0.02167	4.17138	1.02167	4.20209	2.02167	4.12472	3.02167	4.0757	4.02167	4.1008
0.02194	4.17227	1.02194	4.2015	2.02194	4.12472	3.02194	4.07541	4.02194	4.10021
0.02222	4.17315	1.02222	4.2018	2.02222	4.12443	3.02222	4.07511	4.02222	4.09992
0.0225	4.17374	1.0225	4.2015	2.0225	4.12413	3.0225	4.07511	4.0225	4.09932
0.02278	4.17463	1.02278	4.20121	2.02278	4.12384	3.02278	4.07481	4.02278	4.09903
0.02306	4.17551	1.02306	4.2015	2.02306	4.12384	3.02306	4.07452	4.02306	4.09873
0.02333	4.1761	1.02333	4.20121	2.02333	4.12354	3.02333	4.07422	4.02333	4.09814
0.02361	4.1767	1.02361	4.20121	2.02361	4.12324	3.02361	4.07363	4.02361	4.09755
0.02389	4.17758	1.02389	4.20091	2.02389	4.12324	3.02389	4.07363	4.02389	4.09696
0.02417	4.17817	1.02417	4.20061	2.02417	4.12295	3.02417	4.07334	4.02417	4.09696
0.02444	4.17935	1.02444	4.20061	2.02444	4.12295	3.02444	4.07304	4.02444	4.09637
0.02472	4.17965	1.02472	4.20032	2.02472	4.12236	3.02472	4.07304	4.02472	4.09608
0.025	4.18053	1.025	4.20032	2.025	4.12236	3.025	4.07275	4.025	4.09578
0.02528	4.18112	1.02528	4.20002	2.02528	4.12206	3.02528	4.07275	4.02528	4.09519
0.02556	4.18172	1.02556	4.20002	2.02556	4.12177	3.02556	4.07216	4.02556	4.0949
0.02583	4.1826	1.02583	4.20002	2.02583	4.12177	3.02583	4.07216	4.02583	4.0943
0.02611	4.1829	1.02611	4.19943	2.02611	4.12177	3.02611	4.07186	4.02611	4.09401
0.02639	4.18378	1.02639	4.19943	2.02639	4.12177	3.02639	4.07157	4.02639	4.09342
0.02667	4.18437	1.02667	4.19943	2.02667	4.12118	3.02667	4.07157	4.02667	4.09312
0.02694	4.18496	1.02694	4.19884	2.02694	4.12118	3.02694	4.07098	4.02694	4.09283
0.02722	4.18555	1.02722	4.19884	2.02722	4.12088	3.02722	4.07098	4.02722	4.09224
0.0275	4.18585	1.0275	4.19884	2.0275	4.12059	3.0275	4.07068	4.0275	4.09194
0.02778	4.18674	1.02778	4.19855	2.02778	4.12029	3.02778	4.07038	4.02778	4.09135
0.02806	4.18733	1.02806	4.19825	2.02806	4.12029	3.02806	4.07038	4.02806	4.09135
0.02833	4.18792	1.02833	4.19825	2.02833	4.12	3.02833	4.07038	4.02833	4.09076
0.02861	4.1888	1.02861	4.19796	2.02861	4.12	3.02861	4.07009	4.02861	4.09076
0.02889	4.18939	1.02889	4.19825	2.02889	4.12	3.02889	4.06979	4.02889	4.09017
0.02917	4.18998	1.02917	4.19825	2.02917	4.12	3.02917	4.06979	4.02917	4.08988
0.02944	4.19028	1.02944	4.19796	2.02944	4.12	3.02944	4.0695	4.02944	4.08958
0.02972	4.19117	1.02972	4.19796	2.02972	4.11941	3.02972	4.06891	4.02972	4.08928
0.03	4.19146	1.03	4.19766	2.03	4.11941	3.03	4.06891	4.03	4.08899
0.03028	4.19205	1.03028	4.19766	2.03028	4.11941	3.03028	4.06861	4.03028	4.08869
0.03056	4.19264	1.03056	4.19737	2.03056	4.11911	3.03056	4.06861	4.03056	4.0881
0.03083	4.19294	1.03083	4.19737	2.03083	4.11911	3.03083	4.06832	4.03083	4.0881
0.03111	4.19353	1.03111	4.19707	2.03111	4.11882	3.03111	4.06832	4.03111	4.08751
0.03139	4.19412	1.03139	4.19678	2.03139	4.11852	3.03139	4.06832	4.03139	4.08722
0.03167	4.19471	1.03167	4.19678	2.03167	4.11852	3.03167	4.06802	4.03167	4.08692
0.03194	4.195	1.03194	4.19678	2.03194	4.11822	3.03194	4.06802	4.03194	4.08663
0.03222	4.19559	1.03222	4.19678	2.03222	4.11822	3.03222	4.06773	4.03222	4.08633
0.0325	4.19619	1.0325	4.19648	2.0325	4.11822	3.0325	4.06773	4.0325	4.08633
0.03278	4.19678	1.03278	4.19648	2.03278	4.11822	3.03278	4.06743	4.03278	4.08574
0.03306	4.19737	1.03306	4.19619	2.03306	4.11793	3.03306	4.06714	4.03306	4.08545
0.03333	4.19766	1.03333	4.19589	2.03333	4.11793	3.03333	4.06714	4.03333	4.08515
0.03361	4.19825	1.03361	4.19589	2.03361	4.11763	3.03361	4.06684	4.03361	4.08485
0.03389	4.19855	1.03389	4.19559	2.03389	4.11763	3.03389	4.06684	4.03389	4.08485
0.03417	4.19914	1.03417	4.19589	2.03417	4.11734	3.03417	4.06655	4.03417	4.08426
0.03444	4.19943	1.03444	4.19559	2.03444	4.11734	3.03444	4.06655	4.03444	4.08397
0.03472	4.19973	1.03472	4.1953	2.03472	4.11704	3.03472	4.06625	4.03472	4.08397
0.035	4.20032	1.035	4.1953	2.035	4.11675	3.035	4.06596	4.035	4.08367
0.03528	4.20061	1.03528	4.1953	2.03528	4.11675	3.03528	4.06596	4.03528	4.08338
0.03556	4.20121	1.03556	4.195	2.03556	4.11645	3.03556	4.06566	4.03556	4.08308
0.03583	4.2018	1.03583	4.195	2.03583	4.11675	3.03583	4.06566	4.03583	4.08279
0.03611	4.20209	1.03611	4.19471	2.03611	4.11645	3.03611	4.06536	4.03611	4.08249
0.03639	4.20298	1.03639	4.19471	2.03639	4.11616	3.03639	4.06536	4.03639	4.0822
0.03667	4.20298	1.03667	4.19441	2.03667	4.11616	3.03667	4.06536	4.03667	4.0819
0.03694	4.20357	1.03694	4.19441	2.03694	4.11586	3.03694	4.06477	4.03694	4.0819
0.03722	4.20416	1.03722	4.19412	2.03722	4.11586	3.03722	4.06477	4.03722	4.08161
0.0375	4.20475	1.0375	4.19441	2.0375	4.11557	3.0375	4.06477	4.0375	4.08131
0.03778	4.20475	1.03778	4.19412	2.03778	4.11557	3.03778	4.06448	4.03778	4.08102
0.03806	4.20504	1.03806	4.19382	2.03806	4.11527	3.03806	4.06448	4.03806	4.08072
0.03833	4.20564	1.03833	4.19382	2.03833	4.11557	3.03833	4.06448	4.03833	4.08043
0.03861	4.20593	1.03861	4.19353	2.03861	4.11527	3.03861	4.06418	4.03861	4.08013
0.03889	4.20652	1.03889	4.19353	2.03889	4.11527	3.03889	4.06418	4.03889	4.08013
0.03917	4.20682	1.03917	4.19323	2.03917	4.11527	3.03917	4.06389	4.03917	4.07983
0.03944	4.20711	1.03944	4.19353	2.03944	4.11498	3.03944	4.06389	4.03944	4.07954
0.03972	4.20741	1.03972	4.19323	2.03972	4.11498	3.03972	4.06389	4.03972	4.07924
0.04	4.2077	1.04	4.19323	2.04	4.11468	3.04	4.06359	4.04	4.07895
0.04028	4.20859	1.04028	4.19323	2.04028	4.11468	3.04028	4.0633	4.04028	4.07865
0.04056	4.20859	1.04056	4.19294	2.04056	4.11439	3.04056	4.0633	4.04056	4.07865
0.04083	4.20888	1.04083	4.19323	2.04083	4.11439	3.04083	4.0633	4.04083	4.07836
0.04111	4.20947	1.04111	4.19323	2.04111	4.11409	3.04111	4.0633	4.04111	4.07806
0.04139	4.20947	1.04139	4.19294	2.04139	4.11409	3.04139	4.063	4.04139	4.07777
0.04167	4.21006	1.04167	4.19294	2.04167	4.11409	3.04167	4.06271	4.04167	4.07747
0.04194	4.21006	1.04194	4.19294	2.04194	4.11379	3.04194	4.06271	4.04194	4.07747
0.04222	4.21066	1.04222	4.19294	2.04222	4.11379	3.04222	4.06241	4.04222	4.07688
0.0425	4.21095	1.0425	4.19235	2.0425	4.1135	3.0425	4.06241	4.0425	4.07718
0.04278	4.21154	1.04278	4.19264	2.04278	4.1135	3.04278	4.06241	4.04278	4.07659
0.04306	4.21184	1.04306	4.19235	2.04306	4.1135	3.04306	4.06212	4.04306	4.07659
0.04333	4.21213	1.04333	4.19205	2.04333	4.1132	3.04333	4.06212	4.04333	4.07629
0.04361	4.21243	1.04361	4.19235	2.04361	4.1132	3.04361	4.06212	4.04361	4.076
0.04389	4.21272	1.04389	4.19205	2.04389	4.1132	3.04389	4.06182	4.04389	4.076
0.04417	4.21331	1.04417	4.19205	2.04417	4.11291	3.04417	4.06212	4.04417	4.0757
0.04444	4.21331	1.04444	4.19205	2.04444	4.11291	3.04444	4.06182	4.04444	4.0757
0.04472	4.21361	1.04472	4.19176	2.04472	4.11291	3.04472	4.06182	4.04472	4.07511
0.045	4.2139	1.045	4.19205	2.045	4.11291	3.045	4.06182	4.045	4.07481
0.04528	4.2142	1.04528	4.19176	2.04528	4.11232	3.04528	4.06153	4.04528	4.07481
0.04556	4.21449	1.04556	4.19176	2.04556	4.11261	3.04556	4.06153	4.04556	4.07452
0.04583	4.21449	1.04583	4.19176	2.04583	4.11232	3.04583	4.06094	4.04583	4.07452
0.04611	4.21508	1.04611	4.19205	2.04611	4.11261	3.04611	4.06094	4.04611	4.07393
0.04639	4.21508	1.04639	4.19176	2.04639	4.11261	3.04639	4.06094	4.04639	4.07393
0.04667	4.21538	1.04667	4.19176	2.04667	4.11232	3.04667	4.06094	4.04667	4.07363
0.04694	4.21597	1.04694	4.19146	2.04694	4.11232	3.04694	4.06064	4.04694	4.07334
0.04722	4.21597	1.04722	4.19117	2.04722	4.11232	3.04722	4.06064	4.04722	4.07363
0.0475	4.21686	1.0475	4.19146	2.0475	4.11202	3.0475	4.06064	4.0475	4.07304
0.04778	4.21686	1.04778	4.19117	2.04778	4.11202	3.04778	4.06064	4.04778	4.07304
0.04806	4.21686	1.04806	4.19087	2.04806	4.11173	3.04806	4.06034	4.04806	4.07275
0.04833	4.21715	1.04833	4.19117	2.04833	4.11202	3.04833	4.06034	4.04833	4.07245
0.04861	4.21745	1.04861	4.19087	2.04861	4.11143	3.04861	4.06005	4.04861	4.07245
0.04889	4.21774	1.04889	4.19087	2.04889	4.11173	3.04889	4.06005	4.04889	4.07245
0.04917	4.21774	1.04917	4.19087	2.04917	4.11143	3.04917	4.06005	4.04917	4.07216
0.04944	4.21804	1.04944	4.19057	2.04944	4.11143	3.04944	4.05975	4.04944	4.07216
0.04972	4.21804	1.04972	4.19057	2.04972	4.11114	3.04972	4.05975	4.04972	4.07186
0.05	4.21804	1.05	4.19028	2.05	4.11114	3.05	4.05946	4.05	4.07157
0.05028	4.21863	1.05028	4.19028	2.05028	4.11114	3.05028	4.05946	4.05028	4.07127
0.05056	4.21863	1.05056	4.19028	2.05056	4.11084	3.05056	4.05946	4.05056	4.07127
0.05083	4.21922	1.05083	4.19057	2.05083	4.11114	3.05083	4.05916	4.05083	4.07098
0.05111	4.21951	1.05111	4.19028	2.05111	4.11084	3.05111	4.05946	4.05111	4.07068
0.05139	4.21951	1.05139	4.18998	2.05139	4.11084	3.05139	4.05916	4.05139	4.07068
0.05167	4.21981	1.05167	4.19028	2.05167	4.11055	3.05167	4.05887	4.05167	4.07038
0.05194	4.22011	1.05194	4.18998	2.05194	4.11055	3.05194	4.05887	4.05194	4.07009
0.05222	4.2207	1.05222	4.18998	2.05222	4.11025	3.05222	4.05887	4.05222	4.07009
0.0525	4.2204	1.0525	4.18969	2.0525	4.11025	3.0525	4.05887	4.0525	4.06979
0.05278	4.2207	1.05278	4.18939	2.05278	4.11025	3.05278	4.05857	4.05278	4.06979
0.05306	4.2207	1.05306	4.18969	2.05306	4.10996	3.05306	4.05857	4.05306	4.0695
0.05333	4.22099	1.05333	4.18969	2.05333	4.11025	3.05333	4.05857	4.05333	4.0695
0.05361	4.22158	1.05361	4.18969	2.05361	4.10996	3.05361	4.05828	4.05361	4.0692
0.05389	4.22158	1.05389	4.18939	2.05389	4.10996	3.05389	4.05798	4.05389	4.06861
0.05417	4.22217	1.05417	4.18969	2.05417	4.10996	3.05417	4.05798	4.05417	4.06861
0.05444	4.22188	1.05444	4.18939	2.05444	4.10996	3.05444	4.05798	4.05444	4.06861
0.05472	4.22247	1.05472	4.18939	2.05472	4.10966	3.05472	4.05798	4.05472	4.06832
0.055	4.22247	1.055	4.18939	2.055	4.10966	3.055	4.05798	4.055	4.06802
0.05528	4.22247	1.05528	4.1891	2.05528	4.10937	3.05528	4.05769	4.05528	4.06802
0.05556	4.22276	1.05556	4.1891	2.05556	4.10937	3.05556	4.05798	4.05556	4.06773
0.05583	4.22276	1.05583	4.18939	2.05583	4.10937	3.05583	4.05739	4.05583	4.06743
0.05611	4.22335	1.05611	4.18939	2.05611	4.10937	3.05611	4.05739	4.05611	4.06743
0.05639	4.22335	1.05639	4.1891	2.05639	4.10937	3.05639	4.05739	4.05639	4.06714
0.05667	4.22365	1.05667	4.1888	2.05667	4.10937	3.05667	4.0571	4.05667	4.06714
0.05694	4.22365	1.05694	4.1888	2.05694	4.10937	3.05694	4.0571	4.05694	4.06684
0.05722	4.22394	1.05722	4.18851	2.05722	4.10907	3.05722	4.0571	4.05722	4.06655
0.0575	4.22424	1.0575	4.18851	2.0575	4.10907	3.0575	4.0571	4.0575	4.06655
0.05778	4.22424	1.05778	4.18851	2.05778	4.10907	3.05778	4.0568	4.05778	4.06536
0.05806	4.22453	1.05806	4.18851	2.05806	4.10877	3.05806	4.0568	4.05806	4.06596
0.05833	4.22453	1.05833	4.1888	2.05833	4.10907	3.05833	4.0568	4.05833	4.06596
0.05861	4.22513	1.05861	4.18821	2.05861	4.10877	3.05861	4.0568	4.05861	4.06596
0.05889	4.22513	1.05889	4.18821	2.05889	4.10877	3.05889	4.0568	4.05889	4.06566
0.05917	4.22542	1.05917	4.18821	2.05917	4.10877	3.05917	4.05651	4.05917	4.06566
0.05944	4.22572	1.05944	4.18821	2.05944	4.10848	3.05944	4.05651	4.05944	4.06566
0.05972	4.22572	1.05972	4.18821	2.05972	4.10848	3.05972	4.05651	4.05972	4.06536
0.06	4.22572	1.06	4.18792	2.06	4.10818	3.06	4.05621	4.06	4.06536
0.06028	4.22601	1.06028	4.18821	2.06028	4.10848	3.06028	4.05621	4.06028	4.06477
0.06056	4.22631	1.06056	4.18821	2.06056	4.10818	3.06056	4.05621	4.06056	4.06477
0.06083	4.2266	1.06083	4.18792	2.06083	4.10818	3.06083	4.05621	4.06083	4.06448
0.06111	4.22631	1.06111	4.18792	2.06111	4.10789	3.06111	4.05591	4.06111	4.06448
0.06139	4.2266	1.06139	4.18792	2.06139	4.10789	3.06139	4.05591	4.06139	4.06418
0.06167	4.2266	1.06167	4.18792	2.06167	4.10818	3.06167	4.05591	4.06167	4.06389
0.06194	4.2269	1.06194	4.18762	2.06194	4.10789	3.06194	4.05562	4.06194	4.06418
0.06222	4.2269	1.06222	4.18762	2.06222	4.10759	3.06222	4.05562	4.06222	4.06359
0.0625	4.2266	1.0625	4.18762	2.0625	4.10789	3.0625	4.05532	4.0625	4.06359
0.06278	4.22719	1.06278	4.18762	2.06278	4.1073	3.06278	4.05562	4.06278	4.06359
0.06306	4.22719	1.06306	4.18733	2.06306	4.10759	3.06306	4.05562	4.06306	4.0633
0.06333	4.22749	1.06333	4.18733	2.06333	4.1073	3.06333	4.05532	4.06333	4.06241
0.06361	4.22778	1.06361	4.18733	2.06361	4.1073	3.06361	4.05532	4.06361	4.06241
0.06389	4.22749	1.06389	4.18703	2.06389	4.1073	3.06389	4.05503	4.06389	4.06271
0.06417	4.22808	1.06417	4.18703	2.06417	4.107	3.06417	4.05503	4.06417	4.06271
0.06444	4.22808	1.06444	4.18674	2.06444	4.1073	3.06444	4.05503	4.06444	4.06241
0.06472	4.22837	1.06472	4.18703	2.06472	4.107	3.06472	4.05503	4.06472	4.06241
0.065	4.22837	1.065	4.18674	2.065	4.107	3.065	4.05473	4.065	4.06241
0.06528	4.22867	1.06528	4.18674	2.06528	4.107	3.06528	4.05444	4.06528	4.06212
0.06556	4.22867	1.06556	4.18674	2.06556	4.10671	3.06556	4.05444	4.06556	4.06212
0.06583	4.22867	1.06583	4.18644	2.06583	4.107	3.06583	4.05444	4.06583	4.06212
0.06611	4.22896	1.06611	4.18674	2.06611	4.10671	3.06611	4.05444	4.06611	4.06182
0.06639	4.22896	1.06639	4.18644	2.06639	4.10671	3.06639	4.05444	4.06639	4.06182
0.06667	4.22926	1.06667	4.18644	2.06667	4.10671	3.06667	4.05444	4.06667	4.06153
0.06694	4.22926	1.06694	4.18644	2.06694	4.10641	3.06694	4.05414	4.06694	4.06123
0.06722	4.22926	1.06722	4.18614	2.06722	4.10671	3.06722	4.05414	4.06722	4.06094
0.0675	4.22985	1.0675	4.18614	2.0675	4.10641	3.0675	4.05414	4.0675	4.06094
0.06778	4.22985	1.06778	4.18585	2.06778	4.10641	3.06778	4.05414	4.06778	4.06064
0.06806	4.22985	1.06806	4.18614	2.06806	4.10641	3.06806	4.05414	4.06806	4.06034
0.06833	4.22985	1.06833	4.18585	2.06833	4.10612	3.06833	4.05385	4.06833	4.06064
0.06861	4.23015	1.06861	4.18585	2.06861	4.10641	3.06861	4.05385	4.06861	4.06034
0.06889	4.23015	1.06889	4.18614	2.06889	4.10612	3.06889	4.05355	4.06889	4.06064
0.06917	4.23044	1.06917	4.18555	2.06917	4.10612	3.06917	4.05355	4.06917	4.06034
0.06944	4.23074	1.06944	4.18585	2.06944	4.10612	3.06944	4.05385	4.06944	4.06005
0.06972	4.23044	1.06972	4.18555	2.06972	4.10612	3.06972	4.05355	4.06972	4.05975
0.07	4.23074	1.07	4.18526	2.07	4.10612	3.07	4.05385	4.07	4.05975
0.07028	4.23074	1.07028	4.18555	2.07028	4.10582	3.07028	4.05355	4.07028	4.05975
0.07056	4.23074	1.07056	4.18555	2.07056	4.10582	3.07056	4.05355	4.07056	4.05946
0.07083	4.23103	1.07083	4.18526	2.07083	4.10553	3.07083	4.05355	4.07083	4.05946
0.07111	4.23074	1.07111	4.18526	2.07111	4.10582	3.07111	4.05326	4.07111	4.05916
0.07139	4.23103	1.07139	4.18526	2.07139	4.10582	3.07139	4.05326	4.07139	4.05916
0.07167	4.23103	1.07167	4.18496	2.07167	4.10553	3.07167	4.05326	4.07167	4.05887
0.07194	4.23133	1.07194	4.18526	2.07194	4.10553	3.07194	4.05326	4.07194	4.05887
0.07222	4.23133	1.07222	4.18526	2.07222	4.10523	3.07222	4.05326	4.07222	4.05857
0.0725	4.23133	1.0725	4.18467	2.0725	4.10553	3.0725	4.05296	4.0725	4.05857
0.07278	4.23162	1.07278	4.18467	2.07278	4.10523	3.07278	4.05296	4.07278	4.05857
0.07306	4.23133	1.07306	4.18496	2.07306	4.10523	3.07306	4.05267	4.07306	4.05828
0.07333	4.23162	1.07333	4.18437	2.07333	4.10523	3.07333	4.05267	4.07333	4.05828
0.07361	4.23192	1.07361	4.18467	2.07361	4.10523	3.07361	4.05267	4.07361	4.05798
0.07389	4.23162	1.07389	4.18467	2.07389	4.10494	3.07389	4.05267	4.07389	4.05769
0.07417	4.23221	1.07417	4.18437	2.07417	4.10464	3.07417	4.05267	4.07417	4.05769
0.07444	4.23221	1.07444	4.18437	2.07444	4.10494	3.07444	4.05267	4.07444	4.05739
0.07472	4.23221	1.07472	4.18408	2.07472	4.10464	3.07472	4.05237	4.07472	4.05739
0.075	4.23251	1.075	4.18408	2.075	4.10464	3.075	4.05237	4.075	4.05739
0.07528	4.23251	1.07528	4.18408	2.07528	4.10464	3.07528	4.05237	4.07528	4.0571
0.07556	4.2328	1.07556	4.18408	2.07556	4.10435	3.07556	4.05237	4.07556	4.0568
0.07583	4.2328	1.07583	4.18378	2.07583	4.10464	3.07583	4.05208	4.07583	4.0568
0.07611	4.2331	1.07611	4.18378	2.07611	4.10435	3.07611	4.05208	4.07611	4.0568
0.07639	4.2331	1.07639	4.18408	2.07639	4.10435	3.07639	4.05208	4.07639	4.05651
0.07667	4.2331	1.07667	4.18378	2.07667	4.10435	3.07667	4.05208	4.07667	4.05651
0.07694	4.23339	1.07694	4.18378	2.07694	4.10435	3.07694	4.05178	4.07694	4.05651
0.07722	4.2331	1.07722	4.18378	2.07722	4.10435	3.07722	4.05178	4.07722	4.05621
0.0775	4.23369	1.0775	4.18378	2.0775	4.10435	3.0775	4.05149	4.0775	4.05621
0.07778	4.23369	1.07778	4.18378	2.07778	4.10435	3.07778	4.05178	4.07778	4.05591
0.07806	4.23369	1.07806	4.18349	2.07806	4.10405	3.07806	4.05149	4.07806	4.05591
0.07833	4.23369	1.07833	4.18378	2.07833	4.10435	3.07833	4.05149	4.07833	4.05591
0.07861	4.23369	1.07861	4.18349	2.07861	4.10405	3.07861	4.05149	4.07861	4.05562
0.07889	4.23369	1.07889	4.18349	2.07889	4.10405	3.07889	4.05149	4.07889	4.05562
0.07917	4.23369	1.07917	4.18319	2.07917	4.10375	3.07917	4.05178	4.07917	4.05532
0.07944	4.23398	1.07944	4.18349	2.07944	4.10405	3.07944	4.05119	4.07944	4.05532
0.07972	4.23398	1.07972	4.18319	2.07972	4.10375	3.07972	4.05149	4.07972	4.05532
0.08	4.23398	1.08	4.18319	2.08	4.10405	3.08	4.05119	4.08	4.05503
0.08028	4.23428	1.08028	4.18349	2.08028	4.10375	3.08028	4.05119	4.08028	4.05503
0.08056	4.23428	1.08056	4.18319	2.08056	4.10346	3.08056	4.05119	4.08056	4.05473
0.08083	4.23458	1.08083	4.18319	2.08083	4.10346	3.08083	4.05119	4.08083	4.05473
0.08111	4.23398	1.08111	4.18319	2.08111	4.10346	3.08111	4.0506	4.08111	4.05444
0.08139	4.23458	1.08139	4.18319	2.08139	4.10346	3.08139	4.0506	4.08139	4.05444
0.08167	4.23428	1.08167	4.18319	2.08167	4.10316	3.08167	4.0506	4.08167	4.05444
0.08194	4.23487	1.08194	4.1829	2.08194	4.10346	3.08194	4.0506	4.08194	4.05385
0.08222	4.23487	1.08222	4.1829	2.08222	4.10316	3.08222	4.0506	4.08222	4.05385
0.0825	4.23458	1.0825	4.1829	2.0825	4.10316	3.0825	4.0503	4.0825	4.05414
0.08278	4.23517	1.08278	4.1826	2.08278	4.10316	3.08278	4.0503	4.08278	4.05385
0.08306	4.23517	1.08306	4.1826	2.08306	4.10316	3.08306	4.0503	4.08306	4.05385
0.08333	4.23546	1.08333	4.18231	2.08333	4.10316	3.08333	4.0503	4.08333	4.05355
0.08361	4.23546	1.08361	4.1826	2.08361	4.10287	3.08361	4.0503	4.08361	4.05355
0.08389	4.23517	1.08389	4.1826	2.08389	4.10287	3.08389	4.0503	4.08389	4.05355
0.08417	4.23546	1.08417	4.18231	2.08417	4.10287	3.08417	4.0503	4.08417	4.05326
0.08444	4.23546	1.08444	4.18231	2.08444	4.10287	3.08444	4.05001	4.08444	4.05326
0.08472	4.23576	1.08472	4.18231	2.08472	4.10287	3.08472	4.05001	4.08472	4.05296
0.085	4.23576	1.085	4.18231	2.085	4.10257	3.085	4.0503	4.085	4.05296
0.08528	4.23576	1.08528	4.18231	2.08528	4.10257	3.08528	4.05001	4.08528	4.05296
0.08556	4.23576	1.08556	4.18231	2.08556	4.10257	3.08556	4.05001	4.08556	4.05296
0.08583	4.23576	1.08583	4.18231	2.08583	4.10228	3.08583	4.05001	4.08583	4.05267
0.08611	4.23605	1.08611	4.18231	2.08611	4.10257	3.08611	4.05001	4.08611	4.05267
0.08639	4.23576	1.08639	4.18231	2.08639	4.10228	3.08639	4.05001	4.08639	4.05208
0.08667	4.23605	1.08667	4.18172	2.08667	4.10257	3.08667	4.04971	4.08667	4.05208
0.08694	4.23635	1.08694	4.18201	2.08694	4.10257	3.08694	4.04971	4.08694	4.05237
0.08722	4.23635	1.08722	4.18172	2.08722	4.10198	3.08722	4.04942	4.08722	4.05208
0.0875	4.23635	1.0875	4.18201	2.0875	4.10228	3.0875	4.04971	4.0875	4.05208
0.08778	4.23635	1.08778	4.18172	2.08778	4.10198	3.08778	4.04942	4.08778	4.05208
0.08806	4.23664	1.08806	4.18142	2.08806	4.10228	3.08806	4.04942	4.08806	4.05208
0.08833	4.23664	1.08833	4.18172	2.08833	4.10198	3.08833	4.04942	4.08833	4.05178
0.08861	4.23694	1.08861	4.18172	2.08861	4.10198	3.08861	4.04942	4.08861	4.05149
0.08889	4.23664	1.08889	4.18142	2.08889	4.10198	3.08889	4.04912	4.08889	4.05149
0.08917	4.23664	1.08917	4.18172	2.08917	4.10169	3.08917	4.04912	4.08917	4.05149
0.08944	4.23694	1.08944	4.18172	2.08944	4.10198	3.08944	4.04912	4.08944	4.05119
0.08972	4.23664	1.08972	4.18142	2.08972	4.10169	3.08972	4.04883	4.08972	4.05119
0.09	4.23694	1.09	4.18142	2.09	4.10169	3.09	4.04912	4.09	4.05119
0.09028	4.23694	1.09028	4.18142	2.09028	4.10169	3.09028	4.04912	4.09028	4.05089
0.09056	4.23694	1.09056	4.18112	2.09056	4.10139	3.09056	4.04912	4.09056	4.05089
0.09083	4.23723	1.09083	4.18112	2.09083	4.10139	3.09083	4.04912	4.09083	4.0506
0.09111	4.23694	1.09111	4.18083	2.09111	4.1011	3.09111	4.04853	4.09111	4.0506
0.09139	4.23723	1.09139	4.18112	2.09139	4.10139	3.09139	4.04853	4.09139	4.0506
0.09167	4.23723	1.09167	4.18112	2.09167	4.10139	3.09167	4.04853	4.09167	4.0506
0.09194	4.23723	1.09194	4.18112	2.09194	4.1011	3.09194	4.04853	4.09194	4.0506
0.09222	4.23753	1.09222	4.18112	2.09222	4.1011	3.09222	4.04853	4.09222	4.0503
0.0925	4.23753	1.0925	4.18083	2.0925	4.1008	3.0925	4.04853	4.0925	4.0503
0.09278	4.23753	1.09278	4.18083	2.09278	4.1011	3.09278	4.04824	4.09278	4.05001
0.09306	4.23723	1.09306	4.18083	2.09306	4.1011	3.09306	4.04853	4.09306	4.0503
0.09333	4.23753	1.09333	4.18083	2.09333	4.1008	3.09333	4.04853	4.09333	4.05001
0.09361	4.23753	1.09361	4.18083	2.09361	4.1008	3.09361	4.04853	4.09361	4.05001
0.09389	4.23782	1.09389	4.18083	2.09389	4.1008	3.09389	4.04824	4.09389	4.04971
0.09417	4.23841	1.09417	4.18083	2.09417	4.1008	3.09417	4.04824	4.09417	4.04942
0.09444	4.23782	1.09444	4.18083	2.09444	4.1008	3.09444	4.04824	4.09444	4.04971
0.09472	4.23812	1.09472	4.18083	2.09472	4.1008	3.09472	4.04824	4.09472	4.04942
0.095	4.23812	1.095	4.18053	2.095	4.1008	3.095	4.04824	4.095	4.04942
0.09528	4.23841	1.09528	4.18053	2.09528	4.1008	3.09528	4.04794	4.09528	4.04942
0.09556	4.23841	1.09556	4.18053	2.09556	4.1008	3.09556	4.04794	4.09556	4.04912
0.09583	4.23841	1.09583	4.18053	2.09583	4.10021	3.09583	4.04794	4.09583	4.04912
0.09611	4.23841	1.09611	4.18024	2.09611	4.10051	3.09611	4.04794	4.09611	4.04883
0.09639	4.23812	1.09639	4.18024	2.09639	4.10021	3.09639	4.04794	4.09639	4.04883
0.09667	4.23871	1.09667	4.18024	2.09667	4.10021	3.09667	4.04794	4.09667	4.04853
0.09694	4.23871	1.09694	4.18024	2.09694	4.10021	3.09694	4.04794	4.09694	4.04853
0.09722	4.23871	1.09722	4.18024	2.09722	4.09992	3.09722	4.04735	4.09722	4.04853
0.0975	4.239	1.0975	4.18024	2.0975	4.10021	3.0975	4.04765	4.0975	4.04853
0.09778	4.23871	1.09778	4.17994	2.09778	4.09992	3.09778	4.04735	4.09778	4.04824
0.09806	4.239	1.09806	4.17994	2.09806	4.10021	3.09806	4.04765	4.09806	4.04853
0.09833	4.23871	1.09833	4.17994	2.09833	4.09992	3.09833	4.04735	4.09833	4.04794
0.09861	4.23871	1.09861	4.17994	2.09861	4.09992	3.09861	4.04735	4.09861	4.04794
0.09889	4.23871	1.09889	4.17965	2.09889	4.09992	3.09889	4.04735	4.09889	4.04794
0.09917	4.23871	1.09917	4.17965	2.09917	4.09962	3.09917	4.04735	4.09917	4.04794
0.09944	4.23871	1.09944	4.17994	2.09944	4.09992	3.09944	4.04735	4.09944	4.04765
0.09972	4.23871	1.09972	4.17965	2.09972	4.09962	3.09972	4.04706	4.09972	4.04765
0.1	4.23871	1.1	4.17994	2.1	4.09962	3.1	4.04735	4.1	4.04765
0.10028	4.23871	1.10028	4.17965	2.10028	4.09962	3.10028	4.04706	4.10028	4.04765
0.10056	4.23841	1.10056	4.17965	2.10056	4.09932	3.10056	4.04676	4.10056	4.04735
0.10083	4.239	1.10083	4.17965	2.10083	4.09962	3.10083	4.04706	4.10083	4.04735
0.10111	4.23871	1.10111	4.17965	2.10111	4.09962	3.10111	4.04676	4.10111	4.04676
0.10139	4.23871	1.10139	4.17965	2.10139	4.09962	3.10139	4.04706	4.10139	4.04735
0.10167	4.23871	1.10167	4.17965	2.10167	4.09932	3.10167	4.04676	4.10167	4.04706
0.10194	4.239	1.10194	4.17965	2.10194	4.09932	3.10194	4.04676	4.10194	4.04676
0.10222	4.2393	1.10222	4.17935	2.10222	4.09932	3.10222	4.04676	4.10222	4.04676
0.1025	4.239	1.1025	4.17965	2.1025	4.09903	3.1025	4.04676	4.1025	4.04676
0.10278	4.239	1.10278	4.17965	2.10278	4.09932	3.10278	4.04647	4.10278	4.04617
0.10306	4.239	1.10306	4.17935	2.10306	4.09903	3.10306	4.04647	4.10306	4.04647
0.10333	4.239	1.10333	4.17935	2.10333	4.09903	3.10333	4.04647	4.10333	4.04647
0.10361	4.2393	1.10361	4.17935	2.10361	4.09903	3.10361	4.04647	4.10361	4.04617
0.10389	4.239	1.10389	4.17965	2.10389	4.09873	3.10389	4.04617	4.10389	4.04617
0.10417	4.2393	1.10417	4.17935	2.10417	4.09873	3.10417	4.04617	4.10417	4.04587
0.10444	4.2393	1.10444	4.17935	2.10444	4.09873	3.10444	4.04617	4.10444	4.04617
0.10472	4.2393	1.10472	4.17935	2.10472	4.09873	3.10472	4.04617	4.10472	4.04587
0.105	4.2393	1.105	4.17906	2.105	4.09873	3.105	4.04617	4.105	4.04587
0.10528	4.2393	1.10528	4.17906	2.10528	4.09873	3.10528	4.04617	4.10528	4.04558
0.10556	4.2393	1.10556	4.17906	2.10556	4.09844	3.10556	4.04617	4.10556	4.04587
0.10583	4.2393	1.10583	4.17906	2.10583	4.09844	3.10583	4.04617	4.10583	4.04558
0.10611	4.2393	1.10611	4.17876	2.10611	4.09844	3.10611	4.04587	4.10611	4.04558
0.10639	4.2393	1.10639	4.17876	2.10639	4.09873	3.10639	4.04617	4.10639	4.04558
0.10667	4.2396	1.10667	4.17906	2.10667	4.09844	3.10667	4.04587	4.10667	4.04528
0.10694	4.2396	1.10694	4.17876	2.10694	4.09844	3.10694	4.04617	4.10694	4.04528
0.10722	4.2396	1.10722	4.17876	2.10722	4.09844	3.10722	4.04558	4.10722	4.04528
0.1075	4.2396	1.1075	4.17876	2.1075	4.09814	3.1075	4.04587	4.1075	4.04499
0.10778	4.2396	1.10778	4.17906	2.10778	4.09844	3.10778	4.04587	4.10778	4.04499
0.10806	4.2396	1.10806	4.17876	2.10806	4.09844	3.10806	4.04558	4.10806	4.04499
0.10833	4.2393	1.10833	4.17847	2.10833	4.09814	3.10833	4.04558	4.10833	4.04469
0.10861	4.2396	1.10861	4.17847	2.10861	4.09844	3.10861	4.04558	4.10861	4.04499
0.10889	4.23989	1.10889	4.17817	2.10889	4.09814	3.10889	4.04558	4.10889	4.04469
0.10917	4.2396	1.10917	4.17847	2.10917	4.09814	3.10917	4.04528	4.10917	4.04469
0.10944	4.23989	1.10944	4.17817	2.10944	4.09785	3.10944	4.04558	4.10944	4.0444
0.10972	4.23989	1.10972	4.17847	2.10972	4.09785	3.10972	4.04558	4.10972	4.0441
0.11	4.23989	1.11	4.17847	2.11	4.09785	3.11	4.04528	4.11	4.0441
0.11028	4.24019	1.11028	4.17847	2.11028	4.09785	3.11028	4.04528	4.11028	4.0441
0.11056	4.24019	1.11056	4.17847	2.11056	4.09785	3.11056	4.04528	4.11056	4.0444
0.11083	4.24019	1.11083	4.17817	2.11083	4.09785	3.11083	4.04499	4.11083	4.0441
0.11111	4.23989	1.11111	4.17817	2.11111	4.09785	3.11111	4.04499	4.11111	4.0441
0.11139	4.24019	1.11139	4.17817	2.11139	4.09755	3.11139	4.04499	4.11139	4.04351
0.11167	4.24019	1.11167	4.17788	2.11167	4.09785	3.11167	4.04499	4.11167	4.04381
0.11194	4.23989	1.11194	4.17817	2.11194	4.09755	3.11194	4.04499	4.11194	4.04351
0.11222	4.24019	1.11222	4.17817	2.11222	4.09755	3.11222	4.04499	4.11222	4.04351
0.1125	4.24019	1.1125	4.17788	2.1125	4.09755	3.1125	4.04469	4.1125	4.04351
0.11278	4.24019	1.11278	4.17788	2.11278	4.09726	3.11278	4.04499	4.11278	4.04322
0.11306	4.24019	1.11306	4.17788	2.11306	4.09755	3.11306	4.04469	4.11306	4.04322
0.11333	4.24048	1.11333	4.17788	2.11333	4.09755	3.11333	4.04499	4.11333	4.04292
0.11361	4.24048	1.11361	4.17758	2.11361	4.09755	3.11361	4.04469	4.11361	4.04322
0.11389	4.24019	1.11389	4.17758	2.11389	4.09726	3.11389	4.04469	4.11389	4.04322
0.11417	4.24019	1.11417	4.17788	2.11417	4.09696	3.11417	4.04469	4.11417	4.04292
0.11444	4.24019	1.11444	4.17788	2.11444	4.09726	3.11444	4.04469	4.11444	4.04292
0.11472	4.24019	1.11472	4.17758	2.11472	4.09696	3.11472	4.04469	4.11472	4.04292
0.115	4.24019	1.115	4.17729	2.115	4.09696	3.115	4.04469	4.115	4.04233
0.11528	4.23989	1.11528	4.17729	2.11528	4.09696	3.11528	4.04469	4.11528	4.04263
0.11556	4.24019	1.11556	4.17729	2.11556	4.09696	3.11556	4.0444	4.11556	4.04263
0.11583	4.24019	1.11583	4.17729	2.11583	4.09696	3.11583	4.0444	4.11583	4.04233
0.11611	4.24019	1.11611	4.17729	2.11611	4.09696	3.11611	4.0444	4.11611	4.04263
0.11639	4.24019	1.11639	4.17729	2.11639	4.09696	3.11639	4.0444	4.11639	4.04204
0.11667	4.24048	1.11667	4.17729	2.11667	4.09726	3.11667	4.0444	4.11667	4.04204
0.11694	4.24078	1.11694	4.17729	2.11694	4.09696	3.11694	4.0441	4.11694	4.04204
0.11722	4.24048	1.11722	4.17699	2.11722	4.09667	3.11722	4.0441	4.11722	4.04204
0.1175	4.24019	1.1175	4.17729	2.1175	4.09696	3.1175	4.0441	4.1175	4.04174
0.11778	4.24019	1.11778	4.17699	2.11778	4.09667	3.11778	4.04381	4.11778	4.04174
0.11806	4.24019	1.11806	4.17699	2.11806	4.09667	3.11806	4.0441	4.11806	4.04204
0.11833	4.24019	1.11833	4.17699	2.11833	4.09637	3.11833	4.04381	4.11833	4.04174
0.11861	4.23989	1.11861	4.17699	2.11861	4.09667	3.11861	4.0441	4.11861	4.04174
0.11889	4.24019	1.11889	4.17699	2.11889	4.09637	3.11889	4.04381	4.11889	4.04174
0.11917	4.24019	1.11917	4.17699	2.11917	4.09637	3.11917	4.04381	4.11917	4.04174
0.11944	4.24019	1.11944	4.17699	2.11944	4.09667	3.11944	4.04381	4.11944	4.04174
0.11972	4.24019	1.11972	4.17699	2.11972	4.09637	3.11972	4.04351	4.11972	4.04144
0.12	4.24019	1.12	4.1767	2.12	4.09637	3.12	4.04381	4.12	4.04144
0.12028	4.24048	1.12028	4.1767	2.12028	4.09637	3.12028	4.04351	4.12028	4.04144
0.12056	4.24019	1.12056	4.1764	2.12056	4.09608	3.12056	4.04351	4.12056	4.04115
0.12083	4.24048	1.12083	4.1767	2.12083	4.09637	3.12083	4.04351	4.12083	4.04115
0.12111	4.24019	1.12111	4.1767	2.12111	4.09608	3.12111	4.04351	4.12111	4.04115
0.12139	4.24019	1.12139	4.1764	2.12139	4.09637	3.12139	4.04351	4.12139	4.04085
0.12167	4.24048	1.12167	4.1767	2.12167	4.09637	3.12167	4.04351	4.12167	4.04085
0.12194	4.24019	1.12194	4.1761	2.12194	4.09637	3.12194	4.04351	4.12194	4.04085
0.12222	4.24078	1.12222	4.1764	2.12222	4.09637	3.12222	4.04322	4.12222	4.04115
0.1225	4.24048	1.1225	4.1761	2.1225	4.09608	3.1225	4.04351	4.1225	4.04085
0.12278	4.24048	1.12278	4.1761	2.12278	4.09608	3.12278	4.04351	4.12278	4.04085
0.12306	4.24048	1.12306	4.1764	2.12306	4.09608	3.12306	4.04322	4.12306	4.04056
0.12333	4.24048	1.12333	4.1764	2.12333	4.09608	3.12333	4.04322	4.12333	4.04056
0.12361	4.24048	1.12361	4.1761	2.12361	4.09608	3.12361	4.04322	4.12361	4.04056
0.12389	4.24019	1.12389	4.1761	2.12389	4.09608	3.12389	4.04322	4.12389	4.04056
0.12417	4.24048	1.12417	4.1761	2.12417	4.09608	3.12417	4.04292	4.12417	4.04056
0.12444	4.24048	1.12444	4.1761	2.12444	4.09578	3.12444	4.04292	4.12444	4.03997
0.12472	4.24048	1.12472	4.17581	2.12472	4.09578	3.12472	4.04292	4.12472	4.04026
0.125	4.24048	1.125	4.1761	2.125	4.09549	3.125	4.04263	4.125	4.03997
0.12528	4.24019	1.12528	4.17581	2.12528	4.09549	3.12528	4.04292	4.12528	4.03997
0.12556	4.24078	1.12556	4.17551	2.12556	4.09549	3.12556	4.04263	4.12556	4.03997
0.12583	4.24048	1.12583	4.17581	2.12583	4.09549	3.12583	4.04263	4.12583	4.03967
0.12611	4.24048	1.12611	4.17551	2.12611	4.09549	3.12611	4.04292	4.12611	4.03967
0.12639	4.24048	1.12639	4.17581	2.12639	4.09549	3.12639	4.04263	4.12639	4.03967
0.12667	4.24048	1.12667	4.17581	2.12667	4.09549	3.12667	4.04263	4.12667	4.03967
0.12694	4.24048	1.12694	4.17581	2.12694	4.09519	3.12694	4.04263	4.12694	4.03967
0.12722	4.24019	1.12722	4.17581	2.12722	4.09549	3.12722	4.04263	4.12722	4.03938
0.1275	4.24078	1.1275	4.17581	2.1275	4.09549	3.1275	4.04233	4.1275	4.03938
0.12778	4.24048	1.12778	4.1761	2.12778	4.09549	3.12778	4.04263	4.12778	4.03908
0.12806	4.24048	1.12806	4.17581	2.12806	4.09519	3.12806	4.04233	4.12806	4.03908
0.12833	4.24078	1.12833	4.17581	2.12833	4.09519	3.12833	4.04263	4.12833	4.03879
0.12861	4.24048	1.12861	4.17581	2.12861	4.09549	3.12861	4.04233	4.12861	4.03879
0.12889	4.24078	1.12889	4.17551	2.12889	4.09519	3.12889	4.04233	4.12889	4.03879
0.12917	4.24078	1.12917	4.17581	2.12917	4.09519	3.12917	4.04233	4.12917	4.03879
0.12944	4.24048	1.12944	4.17551	2.12944	4.09519	3.12944	4.04204	4.12944	4.03879
0.12972	4.24078	1.12972	4.17522	2.12972	4.0949	3.12972	4.04233	4.12972	4.03849
0.13	4.24048	1.13	4.17551	2.13	4.09519	3.13	4.04233	4.13	4.03849
0.13028	4.24078	1.13028	4.17551	2.13028	4.0949	3.13028	4.04204	4.13028	4.03849
0.13056	4.24048	1.13056	4.17551	2.13056	4.0949	3.13056	4.04204	4.13056	4.03879
0.13083	4.24078	1.13083	4.17551	2.13083	4.0949	3.13083	4.04204	4.13083	4.0382
0.13111	4.24048	1.13111	4.17551	2.13111	4.0946	3.13111	4.04204	4.13111	4.03849
0.13139	4.24048	1.13139	4.17522	2.13139	4.0949	3.13139	4.04204	4.13139	4.0382
0.13167	4.24078	1.13167	4.17522	2.13167	4.0946	3.13167	4.04204	4.13167	4.0382
0.13194	4.24078	1.13194	4.17551	2.13194	4.0946	3.13194	4.04204	4.13194	4.0382
0.13222	4.24078	1.13222	4.17492	2.13222	4.0946	3.13222	4.04204	4.13222	4.0379
0.1325	4.24048	1.1325	4.17522	2.1325	4.0946	3.1325	4.04204	4.1325	4.0382
0.13278	4.24078	1.13278	4.17492	2.13278	4.0943	3.13278	4.04174	4.13278	4.0379
0.13306	4.24048	1.13306	4.17522	2.13306	4.09401	3.13306	4.04204	4.13306	4.0379
0.13333	4.24048	1.13333	4.17492	2.13333	4.0943	3.13333	4.04144	4.13333	4.0379
0.13361	4.24048	1.13361	4.17522	2.13361	4.09401	3.13361	4.04174	4.13361	4.03761
0.13389	4.24048	1.13389	4.17522	2.13389	4.0943	3.13389	4.04144	4.13389	4.0379
0.13417	4.24078	1.13417	4.17492	2.13417	4.0943	3.13417	4.04144	4.13417	4.03761
0.13444	4.24048	1.13444	4.17492	2.13444	4.09401	3.13444	4.04144	4.13444	4.03761
0.13472	4.24048	1.13472	4.17492	2.13472	4.09401	3.13472	4.04144	4.13472	4.03731
0.135	4.24078	1.135	4.17492	2.135	4.09401	3.135	4.04144	4.135	4.03731
0.13528	4.24048	1.13528	4.17492	2.13528	4.09401	3.13528	4.04144	4.13528	4.03731
0.13556	4.24078	1.13556	4.17492	2.13556	4.09371	3.13556	4.04144	4.13556	4.03731
0.13583	4.24048	1.13583	4.17492	2.13583	4.09401	3.13583	4.04144	4.13583	4.03731
0.13611	4.24048	1.13611	4.17463	2.13611	4.09401	3.13611	4.04144	4.13611	4.03702
0.13639	4.24078	1.13639	4.17463	2.13639	4.09371	3.13639	4.04144	4.13639	4.03702
0.13667	4.24078	1.13667	4.17463	2.13667	4.09371	3.13667	4.04144	4.13667	4.03672
0.13694	4.24078	1.13694	4.17433	2.13694	4.09371	3.13694	4.04115	4.13694	4.03672
0.13722	4.24048	1.13722	4.17463	2.13722	4.09371	3.13722	4.04085	4.13722	4.03672
0.1375	4.24048	1.1375	4.17433	2.1375	4.09371	3.1375	4.04115	4.1375	4.03672
0.13778	4.24048	1.13778	4.17463	2.13778	4.09342	3.13778	4.04085	4.13778	4.03642
0.13806	4.24048	1.13806	4.17492	2.13806	4.09371	3.13806	4.04115	4.13806	4.03642
0.13833	4.24048	1.13833	4.17433	2.13833	4.09342	3.13833	4.04115	4.13833	4.03642
0.13861	4.24048	1.13861	4.17463	2.13861	4.09371	3.13861	4.04085	4.13861	4.03642
0.13889	4.24048	1.13889	4.17463	2.13889	4.09342	3.13889	4.04085	4.13889	4.03642
0.13917	4.24048	1.13917	4.17433	2.13917	4.09342	3.13917	4.04085	4.13917	4.03613
0.13944	4.24048	1.13944	4.17433	2.13944	4.09371	3.13944	4.04085	4.13944	4.03613
0.13972	4.24019	1.13972	4.17433	2.13972	4.09342	3.13972	4.04085	4.13972	4.03613
0.14	4.24019	1.14	4.17433	2.14	4.09342	3.14	4.04085	4.14	4.03583
0.14028	4.24078	1.14028	4.17404	2.14028	4.09312	3.14028	4.04056	4.14028	4.03583
0.14056	4.24078	1.14056	4.17404	2.14056	4.09312	3.14056	4.04056	4.14056	4.03583
0.14083	4.24078	1.14083	4.17404	2.14083	4.09312	3.14083	4.04085	4.14083	4.03583
0.14111	4.24048	1.14111	4.17404	2.14111	4.09312	3.14111	4.04085	4.14111	4.03583
0.14139	4.24078	1.14139	4.17404	2.14139	4.09312	3.14139	4.04085	4.14139	4.03554
0.14167	4.24048	1.14167	4.17374	2.14167	4.09312	3.14167	4.04056	4.14167	4.03583
0.14194	4.24048	1.14194	4.17404	2.14194	4.09312	3.14194	4.04056	4.14194	4.03554
0.14222	4.24048	1.14222	4.17374	2.14222	4.09283	3.14222	4.04056	4.14222	4.03554
0.1425	4.24078	1.1425	4.17404	2.1425	4.09283	3.1425	4.04085	4.1425	4.03554
0.14278	4.24078	1.14278	4.17374	2.14278	4.09312	3.14278	4.04056	4.14278	4.03524
0.14306	4.24048	1.14306	4.17374	2.14306	4.09253	3.14306	4.04026	4.14306	4.03524
0.14333	4.24048	1.14333	4.17374	2.14333	4.09283	3.14333	4.04056	4.14333	4.03495
0.14361	4.24019	1.14361	4.17374	2.14361	4.09283	3.14361	4.04026	4.14361	4.03495
0.14389	4.24048	1.14389	4.17345	2.14389	4.09253	3.14389	4.04026	4.14389	4.03495
0.14417	4.24048	1.14417	4.17374	2.14417	4.09283	3.14417	4.04026	4.14417	4.03495
0.14444	4.24048	1.14444	4.17374	2.14444	4.09253	3.14444	4.04026	4.14444	4.03495
0.14472	4.24048	1.14472	4.17374	2.14472	4.09283	3.14472	4.04026	4.14472	4.03465
0.145	4.24048	1.145	4.17374	2.145	4.09253	3.145	4.03997	4.145	4.03495
0.14528	4.24048	1.14528	4.17345	2.14528	4.09253	3.14528	4.04026	4.14528	4.03465
0.14556	4.24048	1.14556	4.17345	2.14556	4.09253	3.14556	4.04026	4.14556	4.03436
0.14583	4.24048	1.14583	4.17345	2.14583	4.09253	3.14583	4.03997	4.14583	4.03465
0.14611	4.24048	1.14611	4.17345	2.14611	4.09253	3.14611	4.04026	4.14611	4.03436
0.14639	4.24048	1.14639	4.17345	2.14639	4.09224	3.14639	4.03997	4.14639	4.03436
0.14667	4.24078	1.14667	4.17315	2.14667	4.09224	3.14667	4.03997	4.14667	4.03436
0.14694	4.24048	1.14694	4.17345	2.14694	4.09224	3.14694	4.03997	4.14694	4.03436
0.14722	4.24048	1.14722	4.17315	2.14722	4.09253	3.14722	4.03997	4.14722	4.03436
0.1475	4.24048	1.1475	4.17315	2.1475	4.09224	3.1475	4.03967	4.1475	4.03406
0.14778	4.24048	1.14778	4.17315	2.14778	4.09224	3.14778	4.03997	4.14778	4.03436
0.14806	4.24078	1.14806	4.17315	2.14806	4.09194	3.14806	4.03967	4.14806	4.03406
0.14833	4.24048	1.14833	4.17315	2.14833	4.09224	3.14833	4.03967	4.14833	4.03406
0.14861	4.24048	1.14861	4.17286	2.14861	4.09224	3.14861	4.03967	4.14861	4.03377
0.14889	4.24078	1.14889	4.17315	2.14889	4.09194	3.14889	4.03967	4.14889	4.03377
0.14917	4.24078	1.14917	4.17286	2.14917	4.09224	3.14917	4.03967	4.14917	4.03377
0.14944	4.24107	1.14944	4.17315	2.14944	4.09194	3.14944	4.03967	4.14944	4.03347
0.14972	4.24078	1.14972	4.17286	2.14972	4.09194	3.14972	4.03967	4.14972	4.03377
0.15	4.24078	1.15	4.17286	2.15	4.09194	3.15	4.03967	4.15	4.03347
0.15028	4.24048	1.15028	4.17315	2.15028	4.09194	3.15028	4.03938	4.15028	4.03377
0.15056	4.24048	1.15056	4.17286	2.15056	4.09194	3.15056	4.03938	4.15056	4.03347
0.15083	4.24078	1.15083	4.17256	2.15083	4.09165	3.15083	4.03938	4.15083	4.03347
0.15111	4.24019	1.15111	4.17286	2.15111	4.09165	3.15111	4.03938	4.15111	4.03347
0.15139	4.24048	1.15139	4.17256	2.15139	4.09165	3.15139	4.03938	4.15139	4.03318
0.15167	4.24048	1.15167	4.17286	2.15167	4.09165	3.15167	4.03908	4.15167	4.03318
0.15194	4.24048	1.15194	4.17286	2.15194	4.09165	3.15194	4.03938	4.15194	4.03288
0.15222	4.24019	1.15222	4.17315	2.15222	4.09135	3.15222	4.03879	4.15222	4.03318
0.1525	4.24019	1.1525	4.17286	2.1525	4.09165	3.1525	4.03908	4.1525	4.03318
0.15278	4.24048	1.15278	4.17286	2.15278	4.09165	3.15278	4.03908	4.15278	4.03318
0.15306	4.24048	1.15306	4.17256	2.15306	4.09135	3.15306	4.03908	4.15306	4.03288
0.15333	4.24048	1.15333	4.17256	2.15333	4.09135	3.15333	4.03879	4.15333	4.03259
0.15361	4.24048	1.15361	4.17256	2.15361	4.09165	3.15361	4.03879	4.15361	4.03259
0.15389	4.24048	1.15389	4.17256	2.15389	4.09165	3.15389	4.03879	4.15389	4.03229
0.15417	4.24019	1.15417	4.17227	2.15417	4.09135	3.15417	4.03849	4.15417	4.03259
0.15444	4.24019	1.15444	4.17227	2.15444	4.09135	3.15444	4.03879	4.15444	4.03259
0.15472	4.24019	1.15472	4.17227	2.15472	4.09106	3.15472	4.03879	4.15472	4.03229
0.155	4.24019	1.155	4.17197	2.155	4.09106	3.155	4.03879	4.155	4.03259
0.15528	4.24019	1.15528	4.17227	2.15528	4.09135	3.15528	4.03879	4.15528	4.03229
0.15556	4.23989	1.15556	4.17227	2.15556	4.09106	3.15556	4.03849	4.15556	4.03229
0.15583	4.23989	1.15583	4.17227	2.15583	4.09106	3.15583	4.03879	4.15583	4.03229
0.15611	4.24019	1.15611	4.17227	2.15611	4.09106	3.15611	4.03849	4.15611	4.032
0.15639	4.24019	1.15639	4.17197	2.15639	4.09106	3.15639	4.03879	4.15639	4.032
0.15667	4.24019	1.15667	4.17197	2.15667	4.09106	3.15667	4.03849	4.15667	4.0317
0.15694	4.24019	1.15694	4.17197	2.15694	4.09106	3.15694	4.03849	4.15694	4.0317
0.15722	4.24019	1.15722	4.17197	2.15722	4.09076	3.15722	4.03849	4.15722	4.0317
0.1575	4.24019	1.1575	4.17197	2.1575	4.09076	3.1575	4.03849	4.1575	4.0317
0.15778	4.23989	1.15778	4.17167	2.15778	4.09076	3.15778	4.03849	4.15778	4.0317
0.15806	4.24019	1.15806	4.17167	2.15806	4.09047	3.15806	4.0382	4.15806	4.0314
0.15833	4.23989	1.15833	4.17138	2.15833	4.09047	3.15833	4.0382	4.15833	4.0317
0.15861	4.23989	1.15861	4.17197	2.15861	4.09047	3.15861	4.0382	4.15861	4.0314
0.15889	4.23989	1.15889	4.17167	2.15889	4.09047	3.15889	4.0382	4.15889	4.0314
0.15917	4.23989	1.15917	4.17167	2.15917	4.09047	3.15917	4.0382	4.15917	4.0314
0.15944	4.24019	1.15944	4.17167	2.15944	4.09047	3.15944	4.0379	4.15944	4.03111
0.15972	4.24019	1.15972	4.17167	2.15972	4.09047	3.15972	4.0382	4.15972	4.0314
0.16	4.24019	1.16	4.17167	2.16	4.09047	3.16	4.0379	4.16	4.03111
0.16028	4.24048	1.16028	4.17138	2.16028	4.09047	3.16028	4.0379	4.16028	4.03111
0.16056	4.24019	1.16056	4.17138	2.16056	4.09017	3.16056	4.0379	4.16056	4.03111
0.16083	4.24048	1.16083	4.17138	2.16083	4.08988	3.16083	4.0379	4.16083	4.03111
0.16111	4.24019	1.16111	4.17138	2.16111	4.09017	3.16111	4.0379	4.16111	4.03111
0.16139	4.24019	1.16139	4.17138	2.16139	4.09017	3.16139	4.03761	4.16139	4.03081
0.16167	4.24048	1.16167	4.17138	2.16167	4.09017	3.16167	4.0379	4.16167	4.03081
0.16194	4.23989	1.16194	4.17138	2.16194	4.09017	3.16194	4.0379	4.16194	4.03081
0.16222	4.24048	1.16222	4.17108	2.16222	4.09017	3.16222	4.0379	4.16222	4.03052
0.1625	4.24019	1.1625	4.17108	2.1625	4.09017	3.1625	4.0379	4.1625	4.03052
0.16278	4.24019	1.16278	4.17108	2.16278	4.08988	3.16278	4.03761	4.16278	4.03081
0.16306	4.24019	1.16306	4.17108	2.16306	4.09017	3.16306	4.03761	4.16306	4.03052
0.16333	4.24048	1.16333	4.17108	2.16333	4.08988	3.16333	4.03761	4.16333	4.03052
0.16361	4.24048	1.16361	4.17079	2.16361	4.09017	3.16361	4.03761	4.16361	4.03052
0.16389	4.24019	1.16389	4.17079	2.16389	4.08988	3.16389	4.03761	4.16389	4.03052
0.16417	4.24019	1.16417	4.17079	2.16417	4.08988	3.16417	4.03761	4.16417	4.03022
0.16444	4.24019	1.16444	4.17079	2.16444	4.08988	3.16444	4.03761	4.16444	4.02993
0.16472	4.24019	1.16472	4.17079	2.16472	4.08988	3.16472	4.03731	4.16472	4.03022
0.165	4.24048	1.165	4.17049	2.165	4.08988	3.165	4.03761	4.165	4.02993
0.16528	4.24019	1.16528	4.17079	2.16528	4.08958	3.16528	4.03731	4.16528	4.02993
0.16556	4.24019	1.16556	4.17079	2.16556	4.08958	3.16556	4.03731	4.16556	4.02993
0.16583	4.24019	1.16583	4.17049	2.16583	4.08958	3.16583	4.03731	4.16583	4.02993
0.16611	4.24019	1.16611	4.17079	2.16611	4.08958	3.16611	4.03731	4.16611	4.02993
0.16639	4.24019	1.16639	4.17049	2.16639	4.08988	3.16639	4.03731	4.16639	4.02993
0.16667	4.24019	1.16667	4.17049	2.16667	4.08988	3.16667	4.03731	4.16667	4.02963
0.16694	4.24048	1.16694	4.1702	2.16694	4.08958	3.16694	4.03731	4.16694	4.02963
0.16722	4.24048	1.16722	4.17049	2.16722	4.08988	3.16722	4.03731	4.16722	4.02963
0.1675	4.24078	1.1675	4.1702	2.1675	4.08958	3.1675	4.03731	4.1675	4.02934
0.16778	4.24048	1.16778	4.1702	2.16778	4.08988	3.16778	4.03702	4.16778	4.02934
0.16806	4.24048	1.16806	4.17049	2.16806	4.08958	3.16806	4.03702	4.16806	4.02934
0.16833	4.24019	1.16833	4.1702	2.16833	4.08958	3.16833	4.03731	4.16833	4.02934
0.16861	4.23989	1.16861	4.1702	2.16861	4.08958	3.16861	4.03702	4.16861	4.02904
0.16889	4.23989	1.16889	4.1702	2.16889	4.08928	3.16889	4.03702	4.16889	4.02904
0.16917	4.23989	1.16917	4.1702	2.16917	4.08928	3.16917	4.03672	4.16917	4.02934
0.16944	4.23989	1.16944	4.1699	2.16944	4.08899	3.16944	4.03702	4.16944	4.02904
0.16972	4.24019	1.16972	4.1699	2.16972	4.08928	3.16972	4.03702	4.16972	4.02904
0.17	4.24048	1.17	4.1699	2.17	4.08928	3.17	4.03702	4.17	4.02875
0.17028	4.24078	1.17028	4.1699	2.17028	4.08899	3.17028	4.03702	4.17028	4.02904
0.17056	4.24048	1.17056	4.1702	2.17056	4.08899	3.17056	4.03672	4.17056	4.02904
0.17083	4.24048	1.17083	4.1699	2.17083	4.08899	3.17083	4.03672	4.17083	4.02875
0.17111	4.24048	1.17111	4.1699	2.17111	4.08928	3.17111	4.03672	4.17111	4.02875
0.17139	4.24019	1.17139	4.1702	2.17139	4.08899	3.17139	4.03672	4.17139	4.02845
0.17167	4.24048	1.17167	4.1699	2.17167	4.08899	3.17167	4.03672	4.17167	4.02875
0.17194	4.24048	1.17194	4.1702	2.17194	4.08899	3.17194	4.03672	4.17194	4.02845
0.17222	4.24078	1.17222	4.1699	2.17222	4.08869	3.17222	4.03672	4.17222	4.02875
0.1725	4.24048	1.1725	4.16961	2.1725	4.08899	3.1725	4.03642	4.1725	4.02845
0.17278	4.24019	1.17278	4.1702	2.17278	4.08869	3.17278	4.03642	4.17278	4.02845
0.17306	4.24019	1.17306	4.1699	2.17306	4.08869	3.17306	4.03642	4.17306	4.02816
0.17333	4.24019	1.17333	4.1699	2.17333	4.0884	3.17333	4.03613	4.17333	4.02816
0.17361	4.24048	1.17361	4.16961	2.17361	4.08869	3.17361	4.03642	4.17361	4.02816
0.17389	4.24019	1.17389	4.16961	2.17389	4.08869	3.17389	4.03613	4.17389	4.02786
0.17417	4.24019	1.17417	4.16961	2.17417	4.0884	3.17417	4.03613	4.17417	4.02786
0.17444	4.24048	1.17444	4.16931	2.17444	4.08869	3.17444	4.03613	4.17444	4.02786
0.17472	4.24019	1.17472	4.16902	2.17472	4.0884	3.17472	4.03613	4.17472	4.02816
0.175	4.24019	1.175	4.16902	2.175	4.0884	3.175	4.03613	4.175	4.02786
0.17528	4.24019	1.17528	4.16902	2.17528	4.0884	3.17528	4.03613	4.17528	4.02786
0.17556	4.24048	1.17556	4.16872	2.17556	4.0884	3.17556	4.03613	4.17556	4.02786
0.17583	4.24078	1.17583	4.16902	2.17583	4.0884	3.17583	4.03613	4.17583	4.02757
0.17611	4.24048	1.17611	4.16902	2.17611	4.0881	3.17611	4.03613	4.17611	4.02786
0.17639	4.24048	1.17639	4.16872	2.17639	4.0881	3.17639	4.03613	4.17639	4.02757
0.17667	4.24048	1.17667	4.16902	2.17667	4.0881	3.17667	4.03613	4.17667	4.02757
0.17694	4.24048	1.17694	4.16902	2.17694	4.0881	3.17694	4.03613	4.17694	4.02757
0.17722	4.24048	1.17722	4.16902	2.17722	4.0881	3.17722	4.03583	4.17722	4.02727
0.1775	4.24048	1.1775	4.16872	2.1775	4.08781	3.1775	4.03613	4.1775	4.02757
0.17778	4.24078	1.17778	4.16872	2.17778	4.0881	3.17778	4.03583	4.17778	4.02727
0.17806	4.24078	1.17806	4.16872	2.17806	4.0881	3.17806	4.03613	4.17806	4.02727
0.17833	4.24107	1.17833	4.16872	2.17833	4.08781	3.17833	4.03583	4.17833	4.02727
0.17861	4.24078	1.17861	4.16872	2.17861	4.08781	3.17861	4.03583	4.17861	4.02727
0.17889	4.24048	1.17889	4.16872	2.17889	4.08781	3.17889	4.03613	4.17889	4.02727
0.17917	4.24107	1.17917	4.16902	2.17917	4.08781	3.17917	4.03583	4.17917	4.02697
0.17944	4.24078	1.17944	4.16843	2.17944	4.08751	3.17944	4.03583	4.17944	4.02727
0.17972	4.24078	1.17972	4.16872	2.17972	4.08781	3.17972	4.03554	4.17972	4.02697
0.18	4.24078	1.18	4.16872	2.18	4.08751	3.18	4.03554	4.18	4.02697
0.18028	4.24048	1.18028	4.16872	2.18028	4.08781	3.18028	4.03583	4.18028	4.02697
0.18056	4.24048	1.18056	4.16872	2.18056	4.08751	3.18056	4.03554	4.18056	4.02668
0.18083	4.24078	1.18083	4.16843	2.18083	4.08751	3.18083	4.03583	4.18083	4.02697
0.18111	4.24078	1.18111	4.16843	2.18111	4.08751	3.18111	4.03554	4.18111	4.02668
0.18139	4.24078	1.18139	4.16843	2.18139	4.08722	3.18139	4.03554	4.18139	4.02668
0.18167	4.24078	1.18167	4.16813	2.18167	4.08722	3.18167	4.03554	4.18167	4.02668
0.18194	4.24078	1.18194	4.16843	2.18194	4.08722	3.18194	4.03554	4.18194	4.02638
0.18222	4.24078	1.18222	4.16843	2.18222	4.08751	3.18222	4.03554	4.18222	4.02638
0.1825	4.24078	1.1825	4.16843	2.1825	4.08722	3.1825	4.03524	4.1825	4.02609
0.18278	4.24048	1.18278	4.16843	2.18278	4.08722	3.18278	4.03554	4.18278	4.02638
0.18306	4.24078	1.18306	4.16813	2.18306	4.08751	3.18306	4.03524	4.18306	4.02609
0.18333	4.24078	1.18333	4.16813	2.18333	4.08722	3.18333	4.03524	4.18333	4.02609
0.18361	4.24078	1.18361	4.16813	2.18361	4.08722	3.18361	4.03524	4.18361	4.02609
0.18389	4.24048	1.18389	4.16754	2.18389	4.08692	3.18389	4.03524	4.18389	4.02609
0.18417	4.24048	1.18417	4.16784	2.18417	4.08692	3.18417	4.03524	4.18417	4.02609
0.18444	4.24078	1.18444	4.16784	2.18444	4.08692	3.18444	4.03524	4.18444	4.02609
0.18472	4.24048	1.18472	4.16813	2.18472	4.08692	3.18472	4.03524	4.18472	4.02609
0.185	4.24078	1.185	4.16784	2.185	4.08692	3.185	4.03495	4.185	4.02579
0.18528	4.24048	1.18528	4.16813	2.18528	4.08663	3.18528	4.03495	4.18528	4.02579
0.18556	4.24048	1.18556	4.16784	2.18556	4.08692	3.18556	4.03495	4.18556	4.02579
0.18583	4.24078	1.18583	4.16813	2.18583	4.08663	3.18583	4.03495	4.18583	4.02579
0.18611	4.24078	1.18611	4.16784	2.18611	4.08663	3.18611	4.03465	4.18611	4.0255
0.18639	4.24078	1.18639	4.16784	2.18639	4.08663	3.18639	4.03495	4.18639	4.0255
0.18667	4.24048	1.18667	4.16754	2.18667	4.08663	3.18667	4.03495	4.18667	4.02579
0.18694	4.24048	1.18694	4.16784	2.18694	4.08663	3.18694	4.03465	4.18694	4.0255
0.18722	4.24078	1.18722	4.16784	2.18722	4.08633	3.18722	4.03465	4.18722	4.0252
0.1875	4.24048	1.1875	4.16784	2.1875	4.08633	3.1875	4.03465	4.1875	4.0252
0.18778	4.24078	1.18778	4.16784	2.18778	4.08633	3.18778	4.03495	4.18778	4.0252
0.18806	4.24048	1.18806	4.16754	2.18806	4.08633	3.18806	4.03465	4.18806	4.0252
0.18833	4.24048	1.18833	4.16784	2.18833	4.08633	3.18833	4.03465	4.18833	4.0252
0.18861	4.24048	1.18861	4.16754	2.18861	4.08604	3.18861	4.03465	4.18861	4.0252
0.18889	4.24048	1.18889	4.16754	2.18889	4.08633	3.18889	4.03465	4.18889	4.0252
0.18917	4.24019	1.18917	4.16784	2.18917	4.08604	3.18917	4.03465	4.18917	4.02491
0.18944	4.24019	1.18944	4.16754	2.18944	4.08633	3.18944	4.03465	4.18944	4.02491
0.18972	4.24048	1.18972	4.16754	2.18972	4.08604	3.18972	4.03436	4.18972	4.02491
0.19	4.24019	1.19	4.16754	2.19	4.08604	3.19	4.03465	4.19	4.02491
0.19028	4.24019	1.19028	4.16725	2.19028	4.08574	3.19028	4.03436	4.19028	4.02491
0.19056	4.24019	1.19056	4.16754	2.19056	4.08604	3.19056	4.03465	4.19056	4.02491
0.19083	4.24019	1.19083	4.16695	2.19083	4.08574	3.19083	4.03436	4.19083	4.02461
0.19111	4.24019	1.19111	4.16725	2.19111	4.08604	3.19111	4.03465	4.19111	4.02491
0.19139	4.24019	1.19139	4.16725	2.19139	4.08604	3.19139	4.03436	4.19139	4.02461
0.19167	4.24048	1.19167	4.16725	2.19167	4.08574	3.19167	4.03436	4.19167	4.02461
0.19194	4.24019	1.19194	4.16754	2.19194	4.08574	3.19194	4.03436	4.19194	4.02432
0.19222	4.24019	1.19222	4.16725	2.19222	4.08574	3.19222	4.03436	4.19222	4.02461
0.1925	4.24019	1.1925	4.16665	2.1925	4.08574	3.1925	4.03465	4.1925	4.02461
0.19278	4.24019	1.19278	4.16695	2.19278	4.08574	3.19278	4.03436	4.19278	4.02432
0.19306	4.24019	1.19306	4.16725	2.19306	4.08574	3.19306	4.03436	4.19306	4.02432
0.19333	4.24019	1.19333	4.16725	2.19333	4.08574	3.19333	4.03406	4.19333	4.02402
0.19361	4.24019	1.19361	4.16725	2.19361	4.08574	3.19361	4.03406	4.19361	4.02402
0.19389	4.24019	1.19389	4.16725	2.19389	4.08574	3.19389	4.03406	4.19389	4.02402
0.19417	4.24019	1.19417	4.16725	2.19417	4.08545	3.19417	4.03406	4.19417	4.02402
0.19444	4.24048	1.19444	4.16695	2.19444	4.08574	3.19444	4.03406	4.19444	4.02402
0.19472	4.24019	1.19472	4.16695	2.19472	4.08574	3.19472	4.03406	4.19472	4.02402
0.195	4.24019	1.195	4.16695	2.195	4.08545	3.195	4.03406	4.195	4.02373
0.19528	4.24019	1.19528	4.16725	2.19528	4.08574	3.19528	4.03406	4.19528	4.02373
0.19556	4.24019	1.19556	4.16725	2.19556	4.08545	3.19556	4.03377	4.19556	4.02373
0.19583	4.24048	1.19583	4.16695	2.19583	4.08545	3.19583	4.03347	4.19583	4.02373
0.19611	4.24019	1.19611	4.16725	2.19611	4.08545	3.19611	4.03377	4.19611	4.02343
0.19639	4.24019	1.19639	4.16695	2.19639	4.08545	3.19639	4.03377	4.19639	4.02373
0.19667	4.24019	1.19667	4.16695	2.19667	4.08515	3.19667	4.03377	4.19667	4.02373
0.19694	4.23989	1.19694	4.16665	2.19694	4.08515	3.19694	4.03406	4.19694	4.02343
0.19722	4.24019	1.19722	4.16636	2.19722	4.08515	3.19722	4.03377	4.19722	4.02343
0.1975	4.24019	1.1975	4.16665	2.1975	4.08515	3.1975	4.03406	4.1975	4.02343
0.19778	4.24019	1.19778	4.16665	2.19778	4.08515	3.19778	4.03377	4.19778	4.02314
0.19806	4.24019	1.19806	4.16665	2.19806	4.08485	3.19806	4.03377	4.19806	4.02314
0.19833	4.24019	1.19833	4.16665	2.19833	4.08515	3.19833	4.03347	4.19833	4.02314
0.19861	4.24048	1.19861	4.16636	2.19861	4.08515	3.19861	4.03347	4.19861	4.02314
0.19889	4.24019	1.19889	4.16665	2.19889	4.08485	3.19889	4.03347	4.19889	4.02314
0.19917	4.24048	1.19917	4.16665	2.19917	4.08515	3.19917	4.03347	4.19917	4.02314
0.19944	4.24019	1.19944	4.16665	2.19944	4.08485	3.19944	4.03347	4.19944	4.02284
0.19972	4.24019	1.19972	4.16665	2.19972	4.08485	3.19972	4.03347	4.19972	4.02255
0.2	4.24019	1.2	4.16636	2.2	4.08515	3.2	4.03347	4.2	4.02284
0.20028	4.24019	1.20028	4.16665	2.20028	4.08485	3.20028	4.03347	4.20028	4.02284
0.20056	4.24048	1.20056	4.16636	2.20056	4.08485	3.20056	4.03347	4.20056	4.02284
0.20083	4.24019	1.20083	4.16665	2.20083	4.08456	3.20083	4.03347	4.20083	4.02284
0.20111	4.24048	1.20111	4.16636	2.20111	4.08485	3.20111	4.03318	4.20111	4.02255
0.20139	4.24048	1.20139	4.16636	2.20139	4.08456	3.20139	4.03318	4.20139	4.02255
0.20167	4.24019	1.20167	4.16636	2.20167	4.08456	3.20167	4.03318	4.20167	4.02255
0.20194	4.24048	1.20194	4.16606	2.20194	4.08456	3.20194	4.03318	4.20194	4.02255
0.20222	4.23989	1.20222	4.16636	2.20222	4.08456	3.20222	4.03318	4.20222	4.02255
0.2025	4.24019	1.2025	4.16606	2.2025	4.08426	3.2025	4.03318	4.2025	4.02225
0.20278	4.24019	1.20278	4.16606	2.20278	4.08426	3.20278	4.03318	4.20278	4.02225
0.20306	4.24019	1.20306	4.16606	2.20306	4.08456	3.20306	4.03288	4.20306	4.02195
0.20333	4.24019	1.20333	4.16577	2.20333	4.08456	3.20333	4.03318	4.20333	4.02195
0.20361	4.23989	1.20361	4.16606	2.20361	4.08426	3.20361	4.03288	4.20361	4.02195
0.20389	4.24019	1.20389	4.16577	2.20389	4.08456	3.20389	4.03318	4.20389	4.02195
0.20417	4.24019	1.20417	4.16606	2.20417	4.08426	3.20417	4.03288	4.20417	4.02225
0.20444	4.23989	1.20444	4.16606	2.20444	4.08426	3.20444	4.03288	4.20444	4.02195
0.20472	4.23989	1.20472	4.16606	2.20472	4.08456	3.20472	4.03288	4.20472	4.02195
0.205	4.2396	1.205	4.16606	2.205	4.08426	3.205	4.03288	4.205	4.02166
0.20528	4.2396	1.20528	4.16577	2.20528	4.08426	3.20528	4.03288	4.20528	4.02195
0.20556	4.23989	1.20556	4.16606	2.20556	4.08426	3.20556	4.03288	4.20556	4.02166
0.20583	4.23989	1.20583	4.16577	2.20583	4.08426	3.20583	4.03259	4.20583	4.02166
0.20611	4.23989	1.20611	4.16577	2.20611	4.08426	3.20611	4.03288	4.20611	4.02166
0.20639	4.2396	1.20639	4.16606	2.20639	4.08426	3.20639	4.03259	4.20639	4.02166
0.20667	4.23989	1.20667	4.16547	2.20667	4.08426	3.20667	4.03259	4.20667	4.02166
0.20694	4.2393	1.20694	4.16577	2.20694	4.08397	3.20694	4.03259	4.20694	4.02166
0.20722	4.2396	1.20722	4.16577	2.20722	4.08426	3.20722	4.03259	4.20722	4.02166
0.2075	4.2396	1.2075	4.16577	2.2075	4.08397	3.2075	4.03259	4.2075	4.02136
0.20778	4.2396	1.20778	4.16577	2.20778	4.08397	3.20778	4.03259	4.20778	4.02136
0.20806	4.23989	1.20806	4.16547	2.20806	4.08397	3.20806	4.03259	4.20806	4.02136
0.20833	4.2396	1.20833	4.16547	2.20833	4.08397	3.20833	4.03259	4.20833	4.02107
0.20861	4.23989	1.20861	4.16518	2.20861	4.08397	3.20861	4.03259	4.20861	4.02136
0.20889	4.23989	1.20889	4.16547	2.20889	4.08397	3.20889	4.03229	4.20889	4.02107
0.20917	4.2396	1.20917	4.16518	2.20917	4.08397	3.20917	4.03229	4.20917	4.02107
0.20944	4.2396	1.20944	4.16518	2.20944	4.08367	3.20944	4.03259	4.20944	4.02107
0.20972	4.2393	1.20972	4.16518	2.20972	4.08367	3.20972	4.03259	4.20972	4.02107
0.21	4.2396	1.21	4.16488	2.21	4.08397	3.21	4.03229	4.21	4.02077
0.21028	4.2396	1.21028	4.16518	2.21028	4.08367	3.21028	4.03229	4.21028	4.02077
0.21056	4.2393	1.21056	4.16518	2.21056	4.08367	3.21056	4.03229	4.21056	4.02077
0.21083	4.2396	1.21083	4.16518	2.21083	4.08367	3.21083	4.03229	4.21083	4.02077
0.21111	4.2393	1.21111	4.16518	2.21111	4.08367	3.21111	4.03229	4.21111	4.02077
0.21139	4.2396	1.21139	4.16488	2.21139	4.08367	3.21139	4.03229	4.21139	4.02048
0.21167	4.2396	1.21167	4.16488	2.21167	4.08338	3.21167	4.032	4.21167	4.02048
0.21194	4.2393	1.21194	4.16488	2.21194	4.08367	3.21194	4.03229	4.21194	4.02077
0.21222	4.2396	1.21222	4.16518	2.21222	4.08338	3.21222	4.03229	4.21222	4.02048
0.2125	4.2393	1.2125	4.16488	2.2125	4.08338	3.2125	4.032	4.2125	4.02077
0.21278	4.2396	1.21278	4.16488	2.21278	4.08338	3.21278	4.032	4.21278	4.02048
0.21306	4.2396	1.21306	4.16518	2.21306	4.08338	3.21306	4.032	4.21306	4.02077
0.21333	4.2396	1.21333	4.16488	2.21333	4.08338	3.21333	4.032	4.21333	4.02048
0.21361	4.2396	1.21361	4.16518	2.21361	4.08308	3.21361	4.032	4.21361	4.02048
0.21389	4.2396	1.21389	4.16488	2.21389	4.08338	3.21389	4.03229	4.21389	4.02048
0.21417	4.2396	1.21417	4.16518	2.21417	4.08308	3.21417	4.032	4.21417	4.02018
0.21444	4.2393	1.21444	4.16488	2.21444	4.08308	3.21444	4.032	4.21444	4.02018
0.21472	4.2393	1.21472	4.16488	2.21472	4.08308	3.21472	4.0317	4.21472	4.02018
0.215	4.2393	1.215	4.16488	2.215	4.08308	3.215	4.0317	4.215	4.01989
0.21528	4.2393	1.21528	4.16459	2.21528	4.08279	3.21528	4.0314	4.21528	4.01989
0.21556	4.2396	1.21556	4.16459	2.21556	4.08279	3.21556	4.0314	4.21556	4.01989
0.21583	4.2393	1.21583	4.16488	2.21583	4.08308	3.21583	4.0317	4.21583	4.02018
0.21611	4.2393	1.21611	4.16459	2.21611	4.08279	3.21611	4.03111	4.21611	4.01989
0.21639	4.239	1.21639	4.16459	2.21639	4.08249	3.21639	4.0314	4.21639	4.01989
0.21667	4.2393	1.21667	4.16429	2.21667	4.08279	3.21667	4.0314	4.21667	4.01989
0.21694	4.2393	1.21694	4.16459	2.21694	4.08279	3.21694	4.0314	4.21694	4.01989
0.21722	4.2393	1.21722	4.16459	2.21722	4.08279	3.21722	4.03111	4.21722	4.01989
0.2175	4.2393	1.2175	4.16459	2.2175	4.08249	3.2175	4.03111	4.2175	4.01959
0.21778	4.239	1.21778	4.16459	2.21778	4.08279	3.21778	4.0314	4.21778	4.01959
0.21806	4.239	1.21806	4.16459	2.21806	4.08249	3.21806	4.0314	4.21806	4.01989
0.21833	4.239	1.21833	4.16459	2.21833	4.08279	3.21833	4.0314	4.21833	4.01959
0.21861	4.239	1.21861	4.16429	2.21861	4.08279	3.21861	4.0314	4.21861	4.01959
0.21889	4.239	1.21889	4.16429	2.21889	4.08249	3.21889	4.0314	4.21889	4.0193
0.21917	4.239	1.21917	4.164	2.21917	4.08279	3.21917	4.0314	4.21917	4.0193
0.21944	4.239	1.21944	4.16429	2.21944	4.08249	3.21944	4.03111	4.21944	4.0193
0.21972	4.23871	1.21972	4.16429	2.21972	4.08249	3.21972	4.03111	4.21972	4.0193
0.22	4.23871	1.22	4.164	2.22	4.08249	3.22	4.03111	4.22	4.0193
0.22028	4.23871	1.22028	4.164	2.22028	4.0822	3.22028	4.03111	4.22028	4.0193
0.22056	4.23871	1.22056	4.164	2.22056	4.08249	3.22056	4.03111	4.22056	4.0193
0.22083	4.239	1.22083	4.164	2.22083	4.08249	3.22083	4.03111	4.22083	4.019
0.22111	4.23871	1.22111	4.164	2.22111	4.08249	3.22111	4.03111	4.22111	4.0193
0.22139	4.239	1.22139	4.164	2.22139	4.0822	3.22139	4.03111	4.22139	4.019
0.22167	4.23871	1.22167	4.164	2.22167	4.0822	3.22167	4.03111	4.22167	4.019
0.22194	4.23871	1.22194	4.1637	2.22194	4.0822	3.22194	4.03081	4.22194	4.0193
0.22222	4.23871	1.22222	4.164	2.22222	4.0822	3.22222	4.03081	4.22222	4.01871
0.2225	4.23841	1.2225	4.164	2.2225	4.0819	3.2225	4.03111	4.2225	4.01871
0.22278	4.23841	1.22278	4.164	2.22278	4.0822	3.22278	4.03081	4.22278	4.01871
0.22306	4.23871	1.22306	4.164	2.22306	4.0822	3.22306	4.03081	4.22306	4.01871
0.22333	4.23871	1.22333	4.1637	2.22333	4.0822	3.22333	4.03081	4.22333	4.01871
0.22361	4.23841	1.22361	4.1637	2.22361	4.0822	3.22361	4.03081	4.22361	4.01871
0.22389	4.23812	1.22389	4.1637	2.22389	4.0819	3.22389	4.03081	4.22389	4.01841
0.22417	4.23871	1.22417	4.1637	2.22417	4.0819	3.22417	4.03052	4.22417	4.01841
0.22444	4.23871	1.22444	4.1637	2.22444	4.08161	3.22444	4.03052	4.22444	4.01841
0.22472	4.23841	1.22472	4.1637	2.22472	4.0819	3.22472	4.03052	4.22472	4.01841
0.225	4.23871	1.225	4.1637	2.225	4.0819	3.225	4.03052	4.225	4.01871
0.22528	4.23841	1.22528	4.16341	2.22528	4.0819	3.22528	4.03081	4.22528	4.01841
0.22556	4.23871	1.22556	4.16341	2.22556	4.08161	3.22556	4.03081	4.22556	4.01812
0.22583	4.23841	1.22583	4.1637	2.22583	4.0819	3.22583	4.03052	4.22583	4.01812
0.22611	4.23812	1.22611	4.16341	2.22611	4.08161	3.22611	4.03052	4.22611	4.01812
0.22639	4.23841	1.22639	4.16311	2.22639	4.08161	3.22639	4.03052	4.22639	4.01812
0.22667	4.23812	1.22667	4.16341	2.22667	4.08161	3.22667	4.03052	4.22667	4.01782
0.22694	4.23841	1.22694	4.16311	2.22694	4.08131	3.22694	4.03052	4.22694	4.01782
0.22722	4.23812	1.22722	4.16311	2.22722	4.08161	3.22722	4.03052	4.22722	4.01782
0.2275	4.23812	1.2275	4.16311	2.2275	4.08131	3.2275	4.03052	4.2275	4.01812
0.22778	4.23812	1.22778	4.16311	2.22778	4.08102	3.22778	4.03052	4.22778	4.01782
0.22806	4.23782	1.22806	4.16311	2.22806	4.08131	3.22806	4.03052	4.22806	4.01782
0.22833	4.23812	1.22833	4.16311	2.22833	4.08102	3.22833	4.03052	4.22833	4.01782
0.22861	4.23812	1.22861	4.16282	2.22861	4.08131	3.22861	4.03022	4.22861	4.01782
0.22889	4.23782	1.22889	4.16282	2.22889	4.08102	3.22889	4.03022	4.22889	4.01782
0.22917	4.23812	1.22917	4.16282	2.22917	4.08131	3.22917	4.03022	4.22917	4.01753
0.22944	4.23782	1.22944	4.16311	2.22944	4.08131	3.22944	4.03022	4.22944	4.01753
0.22972	4.23782	1.22972	4.16282	2.22972	4.08102	3.22972	4.03022	4.22972	4.01723
0.23	4.23753	1.23	4.16282	2.23	4.08131	3.23	4.02993	4.23	4.01753
0.23028	4.23812	1.23028	4.16282	2.23028	4.08102	3.23028	4.03022	4.23028	4.01753
0.23056	4.23782	1.23056	4.16282	2.23056	4.08131	3.23056	4.03022	4.23056	4.01723
0.23083	4.23782	1.23083	4.16311	2.23083	4.08102	3.23083	4.03022	4.23083	4.01723
0.23111	4.23812	1.23111	4.16252	2.23111	4.08102	3.23111	4.03022	4.23111	4.01723
0.23139	4.23782	1.23139	4.16252	2.23139	4.08102	3.23139	4.03022	4.23139	4.01693
0.23167	4.23841	1.23167	4.16282	2.23167	4.08102	3.23167	4.03022	4.23167	4.01693
0.23194	4.23812	1.23194	4.16252	2.23194	4.08102	3.23194	4.02993	4.23194	4.01723
0.23222	4.23812	1.23222	4.16223	2.23222	4.08102	3.23222	4.02993	4.23222	4.01693
0.2325	4.23812	1.2325	4.16252	2.2325	4.08102	3.2325	4.02993	4.2325	4.01693
0.23278	4.23782	1.23278	4.16223	2.23278	4.08072	3.23278	4.02963	4.23278	4.01723
0.23306	4.23812	1.23306	4.16252	2.23306	4.08072	3.23306	4.02993	4.23306	4.01693
0.23333	4.23782	1.23333	4.16252	2.23333	4.08102	3.23333	4.02963	4.23333	4.01693
0.23361	4.23812	1.23361	4.16223	2.23361	4.08072	3.23361	4.02993	4.23361	4.01693
0.23389	4.23782	1.23389	4.16252	2.23389	4.08072	3.23389	4.02963	4.23389	4.01723
0.23417	4.23753	1.23417	4.16223	2.23417	4.08072	3.23417	4.02963	4.23417	4.01664
0.23444	4.23782	1.23444	4.16252	2.23444	4.08072	3.23444	4.02993	4.23444	4.01664
0.23472	4.23753	1.23472	4.16223	2.23472	4.08072	3.23472	4.02963	4.23472	4.01664
0.235	4.23782	1.235	4.16223	2.235	4.08043	3.235	4.02963	4.235	4.01664
0.23528	4.23782	1.23528	4.16252	2.23528	4.08043	3.23528	4.02963	4.23528	4.01664
0.23556	4.23753	1.23556	4.16223	2.23556	4.08043	3.23556	4.02993	4.23556	4.01634
0.23583	4.23753	1.23583	4.16193	2.23583	4.08043	3.23583	4.02963	4.23583	4.01664
0.23611	4.23723	1.23611	4.16193	2.23611	4.08043	3.23611	4.02963	4.23611	4.01634
0.23639	4.23723	1.23639	4.16223	2.23639	4.08043	3.23639	4.02963	4.23639	4.01634
0.23667	4.23723	1.23667	4.16223	2.23667	4.08043	3.23667	4.02934	4.23667	4.01634
0.23694	4.23753	1.23694	4.16193	2.23694	4.08043	3.23694	4.02963	4.23694	4.01634
0.23722	4.23723	1.23722	4.16223	2.23722	4.08043	3.23722	4.02934	4.23722	4.01634
0.2375	4.23723	1.2375	4.16163	2.2375	4.08043	3.2375	4.02934	4.2375	4.01605
0.23778	4.23723	1.23778	4.16193	2.23778	4.08013	3.23778	4.02904	4.23778	4.01605
0.23806	4.23723	1.23806	4.16193	2.23806	4.08043	3.23806	4.02934	4.23806	4.01605
0.23833	4.23753	1.23833	4.16193	2.23833	4.08013	3.23833	4.02934	4.23833	4.01605
0.23861	4.23753	1.23861	4.16193	2.23861	4.08043	3.23861	4.02934	4.23861	4.01634
0.23889	4.23753	1.23889	4.16193	2.23889	4.08013	3.23889	4.02934	4.23889	4.01605
0.23917	4.23753	1.23917	4.16193	2.23917	4.08043	3.23917	4.02934	4.23917	4.01605
0.23944	4.23723	1.23944	4.16163	2.23944	4.08043	3.23944	4.02934	4.23944	4.01575
0.23972	4.23723	1.23972	4.16193	2.23972	4.08013	3.23972	4.02904	4.23972	4.01575
0.24	4.23723	1.24	4.16163	2.24	4.08013	3.24	4.02934	4.24	4.01575
0.24028	4.23723	1.24028	4.16163	2.24028	4.08013	3.24028	4.02904	4.24028	4.01605
0.24056	4.23694	1.24056	4.16163	2.24056	4.08013	3.24056	4.02904	4.24056	4.01575
0.24083	4.23694	1.24083	4.16163	2.24083	4.07983	3.24083	4.02904	4.24083	4.01575
0.24111	4.23723	1.24111	4.16163	2.24111	4.07983	3.24111	4.02904	4.24111	4.01546
0.24139	4.23694	1.24139	4.16163	2.24139	4.07983	3.24139	4.02904	4.24139	4.01575
0.24167	4.23694	1.24167	4.16163	2.24167	4.07983	3.24167	4.02875	4.24167	4.01546
0.24194	4.23694	1.24194	4.16163	2.24194	4.07983	3.24194	4.02904	4.24194	4.01516
0.24222	4.23694	1.24222	4.16134	2.24222	4.07983	3.24222	4.02875	4.24222	4.01546
0.2425	4.23723	1.2425	4.16163	2.2425	4.07954	3.2425	4.02875	4.2425	4.01546
0.24278	4.23694	1.24278	4.16134	2.24278	4.07983	3.24278	4.02904	4.24278	4.01546
0.24306	4.23664	1.24306	4.16134	2.24306	4.07954	3.24306	4.02875	4.24306	4.01516
0.24333	4.23664	1.24333	4.16134	2.24333	4.07983	3.24333	4.02904	4.24333	4.01546
0.24361	4.23664	1.24361	4.16134	2.24361	4.07954	3.24361	4.02875	4.24361	4.01546
0.24389	4.23664	1.24389	4.16104	2.24389	4.07954	3.24389	4.02875	4.24389	4.01546
0.24417	4.23635	1.24417	4.16134	2.24417	4.07983	3.24417	4.02904	4.24417	4.01516
0.24444	4.23635	1.24444	4.16134	2.24444	4.07954	3.24444	4.02904	4.24444	4.01516
0.24472	4.23605	1.24472	4.16134	2.24472	4.07983	3.24472	4.02875	4.24472	4.01516
0.245	4.23635	1.245	4.16134	2.245	4.07954	3.245	4.02875	4.245	4.01516
0.24528	4.23635	1.24528	4.16104	2.24528	4.07954	3.24528	4.02875	4.24528	4.01516
0.24556	4.23664	1.24556	4.16104	2.24556	4.07954	3.24556	4.02845	4.24556	4.01516
0.24583	4.23635	1.24583	4.16104	2.24583	4.07954	3.24583	4.02845	4.24583	4.01487
0.24611	4.23664	1.24611	4.16104	2.24611	4.07954	3.24611	4.02875	4.24611	4.01457
0.24639	4.23635	1.24639	4.16104	2.24639	4.07954	3.24639	4.02845	4.24639	4.01457
0.24667	4.23605	1.24667	4.16104	2.24667	4.07954	3.24667	4.02845	4.24667	4.01457
0.24694	4.23635	1.24694	4.16075	2.24694	4.07954	3.24694	4.02845	4.24694	4.01487
0.24722	4.23635	1.24722	4.16075	2.24722	4.07954	3.24722	4.02845	4.24722	4.01457
0.2475	4.23664	1.2475	4.16104	2.2475	4.07954	3.2475	4.02845	4.2475	4.01457
0.24778	4.23605	1.24778	4.16075	2.24778	4.07954	3.24778	4.02845	4.24778	4.01457
0.24806	4.23635	1.24806	4.16075	2.24806	4.07954	3.24806	4.02816	4.24806	4.01457
0.24833	4.23664	1.24833	4.16075	2.24833	4.07924	3.24833	4.02816	4.24833	4.01457
0.24861	4.23635	1.24861	4.16045	2.24861	4.07924	3.24861	4.02816	4.24861	4.01428
0.24889	4.23635	1.24889	4.16075	2.24889	4.07924	3.24889	4.02845	4.24889	4.01457
0.24917	4.23605	1.24917	4.16045	2.24917	4.07924	3.24917	4.02816	4.24917	4.01457
0.24944	4.23605	1.24944	4.16075	2.24944	4.07924	3.24944	4.02816	4.24944	4.01428
0.24972	4.23605	1.24972	4.16075	2.24972	4.07895	3.24972	4.02816	4.24972	4.01398
0.25	4.23605	1.25	4.16045	2.25	4.07924	3.25	4.02786	4.25	4.01428
0.25028	4.23635	1.25028	4.16075	2.25028	4.07924	3.25028	4.02816	4.25028	4.01398
0.25056	4.23605	1.25056	4.16045	2.25056	4.07924	3.25056	4.02816	4.25056	4.01428
0.25083	4.23605	1.25083	4.16045	2.25083	4.07895	3.25083	4.02786	4.25083	4.01398
0.25111	4.23605	1.25111	4.16075	2.25111	4.07895	3.25111	4.02786	4.25111	4.01398
0.25139	4.23635	1.25139	4.16045	2.25139	4.07895	3.25139	4.02786	4.25139	4.01398
0.25167	4.23605	1.25167	4.16045	2.25167	4.07865	3.25167	4.02786	4.25167	4.01398
0.25194	4.23576	1.25194	4.16016	2.25194	4.07895	3.25194	4.02786	4.25194	4.01398
0.25222	4.23605	1.25222	4.16045	2.25222	4.07865	3.25222	4.02786	4.25222	4.01398
0.2525	4.23576	1.2525	4.15986	2.2525	4.07895	3.2525	4.02786	4.2525	4.01398
0.25278	4.23576	1.25278	4.16016	2.25278	4.07895	3.25278	4.02757	4.25278	4.01369
0.25306	4.23576	1.25306	4.16016	2.25306	4.07865	3.25306	4.02786	4.25306	4.01369
0.25333	4.23605	1.25333	4.16016	2.25333	4.07865	3.25333	4.02786	4.25333	4.01369
0.25361	4.23605	1.25361	4.16016	2.25361	4.07865	3.25361	4.02786	4.25361	4.01369
0.25389	4.23635	1.25389	4.16016	2.25389	4.07865	3.25389	4.02786	4.25389	4.01369
0.25417	4.23605	1.25417	4.15986	2.25417	4.07865	3.25417	4.02786	4.25417	4.01369
0.25444	4.23605	1.25444	4.15986	2.25444	4.07865	3.25444	4.02786	4.25444	4.01369
0.25472	4.23605	1.25472	4.15986	2.25472	4.07865	3.25472	4.02757	4.25472	4.01369
0.255	4.23576	1.255	4.15986	2.255	4.07836	3.255	4.02757	4.255	4.01339
0.25528	4.23605	1.25528	4.15986	2.25528	4.07836	3.25528	4.02757	4.25528	4.01339
0.25556	4.23576	1.25556	4.15986	2.25556	4.07836	3.25556	4.02757	4.25556	4.01339
0.25583	4.23576	1.25583	4.15986	2.25583	4.07836	3.25583	4.02757	4.25583	4.01339
0.25611	4.23576	1.25611	4.15986	2.25611	4.07836	3.25611	4.02757	4.25611	4.01339
0.25639	4.23576	1.25639	4.15957	2.25639	4.07836	3.25639	4.02757	4.25639	4.0131
0.25667	4.23576	1.25667	4.15986	2.25667	4.07836	3.25667	4.02727	4.25667	4.01339
0.25694	4.23576	1.25694	4.15986	2.25694	4.07836	3.25694	4.02757	4.25694	4.0131
0.25722	4.23605	1.25722	4.15986	2.25722	4.07836	3.25722	4.02757	4.25722	4.01339
0.2575	4.23576	1.2575	4.15986	2.2575	4.07806	3.2575	4.02727	4.2575	4.0131
0.25778	4.23576	1.25778	4.15957	2.25778	4.07836	3.25778	4.02727	4.25778	4.01339
0.25806	4.23576	1.25806	4.15986	2.25806	4.07806	3.25806	4.02727	4.25806	4.0131
0.25833	4.23517	1.25833	4.15957	2.25833	4.07806	3.25833	4.02727	4.25833	4.0131
0.25861	4.23546	1.25861	4.15957	2.25861	4.07806	3.25861	4.02697	4.25861	4.0128
0.25889	4.23546	1.25889	4.15957	2.25889	4.07806	3.25889	4.02727	4.25889	4.0128
0.25917	4.23576	1.25917	4.15957	2.25917	4.07806	3.25917	4.02727	4.25917	4.0128
0.25944	4.23576	1.25944	4.15957	2.25944	4.07777	3.25944	4.02727	4.25944	4.0128
0.25972	4.23546	1.25972	4.15927	2.25972	4.07806	3.25972	4.02697	4.25972	4.0128
0.26	4.23576	1.26	4.15957	2.26	4.07806	3.26	4.02727	4.26	4.0128
0.26028	4.23546	1.26028	4.15927	2.26028	4.07777	3.26028	4.02727	4.26028	4.0131
0.26056	4.23546	1.26056	4.15927	2.26056	4.07806	3.26056	4.02697	4.26056	4.0125
0.26083	4.23576	1.26083	4.15927	2.26083	4.07806	3.26083	4.02727	4.26083	4.0125
0.26111	4.23576	1.26111	4.15927	2.26111	4.07806	3.26111	4.02727	4.26111	4.0125
0.26139	4.23576	1.26139	4.15957	2.26139	4.07777	3.26139	4.02697	4.26139	4.0125
0.26167	4.23517	1.26167	4.15927	2.26167	4.07777	3.26167	4.02727	4.26167	4.0125
0.26194	4.23546	1.26194	4.15927	2.26194	4.07777	3.26194	4.02697	4.26194	4.0125
0.26222	4.23546	1.26222	4.15927	2.26222	4.07777	3.26222	4.02697	4.26222	4.0125
0.2625	4.23546	1.2625	4.15898	2.2625	4.07777	3.2625	4.02697	4.2625	4.0125
0.26278	4.23546	1.26278	4.15927	2.26278	4.07777	3.26278	4.02697	4.26278	4.01221
0.26306	4.23546	1.26306	4.15898	2.26306	4.07777	3.26306	4.02697	4.26306	4.0125
0.26333	4.23546	1.26333	4.15927	2.26333	4.07777	3.26333	4.02697	4.26333	4.01221
0.26361	4.23576	1.26361	4.15957	2.26361	4.07747	3.26361	4.02697	4.26361	4.01221
0.26389	4.23546	1.26389	4.15927	2.26389	4.07777	3.26389	4.02697	4.26389	4.01221
0.26417	4.23546	1.26417	4.15927	2.26417	4.07777	3.26417	4.02697	4.26417	4.01191
0.26444	4.23546	1.26444	4.15927	2.26444	4.07747	3.26444	4.02697	4.26444	4.01191
0.26472	4.23517	1.26472	4.15927	2.26472	4.07747	3.26472	4.02697	4.26472	4.01191
0.265	4.23517	1.265	4.15927	2.265	4.07747	3.265	4.02697	4.265	4.01191
0.26528	4.23517	1.26528	4.15927	2.26528	4.07777	3.26528	4.02668	4.26528	4.01191
0.26556	4.23546	1.26556	4.15927	2.26556	4.07747	3.26556	4.02668	4.26556	4.01221
0.26583	4.23517	1.26583	4.15898	2.26583	4.07747	3.26583	4.02668	4.26583	4.01191
0.26611	4.23546	1.26611	4.15898	2.26611	4.07718	3.26611	4.02668	4.26611	4.01191
0.26639	4.23487	1.26639	4.15898	2.26639	4.07747	3.26639	4.02638	4.26639	4.01191
0.26667	4.23517	1.26667	4.15898	2.26667	4.07718	3.26667	4.02668	4.26667	4.01162
0.26694	4.23517	1.26694	4.15898	2.26694	4.07718	3.26694	4.02668	4.26694	4.01162
0.26722	4.23487	1.26722	4.15868	2.26722	4.07718	3.26722	4.02668	4.26722	4.01162
0.2675	4.23517	1.2675	4.15898	2.2675	4.07718	3.2675	4.02668	4.2675	4.01162
0.26778	4.23517	1.26778	4.15898	2.26778	4.07688	3.26778	4.02638	4.26778	4.01162
0.26806	4.23517	1.26806	4.15898	2.26806	4.07718	3.26806	4.02668	4.26806	4.01162
0.26833	4.23517	1.26833	4.15839	2.26833	4.07688	3.26833	4.02668	4.26833	4.01132
0.26861	4.23487	1.26861	4.15839	2.26861	4.07688	3.26861	4.02668	4.26861	4.01162
0.26889	4.23517	1.26889	4.15868	2.26889	4.07688	3.26889	4.02668	4.26889	4.01162
0.26917	4.23517	1.26917	4.15839	2.26917	4.07688	3.26917	4.02638	4.26917	4.01132
0.26944	4.23517	1.26944	4.15868	2.26944	4.07688	3.26944	4.02668	4.26944	4.01132
0.26972	4.23517	1.26972	4.15839	2.26972	4.07659	3.26972	4.02638	4.26972	4.01132
0.27	4.23517	1.27	4.15868	2.27	4.07659	3.27	4.02638	4.27	4.01162
0.27028	4.23487	1.27028	4.15839	2.27028	4.07688	3.27028	4.02668	4.27028	4.01132
0.27056	4.23487	1.27056	4.15839	2.27056	4.07688	3.27056	4.02638	4.27056	4.01132
0.27083	4.23487	1.27083	4.15868	2.27083	4.07688	3.27083	4.02638	4.27083	4.01132
0.27111	4.23487	1.27111	4.15839	2.27111	4.07688	3.27111	4.02638	4.27111	4.01103
0.27139	4.23487	1.27139	4.15839	2.27139	4.07659	3.27139	4.02638	4.27139	4.01103
0.27167	4.23487	1.27167	4.15809	2.27167	4.07688	3.27167	4.02638	4.27167	4.01132
0.27194	4.23458	1.27194	4.15839	2.27194	4.07659	3.27194	4.02638	4.27194	4.01103
0.27222	4.23487	1.27222	4.15839	2.27222	4.07659	3.27222	4.02638	4.27222	4.01103
0.2725	4.23487	1.2725	4.15809	2.2725	4.07659	3.2725	4.02638	4.2725	4.01103
0.27278	4.23487	1.27278	4.15809	2.27278	4.07659	3.27278	4.02638	4.27278	4.01103
0.27306	4.23487	1.27306	4.15809	2.27306	4.07659	3.27306	4.02609	4.27306	4.01073
0.27333	4.23458	1.27333	4.15809	2.27333	4.07659	3.27333	4.02609	4.27333	4.01103
0.27361	4.23487	1.27361	4.15809	2.27361	4.07659	3.27361	4.02609	4.27361	4.01073
0.27389	4.23487	1.27389	4.1578	2.27389	4.07629	3.27389	4.02609	4.27389	4.01073
0.27417	4.23487	1.27417	4.15809	2.27417	4.07629	3.27417	4.02609	4.27417	4.01073
0.27444	4.23487	1.27444	4.1578	2.27444	4.07629	3.27444	4.02609	4.27444	4.01073
0.27472	4.23487	1.27472	4.1578	2.27472	4.07629	3.27472	4.02609	4.27472	4.01044
0.275	4.23487	1.275	4.15809	2.275	4.076	3.275	4.02609	4.275	4.01044
0.27528	4.23458	1.27528	4.1578	2.27528	4.07629	3.27528	4.02609	4.27528	4.01044
0.27556	4.23487	1.27556	4.15809	2.27556	4.076	3.27556	4.02579	4.27556	4.01044
0.27583	4.23458	1.27583	4.1578	2.27583	4.07629	3.27583	4.02579	4.27583	4.01044
0.27611	4.23458	1.27611	4.1578	2.27611	4.07629	3.27611	4.02579	4.27611	4.01044
0.27639	4.23458	1.27639	4.1578	2.27639	4.076	3.27639	4.02609	4.27639	4.01044
0.27667	4.23458	1.27667	4.1578	2.27667	4.07629	3.27667	4.02579	4.27667	4.01014
0.27694	4.23487	1.27694	4.1578	2.27694	4.076	3.27694	4.02579	4.27694	4.01014
0.27722	4.23458	1.27722	4.1578	2.27722	4.07629	3.27722	4.0255	4.27722	4.01014
0.2775	4.23428	1.2775	4.1578	2.2775	4.07629	3.2775	4.02579	4.2775	4.01014
0.27778	4.23458	1.27778	4.1578	2.27778	4.076	3.27778	4.02579	4.27778	4.01014
0.27806	4.23428	1.27806	4.1578	2.27806	4.076	3.27806	4.02579	4.27806	4.01014
0.27833	4.23428	1.27833	4.1578	2.27833	4.0757	3.27833	4.02579	4.27833	4.01014
0.27861	4.23458	1.27861	4.1578	2.27861	4.076	3.27861	4.02579	4.27861	4.01014
0.27889	4.23458	1.27889	4.1578	2.27889	4.076	3.27889	4.02579	4.27889	4.01044
0.27917	4.23428	1.27917	4.1575	2.27917	4.076	3.27917	4.0255	4.27917	4.01014
0.27944	4.23428	1.27944	4.1578	2.27944	4.076	3.27944	4.0255	4.27944	4.01014
0.27972	4.23369	1.27972	4.1575	2.27972	4.076	3.27972	4.0255	4.27972	4.01014
0.28	4.23398	1.28	4.1575	2.28	4.0757	3.28	4.02579	4.28	4.01014
0.28028	4.23428	1.28028	4.1578	2.28028	4.076	3.28028	4.0255	4.28028	4.00985
0.28056	4.23428	1.28056	4.1572	2.28056	4.076	3.28056	4.0255	4.28056	4.00985
0.28083	4.23458	1.28083	4.1572	2.28083	4.0757	3.28083	4.0255	4.28083	4.00985
0.28111	4.23428	1.28111	4.1575	2.28111	4.076	3.28111	4.0255	4.28111	4.00955
0.28139	4.23428	1.28139	4.1572	2.28139	4.076	3.28139	4.0255	4.28139	4.00955
0.28167	4.23428	1.28167	4.1572	2.28167	4.076	3.28167	4.0252	4.28167	4.00955
0.28194	4.23428	1.28194	4.15691	2.28194	4.076	3.28194	4.0255	4.28194	4.00955
0.28222	4.23428	1.28222	4.1572	2.28222	4.076	3.28222	4.0252	4.28222	4.00955
0.2825	4.23398	1.2825	4.1572	2.2825	4.076	3.2825	4.0255	4.2825	4.00955
0.28278	4.23428	1.28278	4.1572	2.28278	4.0757	3.28278	4.0252	4.28278	4.00926
0.28306	4.23428	1.28306	4.1572	2.28306	4.076	3.28306	4.0252	4.28306	4.00926
0.28333	4.23398	1.28333	4.15691	2.28333	4.076	3.28333	4.0252	4.28333	4.00926
0.28361	4.23398	1.28361	4.15691	2.28361	4.076	3.28361	4.02491	4.28361	4.00926
0.28389	4.23369	1.28389	4.15691	2.28389	4.0757	3.28389	4.02491	4.28389	4.00926
0.28417	4.23398	1.28417	4.1572	2.28417	4.0757	3.28417	4.02491	4.28417	4.00926
0.28444	4.23369	1.28444	4.15691	2.28444	4.0757	3.28444	4.02491	4.28444	4.00926
0.28472	4.23398	1.28472	4.15691	2.28472	4.0757	3.28472	4.02491	4.28472	4.00926
0.285	4.23398	1.285	4.15661	2.285	4.0757	3.285	4.02491	4.285	4.00896
0.28528	4.23369	1.28528	4.15661	2.28528	4.0757	3.28528	4.02491	4.28528	4.00926
0.28556	4.23428	1.28556	4.15661	2.28556	4.0757	3.28556	4.02491	4.28556	4.00926
0.28583	4.23369	1.28583	4.15661	2.28583	4.07541	3.28583	4.02491	4.28583	4.00926
0.28611	4.23398	1.28611	4.15691	2.28611	4.0757	3.28611	4.02491	4.28611	4.00896
0.28639	4.23398	1.28639	4.15661	2.28639	4.0757	3.28639	4.02491	4.28639	4.00896
0.28667	4.23398	1.28667	4.15661	2.28667	4.07541	3.28667	4.02491	4.28667	4.00896
0.28694	4.23398	1.28694	4.15661	2.28694	4.0757	3.28694	4.02461	4.28694	4.00896
0.28722	4.23398	1.28722	4.15661	2.28722	4.07541	3.28722	4.02461	4.28722	4.00896
0.2875	4.23398	1.2875	4.15661	2.2875	4.07541	3.2875	4.02461	4.2875	4.00896
0.28778	4.23369	1.28778	4.15661	2.28778	4.07541	3.28778	4.02461	4.28778	4.00896
0.28806	4.23339	1.28806	4.15661	2.28806	4.07541	3.28806	4.02461	4.28806	4.00896
0.28833	4.23398	1.28833	4.15632	2.28833	4.07541	3.28833	4.02461	4.28833	4.00896
0.28861	4.23369	1.28861	4.15632	2.28861	4.07541	3.28861	4.02461	4.28861	4.00896
0.28889	4.23369	1.28889	4.15632	2.28889	4.07541	3.28889	4.02461	4.28889	4.00867
0.28917	4.23369	1.28917	4.15632	2.28917	4.07541	3.28917	4.02461	4.28917	4.00896
0.28944	4.23369	1.28944	4.15632	2.28944	4.07511	3.28944	4.02461	4.28944	4.00867
0.28972	4.23369	1.28972	4.15632	2.28972	4.07511	3.28972	4.02461	4.28972	4.00867
0.29	4.23339	1.29	4.15632	2.29	4.07541	3.29	4.02491	4.29	4.00837
0.29028	4.23339	1.29028	4.15602	2.29028	4.07541	3.29028	4.02461	4.29028	4.00837
0.29056	4.23339	1.29056	4.15602	2.29056	4.07511	3.29056	4.02432	4.29056	4.00837
0.29083	4.23398	1.29083	4.15602	2.29083	4.07541	3.29083	4.02432	4.29083	4.00837
0.29111	4.23369	1.29111	4.15602	2.29111	4.07541	3.29111	4.02432	4.29111	4.00837
0.29139	4.23369	1.29139	4.15602	2.29139	4.07541	3.29139	4.02432	4.29139	4.00837
0.29167	4.23369	1.29167	4.15602	2.29167	4.07541	3.29167	4.02432	4.29167	4.00837
0.29194	4.23339	1.29194	4.15602	2.29194	4.07511	3.29194	4.02432	4.29194	4.00837
0.29222	4.23369	1.29222	4.15602	2.29222	4.07541	3.29222	4.02432	4.29222	4.00808
0.2925	4.23339	1.2925	4.15573	2.2925	4.07511	3.2925	4.02432	4.2925	4.00837
0.29278	4.23339	1.29278	4.15573	2.29278	4.07511	3.29278	4.02402	4.29278	4.00808
0.29306	4.23369	1.29306	4.15602	2.29306	4.07511	3.29306	4.02402	4.29306	4.00808
0.29333	4.23339	1.29333	4.15602	2.29333	4.07511	3.29333	4.02402	4.29333	4.00808
0.29361	4.23339	1.29361	4.15602	2.29361	4.07511	3.29361	4.02402	4.29361	4.00808
0.29389	4.2331	1.29389	4.15573	2.29389	4.07511	3.29389	4.02402	4.29389	4.00808
0.29417	4.2331	1.29417	4.15602	2.29417	4.07511	3.29417	4.02402	4.29417	4.00778
0.29444	4.23339	1.29444	4.15573	2.29444	4.07481	3.29444	4.02402	4.29444	4.00778
0.29472	4.23339	1.29472	4.15573	2.29472	4.07481	3.29472	4.02402	4.29472	4.00808
0.295	4.23339	1.295	4.15573	2.295	4.07511	3.295	4.02402	4.295	4.00778
0.29528	4.23339	1.29528	4.15573	2.29528	4.07481	3.29528	4.02402	4.29528	4.00778
0.29556	4.23339	1.29556	4.15573	2.29556	4.07511	3.29556	4.02402	4.29556	4.00778
0.29583	4.23339	1.29583	4.15573	2.29583	4.07511	3.29583	4.02402	4.29583	4.00778
0.29611	4.2331	1.29611	4.15573	2.29611	4.07481	3.29611	4.02432	4.29611	4.00748
0.29639	4.23339	1.29639	4.15573	2.29639	4.07481	3.29639	4.02373	4.29639	4.00748
0.29667	4.23339	1.29667	4.15573	2.29667	4.07452	3.29667	4.02373	4.29667	4.00778
0.29694	4.23369	1.29694	4.15543	2.29694	4.07481	3.29694	4.02373	4.29694	4.00748
0.29722	4.23339	1.29722	4.15573	2.29722	4.07481	3.29722	4.02373	4.29722	4.00778
0.2975	4.23339	1.2975	4.15543	2.2975	4.07481	3.2975	4.02373	4.2975	4.00748
0.29778	4.23339	1.29778	4.15543	2.29778	4.07481	3.29778	4.02343	4.29778	4.00748
0.29806	4.23369	1.29806	4.15543	2.29806	4.07481	3.29806	4.02373	4.29806	4.00748
0.29833	4.2331	1.29833	4.15543	2.29833	4.07481	3.29833	4.02373	4.29833	4.00719
0.29861	4.2331	1.29861	4.15543	2.29861	4.07452	3.29861	4.02373	4.29861	4.00748
0.29889	4.2331	1.29889	4.15543	2.29889	4.07452	3.29889	4.02373	4.29889	4.00719
0.29917	4.2328	1.29917	4.15543	2.29917	4.07452	3.29917	4.02343	4.29917	4.00719
0.29944	4.2331	1.29944	4.15573	2.29944	4.07452	3.29944	4.02373	4.29944	4.00719
0.29972	4.2331	1.29972	4.15543	2.29972	4.07452	3.29972	4.02373	4.29972	4.00719
0.3	4.2331	1.3	4.15543	2.3	4.07452	3.3	4.02373	4.3	4.00719
0.30028	4.2331	1.30028	4.15514	2.30028	4.07422	3.30028	4.02314	4.30028	4.00719
0.30056	4.2331	1.30056	4.15514	2.30056	4.07422	3.30056	4.02343	4.30056	4.00719
0.30083	4.2328	1.30083	4.15514	2.30083	4.07422	3.30083	4.02343	4.30083	4.00719
0.30111	4.2328	1.30111	4.15514	2.30111	4.07422	3.30111	4.02343	4.30111	4.00719
0.30139	4.2328	1.30139	4.15514	2.30139	4.07422	3.30139	4.02343	4.30139	4.00719
0.30167	4.2328	1.30167	4.15484	2.30167	4.07422	3.30167	4.02343	4.30167	4.00719
0.30194	4.2328	1.30194	4.15514	2.30194	4.07393	3.30194	4.02343	4.30194	4.00689
0.30222	4.2328	1.30222	4.15514	2.30222	4.07393	3.30222	4.02343	4.30222	4.00689
0.3025	4.2328	1.3025	4.15514	2.3025	4.07393	3.3025	4.02343	4.3025	4.00689
0.30278	4.23251	1.30278	4.15484	2.30278	4.07393	3.30278	4.02343	4.30278	4.00689
0.30306	4.23251	1.30306	4.15484	2.30306	4.07393	3.30306	4.02314	4.30306	4.00689
0.30333	4.2328	1.30333	4.15514	2.30333	4.07393	3.30333	4.02343	4.30333	4.0066
0.30361	4.23251	1.30361	4.15484	2.30361	4.07393	3.30361	4.02314	4.30361	4.0066
0.30389	4.2328	1.30389	4.15514	2.30389	4.07363	3.30389	4.02284	4.30389	4.0066
0.30417	4.23221	1.30417	4.15484	2.30417	4.07393	3.30417	4.02314	4.30417	4.00689
0.30444	4.23251	1.30444	4.15484	2.30444	4.07363	3.30444	4.02284	4.30444	4.0066
0.30472	4.23251	1.30472	4.15455	2.30472	4.07363	3.30472	4.02314	4.30472	4.0066
0.305	4.23221	1.305	4.15455	2.305	4.07393	3.305	4.02284	4.305	4.0066
0.30528	4.23221	1.30528	4.15484	2.30528	4.07363	3.30528	4.02314	4.30528	4.0066
0.30556	4.23221	1.30556	4.15455	2.30556	4.07363	3.30556	4.02284	4.30556	4.0066
0.30583	4.23251	1.30583	4.15455	2.30583	4.07363	3.30583	4.02284	4.30583	4.0063
0.30611	4.23221	1.30611	4.15455	2.30611	4.07393	3.30611	4.02284	4.30611	4.0063
0.30639	4.23251	1.30639	4.15455	2.30639	4.07393	3.30639	4.02255	4.30639	4.0063
0.30667	4.23251	1.30667	4.15455	2.30667	4.07363	3.30667	4.02284	4.30667	4.0063
0.30694	4.23251	1.30694	4.15455	2.30694	4.07393	3.30694	4.02284	4.30694	4.0063
0.30722	4.23221	1.30722	4.15455	2.30722	4.07363	3.30722	4.02284	4.30722	4.00601
0.3075	4.23221	1.3075	4.15455	2.3075	4.07363	3.3075	4.02284	4.3075	4.0063
0.30778	4.23251	1.30778	4.15455	2.30778	4.07363	3.30778	4.02255	4.30778	4.0063
0.30806	4.23221	1.30806	4.15425	2.30806	4.07363	3.30806	4.02284	4.30806	4.0063
0.30833	4.23251	1.30833	4.15425	2.30833	4.07363	3.30833	4.02255	4.30833	4.0063
0.30861	4.23221	1.30861	4.15455	2.30861	4.07334	3.30861	4.02255	4.30861	4.00601
0.30889	4.23221	1.30889	4.15425	2.30889	4.07363	3.30889	4.02255	4.30889	4.00601
0.30917	4.23221	1.30917	4.15425	2.30917	4.07334	3.30917	4.02255	4.30917	4.00601
0.30944	4.23192	1.30944	4.15425	2.30944	4.07334	3.30944	4.02255	4.30944	4.00601
0.30972	4.23221	1.30972	4.15396	2.30972	4.07363	3.30972	4.02255	4.30972	4.00571
0.31	4.23221	1.31	4.15425	2.31	4.07334	3.31	4.02255	4.31	4.00571
0.31028	4.23221	1.31028	4.15396	2.31028	4.07334	3.31028	4.02255	4.31028	4.00601
0.31056	4.23221	1.31056	4.15425	2.31056	4.07334	3.31056	4.02255	4.31056	4.00571
0.31083	4.23192	1.31083	4.15366	2.31083	4.07334	3.31083	4.02225	4.31083	4.00571
0.31111	4.23221	1.31111	4.15366	2.31111	4.07304	3.31111	4.02255	4.31111	4.00542
0.31139	4.23192	1.31139	4.15396	2.31139	4.07304	3.31139	4.02225	4.31139	4.00571
0.31167	4.23221	1.31167	4.15366	2.31167	4.07304	3.31167	4.02255	4.31167	4.00571
0.31194	4.23192	1.31194	4.15366	2.31194	4.07304	3.31194	4.02225	4.31194	4.00542
0.31222	4.23221	1.31222	4.15366	2.31222	4.07304	3.31222	4.02225	4.31222	4.00571
0.3125	4.23221	1.3125	4.15366	2.3125	4.07304	3.3125	4.02255	4.3125	4.00542
0.31278	4.23221	1.31278	4.15366	2.31278	4.07304	3.31278	4.02225	4.31278	4.00542
0.31306	4.23221	1.31306	4.15337	2.31306	4.07304	3.31306	4.02225	4.31306	4.00542
0.31333	4.23192	1.31333	4.15337	2.31333	4.07275	3.31333	4.02225	4.31333	4.00542
0.31361	4.23221	1.31361	4.15337	2.31361	4.07275	3.31361	4.02225	4.31361	4.00601
0.31389	4.23192	1.31389	4.15337	2.31389	4.07275	3.31389	4.02225	4.31389	4.00542
0.31417	4.23221	1.31417	4.15337	2.31417	4.07304	3.31417	4.02195	4.31417	4.00571
0.31444	4.23221	1.31444	4.15337	2.31444	4.07275	3.31444	4.02225	4.31444	4.00542
0.31472	4.23192	1.31472	4.15337	2.31472	4.07275	3.31472	4.02195	4.31472	4.00542
0.315	4.23192	1.315	4.15307	2.315	4.07275	3.315	4.02195	4.315	4.00542
0.31528	4.23192	1.31528	4.15337	2.31528	4.07275	3.31528	4.02195	4.31528	4.00512
0.31556	4.23192	1.31556	4.15337	2.31556	4.07245	3.31556	4.02195	4.31556	4.00512
0.31583	4.23192	1.31583	4.15337	2.31583	4.07275	3.31583	4.02195	4.31583	4.00512
0.31611	4.23192	1.31611	4.15307	2.31611	4.07275	3.31611	4.02195	4.31611	4.00512
0.31639	4.23192	1.31639	4.15307	2.31639	4.07275	3.31639	4.02195	4.31639	4.00512
0.31667	4.23162	1.31667	4.15337	2.31667	4.07275	3.31667	4.02195	4.31667	4.00512
0.31694	4.23192	1.31694	4.15337	2.31694	4.07245	3.31694	4.02195	4.31694	4.00512
0.31722	4.23162	1.31722	4.15337	2.31722	4.07245	3.31722	4.02195	4.31722	4.00483
0.3175	4.23192	1.3175	4.15337	2.3175	4.07245	3.3175	4.02195	4.3175	4.00483
0.31778	4.23192	1.31778	4.15307	2.31778	4.07245	3.31778	4.02195	4.31778	4.00483
0.31806	4.23192	1.31806	4.15307	2.31806	4.07245	3.31806	4.02195	4.31806	4.00483
0.31833	4.23162	1.31833	4.15278	2.31833	4.07245	3.31833	4.02225	4.31833	4.00483
0.31861	4.23192	1.31861	4.15307	2.31861	4.07245	3.31861	4.02195	4.31861	4.00483
0.31889	4.23192	1.31889	4.15307	2.31889	4.07216	3.31889	4.02195	4.31889	4.00483
0.31917	4.23162	1.31917	4.15307	2.31917	4.07245	3.31917	4.02195	4.31917	4.00483
0.31944	4.23192	1.31944	4.15278	2.31944	4.07216	3.31944	4.02166	4.31944	4.00483
0.31972	4.23162	1.31972	4.15278	2.31972	4.07245	3.31972	4.02195	4.31972	4.00453
0.32	4.23162	1.32	4.15278	2.32	4.07216	3.32	4.02166	4.32	4.00483
0.32028	4.23162	1.32028	4.15278	2.32028	4.07216	3.32028	4.02166	4.32028	4.00453
0.32056	4.23162	1.32056	4.15307	2.32056	4.07216	3.32056	4.02166	4.32056	4.00453
0.32083	4.23162	1.32083	4.15278	2.32083	4.07186	3.32083	4.02166	4.32083	4.00453
0.32111	4.23162	1.32111	4.15278	2.32111	4.07216	3.32111	4.02195	4.32111	4.00453
0.32139	4.23162	1.32139	4.15278	2.32139	4.07216	3.32139	4.02166	4.32139	4.00424
0.32167	4.23162	1.32167	4.15278	2.32167	4.07216	3.32167	4.02166	4.32167	4.00424
0.32194	4.23133	1.32194	4.15278	2.32194	4.07216	3.32194	4.02136	4.32194	4.00453
0.32222	4.23133	1.32222	4.15248	2.32222	4.07216	3.32222	4.02136	4.32222	4.00424
0.3225	4.23162	1.3225	4.15278	2.3225	4.07216	3.3225	4.02136	4.3225	4.00424
0.32278	4.23162	1.32278	4.15248	2.32278	4.07186	3.32278	4.02136	4.32278	4.00424
0.32306	4.23133	1.32306	4.15248	2.32306	4.07216	3.32306	4.02136	4.32306	4.00424
0.32333	4.23133	1.32333	4.15278	2.32333	4.07186	3.32333	4.02107	4.32333	4.00424
0.32361	4.23133	1.32361	4.15248	2.32361	4.07186	3.32361	4.02136	4.32361	4.00394
0.32389	4.23133	1.32389	4.15248	2.32389	4.07186	3.32389	4.02136	4.32389	4.00394
0.32417	4.23133	1.32417	4.15248	2.32417	4.07186	3.32417	4.02136	4.32417	4.00424
0.32444	4.23133	1.32444	4.15218	2.32444	4.07186	3.32444	4.02136	4.32444	4.00394
0.32472	4.23103	1.32472	4.15248	2.32472	4.07157	3.32472	4.02136	4.32472	4.00394
0.325	4.23103	1.325	4.15218	2.325	4.07157	3.325	4.02136	4.325	4.00394
0.32528	4.23103	1.32528	4.15248	2.32528	4.07157	3.32528	4.02107	4.32528	4.00424
0.32556	4.23103	1.32556	4.15218	2.32556	4.07157	3.32556	4.02107	4.32556	4.00394
0.32583	4.23133	1.32583	4.15218	2.32583	4.07186	3.32583	4.02107	4.32583	4.00394
0.32611	4.23133	1.32611	4.15218	2.32611	4.07157	3.32611	4.02107	4.32611	4.00394
0.32639	4.23133	1.32639	4.15248	2.32639	4.07127	3.32639	4.02107	4.32639	4.00394
0.32667	4.23103	1.32667	4.15248	2.32667	4.07127	3.32667	4.02107	4.32667	4.00394
0.32694	4.23103	1.32694	4.15218	2.32694	4.07157	3.32694	4.02077	4.32694	4.00365
0.32722	4.23103	1.32722	4.15218	2.32722	4.07157	3.32722	4.02077	4.32722	4.00365
0.3275	4.23103	1.3275	4.15159	2.3275	4.07127	3.3275	4.02077	4.3275	4.00365
0.32778	4.23103	1.32778	4.15189	2.32778	4.07127	3.32778	4.02107	4.32778	4.00365
0.32806	4.23074	1.32806	4.15159	2.32806	4.07127	3.32806	4.02077	4.32806	4.00365
0.32833	4.23103	1.32833	4.15189	2.32833	4.07127	3.32833	4.02077	4.32833	4.00365
0.32861	4.23103	1.32861	4.15159	2.32861	4.07127	3.32861	4.02107	4.32861	4.00335
0.32889	4.23074	1.32889	4.15189	2.32889	4.07127	3.32889	4.02107	4.32889	4.00365
0.32917	4.23074	1.32917	4.15189	2.32917	4.07098	3.32917	4.02077	4.32917	4.00365
0.32944	4.23044	1.32944	4.15159	2.32944	4.07127	3.32944	4.02077	4.32944	4.00335
0.32972	4.23044	1.32972	4.15159	2.32972	4.07098	3.32972	4.02048	4.32972	4.00335
0.33	4.23074	1.33	4.1513	2.33	4.07098	3.33	4.02077	4.33	4.00335
0.33028	4.23044	1.33028	4.15159	2.33028	4.07098	3.33028	4.02077	4.33028	4.00335
0.33056	4.23044	1.33056	4.1513	2.33056	4.07098	3.33056	4.02077	4.33056	4.00335
0.33083	4.23044	1.33083	4.1513	2.33083	4.07127	3.33083	4.02077	4.33083	4.00276
0.33111	4.23044	1.33111	4.1513	2.33111	4.07098	3.33111	4.02048	4.33111	4.00306
0.33139	4.23044	1.33139	4.151	2.33139	4.07127	3.33139	4.02048	4.33139	4.00306
0.33167	4.23015	1.33167	4.1513	2.33167	4.07098	3.33167	4.02048	4.33167	4.00335
0.33194	4.23044	1.33194	4.151	2.33194	4.07098	3.33194	4.02077	4.33194	4.00335
0.33222	4.23015	1.33222	4.1513	2.33222	4.07098	3.33222	4.02048	4.33222	4.00335
0.3325	4.23044	1.3325	4.1513	2.3325	4.07068	3.3325	4.02048	4.3325	4.00335
0.33278	4.23015	1.33278	4.151	2.33278	4.07068	3.33278	4.02077	4.33278	4.00306
0.33306	4.23015	1.33306	4.1513	2.33306	4.07068	3.33306	4.02048	4.33306	4.00306
0.33333	4.23015	1.33333	4.151	2.33333	4.07098	3.33333	4.02048	4.33333	4.00306
0.33361	4.22985	1.33361	4.1513	2.33361	4.07068	3.33361	4.02048	4.33361	4.00276
0.33389	4.23044	1.33389	4.151	2.33389	4.07098	3.33389	4.02048	4.33389	4.00306
0.33417	4.23015	1.33417	4.151	2.33417	4.07068	3.33417	4.02048	4.33417	4.00276
0.33444	4.23015	1.33444	4.151	2.33444	4.07068	3.33444	4.02018	4.33444	4.00306
0.33472	4.23015	1.33472	4.151	2.33472	4.07068	3.33472	4.02048	4.33472	4.00276
0.335	4.23015	1.335	4.151	2.335	4.07068	3.335	4.02048	4.335	4.00276
0.33528	4.23015	1.33528	4.151	2.33528	4.07068	3.33528	4.02018	4.33528	4.00276
0.33556	4.22985	1.33556	4.151	2.33556	4.07068	3.33556	4.02048	4.33556	4.00276
0.33583	4.23015	1.33583	4.15071	2.33583	4.07068	3.33583	4.02048	4.33583	4.00276
0.33611	4.23015	1.33611	4.151	2.33611	4.07038	3.33611	4.02018	4.33611	4.00246
0.33639	4.23015	1.33639	4.15071	2.33639	4.07038	3.33639	4.02018	4.33639	4.00246
0.33667	4.23015	1.33667	4.15071	2.33667	4.07038	3.33667	4.02018	4.33667	4.00276
0.33694	4.22985	1.33694	4.15041	2.33694	4.07038	3.33694	4.01989	4.33694	4.00276
0.33722	4.22985	1.33722	4.15041	2.33722	4.07038	3.33722	4.02018	4.33722	4.00276
0.3375	4.22985	1.3375	4.15071	2.3375	4.07009	3.3375	4.01989	4.3375	4.00246
0.33778	4.22955	1.33778	4.15041	2.33778	4.07038	3.33778	4.01989	4.33778	4.00276
0.33806	4.22985	1.33806	4.15041	2.33806	4.07009	3.33806	4.02018	4.33806	4.00246
0.33833	4.22985	1.33833	4.15041	2.33833	4.07009	3.33833	4.02018	4.33833	4.00246
0.33861	4.22985	1.33861	4.15041	2.33861	4.07038	3.33861	4.01989	4.33861	4.00246
0.33889	4.22985	1.33889	4.15041	2.33889	4.07009	3.33889	4.01959	4.33889	4.00217
0.33917	4.22985	1.33917	4.15012	2.33917	4.07009	3.33917	4.02018	4.33917	4.00246
0.33944	4.22985	1.33944	4.15041	2.33944	4.07009	3.33944	4.01989	4.33944	4.00217
0.33972	4.22985	1.33972	4.15012	2.33972	4.06979	3.33972	4.01989	4.33972	4.00217
0.34	4.22985	1.34	4.15041	2.34	4.07009	3.34	4.01989	4.34	4.00217
0.34028	4.22985	1.34028	4.15012	2.34028	4.06979	3.34028	4.01989	4.34028	4.00217
0.34056	4.22955	1.34056	4.15012	2.34056	4.07009	3.34056	4.01989	4.34056	4.00246
0.34083	4.22985	1.34083	4.15012	2.34083	4.07009	3.34083	4.01989	4.34083	4.00217
0.34111	4.22955	1.34111	4.14982	2.34111	4.07009	3.34111	4.01989	4.34111	4.00217
0.34139	4.22985	1.34139	4.15012	2.34139	4.07009	3.34139	4.01959	4.34139	4.00217
0.34167	4.22955	1.34167	4.14982	2.34167	4.07009	3.34167	4.01959	4.34167	4.00187
0.34194	4.22955	1.34194	4.15012	2.34194	4.07009	3.34194	4.01959	4.34194	4.00217
0.34222	4.22926	1.34222	4.14982	2.34222	4.06979	3.34222	4.01959	4.34222	4.00187
0.3425	4.22926	1.3425	4.14982	2.3425	4.07009	3.3425	4.01959	4.3425	4.00187
0.34278	4.22955	1.34278	4.14982	2.34278	4.07009	3.34278	4.0193	4.34278	4.00187
0.34306	4.22926	1.34306	4.15012	2.34306	4.07009	3.34306	4.01959	4.34306	4.00187
0.34333	4.22926	1.34333	4.14982	2.34333	4.06979	3.34333	4.0193	4.34333	4.00187
0.34361	4.22926	1.34361	4.15012	2.34361	4.06979	3.34361	4.01959	4.34361	4.00187
0.34389	4.22926	1.34389	4.14982	2.34389	4.06979	3.34389	4.01959	4.34389	4.00187
0.34417	4.22926	1.34417	4.14982	2.34417	4.06979	3.34417	4.01959	4.34417	4.00158
0.34444	4.22926	1.34444	4.14982	2.34444	4.06979	3.34444	4.01959	4.34444	4.00187
0.34472	4.22955	1.34472	4.14982	2.34472	4.06979	3.34472	4.01959	4.34472	4.00187
0.345	4.22926	1.345	4.15012	2.345	4.06979	3.345	4.01959	4.345	4.00187
0.34528	4.22926	1.34528	4.14982	2.34528	4.06979	3.34528	4.01959	4.34528	4.00158
0.34556	4.22896	1.34556	4.14982	2.34556	4.06979	3.34556	4.01959	4.34556	4.00187
0.34583	4.22926	1.34583	4.14982	2.34583	4.0695	3.34583	4.01959	4.34583	4.00158
0.34611	4.22926	1.34611	4.14953	2.34611	4.0695	3.34611	4.0193	4.34611	4.00158
0.34639	4.22896	1.34639	4.14982	2.34639	4.0695	3.34639	4.0193	4.34639	4.00128
0.34667	4.22926	1.34667	4.14953	2.34667	4.06979	3.34667	4.0193	4.34667	4.00158
0.34694	4.22896	1.34694	4.14982	2.34694	4.0695	3.34694	4.0193	4.34694	4.00158
0.34722	4.22896	1.34722	4.14953	2.34722	4.0695	3.34722	4.0193	4.34722	4.00158
0.3475	4.22926	1.3475	4.14953	2.3475	4.0695	3.3475	4.0193	4.3475	4.00187
0.34778	4.22896	1.34778	4.14982	2.34778	4.0695	3.34778	4.0193	4.34778	4.00158
0.34806	4.22896	1.34806	4.14953	2.34806	4.0695	3.34806	4.0193	4.34806	4.00158
0.34833	4.22896	1.34833	4.14982	2.34833	4.0695	3.34833	4.0193	4.34833	4.00158
0.34861	4.22896	1.34861	4.14953	2.34861	4.0695	3.34861	4.0193	4.34861	4.00128
0.34889	4.22896	1.34889	4.14953	2.34889	4.0695	3.34889	4.0193	4.34889	4.00128
0.34917	4.22867	1.34917	4.14953	2.34917	4.0692	3.34917	4.01959	4.34917	4.00128
0.34944	4.22867	1.34944	4.14923	2.34944	4.0695	3.34944	4.0193	4.34944	4.00099
0.34972	4.22867	1.34972	4.14982	2.34972	4.0695	3.34972	4.0193	4.34972	4.00128
0.35	4.22837	1.35	4.14923	2.35	4.0692	3.35	4.0193	4.35	4.00099
0.35028	4.22837	1.35028	4.14953	2.35028	4.0692	3.35028	4.0193	4.35028	4.00069
0.35056	4.22837	1.35056	4.14953	2.35056	4.0695	3.35056	4.019	4.35056	4.00099
0.35083	4.22867	1.35083	4.14953	2.35083	4.0692	3.35083	4.0193	4.35083	4.00069
0.35111	4.22867	1.35111	4.14982	2.35111	4.0695	3.35111	4.019	4.35111	4.00069
0.35139	4.22867	1.35139	4.14923	2.35139	4.0692	3.35139	4.01871	4.35139	4.0004
0.35167	4.22867	1.35167	4.14923	2.35167	4.0692	3.35167	4.019	4.35167	4.00069
0.35194	4.22867	1.35194	4.14923	2.35194	4.0692	3.35194	4.019	4.35194	4.00069
0.35222	4.22867	1.35222	4.14923	2.35222	4.0692	3.35222	4.019	4.35222	4.00069
0.3525	4.22867	1.3525	4.14953	2.3525	4.0692	3.3525	4.019	4.3525	4.00069
0.35278	4.22867	1.35278	4.14923	2.35278	4.0692	3.35278	4.019	4.35278	4.0004
0.35306	4.22837	1.35306	4.14953	2.35306	4.0692	3.35306	4.019	4.35306	4.0004
0.35333	4.22867	1.35333	4.14894	2.35333	4.06891	3.35333	4.019	4.35333	4.0004
0.35361	4.22867	1.35361	4.14894	2.35361	4.0692	3.35361	4.01871	4.35361	4.00069
0.35389	4.22837	1.35389	4.14923	2.35389	4.06891	3.35389	4.01871	4.35389	4.0004
0.35417	4.22867	1.35417	4.14894	2.35417	4.0692	3.35417	4.01871	4.35417	4.0004
0.35444	4.22808	1.35444	4.14894	2.35444	4.06891	3.35444	4.01871	4.35444	4.0004
0.35472	4.22837	1.35472	4.14864	2.35472	4.06891	3.35472	4.01871	4.35472	4.0004
0.355	4.22837	1.355	4.14894	2.355	4.06891	3.355	4.01871	4.355	4.0004
0.35528	4.22808	1.35528	4.14894	2.35528	4.06891	3.35528	4.01871	4.35528	4.0001
0.35556	4.22867	1.35556	4.14864	2.35556	4.0692	3.35556	4.01871	4.35556	4.0001
0.35583	4.22867	1.35583	4.14864	2.35583	4.06891	3.35583	4.01871	4.35583	4.0001
0.35611	4.22837	1.35611	4.14864	2.35611	4.06891	3.35611	4.01871	4.35611	4.0001
0.35639	4.22837	1.35639	4.14894	2.35639	4.06891	3.35639	4.01841	4.35639	4.0001
0.35667	4.22867	1.35667	4.14864	2.35667	4.06861	3.35667	4.01841	4.35667	3.99981
0.35694	4.22837	1.35694	4.14864	2.35694	4.06861	3.35694	4.01871	4.35694	4.0001
0.35722	4.22837	1.35722	4.14835	2.35722	4.06832	3.35722	4.01841	4.35722	3.99981
0.3575	4.22837	1.3575	4.14864	2.3575	4.06891	3.3575	4.01841	4.3575	3.99981
0.35778	4.22837	1.35778	4.14835	2.35778	4.06861	3.35778	4.01841	4.35778	3.99981
0.35806	4.22837	1.35806	4.14864	2.35806	4.06861	3.35806	4.01841	4.35806	3.99981
0.35833	4.22808	1.35833	4.14835	2.35833	4.06861	3.35833	4.01841	4.35833	3.99981
0.35861	4.22837	1.35861	4.14835	2.35861	4.06861	3.35861	4.01841	4.35861	3.99951
0.35889	4.22778	1.35889	4.14835	2.35889	4.06861	3.35889	4.01841	4.35889	3.99981
0.35917	4.22808	1.35917	4.14835	2.35917	4.06832	3.35917	4.01812	4.35917	3.99951
0.35944	4.22778	1.35944	4.14835	2.35944	4.06861	3.35944	4.01841	4.35944	3.99981
0.35972	4.22808	1.35972	4.14805	2.35972	4.06832	3.35972	4.01841	4.35972	3.99951
0.36	4.22808	1.36	4.14835	2.36	4.06832	3.36	4.01812	4.36	3.99981
0.36028	4.22778	1.36028	4.14835	2.36028	4.06832	3.36028	4.01812	4.36028	3.99981
0.36056	4.22808	1.36056	4.14805	2.36056	4.06832	3.36056	4.01812	4.36056	3.99981
0.36083	4.22778	1.36083	4.14835	2.36083	4.06832	3.36083	4.01841	4.36083	3.99951
0.36111	4.22808	1.36111	4.14805	2.36111	4.06802	3.36111	4.01812	4.36111	3.99951
0.36139	4.22808	1.36139	4.14805	2.36139	4.06832	3.36139	4.01812	4.36139	3.99981
0.36167	4.22778	1.36167	4.14776	2.36167	4.06832	3.36167	4.01812	4.36167	3.99951
0.36194	4.22808	1.36194	4.14805	2.36194	4.06802	3.36194	4.01812	4.36194	3.99951
0.36222	4.22778	1.36222	4.14805	2.36222	4.06832	3.36222	4.01812	4.36222	3.99951
0.3625	4.22778	1.3625	4.14776	2.3625	4.06802	3.3625	4.01812	4.3625	3.99922
0.36278	4.22778	1.36278	4.14805	2.36278	4.06832	3.36278	4.01812	4.36278	3.99951
0.36306	4.22719	1.36306	4.14776	2.36306	4.06802	3.36306	4.01812	4.36306	3.99922
0.36333	4.22749	1.36333	4.14776	2.36333	4.06802	3.36333	4.01782	4.36333	3.99951
0.36361	4.22749	1.36361	4.14776	2.36361	4.06832	3.36361	4.01812	4.36361	3.99922
0.36389	4.22778	1.36389	4.14746	2.36389	4.06802	3.36389	4.01782	4.36389	3.99951
0.36417	4.22778	1.36417	4.14776	2.36417	4.06802	3.36417	4.01782	4.36417	3.99892
0.36444	4.22778	1.36444	4.14776	2.36444	4.06802	3.36444	4.01782	4.36444	3.99922
0.36472	4.22778	1.36472	4.14746	2.36472	4.06802	3.36472	4.01782	4.36472	3.99922
0.365	4.22749	1.365	4.14716	2.365	4.06802	3.365	4.01782	4.365	3.99922
0.36528	4.22778	1.36528	4.14716	2.36528	4.06802	3.36528	4.01753	4.36528	3.99922
0.36556	4.22749	1.36556	4.14746	2.36556	4.06773	3.36556	4.01782	4.36556	3.99922
0.36583	4.22778	1.36583	4.14746	2.36583	4.06773	3.36583	4.01753	4.36583	3.99922
0.36611	4.22749	1.36611	4.14746	2.36611	4.06773	3.36611	4.01753	4.36611	3.99922
0.36639	4.22749	1.36639	4.14746	2.36639	4.06802	3.36639	4.01753	4.36639	3.99922
0.36667	4.22719	1.36667	4.14716	2.36667	4.06802	3.36667	4.01753	4.36667	3.99892
0.36694	4.22749	1.36694	4.14716	2.36694	4.06773	3.36694	4.01753	4.36694	3.99892
0.36722	4.22719	1.36722	4.14716	2.36722	4.06802	3.36722	4.01753	4.36722	3.99892
0.3675	4.22719	1.3675	4.14746	2.3675	4.06773	3.3675	4.01753	4.3675	3.99892
0.36778	4.22749	1.36778	4.14716	2.36778	4.06773	3.36778	4.01753	4.36778	3.99892
0.36806	4.22719	1.36806	4.14716	2.36806	4.06773	3.36806	4.01753	4.36806	3.99892
0.36833	4.22749	1.36833	4.14716	2.36833	4.06743	3.36833	4.01753	4.36833	3.99892
0.36861	4.22719	1.36861	4.14716	2.36861	4.06773	3.36861	4.01753	4.36861	3.99892
0.36889	4.22719	1.36889	4.14716	2.36889	4.06743	3.36889	4.01753	4.36889	3.99892
0.36917	4.2269	1.36917	4.14687	2.36917	4.06743	3.36917	4.01753	4.36917	3.99863
0.36944	4.22749	1.36944	4.14716	2.36944	4.06743	3.36944	4.01723	4.36944	3.99863
0.36972	4.22719	1.36972	4.14716	2.36972	4.06743	3.36972	4.01723	4.36972	3.99863
0.37	4.22719	1.37	4.14657	2.37	4.06743	3.37	4.01723	4.37	3.99833
0.37028	4.22719	1.37028	4.14687	2.37028	4.06743	3.37028	4.01753	4.37028	3.99863
0.37056	4.22719	1.37056	4.14657	2.37056	4.06743	3.37056	4.01723	4.37056	3.99863
0.37083	4.22719	1.37083	4.14657	2.37083	4.06743	3.37083	4.01723	4.37083	3.99863
0.37111	4.2269	1.37111	4.14687	2.37111	4.06743	3.37111	4.01753	4.37111	3.99863
0.37139	4.22719	1.37139	4.14657	2.37139	4.06714	3.37139	4.01723	4.37139	3.99833
0.37167	4.22719	1.37167	4.14687	2.37167	4.06714	3.37167	4.01753	4.37167	3.99833
0.37194	4.2269	1.37194	4.14657	2.37194	4.06714	3.37194	4.01723	4.37194	3.99833
0.37222	4.2269	1.37222	4.14687	2.37222	4.06714	3.37222	4.01723	4.37222	3.99833
0.3725	4.2269	1.3725	4.14657	2.3725	4.06743	3.3725	4.01723	4.3725	3.99833
0.37278	4.2269	1.37278	4.14657	2.37278	4.06714	3.37278	4.01723	4.37278	3.99803
0.37306	4.22778	1.37306	4.14657	2.37306	4.06714	3.37306	4.01723	4.37306	3.99833
0.37333	4.22749	1.37333	4.14628	2.37333	4.06684	3.37333	4.01693	4.37333	3.99833
0.37361	4.22749	1.37361	4.14628	2.37361	4.06714	3.37361	4.01693	4.37361	3.99803
0.37389	4.22749	1.37389	4.14628	2.37389	4.06714	3.37389	4.01693	4.37389	3.99833
0.37417	4.22778	1.37417	4.14657	2.37417	4.06743	3.37417	4.01693	4.37417	3.99833
0.37444	4.22749	1.37444	4.14657	2.37444	4.06743	3.37444	4.01693	4.37444	3.99803
0.37472	4.2269	1.37472	4.14628	2.37472	4.06684	3.37472	4.01664	4.37472	3.99803
0.375	4.2269	1.375	4.14628	2.375	4.06714	3.375	4.01693	4.375	3.99803
0.37528	4.2269	1.37528	4.14598	2.37528	4.06684	3.37528	4.01693	4.37528	3.99803
0.37556	4.2269	1.37556	4.14657	2.37556	4.06684	3.37556	4.01693	4.37556	3.99774
0.37583	4.2269	1.37583	4.14628	2.37583	4.06684	3.37583	4.01693	4.37583	3.99774
0.37611	4.2269	1.37611	4.14598	2.37611	4.06684	3.37611	4.01693	4.37611	3.99774
0.37639	4.2266	1.37639	4.14598	2.37639	4.06684	3.37639	4.01664	4.37639	3.99774
0.37667	4.2266	1.37667	4.14628	2.37667	4.06684	3.37667	4.01664	4.37667	3.99744
0.37694	4.22631	1.37694	4.14628	2.37694	4.06684	3.37694	4.01664	4.37694	3.99744
0.37722	4.2269	1.37722	4.14598	2.37722	4.06684	3.37722	4.01664	4.37722	3.99744
0.3775	4.22631	1.3775	4.14598	2.3775	4.06684	3.3775	4.01664	4.3775	3.99774
0.37778	4.22631	1.37778	4.14569	2.37778	4.06684	3.37778	4.01664	4.37778	3.99744
0.37806	4.22631	1.37806	4.14598	2.37806	4.06655	3.37806	4.01664	4.37806	3.99744
0.37833	4.22601	1.37833	4.14569	2.37833	4.06655	3.37833	4.01634	4.37833	3.99744
0.37861	4.22601	1.37861	4.14569	2.37861	4.06625	3.37861	4.01664	4.37861	3.99744
0.37889	4.22601	1.37889	4.14598	2.37889	4.06625	3.37889	4.01664	4.37889	3.99744
0.37917	4.22601	1.37917	4.14569	2.37917	4.06655	3.37917	4.01634	4.37917	3.99744
0.37944	4.22601	1.37944	4.14569	2.37944	4.06625	3.37944	4.01664	4.37944	3.99685
0.37972	4.22631	1.37972	4.14569	2.37972	4.06625	3.37972	4.01634	4.37972	3.99715
0.38	4.22572	1.38	4.14539	2.38	4.06625	3.38	4.01634	4.38	3.99715
0.38028	4.22601	1.38028	4.14569	2.38028	4.06655	3.38028	4.01634	4.38028	3.99715
0.38056	4.22601	1.38056	4.14539	2.38056	4.06625	3.38056	4.01634	4.38056	3.99715
0.38083	4.22601	1.38083	4.14539	2.38083	4.06625	3.38083	4.01664	4.38083	3.99744
0.38111	4.22631	1.38111	4.14539	2.38111	4.06625	3.38111	4.01634	4.38111	3.99715
0.38139	4.22572	1.38139	4.14569	2.38139	4.06625	3.38139	4.01634	4.38139	3.99744
0.38167	4.22601	1.38167	4.14569	2.38167	4.06625	3.38167	4.01634	4.38167	3.99715
0.38194	4.22572	1.38194	4.14539	2.38194	4.06625	3.38194	4.01634	4.38194	3.99715
0.38222	4.22601	1.38222	4.14569	2.38222	4.06625	3.38222	4.01634	4.38222	3.99715
0.3825	4.22631	1.3825	4.14539	2.3825	4.06625	3.3825	4.01634	4.3825	3.99715
0.38278	4.22601	1.38278	4.14539	2.38278	4.06625	3.38278	4.01634	4.38278	3.99715
0.38306	4.22601	1.38306	4.14539	2.38306	4.06625	3.38306	4.01634	4.38306	3.99715
0.38333	4.22572	1.38333	4.1451	2.38333	4.06625	3.38333	4.01605	4.38333	3.99715
0.38361	4.22601	1.38361	4.14539	2.38361	4.06625	3.38361	4.01634	4.38361	3.99715
0.38389	4.22572	1.38389	4.1451	2.38389	4.06596	3.38389	4.01605	4.38389	3.99685
0.38417	4.22542	1.38417	4.14539	2.38417	4.06596	3.38417	4.01605	4.38417	3.99715
0.38444	4.22542	1.38444	4.1451	2.38444	4.06596	3.38444	4.01605	4.38444	3.99685
0.38472	4.22542	1.38472	4.1451	2.38472	4.06566	3.38472	4.01634	4.38472	3.99685
0.385	4.22542	1.385	4.1451	2.385	4.06566	3.385	4.01605	4.385	3.99685
0.38528	4.22572	1.38528	4.1448	2.38528	4.06566	3.38528	4.01605	4.38528	3.99685
0.38556	4.22542	1.38556	4.1451	2.38556	4.06596	3.38556	4.01605	4.38556	3.99685
0.38583	4.22542	1.38583	4.1451	2.38583	4.06566	3.38583	4.01605	4.38583	3.99656
0.38611	4.22513	1.38611	4.1451	2.38611	4.06566	3.38611	4.01605	4.38611	3.99685
0.38639	4.22542	1.38639	4.1448	2.38639	4.06596	3.38639	4.01575	4.38639	3.99685
0.38667	4.22513	1.38667	4.1451	2.38667	4.06566	3.38667	4.01605	4.38667	3.99685
0.38694	4.22542	1.38694	4.1451	2.38694	4.06566	3.38694	4.01605	4.38694	3.99656
0.38722	4.22572	1.38722	4.1451	2.38722	4.06566	3.38722	4.01605	4.38722	3.99656
0.3875	4.22513	1.3875	4.1451	2.3875	4.06566	3.3875	4.01575	4.3875	3.99656
0.38778	4.22542	1.38778	4.1451	2.38778	4.06536	3.38778	4.01605	4.38778	3.99656
0.38806	4.22513	1.38806	4.1451	2.38806	4.06566	3.38806	4.01575	4.38806	3.99685
0.38833	4.22542	1.38833	4.1451	2.38833	4.06536	3.38833	4.01575	4.38833	3.99656
0.38861	4.22542	1.38861	4.1451	2.38861	4.06566	3.38861	4.01575	4.38861	3.99685
0.38889	4.22513	1.38889	4.1451	2.38889	4.06536	3.38889	4.01575	4.38889	3.99626
0.38917	4.22542	1.38917	4.1451	2.38917	4.06536	3.38917	4.01605	4.38917	3.99656
0.38944	4.22483	1.38944	4.1451	2.38944	4.06536	3.38944	4.01575	4.38944	3.99626
0.38972	4.22513	1.38972	4.1448	2.38972	4.06536	3.38972	4.01575	4.38972	3.99626
0.39	4.22513	1.39	4.1448	2.39	4.06536	3.39	4.01575	4.39	3.99626
0.39028	4.22483	1.39028	4.1451	2.39028	4.06507	3.39028	4.01575	4.39028	3.99626
0.39056	4.22542	1.39056	4.1448	2.39056	4.06566	3.39056	4.01575	4.39056	3.99626
0.39083	4.22483	1.39083	4.1451	2.39083	4.06536	3.39083	4.01575	4.39083	3.99597
0.39111	4.22513	1.39111	4.14451	2.39111	4.06536	3.39111	4.01575	4.39111	3.99626
0.39139	4.22513	1.39139	4.1448	2.39139	4.06536	3.39139	4.01575	4.39139	3.99626
0.39167	4.22483	1.39167	4.14451	2.39167	4.06507	3.39167	4.01575	4.39167	3.99626
0.39194	4.22483	1.39194	4.1448	2.39194	4.06536	3.39194	4.01575	4.39194	3.99597
0.39222	4.22483	1.39222	4.14451	2.39222	4.06507	3.39222	4.01546	4.39222	3.99626
0.3925	4.22483	1.3925	4.14451	2.3925	4.06536	3.3925	4.01575	4.3925	3.99597
0.39278	4.22453	1.39278	4.14451	2.39278	4.06536	3.39278	4.01546	4.39278	3.99597
0.39306	4.22483	1.39306	4.14421	2.39306	4.06536	3.39306	4.01575	4.39306	3.99597
0.39333	4.22483	1.39333	4.14451	2.39333	4.06507	3.39333	4.01546	4.39333	3.99597
0.39361	4.22483	1.39361	4.14451	2.39361	4.06477	3.39361	4.01546	4.39361	3.99597
0.39389	4.22483	1.39389	4.1448	2.39389	4.06536	3.39389	4.01575	4.39389	3.99567
0.39417	4.22453	1.39417	4.14451	2.39417	4.06477	3.39417	4.01546	4.39417	3.99567
0.39444	4.22453	1.39444	4.14451	2.39444	4.06507	3.39444	4.01546	4.39444	3.99567
0.39472	4.22483	1.39472	4.14451	2.39472	4.06507	3.39472	4.01546	4.39472	3.99567
0.395	4.22453	1.395	4.14421	2.395	4.06507	3.395	4.01546	4.395	3.99567
0.39528	4.22453	1.39528	4.14421	2.39528	4.06477	3.39528	4.01546	4.39528	3.99538
0.39556	4.22453	1.39556	4.14451	2.39556	4.06507	3.39556	4.01516	4.39556	3.99567
0.39583	4.22453	1.39583	4.14421	2.39583	4.06507	3.39583	4.01546	4.39583	3.99567
0.39611	4.22453	1.39611	4.14421	2.39611	4.06477	3.39611	4.01516	4.39611	3.99567
0.39639	4.22453	1.39639	4.14392	2.39639	4.06477	3.39639	4.01546	4.39639	3.99567
0.39667	4.22453	1.39667	4.14392	2.39667	4.06448	3.39667	4.01516	4.39667	3.99567
0.39694	4.22424	1.39694	4.14451	2.39694	4.06477	3.39694	4.01516	4.39694	3.99567
0.39722	4.22453	1.39722	4.14421	2.39722	4.06477	3.39722	4.01546	4.39722	3.99567
0.3975	4.22453	1.3975	4.14421	2.3975	4.06477	3.3975	4.01516	4.3975	3.99567
0.39778	4.22424	1.39778	4.14421	2.39778	4.06477	3.39778	4.01516	4.39778	3.99567
0.39806	4.22453	1.39806	4.14421	2.39806	4.06448	3.39806	4.01516	4.39806	3.99567
0.39833	4.22453	1.39833	4.14421	2.39833	4.06477	3.39833	4.01516	4.39833	3.99538
0.39861	4.22453	1.39861	4.14392	2.39861	4.06448	3.39861	4.01516	4.39861	3.99538
0.39889	4.22394	1.39889	4.14421	2.39889	4.06448	3.39889	4.01487	4.39889	3.99538
0.39917	4.22394	1.39917	4.14392	2.39917	4.06477	3.39917	4.01487	4.39917	3.99538
0.39944	4.22424	1.39944	4.14392	2.39944	4.06448	3.39944	4.01516	4.39944	3.99538
0.39972	4.22394	1.39972	4.14392	2.39972	4.06477	3.39972	4.01516	4.39972	3.99508
0.4	4.22424	1.4	4.14392	2.4	4.06448	3.4	4.01487	4.4	3.99508
0.40028	4.22424	1.40028	4.14392	2.40028	4.06448	3.40028	4.01487	4.40028	3.99508
0.40056	4.22394	1.40056	4.14392	2.40056	4.06418	3.40056	4.01487	4.40056	3.99508
0.40083	4.22394	1.40083	4.14392	2.40083	4.06448	3.40083	4.01487	4.40083	3.99508
0.40111	4.22424	1.40111	4.14421	2.40111	4.06448	3.40111	4.01516	4.40111	3.99479
0.40139	4.22424	1.40139	4.14362	2.40139	4.06448	3.40139	4.01516	4.40139	3.99508
0.40167	4.22424	1.40167	4.14362	2.40167	4.06418	3.40167	4.01487	4.40167	3.99479
0.40194	4.22424	1.40194	4.14362	2.40194	4.06448	3.40194	4.01487	4.40194	3.99479
0.40222	4.22394	1.40222	4.14362	2.40222	4.06418	3.40222	4.01487	4.40222	3.99479
0.4025	4.22394	1.4025	4.14362	2.4025	4.06418	3.4025	4.01487	4.4025	3.99479
0.40278	4.22394	1.40278	4.14362	2.40278	4.06418	3.40278	4.01487	4.40278	3.99479
0.40306	4.22394	1.40306	4.14362	2.40306	4.06448	3.40306	4.01487	4.40306	3.99479
0.40333	4.22394	1.40333	4.14333	2.40333	4.06448	3.40333	4.01487	4.40333	3.99479
0.40361	4.22424	1.40361	4.14333	2.40361	4.06448	3.40361	4.01457	4.40361	3.99479
0.40389	4.22394	1.40389	4.14333	2.40389	4.06418	3.40389	4.01457	4.40389	3.99479
0.40417	4.22365	1.40417	4.14333	2.40417	4.06448	3.40417	4.01487	4.40417	3.99449
0.40444	4.22365	1.40444	4.14333	2.40444	4.06389	3.40444	4.01487	4.40444	3.99479
0.40472	4.22365	1.40472	4.14303	2.40472	4.06389	3.40472	4.01457	4.40472	3.99449
0.405	4.22365	1.405	4.14333	2.405	4.06418	3.405	4.01487	4.405	3.99449
0.40528	4.22335	1.40528	4.14303	2.40528	4.06389	3.40528	4.01457	4.40528	3.99449
0.40556	4.22365	1.40556	4.14333	2.40556	4.06418	3.40556	4.01487	4.40556	3.99479
0.40583	4.22335	1.40583	4.14303	2.40583	4.06389	3.40583	4.01457	4.40583	3.99449
0.40611	4.22335	1.40611	4.14303	2.40611	4.06389	3.40611	4.01457	4.40611	3.99449
0.40639	4.22365	1.40639	4.14303	2.40639	4.06389	3.40639	4.01457	4.40639	3.9942
0.40667	4.22335	1.40667	4.14303	2.40667	4.06389	3.40667	4.01457	4.40667	3.9942
0.40694	4.22365	1.40694	4.14303	2.40694	4.06389	3.40694	4.01457	4.40694	3.9942
0.40722	4.22335	1.40722	4.14303	2.40722	4.06389	3.40722	4.01457	4.40722	3.9942
0.4075	4.22365	1.4075	4.14303	2.4075	4.06389	3.4075	4.01457	4.4075	3.9942
0.40778	4.22365	1.40778	4.14303	2.40778	4.06359	3.40778	4.01457	4.40778	3.9942
0.40806	4.22335	1.40806	4.14273	2.40806	4.06359	3.40806	4.01428	4.40806	3.9942
0.40833	4.22365	1.40833	4.14273	2.40833	4.06389	3.40833	4.01457	4.40833	3.9942
0.40861	4.22335	1.40861	4.14273	2.40861	4.06389	3.40861	4.01428	4.40861	3.9939
0.40889	4.22365	1.40889	4.14273	2.40889	4.06389	3.40889	4.01428	4.40889	3.9939
0.40917	4.22335	1.40917	4.14273	2.40917	4.06359	3.40917	4.01398	4.40917	3.9939
0.40944	4.22335	1.40944	4.14244	2.40944	4.06359	3.40944	4.01428	4.40944	3.9939
0.40972	4.22365	1.40972	4.14273	2.40972	4.06359	3.40972	4.01428	4.40972	3.9939
0.41	4.22335	1.41	4.14244	2.41	4.06359	3.41	4.01398	4.41	3.9939
0.41028	4.22365	1.41028	4.14273	2.41028	4.06359	3.41028	4.01398	4.41028	3.9939
0.41056	4.22335	1.41056	4.14273	2.41056	4.06359	3.41056	4.01398	4.41056	3.99361
0.41083	4.22335	1.41083	4.14273	2.41083	4.06359	3.41083	4.01428	4.41083	3.9939
0.41111	4.22306	1.41111	4.14273	2.41111	4.0633	3.41111	4.01428	4.41111	3.9939
0.41139	4.22335	1.41139	4.14244	2.41139	4.06359	3.41139	4.01398	4.41139	3.9939
0.41167	4.22335	1.41167	4.14244	2.41167	4.06359	3.41167	4.01398	4.41167	3.9939
0.41194	4.22335	1.41194	4.14244	2.41194	4.0633	3.41194	4.01398	4.41194	3.9939
0.41222	4.22306	1.41222	4.14214	2.41222	4.063	3.41222	4.01398	4.41222	3.9939
0.4125	4.22306	1.4125	4.14244	2.4125	4.063	3.4125	4.01398	4.4125	3.99361
0.41278	4.22276	1.41278	4.14244	2.41278	4.0633	3.41278	4.01398	4.41278	3.9939
0.41306	4.22335	1.41306	4.14244	2.41306	4.0633	3.41306	4.01398	4.41306	3.9939
0.41333	4.22276	1.41333	4.14214	2.41333	4.0633	3.41333	4.01369	4.41333	3.9939
0.41361	4.22276	1.41361	4.14214	2.41361	4.0633	3.41361	4.01398	4.41361	3.9939
0.41389	4.22276	1.41389	4.14244	2.41389	4.0633	3.41389	4.01369	4.41389	3.99361
0.41417	4.22276	1.41417	4.14244	2.41417	4.0633	3.41417	4.01398	4.41417	3.9939
0.41444	4.22306	1.41444	4.14214	2.41444	4.063	3.41444	4.01369	4.41444	3.99361
0.41472	4.22276	1.41472	4.14214	2.41472	4.063	3.41472	4.01369	4.41472	3.99361
0.415	4.22276	1.415	4.14244	2.415	4.0633	3.415	4.01369	4.415	3.99361
0.41528	4.22276	1.41528	4.14244	2.41528	4.063	3.41528	4.01369	4.41528	3.99331
0.41556	4.22276	1.41556	4.14244	2.41556	4.0633	3.41556	4.01369	4.41556	3.99361
0.41583	4.22276	1.41583	4.14214	2.41583	4.0633	3.41583	4.01369	4.41583	3.99331
0.41611	4.22276	1.41611	4.14214	2.41611	4.063	3.41611	4.01369	4.41611	3.99331
0.41639	4.22247	1.41639	4.14214	2.41639	4.0633	3.41639	4.01339	4.41639	3.99331
0.41667	4.22247	1.41667	4.14185	2.41667	4.063	3.41667	4.01369	4.41667	3.99331
0.41694	4.22276	1.41694	4.14185	2.41694	4.063	3.41694	4.01339	4.41694	3.99331
0.41722	4.22276	1.41722	4.14185	2.41722	4.063	3.41722	4.01339	4.41722	3.99331
0.4175	4.22276	1.4175	4.14185	2.4175	4.063	3.4175	4.01339	4.4175	3.99331
0.41778	4.22276	1.41778	4.14185	2.41778	4.063	3.41778	4.01339	4.41778	3.99301
0.41806	4.22276	1.41806	4.14185	2.41806	4.063	3.41806	4.01369	4.41806	3.99331
0.41833	4.22247	1.41833	4.14185	2.41833	4.063	3.41833	4.01369	4.41833	3.99301
0.41861	4.22276	1.41861	4.14185	2.41861	4.06271	3.41861	4.01369	4.41861	3.99331
0.41889	4.22276	1.41889	4.14185	2.41889	4.063	3.41889	4.01339	4.41889	3.99301
0.41917	4.22217	1.41917	4.14155	2.41917	4.06271	3.41917	4.01339	4.41917	3.99301
0.41944	4.22247	1.41944	4.14185	2.41944	4.06271	3.41944	4.0131	4.41944	3.99301
0.41972	4.22247	1.41972	4.14155	2.41972	4.06271	3.41972	4.01339	4.41972	3.99301
0.42	4.22247	1.42	4.14185	2.42	4.06271	3.42	4.0131	4.42	3.99301
0.42028	4.22247	1.42028	4.14185	2.42028	4.06241	3.42028	4.0131	4.42028	3.99301
0.42056	4.22247	1.42056	4.14155	2.42056	4.06271	3.42056	4.0131	4.42056	3.99301
0.42083	4.22247	1.42083	4.14155	2.42083	4.06241	3.42083	4.0131	4.42083	3.99272
0.42111	4.22247	1.42111	4.14126	2.42111	4.06241	3.42111	4.01339	4.42111	3.99272
0.42139	4.22247	1.42139	4.14155	2.42139	4.06271	3.42139	4.0128	4.42139	3.99272
0.42167	4.22247	1.42167	4.14155	2.42167	4.06241	3.42167	4.0131	4.42167	3.99272
0.42194	4.22247	1.42194	4.14155	2.42194	4.06241	3.42194	4.0131	4.42194	3.99272
0.42222	4.22247	1.42222	4.14126	2.42222	4.06241	3.42222	4.0131	4.42222	3.99272
0.4225	4.22217	1.4225	4.14126	2.4225	4.06241	3.4225	4.0131	4.4225	3.99272
0.42278	4.22217	1.42278	4.14155	2.42278	4.06212	3.42278	4.0128	4.42278	3.99272
0.42306	4.22188	1.42306	4.14126	2.42306	4.06212	3.42306	4.0131	4.42306	3.99272
0.42333	4.22217	1.42333	4.14126	2.42333	4.06241	3.42333	4.0131	4.42333	3.99272
0.42361	4.22217	1.42361	4.14126	2.42361	4.06212	3.42361	4.0131	4.42361	3.99242
0.42389	4.22217	1.42389	4.14126	2.42389	4.06212	3.42389	4.0128	4.42389	3.99242
0.42417	4.22217	1.42417	4.14126	2.42417	4.06212	3.42417	4.0128	4.42417	3.99242
0.42444	4.22188	1.42444	4.14126	2.42444	4.06212	3.42444	4.0128	4.42444	3.99242
0.42472	4.22217	1.42472	4.14126	2.42472	4.06212	3.42472	4.0128	4.42472	3.99242
0.425	4.22188	1.425	4.14126	2.425	4.06182	3.425	4.0125	4.425	3.99242
0.42528	4.22188	1.42528	4.14096	2.42528	4.06212	3.42528	4.0125	4.42528	3.99242
0.42556	4.22217	1.42556	4.14126	2.42556	4.06182	3.42556	4.0128	4.42556	3.99213
0.42583	4.22188	1.42583	4.14096	2.42583	4.06212	3.42583	4.0128	4.42583	3.99242
0.42611	4.22217	1.42611	4.14096	2.42611	4.06182	3.42611	4.0125	4.42611	3.99213
0.42639	4.22188	1.42639	4.14096	2.42639	4.06182	3.42639	4.0125	4.42639	3.99242
0.42667	4.22188	1.42667	4.14096	2.42667	4.06182	3.42667	4.0128	4.42667	3.99213
0.42694	4.22188	1.42694	4.14096	2.42694	4.06153	3.42694	4.0125	4.42694	3.99213
0.42722	4.22188	1.42722	4.14096	2.42722	4.06182	3.42722	4.0125	4.42722	3.99213
0.4275	4.22217	1.4275	4.14096	2.4275	4.06182	3.4275	4.0125	4.4275	3.99213
0.42778	4.22188	1.42778	4.14067	2.42778	4.06182	3.42778	4.0125	4.42778	3.99213
0.42806	4.22217	1.42806	4.14067	2.42806	4.06182	3.42806	4.0125	4.42806	3.99183
0.42833	4.22217	1.42833	4.14067	2.42833	4.06182	3.42833	4.0125	4.42833	3.99213
0.42861	4.22217	1.42861	4.14067	2.42861	4.06182	3.42861	4.0125	4.42861	3.99183
0.42889	4.22188	1.42889	4.14096	2.42889	4.06182	3.42889	4.0125	4.42889	3.99183
0.42917	4.22188	1.42917	4.14067	2.42917	4.06182	3.42917	4.01221	4.42917	3.99183
0.42944	4.22217	1.42944	4.14067	2.42944	4.06182	3.42944	4.01221	4.42944	3.99183
0.42972	4.22158	1.42972	4.14067	2.42972	4.06182	3.42972	4.01221	4.42972	3.99183
0.43	4.22158	1.43	4.14037	2.43	4.06153	3.43	4.01191	4.43	3.99154
0.43028	4.22158	1.43028	4.14067	2.43028	4.06182	3.43028	4.01221	4.43028	3.99183
0.43056	4.22188	1.43056	4.14037	2.43056	4.06182	3.43056	4.01221	4.43056	3.99154
0.43083	4.22188	1.43083	4.14037	2.43083	4.06153	3.43083	4.01221	4.43083	3.99154
0.43111	4.22158	1.43111	4.14067	2.43111	4.06182	3.43111	4.01191	4.43111	3.99154
0.43139	4.22188	1.43139	4.14037	2.43139	4.06153	3.43139	4.01191	4.43139	3.99154
0.43167	4.22158	1.43167	4.14067	2.43167	4.06182	3.43167	4.01191	4.43167	3.99154
0.43194	4.22158	1.43194	4.14037	2.43194	4.06153	3.43194	4.01191	4.43194	3.99183
0.43222	4.22188	1.43222	4.14037	2.43222	4.06153	3.43222	4.01191	4.43222	3.99154
0.4325	4.22188	1.4325	4.14037	2.4325	4.06153	3.4325	4.01191	4.4325	3.99154
0.43278	4.22158	1.43278	4.14008	2.43278	4.06123	3.43278	4.01191	4.43278	3.99154
0.43306	4.22158	1.43306	4.14067	2.43306	4.06153	3.43306	4.01191	4.43306	3.99124
0.43333	4.22158	1.43333	4.14008	2.43333	4.06123	3.43333	4.01191	4.43333	3.99154
0.43361	4.22158	1.43361	4.14037	2.43361	4.06153	3.43361	4.01191	4.43361	3.99124
0.43389	4.22129	1.43389	4.14037	2.43389	4.06153	3.43389	4.01191	4.43389	3.99154
0.43417	4.22158	1.43417	4.14037	2.43417	4.06123	3.43417	4.01191	4.43417	3.99154
0.43444	4.22158	1.43444	4.14037	2.43444	4.06123	3.43444	4.01191	4.43444	3.99124
0.43472	4.22158	1.43472	4.14037	2.43472	4.06123	3.43472	4.01191	4.43472	3.99124
0.435	4.22158	1.435	4.14037	2.435	4.06123	3.435	4.01162	4.435	3.99124
0.43528	4.22158	1.43528	4.14008	2.43528	4.06123	3.43528	4.01191	4.43528	3.99124
0.43556	4.22188	1.43556	4.14008	2.43556	4.06123	3.43556	4.01162	4.43556	3.99095
0.43583	4.22129	1.43583	4.14008	2.43583	4.06123	3.43583	4.01191	4.43583	3.99095
0.43611	4.22129	1.43611	4.13978	2.43611	4.06123	3.43611	4.01191	4.43611	3.99095
0.43639	4.22129	1.43639	4.14008	2.43639	4.06123	3.43639	4.01162	4.43639	3.99095
0.43667	4.22129	1.43667	4.13978	2.43667	4.06094	3.43667	4.01191	4.43667	3.99095
0.43694	4.22129	1.43694	4.13978	2.43694	4.06123	3.43694	4.01162	4.43694	3.99095
0.43722	4.22129	1.43722	4.13978	2.43722	4.06123	3.43722	4.01191	4.43722	3.99095
0.4375	4.22129	1.4375	4.13978	2.4375	4.06123	3.4375	4.01162	4.4375	3.99095
0.43778	4.22099	1.43778	4.14008	2.43778	4.06123	3.43778	4.01162	4.43778	3.99095
0.43806	4.22099	1.43806	4.13949	2.43806	4.06123	3.43806	4.01162	4.43806	3.99095
0.43833	4.22099	1.43833	4.13978	2.43833	4.06123	3.43833	4.01132	4.43833	3.99065
0.43861	4.2207	1.43861	4.13978	2.43861	4.06123	3.43861	4.01162	4.43861	3.99065
0.43889	4.22099	1.43889	4.13949	2.43889	4.06123	3.43889	4.01162	4.43889	3.99065
0.43917	4.2204	1.43917	4.13978	2.43917	4.06182	3.43917	4.01132	4.43917	3.99065
0.43944	4.2207	1.43944	4.13949	2.43944	4.06212	3.43944	4.01162	4.43944	3.99065
0.43972	4.22099	1.43972	4.13949	2.43972	4.06212	3.43972	4.01132	4.43972	3.99065
0.44	4.2204	1.44	4.13949	2.44	4.06182	3.44	4.01162	4.44	3.99065
0.44028	4.2207	1.44028	4.13949	2.44028	4.06182	3.44028	4.01132	4.44028	3.99065
0.44056	4.2207	1.44056	4.13949	2.44056	4.06153	3.44056	4.01132	4.44056	3.99065
0.44083	4.2207	1.44083	4.13949	2.44083	4.06153	3.44083	4.01162	4.44083	3.99065
0.44111	4.2207	1.44111	4.13949	2.44111	4.06123	3.44111	4.01132	4.44111	3.99065
0.44139	4.2207	1.44139	4.13919	2.44139	4.06153	3.44139	4.01132	4.44139	3.99036
0.44167	4.2207	1.44167	4.13949	2.44167	4.06123	3.44167	4.01103	4.44167	3.99065
0.44194	4.2207	1.44194	4.13919	2.44194	4.06123	3.44194	4.01132	4.44194	3.99036
0.44222	4.2207	1.44222	4.13949	2.44222	4.06123	3.44222	4.01132	4.44222	3.99036
0.4425	4.2207	1.4425	4.13919	2.4425	4.06094	3.4425	4.01162	4.4425	3.99065
0.44278	4.2207	1.44278	4.13919	2.44278	4.06123	3.44278	4.01132	4.44278	3.99036
0.44306	4.2204	1.44306	4.13949	2.44306	4.06094	3.44306	4.01132	4.44306	3.99065
0.44333	4.2204	1.44333	4.13919	2.44333	4.06123	3.44333	4.01132	4.44333	3.99036
0.44361	4.2204	1.44361	4.13949	2.44361	4.06123	3.44361	4.01132	4.44361	3.99036
0.44389	4.22011	1.44389	4.13919	2.44389	4.06094	3.44389	4.01132	4.44389	3.99036
0.44417	4.2204	1.44417	4.13919	2.44417	4.06094	3.44417	4.01103	4.44417	3.99036
0.44444	4.2204	1.44444	4.1389	2.44444	4.06094	3.44444	4.01103	4.44444	3.99036
0.44472	4.2204	1.44472	4.1386	2.44472	4.06123	3.44472	4.01103	4.44472	3.99036
0.445	4.2204	1.445	4.1389	2.445	4.06094	3.445	4.01103	4.445	3.99036
0.44528	4.2204	1.44528	4.1389	2.44528	4.06064	3.44528	4.01103	4.44528	3.99006
0.44556	4.2204	1.44556	4.1389	2.44556	4.06094	3.44556	4.01103	4.44556	3.99006
0.44583	4.22011	1.44583	4.1389	2.44583	4.06064	3.44583	4.01103	4.44583	3.99006
0.44611	4.2204	1.44611	4.1389	2.44611	4.06094	3.44611	4.01103	4.44611	3.99006
0.44639	4.22011	1.44639	4.1389	2.44639	4.06094	3.44639	4.01103	4.44639	3.99006
0.44667	4.2204	1.44667	4.1386	2.44667	4.06064	3.44667	4.01103	4.44667	3.98977
0.44694	4.22011	1.44694	4.1389	2.44694	4.06064	3.44694	4.01103	4.44694	3.99006
0.44722	4.22011	1.44722	4.1386	2.44722	4.06064	3.44722	4.01103	4.44722	3.99006
0.4475	4.22011	1.4475	4.1386	2.4475	4.06064	3.4475	4.01073	4.4475	3.98977
0.44778	4.21981	1.44778	4.1389	2.44778	4.06064	3.44778	4.01103	4.44778	3.99006
0.44806	4.22011	1.44806	4.1386	2.44806	4.06064	3.44806	4.01073	4.44806	3.99006
0.44833	4.22011	1.44833	4.1386	2.44833	4.06064	3.44833	4.01073	4.44833	3.99006
0.44861	4.22011	1.44861	4.1386	2.44861	4.06064	3.44861	4.01073	4.44861	3.98977
0.44889	4.22011	1.44889	4.1389	2.44889	4.06064	3.44889	4.01073	4.44889	3.99006
0.44917	4.22011	1.44917	4.1386	2.44917	4.06034	3.44917	4.01073	4.44917	3.98977
0.44944	4.2204	1.44944	4.1386	2.44944	4.06034	3.44944	4.01073	4.44944	3.98977
0.44972	4.22011	1.44972	4.1389	2.44972	4.06034	3.44972	4.01073	4.44972	3.98977
0.45	4.22011	1.45	4.1386	2.45	4.06034	3.45	4.01103	4.45	3.98977
0.45028	4.22011	1.45028	4.1386	2.45028	4.06005	3.45028	4.01073	4.45028	3.98977
0.45056	4.21981	1.45056	4.1386	2.45056	4.06005	3.45056	4.01103	4.45056	3.98947
0.45083	4.22011	1.45083	4.13831	2.45083	4.06005	3.45083	4.01073	4.45083	3.98977
0.45111	4.21981	1.45111	4.1386	2.45111	4.06005	3.45111	4.01073	4.45111	3.98947
0.45139	4.21981	1.45139	4.13831	2.45139	4.06005	3.45139	4.01073	4.45139	3.98977
0.45167	4.21981	1.45167	4.13831	2.45167	4.06005	3.45167	4.01073	4.45167	3.98947
0.45194	4.21951	1.45194	4.13831	2.45194	4.06005	3.45194	4.01073	4.45194	3.98947
0.45222	4.21981	1.45222	4.13831	2.45222	4.06005	3.45222	4.01044	4.45222	3.98947
0.4525	4.21981	1.4525	4.13831	2.4525	4.05975	3.4525	4.01044	4.4525	3.98947
0.45278	4.21981	1.45278	4.13801	2.45278	4.05975	3.45278	4.01044	4.45278	3.98947
0.45306	4.22011	1.45306	4.13831	2.45306	4.06005	3.45306	4.01044	4.45306	3.98947
0.45333	4.21981	1.45333	4.13801	2.45333	4.05975	3.45333	4.01044	4.45333	3.98918
0.45361	4.22011	1.45361	4.13801	2.45361	4.05975	3.45361	4.01014	4.45361	3.98947
0.45389	4.21951	1.45389	4.13801	2.45389	4.05975	3.45389	4.01044	4.45389	3.98918
0.45417	4.21981	1.45417	4.13801	2.45417	4.05975	3.45417	4.01044	4.45417	3.98947
0.45444	4.21951	1.45444	4.13801	2.45444	4.05946	3.45444	4.01014	4.45444	3.98918
0.45472	4.21981	1.45472	4.13771	2.45472	4.05916	3.45472	4.01044	4.45472	3.98918
0.455	4.21981	1.455	4.13771	2.455	4.05975	3.455	4.01014	4.455	3.98918
0.45528	4.21981	1.45528	4.13771	2.45528	4.05975	3.45528	4.01044	4.45528	3.98918
0.45556	4.21951	1.45556	4.13771	2.45556	4.06005	3.45556	4.01014	4.45556	3.98918
0.45583	4.21922	1.45583	4.13771	2.45583	4.05975	3.45583	4.01014	4.45583	3.98918
0.45611	4.21981	1.45611	4.13742	2.45611	4.05975	3.45611	4.01014	4.45611	3.98918
0.45639	4.21951	1.45639	4.13771	2.45639	4.05975	3.45639	4.01014	4.45639	3.98888
0.45667	4.21981	1.45667	4.13771	2.45667	4.05946	3.45667	4.01014	4.45667	3.98888
0.45694	4.21951	1.45694	4.13771	2.45694	4.06005	3.45694	4.00985	4.45694	3.98888
0.45722	4.21951	1.45722	4.13771	2.45722	4.05975	3.45722	4.01044	4.45722	3.98888
0.4575	4.21951	1.4575	4.13742	2.4575	4.05946	3.4575	4.01014	4.4575	3.98888
0.45778	4.21951	1.45778	4.13742	2.45778	4.05975	3.45778	4.01014	4.45778	3.98888
0.45806	4.21951	1.45806	4.13742	2.45806	4.05946	3.45806	4.01014	4.45806	3.98888
0.45833	4.21922	1.45833	4.13742	2.45833	4.05946	3.45833	4.01014	4.45833	3.98918
0.45861	4.21951	1.45861	4.13712	2.45861	4.05946	3.45861	4.01014	4.45861	3.98918
0.45889	4.21922	1.45889	4.13742	2.45889	4.05975	3.45889	4.01014	4.45889	3.98918
0.45917	4.21951	1.45917	4.13742	2.45917	4.05946	3.45917	4.01014	4.45917	3.98918
0.45944	4.21951	1.45944	4.13712	2.45944	4.05946	3.45944	4.00985	4.45944	3.98918
0.45972	4.21951	1.45972	4.13742	2.45972	4.05946	3.45972	4.01014	4.45972	3.98888
0.46	4.21951	1.46	4.13712	2.46	4.05916	3.46	4.00985	4.46	3.98918
0.46028	4.21922	1.46028	4.13742	2.46028	4.05946	3.46028	4.00985	4.46028	3.98918
0.46056	4.21922	1.46056	4.13712	2.46056	4.05946	3.46056	4.01014	4.46056	3.98918
0.46083	4.21892	1.46083	4.13712	2.46083	4.05946	3.46083	4.00985	4.46083	3.98888
0.46111	4.21892	1.46111	4.13742	2.46111	4.05946	3.46111	4.00985	4.46111	3.98888
0.46139	4.21922	1.46139	4.13683	2.46139	4.05916	3.46139	4.00985	4.46139	3.98888
0.46167	4.21922	1.46167	4.13712	2.46167	4.05916	3.46167	4.00985	4.46167	3.98888
0.46194	4.21922	1.46194	4.13683	2.46194	4.05916	3.46194	4.00985	4.46194	3.98888
0.46222	4.21922	1.46222	4.13683	2.46222	4.05946	3.46222	4.00985	4.46222	3.98859
0.4625	4.21892	1.4625	4.13712	2.4625	4.05946	3.4625	4.00985	4.4625	3.98859
0.46278	4.21922	1.46278	4.13683	2.46278	4.05916	3.46278	4.00955	4.46278	3.98859
0.46306	4.21922	1.46306	4.13683	2.46306	4.05916	3.46306	4.00985	4.46306	3.98859
0.46333	4.21922	1.46333	4.13683	2.46333	4.05916	3.46333	4.00955	4.46333	3.98859
0.46361	4.21922	1.46361	4.13712	2.46361	4.05916	3.46361	4.00985	4.46361	3.98859
0.46389	4.21892	1.46389	4.13683	2.46389	4.05916	3.46389	4.00955	4.46389	3.98859
0.46417	4.21892	1.46417	4.13653	2.46417	4.05916	3.46417	4.00955	4.46417	3.98859
0.46444	4.21863	1.46444	4.13683	2.46444	4.05916	3.46444	4.00955	4.46444	3.98829
0.46472	4.21892	1.46472	4.13653	2.46472	4.05887	3.46472	4.00955	4.46472	3.98859
0.465	4.21892	1.465	4.13653	2.465	4.05916	3.465	4.00955	4.465	3.98829
0.46528	4.21863	1.46528	4.13653	2.46528	4.05916	3.46528	4.00955	4.46528	3.98829
0.46556	4.21892	1.46556	4.13624	2.46556	4.05887	3.46556	4.00955	4.46556	3.98829
0.46583	4.21892	1.46583	4.13653	2.46583	4.05887	3.46583	4.00955	4.46583	3.98829
0.46611	4.21922	1.46611	4.13624	2.46611	4.05887	3.46611	4.00926	4.46611	3.98829
0.46639	4.21892	1.46639	4.13653	2.46639	4.05887	3.46639	4.00926	4.46639	3.98799
0.46667	4.21892	1.46667	4.13624	2.46667	4.05887	3.46667	4.00926	4.46667	3.98859
0.46694	4.21892	1.46694	4.13653	2.46694	4.05887	3.46694	4.00926	4.46694	3.98829
0.46722	4.21863	1.46722	4.13624	2.46722	4.05857	3.46722	4.00926	4.46722	3.98829
0.4675	4.21892	1.4675	4.13624	2.4675	4.05857	3.4675	4.00926	4.4675	3.98829
0.46778	4.21863	1.46778	4.13624	2.46778	4.05857	3.46778	4.00926	4.46778	3.98829
0.46806	4.21863	1.46806	4.13653	2.46806	4.05857	3.46806	4.00926	4.46806	3.98829
0.46833	4.21863	1.46833	4.13653	2.46833	4.05857	3.46833	4.00926	4.46833	3.98829
0.46861	4.21863	1.46861	4.13624	2.46861	4.05857	3.46861	4.00926	4.46861	3.98829
0.46889	4.21863	1.46889	4.13653	2.46889	4.05857	3.46889	4.00896	4.46889	3.98799
0.46917	4.21863	1.46917	4.13624	2.46917	4.05857	3.46917	4.00926	4.46917	3.98829
0.46944	4.21863	1.46944	4.13653	2.46944	4.05828	3.46944	4.00926	4.46944	3.98799
0.46972	4.21863	1.46972	4.13624	2.46972	4.05857	3.46972	4.00926	4.46972	3.98829
0.47	4.21833	1.47	4.13624	2.47	4.05828	3.47	4.00926	4.47	3.98829
0.47028	4.21863	1.47028	4.13594	2.47028	4.05828	3.47028	4.00896	4.47028	3.98799
0.47056	4.21833	1.47056	4.13594	2.47056	4.05828	3.47056	4.00926	4.47056	3.98799
0.47083	4.21833	1.47083	4.13624	2.47083	4.05828	3.47083	4.00896	4.47083	3.98799
0.47111	4.21833	1.47111	4.13594	2.47111	4.05828	3.47111	4.00926	4.47111	3.98799
0.47139	4.21833	1.47139	4.13594	2.47139	4.05828	3.47139	4.00926	4.47139	3.98799
0.47167	4.21833	1.47167	4.13565	2.47167	4.05828	3.47167	4.00896	4.47167	3.98799
0.47194	4.21833	1.47194	4.13594	2.47194	4.05828	3.47194	4.00926	4.47194	3.98799
0.47222	4.21833	1.47222	4.13594	2.47222	4.05798	3.47222	4.00896	4.47222	3.9877
0.4725	4.21833	1.4725	4.13594	2.4725	4.05828	3.4725	4.00926	4.4725	3.98799
0.47278	4.21833	1.47278	4.13594	2.47278	4.05798	3.47278	4.00896	4.47278	3.9877
0.47306	4.21833	1.47306	4.13594	2.47306	4.05828	3.47306	4.00896	4.47306	3.9877
0.47333	4.21804	1.47333	4.13594	2.47333	4.05798	3.47333	4.00896	4.47333	3.9877
0.47361	4.21833	1.47361	4.13594	2.47361	4.05828	3.47361	4.00926	4.47361	3.9877
0.47389	4.21833	1.47389	4.13594	2.47389	4.05828	3.47389	4.00896	4.47389	3.9877
0.47417	4.21833	1.47417	4.13565	2.47417	4.05828	3.47417	4.00896	4.47417	3.9877
0.47444	4.21833	1.47444	4.13565	2.47444	4.05828	3.47444	4.00896	4.47444	3.9877
0.47472	4.21833	1.47472	4.13565	2.47472	4.05798	3.47472	4.00896	4.47472	3.9877
0.475	4.21863	1.475	4.13565	2.475	4.05798	3.475	4.00896	4.475	3.9874
0.47528	4.21833	1.47528	4.13565	2.47528	4.05769	3.47528	4.00867	4.47528	3.9874
0.47556	4.21863	1.47556	4.13565	2.47556	4.05798	3.47556	4.00867	4.47556	3.9874
0.47583	4.21833	1.47583	4.13565	2.47583	4.05798	3.47583	4.00867	4.47583	3.9874
0.47611	4.21833	1.47611	4.13535	2.47611	4.05769	3.47611	4.00867	4.47611	3.9874
0.47639	4.21863	1.47639	4.13565	2.47639	4.05769	3.47639	4.00837	4.47639	3.9874
0.47667	4.21833	1.47667	4.13535	2.47667	4.05769	3.47667	4.00837	4.47667	3.9874
0.47694	4.21833	1.47694	4.13535	2.47694	4.05769	3.47694	4.00867	4.47694	3.9874
0.47722	4.21804	1.47722	4.13535	2.47722	4.05769	3.47722	4.00837	4.47722	3.98711
0.4775	4.21804	1.4775	4.13535	2.4775	4.05769	3.4775	4.00867	4.4775	3.9874
0.47778	4.21804	1.47778	4.13535	2.47778	4.05739	3.47778	4.00837	4.47778	3.9874
0.47806	4.21804	1.47806	4.13506	2.47806	4.05769	3.47806	4.00867	4.47806	3.98711
0.47833	4.21833	1.47833	4.13535	2.47833	4.05769	3.47833	4.00867	4.47833	3.98711
0.47861	4.21833	1.47861	4.13506	2.47861	4.05739	3.47861	4.00867	4.47861	3.98711
0.47889	4.21833	1.47889	4.13506	2.47889	4.05739	3.47889	4.00837	4.47889	3.98711
0.47917	4.21804	1.47917	4.13506	2.47917	4.05739	3.47917	4.00837	4.47917	3.98711
0.47944	4.21833	1.47944	4.13506	2.47944	4.05739	3.47944	4.00837	4.47944	3.98681
0.47972	4.21833	1.47972	4.13506	2.47972	4.05739	3.47972	4.00837	4.47972	3.98681
0.48	4.21804	1.48	4.13476	2.48	4.05739	3.48	4.00837	4.48	3.98681
0.48028	4.21804	1.48028	4.13506	2.48028	4.05739	3.48028	4.00837	4.48028	3.98711
0.48056	4.21804	1.48056	4.13476	2.48056	4.05739	3.48056	4.00837	4.48056	3.98681
0.48083	4.21804	1.48083	4.13506	2.48083	4.05739	3.48083	4.00808	4.48083	3.98711
0.48111	4.21774	1.48111	4.13476	2.48111	4.0571	3.48111	4.00808	4.48111	3.98711
0.48139	4.21774	1.48139	4.13476	2.48139	4.05739	3.48139	4.00808	4.48139	3.98681
0.48167	4.21774	1.48167	4.13476	2.48167	4.05739	3.48167	4.00808	4.48167	3.98681
0.48194	4.21774	1.48194	4.13447	2.48194	4.05739	3.48194	4.00837	4.48194	3.98681
0.48222	4.21804	1.48222	4.13476	2.48222	4.05739	3.48222	4.00808	4.48222	3.98681
0.4825	4.21774	1.4825	4.13476	2.4825	4.05739	3.4825	4.00808	4.4825	3.98681
0.48278	4.21774	1.48278	4.13447	2.48278	4.05739	3.48278	4.00808	4.48278	3.98681
0.48306	4.21745	1.48306	4.13447	2.48306	4.0571	3.48306	4.00808	4.48306	3.98652
0.48333	4.21745	1.48333	4.13447	2.48333	4.05739	3.48333	4.00837	4.48333	3.98681
0.48361	4.21774	1.48361	4.13447	2.48361	4.05739	3.48361	4.00808	4.48361	3.98652
0.48389	4.21745	1.48389	4.13447	2.48389	4.05739	3.48389	4.00808	4.48389	3.98681
0.48417	4.21804	1.48417	4.13476	2.48417	4.05739	3.48417	4.00808	4.48417	3.98681
0.48444	4.21745	1.48444	4.13447	2.48444	4.05739	3.48444	4.00808	4.48444	3.98652
0.48472	4.21745	1.48472	4.13417	2.48472	4.0571	3.48472	4.00808	4.48472	3.98681
0.485	4.21745	1.485	4.13476	2.485	4.0571	3.485	4.00808	4.485	3.98652
0.48528	4.21745	1.48528	4.13447	2.48528	4.0571	3.48528	4.00808	4.48528	3.98652
0.48556	4.21745	1.48556	4.13447	2.48556	4.0571	3.48556	4.00808	4.48556	3.98681
0.48583	4.21745	1.48583	4.13417	2.48583	4.0571	3.48583	4.00808	4.48583	3.98652
0.48611	4.21745	1.48611	4.13417	2.48611	4.0571	3.48611	4.00778	4.48611	3.98652
0.48639	4.21745	1.48639	4.13447	2.48639	4.0571	3.48639	4.00808	4.48639	3.98622
0.48667	4.21745	1.48667	4.13417	2.48667	4.0571	3.48667	4.00808	4.48667	3.98622
0.48694	4.21745	1.48694	4.13447	2.48694	4.0571	3.48694	4.00808	4.48694	3.98622
0.48722	4.21715	1.48722	4.13417	2.48722	4.0571	3.48722	4.00808	4.48722	3.98622
0.4875	4.21745	1.4875	4.13447	2.4875	4.0571	3.4875	4.00778	4.4875	3.98622
0.48778	4.21745	1.48778	4.13417	2.48778	4.0568	3.48778	4.00778	4.48778	3.98622
0.48806	4.21745	1.48806	4.13417	2.48806	4.0568	3.48806	4.00778	4.48806	3.98622
0.48833	4.21745	1.48833	4.13388	2.48833	4.0568	3.48833	4.00778	4.48833	3.98593
0.48861	4.21715	1.48861	4.13388	2.48861	4.0568	3.48861	4.00778	4.48861	3.98593
0.48889	4.21745	1.48889	4.13417	2.48889	4.0568	3.48889	4.00808	4.48889	3.98593
0.48917	4.21745	1.48917	4.13417	2.48917	4.0568	3.48917	4.00778	4.48917	3.98593
0.48944	4.21715	1.48944	4.13417	2.48944	4.0568	3.48944	4.00778	4.48944	3.98593
0.48972	4.21745	1.48972	4.13417	2.48972	4.05651	3.48972	4.00778	4.48972	3.98622
0.49	4.21715	1.49	4.13417	2.49	4.0568	3.49	4.00778	4.49	3.98593
0.49028	4.21715	1.49028	4.13417	2.49028	4.0568	3.49028	4.00778	4.49028	3.98593
0.49056	4.21715	1.49056	4.13388	2.49056	4.0568	3.49056	4.00748	4.49056	3.98593
0.49083	4.21715	1.49083	4.13388	2.49083	4.05651	3.49083	4.00748	4.49083	3.98622
0.49111	4.21715	1.49111	4.13388	2.49111	4.05651	3.49111	4.00748	4.49111	3.98593
0.49139	4.21715	1.49139	4.13388	2.49139	4.05651	3.49139	4.00748	4.49139	3.98593
0.49167	4.21686	1.49167	4.13388	2.49167	4.05651	3.49167	4.00748	4.49167	3.98593
0.49194	4.21656	1.49194	4.13388	2.49194	4.05651	3.49194	4.00719	4.49194	3.98593
0.49222	4.21686	1.49222	4.13388	2.49222	4.05651	3.49222	4.00748	4.49222	3.98563
0.4925	4.21686	1.4925	4.13358	2.4925	4.05651	3.4925	4.00748	4.4925	3.98563
0.49278	4.21686	1.49278	4.13358	2.49278	4.05651	3.49278	4.00748	4.49278	3.98593
0.49306	4.21715	1.49306	4.13388	2.49306	4.05621	3.49306	4.00748	4.49306	3.98563
0.49333	4.21686	1.49333	4.13358	2.49333	4.05651	3.49333	4.00748	4.49333	3.98563
0.49361	4.21686	1.49361	4.13358	2.49361	4.05621	3.49361	4.00748	4.49361	3.98563
0.49389	4.21686	1.49389	4.13388	2.49389	4.05621	3.49389	4.00748	4.49389	3.98563
0.49417	4.21715	1.49417	4.13358	2.49417	4.05651	3.49417	4.00748	4.49417	3.98563
0.49444	4.21686	1.49444	4.13329	2.49444	4.05621	3.49444	4.00748	4.49444	3.98563
0.49472	4.21686	1.49472	4.13329	2.49472	4.05621	3.49472	4.00719	4.49472	3.98563
0.495	4.21686	1.495	4.13329	2.495	4.05621	3.495	4.00748	4.495	3.98563
0.49528	4.21656	1.49528	4.13358	2.49528	4.05621	3.49528	4.00748	4.49528	3.98563
0.49556	4.21686	1.49556	4.13329	2.49556	4.05621	3.49556	4.00748	4.49556	3.98563
0.49583	4.21686	1.49583	4.13329	2.49583	4.05621	3.49583	4.00719	4.49583	3.98563
0.49611	4.21656	1.49611	4.13329	2.49611	4.05621	3.49611	4.00719	4.49611	3.98563
0.49639	4.21686	1.49639	4.13299	2.49639	4.05591	3.49639	4.00689	4.49639	3.98534
0.49667	4.21656	1.49667	4.13329	2.49667	4.05591	3.49667	4.00719	4.49667	3.98534
0.49694	4.21656	1.49694	4.13299	2.49694	4.05621	3.49694	4.00748	4.49694	3.98534
0.49722	4.21656	1.49722	4.13299	2.49722	4.05621	3.49722	4.00719	4.49722	3.98534
0.4975	4.21656	1.4975	4.13269	2.4975	4.05591	3.4975	4.00719	4.4975	3.98504
0.49778	4.21656	1.49778	4.1324	2.49778	4.05591	3.49778	4.00719	4.49778	3.98534
0.49806	4.21627	1.49806	4.13299	2.49806	4.05621	3.49806	4.00689	4.49806	3.98534
0.49833	4.21656	1.49833	4.13269	2.49833	4.05591	3.49833	4.00719	4.49833	3.98504
0.49861	4.21627	1.49861	4.13329	2.49861	4.05591	3.49861	4.00719	4.49861	3.98504
0.49889	4.21656	1.49889	4.13299	2.49889	4.05591	3.49889	4.00719	4.49889	3.98504
0.49917	4.21627	1.49917	4.13299	2.49917	4.05562	3.49917	4.00719	4.49917	3.98504
0.49944	4.21627	1.49944	4.13299	2.49944	4.05591	3.49944	4.00719	4.49944	3.98534
0.49972	4.21627	1.49972	4.13269	2.49972	4.05591	3.49972	4.00689	4.49972	3.98504
0.5	4.21627	1.5	4.13299	2.5	4.05562	3.5	4.00719	4.5	3.98504
0.50028	4.21627	1.50028	4.13299	2.50028	4.05591	3.50028	4.00719	4.50028	3.98504
0.50056	4.21627	1.50056	4.13299	2.50056	4.05591	3.50056	4.00689	4.50056	3.98504
0.50083	4.21597	1.50083	4.13299	2.50083	4.05591	3.50083	4.00719	4.50083	3.98475
0.50111	4.21568	1.50111	4.13269	2.50111	4.05591	3.50111	4.00689	4.50111	3.98475
0.50139	4.21597	1.50139	4.13269	2.50139	4.05621	3.50139	4.00719	4.50139	3.98475
0.50167	4.21597	1.50167	4.13299	2.50167	4.05562	3.50167	4.00689	4.50167	3.98475
0.50194	4.21597	1.50194	4.13269	2.50194	4.05591	3.50194	4.00689	4.50194	3.98475
0.50222	4.21597	1.50222	4.13269	2.50222	4.05591	3.50222	4.00689	4.50222	3.98475
0.5025	4.21597	1.5025	4.13269	2.5025	4.05591	3.5025	4.00689	4.5025	3.98475
0.50278	4.21627	1.50278	4.1324	2.50278	4.05562	3.50278	4.00689	4.50278	3.98475
0.50306	4.21568	1.50306	4.1324	2.50306	4.05562	3.50306	4.00689	4.50306	3.98475
0.50333	4.21597	1.50333	4.13269	2.50333	4.05562	3.50333	4.00689	4.50333	3.98475
0.50361	4.21627	1.50361	4.1324	2.50361	4.05562	3.50361	4.00689	4.50361	3.98475
0.50389	4.21597	1.50389	4.1324	2.50389	4.05562	3.50389	4.0066	4.50389	3.98504
0.50417	4.21597	1.50417	4.1321	2.50417	4.05562	3.50417	4.0066	4.50417	3.98475
0.50444	4.21597	1.50444	4.1324	2.50444	4.05562	3.50444	4.0066	4.50444	3.98475
0.50472	4.21597	1.50472	4.1321	2.50472	4.05562	3.50472	4.0066	4.50472	3.98475
0.505	4.21597	1.505	4.1321	2.505	4.05562	3.505	4.0066	4.505	3.98504
0.50528	4.21568	1.50528	4.1321	2.50528	4.05503	3.50528	4.0066	4.50528	3.98475
0.50556	4.21568	1.50556	4.1321	2.50556	4.05532	3.50556	4.00689	4.50556	3.98475
0.50583	4.21568	1.50583	4.1321	2.50583	4.05532	3.50583	4.0066	4.50583	3.98475
0.50611	4.21568	1.50611	4.1321	2.50611	4.05503	3.50611	4.0066	4.50611	3.98475
0.50639	4.21568	1.50639	4.1321	2.50639	4.05503	3.50639	4.0063	4.50639	3.98475
0.50667	4.21568	1.50667	4.13181	2.50667	4.05503	3.50667	4.0063	4.50667	3.98445
0.50694	4.21568	1.50694	4.13181	2.50694	4.05503	3.50694	4.0063	4.50694	3.98475
0.50722	4.21568	1.50722	4.13181	2.50722	4.05503	3.50722	4.0063	4.50722	3.98445
0.5075	4.21568	1.5075	4.13181	2.5075	4.05503	3.5075	4.0066	4.5075	3.98475
0.50778	4.21568	1.50778	4.13181	2.50778	4.05503	3.50778	4.0063	4.50778	3.98445
0.50806	4.21538	1.50806	4.13151	2.50806	4.05473	3.50806	4.0066	4.50806	3.98445
0.50833	4.21568	1.50833	4.13181	2.50833	4.05503	3.50833	4.0066	4.50833	3.98445
0.50861	4.21568	1.50861	4.13151	2.50861	4.05473	3.50861	4.0066	4.50861	3.98445
0.50889	4.21538	1.50889	4.13181	2.50889	4.05503	3.50889	4.0066	4.50889	3.98445
0.50917	4.21568	1.50917	4.13151	2.50917	4.05503	3.50917	4.0066	4.50917	3.98445
0.50944	4.21538	1.50944	4.13151	2.50944	4.05503	3.50944	4.0063	4.50944	3.98416
0.50972	4.21568	1.50972	4.13151	2.50972	4.05503	3.50972	4.0063	4.50972	3.98445
0.51	4.21538	1.51	4.13151	2.51	4.05473	3.51	4.0063	4.51	3.98416
0.51028	4.21538	1.51028	4.13151	2.51028	4.05503	3.51028	4.0063	4.51028	3.98416
0.51056	4.21538	1.51056	4.13151	2.51056	4.05503	3.51056	4.0066	4.51056	3.98445
0.51083	4.21538	1.51083	4.13122	2.51083	4.05473	3.51083	4.0066	4.51083	3.98445
0.51111	4.21538	1.51111	4.13151	2.51111	4.05503	3.51111	4.0066	4.51111	3.98445
0.51139	4.21538	1.51139	4.13122	2.51139	4.05444	3.51139	4.0063	4.51139	3.98445
0.51167	4.21538	1.51167	4.13122	2.51167	4.05473	3.51167	4.0063	4.51167	3.98445
0.51194	4.21508	1.51194	4.13122	2.51194	4.05473	3.51194	4.0063	4.51194	3.98445
0.51222	4.21508	1.51222	4.13122	2.51222	4.05444	3.51222	4.0063	4.51222	3.98416
0.5125	4.21538	1.5125	4.13122	2.5125	4.05473	3.5125	4.0063	4.5125	3.98445
0.51278	4.21508	1.51278	4.13122	2.51278	4.05444	3.51278	4.00601	4.51278	3.98416
0.51306	4.21508	1.51306	4.13122	2.51306	4.05444	3.51306	4.00601	4.51306	3.98416
0.51333	4.21479	1.51333	4.13092	2.51333	4.05444	3.51333	4.00571	4.51333	3.98416
0.51361	4.21508	1.51361	4.13122	2.51361	4.05444	3.51361	4.00601	4.51361	3.98416
0.51389	4.21508	1.51389	4.13122	2.51389	4.05444	3.51389	4.00601	4.51389	3.98416
0.51417	4.21508	1.51417	4.13122	2.51417	4.05444	3.51417	4.00601	4.51417	3.98416
0.51444	4.21479	1.51444	4.13151	2.51444	4.05444	3.51444	4.00601	4.51444	3.98416
0.51472	4.21479	1.51472	4.13092	2.51472	4.05414	3.51472	4.00601	4.51472	3.98386
0.515	4.21508	1.515	4.13092	2.515	4.05444	3.515	4.00601	4.515	3.98416
0.51528	4.21479	1.51528	4.13092	2.51528	4.05444	3.51528	4.00601	4.51528	3.98386
0.51556	4.21508	1.51556	4.13092	2.51556	4.05414	3.51556	4.00601	4.51556	3.98386
0.51583	4.21508	1.51583	4.13092	2.51583	4.05444	3.51583	4.00601	4.51583	3.98356
0.51611	4.21508	1.51611	4.13092	2.51611	4.05414	3.51611	4.00571	4.51611	3.98386
0.51639	4.21479	1.51639	4.13092	2.51639	4.05414	3.51639	4.00601	4.51639	3.98386
0.51667	4.21449	1.51667	4.13092	2.51667	4.05414	3.51667	4.00571	4.51667	3.98386
0.51694	4.21479	1.51694	4.13092	2.51694	4.05444	3.51694	4.00571	4.51694	3.98386
0.51722	4.21479	1.51722	4.13092	2.51722	4.05414	3.51722	4.00571	4.51722	3.98356
0.5175	4.21479	1.5175	4.13092	2.5175	4.05444	3.5175	4.00571	4.5175	3.98386
0.51778	4.21479	1.51778	4.13092	2.51778	4.05414	3.51778	4.00571	4.51778	3.98356
0.51806	4.21449	1.51806	4.13092	2.51806	4.05414	3.51806	4.00571	4.51806	3.98356
0.51833	4.21479	1.51833	4.13092	2.51833	4.05414	3.51833	4.00571	4.51833	3.98386
0.51861	4.21449	1.51861	4.13092	2.51861	4.05385	3.51861	4.00542	4.51861	3.98356
0.51889	4.21479	1.51889	4.13063	2.51889	4.05414	3.51889	4.00542	4.51889	3.98356
0.51917	4.21479	1.51917	4.13092	2.51917	4.05414	3.51917	4.00571	4.51917	3.98356
0.51944	4.21449	1.51944	4.13063	2.51944	4.05414	3.51944	4.00542	4.51944	3.98356
0.51972	4.21479	1.51972	4.13092	2.51972	4.05414	3.51972	4.00542	4.51972	3.98356
0.52	4.21449	1.52	4.13092	2.52	4.05414	3.52	4.00542	4.52	3.98356
0.52028	4.21479	1.52028	4.13033	2.52028	4.05414	3.52028	4.00542	4.52028	3.98356
0.52056	4.21449	1.52056	4.13063	2.52056	4.05355	3.52056	4.00542	4.52056	3.98327
0.52083	4.21449	1.52083	4.13063	2.52083	4.05414	3.52083	4.00512	4.52083	3.98386
0.52111	4.21449	1.52111	4.13063	2.52111	4.05385	3.52111	4.00542	4.52111	3.98327
0.52139	4.21449	1.52139	4.13063	2.52139	4.05355	3.52139	4.00542	4.52139	3.98327
0.52167	4.21449	1.52167	4.13063	2.52167	4.05385	3.52167	4.00512	4.52167	3.98327
0.52194	4.2142	1.52194	4.13063	2.52194	4.05385	3.52194	4.00542	4.52194	3.98356
0.52222	4.21449	1.52222	4.13063	2.52222	4.05385	3.52222	4.00512	4.52222	3.98356
0.5225	4.2142	1.5225	4.13063	2.5225	4.05385	3.5225	4.00542	4.5225	3.98327
0.52278	4.21449	1.52278	4.13033	2.52278	4.05385	3.52278	4.00542	4.52278	3.98327
0.52306	4.2142	1.52306	4.13063	2.52306	4.05385	3.52306	4.00542	4.52306	3.98297
0.52333	4.2142	1.52333	4.13033	2.52333	4.05385	3.52333	4.00512	4.52333	3.98327
0.52361	4.21449	1.52361	4.13033	2.52361	4.05385	3.52361	4.00512	4.52361	3.98327
0.52389	4.21449	1.52389	4.13033	2.52389	4.05355	3.52389	4.00512	4.52389	3.98327
0.52417	4.2142	1.52417	4.13033	2.52417	4.05385	3.52417	4.00483	4.52417	3.98327
0.52444	4.2142	1.52444	4.13063	2.52444	4.05385	3.52444	4.00483	4.52444	3.98297
0.52472	4.21449	1.52472	4.13033	2.52472	4.05355	3.52472	4.00512	4.52472	3.98327
0.525	4.2142	1.525	4.13092	2.525	4.05355	3.525	4.00512	4.525	3.98297
0.52528	4.2142	1.52528	4.13092	2.52528	4.05355	3.52528	4.00512	4.52528	3.98297
0.52556	4.2139	1.52556	4.13033	2.52556	4.05326	3.52556	4.00512	4.52556	3.98297
0.52583	4.21361	1.52583	4.13033	2.52583	4.05355	3.52583	4.00512	4.52583	3.98297
0.52611	4.2139	1.52611	4.13033	2.52611	4.05355	3.52611	4.00512	4.52611	3.98297
0.52639	4.2139	1.52639	4.13033	2.52639	4.05326	3.52639	4.00512	4.52639	3.98297
0.52667	4.2139	1.52667	4.13033	2.52667	4.05326	3.52667	4.00483	4.52667	3.98297
0.52694	4.2139	1.52694	4.13004	2.52694	4.05326	3.52694	4.00483	4.52694	3.98297
0.52722	4.2139	1.52722	4.13004	2.52722	4.05326	3.52722	4.00483	4.52722	3.98297
0.5275	4.2139	1.5275	4.13033	2.5275	4.05296	3.5275	4.00483	4.5275	3.98297
0.52778	4.2139	1.52778	4.13033	2.52778	4.05326	3.52778	4.00483	4.52778	3.98297
0.52806	4.2142	1.52806	4.13004	2.52806	4.05326	3.52806	4.00483	4.52806	3.98297
0.52833	4.2139	1.52833	4.13004	2.52833	4.05326	3.52833	4.00483	4.52833	3.98297
0.52861	4.2139	1.52861	4.13004	2.52861	4.05326	3.52861	4.00483	4.52861	3.98268
0.52889	4.2139	1.52889	4.13004	2.52889	4.05326	3.52889	4.00483	4.52889	3.98297
0.52917	4.2142	1.52917	4.13004	2.52917	4.05326	3.52917	4.00483	4.52917	3.98268
0.52944	4.2139	1.52944	4.12974	2.52944	4.05326	3.52944	4.00483	4.52944	3.98268
0.52972	4.2139	1.52972	4.13004	2.52972	4.05326	3.52972	4.00483	4.52972	3.98268
0.53	4.2139	1.53	4.13004	2.53	4.05355	3.53	4.00453	4.53	3.98268
0.53028	4.21361	1.53028	4.12974	2.53028	4.05326	3.53028	4.00483	4.53028	3.98268
0.53056	4.2139	1.53056	4.13004	2.53056	4.05326	3.53056	4.00453	4.53056	3.98268
0.53083	4.21361	1.53083	4.12974	2.53083	4.05326	3.53083	4.00453	4.53083	3.98268
0.53111	4.2139	1.53111	4.12974	2.53111	4.05326	3.53111	4.00453	4.53111	3.98268
0.53139	4.21361	1.53139	4.12974	2.53139	4.05296	3.53139	4.00424	4.53139	3.98268
0.53167	4.2139	1.53167	4.12974	2.53167	4.05267	3.53167	4.00453	4.53167	3.98268
0.53194	4.21361	1.53194	4.12974	2.53194	4.05296	3.53194	4.00453	4.53194	3.98268
0.53222	4.2139	1.53222	4.12974	2.53222	4.05296	3.53222	4.00453	4.53222	3.98268
0.5325	4.2139	1.5325	4.12974	2.5325	4.05296	3.5325	4.00453	4.5325	3.98268
0.53278	4.21361	1.53278	4.12974	2.53278	4.05326	3.53278	4.00453	4.53278	3.98238
0.53306	4.2139	1.53306	4.12974	2.53306	4.05296	3.53306	4.00453	4.53306	3.98268
0.53333	4.2139	1.53333	4.12945	2.53333	4.05326	3.53333	4.00453	4.53333	3.98238
0.53361	4.2139	1.53361	4.12915	2.53361	4.05296	3.53361	4.00453	4.53361	3.98268
0.53389	4.2139	1.53389	4.12945	2.53389	4.05296	3.53389	4.00453	4.53389	3.98238
0.53417	4.2139	1.53417	4.12915	2.53417	4.05296	3.53417	4.00453	4.53417	3.98268
0.53444	4.21361	1.53444	4.12945	2.53444	4.05267	3.53444	4.00453	4.53444	3.98238
0.53472	4.21361	1.53472	4.12945	2.53472	4.05296	3.53472	4.00424	4.53472	3.98238
0.535	4.2139	1.535	4.12945	2.535	4.05267	3.535	4.00453	4.535	3.98238
0.53528	4.21361	1.53528	4.12945	2.53528	4.05267	3.53528	4.00453	4.53528	3.98209
0.53556	4.21361	1.53556	4.12915	2.53556	4.05267	3.53556	4.00453	4.53556	3.98238
0.53583	4.21361	1.53583	4.12915	2.53583	4.05267	3.53583	4.00453	4.53583	3.98209
0.53611	4.21361	1.53611	4.12915	2.53611	4.05267	3.53611	4.00424	4.53611	3.98238
0.53639	4.21361	1.53639	4.12915	2.53639	4.05267	3.53639	4.00424	4.53639	3.98209
0.53667	4.21361	1.53667	4.12915	2.53667	4.05296	3.53667	4.00394	4.53667	3.98209
0.53694	4.21331	1.53694	4.12915	2.53694	4.05267	3.53694	4.00424	4.53694	3.98209
0.53722	4.21361	1.53722	4.12945	2.53722	4.05296	3.53722	4.00394	4.53722	3.98209
0.5375	4.21331	1.5375	4.12915	2.5375	4.05267	3.5375	4.00424	4.5375	3.98238
0.53778	4.21361	1.53778	4.12886	2.53778	4.05296	3.53778	4.00394	4.53778	3.98209
0.53806	4.21331	1.53806	4.12915	2.53806	4.05267	3.53806	4.00424	4.53806	3.98209
0.53833	4.21361	1.53833	4.12856	2.53833	4.05237	3.53833	4.00394	4.53833	3.98209
0.53861	4.21331	1.53861	4.12886	2.53861	4.05267	3.53861	4.00394	4.53861	3.98209
0.53889	4.21331	1.53889	4.12886	2.53889	4.05267	3.53889	4.00394	4.53889	3.98209
0.53917	4.21331	1.53917	4.12886	2.53917	4.05267	3.53917	4.00394	4.53917	3.98209
0.53944	4.21302	1.53944	4.12886	2.53944	4.05237	3.53944	4.00394	4.53944	3.98209
0.53972	4.21331	1.53972	4.12886	2.53972	4.05237	3.53972	4.00394	4.53972	3.98179
0.54	4.21331	1.54	4.12886	2.54	4.05237	3.54	4.00394	4.54	3.98179
0.54028	4.21331	1.54028	4.12856	2.54028	4.05237	3.54028	4.00394	4.54028	3.98179
0.54056	4.21361	1.54056	4.12886	2.54056	4.05237	3.54056	4.00394	4.54056	3.98179
0.54083	4.21302	1.54083	4.12886	2.54083	4.05237	3.54083	4.00394	4.54083	3.98179
0.54111	4.21272	1.54111	4.12856	2.54111	4.05237	3.54111	4.00394	4.54111	3.9815
0.54139	4.21302	1.54139	4.12886	2.54139	4.05208	3.54139	4.00394	4.54139	3.98179
0.54167	4.21272	1.54167	4.12826	2.54167	4.05237	3.54167	4.00394	4.54167	3.98179
0.54194	4.21331	1.54194	4.12856	2.54194	4.05237	3.54194	4.00365	4.54194	3.98209
0.54222	4.21302	1.54222	4.12856	2.54222	4.05237	3.54222	4.00365	4.54222	3.98179
0.5425	4.21272	1.5425	4.12856	2.5425	4.05237	3.5425	4.00394	4.5425	3.98179
0.54278	4.21302	1.54278	4.12856	2.54278	4.05237	3.54278	4.00365	4.54278	3.98179
0.54306	4.21272	1.54306	4.12826	2.54306	4.05267	3.54306	4.00394	4.54306	3.98209
0.54333	4.21272	1.54333	4.12856	2.54333	4.05237	3.54333	4.00365	4.54333	3.98179
0.54361	4.21272	1.54361	4.12826	2.54361	4.05237	3.54361	4.00365	4.54361	3.98179
0.54389	4.21272	1.54389	4.12826	2.54389	4.05237	3.54389	4.00335	4.54389	3.98179
0.54417	4.21272	1.54417	4.12856	2.54417	4.05237	3.54417	4.00335	4.54417	3.98179
0.54444	4.21272	1.54444	4.12826	2.54444	4.05237	3.54444	4.00365	4.54444	3.98179
0.54472	4.21272	1.54472	4.12826	2.54472	4.05208	3.54472	4.00335	4.54472	3.98179
0.545	4.21302	1.545	4.12797	2.545	4.05237	3.545	4.00365	4.545	3.9815
0.54528	4.21302	1.54528	4.12797	2.54528	4.05208	3.54528	4.00335	4.54528	3.9815
0.54556	4.21272	1.54556	4.12826	2.54556	4.05178	3.54556	4.00365	4.54556	3.9815
0.54583	4.21302	1.54583	4.12826	2.54583	4.05178	3.54583	4.00365	4.54583	3.9815
0.54611	4.21272	1.54611	4.12826	2.54611	4.05178	3.54611	4.00365	4.54611	3.9815
0.54639	4.21272	1.54639	4.12826	2.54639	4.05178	3.54639	4.00335	4.54639	3.9815
0.54667	4.21272	1.54667	4.12826	2.54667	4.05178	3.54667	4.00335	4.54667	3.9815
0.54694	4.21272	1.54694	4.12826	2.54694	4.05178	3.54694	4.00335	4.54694	3.9815
0.54722	4.21302	1.54722	4.12826	2.54722	4.05178	3.54722	4.00335	4.54722	3.9815
0.5475	4.21302	1.5475	4.12826	2.5475	4.05178	3.5475	4.00335	4.5475	3.9815
0.54778	4.21302	1.54778	4.12856	2.54778	4.05149	3.54778	4.00335	4.54778	3.9815
0.54806	4.21272	1.54806	4.12826	2.54806	4.05178	3.54806	4.00335	4.54806	3.9815
0.54833	4.21302	1.54833	4.12826	2.54833	4.05178	3.54833	4.00306	4.54833	3.9815
0.54861	4.21272	1.54861	4.12826	2.54861	4.05149	3.54861	4.00335	4.54861	3.9815
0.54889	4.21272	1.54889	4.12797	2.54889	4.05149	3.54889	4.00335	4.54889	3.9812
0.54917	4.21272	1.54917	4.12826	2.54917	4.05149	3.54917	4.00335	4.54917	3.9812
0.54944	4.21272	1.54944	4.12797	2.54944	4.05149	3.54944	4.00335	4.54944	3.9812
0.54972	4.21272	1.54972	4.12826	2.54972	4.05149	3.54972	4.00335	4.54972	3.9812
0.55	4.21243	1.55	4.12797	2.55	4.05149	3.55	4.00306	4.55	3.9812
0.55028	4.21272	1.55028	4.12797	2.55028	4.05149	3.55028	4.00335	4.55028	3.9812
0.55056	4.21243	1.55056	4.12797	2.55056	4.05149	3.55056	4.00306	4.55056	3.9812
0.55083	4.21243	1.55083	4.12767	2.55083	4.05149	3.55083	4.00335	4.55083	3.9812
0.55111	4.21243	1.55111	4.12797	2.55111	4.05119	3.55111	4.00306	4.55111	3.9812
0.55139	4.21243	1.55139	4.12767	2.55139	4.05149	3.55139	4.00306	4.55139	3.98091
0.55167	4.21243	1.55167	4.12767	2.55167	4.05149	3.55167	4.00306	4.55167	3.9812
0.55194	4.21243	1.55194	4.12767	2.55194	4.05149	3.55194	4.00306	4.55194	3.98091
0.55222	4.21243	1.55222	4.12767	2.55222	4.05119	3.55222	4.00306	4.55222	3.98091
0.5525	4.21213	1.5525	4.12767	2.5525	4.05119	3.5525	4.00306	4.5525	3.98091
0.55278	4.21213	1.55278	4.12767	2.55278	4.05119	3.55278	4.00306	4.55278	3.98091
0.55306	4.21243	1.55306	4.12797	2.55306	4.05119	3.55306	4.00276	4.55306	3.98091
0.55333	4.21213	1.55333	4.12767	2.55333	4.05119	3.55333	4.00335	4.55333	3.98091
0.55361	4.21243	1.55361	4.12767	2.55361	4.05089	3.55361	4.00306	4.55361	3.98091
0.55389	4.21184	1.55389	4.12767	2.55389	4.05089	3.55389	4.00306	4.55389	3.98091
0.55417	4.21213	1.55417	4.12738	2.55417	4.05089	3.55417	4.00306	4.55417	3.98091
0.55444	4.21213	1.55444	4.12738	2.55444	4.05119	3.55444	4.00276	4.55444	3.98091
[truncated: 1,605 more rows]
