# Supplementary material for: Solar-driven highly selective conversion of glycerol to dihydroxyacetone using surface atom engineered BiVO4 photoanodes
Source: Nat Commun. 2024 Jun 28;15:5475. doi: 10.1038/s41467-024-49662-7 (PMC11213950; doi:10.1038/s41467-024-49662-7)
Supplement: Supplementary file 3 — Source Data [file 41467_2024_49662_MOESM3_ESM.zip › Supplementary Information/ncomms-Supplementary Fig. 34-source-data.xlsx]

## Sheet: Sheet1
Supplementary Fig. 34
Data 1													Data 2													Data 3													Data 4
Parameter x	Parameter y												Parameter x	Parameter y												Parameter x	Parameter y												Parameter x	Parameter y
173.075	1602.18	1886.84	1859.57	1862.54	1829.68	1805.15	1815.69	1809.57	1793.32	1792.09	1785.27		529.575	4528.92	5077.6	5199.01	5210.66	5168.94	5154.11	5124.74	5058.59	5022.1	4978.73	4927.52		544.032	2891.71	3102.93	3163.74	3191.4	3214	3228.15	3249.8	3248.86	3269.62	3276.76	3275.81		173.105	1676.95	1949.72	1903.22	1869.71	1862.95	1841.04	1828.28	1829.68	1809.87	1800.89
172.915	1616.59	1871.49	1874.64	1840.92	1825.23	1825.99	1821.67	1784.79	1789.99	1780.24	1770.27		529.415	4223.28	4667.37	4702.91	4754.39	4720.15	4700.67	4657.25	4628.89	4560.82	4545.46	4559.29		543.872	2853.86	3081.82	3146.68	3189.55	3213.37	3211.54	3205.17	3233.6	3269.03	3247.45	3280.89		172.945	1675.11	1902.36	1896.46	1878.49	1858.54	1829.89	1816.88	1817.58	1812.33	1807.9
172.755	1602.92	1867.13	1878.61	1837.56	1831.94	1812.28	1799.41	1811.3	1790.6	1780.74	1774.77		529.255	3894.75	4261.25	4315.14	4327.79	4335.2	4266.68	4262.19	4250.58	4171.28	4176.87	4186.32		543.711	2865.9	3120.78	3175.83	3192.01	3226.6	3230.4	3229.41	3239.28	3236.19	3266.34	3269.49		172.785	1648.26	1933.75	1894.44	1886.84	1871.07	1831.59	1818.19	1821.85	1820.69	1800.28
172.595	1582.16	1854.53	1849.24	1853.55	1816.1	1808.92	1799.22	1788.02	1777.79	1776.99	1768.37		529.095	3547.64	3841.46	3928.82	3929.05	3953.2	3917.64	3927.9	3897.76	3858.58	3852.53	3863.76		543.551	2853.78	3097.01	3136.27	3186.32	3191.81	3197.52	3187.48	3217.9	3233.26	3262.53	3233.72		172.625	1656.31	1905.25	1887.44	1871.82	1828.8	1821.04	1812.31	1810.53	1778.71	1810.3
172.434	1554.9	1873.3	1864.38	1823.96	1833.33	1803.78	1797.2	1784.22	1765.87	1773.13	1760.44		528.934	3246.41	3555.06	3583.98	3623.47	3669.53	3628.56	3668.79	3629.53	3631.3	3618.96	3586.72		543.391	2854.5	3076.37	3144.95	3164.3	3161.67	3207.92	3210.44	3212.5	3251.19	3249.76	3240.03		172.464	1624.65	1898.06	1868.04	1851	1846.08	1835.11	1827.67	1812.81	1805.09	1782.22
172.274	1543.83	1854.19	1851.97	1806.59	1814.32	1798.62	1773.03	1777.35	1760.97	1767.97	1764.78		528.774	3010.95	3279.75	3362.56	3402.85	3439.57	3442.75	3425.61	3419.31	3460.01	3429.53	3445.14		543.231	2822.86	3067.07	3115.28	3125.45	3159.79	3170.36	3182.13	3213.28	3205.27	3216.18	3238.24		172.304	1620.1	1903.33	1875.8	1853.11	1846.8	1804.6	1808.58	1820.92	1797.54	1788.84
172.114	1556.56	1853.55	1850.09	1824.26	1810.04	1808.57	1787.16	1788.52	1771.41	1771.13	1754.02		528.614	2825.47	3084.35	3190.08	3213.14	3282.57	3275.13	3286.41	3303.09	3284.72	3326.14	3321.3		543.07	2817.98	3083.89	3095.68	3144.56	3163.41	3206.88	3198.41	3214.49	3209.75	3201.34	3235.6		172.144	1618.92	1910.02	1891.05	1868.67	1842.33	1809.14	1841.09	1809.03	1814.86	1794.58
171.954	1527.49	1832.95	1826.14	1812.59	1795.21	1787.84	1772.43	1747.35	1758.65	1749.03	1754.49		528.454	2675.51	2993.56	3033.17	3105.3	3148.93	3172	3203.01	3217.76	3200.44	3230.11	3240.16		542.91	2785.47	3065.69	3112.57	3135.84	3151.95	3165.55	3177.29	3196.76	3179.92	3206.66	3230.66		171.984	1602.35	1885.65	1884.24	1850.33	1821.14	1839.3	1810.23	1797.07	1808.31	1780.87
171.793	1546.59	1850.92	1848.5	1827.52	1819.98	1790.67	1788.03	1784.26	1762.6	1754.5	1762.55		528.293	2622.24	2901.97	2988.33	3046.01	3086.77	3112.83	3146.13	3176.58	3180.2	3172.3	3205.98		542.75	2842.34	3044.41	3101.93	3115.53	3156.11	3148.81	3204.05	3172.67	3205	3185.44	3202.83		171.823	1606.05	1894.18	1883.38	1876.51	1846.19	1831.62	1845.41	1797.7	1808.5	1816.1
171.633	1524.67	1845.31	1840.27	1821.86	1816.71	1780.88	1788.44	1745.28	1754.57	1744.72	1747.01		528.133	2533.29	2849.71	2890.22	2985.67	3030.44	3042.1	3074.48	3099.91	3107.37	3125.22	3136.39		542.59	2805.03	3050.33	3074.78	3100.62	3133.7	3138.3	3134.04	3162.25	3170.66	3173.04	3164.58		171.663	1601.36	1890.49	1858.69	1855.28	1848.73	1833.72	1815.64	1805.23	1803.61	1774.56
171.473	1526.19	1855.72	1850.91	1839.1	1806.98	1790.24	1782.63	1779.22	1793.77	1762.26	1779.1		527.973	2507.62	2829.11	2896.1	2948.66	3014.32	3030.63	3066.32	3102.57	3107.59	3109.35	3171.38		542.429	2796.63	3032.72	3065.75	3112.28	3121.77	3156.17	3158.43	3183.96	3177.4	3190.63	3207.67		171.503	1609.81	1908.89	1892.77	1860.25	1848.78	1846.38	1831.94	1835.74	1803.56	1815.99
171.313	1520.4	1850.33	1840.68	1824.45	1800.7	1791.72	1792	1776.38	1766.06	1748.1	1765.95		527.813	2489.43	2775.51	2856.32	2912.61	2946.77	3015.16	3022.77	3022.71	3078.51	3097.12	3081.02		542.269	2784.45	2996	3048.11	3092.93	3097.1	3142.19	3139.45	3132.38	3162.9	3173.09	3172.71		171.343	1594.96	1906.66	1900.86	1864.05	1846.32	1830.76	1822	1813.52	1800.31	1796.29
171.152	1523.05	1857.07	1853.39	1842.98	1825.55	1805.06	1770.36	1778.1	1778.77	1768.69	1751.6		527.652	2452.2	2728.5	2829.36	2885.78	2918.11	2977.54	3012.04	3014.83	3040.45	3060.73	3083.03		542.109	2764.22	3015.31	3073.35	3117.54	3104.23	3129.98	3134.88	3154.58	3140.83	3171.81	3130.41		171.182	1592.83	1924.95	1917.66	1863.19	1854.67	1833.29	1824.44	1829.11	1806.06	1801.05
170.992	1557.15	1869.41	1879.81	1848.84	1839.67	1805.23	1808.81	1781.13	1771.23	1764.52	1767.21		527.492	2449.5	2727.89	2845.48	2919.02	2943.22	2985.85	3022.97	3024.72	3056.39	3073.78	3096.08		541.949	2779.74	2998.25	3069.85	3121.71	3120.78	3132.23	3125.36	3138.77	3141.45	3171.98	3174.6		171.022	1616.42	1944.28	1908.1	1890.16	1860.02	1857.5	1840.39	1825.41	1816.69	1810.43
170.832	1543.94	1891.21	1878.37	1856.77	1835.67	1824.23	1800.18	1785.72	1797.72	1791.13	1771.04		527.332	2410.5	2722.38	2827.18	2873.12	2923.72	2973.73	3007.8	3045.28	3049.94	3064.37	3098.11		541.789	2783.05	3010.73	3055.32	3091.78	3112.01	3126.06	3097.64	3116.19	3162.35	3148.63	3166.97		170.862	1623.08	1948.92	1923.02	1907.62	1872.62	1858.72	1853.53	1849.74	1842.98	1798.56
170.672	1552.82	1881.38	1856.17	1870.08	1833.4	1811.03	1836.58	1784.31	1772.12	1779.19	1791.99		527.172	2409.52	2713.02	2824.75	2876.03	2935.68	2975.37	2985.23	3021.04	3028.43	3072.11	3086.13		541.628	2766.8	2991.94	3037.83	3074.71	3096.98	3130.47	3099.62	3101.94	3133.27	3153.23	3171.56		170.702	1633.03	1938.38	1935.88	1911.22	1887.39	1854.78	1845.32	1847.1	1810.3	1815.65
170.512	1550.42	1899.64	1874.42	1873.6	1832.33	1816.45	1815.57	1808.75	1788.97	1781.72	1775.07		527.012	2416.5	2709.9	2791.91	2852.48	2908.96	2935.12	2986.55	3034.46	3014.36	3036.38	3041.59		541.468	2742.28	2979.45	3054.69	3062.08	3056.71	3080.8	3083.57	3110.21	3122.7	3144.72	3125.57		170.542	1636.92	1958	1953.99	1905.03	1874.04	1871.95	1830.02	1860.74	1800.29	1817.16
170.351	1553.26	1891.15	1882.28	1861.5	1838.4	1829.86	1800.39	1803.16	1794.96	1779.66	1754.9		526.851	2376.15	2666.93	2776.95	2840.68	2895.75	2929.57	3001.97	2998.38	3022.52	3062.65	3075.6		541.308	2725.6	2951.9	3028.14	3030.07	3079.88	3095.55	3088.6	3086.35	3094.27	3137.55	3108.07		170.381	1648.9	1948.88	1939.46	1885.22	1873.86	1835.85	1844.27	1826.71	1812.58	1818.45
170.191	1558.18	1896.95	1891.07	1885.9	1847.58	1822.35	1793.37	1813.44	1801.29	1793.43	1768.85		526.691	2385.48	2671.69	2798.7	2863.16	2935.3	2946.04	2999.97	3028.18	3029.55	3046.12	3083.7		541.148	2735.05	2954.44	3015.49	3047.66	3052.05	3083.85	3088.18	3114	3108.66	3092.1	3114.16		170.221	1648.07	1961.28	1949.13	1923.73	1893.1	1856.93	1825.04	1840.38	1811.57	1817.23
170.031	1543.9	1910.47	1903.03	1855.8	1839.77	1808.64	1806.72	1796.93	1791.78	1768.47	1790.03		526.531	2361.2	2701.59	2790.96	2858.74	2891.14	2961.87	2969.64	3031.33	3012.22	3044.56	3078.38		540.987	2716.27	2919.57	3004.58	3034.02	3036.64	3058.53	3042.36	3080.1	3107.54	3102.29	3078.31		170.061	1655.42	1962.34	1946.91	1908.83	1879.17	1845.74	1842.4	1812.74	1815.58	1787.13
169.871	1552.31	1876.28	1890.95	1849.28	1833.3	1811.16	1820.16	1797.96	1770.09	1764.14	1759.89		526.371	2360.46	2683.45	2762.34	2862.85	2919.5	2950.51	3014.58	3008.37	3039.22	3050.45	3082.14		540.827	2684.94	2951.99	2962.11	3025.4	3017.68	3051.39	3042.31	3037.82	3079.3	3079.93	3064.07		169.901	1647.32	1938.34	1899.51	1898.2	1877.26	1854.9	1825.99	1805.21	1797.03	1791.63
169.71	1580.86	1898.05	1882.93	1849.84	1838.96	1803.7	1785.41	1771.43	1773.49	1774.8	1773.55		526.21	2396.92	2712.38	2788.38	2848.21	2918.8	2942.89	2994.34	3024.72	3062.33	3083.87	3096.2		540.667	2675.18	2919.61	2970.81	2997.17	3015.16	3012.76	3028	3059.08	3057.26	3078.99	3053.47		169.74	1641.37	1947.79	1924.45	1875.69	1846.41	1813.76	1828.84	1809.14	1803.42	1779.81
169.55	1543.16	1914.46	1887.97	1858.06	1831.35	1821.26	1804.81	1779.4	1781.25	1754.11	1759.86		526.05	2384.92	2702.18	2810.41	2895.1	2936.51	2970.78	3009.96	3030.31	3060.54	3083.93	3080.47		540.507	2656.31	2904.57	2997.97	3000.56	2992.39	3026.52	3022.69	3046.69	3027.25	3031.59	3068		169.58	1637.83	1943.45	1909.36	1868.32	1824.19	1814.09	1807.58	1795.69	1797.75	1757.85
169.39	1561.27	1897.56	1890.04	1849.73	1841.56	1825.16	1787.35	1792.04	1773.9	1758.37	1734.4		525.89	2423.38	2731.84	2848.5	2910.12	2941.35	3018.45	3052.11	3058.74	3080.74	3116.94	3153.14		540.346	2663.86	2907.49	2942.88	2974.02	2978.52	3007.43	3036.45	3019.38	3047.52	3038.31	3073.95		169.42	1625.94	1929.48	1906.82	1883.51	1840.2	1824.4	1820.91	1800.48	1784.63	1766.92
169.23	1548.79	1866.9	1874.72	1837.19	1821	1785.54	1795.37	1781.68	1762.84	1755.88	1738.4		525.73	2436.69	2748.97	2862.34	2922.19	2984.87	3016.55	3063.01	3080.78	3115.86	3134.81	3142.18		540.186	2628.35	2887.59	2933.22	2951.12	2992.43	2993	2986.72	3012.24	3040.9	3035.75	3026.28		169.26	1622.22	1927.89	1901.22	1872	1842.29	1813.72	1804.06	1782.33	1769.62	1745.13
169.069	1539.07	1885.88	1850.7	1831.49	1813.74	1781.82	1763.14	1752.45	1745.23	1762.22	1734.65		525.569	2456.48	2787.73	2861.87	2936.32	2990.84	3056.81	3093.24	3104.6	3131.01	3135.94	3165.33		540.026	2638.34	2872.79	2926.26	2953	2975.47	2975.47	3006.62	2994.15	2998.41	3002.72	3033.3		169.099	1610.5	1928.43	1889.3	1859.06	1840.55	1809.66	1777.42	1777.69	1771.4	1751.8
168.909	1544.58	1874.29	1845.22	1817.13	1785.84	1772.56	1777.65	1759.54	1752.49	1744.36	1720.06		525.409	2460.67	2829.21	2911.84	3002.84	3045.49	3061.54	3120.13	3137.05	3156.17	3185.08	3183.7		539.866	2616.12	2889.49	2928.55	2941.04	2975.08	2973.14	2984.96	3006.36	2996.48	2990.08	3017.11		168.939	1593.6	1904.76	1872.23	1854.44	1822.72	1797.39	1774.73	1767.35	1768.98	1744.68
168.749	1520.74	1837.56	1851.66	1811.79	1780.84	1768.31	1732.66	1731.09	1720.77	1698.89	1706.56		525.249	2480.51	2831.46	2942.14	3024.05	3077.4	3099.23	3134.99	3168.14	3159.26	3202.82	3220.11		539.705	2621.19	2832.69	2907.71	2943.82	2943.77	2966.43	2992.35	2983.34	2991.74	2991.94	2986.04		168.779	1582.21	1890.45	1847.45	1826.43	1788.46	1778.19	1768.63	1733.14	1730.98	1720.45
168.589	1499.66	1839.15	1817.37	1800.88	1790.26	1762.12	1742.77	1738.35	1731.07	1695.66	1709.08		525.089	2521.24	2872.54	2953.31	3052.44	3099.15	3137.22	3162.79	3188.26	3202.59	3240.62	3242.45		539.545	2604.06	2848.99	2893.95	2933.03	2944.5	2960.29	2979.67	2973.33	2975.06	2979.67	2981.91		168.619	1567.64	1895.37	1858.29	1807.94	1790.96	1776.78	1761.9	1734.52	1732.9	1725.14
168.428	1485.83	1812.22	1842.66	1797.49	1775.36	1739.3	1727.26	1731.26	1704.81	1691.59	1677.55		524.928	2550.77	2885.55	2988.74	3052.84	3116.54	3162.03	3214.29	3202.29	3230.35	3272.64	3276.96		539.385	2586.03	2845.66	2871.59	2937.41	2941.83	2939.8	2971.77	2943.65	2961.67	2969.49	2969.94		168.458	1549.9	1871.16	1853.3	1804.93	1796.62	1753.77	1747.77	1718.3	1720.46	1710.59
168.268	1473.13	1814.53	1822.81	1776.71	1753.71	1736.36	1741.09	1711.48	1707.29	1684.02	1678.44		524.768	2544.98	2906.29	3021.47	3084.01	3128.99	3179.51	3201.92	3237.61	3267.19	3249.52	3296.21		539.225	2592.09	2840.99	2891.53	2909.01	2912.39	2949.87	2944.99	2919.64	2963.68	2950.12	2965.34		168.298	1563.24	1850.8	1823.99	1782.89	1781.28	1750.81	1740.87	1724.54	1711.91	1698.1
168.108	1449.63	1798.61	1792.3	1766.7	1727.3	1732.38	1703.04	1686.6	1688.75	1682.54	1682.86		524.608	2550.35	2951.76	3025.08	3098.25	3163.85	3199.21	3217.81	3266.21	3278.3	3284.11	3312.85		539.064	2577.81	2820.57	2837.09	2856.86	2899.51	2912.57	2914.27	2950.61	2938.05	2944.51	2935.8		168.138	1514.63	1835.02	1801.72	1789.19	1753.64	1727.94	1726.17	1738.75	1692.39	1687.57
167.948	1446.7	1791.19	1793.84	1770.01	1723.46	1713.59	1692.94	1686.14	1676.11	1675.79	1673.88		524.448	2550.41	2957.88	3052.38	3101.77	3191.36	3214.37	3243.92	3264.4	3292.71	3308.73	3335.3		538.904	2536.1	2797	2834.65	2874.08	2888.63	2917.92	2895.55	2928.46	2940.23	2939.94	2925.34		167.978	1501.42	1839.44	1824.95	1770.38	1750.58	1734.45	1724.84	1710.4	1712.21	1679.88
167.787	1430.62	1784.97	1792.44	1760.47	1736.61	1707.4	1696.8	1691.83	1674.63	1671.65	1657.32		524.287	2563.73	2938.32	3049.36	3114.03	3189.38	3237.52	3245.58	3269.27	3285.61	3314.34	3329.76		538.744	2541.65	2772.07	2831.56	2841.37	2876.37	2899	2902.82	2902.57	2916.25	2919.52	2931.54		167.817	1504.13	1844.8	1811.86	1796.33	1753.44	1730.56	1723.36	1692.75	1696.05	1689.88
167.627	1427.09	1792.07	1766.28	1753.92	1718.55	1724.97	1696.88	1672.54	1689.18	1673.5	1674.3		524.127	2535.13	2956.22	3076.26	3138.24	3199.58	3234.13	3249.91	3307.71	3330.22	3337.88	3371.64		538.584	2511.08	2775.32	2809.49	2861.64	2883.89	2877.73	2902.07	2901.42	2911.51	2899.29	2947.52		167.657	1474.82	1840.39	1811.28	1779.98	1746	1741.88	1724.28	1706.73	1717	1704.05
167.467	1400.93	1797.91	1771.24	1751.81	1722.19	1735.28	1684.89	1694.87	1665.89	1670.35	1677.05		523.967	2533.3	2948.41	3047.23	3119.93	3204.65	3230.86	3273.42	3307.2	3315.82	3326.04	3345.72		538.423	2518.46	2771.02	2820.29	2854.98	2845.24	2857.07	2888.39	2879.19	2917.02	2907.08	2937		167.497	1489.33	1822.49	1808.38	1790.29	1780.36	1746.98	1732.01	1718.11	1711.94	1708.02
167.307	1414.56	1770.98	1791.76	1777.24	1721.11	1723.04	1698.93	1688.49	1686.4	1679.01	1670.97		523.807	2503.07	2937.55	3053.71	3132.75	3188.38	3207.63	3260.18	3287.42	3290.1	3342.05	3366.81		538.263	2522.44	2751.28	2796.36	2836.79	2851.25	2857.33	2898.61	2885.69	2888.26	2913.01	2901.28		167.337	1479.16	1851.32	1818.27	1785.97	1782.22	1766.21	1749.92	1745.59	1746.07	1728.39
167.146	1414.39	1791.75	1806	1766.32	1746.13	1717.69	1708.11	1694.56	1705.75	1688.35	1672.02		523.646	2469.61	2910.68	3037.64	3087.08	3182.74	3195.81	3254.02	3279.14	3294.24	3303.95	3342.2		538.103	2470.23	2745.64	2791.34	2824.78	2860.5	2861.09	2879.12	2872.01	2871.71	2887.42	2895.92		167.176	1479.03	1860.83	1836.25	1826.45	1801.23	1781.52	1766.48	1779.44	1758.34	1773.6
166.986	1404.01	1816.28	1807.09	1779.31	1755.49	1752.29	1730.81	1724.46	1706.77	1696.68	1703.84		523.486	2439.59	2875.18	3004.61	3093.86	3162.38	3212.98	3253.61	3291.37	3283.23	3302.78	3338.81		537.943	2475.42	2733.96	2790.62	2811.93	2837.73	2843.98	2840.63	2864.31	2903.84	2871.3	2908.37		167.016	1494.82	1905.11	1876.27	1865.9	1846.41	1810.03	1800.73	1810.56	1816.97	1819.59
166.826	1431.76	1860.99	1850.05	1832.8	1788.05	1767.81	1771.17	1757.82	1760.81	1744.69	1755.96		523.326	2452.97	2836.83	2991.87	3051.44	3165.01	3180.05	3242.24	3222.07	3275.13	3302.79	3320.3		537.782	2497.71	2731.24	2772.94	2797.62	2839.96	2857.37	2884.56	2871.83	2908.32	2890.96	2910.82		166.856	1497.93	1972.28	1956.9	1922.3	1924.27	1913.33	1885.66	1899.12	1887.8	1905.9
166.666	1463.26	1920.86	1913.33	1884.56	1833.52	1823.51	1781.22	1800.98	1796.9	1788.53	1796.85		523.166	2381.48	2795.36	2922.21	3021.75	3123.73	3154.13	3204.51	3209.49	3241.69	3275.9	3280.25		537.622	2472.51	2715.35	2785.12	2806.94	2829.65	2848.75	2842.22	2857.08	2855.67	2875.84	2895.86		166.696	1560.71	2059.12	2075.81	2025.89	2001.46	1985.4	1995.15	2009.46	2004.11	2007.34
166.505	1543.38	2029.06	2000.47	1959.11	1920.68	1907.26	1891.45	1876.5	1877.56	1882.88	1856.69		523.005	2341.8	2736.94	2907.52	2991.9	3075.89	3090.85	3187.88	3179.79	3222.98	3242.4	3255.69		537.462	2453.23	2710.46	2745.85	2792.34	2817.95	2821.72	2848.56	2849.05	2868.4	2866.89	2882.82		166.535	1658.84	2171.82	2154.31	2158.62	2133.87	2122.69	2139.35	2126.26	2133.5	2134.08
166.345	1648.45	2175.5	2126.31	2060.84	2027.31	2019.7	1979.72	1969.99	1990.88	1991.14	1974.59		522.845	2333.99	2731.06	2885.72	2962.49	3056.77	3089.85	3127.11	3153.97	3193.86	3196.59	3222.76		537.302	2445.25	2703.28	2764.2	2786.17	2778.26	2834.53	2830.21	2847.57	2878.42	2874.3	2856.5		166.375	1775.64	2352.45	2372.22	2334.73	2301.41	2304.11	2326.27	2326.69	2337.8	2350.59
166.185	1839.18	2390.55	2312.91	2244.12	2211.33	2179.92	2163.31	2154.56	2135.27	2115.19	2122.41		522.685	2303.19	2680.22	2832.85	2928.03	3014.29	3032.94	3069.46	3111.26	3144.83	3145.12	3178.2		537.141	2444.83	2674.78	2749.57	2786.76	2798.63	2817.71	2834.13	2824.52	2845.67	2858.08	2877.49		166.215	1966.38	2637.93	2609.52	2573.83	2581.16	2567.51	2573.15	2595.61	2603.88	2630.24
166.025	2070.33	2695.57	2560.34	2480.18	2427	2359.47	2372.14	2353.63	2354.31	2355.31	2345.53		522.525	2285.48	2642.75	2775.86	2872.59	2939.83	2998.86	3056.97	3055.91	3076.42	3078.74	3101.47		536.981	2426.29	2700.16	2730.13	2746.69	2792.39	2800.04	2829.01	2828.77	2860.86	2864.13	2874.67		166.055	2269	2983.28	2966.19	2917.12	2892.03	2891.34	2882.56	2913.64	2935.47	2926.11
165.864	2417.05	3043.89	2918.17	2788.34	2702.69	2656.68	2627.27	2597.44	2622.55	2586.42	2588.41		522.364	2257.59	2600.28	2732.09	2824.98	2906.59	2957.47	2987.77	3020.58	3031.66	3053.15	3077.33		536.821	2428.86	2673.97	2729	2771.7	2786.15	2785.67	2815.11	2827.5	2830.72	2842.87	2886.28		165.894	2655.42	3429.84	3353.59	3299.07	3283.06	3272.03	3278.12	3279.43	3301.28	3340.93
165.704	2846.87	3516.04	3315.04	3179.41	3087.57	3024.24	2984.44	2963.12	2936.87	2927.47	2937.18		522.204	2247.99	2559.52	2707.73	2792.54	2883.17	2930.26	2970.38	2973.27	3008.29	3013.05	3045.57		536.661	2439.97	2694.81	2755.32	2779.63	2792.72	2811.52	2825.23	2842.35	2855.68	2861.05	2877.64		165.734	3170.27	4014.35	3898.62	3800.43	3759.89	3750.12	3731.59	3743.3	3734.21	3772.02
165.544	3443.15	4093.37	3829.27	3641.76	3502.32	3448.73	3394.3	3346.45	3381.98	3328.97	3327.81		522.044	2213.73	2536.43	2650.6	2791.8	2824.72	2887.56	2919.46	2933.05	2948.62	2991.13	3009.54		536.501	2428.35	2691.85	2732.87	2776.82	2761.55	2800.84	2807.85	2827.64	2874.57	2863.76	2878.99		165.574	3804.21	4642.26	4500.02	4353.21	4303.35	4257.98	4207.86	4218.13	4174.54	4207.81
165.384	4086.84	4753.7	4378.38	4168.53	4003.9	3885.47	3826.92	3768.99	3773.49	3752.29	3700.48		521.884	2214.77	2503.15	2618.43	2709.18	2784.02	2827.38	2845.83	2883.53	2909.84	2928.67	2922.77		536.34	2417.87	2673.49	2743.01	2740.15	2789.05	2809.53	2822.43	2844.11	2848.17	2863.92	2896.49		165.414	4493.56	5314.58	5063.71	4879.5	4813.83	4739.2	4677.24	4654.53	4636.69	4627.58
165.224	4799.08	5391.08	4994.13	4690.68	4496.47	4378.5	4264.14	4196.58	4182.67	4171.11	4113.7		521.724	2194.98	2472.63	2558.15	2670.37	2729.09	2793.17	2807.71	2818.72	2845.42	2872.99	2876.67		536.18	2420.37	2654.74	2733.29	2736.87	2768.3	2774.84	2811.37	2833.07	2835.84	2846.86	2846.43		165.254	5225.58	5990.5	5690.97	5464.97	5282.73	5209.89	5120.26	5071.79	5023.68	4999.26
165.063	5555.72	6112.2	5620.57	5254.64	5020.5	4872.78	4745.94	4664.69	4619.21	4582.45	4548.3		521.563	2192.34	2443.28	2561.58	2613.15	2705.2	2721.38	2757.57	2780.82	2814.48	2831.62	2844.66		536.02	2405.64	2678.81	2715.11	2764.22	2775.87	2803.14	2811.18	2832.97	2853.67	2855.24	2867.85		165.093	6022.02	6632.85	6251.2	5981.5	5750.54	5606.95	5495.15	5450.24	5365.81	5275.42
164.903	6266.69	6738.34	6156.8	5745.92	5467.88	5283.93	5156.09	5056.22	4995.72	4894.38	4864.13		521.403	2159.52	2417.96	2498.4	2574.47	2660.06	2698.11	2711.83	2739.07	2758.51	2765.27	2790.37		535.86	2403	2662.53	2721.82	2765.58	2793.06	2803.6	2799.85	2817.93	2837.86	2845.08	2864.54		164.933	6751.95	7184.58	6698.91	6331.21	6127.02	5899.47	5753.28	5616.37	5550.08	5451.09
164.743	6910.29	7248.31	6633.45	6164.24	5828.6	5657.52	5492.2	5366.81	5247.72	5185.18	5091.43		521.243	2143.42	2384.87	2491.51	2534.01	2592.4	2644.49	2654.07	2709.76	2722.47	2736.66	2756.11		535.699	2401.05	2648.99	2716.25	2743.67	2757.61	2783.8	2816.51	2807.3	2849.13	2850.5	2845.21		164.773	7343.72	7628.29	7015.1	6583.85	6322.91	6063.94	5898.15	5755.94	5634.51	5511.62
164.583	7392.7	7565.66	6919.53	6453.18	6099.81	5860.05	5669.03	5520.33	5399.02	5320.29	5239.38		521.083	2146.06	2372.83	2431.23	2518.74	2569.72	2596.66	2632.01	2667.45	2663.04	2704.28	2727.41		535.539	2399.75	2651.28	2718.17	2745.58	2753.73	2781.47	2815.36	2840.31	2831.22	2848.36	2856.32		164.613	7691.87	7790.79	7136.8	6661.23	6357.75	6068.99	5866.56	5658.51	5548.96	5404.07
164.422	7603.86	7713.29	7031.5	6604.15	6215.94	5924.86	5750.66	5577.51	5427.07	5333.48	5267.2		520.922	2148.93	2356.87	2416.62	2488.05	2536.79	2586.23	2610.26	2618.29	2652.34	2673.86	2683.36		535.379	2396.66	2658.26	2713.06	2730.34	2773.21	2826.17	2815.99	2844.2	2846.33	2868.71	2849.83		164.452	7843.3	7778.47	7067.61	6543.65	6184.94	5897.71	5710.64	5491.06	5360.27	5220.51
164.262	7572.86	7580.15	6957.65	6451.12	6094.68	5847.98	5611.7	5488.89	5323.02	5236.46	5111.68		520.762	2120.25	2340.41	2399.92	2472.33	2514.76	2539.52	2571.19	2575.55	2612.21	2631.7	2654.22		535.219	2407.21	2633.64	2718.62	2728.4	2794.78	2788.73	2822.32	2828.79	2833.33	2834.74	2865.55		164.292	7752.33	7506.72	6792.86	6302.85	5873.35	5600.55	5335.36	5136.1	4999.39	4845.97
164.102	7237.72	7203.35	6622.93	6159.22	5835.53	5568.16	5361.69	5203.61	5031.3	4978.76	4862.78		520.602	2102.67	2302.17	2386.65	2433.21	2475.67	2521.66	2537.74	2553.57	2603.07	2583.92	2606.81		535.058	2400.77	2647.58	2704.29	2708.05	2774.09	2790.9	2792.69	2830.04	2836.87	2847	2835.18		164.132	7320.37	6999.94	6346.27	5789.79	5436.19	5125.06	4890.09	4750.23	4567.33	4456.39
163.942	6688.93	6652.88	6132.77	5745.74	5476.99	5231.63	5014.46	4847.78	4726.48	4598.2	4522.13		520.442	2118.41	2321.08	2366.71	2427.47	2470.58	2504.83	2515.69	2545.14	2555.2	2573.65	2586.07		534.898	2406.34	2630.84	2682.73	2733.57	2759.52	2786.07	2807.34	2833.18	2842.07	2849.34	2868.44		163.972	6669.19	6356.56	5725.32	5296.03	4932.19	4661.24	4445.27	4301	4151.67	4033.49
163.781	5915.68	5945.75	5575.41	5223.94	4976.13	4728.17	4562.05	4465.18	4318.7	4241.89	4159.94		520.281	2109.67	2299.4	2349.51	2391.88	2438.17	2476.48	2485.26	2513.9	2532.63	2535.7	2553.58		534.738	2399.73	2652.13	2708.3	2727.15	2768	2792.73	2810.55	2821.31	2851.87	2861.08	2857.37		163.811	5805.49	5626.57	5127.38	4719.36	4435.01	4227.32	4048.87	3903.74	3810.24	3727.62
163.621	5041.72	5239.77	4943.47	4668.48	4469.76	4268.97	4142.73	4039.87	3926.57	3874.21	3826.77		520.121	2100.23	2286.93	2359.66	2379.71	2429.23	2451.73	2472.87	2502.15	2506.62	2513.07	2538.3		534.578	2397.2	2635.06	2674.22	2737.25	2758.07	2792.45	2802.44	2822.51	2839.11	2850.32	2846.42		163.651	4903.53	4866.79	4510.06	4236.01	3989.58	3807.31	3687.33	3569.16	3525.96	3477.17
163.461	4138.86	4539.3	4415.49	4172.52	4031.63	3892.54	3803.79	3703.72	3628.56	3556.39	3524.53		519.961	2087.6	2272	2343.52	2368.58	2418.13	2456.77	2440.66	2516.44	2494.67	2494.71	2525.16		534.417	2411.79	2617.23	2668.93	2718.63	2736.36	2765.38	2779.7	2810.17	2820.63	2841.86	2839.15		163.491	4035.44	4251.18	4043.11	3798.44	3659.91	3529.11	3459.36	3374.37	3361.76	3314.92
163.301	3402.61	4014.65	3943.79	3810.27	3718.29	3590.51	3525.27	3454.93	3429.72	3401.47	3367.02		519.801	2071.91	2277.2	2345.09	2392.75	2412.52	2454.26	2455.02	2485.91	2496.05	2506.62	2524.74		534.257	2408.52	2604.36	2666.71	2729.2	2759.33	2790.9	2803.9	2830.28	2848.48	2836.55	2873.22		163.331	3273.43	3802.27	3699.74	3552.44	3462.31	3374.41	3328.8	3299.57	3286.29	3267.39
163.14	2752.14	3543.19	3568.49	3545.14	3467.99	3391	3340.18	3303.71	3278.41	3267.2	3272.34		519.64	2072.65	2272.05	2330.82	2378.02	2388.78	2416.11	2454.33	2476.65	2473.66	2493.21	2518.71		534.097	2408.41	2600.11	2662.33	2715.14	2740.68	2785.65	2790.69	2831.7	2821.87	2840.18	2840.23		163.17	2671.08	3388.84	3374.95	3334.99	3295.33	3248.37	3243.79	3220.08	3217.56	3198.79
162.98	2286.19	3226.16	3316.3	3344.57	3314.19	3266.71	3285	3248.52	3207.3	3209.87	3222.82		519.48	2074.61	2270.22	2330.1	2369.04	2398.62	2429.15	2448.45	2477.52	2512.16	2496.97	2526.42		533.937	2414.26	2593.44	2671.25	2720.7	2749.66	2769.87	2802.75	2802	2844.28	2830.22	2860.16		163.01	2224.21	3112.08	3195.64	3217.48	3213.68	3188.44	3167.53	3180.07	3173.59	3184.28
162.82	1924	2984.81	3199.29	3224.37	3244.5	3227.56	3196.36	3207.89	3224.42	3214.71	3216.43		519.32	2090.9	2286.89	2341.72	2369.87	2421.62	2426.31	2466.37	2476.45	2499.35	2523.36	2520.51		533.776	2449.37	2601.28	2660.57	2713.86	2736.23	2756.8	2780.67	2815.96	2840.38	2835.66	2879.29		162.85	1903.16	2939.71	3062.53	3073.3	3121.58	3133.41	3126.94	3163.95	3198.03	3173.51
162.66	1640.19	2835.09	3028.39	3113.32	3140.39	3149.53	3186.36	3192.55	3193.27	3193.38	3225.43		519.16	2068.41	2292.07	2311.97	2381.01	2428.1	2437.23	2470.42	2485.98	2503.9	2548.25	2536.15		533.616	2446.14	2600.94	2675.18	2698.5	2727.66	2780.65	2809.2	2825.03	2839.35	2863.47	2864.17		162.69	1658.58	2753.22	2902.31	2984.34	3027.97	3055.56	3101.32	3093.43	3113.79	3138
162.499	1480.65	2682.63	2908.68	3025.16	3087.42	3092.17	3147.09	3148.36	3173.12	3190.27	3196.65		518.999	2089.39	2284.86	2350.97	2413.7	2438.06	2443.04	2501.99	2510.22	2520.87	2550.72	2560.58		533.456	2458.94	2608.47	2679.72	2707	2758.84	2762.73	2805.67	2821.6	2856.25	2886.87	2882.8		162.529	1498.01	2582.34	2784.91	2889.19	2911.24	2935.94	2975.39	3004.74	3017.14	3027.61
162.339	1357.69	2527.55	2800.38	2896.79	2995.23	3039.06	3081.1	3097.8	3093.07	3140.71	3138.32		518.839	2087.76	2322.75	2379.63	2417.3	2469.54	2474.87	2504.15	2547.43	2547.16	2582.88	2590.03		533.296	2475.13	2611.95	2667.28	2710.68	2750.99	2768	2805.07	2837.89	2855.78	2879.03	2896		162.369	1372.25	2440.87	2632.05	2735.18	2772.29	2817.79	2836.27	2840.44	2870.93	2850.47
162.179	1255.34	2381.89	2659.1	2794.09	2870.26	2947.71	2975.19	2999.86	3020.88	3029.83	3054.36		518.679	2095.38	2361.73	2403.33	2449.42	2491.71	2525.7	2564.93	2567.43	2608.66	2602.58	2634.44		533.135	2526.7	2638.59	2709.14	2734.36	2764.21	2811.74	2833.78	2863.76	2882.01	2912.87	2917.72		162.209	1282.97	2268.01	2463.2	2586.34	2642.51	2680.01	2694.26	2689.58	2699.5	2686.68
162.019	1196.13	2242.08	2501.1	2637.55	2740.24	2803.3	2819.17	2866.92	2885.23	2876.64	2897.49		518.519	2127.71	2366.63	2450.01	2487.42	2525.79	2584.42	2581.78	2633.79	2660.81	2655.15	2693.67		532.975	2546.8	2635.6	2690.78	2765.44	2800.08	2834.34	2868.37	2890.77	2884.39	2944.52	2929.92		162.049	1214.29	2129.94	2325.84	2392.06	2462.96	2479.44	2515.9	2501.71	2494.8	2483.45
161.858	1158.06	2104.9	2351.93	2457.84	2561.92	2621.1	2672.45	2681.44	2688.25	2685.56	2688.61		518.358	2180.28	2435.74	2525.91	2544.3	2605.15	2646.55	2632.47	2678.92	2693.56	2731.03	2732.04		532.815	2594.32	2679.63	2725.04	2761.3	2841.96	2838.96	2891.83	2895.89	2960.03	2950.3	2977.66		161.888	1171.98	1986.14	2150.57	2226.56	2267.35	2285.74	2297.42	2299.61	2270.7	2280.15
161.698	1118.85	1984.87	2181.86	2288.74	2362.71	2428.93	2439.33	2460.16	2471.37	2482.63	2461.13		518.198	2197.72	2484.23	2575.38	2634.85	2673.5	2694.04	2725.21	2763.91	2766.56	2792.62	2821.29		532.655	2628.26	2676.45	2768.93	2762.13	2831.93	2896.5	2922.42	2960.66	2956.03	2972.37	3014.96		161.728	1156.6	1893.48	2028.37	2066.58	2100	2117.27	2117.06	2078.09	2095.31	2067.6
161.538	1122.75	1877.56	2072	2124.72	2181.02	2223.17	2242.12	2271.75	2262.05	2264.45	2266.95		518.038	2279.86	2599.81	2661.34	2732	2770.75	2826.55	2826.6	2865.95	2871.54	2903.08	2955.01		532.494	2708.05	2710.42	2788.98	2840.03	2918.13	2947.04	2981.15	3013.22	3054.89	3072.9	3108.26		161.568	1158.56	1825.45	1924.26	1956.95	1964.62	1977.34	1971	1959	1955.06	1938.56
161.378	1135.86	1804.21	1932.46	1982.39	2027.4	2032.67	2061.88	2076.97	2075.95	2066.18	2072.83		517.878	2366.09	2676.34	2797.08	2815.6	2885.81	2907.5	2932.18	2996.89	2993.53	3014.25	3054.14		532.334	2755.75	2784.57	2843.65	2903.75	2954.7	2998.53	3039.76	3062.02	3101.35	3139.09	3186.41		161.408	1191.06	1778.43	1862.27	1876.34	1900.54	1876.39	1896.75	1881.25	1891.33	1871.84
161.217	1162.94	1768.71	1847.69	1906.22	1920.72	1944.13	1940.22	1949.38	1921.79	1941.08	1923.32		517.717	2421.97	2801.2	2894.06	2941.68	2988.55	3010.91	3066.32	3101.59	3086.42	3124.94	3147.07		532.174	2791.25	2821.9	2886.17	2942.06	2985.2	3060.38	3090.99	3160.29	3175.78	3222.94	3244.72		161.247	1216.88	1808.2	1859.5	1875.38	1890.65	1878.69	1883.27	1890.6	1885.05	1888.1
161.057	1229.76	1813.72	1847.55	1855.55	1861.05	1882.24	1895.69	1895.34	1889.63	1892.74	1887.8		517.557	2556.89	2944.24	3030.88	3084.75	3127.92	3145.63	3188.16	3237.89	3254.02	3264.53	3302.59		532.014	2850.65	2885.99	2930.81	3024.54	3091.18	3164.76	3181.15	3224.18	3307.76	3324.85	3356.25		161.087	1327.37	1899.56	1944.75	1965.03	1935.33	1968.44	1975.16	1985.15	1977.61	2009.75
160.897	1355.48	1916.17	1934.02	1931.37	1913.36	1909.18	1908.46	1908.67	1913.92	1914.48	1908.82		517.397	2712.46	3104.8	3197.27	3246.21	3289.14	3317.87	3357.59	3396.52	3368.95	3425.34	3455.7		531.853	2930.85	2978.36	3041.36	3150.06	3217.51	3257.31	3347.82	3369.91	3462.6	3496.79	3530.84		160.927	1475.48	2081.41	2122.69	2121.67	2133.25	2151.1	2137.12	2168.45	2213.7	2193.85
160.737	1543.75	2154.53	2103.93	2070.59	2055.22	2031.06	2060.07	2016.1	2008.29	2030.2	2030.25		517.237	2841.6	3257.09	3356.68	3384.52	3416.01	3451.59	3511.06	3529.3	3546.84	3566.38	3587.65		531.693	3009.2	3080.21	3192.02	3241.61	3332.65	3413.24	3479.56	3561.95	3611.82	3655.83	3697.56		160.767	1690.49	2375.26	2390.58	2394.87	2396.76	2398.9	2418.46	2477.89	2482.13	2506.43
160.576	1858.61	2438.11	2370.8	2295.91	2231.29	2225.13	2227.98	2208.3	2216.49	2224.88	2216.95		517.076	2966.6	3395.23	3483.07	3527.27	3556.46	3590.53	3617.58	3651.56	3699.85	3681.58	3703.15		531.533	3066.58	3208.94	3327.46	3393.82	3502.28	3581.06	3669.19	3740.65	3818.73	3841.05	3925.53		160.606	2045.81	2797.83	2766.2	2753.34	2774.24	2771.13	2794.88	2859.65	2869.77	2897.68
160.416	2262.09	2889.37	2755.39	2660.95	2619.01	2570.47	2574.59	2512.58	2528.08	2531.03	2508.61		516.916	3088.38	3534.35	3611.33	3664.41	3705.69	3740.37	3757.38	3790.57	3815.62	3811.95	3850.39		531.373	3192.47	3388.54	3509.71	3639.13	3741.35	3829.63	3913.52	3991.52	4072.07	4169.15	4207.46		160.446	2569.25	3334.48	3319.48	3282.99	3264.69	3251.17	3275.01	3331.79	3332.19	3383.27
160.256	2859.55	3504.98	3315.38	3163.38	3052.67	3026.7	2960.37	2959.04	2945.06	2960.21	2918.17		516.756	3165.34	3646.4	3759.05	3804.55	3826.43	3874.78	3883.18	3909.82	3918.64	3942.25	3988.87		531.212	3326.78	3666.58	3803.38	3924.41	4033.82	4143.37	4207.45	4329.55	4416.27	4464.35	4523.44		160.286	3234.36	4045.46	3983.36	3918.62	3874.94	3864.94	3849.38	3897.8	3886.27	3906.63
160.096	3568.76	4205.64	3935.15	3726.26	3596.73	3532.52	3469.39	3414.63	3424.99	3394.06	3387.99		516.596	3217.42	3706.01	3823.9	3852.23	3881.07	3932.41	3943.66	3976.65	4013.61	4020.89	4005.77		531.052	3445.76	3940.82	4089.53	4229.04	4329.99	4428.25	4544.88	4675.69	4758.05	4826.36	4861.56		160.126	4001.39	4828.33	4671.35	4550.6	4509.05	4437.14	4460.77	4480.52	4464.14	4459.09
159.936	4449.51	5065.82	4648.5	4412.09	4191.62	4140.75	4047.92	3975.26	3956.22	3938.09	3924.4		516.436	3186.38	3732.91	3844.19	3897.5	3945.88	3981.22	3985.64	4026.06	4055.72	4046.92	4080.81		530.892	3630.24	4266.8	4416.09	4568.72	4702.1	4843.28	4912.96	5022.68	5122.79	5174.8	5234.69		159.966	4928.24	5744.1	5478.72	5288.39	5202.64	5125.25	5081.92	5059.51	5016.13	4995.81
159.775	5441.55	5975.73	5475.35	5127.9	4861.83	4747.32	4669.93	4572.05	4555.51	4503.37	4458.3		516.275	3127.11	3717.93	3858.74	3923.83	3999.51	4028	4048.48	4068.39	4097.07	4101.38	4093.6		530.732	3899.08	4669.27	4850.06	4998.26	5102.52	5222.71	5356.71	5402.05	5502.11	5569.35	5643.87		159.805	5965.8	6642.36	6325.74	6036.99	5874.12	5726.46	5692.25	5621.98	5552.07	5509.67
159.615	6365.43	6815.61	6204.7	5822.63	5520.73	5390.84	5241.29	5137.49	5077.7	5003.82	4936.17		516.115	3004.89	3654.79	3787.11	3860.4	3920.55	3996.51	4010.92	4032.29	4056.71	4098.71	4110.07		530.572	4109.92	5002.54	5225.6	5381.92	5529.95	5621.81	5711.44	5761.91	5859.79	5892.78	5950.11		159.645	6934.98	7508.92	7024.08	6647.78	6418.17	6205.26	6086.96	6029.01	5941.55	5840.81
159.455	7301.17	7609.25	6940.63	6432.49	6101.05	5890.61	5698.27	5569.39	5534.77	5408.5	5318.44		515.955	2892.49	3571.16	3736.8	3841.03	3895.58	3969.75	4003.99	4014.36	4039.92	4068.63	4112.07		530.411	4360.53	5399.22	5600.32	5743.73	5885.93	5937.17	6022.81	6066.37	6138.13	6166.55	6204.74		159.485	7845.52	8206.93	7608.33	7081.73	6840.29	6594.15	6419.25	6290.22	6119.87	6057.89
159.295	8082.82	8224.84	7430.18	6898.96	6527.68	6307.24	6117.51	5926.46	5832.24	5739.8	5615.12		515.795	2714.11	3423.01	3613.76	3756.23	3841.21	3895.9	3940.19	3964.86	3995.86	4015.66	4026.38		530.251	4636.35	5697.05	5903.42	6030.85	6138.63	6206.38	6240.53	6306.83	6299.18	6332.59	6353.45		159.325	8528.99	8650.1	7913.96	7392.89	7021.45	6767.9	6503.85	6351.32	6177.36	6064.66
159.134	8614.55	8596.72	7775.04	7223.87	6818.46	6519.77	6284.3	6085.67	5999.27	5872.16	5773.08		515.634	2589.32	3289.58	3508.51	3636.36	3771.89	3835.93	3876.72	3925.19	3950.36	3981.7	4001.39		530.091	4790.38	5921.94	6075.93	6223.86	6299.48	6337.9	6340.84	6392.63	6354.96	6385.13	6384.66		159.164	8936.73	8819.76	8020.39	7430.35	7020.81	6654.57	6418.54	6228.16	6027.54	5847.4
158.974	8830.46	8731.29	7926.96	7324.61	6841.73	6596.61	6345.38	6142.8	6006.5	5840.22	5727.48		515.474	2474.16	3211.21	3451.53	3553.85	3695.93	3736.07	3817.64	3882.55	3869.58	3935.46	3962.39		529.931	4959.26	6041.11	6251.35	6317.16	6349.17	6370.27	6365.88	6351.88	6310.58	6310.9	6331.35		159.004	9073.33	8727.36	7902.43	7252.91	6772.79	6418.35	6189.4	5909.21	5706.78	5543.2
158.814	8673.46	8455.68	7742.17	7115.53	6676.02	6372.8	6110.23	5940.28	5758.25	5585.48	5500.72		515.314	2415.81	3085.99	3331.97	3478.93	3626.32	3696.32	3763.96	3807.54	3825.51	3850.32	3898.87		529.77	5008.26	6014.77	6178.14	6230.39	6240.94	6263.13	6174.47	6149.92	6121.57	6090.47	6073.42		158.844	8778.91	8373.08	7465.29	6805.94	6326.31	5989.25	5686.5	5406.43	5286.69	5096.74
158.654	8169.46	7981.8	7245.01	6733.5	6335.32	6023.58	5757.72	5575.04	5409.89	5247.35	5145.83		515.154	2339.85	2963.29	3182.75	3372.03	3505.05	3573.81	3666.65	3698.01	3746.39	3776.71	3809.39		529.61	4982.61	5814.68	5933.68	5954.87	5961.83	5939.83	5881.09	5859.57	5767.17	5741.7	5704.76		158.684	8160.33	7656.63	6769.4	6233.23	5745.37	5407.48	5176.13	4922.28	4753.59	4637.3
158.493	7374.17	7210.92	6619.28	6151.32	5798.38	5488.43	5255.02	5083.82	4902.17	4809.09	4690.13		514.993	2278.25	2862.65	3103.49	3251.48	3370.34	3495.48	3563.03	3624.44	3619.49	3709.37	3702.62		529.45	4803.1	5511.05	5578.99	5620.11	5594.33	5596.02	5496.94	5448.43	5375.03	5323	5279.1		158.523	7236.91	6784.17	6095.35	5561.37	5126.83	4844.82	4656.66	4421.76	4291.57	4168.4
158.333	6354.27	6360.63	5891.63	5503.76	5208.22	4928.68	4746.45	4603.86	4467.32	4352.38	4263.69		514.833	2213.73	2760.81	2972.16	3161.31	3281.33	3357.4	3452.9	3512.24	3545.89	3550.9	3603.72		529.29	4547.26	5128.48	5168.7	5191.4	5166.07	5117.23	5039.99	5003.86	4953.09	4892.72	4838.04		158.363	6178.81	5937.94	5367.33	4935.81	4596.42	4366.17	4184.65	4011.75	3930.61	3841.98
158.173	5323.19	5489.09	5200.31	4886.92	4666.56	4443.27	4258.19	4200.75	4037.26	3967.16	3905.98		514.673	2195.18	2639.74	2875.03	3041.76	3171.58	3254.12	3329.05	3381.85	3428.84	3453.95	3439.1		529.129	4176.91	4648.68	4690.14	4731.33	4702.35	4647.5	4615.41	4567.07	4498.03	4478.06	4413.64		158.203	5082.87	5092.72	4716.56	4385.42	4127.26	3974.13	3823.92	3755.26	3655.97	3589.36
158.013	4312.07	4752.35	4576.69	4375.72	4218.4	4051.49	3941.99	3831.88	3773.19	3700.78	3686.23		514.513	2143.99	2552.02	2752.75	2947.11	3040.27	3139.2	3188.78	3275.71	3287.57	3301.54	3315.61		528.969	3805.6	4201.57	4281.77	4284.55	4250.62	4218.66	4158.32	4148.95	4111.63	4067.2	4044.04		158.043	4121.86	4412.8	4195.5	3967.81	3844.33	3673.22	3628	3538.73	3500.32	3459.92
157.852	3499.12	4178.7	4100.78	3984.33	3865.84	3738.21	3673.88	3613.76	3568.01	3538.61	3515.74		514.352	2131.42	2490.91	2668.72	2824.02	2948.05	3042.37	3079.47	3133.48	3162.24	3176.12	3210.28		528.809	3488.31	3842.79	3906.73	3932.42	3908.9	3872.12	3845.72	3841.94	3794.99	3765.86	3783.05		157.882	3303.37	3924.57	3829.31	3703.74	3614.69	3503.32	3478.9	3436.53	3391.03	3404.32
157.692	2796.87	3693.68	3724.6	3703.53	3629.73	3579.56	3517.83	3461.4	3455.49	3440.08	3421.74		514.192	2109.12	2405.62	2564.68	2731.58	2834.67	2905.5	2978.58	3006.07	3045.01	3070.07	3070.26		528.649	3192.15	3504.07	3576.82	3627.86	3609.41	3589.74	3577.8	3562.98	3531.43	3519.45	3528.72		157.722	2686.79	3504.03	3509.24	3478.62	3422.19	3374.56	3353.64	3359.55	3332.62	3319.94
157.532	2278.7	3298.97	3449.1	3474.23	3462.41	3439.53	3411.22	3403.44	3404.72	3382.25	3373.04		514.032	2088.86	2338.02	2461.06	2600.66	2704.14	2796.13	2824.8	2854.94	2898.23	2923.15	2924.53		528.488	2962.03	3243.92	3323.76	3385.99	3368.06	3375.87	3381.73	3360.34	3333.51	3334.41	3349.88		157.562	2162.2	3143.67	3242.05	3283.82	3283.87	3261.19	3247.42	3255.51	3261.4	3311.1
157.372	1877.63	3057.54	3223.46	3323.22	3326.76	3369.71	3318.61	3365.35	3341.53	3354.18	3382.86		513.872	2061.54	2283.9	2409.72	2510.21	2622.78	2688.93	2725.53	2764.19	2793.14	2798.54	2816.16		528.328	2800.32	3099.48	3141.88	3210.51	3206.43	3235.06	3236.65	3220.49	3219.97	3240.35	3214.21		157.402	1808.79	2914.44	3034.73	3115.66	3143.89	3171.26	3181.58	3174.8	3187.39	3206.06
157.211	1599.17	2818.42	3049.44	3156.24	3231.69	3271.92	3287.54	3288.1	3329.04	3302.4	3305.33		513.711	2073.51	2236.39	2350.65	2427.37	2544.54	2583.16	2644.19	2671.95	2677.08	2708.65	2729.08		528.168	2665.93	2949.69	3036.12	3099.98	3096.42	3117.78	3135.25	3162.19	3144.48	3131.32	3150.62		157.241	1546.5	2648.05	2848.09	2933.15	2999.31	3019.12	3029.48	3056.72	3060.26	3093.77
157.051	1369.71	2580.83	2852.99	3013.55	3090.07	3128.02	3183.9	3178.28	3206.54	3207.7	3201.17		513.551	2089.75	2186.64	2269.03	2386.62	2434.34	2488.6	2515.94	2575.48	2585.16	2599.6	2604.64		528.008	2577.13	2863.57	2936.23	2983.12	3013.09	3036.58	3049.44	3058.02	3070.13	3088.26	3096.84		157.081	1336.33	2412.59	2652.22	2730.49	2810.82	2839.59	2868.71	2851.89	2886.98	2872.22
156.891	1202.28	2383.47	2682.3	2820.64	2902.25	2995.41	3028.17	3067.59	3069.4	3100.9	3090.55		513.391	2084.46	2191.09	2250.49	2322.45	2378.84	2416.66	2449.39	2477.05	2509.55	2531.51	2535.46		527.847	2519.99	2818.26	2871.78	2946.03	2950.12	2993.18	3005.7	3026.95	3045.57	3057.11	3045.24		156.921	1184.37	2204.56	2423.95	2497.89	2585.55	2612.3	2627.79	2651.16	2634.81	2636.43
156.731	1094.45	2153.41	2433.31	2603.28	2738.4	2786.63	2830.56	2872.72	2890.2	2900.65	2889.59		513.231	2071.39	2175.51	2198.08	2264.13	2340.5	2350.72	2394.68	2429.59	2436.61	2439.11	2459.22		527.687	2469.86	2772.32	2863.62	2918.74	2954.82	2973.38	2995.61	2994.25	3024.74	3040.34	3036.82		156.761	1074.71	1968.54	2168.61	2274.09	2313.53	2360.44	2367.11	2356.15	2368.57	2339.43
156.57	985.833	1933.97	2183.91	2327	2466.52	2511.57	2558.73	2567.28	2594.26	2602.66	2632.16		513.07	2072.22	2143.71	2153.54	2214.22	2237.49	2285.76	2327.78	2349.92	2360.96	2371.73	2390.95		527.527	2442.55	2740.95	2808.74	2878.08	2905.6	2948.87	2964.62	2975.87	2993.36	3010.75	2990.69		156.6	992.275	1740.29	1905.28	1984.7	2049.83	2048.37	2068.6	2041.52	2049.23	1999.65
156.41	925.931	1709.13	1966.85	2083.04	2169.12	2239.6	2268.81	2293.48	2280.82	2282.38	2293.59		512.91	2068.07	2132.11	2152.78	2212.62	2222.82	2244.81	2296.53	2279.21	2316.96	2311.44	2337.16		527.367	2439.64	2710.74	2794.43	2878.18	2890.94	2938.86	2953.4	2987.72	3015.49	3027.35	3024.62		156.44	913.771	1549.89	1690.76	1750.95	1787.18	1791.52	1784.3	1760.44	1752.92	1739.15
156.25	850.378	1495.44	1687.27	1808.06	1893.29	1923.96	1958.36	1967.05	1964.63	1972.16	1966.9		512.75	2095.65	2122.25	2130.44	2155.96	2193.45	2208.08	2226.26	2234.45	2248.98	2265.45	2266.83		527.206	2415.54	2700.88	2760.33	2853.41	2894.5	2922.69	2954.24	2962.26	2988.95	3002.88	3014.4		156.28	869.98	1378.28	1472.7	1527.72	1547.47	1540.7	1532.42	1495.59	1492.4	1468.91
156.09	827.11	1330.94	1481.55	1575.46	1618.32	1658.21	1666.84	1687.64	1679.11	1681.64	1680.57		512.59	2053.14	2104.51	2118.46	2143.46	2168.98	2177.14	2182.12	2192.65	2202.61	2197.49	2198.34		527.046	2382.21	2684.21	2754.64	2820.99	2882.38	2929.47	2962.55	2956.25	3004.25	2996.1	3023.18		156.12	813.932	1223.15	1300.85	1321.4	1319.63	1344.02	1328.16	1317.41	1306.55	1291.86
155.929	773.748	1184.73	1294.73	1356.17	1398.83	1419.78	1439.87	1432.5	1447.64	1441.33	1428.26		512.429	2064.15	2103.63	2096.69	2121.18	2128.79	2135.02	2172.07	2143.11	2157.76	2177.97	2174.16		526.886	2381.26	2668.51	2766.52	2824.99	2879.58	2935.63	2945.83	2979.34	2981.53	3004.83	3007.01		155.959	790.66	1089.32	1146.01	1169.58	1171.2	1176.6	1155.4	1149.34	1127.88	1123.8
155.769	730.806	1061.04	1149.98	1196.06	1223.24	1248.24	1243.71	1253.18	1239.02	1228.73	1247.23		512.269	2077.23	2099.56	2102.8	2102.04	2110.56	2121.42	2121.56	2133.04	2128.51	2147.7	2134.94		526.726	2368.41	2661.26	2764.24	2804.92	2868.51	2903.01	2939.89	2954.86	2977.34	2992.08	3011.89		155.799	735.041	985.718	1040.37	1034.98	1036.69	1046.62	1043.24	1020.35	1017.88	1009.57
155.609	713.822	970.878	1048.38	1059.97	1088.5	1097.16	1116.46	1105.28	1097.32	1091.22	1089.05		512.109	2087.96	2088.53	2077.42	2086.81	2074.56	2097.58	2080.52	2101.83	2109.88	2090.77	2099.82		526.565	2360.72	2673.38	2758.25	2837.23	2874.86	2896.17	2933.66	2957.78	2997.98	3004.07	3010.02		155.639	715.334	917.361	956.919	950.267	944.724	943.565	937.82	942.305	922.35	910.406
155.449	680.847	897.501	939.169	961.439	981.391	981.542	988.596	989.554	983.155	979.426	975.849		511.949	2057.02	2091.42	2068.52	2073.63	2077.59	2071	2076.35	2084.98	2062.41	2083.55	2090.8		526.405	2367.85	2664.81	2763.03	2834.14	2904.53	2920.16	2949.11	2995.27	3007.32	3032.08	3025.23		155.479	689.866	856.538	881.277	878.304	875.483	861.325	876.894	837.846	866.212	844.194
155.288	651.241	834.427	876.712	879.027	897.099	902.737	902.737	905.154	904.6	888.693	898.408		511.788	2085.77	2080.18	2059.17	2075.79	2062.27	2059.36	2063.75	2058.55	2065.57	2076.36	2051.43		526.245	2385.92	2660.9	2747.58	2829.43	2899.9	2945.95	2954.82	2995.96	3024.95	3028.95	3024.99		155.318	670.068	803.216	811.573	799.843	811.623	793.702	808.653	789.725	782.98	786.654
155.128	627.746	774.626	821.639	821.689	821.789	831.272	831.97	841.353	823.536	827.429	831.87		511.628	2058.68	2084.18	2081.33	2051.89	2052.61	2051.7	2062.91	2041.59	2049.95	2059.3	2023.6		526.085	2394.92	2704.9	2793.44	2849.56	2919.47	2941.65	3004.74	3029.9	3011.13	3044.93	3058.53		155.158	641.97	767.888	769.435	762.398	759.803	751.019	765.992	740.838	741.636	741.237
154.968	611.301	745.924	761.958	763.47	770.832	777.286	764.832	767.907	771.235	764.529	758.529		511.468	2062.66	2072.6	2065.44	2043.77	2054.87	2040.98	2023.78	2019.93	2049.2	2030.55	2044.49		525.924	2392.21	2710.76	2771.76	2864.66	2928.15	2972.16	2987.85	3027.39	3043.71	3056.23	3079.89		154.998	621.183	724.243	724.646	723.083	723.134	709.923	721.722	717.083	698.327	693.285
154.808	594.757	705.773	726.864	724.61	736.733	727.866	736.533	732.625	721.404	717.897	718.298		511.308	2048	2075.98	2042.54	2039.19	2030.2	2024.31	2027.19	2033.93	2024.31	2025.7	2015.75		525.764	2406.97	2723.67	2822.52	2899.82	2955.71	2983.8	3026.75	3053.36	3066.26	3061.49	3106.68		154.838	601.019	683.981	692.347	688.49	681.676	678.821	678.67	666.547	678.771	673.811
154.648	581.166	681.186	687.739	703.216	694.898	690.613	690.714	688.597	690.865	688.092	686.429		511.148	2069.16	2093.18	2054.65	2035.5	2030.44	2027.11	2010.57	2042.11	2017.99	2005.79	2005.16		525.604	2461.44	2765.3	2879.06	2942.4	3002.17	3024.86	3074.95	3103.94	3113.57	3121.66	3145.7		154.678	586.661	661.928	658.953	676.044	659.76	650.686	652.047	650.081	646.602	642.015
154.487	557.814	646.028	663.066	674.508	661.705	655.051	663.116	662.663	660.092	660.142	653.035		510.987	2078.62	2079.01	2051.99	2055.66	2036.86	2026.51	2028.35	2027.77	2004.96	2018.64	2018.2		525.444	2465.55	2795.58	2899.61	2967.83	3016.1	3054.1	3059.55	3133.8	3131	3144.23	3155.24		154.517	582.514	639.929	649.506	632.367	633.779	644.213	622.992	628.436	627.427	625.915
154.327	552.443	626.643	620.951	638.783	637.675	627.399	637.524	626.643	628.205	635.257	615.511		510.827	2083.51	2069.95	2046.51	2038.52	2032.36	2022.34	2024.28	2018.17	1994.97	2007.76	1977.92		525.284	2489.97	2835.54	2936.71	2972.17	3040.83	3096.23	3133.68	3128.8	3144.09	3198.52	3211.34		154.357	551.789	618.08	613.345	607.753	606.695	601.608	614.201	595.261	617.727	604.832
154.167	539.725	608.288	611.802	605.126	611.802	610.798	610.547	600.659	600.207	610.647	605.929		510.667	2053.88	2069.52	2043.43	2005.87	2021.36	1999.82	2002.14	2000.79	1999.77	1993.09	1985.93		525.123	2506.38	2881.39	2972.4	3046.48	3093.78	3132.75	3128.45	3175.84	3188.99	3229.17	3242.23		154.197	541.08	603.57	592.779	596.794	595.84	603.068	584.547	587.86	581.134	582.991
154.007	524.49	574.053	576.654	588.257	601.961	578.655	584.456	579.155	578.505	582.906	573.303		510.507	2065.48	2046.57	2034.81	2036.65	2002.93	2013.96	1991.9	1978.06	1979.32	1988.66	1966.65		524.963	2536.08	2890.5	2995.98	3046.36	3099.44	3156.68	3156.39	3192.5	3209.76	3242.59	3254.91		154.037	530.292	580.405	582.756	573.503	568.152	564.051	559.9	562.95	558.549	565.401
153.846	511.104	567.415	580.251	568.718	577.493	575.538	579.349	568.768	561.297	572.529	564.406		510.346	2074.98	2069.4	2046.17	2022.99	2020.41	2011.47	1987.37	1989.26	1973.03	1974.3	1989.65		524.803	2550.26	2924.94	3021.88	3115.76	3158.45	3181.08	3199.63	3243.53	3264.66	3273.01	3312.01		153.876	513.812	567.264	557.035	565.409	565.609	556.784	548.862	541.792	539.535	551.971
153.686	498.102	544.419	570.022	559.035	559.035	555.155	553.441	546.738	555.003	552.181	547.998		510.186	2084.57	2082.91	2054.58	2029.78	2036.53	1978.69	1997.63	1987.8	1974.44	1981.73	1978.74		524.643	2592.73	2953.64	3045.18	3133.5	3182.46	3239.52	3237.96	3282.17	3309.06	3322.46	3333.17		153.716	513.02	556.616	549.56	539.279	539.127	552.03	541.849	543.21	532.172	538.321
153.526	493.124	544.671	547.843	546.785	538.379	548.195	538.58	546.081	535.61	534.503	529.519		510.026	2076.77	2058.56	2040.4	2023.56	1987.63	1996.59	1990.42	1980.83	1976.32	1976.62	1967.71		524.482	2602.01	2974.55	3094.13	3142.66	3219.38	3238.07	3275.99	3321.84	3311.47	3342.39	3348.36		153.556	498.51	543.111	535.962	536.617	540.896	520.508	523.176	526.901	522.925	503.745
153.366	483.543	526.432	529.197	520.097	530.354	529.65	531.259	518.035	526.884	516.175	518.94		509.866	2084.68	2078.66	2047.54	2017.45	2009.36	1998.38	2000.59	1965.75	1986.08	1973.44	1962.32		524.322	2593.22	2985.05	3086.08	3168.09	3211	3271.51	3276.16	3343.62	3344.06	3349.11	3370.81		153.396	490.431	528.996	520.197	522.158	521.756	517.432	510.342	510.996	503.605	507.426
153.205	478.041	517.055	510.044	515.753	521.262	509.042	504.234	508.391	502.081	503.383	507.74		509.705	2072.69	2061.38	2036.58	2005.66	1981.83	1968.03	1971.61	1974.15	1970.68	1969.6	1970.73		524.162	2582.48	2973.47	3090.48	3154.21	3225.63	3276.26	3291.03	3318.33	3369.93	3357.85	3368.66		153.235	478.542	514.301	509.743	505.436	505.436	503.833	495.82	501.329	500.077	490.762
153.045	463.76	503.631	502.117	509.435	502.218	492.982	504.489	509.132	504.741	497.625	489.55		509.545	2085.89	2064.81	2050.64	2003.5	2014.12	1982.97	1988.5	1983.61	1974.68	1955.57	1960.56		524.002	2578.01	2987.15	3136.69	3178.25	3240.93	3265.85	3296.89	3335.29	3346.34	3389.87	3384.89		153.075	474.611	509.586	508.022	494.193	497.575	495.404	495.859	480.92	487.733	495.859
152.885	464.424	497.402	494.473	493.413	482.857	485.989	493.514	494.12	485.383	486.241	490.231		509.385	2092.23	2064.45	2048.48	2003.05	1998.95	1988.72	1964.65	1980.71	1960.35	1946.36	1951		523.841	2546.98	2987.49	3103.74	3173.23	3243.71	3287.4	3320.61	3359.31	3360.45	3367.32	3412.64		152.915	475.737	493.008	502.554	486.898	483.059	481.999	483.564	476.949	479.928	476.949
152.725	455.368	489.583	486.939	482.77	487.651	472.958	480.686	475.195	483.685	473.314	480.737		509.225	2094.99	2069.81	2040.11	2019.81	1981.6	1991.4	1978.41	1977.82	1957.47	1960.5	1954.18		523.681	2519.09	2956.09	3097.62	3149.81	3226.92	3289.65	3305.08	3321.39	3357.16	3386.22	3385.97		152.755	460.045	488.21	489.074	480.177	484.55	470.162	467.823	473.162	471.382	466.247
[truncated: 25 more columns]
