# Supplementary material for: Solar-driven highly selective conversion of glycerol to dihydroxyacetone using surface atom engineered BiVO4 photoanodes
Source: Nat Commun. 2024 Jun 28;15:5475. doi: 10.1038/s41467-024-49662-7 (PMC11213950; doi:10.1038/s41467-024-49662-7)
Supplement: Supplementary file 3 — Source Data [file 41467_2024_49662_MOESM3_ESM.zip › Supplementary Information/ncomms-Supplementary Fig. 35-source-data.xlsx]

## Sheet: Sheet1
Supplementary Fig. 35
Data 1						Data 2
Parameter x	Parameter y					Parameter x	Parameter y
0	11.4758	40.6829	41.2301	6.61115		0	12.1066	33.069	46.1798	8.64453
40.349	15.3617	14.9089	56.3097	13.4197		40.163	15.7411	8.32806	60.5613	15.3696
80.482	14.5465	12.4264	57.6575	15.3696		80.295	14.7383	7.24948	61.0937	16.9185
120.614	13.8264	11.1483	58.4414	16.5839		120.427	14.1235	6.48562	61.0712	18.3197
160.747	13.3281	10.445	58.4084	17.8186		160.755	13.5634	6.49732	61.1949	18.7444
200.879	12.89	9.58365	59.0075	18.5188		200.887	13.1847	6.64208	61.0462	19.127
241.011	12.6427	9.76305	58.6109	18.9833		241.104	13.0347	5.75549	61.194	20.0158
281.143	12.4894	9.13996	59.0691	19.3014		281.237	12.779	6.44008	60.7044	20.0765
321.275	12.3008	9.04714	58.7594	19.8927		321.401	12.5428	6.65951	60.5082	20.2895
361.407	11.9888	9.72191	58.4429	19.8464		361.533	12.5199	6.15705	60.6121	20.7109
401.54	12.0527	8.36772	59.2814	20.2982		401.666	12.2995	5.50972	61.0427	21.1481
