# Supplementary material for: Solar-driven highly selective conversion of glycerol to dihydroxyacetone using surface atom engineered BiVO4 photoanodes
Source: Nat Commun. 2024 Jun 28;15:5475. doi: 10.1038/s41467-024-49662-7 (PMC11213950; doi:10.1038/s41467-024-49662-7)
Supplement: Supplementary file 3 — Source Data [file 41467_2024_49662_MOESM3_ESM.zip › Supplementary Information/ncomms-Supplementary Fig. 38-source-data.xlsx]

## Sheet: Sheet1
Supplementary Fig. 38
Data 1		Data 2		Data 3		Data 4		Data 5		Data 6		Data 7
Parameter x	Parameter y	Parameter x	Parameter y	Parameter x	Parameter y	Parameter x	Parameter y	Parameter x	Parameter y	Parameter x	Parameter y	Parameter x	Parameter y
0.1142	-0.2799	0.1142	-0.2753	0.1142	-0.2855	0.1142	-0.2717	0.1142	-0.2546	0.1142	-0.20898	0.1142	-0.30264
0.1152	-0.2658	0.1152	-0.254	0.1152	-0.2655	0.1152	-0.2512	0.1152	-0.2361	0.1152	-0.19667	0.1152	-0.2784
0.1162	-0.2516	0.1162	-0.2379	0.1162	-0.2545	0.1162	-0.2347	0.1162	-0.2193	0.1162	-0.18824	0.1162	-0.26216
0.1172	-0.2367	0.1172	-0.2236	0.1172	-0.2471	0.1172	-0.2233	0.1172	-0.2095	0.1172	-0.17699	0.1172	-0.25056
0.1182	-0.2299	0.1182	-0.2209	0.1182	-0.2312	0.1182	-0.2179	0.1182	-0.2033	0.1182	-0.16767	0.1182	-0.2371
0.1192	-0.2201	0.1192	-0.2088	0.1192	-0.2209	0.1192	-0.2071	0.1192	-0.1942	0.1192	-0.16208	0.1192	-0.2233
0.1202	-0.2121	0.1202	-0.1977	0.1202	-0.2163	0.1202	-0.1952	0.1202	-0.1822	0.1202	-0.15447	0.1202	-0.21309
0.1212	-0.2078	0.1212	-0.1873	0.1212	-0.2115	0.1212	-0.1869	0.1212	-0.1747	0.1212	-0.14985	0.1212	-0.20555
0.1222	-0.1978	0.1222	-0.1861	0.1222	-0.1988	0.1222	-0.184	0.1222	-0.1717	0.1222	-0.14572	0.1222	-0.19569
0.1232	-0.1891	0.1232	-0.1775	0.1232	-0.1896	0.1232	-0.1764	0.1232	-0.1654	0.1232	-0.13778	0.1232	-0.18444
0.1242	-0.1817	0.1242	-0.168	0.1242	-0.1861	0.1242	-0.1659	0.1242	-0.155	0.1242	-0.13163	0.1242	-0.17667
0.1252	-0.1758	0.1252	-0.1592	0.1252	-0.1837	0.1252	-0.1593	0.1252	-0.1489	0.1252	-0.12612	0.1252	-0.17145
0.1262	-0.1712	0.1262	-0.1594	0.1262	-0.173	0.1262	-0.1576	0.1262	-0.1474	0.1262	-0.12191	0.1262	-0.16344
0.1272	-0.1679	0.1272	-0.1528	0.1272	-0.1647	0.1272	-0.1517	0.1272	-0.1433	0.1272	-0.11883	0.1272	-0.15405
0.1282	-0.161	0.1282	-0.1445	0.1282	-0.1618	0.1282	-0.1424	0.1282	-0.1335	0.1282	-0.11632	0.1282	-0.1479
0.1292	-0.1528	0.1292	-0.1368	0.1292	-0.1605	0.1292	-0.137	0.1292	-0.1279	0.1292	-0.11008	0.1292	-0.14442
0.1302	-0.1504	0.1302	-0.1383	0.1302	-0.1513	0.1302	-0.1364	0.1302	-0.1274	0.1302	-0.10481	0.1302	-0.13723
0.1312	-0.1454	0.1312	-0.1333	0.1312	-0.1448	0.1312	-0.1319	0.1312	-0.1237	0.1312	-0.10271	0.1312	-0.12899
0.1322	-0.1413	0.1322	-0.1252	0.1322	-0.1431	0.1322	-0.1234	0.1322	-0.115	0.1322	-0.09858	0.1322	-0.12389
0.1332	-0.1404	0.1332	-0.1185	0.1332	-0.1426	0.1332	-0.1188	0.1332	-0.1111	0.1332	-0.09696	0.1332	-0.12157
0.1342	-0.1335	0.1342	-0.1205	0.1342	-0.1341	0.1342	-0.119	0.1342	-0.1113	0.1342	-0.09493	0.1342	-0.11551
0.1352	-0.128	0.1352	-0.1164	0.1352	-0.1273	0.1352	-0.1154	0.1352	-0.108	0.1352	-0.08967	0.1352	-0.10811
0.1362	-0.1234	0.1362	-0.1091	0.1362	-0.1258	0.1362	-0.1072	0.1362	-0.09987	0.1362	-0.08578	0.1362	-0.10414
0.1372	-0.12	0.1372	-0.1032	0.1372	-0.1263	0.1372	-0.1034	0.1372	-0.09659	0.1372	-0.08254	0.1372	-0.10239
0.1382	-0.1178	0.1382	-0.1062	0.1382	-0.1189	0.1382	-0.1041	0.1382	-0.09741	0.1382	-0.08042	0.1382	-0.09736
0.1392	-0.1166	0.1392	-0.1026	0.1392	-0.1128	0.1392	-0.1013	0.1392	-0.09444	0.1392	-0.07907	0.1392	-0.09121
0.1402	-0.112	0.1402	-0.09578	0.1402	-0.113	0.1402	-0.09379	0.1402	-0.08684	0.1402	-0.07804	0.1402	-0.08817
0.1412	-0.1059	0.1412	-0.09082	0.1412	-0.1139	0.1412	-0.09064	0.1412	-0.08452	0.1412	-0.07355	0.1412	-0.08684
0.1422	-0.1049	0.1422	-0.09362	0.1422	-0.107	0.1422	-0.09177	0.1422	-0.08517	0.1422	-0.06976	0.1422	-0.08205
0.1432	-0.1016	0.1432	-0.09068	0.1432	-0.101	0.1432	-0.08914	0.1432	-0.08336	0.1432	-0.06886	0.1432	-0.07675
0.1442	-0.09928	0.1442	-0.08411	0.1442	-0.1006	0.1442	-0.08205	0.1442	-0.07616	0.1442	-0.06614	0.1442	-0.07404
0.1452	-0.0996	0.1452	-0.07944	0.1452	-0.102	0.1452	-0.07934	0.1452	-0.07321	0.1452	-0.06554	0.1452	-0.0733
0.1462	-0.09418	0.1462	-0.08271	0.1462	-0.09531	0.1462	-0.08111	0.1462	-0.07454	0.1462	-0.06461	0.1462	-0.06916
0.1472	-0.08982	0.1472	-0.08017	0.1472	-0.09013	0.1472	-0.07853	0.1472	-0.07306	0.1472	-0.0605	0.1472	-0.06417
0.1482	-0.08655	0.1482	-0.07414	0.1482	-0.09138	0.1482	-0.07201	0.1482	-0.06638	0.1482	-0.05777	0.1482	-0.06221
0.1492	-0.08447	0.1492	-0.06999	0.1492	-0.09219	0.1492	-0.07001	0.1492	-0.06394	0.1492	-0.05555	0.1492	-0.06185
0.1502	-0.08376	0.1502	-0.07334	0.1502	-0.0854	0.1502	-0.07169	0.1502	-0.06531	0.1502	-0.05427	0.1502	-0.05794
0.1512	-0.08289	0.1512	-0.07103	0.1512	-0.08065	0.1512	-0.06932	0.1512	-0.06425	0.1512	-0.05384	0.1512	-0.05366
0.1522	-0.07782	0.1522	-0.06556	0.1522	-0.08081	0.1522	-0.06311	0.1522	-0.05758	0.1522	-0.05352	0.1522	-0.05182
0.1532	-0.07359	0.1532	-0.06178	0.1532	-0.08283	0.1532	-0.06105	0.1532	-0.05572	0.1532	-0.04982	0.1532	-0.0523
0.1542	-0.0738	0.1542	-0.06552	0.1542	-0.07721	0.1542	-0.06361	0.1542	-0.05769	0.1542	-0.04711	0.1542	-0.04895
0.1552	-0.07216	0.1552	-0.06283	0.1552	-0.07202	0.1552	-0.0608	0.1552	-0.05657	0.1552	-0.04671	0.1552	-0.04457
0.1562	-0.07049	0.1562	-0.05762	0.1562	-0.07268	0.1562	-0.0549	0.1562	-0.05016	0.1562	-0.04487	0.1562	-0.04322
0.1572	-0.07077	0.1572	-0.05408	0.1572	-0.07429	0.1572	-0.05334	0.1572	-0.04825	0.1572	-0.04501	0.1572	-0.04349
0.1582	-0.06684	0.1582	-0.05821	0.1582	-0.06885	0.1582	-0.05615	0.1582	-0.05038	0.1582	-0.04458	0.1582	-0.03997
0.1592	-0.06213	0.1592	-0.05588	0.1592	-0.06428	0.1592	-0.05329	0.1592	-0.04977	0.1592	-0.0411	0.1592	-0.03639
0.1602	-0.06125	0.1602	-0.05117	0.1602	-0.06441	0.1602	-0.04768	0.1602	-0.04347	0.1602	-0.03881	0.1602	-0.03533
0.1612	-0.06059	0.1612	-0.04786	0.1612	-0.06634	0.1612	-0.04637	0.1612	-0.04151	0.1612	-0.03712	0.1612	-0.03562
0.1622	-0.05936	0.1622	-0.05235	0.1622	-0.06181	0.1622	-0.04961	0.1622	-0.04381	0.1622	-0.03642	0.1622	-0.03254
0.1632	-0.05861	0.1632	-0.04942	0.1632	-0.05677	0.1632	-0.04622	0.1632	-0.04297	0.1632	-0.03644	0.1632	-0.02897
0.1642	-0.05489	0.1642	-0.04461	0.1642	-0.05719	0.1642	-0.04124	0.1642	-0.03671	0.1642	-0.03654	0.1642	-0.02812
0.1652	-0.05117	0.1652	-0.0418	0.1652	-0.05985	0.1652	-0.0406	0.1652	-0.03553	0.1652	-0.03338	0.1652	-0.02908
0.1662	-0.05015	0.1662	-0.04641	0.1662	-0.05506	0.1662	-0.04383	0.1662	-0.03817	0.1662	-0.03093	0.1662	-0.02595
0.1672	-0.0496	0.1672	-0.04335	0.1672	-0.05012	0.1672	-0.04052	0.1672	-0.03721	0.1672	-0.031	0.1672	-0.02281
0.1682	-0.04872	0.1682	-0.03871	0.1682	-0.0508	0.1682	-0.03539	0.1682	-0.03125	0.1682	-0.02943	0.1682	-0.02205
0.1692	-0.04844	0.1692	-0.03624	0.1692	-0.05326	0.1692	-0.03497	0.1692	-0.03014	0.1692	-0.02974	0.1692	-0.02265
0.1702	-0.04505	0.1702	-0.04092	0.1702	-0.04879	0.1702	-0.03821	0.1702	-0.03323	0.1702	-0.02974	0.1702	-0.01995
0.1712	-0.04173	0.1712	-0.03721	0.1712	-0.04423	0.1712	-0.03454	0.1712	-0.032	0.1712	-0.02657	0.1712	-0.01683
0.1722	-0.04144	0.1722	-0.03347	0.1722	-0.04522	0.1722	-0.02995	0.1722	-0.02607	0.1722	-0.02461	0.1722	-0.01625
0.1732	-0.04079	0.1732	-0.03151	0.1732	-0.04814	0.1732	-0.02972	0.1732	-0.02506	0.1732	-0.02338	0.1732	-0.01704
0.1742	-0.03991	0.1742	-0.03594	0.1742	-0.04393	0.1742	-0.0329	0.1742	-0.0278	0.1742	-0.02293	0.1742	-0.01423
0.1752	-0.03936	0.1752	-0.03226	0.1752	-0.03946	0.1752	-0.02951	0.1752	-0.02685	0.1752	-0.02321	0.1752	-0.01149
0.1762	-0.03626	0.1762	-0.02837	0.1762	-0.04006	0.1762	-0.02508	0.1762	-0.02115	0.1762	-0.02321	0.1762	-0.01092
0.1772	-0.03347	0.1772	-0.02675	0.1772	-0.04268	0.1772	-0.0247	0.1772	-0.02013	0.1772	-0.02024	0.1772	-0.01166
0.1782	-0.03265	0.1782	-0.0315	0.1782	-0.03837	0.1782	-0.02802	0.1782	-0.02298	0.1782	-0.01824	0.1782	-0.00927
0.1792	-0.032	0.1792	-0.02746	0.1792	-0.03379	0.1792	-0.02452	0.1792	-0.02214	0.1792	-0.01826	0.1792	-0.00606
0.1802	-0.03152	0.1802	-0.02351	0.1802	-0.03421	0.1802	-0.02041	0.1802	-0.01666	0.1802	-0.01716	0.1802	-0.0057
0.1812	-0.03215	0.1812	-0.02232	0.1812	-0.03726	0.1812	-0.02032	0.1812	-0.01576	0.1812	-0.01788	0.1812	-0.00661
0.1822	-0.02889	0.1822	-0.02705	0.1822	-0.03328	0.1822	-0.02352	0.1822	-0.01813	0.1822	-0.0178	0.1822	-0.00439
0.1832	-0.02594	0.1832	-0.02292	0.1832	-0.02868	0.1832	-0.02049	0.1832	-0.01784	0.1832	-0.01502	0.1832	-0.00134
0.1842	-0.02556	0.1842	-0.01912	0.1842	-0.0292	0.1842	-0.0159	0.1842	-0.0125	0.1842	-0.01315	0.1842	-0.00112
0.1852	-0.02517	0.1852	-0.01836	0.1852	-0.03246	0.1852	-0.01568	0.1852	-0.01102	0.1852	-0.012	0.1852	-0.0022
0.1862	-0.02464	0.1862	-0.02296	0.1862	-0.02839	0.1862	-0.01918	0.1862	-0.01364	0.1862	-0.01181	0.1862	0.000433608
0.1872	-0.02448	0.1872	-0.01827	0.1872	-0.0237	0.1872	-0.01614	0.1872	-0.01363	0.1872	-0.01224	0.1872	0.00322
0.1882	-0.02198	0.1882	-0.01461	0.1882	-0.02545	0.1882	-0.01154	0.1882	-0.00827	0.1882	-0.01243	0.1882	0.00353
0.1892	-0.01924	0.1892	-0.01439	0.1892	-0.02854	0.1892	-0.01126	0.1892	-0.00679	0.1892	-0.00974	0.1892	0.00247
0.1902	-0.01856	0.1902	-0.01829	0.1902	-0.02412	0.1902	-0.01464	0.1902	-0.00949	0.1902	-0.00779	0.1902	0.00456
0.1912	-0.01773	0.1912	-0.01401	0.1912	-0.01956	0.1912	-0.01205	0.1912	-0.00974	0.1912	-0.0079	0.1912	0.00741
0.1922	-0.01786	0.1922	-0.01058	0.1922	-0.02119	0.1922	-0.00753	0.1922	-0.00418	0.1922	-0.00706	0.1922	0.00747
0.1932	-0.01797	0.1932	-0.01043	0.1932	-0.02425	0.1932	-0.00708	0.1932	-0.00241	0.1932	-0.00764	0.1932	0.00628
0.1942	-0.01485	0.1942	-0.01454	0.1942	-0.02011	0.1942	-0.0106	0.1942	-0.00552	0.1942	-0.00764	0.1942	0.008
0.1952	-0.01265	0.1952	-0.00994	0.1952	-0.01535	0.1952	-0.00829	0.1952	-0.00578	0.1952	-0.00478	0.1952	0.01099
0.1962	-0.01148	0.1962	-0.00648	0.1962	-0.01713	0.1962	-0.0035	0.1962	-0.0002116	0.1962	-0.00307	0.1962	0.01107
0.1972	-0.01083	0.1972	-0.00655	0.1972	-0.01976	0.1972	-0.00297	0.1972	0.00147	0.1972	-0.00223	0.1972	0.01002
0.1982	-0.01096	0.1982	-0.0105	0.1982	-0.01516	0.1982	-0.00637	0.1982	-0.00159	0.1982	-0.00205	0.1982	0.01169
0.1992	-0.01165	0.1992	-0.00606	0.1992	-0.01103	0.1992	-0.00459	0.1992	-0.0018	0.1992	-0.00261	0.1992	0.0144
0.2002	-0.00913	0.2002	-0.00243	0.2002	-0.01299	0.2002	0.0001935	0.2002	0.00371	0.2002	-0.00271	0.2002	0.01451
0.2012	-0.00615	0.2012	-0.00245	0.2012	-0.01532	0.2012	0.001	0.2012	0.00525	0.2012	1.33812e-05	0.2012	0.01327
0.2022	-0.00616	0.2022	-0.00649	0.2022	-0.01098	0.2022	-0.00223	0.2022	0.00199	0.2022	0.00171	0.2022	0.015
0.2032	-0.00517	0.2032	-0.00213	0.2032	-0.00666	0.2032	-0.000888	0.2032	0.00189	0.2032	0.00174	0.2032	0.01805
0.2042	-0.00531	0.2042	0.00145	0.2042	-0.00845	0.2042	0.0039	0.2042	0.0075	0.2042	0.00247	0.2042	0.01821
0.2052	-0.00589	0.2052	0.00141	0.2052	-0.01112	0.2052	0.00483	0.2052	0.00886	0.2052	0.00168	0.2052	0.01702
0.2062	-0.00284	0.2062	-0.00266	0.2062	-0.0069	0.2062	0.00173	0.2062	0.00566	0.2062	0.00169	0.2062	0.01851
0.2072	-0.0005026	0.2072	0.00131	0.2072	-0.00249	0.2072	0.00249	0.2072	0.00578	0.2072	0.00434	0.2072	0.02127
0.2082	0.0008715	0.2082	0.00501	0.2082	-0.00372	0.2082	0.00742	0.2082	0.01137	0.2082	0.00597	0.2082	0.02158
0.2092	0.00149	0.2092	0.00513	0.2092	-0.00653	0.2092	0.00859	0.2092	0.0126	0.2092	0.00678	0.2092	0.02044
0.2102	0.0009446	0.2102	0.00104	0.2102	-0.00289	0.2102	0.00549	0.2102	0.00934	0.2102	0.00686	0.2102	0.02195
0.2112	0.000383	0.2112	0.00483	0.2112	0.00145	0.2112	0.00626	0.2112	0.00966	0.2112	0.00628	0.2112	0.02492
0.2122	0.00296	0.2122	0.00849	0.2122	-7.944e-05	0.2122	0.01121	0.2122	0.01504	0.2122	0.00615	0.2122	0.02473
0.2132	0.0057	0.2132	0.00883	0.2132	-0.00277	0.2132	0.0124	0.2132	0.01591	0.2132	0.00879	0.2132	0.02348
0.2142	0.00602	0.2142	0.00484	0.2142	0.00148	0.2142	0.00954	0.2142	0.01271	0.2142	0.01058	0.2142	0.02479
0.2152	0.00657	0.2152	0.0083	0.2152	0.00559	0.2152	0.00974	0.2152	0.01333	0.2152	0.01047	0.2152	0.02789
0.2162	0.00629	0.2162	0.01216	0.2162	0.00321	0.2162	0.0148	0.2162	0.01882	0.2162	0.01113	0.2162	0.02833
0.2172	0.00568	0.2172	0.01279	0.2172	0.000534	0.2172	0.01611	0.2172	0.01926	0.2172	0.01048	0.2172	0.02685
0.2182	0.00863	0.2182	0.00878	0.2182	0.00532	0.2182	0.01308	0.2182	0.01599	0.2182	0.0104	0.2182	0.02782
0.2192	0.01123	0.2192	0.01213	0.2192	0.00953	0.2192	0.01319	0.2192	0.01698	0.2192	0.01301	0.2192	0.03083
0.2202	0.01243	0.2202	0.01593	0.2202	0.00747	0.2202	0.01838	0.2202	0.02245	0.2202	0.01469	0.2202	0.03112
0.2212	0.0126	0.2212	0.01643	0.2212	0.00478	0.2212	0.01978	0.2212	0.0225	0.2212	0.01539	0.2212	0.03006
0.2222	0.01226	0.2222	0.01267	0.2222	0.00945	0.2222	0.0169	0.2222	0.01894	0.2222	0.01558	0.2222	0.03108
0.2232	0.01161	0.2232	0.01549	0.2232	0.01351	0.2232	0.01691	0.2232	0.02076	0.2232	0.01486	0.2232	0.03396
0.2242	0.01421	0.2242	0.01934	0.2242	0.01157	0.2242	0.02204	0.2242	0.02612	0.2242	0.01473	0.2242	0.03437
0.2252	0.01689	0.2252	0.01992	0.2252	0.00914	0.2252	0.02334	0.2252	0.02592	0.2252	0.01737	0.2252	0.03333
0.2262	0.01728	0.2262	0.01602	0.2262	0.01405	0.2262	0.02033	0.2262	0.02226	0.2262	0.0191	0.2262	0.03403
0.2272	0.01786	0.2272	0.01888	0.2272	0.01795	0.2272	0.02052	0.2272	0.02452	0.2272	0.01916	0.2272	0.03704
0.2282	0.01741	0.2282	0.02298	0.2282	0.01506	0.2282	0.02567	0.2282	0.02966	0.2282	0.01955	0.2282	0.03755
0.2292	0.01688	0.2292	0.02345	0.2292	0.0129	0.2292	0.02692	0.2292	0.02904	0.2292	0.01889	0.2292	0.03666
0.2302	0.01988	0.2302	0.0196	0.2302	0.01812	0.2302	0.02397	0.2302	0.02579	0.2302	0.01908	0.2302	0.03738
0.2312	0.02224	0.2312	0.02229	0.2312	0.02182	0.2312	0.0241	0.2312	0.02845	0.2312	0.02147	0.2312	0.04009
0.2322	0.02336	0.2322	0.02643	0.2322	0.01956	0.2322	0.02928	0.2322	0.03346	0.2322	0.02308	0.2322	0.04082
0.2332	0.02365	0.2332	0.02692	0.2332	0.01722	0.2332	0.03058	0.2332	0.03231	0.2332	0.02369	0.2332	0.03958
0.2342	0.02308	0.2342	0.02305	0.2342	0.02175	0.2342	0.02729	0.2342	0.02885	0.2342	0.02381	0.2342	0.04032
0.2352	0.0227	0.2352	0.02602	0.2352	0.02586	0.2352	0.02763	0.2352	0.03235	0.2352	0.02326	0.2352	0.04353
0.2362	0.0253	0.2362	0.03021	0.2362	0.02389	0.2362	0.0328	0.2362	0.03684	0.2362	0.0231	0.2362	0.04389
0.2372	0.02781	0.2372	0.0304	0.2372	0.02157	0.2372	0.03388	0.2372	0.03533	0.2372	0.02547	0.2372	0.04324
0.2382	0.02832	0.2382	0.02661	0.2382	0.02665	0.2382	0.03096	0.2382	0.03242	0.2382	0.02731	0.2382	0.04371
0.2392	0.0287	0.2392	0.02958	0.2392	0.03021	0.2392	0.03148	0.2392	0.03611	0.2392	0.02745	0.2392	0.04634
0.2402	0.02816	0.2402	0.03352	0.2402	0.02742	0.2402	0.03644	0.2402	0.04043	0.2402	0.02777	0.2402	0.04691
0.2412	0.02776	0.2412	0.03375	0.2412	0.02574	0.2412	0.03738	0.2412	0.0386	0.2412	0.02714	0.2412	0.04621
0.2422	0.03055	0.2422	0.02997	0.2422	0.0304	0.2422	0.03437	0.2422	0.03596	0.2422	0.02718	0.2422	0.04632
0.2432	0.03306	0.2432	0.03308	0.2432	0.03432	0.2432	0.03503	0.2432	0.04011	0.2432	0.02969	0.2432	0.04921
0.2442	0.03406	0.2442	0.03693	0.2442	0.03231	0.2442	0.04	0.2442	0.04408	0.2442	0.03124	0.2442	0.04968
0.2452	0.03423	0.2452	0.03682	0.2452	0.03016	0.2452	0.04096	0.2452	0.04209	0.2452	0.03178	0.2452	0.04886
0.2462	0.03381	0.2462	0.03357	0.2462	0.03464	0.2462	0.03791	0.2462	0.03974	0.2462	0.03192	0.2462	0.0487
0.2472	0.03337	0.2472	0.03663	0.2472	0.03814	0.2472	0.03866	0.2472	0.04394	0.2472	0.03125	0.2472	0.0521
0.2482	0.03582	0.2482	0.04034	0.2482	0.03634	0.2482	0.04374	0.2482	0.04786	0.2482	0.03124	0.2482	0.05288
0.2492	0.03828	0.2492	0.04003	0.2492	0.03449	0.2492	0.04462	0.2492	0.04591	0.2492	0.03362	0.2492	0.05199
0.2502	0.03878	0.2502	0.0367	0.2502	0.03853	0.2502	0.04139	0.2502	0.0434	0.2502	0.03522	0.2502	0.05174
0.2512	0.03923	0.2512	0.0402	0.2512	0.04226	0.2512	0.04232	0.2512	0.0477	0.2512	0.03553	0.2512	0.05468
0.2522	0.03868	0.2522	0.04369	0.2522	0.0404	0.2522	0.04732	0.2522	0.0515	0.2522	0.03581	0.2522	0.05538
0.2532	0.03838	0.2532	0.04309	0.2532	0.03826	0.2532	0.0481	0.2532	0.04932	0.2532	0.03507	0.2532	0.05487
0.2542	0.04118	0.2542	0.04006	0.2542	0.04259	0.2542	0.04515	0.2542	0.04709	0.2542	0.0352	0.2542	0.05469
0.2552	0.04342	0.2552	0.04378	0.2552	0.04644	0.2552	0.04586	0.2552	0.0512	0.2552	0.03763	0.2552	0.05739
0.2562	0.04418	0.2562	0.04725	0.2562	0.04455	0.2562	0.05094	0.2562	0.05495	0.2562	0.03921	0.2562	0.05823
0.2572	0.04437	0.2572	0.04632	0.2572	0.04232	0.2572	0.0518	0.2572	0.05295	0.2572	0.03971	0.2572	0.05764
0.2582	0.04379	0.2582	0.04335	0.2582	0.04633	0.2582	0.04864	0.2582	0.05072	0.2582	0.03975	0.2582	0.05737
0.2592	0.04341	0.2592	0.04758	0.2592	0.0503	0.2592	0.04935	0.2592	0.05477	0.2592	0.03912	0.2592	0.06029
0.2602	0.04587	0.2602	0.05086	0.2602	0.04855	0.2602	0.05429	0.2602	0.05855	0.2602	0.03911	0.2602	0.06155
0.2612	0.04821	0.2612	0.04945	0.2612	0.04631	0.2612	0.05516	0.2612	0.05668	0.2612	0.04138	0.2612	0.0609
0.2622	0.04896	0.2622	0.04721	0.2622	0.05038	0.2622	0.05234	0.2622	0.05441	0.2622	0.04312	0.2622	0.0606
0.2632	0.04907	0.2632	0.05141	0.2632	0.05424	0.2632	0.05284	0.2632	0.0583	0.2632	0.04342	0.2632	0.06385
0.2642	0.04855	0.2642	0.05436	0.2642	0.0526	0.2642	0.05791	0.2642	0.06234	0.2642	0.04359	0.2642	0.06489
0.2652	0.04834	0.2652	0.0528	0.2652	0.05033	0.2652	0.05892	0.2652	0.06066	0.2652	0.04297	0.2652	0.06439
0.2662	0.05085	0.2662	0.05057	0.2662	0.05412	0.2662	0.05574	0.2662	0.05815	0.2662	0.04303	0.2662	0.06366
0.2672	0.05327	0.2672	0.0551	0.2672	0.05803	0.2672	0.0563	0.2672	0.06181	0.2672	0.04546	0.2672	0.06612
0.2682	0.05404	0.2682	0.05786	0.2682	0.05623	0.2682	0.06132	0.2682	0.06591	0.2682	0.04703	0.2682	0.06735
0.2692	0.05415	0.2692	0.05586	0.2692	0.05392	0.2692	0.06211	0.2692	0.06422	0.2692	0.04739	0.2692	0.06708
0.2702	0.0538	0.2702	0.05419	0.2702	0.05784	0.2702	0.05918	0.2702	0.06184	0.2702	0.04757	0.2702	0.06653
0.2712	0.05337	0.2712	0.05872	0.2712	0.06183	0.2712	0.05976	0.2712	0.06514	0.2712	0.04691	0.2712	0.06887
0.2722	0.05577	0.2722	0.06124	0.2722	0.06032	0.2722	0.06479	0.2722	0.06938	0.2722	0.04691	0.2722	0.0707
0.2732	0.05811	0.2732	0.05909	0.2732	0.05796	0.2732	0.06567	0.2732	0.06798	0.2732	0.04921	0.2732	0.07038
0.2742	0.0589	0.2742	0.05772	0.2742	0.06153	0.2742	0.06244	0.2742	0.06522	0.2742	0.05086	0.2742	0.0696
0.2752	0.05902	0.2752	0.06241	0.2752	0.06567	0.2752	0.06333	0.2752	0.06855	0.2752	0.05129	0.2752	0.07182
0.2762	0.05843	0.2762	0.06483	0.2762	0.06417	0.2762	0.06823	0.2762	0.07288	0.2762	0.05139	0.2762	0.07349
0.2772	0.05831	0.2772	0.06255	0.2772	0.06191	0.2772	0.06888	0.2772	0.07161	0.2772	0.05086	0.2772	0.07337
0.2782	0.06103	0.2782	0.0616	0.2782	0.06563	0.2782	0.06588	0.2782	0.06887	0.2782	0.0511	0.2782	0.07284
0.2792	0.06342	0.2792	0.06613	0.2792	0.06968	0.2792	0.06671	0.2792	0.07181	0.2792	0.05346	0.2792	0.0751
0.2802	0.0642	0.2802	0.06845	0.2802	0.06822	0.2802	0.07172	0.2802	0.07633	0.2802	0.05517	0.2802	0.07683
0.2812	0.06444	0.2812	0.06625	0.2812	0.06604	0.2812	0.07241	0.2812	0.07531	0.2812	0.0557	0.2812	0.07669
0.2822	0.06398	0.2822	0.06525	0.2822	0.06948	0.2822	0.06929	0.2822	0.07243	0.2822	0.05576	0.2822	0.07581
0.2832	0.06383	0.2832	0.06989	0.2832	0.07371	0.2832	0.07026	0.2832	0.07546	0.2832	0.05525	0.2832	0.07807
0.2842	0.06629	0.2842	0.07215	0.2842	0.07221	0.2842	0.0752	0.2842	0.07996	0.2842	0.05537	0.2842	0.08012
0.2852	0.06859	0.2852	0.06985	0.2852	0.06978	0.2852	0.07573	0.2852	0.07871	0.2852	0.05759	0.2852	0.08005
0.2862	0.06976	0.2862	0.06902	0.2862	0.07327	0.2862	0.07271	0.2862	0.07595	0.2862	0.05947	0.2862	0.0794
0.2872	0.06982	0.2872	0.07353	0.2872	0.07731	0.2872	0.07353	0.2872	0.07885	0.2872	0.06002	0.2872	0.08094
0.2882	0.06933	0.2882	0.07583	0.2882	0.07591	0.2882	0.07841	0.2882	0.08335	0.2882	0.06009	0.2882	0.0834
0.2892	0.06946	0.2892	0.07365	0.2892	0.07358	0.2892	0.07908	0.2892	0.08205	0.2892	0.05966	0.2892	0.08365
0.2902	0.07199	0.2902	0.07266	0.2902	0.07681	0.2902	0.07597	0.2902	0.07919	0.2902	0.05985	0.2902	0.0827
0.2912	0.07459	0.2912	0.07709	0.2912	0.08075	0.2912	0.0768	0.2912	0.08223	0.2912	0.06228	0.2912	0.08445
0.2922	0.07534	0.2922	0.07943	0.2922	0.07919	0.2922	0.08151	0.2922	0.08649	0.2922	0.06399	0.2922	0.08674
0.2932	0.07556	0.2932	0.07721	0.2932	0.07678	0.2932	0.08211	0.2932	0.08491	0.2932	0.06435	0.2932	0.08677
0.2942	0.07523	0.2942	0.07637	0.2942	0.07999	0.2942	0.07917	0.2942	0.08219	0.2942	0.06458	0.2942	0.08579
0.2952	0.07514	0.2952	0.08044	0.2952	0.08383	0.2952	0.07967	0.2952	0.08516	0.2952	0.06399	0.2952	0.08705
0.2962	0.07759	0.2962	0.08278	0.2962	0.08236	0.2962	0.08443	0.2962	0.08939	0.2962	0.06425	0.2962	0.08948
0.2972	0.07987	0.2972	0.08059	0.2972	0.08008	0.2972	0.0853	0.2972	0.08784	0.2972	0.06648	0.2972	0.08959
0.2982	0.08109	0.2982	0.07938	0.2982	0.08307	0.2982	0.08228	0.2982	0.08505	0.2982	0.06807	0.2982	0.08879
0.2992	0.08111	0.2992	0.08356	0.2992	0.08698	0.2992	0.08268	0.2992	0.08816	0.2992	0.06874	0.2992	0.09009
0.3002	0.08058	0.3002	0.08596	0.3002	0.08538	0.3002	0.08725	0.3002	0.09219	0.3002	0.06866	0.3002	0.0923
0.3012	0.08068	0.3012	0.08373	0.3012	0.083	0.3012	0.08812	0.3012	0.09056	0.3012	0.06814	0.3012	0.09222
0.3022	0.08325	0.3022	0.08266	0.3022	0.08614	0.3022	0.0852	0.3022	0.08795	0.3022	0.06846	0.3022	0.09166
0.3032	0.08569	0.3032	0.08659	0.3032	0.0899	0.3032	0.08529	0.3032	0.09068	0.3032	0.07079	0.3032	0.09282
0.3042	0.0864	0.3042	0.08906	0.3042	0.0882	0.3042	0.08988	0.3042	0.09476	0.3042	0.07245	0.3042	0.09526
0.3052	0.08662	0.3052	0.08682	0.3052	0.08586	0.3052	0.091	0.3052	0.09329	0.3052	0.07271	0.3052	0.09539
0.3062	0.08614	0.3062	0.08536	0.3062	0.08883	0.3062	0.08797	0.3062	0.09044	0.3062	0.07275	0.3062	0.09452
0.3072	0.08623	0.3072	0.08925	0.3072	0.09266	0.3072	0.08794	0.3072	0.09303	0.3072	0.0722	0.3072	0.09553
0.3082	0.08852	0.3082	0.0917	0.3082	0.09088	0.3082	0.09231	0.3082	0.09709	0.3082	0.07245	0.3082	0.09772
0.3092	0.09054	0.3092	0.08938	0.3092	0.08847	0.3092	0.09339	0.3092	0.09573	0.3092	0.07441	0.3092	0.09788
0.3102	0.09201	0.3102	0.08807	0.3102	0.09147	0.3102	0.09062	0.3102	0.09294	0.3102	0.07608	0.3102	0.09725
0.3112	0.09174	0.3112	0.09176	0.3112	0.09511	0.3112	0.09023	0.3112	0.09517	0.3112	0.07664	0.3112	0.09815
0.3122	0.09112	0.3122	0.09421	0.3122	0.09339	0.3122	0.09451	0.3122	0.09926	0.3122	0.0764	0.3122	0.10031
0.3132	0.09141	0.3132	0.09187	0.3132	0.09102	0.3132	0.09598	0.3132	0.09803	0.3132	0.07591	0.3132	0.10032
0.3142	0.09431	0.3142	0.09116	0.3142	0.09453	0.3142	0.09377	0.3142	0.09571	0.3142	0.07664	0.3142	0.09915
0.3152	0.09651	0.3152	0.09471	0.3152	0.09801	0.3152	0.09308	0.3152	0.09769	0.3152	0.0787	0.3152	0.09999
0.3162	0.0968	0.3162	0.0969	0.3162	0.09614	0.3162	0.09704	0.3162	0.1017	0.3162	0.08005	0.3162	0.10206
0.3172	0.09672	0.3172	0.09426	0.3172	0.0936	0.3172	0.09856	0.3172	0.1005	0.3172	0.08	0.3172	0.10228
0.3182	0.09615	0.3182	0.09303	0.3182	0.09642	0.3182	0.09585	0.3182	0.09753	0.3182	0.0801	0.3182	0.10185
0.3192	0.09606	0.3192	0.09672	0.3192	0.09994	0.3192	0.09473	0.3192	0.09939	0.3192	0.07931	0.3192	0.10216
0.3202	0.09824	0.3202	0.09888	0.3202	0.09809	0.3202	0.09863	0.3202	0.1034	0.3202	0.07944	0.3202	0.10432
0.3212	0.1	0.3212	0.09629	0.3212	0.09573	0.3212	0.1006	0.3212	0.1025	0.3212	0.08132	0.3212	0.10439
0.3222	0.1014	0.3222	0.095	0.3222	0.09836	0.3222	0.09791	0.3222	0.09934	0.3222	0.08278	0.3222	0.10363
0.3232	0.101	0.3232	0.09883	0.3232	0.1019	0.3232	0.09672	0.3232	0.1011	0.3232	0.08327	0.3232	0.10443
0.3242	0.1003	0.3242	0.1007	0.3242	0.09997	0.3242	0.1005	0.3242	0.1053	0.3242	0.08286	0.3242	0.10643
0.3252	0.1004	0.3252	0.09799	0.3252	0.09757	0.3252	0.1026	0.3252	0.1043	0.3252	0.0823	0.3252	0.10642
0.3262	0.1026	0.3262	0.09699	0.3262	0.1003	0.3262	0.09993	0.3262	0.1013	0.3262	0.08238	0.3262	0.1057
0.3272	0.1046	0.3272	0.1007	0.3272	0.1036	0.3272	0.09846	0.3272	0.1028	0.3272	0.08432	0.3272	0.10613
0.3282	0.1049	0.3282	0.1026	0.3282	0.1017	0.3282	0.1023	0.3282	0.107	0.3282	0.08586	0.3282	0.10793
0.3292	0.105	0.3292	0.0999	0.3292	0.09944	0.3292	0.1044	0.3292	0.1061	0.3292	0.08586	0.3292	0.10785
0.3302	0.1043	0.3302	0.09875	0.3302	0.1021	0.3302	0.1016	0.3302	0.1028	0.3302	0.0857	0.3302	0.10707
0.3312	0.1042	0.3312	0.1028	0.3312	0.1054	0.3312	0.1003	0.3312	0.1044	0.3312	0.08481	0.3312	0.10793
0.3322	0.1062	0.3322	0.1042	0.3322	0.1034	0.3322	0.1041	0.3322	0.1085	0.3322	0.08497	0.3322	0.10983
0.3332	0.1078	0.3332	0.1014	0.3332	0.101	0.3332	0.1061	0.3332	0.1075	0.3332	0.08667	0.3332	0.10962
0.3342	0.1092	0.3342	0.1005	0.3342	0.1039	0.3342	0.1033	0.3342	0.1043	0.3342	0.08797	0.3342	0.10872
0.3352	0.1085	0.3352	0.1045	0.3352	0.107	0.3352	0.1019	0.3352	0.1058	0.3352	0.08837	0.3352	0.1094
0.3362	0.1076	0.3362	0.1056	0.3362	0.1049	0.3362	0.1056	0.3362	0.1099	0.3362	0.08789	0.3362	0.1111
0.3372	0.1078	0.3372	0.1028	0.3372	0.1027	0.3372	0.1075	0.3372	0.1088	0.3372	0.08732	0.3372	0.11097
0.3382	0.1097	0.3382	0.102	0.3382	0.1053	0.3382	0.1045	0.3382	0.1054	0.3382	0.08724	0.3382	0.11021
0.3392	0.1118	0.3392	0.106	0.3392	0.1085	0.3392	0.1034	0.3392	0.1071	0.3392	0.08918	0.3392	0.11101
0.3402	0.1117	0.3402	0.1067	0.3402	0.1065	0.3402	0.1072	0.3402	0.111	0.3402	0.0904	0.3402	0.11266
0.3412	0.1116	0.3412	0.1037	0.3412	0.1039	0.3412	0.1088	0.3412	0.1097	0.3412	0.09015	0.3412	0.1122
0.3422	0.1109	0.3422	0.1034	0.3422	0.1066	0.3422	0.1059	0.3422	0.1066	0.3422	0.09007	0.3422	0.11146
0.3432	0.1107	0.3432	0.1074	0.3432	0.1097	0.3432	0.1047	0.3432	0.1082	0.3432	0.08902	0.3432	0.11216
0.3442	0.1126	0.3442	0.1077	0.3442	0.1076	0.3442	0.1086	0.3442	0.112	0.3442	0.0891	0.3442	0.11344
0.3452	0.1139	0.3452	0.1048	0.3452	0.1051	0.3452	0.1099	0.3452	0.1106	0.3452	0.09072	0.3452	0.11329
0.3462	0.1151	0.3462	0.1046	0.3462	0.1077	0.3462	0.1067	0.3462	0.1074	0.3462	0.09177	0.3462	0.11223
0.3472	0.1145	0.3472	0.1086	0.3472	0.1106	0.3472	0.1059	0.3472	0.1092	0.3472	0.09218	0.3472	0.11297
0.3482	0.1135	0.3482	0.1085	0.3482	0.1084	0.3482	0.1098	0.3482	0.1129	0.3482	0.09161	0.3482	0.11404
0.3492	0.1135	0.3492	0.1055	0.3492	0.106	0.3492	0.1108	0.3492	0.1115	0.3492	0.09088	0.3492	0.1137
0.3502	0.1151	0.3502	0.1055	0.3502	0.1089	0.3502	0.1078	0.3502	0.1084	0.3502	0.09088	0.3502	0.11274
0.3512	0.1171	0.3512	0.1093	0.3512	0.1114	0.3512	0.1068	0.3512	0.11	0.3512	0.09258	0.3512	0.11336
0.3522	0.1168	0.3522	0.1092	0.3522	0.1089	0.3522	0.1105	0.3522	0.1137	0.3522	0.09364	0.3522	0.1144
0.3532	0.1165	0.3532	0.1064	0.3532	0.1068	0.3532	0.1115	0.3532	0.1124	0.3532	0.09323	0.3532	0.11391
0.3542	0.1156	0.3542	0.1062	0.3542	0.1099	0.3542	0.1085	0.3542	0.1092	0.3542	0.09307	0.3542	0.11266
0.3552	0.1153	0.3552	0.11	0.3552	0.1122	0.3552	0.1077	0.3552	0.1107	0.3552	0.0921	0.3552	0.11376
0.3562	0.1169	0.3562	0.1097	0.3562	0.1093	0.3562	0.1113	0.3562	0.1142	0.3562	0.09202	0.3562	0.11465
0.3572	0.118	0.3572	0.1068	0.3572	0.1074	0.3572	0.1122	0.3572	0.113	0.3572	0.09339	0.3572	0.1144
0.3582	0.1193	0.3582	0.1068	0.3582	0.1108	0.3582	0.1092	0.3582	0.1099	0.3582	0.09445	0.3582	0.11325
0.3592	0.1181	0.3592	0.1103	0.3592	0.1125	0.3592	0.1082	0.3592	0.1112	0.3592	0.09461	0.3592	0.11418
0.3602	0.117	0.3602	0.1101	0.3602	0.1098	0.3602	0.1118	0.3602	0.1147	0.3602	0.09396	0.3602	0.1146
0.3612	0.1171	0.3612	0.1074	0.3612	0.1081	0.3612	0.1126	0.3612	0.1136	0.3612	0.09323	0.3612	0.11425
0.3622	0.1186	0.3622	0.1071	0.3622	0.111	0.3622	0.1096	0.3622	0.1103	0.3622	0.09291	0.3622	0.11309
0.3632	0.1203	0.3632	0.1107	0.3632	0.1129	0.3632	0.1086	0.3632	0.1117	0.3632	0.09469	0.3632	0.11433
0.3642	0.1196	0.3642	0.1104	0.3642	0.1103	0.3642	0.112	0.3642	0.115	0.3642	0.09566	0.3642	0.11449
0.3652	0.1193	0.3652	0.1076	0.3652	0.1086	0.3652	0.1129	0.3652	0.1139	0.3652	0.09493	0.3652	0.11433
0.3662	0.1183	0.3662	0.1074	0.3662	0.1117	0.3662	0.11	0.3662	0.1107	0.3662	0.09485	0.3662	0.11326
0.3672	0.1177	0.3672	0.1108	0.3672	0.1132	0.3672	0.1089	0.3672	0.1119	0.3672	0.09364	0.3672	0.11431
0.3682	0.1192	0.3682	0.1106	0.3682	0.1106	0.3682	0.1122	0.3682	0.1152	0.3682	0.09347	0.3682	0.11442
0.3692	0.1201	0.3692	0.1079	0.3692	0.1089	0.3692	0.1131	0.3692	0.114	0.3692	0.09485	0.3692	0.11406
0.3702	0.1209	0.3702	0.1073	0.3702	0.1118	0.3702	0.11	0.3702	0.1108	0.3702	0.09566	0.3702	0.11295
0.3712	0.1199	0.3712	0.1107	0.3712	0.1133	0.3712	0.1089	0.3712	0.112	0.3712	0.09558	0.3712	0.1139
0.3722	0.1188	0.3722	0.1107	0.3722	0.1106	0.3722	0.1122	0.3722	0.1151	0.3722	0.09501	0.3722	0.11375
0.3732	0.1185	0.3732	0.108	0.3732	0.1091	0.3732	0.1131	0.3732	0.1139	0.3732	0.0942	0.3732	0.11329
0.3742	0.1199	0.3742	0.1073	0.3742	0.1122	0.3742	0.1102	0.3742	0.1108	0.3742	0.0938	0.3742	0.1123
0.3752	0.1213	0.3752	0.1104	0.3752	0.1133	0.3752	0.1089	0.3752	0.1121	0.3752	0.0955	0.3752	0.11354
0.3762	0.1204	0.3762	0.1107	0.3762	0.1106	0.3762	0.1122	0.3762	0.1151	0.3762	0.09631	0.3762	0.11346
0.3772	0.12	0.3772	0.108	0.3772	0.1091	0.3772	0.113	0.3772	0.1137	0.3772	0.09534	0.3772	0.11274
0.3782	0.119	0.3782	0.107	0.3782	0.1121	0.3782	0.1099	0.3782	0.1105	0.3782	0.09518	0.3782	0.1116
0.3792	0.1181	0.3792	0.1102	0.3792	0.1132	0.3792	0.1088	0.3792	0.112	0.3792	0.09404	0.3792	0.11293
0.3802	0.1195	0.3802	0.1106	0.3802	0.1104	0.3802	0.1121	0.3802	0.1149	0.3802	0.09364	0.3802	0.11272
0.3812	0.1202	0.3812	0.1078	0.3812	0.109	0.3812	0.1126	0.3812	0.1133	0.3812	0.09493	0.3812	0.11189
0.3822	0.1208	0.3822	0.1068	0.3822	0.1122	0.3822	0.1099	0.3822	0.1104	0.3822	0.09558	0.3822	0.11113
0.3832	0.1198	0.3832	0.1098	0.3832	0.1129	0.3832	0.1087	0.3832	0.112	0.3832	0.09534	0.3832	0.1121
0.3842	0.1187	0.3842	0.1101	0.3842	0.11	0.3842	0.1118	0.3842	0.1149	0.3842	0.09485	0.3842	0.11186
0.3852	0.118	0.3852	0.1075	0.3852	0.1088	0.3852	0.1124	0.3852	0.1131	0.3852	0.09388	0.3852	0.11078
0.3862	0.1191	0.3862	0.1064	0.3862	0.1119	0.3862	0.1095	0.3862	0.1101	0.3862	0.09331	0.3862	0.1102
0.3872	0.1209	0.3872	0.1095	0.3872	0.1125	0.3872	0.1085	0.3872	0.1121	0.3872	0.09526	0.3872	0.11127
0.3882	0.1196	0.3882	0.1097	0.3882	0.1096	0.3882	0.1116	0.3882	0.1146	0.3882	0.09574	0.3882	0.11102
0.3892	0.1191	0.3892	0.1071	0.3892	0.1087	0.3892	0.112	0.3892	0.1127	0.3892	0.09453	0.3892	0.10962
0.3902	0.1182	0.3902	0.1062	0.3902	0.1118	0.3902	0.1093	0.3902	0.11	0.3902	0.09469	0.3902	0.10933
0.3912	0.1167	0.3912	0.1092	0.3912	0.1122	0.3912	0.1082	0.3912	0.112	0.3912	0.09339	0.3912	0.11014
0.3922	0.118	0.3922	0.1093	0.3922	0.1094	0.3922	0.1114	0.3922	0.1145	0.3922	0.09266	0.3922	0.11018
0.3932	0.1186	0.3932	0.1068	0.3932	0.1086	0.3932	0.1119	0.3932	0.1125	0.3932	0.0942	0.3932	0.10851
0.3942	0.1189	0.3942	0.1058	0.3942	0.1116	0.3942	0.1091	0.3942	0.1099	0.3942	0.09461	0.3942	0.10846
0.3952	0.1182	0.3952	0.1091	0.3952	0.1118	0.3952	0.1081	0.3952	0.1122	0.3952	0.09437	0.3952	0.10884
0.3962	0.117	0.3962	0.109	0.3962	0.1091	0.3962	0.1111	0.3962	0.1145	0.3962	0.0942	0.3962	0.1089
0.3972	0.116	0.3972	0.1065	0.3972	0.1085	0.3972	0.1116	0.3972	0.1124	0.3972	0.09323	0.3972	0.10685
0.3982	0.1173	0.3982	0.1058	0.3982	0.1115	0.3982	0.1091	0.3982	0.11	0.3982	0.09266	0.3982	0.10722
0.3992	0.1189	0.3992	0.109	0.3992	0.1116	0.3992	0.108	0.3992	0.1123	0.3992	0.09469	0.3992	0.10731
0.4002	0.1173	0.4002	0.1087	0.4002	0.109	0.4002	0.111	0.4002	0.1145	0.4002	0.09509	0.4002	0.10787
0.4012	0.1172	0.4012	0.1064	0.4012	0.1086	0.4012	0.1117	0.4012	0.1127	0.4012	0.09388	0.4012	0.10586
0.4022	0.1168	0.4022	0.1059	0.4022	0.1116	0.4022	0.1092	0.4022	0.1102	0.4022	0.0942	0.4022	0.10663
0.4032	0.1147	0.4032	0.1092	0.4032	0.1116	0.4032	0.1081	0.4032	0.1126	0.4032	0.09299	0.4032	0.10629
0.4042	0.1159	0.4042	0.1088	0.4042	0.1089	0.4042	0.1112	0.4042	0.1147	0.4042	0.0925	0.4042	0.10669
0.4052	0.1171	0.4052	0.1065	0.4052	0.1088	0.4052	0.1119	0.4052	0.113	0.4052	0.0942	0.4052	0.10447
0.4062	0.1172	0.4062	0.1064	0.4062	0.1119	0.4062	0.1096	0.4062	0.1108	0.4062	0.09453	0.4062	0.1057
0.4072	0.1171	0.4072	0.1097	0.4072	0.1117	0.4072	0.1085	0.4072	0.1131	0.4072	0.09428	0.4072	0.1052
0.4082	0.1157	0.4082	0.1092	0.4082	0.1092	0.4082	0.1116	0.4082	0.1154	0.4082	0.09453	0.4082	0.1058
0.4092	0.1149	0.4092	0.1071	0.4092	0.1092	0.4092	0.1124	0.4092	0.1139	0.4092	0.09372	0.4092	0.10345
0.4102	0.1171	0.4102	0.1071	0.4102	0.1122	0.4102	0.1101	0.4102	0.1117	0.4102	0.09307	0.4102	0.1046
0.4112	0.1174	0.4112	0.1105	0.4112	0.1121	0.4112	0.1092	0.4112	0.1142	0.4112	0.09566	0.4112	0.10406
0.4122	0.1169	0.4122	0.11	0.4122	0.1097	0.4122	0.1124	0.4122	0.1165	0.4122	0.09623	0.4122	0.10445
0.4132	0.1178	0.4132	0.108	0.4132	0.11	0.4132	0.113	0.4132	0.115	0.4132	0.09501	0.4132	0.10229
0.4142	0.1166	0.4142	0.1086	0.4142	0.1132	0.4142	0.111	0.4142	0.1131	0.4142	0.09599	0.4142	0.10376
0.4152	0.1153	0.4152	0.1119	0.4152	0.113	0.4152	0.1103	0.4152	0.1155	0.4152	0.09485	0.4152	0.10307
0.4162	0.118	0.4162	0.1115	0.4162	0.1107	0.4162	0.1136	0.4162	0.1179	0.4162	0.09428	0.4162	0.10341
0.4172	0.1187	0.4172	0.1097	0.4172	0.1114	0.4172	0.1143	0.4172	0.1168	0.4172	0.09655	0.4172	0.10148
0.4182	0.1181	0.4182	0.1104	0.4182	0.1145	0.4182	0.1124	0.4182	0.115	0.4182	0.09704	0.4182	0.10265
0.4192	0.1194	0.4192	0.1139	0.4192	0.1145	0.4192	0.1121	0.4192	0.1178	0.4192	0.09704	0.4192	0.10244
0.4202	0.1186	0.4202	0.1136	0.4202	0.1123	0.4202	0.1155	0.4202	0.1203	0.4202	0.09809	0.4202	0.10289
0.4212	0.1175	0.4212	0.112	0.4212	0.1132	0.4212	0.1161	0.4212	0.1193	0.4212	0.09761	0.4212	0.10107
0.4222	0.1207	0.4222	0.1129	0.4222	0.1165	0.4222	0.1145	0.4222	0.1176	0.4222	0.09712	0.4222	0.10242
0.4232	0.1214	0.4232	0.1164	0.4232	0.1164	0.4232	0.1143	0.4232	0.1203	0.4232	0.10028	0.4232	0.10206
0.4242	0.121	0.4242	0.1163	0.4242	0.1146	0.4242	0.1179	0.4242	0.123	0.4242	0.10109	0.4242	0.10253
0.4252	0.1224	0.4252	0.1151	0.4252	0.1158	0.4252	0.1188	0.4252	0.1225	0.4252	0.10004	0.4252	0.1009
0.4262	0.1211	0.4262	0.1159	0.4262	0.1191	0.4262	0.1173	0.4262	0.1209	0.4262	0.10182	0.4262	0.10223
0.4272	0.1215	0.4272	0.1198	0.4272	0.1194	0.4272	0.1174	0.4272	0.1238	0.4272	0.10101	0.4272	0.10208
0.4282	0.1248	0.4282	0.12	0.4282	0.1177	0.4282	0.1211	0.4282	0.1267	0.4282	0.10085	0.4282	0.10256
0.4292	0.1254	0.4292	0.119	0.4292	0.1193	0.4292	0.1221	0.4292	0.1265	0.4292	0.10384	0.4292	0.10104
0.4302	0.1257	0.4302	0.1202	0.4302	0.1227	0.4302	0.1212	0.4302	0.1252	0.4302	0.10441	0.4302	0.10263
0.4312	0.1281	0.4312	0.1242	0.4312	0.1232	0.4312	0.1213	0.4312	0.1281	0.4312	0.10473	0.4312	0.10236
0.4322	0.1269	0.4322	0.1246	0.4322	0.1219	0.4322	0.1253	0.4322	0.1312	0.4322	0.10684	0.4322	0.10301
0.4332	0.1268	0.4332	0.124	0.4332	0.1237	0.4332	0.1266	0.4332	0.1315	0.4332	0.1066	0.4332	0.10163
0.4342	0.1309	0.4342	0.1252	0.4342	0.1273	0.4342	0.1258	0.4342	0.1304	0.4342	0.10668	0.4342	0.10337
0.4352	0.1313	0.4352	0.1296	0.4352	0.128	0.4352	0.1262	0.4352	0.1334	0.4352	0.11105	0.4352	0.10315
0.4362	0.1319	0.4362	0.1302	0.4362	0.127	0.4362	0.1303	0.4362	0.1369	0.4362	0.11194	0.4362	0.10382
0.4372	0.1347	0.4372	0.13	0.4372	0.1291	0.4372	0.1318	0.4372	0.1375	0.4372	0.11138	0.4372	0.10247
0.4382	0.1344	0.4382	0.1314	0.4382	0.133	0.4382	0.1316	0.4382	0.1367	0.4382	0.11437	0.4382	0.10448
0.4392	0.1347	0.4392	0.1358	0.4392	0.1339	0.4392	0.1319	0.4392	0.1398	0.4392	0.11381	0.4392	0.10437
0.4402	0.1405	0.4402	0.1369	0.4402	0.1332	0.4402	0.1364	0.4402	0.1434	0.4402	0.11405	0.4402	0.10532
0.4412	0.1416	0.4412	0.137	0.4412	0.1355	0.4412	0.1382	0.4412	0.1446	0.4412	0.1181	0.4412	0.10418
0.4422	0.141	0.4422	0.1386	0.4422	0.1395	0.4422	0.1383	0.4422	0.144	0.4422	0.11875	0.4422	0.10633
0.4432	0.1447	0.4432	0.1435	0.4432	0.1407	0.4432	0.1388	0.4432	0.1472	0.4432	0.1198	0.4432	0.10645
0.4442	0.1443	0.4442	0.1448	0.4442	0.1403	0.4442	0.1435	0.4442	0.1514	0.4442	0.12328	0.4442	0.10728
0.4452	0.1452	0.4452	0.1451	0.4452	0.143	0.4452	0.1456	0.4452	0.1528	0.4452	0.12353	0.4452	0.10626
0.4462	0.1502	0.4462	0.1472	0.4462	0.1473	0.4462	0.1462	0.4462	0.1527	0.4462	0.12401	0.4462	0.1086
0.4472	0.151	0.4472	0.1522	0.4472	0.1489	0.4472	0.1468	0.4472	0.1558	0.4472	0.12968	0.4472	0.10891
0.4482	0.1527	0.4482	0.1537	0.4482	0.1488	0.4482	0.1518	0.4482	0.1602	0.4482	0.13114	0.4482	0.10993
0.4492	0.1571	0.4492	0.1544	0.4492	0.1521	0.4492	0.1543	0.4492	0.1621	0.4492	0.13065	0.4492	0.10901
0.4502	0.157	0.4502	0.1567	0.4502	0.1565	0.4502	0.1553	0.4502	0.1622	0.4502	0.13487	0.4502	0.11148
0.4512	0.1582	0.4512	0.1621	0.4512	0.1584	0.4512	0.156	0.4512	0.1656	0.4512	0.13511	0.4512	0.11188
0.4522	0.1657	0.4522	0.1638	0.4522	0.1584	0.4522	0.1611	0.4522	0.1704	0.4522	0.13535	0.4522	0.11311
0.4532	0.167	0.4532	0.1649	0.4532	0.1618	0.4532	0.1639	0.4532	0.1725	0.4532	0.14054	0.4532	0.1123
0.4542	0.1668	0.4542	0.1676	0.4542	0.1664	0.4542	0.1654	0.4542	0.173	0.4542	0.14207	0.4542	0.11516
0.4552	0.1723	0.4552	0.173	0.4552	0.1686	0.4552	0.1662	0.4552	0.1763	0.4552	0.14313	0.4552	0.11552
0.4562	0.1724	0.4562	0.1749	0.4562	0.1691	0.4562	0.1716	0.4562	0.1815	0.4562	0.14799	0.4562	0.11728
0.4572	0.1735	0.4572	0.1763	0.4572	0.1732	0.4572	0.1748	0.4572	0.184	0.4572	0.14945	0.4572	0.11635
0.4582	0.1799	0.4582	0.1794	0.4582	0.1778	0.4582	0.1765	0.4582	0.185	0.4582	0.14945	0.4582	0.11936
0.4592	0.181	0.4592	0.1851	0.4592	0.1803	0.4592	0.1776	0.4592	0.1885	0.4592	0.15641	0.4592	0.12018
0.4602	0.1832	0.4602	0.1874	0.4602	0.1809	0.4602	0.1833	0.4602	0.1939	0.4602	0.159	0.4602	0.12203
0.4612	0.1894	0.4612	0.1891	0.4612	0.1851	0.4612	0.1866	0.4612	0.1967	0.4612	0.15819	0.4612	0.12099
0.4622	0.1902	0.4622	0.1925	0.4622	0.1901	0.4622	0.1888	0.4622	0.198	0.4622	0.1637	0.4622	0.12458
0.4632	0.1914	0.4632	0.1981	0.4632	0.1928	0.4632	0.1901	0.4632	0.2015	0.4632	0.16492	0.4632	0.12493
0.4642	0.2004	0.4642	0.2007	0.4642	0.1936	0.4642	0.196	0.4642	0.2072	0.4642	0.165	0.4642	0.12725
0.4652	0.2026	0.4652	0.2025	0.4652	0.1984	0.4652	0.1995	0.4652	0.2104	0.4652	0.17123	0.4652	0.12621
0.4662	0.2023	0.4662	0.2064	0.4662	0.2034	0.4662	0.202	0.4662	0.2121	0.4662	0.17318	0.4662	0.12992
0.4672	0.2094	0.4672	0.2123	0.4672	0.2067	0.4672	0.2037	0.4672	0.2159	0.4672	0.17464	0.4672	0.13062
0.4682	0.2102	0.4682	0.2152	0.4682	0.2077	0.4682	0.2099	0.4682	0.222	0.4682	0.18095	0.4682	0.13317
0.4692	0.2114	0.4692	0.2172	0.4692	0.2127	0.4692	0.2134	0.4692	0.2255	0.4692	0.18306	0.4692	0.13224
0.4702	0.2193	0.4702	0.2217	0.4702	0.2178	0.4702	0.2163	0.4702	0.2274	0.4702	0.18306	0.4702	0.13665
0.4712	0.2209	0.4712	0.2275	0.4712	0.2212	0.4712	0.2181	0.4712	0.2313	0.4712	0.1914	0.4712	0.13723
0.4722	0.2232	0.4722	0.2305	0.4722	0.2226	0.4722	0.2247	0.4722	0.2376	0.4722	0.19481	0.4722	0.14013
0.4732	0.2313	0.4732	0.2326	0.4732	0.2279	0.4732	0.2285	0.4732	0.2414	0.4732	0.19391	0.4732	0.13885
0.4742	0.2331	0.4742	0.2374	0.4742	0.233	0.4742	0.2318	0.4742	0.2434	0.4742	0.20056	0.4742	0.14349
0.4752	0.2339	0.4752	0.2434	0.4752	0.237	0.4752	0.2338	0.4752	0.248	0.4752	0.20258	0.4752	0.14407
0.4762	0.2445	0.4762	0.2468	0.4762	0.2385	0.4762	0.2404	0.4762	0.2544	0.4762	0.20234	0.4762	0.14744
0.4772	0.248	0.4772	0.2491	0.4772	0.244	0.4772	0.2442	0.4772	0.2584	0.4772	0.20971	0.4772	0.14616
0.4782	0.2472	0.4782	0.2543	0.4782	0.2492	0.4782	0.2478	0.4782	0.2607	0.4782	0.21214	0.4782	0.15161
0.4792	0.2558	0.4792	0.2603	0.4792	0.2536	0.4792	0.2498	0.4792	0.2655	0.4792	0.21344	0.4792	0.15196
0.4802	0.2581	0.4802	0.2638	0.4802	0.2552	0.4802	0.2568	0.4802	0.2718	0.4802	0.22113	0.4802	0.15602
0.4812	0.2582	0.4812	0.2664	0.4812	0.2614	0.4812	0.2609	0.4812	0.276	0.4812	0.22348	0.4812	0.1544
0.4822	0.2673	0.4822	0.2716	0.4822	0.2664	0.4822	0.2648	0.4822	0.2786	0.4822	0.22364	0.4822	0.16031
0.4832	0.2701	0.4832	0.2778	0.4832	0.271	0.4832	0.2671	0.4832	0.284	0.4832	0.23328	0.4832	0.16066
0.4842	0.2716	0.4842	0.2816	0.4842	0.2725	0.4842	0.2743	0.4842	0.2903	0.4842	0.23676	0.4842	0.16542
0.4852	0.281	0.4852	0.2845	0.4852	0.2788	0.4852	0.2783	0.4852	0.2949	0.4852	0.23603	0.4852	0.16356
0.4862	0.285	0.4862	0.2898	0.4862	0.2841	0.4862	0.2825	0.4862	0.2976	0.4862	0.24422	0.4862	0.17017
0.4872	0.2846	0.4872	0.2962	0.4872	0.2887	0.4872	0.2849	0.4872	0.3032	0.4872	0.24592	0.4872	0.17006
0.4882	0.296	0.4882	0.3002	0.4882	0.2905	0.4882	0.2923	0.4882	0.3095	0.4882	0.24608	0.4882	0.17551
0.4892	0.3023	0.4892	0.3035	0.4892	0.2975	0.4892	0.2965	0.4892	0.3144	0.4892	0.25475	0.4892	0.17342
0.4902	0.3001	0.4902	0.3084	0.4902	0.3027	0.4902	0.3008	0.4902	0.3171	0.4902	0.25653	0.4902	0.1805
0.4912	0.309	0.4912	0.3155	0.4912	0.3078	0.4912	0.3036	0.4912	0.3235	0.4912	0.25871	0.4912	0.18026
0.4922	0.3137	0.4922	0.3195	0.4922	0.3096	0.4922	0.3113	0.4922	0.3297	0.4922	0.26762	0.4922	0.1863
0.4932	0.3123	0.4932	0.3233	0.4932	0.317	0.4932	0.3155	0.4932	0.335	0.4932	0.26924	0.4932	0.18374
0.4942	0.322	0.4942	0.328	0.4942	0.3219	0.4942	0.3201	0.4942	0.3377	0.4942	0.27038	0.4942	0.19186
0.4952	0.3269	0.4952	0.3355	0.4952	0.3269	0.4952	0.3228	0.4952	0.3445	0.4952	0.28188	0.4952	0.19128
0.4962	0.3275	0.4962	0.3396	0.4962	0.3291	0.4962	0.3306	0.4962	0.3503	0.4962	0.28415	0.4962	0.19766
0.4972	0.3379	0.4972	0.3439	0.4972	0.3369	0.4972	0.335	0.4972	0.3556	0.4972	0.28382	0.4972	0.195
0.4982	0.3442	0.4982	0.3481	0.4982	0.3418	0.4982	0.34	0.4982	0.3583	0.4982	0.29371	0.4982	0.20335
0.4992	0.3423	0.4992	0.3558	0.4992	0.3474	0.4992	0.3429	0.4992	0.3658	0.4992	0.29468	0.4992	0.203
0.5002	0.3535	0.5002	0.3598	0.5002	0.3495	0.5002	0.3507	0.5002	0.3718	0.5002	0.29533	0.5002	0.21042
0.5012	0.3621	0.5012	0.3646	0.5012	0.3573	0.5012	0.3551	0.5012	0.3774	0.5012	0.30472	0.5012	0.20706
0.5022	0.3593	0.5022	0.3689	0.5022	0.3622	0.5022	0.3602	0.5022	0.3805	0.5022	0.30561	0.5022	0.21634
0.5032	0.3686	0.5032	0.3769	0.5032	0.3682	0.5032	0.3631	0.5032	0.3883	0.5032	0.30869	0.5032	0.21541
0.5042	0.375	0.5042	0.3811	0.5042	0.3704	0.5042	0.3713	0.5042	0.3942	0.5042	0.31922	0.5042	0.22376
0.5052	0.373	0.5052	0.3864	0.5052	0.3788	0.5052	0.3759	0.5052	0.3998	0.5052	0.32011	0.5052	0.22017
0.5062	0.3831	0.5062	0.3903	0.5062	0.3831	0.5062	0.3813	0.5062	0.403	0.5062	0.32173	0.5062	0.22956
0.5072	0.3888	0.5072	0.3985	0.5072	0.3896	0.5072	0.3844	0.5072	0.4107	0.5072	0.33461	0.5072	0.22852
0.5082	0.3885	0.5082	0.4026	0.5082	0.3919	0.5082	0.3929	0.5082	0.4167	0.5082	0.33631	0.5082	0.2371
0.5092	0.3999	0.5092	0.4081	0.5092	0.4005	0.5092	0.3975	0.5092	0.4226	0.5092	0.33615	0.5092	0.23328
0.5102	0.4069	0.5102	0.412	0.5102	0.4049	0.5102	0.403	0.5102	0.426	0.5102	0.34684	0.5102	0.24337
0.5112	0.4048	0.5112	0.4206	0.5112	0.4108	0.5112	0.4059	0.5112	0.4343	0.5112	0.34733	0.5112	0.24244
0.5122	0.4177	0.5122	0.4248	0.5122	0.4134	0.5122	0.4145	0.5122	0.4401	0.5122	0.34846	0.5122	0.25149
0.5132	0.427	0.5132	0.4306	0.5132	0.4223	0.5132	0.4192	0.5132	0.446	0.5132	0.35899	0.5132	0.24754
0.5142	0.4233	0.5142	0.4344	0.5142	0.4269	0.5142	0.4249	0.5142	0.4492	0.5142	0.35948	0.5142	0.25775
0.5152	0.4338	0.5152	0.4431	0.5152	0.4332	0.5152	0.4283	0.5152	0.4578	0.5152	0.36248	0.5152	0.25694
0.5162	0.4402	0.5162	0.4472	0.5162	0.4361	0.5162	0.4371	0.5162	0.4638	0.5162	0.3743	0.5162	0.26587
0.5172	0.4374	0.5172	0.4531	0.5172	0.4453	0.5172	0.4416	0.5172	0.4703	0.5172	0.3756	0.5172	0.26204
0.5182	0.449	0.5182	0.4572	0.5182	0.4496	0.5182	0.4477	0.5182	0.4738	0.5182	0.37625	0.5182	0.27202
0.5192	0.4544	0.5192	0.4664	0.5192	0.4559	0.5192	0.4507	0.5192	0.4824	0.5192	0.39034	0.5192	0.27144
0.5202	0.4544	0.5202	0.4707	0.5202	0.4589	0.5202	0.4595	0.5202	0.4883	0.5202	0.39236	0.5202	0.28049
0.5212	0.4674	0.5212	0.4767	0.5212	0.4681	0.5212	0.4644	0.5212	0.4945	0.5212	0.39172	0.5212	0.27701
0.5222	0.4739	0.5222	0.4807	0.5222	0.4727	0.5222	0.471	0.5222	0.498	0.5222	0.40379	0.5222	0.28687
0.5232	0.4718	0.5232	0.4897	0.5232	0.4791	0.5232	0.4741	0.5232	0.5073	0.5232	0.40427	0.5232	0.28698
0.5242	0.4866	0.5242	0.4938	0.5242	0.4823	0.5242	0.4829	0.5242	0.5128	0.5242	0.40484	0.5242	0.29626
0.5252	0.4943	0.5252	0.4999	0.5252	0.4912	0.5252	0.488	0.5252	0.5194	0.5252	0.41594	0.5252	0.29267
0.5262	0.4905	0.5262	0.5041	0.5262	0.4962	0.5262	0.4947	0.5262	0.5235	0.5262	0.41602	0.5262	0.30276
0.5272	0.5034	0.5272	0.513	0.5272	0.5026	0.5272	0.4975	0.5272	0.5324	0.5272	0.41942	0.5272	0.30288
0.5282	0.5088	0.5282	0.5174	0.5282	0.5056	0.5282	0.5061	0.5282	0.5381	0.5282	0.4323	0.5282	0.3125
0.5292	0.5062	0.5292	0.5241	0.5292	0.5148	0.5292	0.5115	0.5292	0.545	0.5292	0.43295	0.5292	0.30926
0.5302	0.5197	0.5302	0.5282	0.5302	0.5196	0.5302	0.5184	0.5302	0.5484	0.5302	0.43473	0.5302	0.31935
0.5312	0.523	0.5312	0.5371	0.5312	0.5265	0.5312	0.5214	0.5312	0.5573	0.5312	0.45004	0.5312	0.31981
0.5322	0.5236	0.5322	0.5413	0.5322	0.5296	0.5322	0.5301	0.5322	0.5632	0.5322	0.45028	0.5322	0.32967
0.5332	0.5383	0.5332	0.5479	0.5332	0.5388	0.5332	0.5355	0.5332	0.5702	0.5332	0.45028	0.5332	0.32631
0.5342	0.5424	0.5342	0.5526	0.5342	0.5436	0.5342	0.5426	0.5342	0.5741	0.5342	0.46308	0.5342	0.33663
0.5352	0.5413	0.5352	0.5614	0.5352	0.551	0.5352	0.5458	0.5352	0.584	0.5352	0.46211	0.5352	0.33721
0.5362	0.5591	0.5362	0.5663	0.5362	0.5537	0.5362	0.5545	0.5362	0.5897	0.5362	0.46397	0.5362	0.3473
0.5372	0.5643	0.5372	0.5727	0.5372	0.5631	0.5372	0.5597	0.5372	0.5965	0.5372	0.47596	0.5372	0.34406
0.5382	0.561	0.5382	0.5776	0.5382	0.5676	0.5382	0.5667	0.5382	0.6001	0.5382	0.4749	0.5382	0.35473
0.5392	0.5766	0.5392	0.5863	0.5392	0.5754	0.5392	0.57	0.5392	0.6092	0.5392	0.47968	0.5392	0.35577
0.5402	0.5794	0.5402	0.591	0.5402	0.5781	0.5402	0.5789	0.5402	0.6155	0.5402	0.49337	0.5402	0.36575
0.5412	0.5774	0.5412	0.597	0.5412	0.5872	0.5412	0.5841	0.5412	0.6228	0.5412	0.4924	0.5412	0.36238
0.5422	0.5921	0.5422	0.6023	0.5422	0.5918	0.5422	0.5915	0.5422	0.6267	0.5422	0.49475	0.5422	0.37294
0.5432	0.5935	0.5432	0.6111	0.5432	0.5998	0.5432	0.595	0.5432	0.6355	0.5432	0.51095	0.5432	0.37387
0.5442	0.5956	0.5442	0.6159	0.5442	0.6027	0.5442	0.6039	0.5442	0.642	0.5442	0.51014	0.5442	0.38396
0.5452	0.612	0.5452	0.6219	0.5452	0.6126	0.5452	0.6089	0.5452	0.6494	0.5452	0.51062	0.5452	0.38036
0.5462	0.615	0.5462	0.6279	0.5462	0.6169	0.5462	0.6162	0.5462	0.6532	0.5462	0.52488	0.5462	0.39057
0.5472	0.6142	0.5472	0.6365	0.5472	0.6258	0.5472	0.6196	0.5472	0.6628	0.5472	0.5235	0.5472	0.39185
0.5482	0.6336	0.5482	0.6417	0.5482	0.6281	0.5482	0.6291	0.5482	0.6685	0.5482	0.52512	0.5482	0.40252
0.5492	0.6379	0.5492	0.6472	0.5492	0.6379	0.5492	0.6342	0.5492	0.6762	0.5492	0.53776	0.5492	0.39881
0.5502	0.634	0.5502	0.6534	0.5502	0.6424	0.5502	0.6417	0.5502	0.6802	0.5502	0.5359	0.5502	0.40994
0.5512	0.6508	0.5512	0.6614	0.5512	0.6507	0.5512	0.6447	0.5512	0.6891	0.5512	0.54019	0.5512	0.41099
0.5522	0.6532	0.5522	0.667	0.5522	0.6531	0.5522	0.6544	0.5522	0.6955	0.5522	0.55493	0.5522	0.42178
0.5532	0.6506	0.5532	0.6725	0.5532	0.6626	0.5532	0.66	0.5532	0.7034	0.5532	0.55453	0.5532	0.41748
0.5542	0.6666	0.5542	0.6792	0.5542	0.6677	0.5542	0.6672	0.5542	0.7074	0.5542	0.55623	0.5542	0.42908
0.5552	0.6684	0.5552	0.6867	0.5552	0.6762	0.5552	0.67	0.5552	0.7164	0.5552	0.57397	0.5552	0.42943
0.5562	0.6693	0.5562	0.693	0.5562	0.679	0.5562	0.6797	0.5562	0.7228	0.5562	0.5738	0.5562	0.44068
0.5572	0.687	0.5572	0.6982	0.5572	0.6886	0.5572	0.6852	0.5572	0.7306	0.5572	0.57267	0.5572	0.43593
0.5582	0.6917	0.5582	0.7052	0.5582	0.6942	0.5582	0.693	0.5582	0.7345	0.5582	0.58733	0.5582	0.44857
0.5592	0.6889	0.5592	0.7119	0.5592	0.7025	0.5592	0.696	0.5592	0.7437	0.5592	0.58587	0.5592	0.4488
0.5602	0.7081	0.5602	0.719	0.5602	0.7055	0.5602	0.7058	0.5602	0.7503	0.5602	0.58717	0.5602	0.46064
0.5612	0.7146	0.5612	0.7238	0.5612	0.7136	0.5612	0.7111	0.5612	0.7583	0.5612	0.60062	0.5612	0.45542
0.5622	0.7092	0.5622	0.7315	0.5622	0.7195	0.5622	0.7187	0.5622	0.7626	0.5622	0.59867	0.5622	0.46829
0.5632	0.7262	0.5632	0.7383	0.5632	0.7275	0.5632	0.7218	0.5632	0.772	0.5632	0.60321	0.5632	0.46806
0.5642	0.7306	0.5642	0.7455	0.5642	0.7316	0.5642	0.7313	0.5642	0.7787	0.5642	0.61957	0.5642	0.48012
0.5652	0.7263	0.5652	0.7497	0.5652	0.7387	0.5652	0.7369	0.5652	0.7863	0.5652	0.61844	0.5652	0.47456
0.5662	0.7428	0.5662	0.758	0.5662	0.7459	0.5662	0.745	0.5662	0.7903	0.5662	0.61973	0.5662	0.48836
0.5672	0.7456	0.5672	0.764	0.5672	0.7534	0.5672	0.7483	0.5672	0.7997	0.5672	0.63755	0.5672	0.48766
0.5682	0.7454	0.5682	0.7714	0.5682	0.7582	0.5682	0.7576	0.5682	0.8062	0.5682	0.63601	0.5682	0.50008
0.5692	0.7636	0.5692	0.7752	0.5692	0.7646	0.5692	0.7631	0.5692	0.8141	0.5692	0.63634	0.5692	0.49346
0.5702	0.7683	0.5702	0.7847	0.5702	0.7722	0.5702	0.7712	0.5702	0.8179	0.5702	0.65246	0.5702	0.50866
0.5712	0.7654	0.5712	0.7907	0.5712	0.7794	0.5712	0.7751	0.5712	0.8275	0.5712	0.64978	0.5712	0.50808
0.5722	0.7868	0.5722	0.7985	0.5722	0.7852	0.5722	0.784	0.5722	0.8342	0.5722	0.65189	0.5722	0.52119
0.5732	0.7913	0.5732	0.8018	0.5732	0.7911	0.5732	0.7895	0.5732	0.8424	0.5732	0.66598	0.5732	0.51423
0.5742	0.7854	0.5742	0.8113	0.5742	0.7993	0.5742	0.7975	0.5742	0.8461	0.5742	0.66282	0.5742	0.52954
0.5752	0.8048	0.5752	0.8164	0.5752	0.8058	0.5752	0.802	0.5752	0.8555	0.5752	0.66744	0.5752	0.52803
0.5762	0.808	0.5762	0.8246	0.5762	0.8116	0.5762	0.8111	0.5762	0.8628	0.5762	0.6838	0.5762	0.54172
0.5772	0.8035	0.5772	0.8283	0.5772	0.8167	0.5772	0.8165	0.5772	0.8716	0.5772	0.68218	0.5772	0.53453
0.5782	0.8208	0.5782	0.838	0.5782	0.8259	0.5782	0.8236	0.5782	0.8748	0.5782	0.68413	0.5782	0.55077
0.5792	0.8215	0.5792	0.843	0.5792	0.8318	0.5792	0.8283	0.5792	0.8838	0.5792	0.7034	0.5792	0.54891
0.5802	0.8232	0.5802	0.8521	0.5802	0.8385	0.5802	0.8374	0.5802	0.8908	0.5802	0.70203	0.5802	0.56295
0.5812	0.8432	0.5812	0.8553	0.5812	0.8435	0.5812	0.843	0.5812	0.8998	0.5812	0.70114	0.5812	0.55483
0.5822	0.8456	0.5822	0.8653	0.5822	0.853	0.5822	0.8504	0.5822	0.903	0.5822	0.71798	0.5822	0.57153
0.5832	0.8431	0.5832	0.8697	0.5832	0.8588	0.5832	0.8553	0.5832	0.9123	0.5832	0.71547	0.5832	0.5691
0.5842	0.8664	0.5842	0.8787	0.5842	0.8663	0.5842	0.8646	0.5842	0.9192	0.5842	0.71612	0.5842	0.58302
0.5852	0.8698	0.5852	0.882	0.5852	0.8711	0.5852	0.8701	0.5852	0.9285	0.5852	0.73103	0.5852	0.57455
0.5862	0.8636	0.5862	0.892	0.5862	0.8801	0.5862	0.8772	0.5862	0.9321	0.5862	0.72803	0.5862	0.59218
0.5872	0.8835	0.5872	0.8966	0.5872	0.8848	0.5872	0.8821	0.5872	0.9419	0.5872	0.73265	0.5872	0.58998
0.5882	0.8862	0.5882	0.9061	0.5882	0.8926	0.5882	0.8909	0.5882	0.9487	0.5882	0.75038	0.5882	0.60436
0.5892	0.8827	0.5892	0.9093	0.5892	0.8971	0.5892	0.8963	0.5892	0.9575	0.5892	0.74893	0.5892	0.59543
0.5902	0.901	0.5902	0.9193	0.5902	0.9066	0.5902	0.904	0.5902	0.961	0.5902	0.75047	0.5902	0.6126
0.5912	0.9011	0.5912	0.9233	0.5912	0.9127	0.5912	0.9091	0.5912	0.9702	0.5912	0.77072	0.5912	0.61039
0.5922	0.9019	0.5922	0.9327	0.5922	0.9208	0.5922	0.9184	0.5922	0.9766	0.5922	0.76723	0.5922	0.6235
0.5932	0.9228	0.5932	0.9363	0.5932	0.925	0.5932	0.924	0.5932	0.9862	0.5932	0.76699	0.5932	0.61492
0.5942	0.9261	0.5942	0.9464	0.5942	0.9345	0.5942	0.9312	0.5942	0.9903	0.5942	0.78457	0.5942	0.63232
0.5952	0.9221	0.5952	0.9512	0.5952	0.9398	0.5952	0.9361	0.5952	1	0.5952	0.78084	0.5952	0.63092
0.5962	0.9458	0.5962	0.9608	0.5962	0.9481	0.5962	0.945	0.5962	1.006	0.5962	0.78295	0.5962	0.6445
0.5972	0.951	0.5972	0.9643	0.5972	0.9517	0.5972	0.9509	0.5972	1.015	0.5972	0.79826	0.5972	0.63614
0.5982	0.9439	0.5982	0.974	0.5982	0.9613	0.5982	0.9585	0.5982	1.019	0.5982	0.7938	0.5982	0.65401
0.5992	0.9646	0.5992	0.9784	0.5992	0.9669	0.5992	0.9634	0.5992	1.029	0.5992	0.79947	0.5992	0.65238
0.6002	0.9678	0.6002	0.9876	0.6002	0.9758	0.6002	0.9728	0.6002	1.035	0.6002	0.8181	0.6002	0.66572
0.6012	0.9624	0.6012	0.9912	0.6012	0.9793	0.6012	0.979	0.6012	1.045	0.6012	0.81486	0.6012	0.65749
0.6022	0.9812	0.6022	1.001	0.6022	0.9894	0.6022	0.986	0.6022	1.048	0.6022	0.81648	0.6022	0.67558
0.6032	0.9816	0.6032	1.006	0.6032	0.994	0.6032	0.9911	0.6032	1.058	0.6032	0.83754	0.6032	0.67419
0.6042	0.9816	0.6042	1.015	0.6042	1.003	0.6042	1	0.6042	1.064	0.6042	0.8343	0.6042	0.6873
0.6052	1.004	0.6052	1.02	0.6052	1.006	0.6052	1.006	0.6052	1.074	0.6052	0.8343	0.6052	0.67906
0.6062	1.008	0.6062	1.029	0.6062	1.017	0.6062	1.013	0.6062	1.077	0.6062	0.85212	0.6062	0.69762
0.6072	1.004	0.6072	1.034	0.6072	1.022	0.6072	1.018	0.6072	1.087	0.6072	0.84807	0.6072	0.69612
0.6082	1.029	0.6082	1.043	0.6082	1.032	0.6082	1.028	0.6082	1.093	0.6082	0.84969	0.6082	0.70841
0.6092	1.032	0.6092	1.047	0.6092	1.035	0.6092	1.034	0.6092	1.103	0.6092	0.86589	0.6092	0.70099
0.6102	1.025	0.6102	1.056	0.6102	1.045	0.6102	1.041	0.6102	1.107	0.6102	0.86103	0.6102	0.71932
0.6112	1.047	0.6112	1.062	0.6112	1.049	0.6112	1.046	0.6112	1.117	0.6112	0.8667	0.6112	0.71862
0.6122	1.048	0.6122	1.07	0.6122	1.059	0.6122	1.055	0.6122	1.124	0.6122	0.88533	0.6122	0.72999
0.6132	1.044	0.6132	1.076	0.6132	1.062	0.6132	1.061	0.6132	1.133	0.6132	0.88209	0.6132	0.72256
0.6142	1.065	0.6142	1.084	0.6142	1.073	0.6142	1.069	0.6142	1.136	0.6142	0.88533	0.6142	0.74066
0.6152	1.063	0.6152	1.09	0.6152	1.077	0.6152	1.074	0.6152	1.146	0.6152	0.90639	0.6152	0.74043
0.6162	1.065	0.6162	1.098	0.6162	1.087	0.6162	1.083	0.6162	1.152	0.6162	0.90234	0.6162	0.75156
0.6172	1.088	0.6172	1.103	0.6172	1.089	0.6172	1.089	0.6172	1.161	0.6172	0.90234	0.6172	0.74576
0.6182	1.089	0.6182	1.112	0.6182	1.1	0.6182	1.098	0.6182	1.165	0.6182	0.92097	0.6182	0.76328
0.6192	1.085	0.6192	1.118	0.6192	1.105	0.6192	1.102	0.6192	1.176	0.6192	0.91611	0.6192	0.76351
0.6202	1.112	0.6202	1.126	0.6202	1.115	0.6202	1.111	0.6202	1.182	0.6202	0.91854	0.6202	0.77337
0.6212	1.113	0.6212	1.131	0.6212	1.118	0.6212	1.117	0.6212	1.192	0.6212	0.93474	0.6212	0.76827
0.6222	1.107	0.6222	1.14	0.6222	1.13	0.6222	1.125	0.6222	1.196	0.6222	0.92826	0.6222	0.78683
0.6232	1.131	0.6232	1.147	0.6232	1.133	0.6232	1.129	0.6232	1.205	0.6232	0.93555	0.6232	0.78706
0.6242	1.132	0.6242	1.154	0.6242	1.144	0.6242	1.14	0.6242	1.211	0.6242	0.95499	0.6242	0.7968
0.6252	1.127	0.6252	1.159	0.6252	1.146	0.6252	1.145	0.6252	1.221	0.6252	0.95094	0.6252	0.79158
0.6262	1.148	0.6262	1.167	0.6262	1.158	0.6262	1.154	0.6262	1.225	0.6262	0.95337	0.6262	0.80956
0.6272	1.145	0.6272	1.174	0.6272	1.161	0.6272	1.157	0.6272	1.234	0.6272	0.97605	0.6272	0.81038
0.6282	1.146	0.6282	1.184	0.6282	1.172	0.6282	1.168	0.6282	1.241	0.6282	0.97038	0.6282	0.81908
0.6292	1.171	0.6292	1.188	0.6292	1.173	0.6292	1.173	0.6292	1.251	0.6292	0.97038	0.6292	0.81502
0.6302	1.173	0.6302	1.196	0.6302	1.185	0.6302	1.182	0.6302	1.255	0.6302	0.99063	0.6302	0.83126
0.6312	1.169	0.6312	1.203	0.6312	1.189	0.6312	1.185	0.6312	1.265	0.6312	0.98577	0.6312	0.83265
0.6322	1.197	0.6322	1.212	0.6322	1.2	0.6322	1.196	0.6322	1.27	0.6322	0.9882	0.6322	0.83949
0.6332	1.199	0.6332	1.216	0.6332	1.202	0.6332	1.201	0.6332	1.28	0.6332	1.0044	0.6332	0.83752
0.6342	1.191	0.6342	1.225	0.6342	1.214	0.6342	1.21	0.6342	1.284	0.6342	0.99792	0.6342	0.85306
0.6352	1.215	0.6352	1.23	0.6352	1.218	0.6352	1.214	0.6352	1.294	0.6352	1.0044	0.6352	0.8562
0.6362	1.216	0.6362	1.24	0.6362	1.228	0.6362	1.224	0.6362	1.3	0.6362	1.02465	0.6362	0.8613
0.6372	1.21	0.6372	1.244	0.6372	1.23	0.6372	1.229	0.6372	1.31	0.6372	1.0206	0.6372	0.86049
0.6382	1.232	0.6382	1.254	0.6382	1.242	0.6382	1.238	0.6382	1.314	0.6382	1.02303	0.6382	0.87476
0.6392	1.23	0.6392	1.259	0.6392	1.246	0.6392	1.242	0.6392	1.324	0.6392	1.04571	0.6392	0.87916
0.6402	1.231	0.6402	1.269	0.6402	1.257	0.6402	1.252	0.6402	1.33	0.6402	1.04004	0.6402	0.88334
0.6412	1.257	0.6412	1.273	0.6412	1.259	0.6412	1.258	0.6412	1.34	0.6412	1.04085	0.6412	0.88357
0.6422	1.258	0.6422	1.283	0.6422	1.271	0.6422	1.267	0.6422	1.344	0.6422	1.0611	0.6422	0.89714
0.6432	1.253	0.6432	1.288	0.6432	1.275	0.6432	1.272	0.6432	1.354	0.6432	1.05462	0.6432	0.90178
0.6442	1.281	0.6442	1.297	0.6442	1.286	0.6442	1.281	0.6442	1.36	0.6442	1.05705	0.6442	0.90492
0.6452	1.283	0.6452	1.301	0.6452	1.287	0.6452	1.286	0.6452	1.371	0.6452	1.07406	0.6452	0.90573
0.6462	1.275	0.6462	1.312	0.6462	1.299	0.6462	1.295	0.6462	1.374	0.6462	1.06677	0.6462	0.92
0.6472	1.301	0.6472	1.316	0.6472	1.304	0.6472	1.299	0.6472	1.384	0.6472	1.07406	0.6472	0.9251
0.6482	1.301	0.6482	1.326	0.6482	1.314	0.6482	1.31	0.6482	1.39	0.6482	1.09593	0.6482	0.92754
0.6492	1.297	0.6492	1.33	0.6492	1.316	0.6492	1.315	0.6492	1.4	0.6492	1.09026	0.6492	0.92835
0.6502	1.319	0.6502	1.341	0.6502	1.327	0.6502	1.323	0.6502	1.404	0.6502	1.0935	0.6502	0.94169
0.6512	1.315	0.6512	1.345	0.6512	1.332	0.6512	1.328	0.6512	1.414	0.6512	1.1178	0.6512	0.94656
0.6522	1.316	0.6522	1.356	0.6522	1.343	0.6522	1.339	0.6522	1.42	0.6522	1.11051	0.6522	0.94969
0.6532	1.343	0.6532	1.358	0.6532	1.346	0.6532	1.344	0.6532	1.431	0.6532	1.11051	0.6532	0.95097
0.6542	1.343	0.6542	1.369	0.6542	1.357	0.6542	1.353	0.6542	1.434	0.6542	1.13157	0.6542	0.96582
0.6552	1.339	0.6552	1.374	0.6552	1.361	0.6552	1.357	0.6552	1.444	0.6552	1.12509	0.6552	0.96976
0.6562	1.369	0.6562	1.385	0.6562	1.371	0.6562	1.367	0.6562	1.45	0.6562	1.12833	0.6562	0.97382
0.6572	1.37	0.6572	1.387	0.6572	1.374	0.6572	1.373	0.6572	1.46	0.6572	1.14615	0.6572	0.97243
0.6582	1.362	0.6582	1.399	0.6582	1.386	0.6582	1.381	0.6582	1.463	0.6582	1.13886	0.6582	0.98878
0.6592	1.388	0.6592	1.403	0.6592	1.39	0.6592	1.386	0.6592	1.474	0.6592	1.14615	0.6592	0.99157
0.6602	1.386	0.6602	1.415	0.6602	1.401	0.6602	1.396	0.6602	1.479	0.6602	1.16721	0.6602	0.99795
0.6612	1.381	0.6612	1.416	0.6612	1.403	0.6612	1.402	0.6612	1.49	0.6612	1.16154	0.6612	0.99447
0.6622	1.405	0.6622	1.427	0.6622	1.414	0.6622	1.41	0.6622	1.494	0.6622	1.16478	0.6622	1.01245
0.6632	1.4	0.6632	1.432	0.6632	1.419	0.6632	1.414	0.6632	1.505	0.6632	1.18908	0.6632	1.01303
0.6642	1.402	0.6642	1.444	0.6642	1.43	0.6642	1.424	0.6642	1.509	0.6642	1.18098	0.6642	1.0208
0.6652	1.431	0.6652	1.446	0.6652	1.432	0.6652	1.43	0.6652	1.519	0.6652	1.1826	0.6652	1.01523
0.6662	1.431	0.6662	1.456	0.6662	1.444	0.6662	1.439	0.6662	1.522	0.6662	1.20447	0.6662	1.03576
0.6672	1.426	0.6672	1.46	0.6672	1.449	0.6672	1.443	0.6672	1.533	0.6672	1.19718	0.6672	1.03565
0.6682	1.456	0.6682	1.473	0.6682	1.459	0.6682	1.453	0.6682	1.539	0.6682	1.19961	0.6682	1.04586
0.6692	1.455	0.6692	1.474	0.6692	1.461	0.6692	1.459	0.6692	1.55	0.6692	1.21743	0.6692	1.03739
0.6702	1.448	0.6702	1.485	0.6702	1.472	0.6702	1.469	0.6702	1.554	0.6702	1.20933	0.6702	1.05954
0.6712	1.475	0.6712	1.489	0.6712	1.479	0.6712	1.472	0.6712	1.564	0.6712	1.21743	0.6712	1.05653
0.6722	1.474	0.6722	1.502	0.6722	1.487	0.6722	1.482	0.6722	1.57	0.6722	1.2393	0.6722	1.06732
0.6732	1.469	0.6732	1.504	0.6732	1.49	0.6732	1.487	0.6732	1.579	0.6732	1.23201	0.6732	1.05676
0.6742	1.494	0.6742	1.515	0.6742	1.501	0.6742	1.497	0.6742	1.583	0.6742	1.23687	0.6742	1.08054
0.6752	1.489	0.6752	1.518	0.6752	1.508	0.6752	1.501	0.6752	1.594	0.6752	1.26279	0.6752	1.07857
0.6762	1.49	0.6762	1.53	0.6762	1.516	0.6762	1.511	0.6762	1.599	0.6762	1.25469	0.6762	1.09202
0.6772	1.518	0.6772	1.533	0.6772	1.521	0.6772	1.517	0.6772	1.609	0.6772	1.25469	0.6772	1.07903
0.6782	1.517	0.6782	1.544	0.6782	1.529	0.6782	1.526	0.6782	1.613	0.6782	1.27656	0.6782	1.10339
0.6792	1.514	0.6792	1.548	0.6792	1.537	0.6792	1.53	0.6792	1.625	0.6792	1.26846	0.6792	1.0998
0.6802	1.545	0.6802	1.56	0.6802	1.545	0.6802	1.54	0.6802	1.63	0.6802	1.27251	0.6802	1.11604
0.6812	1.544	0.6812	1.563	0.6812	1.551	0.6812	1.544	0.6812	1.64	0.6812	1.29033	0.6812	1.10084
0.6822	1.536	0.6822	1.574	0.6822	1.558	0.6822	1.554	0.6822	1.644	0.6822	1.28142	0.6822	1.1274
0.6832	1.565	0.6832	1.578	0.6832	1.566	0.6832	1.558	0.6832	1.654	0.6832	1.29033	0.6832	1.12265
0.6842	1.563	0.6842	1.59	0.6842	1.574	0.6842	1.568	0.6842	1.66	0.6842	1.31301	0.6842	1.14005
0.6852	1.557	0.6852	1.592	0.6852	1.581	0.6852	1.574	0.6852	1.67	0.6852	1.30572	0.6852	1.12242
0.6862	1.582	0.6862	1.603	0.6862	1.587	0.6862	1.584	0.6862	1.675	0.6862	1.31058	0.6862	1.14898
0.6872	1.575	0.6872	1.607	0.6872	1.596	0.6872	1.588	0.6872	1.684	0.6872	1.33569	0.6872	1.1448
0.6882	1.578	0.6882	1.619	0.6882	1.603	0.6882	1.597	0.6882	1.69	0.6882	1.32516	0.6882	1.16348
0.6892	1.608	0.6892	1.622	0.6892	1.611	0.6892	1.602	0.6892	1.7	0.6892	1.32759	0.6892	1.1462
0.6902	1.606	0.6902	1.633	0.6902	1.616	0.6902	1.612	0.6902	1.703	0.6902	1.35108	0.6902	1.1716
0.6912	1.602	0.6912	1.638	0.6912	1.626	0.6912	1.616	0.6912	1.713	0.6912	1.34136	0.6912	1.16696
0.6922	1.635	0.6922	1.648	0.6922	1.631	0.6922	1.626	0.6922	1.72	0.6922	1.34541	0.6922	1.18436
0.6932	1.633	0.6932	1.651	0.6932	1.64	0.6932	1.632	0.6932	1.729	0.6932	1.36404	0.6932	1.16812
0.6942	1.624	0.6942	1.662	0.6942	1.646	0.6942	1.642	0.6942	1.734	0.6942	1.35432	0.6942	1.19132
0.6952	1.653	0.6952	1.666	0.6952	1.656	0.6952	1.646	0.6952	1.744	0.6952	1.36404	0.6952	1.189
0.6962	1.65	0.6962	1.677	0.6962	1.66	0.6962	1.655	0.6962	1.751	0.6962	1.38591	0.6962	1.20756
0.6972	1.646	0.6972	1.681	0.6972	1.67	0.6972	1.661	0.6972	1.76	0.6972	1.37781	0.6972	1.19248
0.6982	1.671	0.6982	1.691	0.6982	1.675	0.6982	1.669	0.6982	1.764	0.6982	1.38267	0.6982	1.21336
0.6992	1.664	0.6992	1.696	0.6992	1.685	0.6992	1.674	0.6992	1.772	0.6992	1.41021	0.6992	1.21336
0.7002	1.667	0.7002	1.708	0.7002	1.689	0.7002	1.683	0.7002	1.779	0.7002	1.39968	0.7002	1.23076
0.7012	1.697	0.7012	1.711	0.7012	1.699	0.7012	1.69	0.7012	1.787	0.7012	1.40049	0.7012	1.21684
0.7022	1.695	0.7022	1.72	0.7022	1.705	0.7022	1.699	0.7022	1.793	0.7022	1.42398	0.7022	1.2354
0.7032	1.691	0.7032	1.725	0.7032	1.715	0.7032	1.705	0.7032	1.802	0.7032	1.41588	0.7032	1.24004
0.7042	1.724	0.7042	1.737	0.7042	1.718	0.7042	1.713	0.7042	1.81	0.7042	1.41993	0.7042	1.25396
0.7052	1.72	0.7052	1.74	0.7052	1.729	0.7052	1.719	0.7052	1.818	0.7052	1.43613	0.7052	1.24236
0.7062	1.713	0.7062	1.75	0.7062	1.733	0.7062	1.726	0.7062	1.825	0.7062	1.42641	0.7062	1.25628
0.7072	1.744	0.7072	1.756	0.7072	1.745	0.7072	1.732	0.7072	1.833	0.7072	1.43775	0.7072	1.26324
0.7082	1.74	0.7082	1.767	0.7082	1.747	0.7082	1.741	0.7082	1.841	0.7082	1.46124	0.7082	1.276
0.7092	1.736	0.7092	1.77	0.7092	1.759	0.7092	1.748	0.7092	1.848	0.7092	1.45152	0.7092	1.26904
0.7102	1.761	0.7102	1.779	0.7102	1.763	0.7102	1.756	0.7102	1.855	0.7102	1.45719	0.7102	1.27832
0.7112	1.753	0.7112	1.784	0.7112	1.776	0.7112	1.762	0.7112	1.862	0.7112	1.48392	0.7112	1.28876
0.7122	1.756	0.7122	1.796	0.7122	1.777	0.7122	1.77	0.7122	1.87	0.7122	1.47339	0.7122	1.29804
0.7132	1.787	0.7132	1.799	0.7132	1.789	0.7132	1.777	0.7132	1.879	0.7132	1.47501	0.7132	1.2934
0.7142	1.784	0.7142	1.81	0.7142	1.792	0.7142	1.784	0.7142	1.886	0.7142	1.4985	0.7142	1.30036
0.7152	1.78	0.7152	1.814	0.7152	1.805	0.7152	1.79	0.7152	1.893	0.7152	1.48797	0.7152	1.31196
0.7162	1.816	0.7162	1.826	0.7162	1.806	0.7162	1.798	0.7162	1.901	0.7162	1.49364	0.7162	1.31892
0.7172	1.812	0.7172	1.83	0.7172	1.819	0.7172	1.806	0.7172	1.908	0.7172	1.51227	0.7172	1.31544
0.7182	1.803	0.7182	1.84	0.7182	1.822	0.7182	1.814	0.7182	1.914	0.7182	1.50093	0.7182	1.32008
0.7192	1.834	0.7192	1.843	0.7192	1.836	0.7192	1.82	0.7192	1.922	0.7192	1.51065	0.7192	1.33516
0.7202	1.83	0.7202	1.856	0.7202	1.836	0.7202	1.829	0.7202	1.932	0.7202	1.53495	0.7202	1.34212
0.7212	1.825	0.7212	1.859	0.7212	1.849	0.7212	1.836	0.7212	1.938	0.7212	1.52604	0.7212	1.34096
0.7222	1.851	0.7222	1.87	0.7222	1.851	0.7222	1.843	0.7222	1.944	0.7222	1.5309	0.7222	1.34328
0.7232	1.843	0.7232	1.873	0.7232	1.864	0.7232	1.849	0.7232	1.952	0.7232	1.55763	0.7232	1.35836
0.7242	1.847	0.7242	1.887	0.7242	1.864	0.7242	1.857	0.7242	1.96	0.7242	1.5471	0.7242	1.36416
0.7252	1.879	0.7252	1.889	0.7252	1.878	0.7252	1.864	0.7252	1.967	0.7252	1.54872	0.7252	1.36184
0.7262	1.875	0.7262	1.9	0.7262	1.88	0.7262	1.872	0.7262	1.973	0.7262	1.57383	0.7262	1.36532
0.7272	1.872	0.7272	1.903	0.7272	1.894	0.7272	1.878	0.7272	1.982	0.7272	1.5633	0.7272	1.3804
0.7282	1.906	0.7282	1.916	0.7282	1.895	0.7282	1.887	0.7282	1.991	0.7282	1.56816	0.7282	1.38736
0.7292	1.9	0.7292	1.917	0.7292	1.907	0.7292	1.893	0.7292	1.998	0.7292	1.58598	0.7292	1.38504
0.7302	1.893	0.7302	1.929	0.7302	1.909	0.7302	1.901	0.7302	2.004	0.7302	1.57383	0.7302	1.38852
0.7312	1.925	0.7312	1.933	0.7312	1.923	0.7312	1.907	0.7312	2.012	0.7312	1.58517	0.7312	1.40244
0.7322	1.919	0.7322	1.947	0.7322	1.923	0.7322	1.915	0.7322	2.02	0.7322	1.60866	0.7322	1.4094
0.7332	1.916	0.7332	1.948	0.7332	1.936	0.7332	1.921	0.7332	2.027	0.7332	1.59975	0.7332	1.40592
0.7342	1.944	0.7342	1.96	0.7342	1.938	0.7342	1.93	0.7342	2.033	0.7342	1.60623	0.7342	1.41056
0.7352	1.933	0.7352	1.962	0.7352	1.953	0.7352	1.936	0.7352	2.04	0.7352	1.63458	0.7352	1.42332
0.7362	1.937	0.7362	1.975	0.7362	1.953	0.7362	1.945	0.7362	2.048	0.7362	1.62162	0.7362	1.4326
0.7372	1.969	0.7372	1.976	0.7372	1.966	0.7372	1.951	0.7372	2.056	0.7372	1.62324	0.7372	1.4268
0.7382	1.964	0.7382	1.989	0.7382	1.968	0.7382	1.96	0.7382	2.064	0.7382	1.64754	0.7382	1.43492
0.7392	1.962	0.7392	1.991	0.7392	1.982	0.7392	1.965	0.7392	2.072	0.7392	1.6362	0.7392	1.44652
0.7402	1.998	0.7402	2.005	0.7402	1.982	0.7402	1.973	0.7402	2.08	0.7402	1.64268	0.7402	1.45696
0.7412	1.991	0.7412	2.007	0.7412	1.994	0.7412	1.98	0.7412	2.087	0.7412	1.6605	0.7412	1.44768
0.7422	1.984	0.7422	2.02	0.7422	1.997	0.7422	1.99	0.7422	2.092	0.7422	1.64835	0.7422	1.45812
0.7432	2.018	0.7432	2.021	0.7432	2.011	0.7432	1.993	0.7432	2.1	0.7432	1.66212	0.7432	1.46624
0.7442	2.01	0.7442	2.034	0.7442	2.012	0.7442	2.003	0.7442	2.108	0.7442	1.6848	0.7442	1.479
0.7452	2.006	0.7452	2.036	0.7452	2.025	0.7452	2.009	0.7452	2.115	0.7452	1.67346	0.7452	1.4674
0.7462	2.033	0.7462	2.048	0.7462	2.027	0.7462	2.019	0.7462	2.122	0.7462	1.68075	0.7462	1.48248
0.7472	2.022	0.7472	2.05	0.7472	2.04	0.7472	2.022	0.7472	2.13	0.7472	1.70748	0.7472	1.48828
0.7482	2.027	0.7482	2.065	0.7482	2.04	0.7482	2.032	0.7482	2.138	0.7482	1.69371	0.7482	1.50452
0.7492	2.061	0.7492	2.066	0.7492	2.054	0.7492	2.036	0.7492	2.145	0.7492	1.69857	0.7492	1.4906
0.7502	2.056	0.7502	2.078	0.7502	2.056	0.7502	2.047	0.7502	2.15	0.7502	1.72368	0.7502	1.508
0.7512	2.053	0.7512	2.08	0.7512	2.07	0.7512	2.051	0.7512	2.159	0.7512	1.71153	0.7512	1.51148
0.7522	2.089	0.7522	2.094	0.7522	2.07	0.7522	2.061	0.7522	2.167	0.7522	1.71801	0.7522	1.52888
0.7532	2.081	0.7532	2.094	0.7532	2.083	0.7532	2.066	0.7532	2.175	0.7532	1.73502	0.7532	1.51148
0.7542	2.073	0.7542	2.107	0.7542	2.085	0.7542	2.078	0.7542	2.18	0.7542	1.72125	0.7542	1.53352
0.7552	2.107	0.7552	2.11	0.7552	2.099	0.7552	2.081	0.7552	2.189	0.7552	1.73421	0.7552	1.53236
0.7562	2.099	0.7562	2.124	0.7562	2.098	0.7562	2.09	0.7562	2.196	0.7562	1.75851	0.7562	1.55208
0.7572	2.096	0.7572	2.124	0.7572	2.111	0.7572	2.093	0.7572	2.205	0.7572	1.74717	0.7572	1.5312
0.7582	2.125	0.7582	2.137	0.7582	2.113	0.7582	2.104	0.7582	2.208	0.7582	1.75446	0.7582	1.5544
0.7592	2.113	0.7592	2.14	0.7592	2.128	0.7592	2.108	0.7592	2.215	0.7592	1.78362	0.7592	1.55092
0.7602	2.119	0.7602	2.154	0.7602	2.128	0.7602	2.118	0.7602	2.223	0.7602	1.76985	0.7602	1.57296
0.7612	2.151	0.7612	2.154	0.7612	2.141	0.7612	2.123	0.7612	2.234	0.7612	1.77147	0.7612	1.54976
0.7622	2.143	0.7622	2.166	0.7622	2.143	0.7622	2.133	0.7622	2.238	0.7622	1.79658	0.7622	1.5776
0.7632	2.141	0.7632	2.168	0.7632	2.158	0.7632	2.138	0.7632	2.246	0.7632	1.78281	0.7632	1.57296
0.7642	2.179	0.7642	2.182	0.7642	2.157	0.7642	2.146	0.7642	2.255	0.7642	1.7901	0.7642	1.595
0.7652	2.17	0.7652	2.183	0.7652	2.169	0.7652	2.151	0.7652	2.265	0.7652	1.80792	0.7652	1.57064
0.7662	2.163	0.7662	2.196	0.7662	2.172	0.7662	2.161	0.7662	2.268	0.7662	1.79496	0.7662	1.6008
0.7672	2.199	0.7672	2.198	0.7672	2.186	0.7672	2.165	0.7672	2.276	0.7672	1.80792	0.7672	1.595
0.7682	2.19	0.7682	2.212	0.7682	2.187	0.7682	2.175	0.7682	2.281	0.7682	1.83465	0.7682	1.61588
0.7692	2.186	0.7692	2.214	0.7692	2.199	0.7692	2.181	0.7692	2.291	0.7692	1.8225	0.7692	1.59036
0.7702	2.213	0.7702	2.224	0.7702	2.203	0.7702	2.19	0.7702	2.295	0.7702	1.82817	0.7702	1.62284
0.7712	2.2	0.7712	2.226	0.7712	2.216	0.7712	2.195	0.7712	2.305	0.7712	1.85571	0.7712	1.61588
0.7722	2.207	0.7722	2.24	0.7722	2.216	0.7722	2.203	0.7722	2.313	0.7722	1.84032	0.7722	1.64024
0.7732	2.241	0.7732	2.242	0.7732	2.227	0.7732	2.209	0.7732	2.322	0.7732	1.84599	0.7732	1.61356
0.7742	2.234	0.7742	2.253	0.7742	2.23	0.7742	2.217	0.7742	2.326	0.7742	1.87029	0.7742	1.6472
0.7752	2.232	0.7752	2.257	0.7752	2.243	0.7752	2.222	0.7752	2.334	0.7752	1.85733	0.7752	1.63792
0.7762	2.27	0.7762	2.271	0.7762	2.246	0.7762	2.23	0.7762	2.34	0.7762	1.86543	0.7762	1.65996
0.7772	2.262	0.7772	2.273	0.7772	2.256	0.7772	2.237	0.7772	2.349	0.7772	1.88325	0.7772	1.63444
0.7782	2.253	0.7782	2.283	0.7782	2.26	0.7782	2.246	0.7782	2.355	0.7782	1.86786	0.7782	1.66924
0.7792	2.287	0.7792	2.286	0.7792	2.273	0.7792	2.252	0.7792	2.363	0.7792	1.88244	0.7792	1.66112
0.7802	2.278	0.7802	2.298	0.7802	2.276	0.7802	2.26	0.7802	2.369	0.7802	1.90512	0.7802	1.68084
0.7812	2.275	0.7812	2.3	0.7812	2.284	0.7812	2.266	0.7812	2.379	0.7812	1.89297	0.7812	1.65416
0.7822	2.303	0.7822	2.31	0.7822	2.288	0.7822	2.273	0.7822	2.384	0.7822	1.90269	0.7822	1.6878
0.7832	2.29	0.7832	2.315	0.7832	2.3	0.7832	2.279	0.7832	2.392	0.7832	1.93104	0.7832	1.68084
0.7842	2.295	0.7842	2.327	0.7842	2.304	0.7842	2.287	0.7842	2.397	0.7842	1.91403	0.7842	1.6994
0.7852	2.332	0.7852	2.329	0.7852	2.313	0.7852	2.294	0.7852	2.406	0.7852	1.92051	0.7852	1.67504
0.7862	2.326	0.7862	2.339	0.7862	2.318	0.7862	2.302	0.7862	2.411	0.7862	1.94562	0.7862	1.70984
0.7872	2.319	0.7872	2.342	0.7872	2.33	0.7872	2.307	0.7872	2.419	0.7872	1.93104	0.7872	1.70288
0.7882	2.358	0.7882	2.355	0.7882	2.334	0.7882	2.315	0.7882	2.427	0.7882	1.93752	0.7882	1.72376
0.7892	2.352	0.7892	2.359	0.7892	2.341	0.7892	2.322	0.7892	2.436	0.7892	1.95534	0.7892	1.69824
0.7902	2.34	0.7902	2.368	0.7902	2.347	0.7902	2.33	0.7902	2.442	0.7902	1.94076	0.7902	1.73536
0.7912	2.376	0.7912	2.372	0.7912	2.356	0.7912	2.334	0.7912	2.448	0.7912	1.95453	0.7912	1.72724
0.7922	2.371	0.7922	2.386	0.7922	2.362	0.7922	2.343	0.7922	2.457	0.7922	1.98045	0.7922	1.74696
0.7932	2.362	0.7932	2.389	0.7932	2.37	0.7932	2.349	0.7932	2.462	0.7932	1.96911	0.7932	1.72144
0.7942	2.393	0.7942	2.397	0.7942	2.376	0.7942	2.358	0.7942	2.468	0.7942	1.9764	0.7942	1.75856
0.7952	2.384	0.7952	2.4	0.7952	2.385	0.7952	2.362	0.7952	2.474	0.7952	2.00475	0.7952	1.75044
0.7962	2.382	0.7962	2.412	0.7962	2.392	0.7962	2.37	0.7962	2.485	0.7962	1.98693	0.7962	1.76784
0.7972	2.418	0.7972	2.416	0.7972	2.399	0.7972	2.377	0.7972	2.491	0.7972	1.99098	0.7972	1.74348
0.7982	2.418	0.7982	2.425	0.7982	2.404	0.7982	2.386	0.7982	2.499	0.7982	2.01771	0.7982	1.7806
0.7992	2.406	0.7992	2.429	0.7992	2.412	0.7992	2.39	0.7992	2.504	0.7992	2.00232	0.7992	1.77364
0.8002	2.445	0.8002	2.442	0.8002	2.419	0.8002	2.398	0.8002	2.513	0.8002	2.01042	0.8002	1.78988
0.8012	2.447	0.8012	2.445	0.8012	2.425	0.8012	2.403	0.8012	2.515	0.8012	2.02824	0.8012	1.76552
0.8022	2.428	0.8022	2.455	0.8022	2.432	0.8022	2.413	0.8022	2.526	0.8022	2.01366	0.8022	1.79916
0.8032	2.462	0.8032	2.458	0.8032	2.441	0.8032	2.417	0.8032	2.531	0.8032	2.02824	0.8032	1.79104
0.8042	2.465	0.8042	2.47	0.8042	2.449	0.8042	2.425	0.8042	2.542	0.8042	2.05254	0.8042	1.80496
0.8052	2.45	0.8052	2.472	0.8052	2.454	0.8052	2.43	0.8052	2.544	0.8052	2.03715	0.8052	1.7864
0.8062	2.478	0.8062	2.483	0.8062	2.461	0.8062	2.441	0.8062	2.556	0.8062	2.04768	0.8062	1.82004
0.8072	2.474	0.8072	2.487	0.8072	2.469	0.8072	2.444	0.8072	2.56	0.8072	2.07603	0.8072	1.8154
0.8082	2.466	0.8082	2.5	0.8082	2.476	0.8082	2.452	0.8082	2.571	0.8082	2.05659	0.8082	1.827
0.8092	2.502	0.8092	2.503	0.8092	2.482	0.8092	2.457	0.8092	2.572	0.8092	2.06388	0.8092	1.80612
0.8102	2.512	0.8102	2.513	0.8102	2.489	0.8102	2.467	0.8102	2.583	0.8102	2.09142	0.8102	1.8386
0.8112	2.492	0.8112	2.515	0.8112	2.498	0.8112	2.471	0.8112	2.587	0.8112	2.07441	0.8112	1.83512
0.8122	2.526	0.8122	2.526	0.8122	2.506	0.8122	2.48	0.8122	2.599	0.8122	2.08251	0.8122	1.84904
0.8132	2.543	0.8132	2.528	0.8132	2.511	0.8132	2.486	0.8132	2.6	0.8132	2.09871	0.8132	1.827
0.8142	2.516	0.8142	2.54	0.8142	2.518	0.8142	2.494	0.8142	2.61	0.8142	2.08251	0.8142	1.86064
0.8152	2.539	0.8152	2.542	0.8152	2.524	0.8152	2.499	0.8152	2.615	0.8152	2.0979	0.8152	1.856
0.8162	2.558	0.8162	2.556	0.8162	2.532	0.8162	2.508	0.8162	2.628	0.8162	2.12463	0.8162	1.87224
0.8172	2.537	0.8172	2.558	0.8172	2.539	0.8172	2.514	0.8172	2.629	0.8172	2.10924	0.8172	1.84788
0.8182	2.559	0.8182	2.57	0.8182	2.546	0.8182	2.52	0.8182	2.638	0.8182	2.11977	0.8182	1.88384
0.8192	2.571	0.8192	2.572	0.8192	2.553	0.8192	2.525	0.8192	2.641	0.8192	2.14974	0.8192	1.87688
0.8202	2.552	0.8202	2.585	0.8202	2.561	0.8202	2.535	0.8202	2.655	0.8202	2.12949	0.8202	1.8966
0.8212	2.578	0.8212	2.584	0.8212	2.568	0.8212	2.542	0.8212	2.657	0.8212	2.13435	0.8212	1.8676
0.8222	2.607	0.8222	2.596	0.8222	2.575	0.8222	2.549	0.8222	2.667	0.8222	2.16027	0.8222	1.90704
0.8232	2.585	0.8232	2.598	0.8232	2.581	0.8232	2.553	0.8232	2.671	0.8232	2.14407	0.8232	1.89776
0.8242	2.597	0.8242	2.612	0.8242	2.589	0.8242	2.561	0.8242	2.684	0.8242	2.15298	0.8242	1.91748
0.8252	2.634	0.8252	2.613	0.8252	2.594	0.8252	2.569	0.8252	2.684	0.8252	2.16999	0.8252	1.88964
0.8262	2.611	0.8262	2.625	0.8262	2.6	0.8262	2.576	0.8262	2.694	0.8262	2.15217	0.8262	1.92792
0.8272	2.615	0.8272	2.627	0.8272	2.608	0.8272	2.58	0.8272	2.698	0.8272	2.16918	0.8272	1.9198
0.8282	2.649	0.8282	2.64	0.8282	2.617	0.8282	2.588	0.8282	2.71	0.8282	2.19591	0.8282	1.94068
0.8292	2.632	0.8292	2.64	0.8292	2.623	0.8292	2.596	0.8292	2.711	0.8292	2.18052	0.8292	1.90936
0.8302	2.635	0.8302	2.652	0.8302	2.63	0.8302	2.606	0.8302	2.722	0.8302	2.18943	0.8302	1.9488
0.8312	2.663	0.8312	2.653	0.8312	2.635	0.8312	2.608	0.8312	2.726	0.8312	2.2194	0.8312	1.94068
0.8322	2.643	0.8322	2.668	0.8322	2.643	0.8322	2.615	0.8322	2.738	0.8322	2.19834	0.8322	1.96156
0.8332	2.65	0.8332	2.667	0.8332	2.648	0.8332	2.622	0.8332	2.742	0.8332	2.20563	0.8332	1.93024
0.8342	2.691	0.8342	2.681	0.8342	2.657	0.8342	2.634	0.8342	2.752	0.8342	2.23155	0.8342	1.96852
0.8352	2.685	0.8352	2.681	0.8352	2.664	0.8352	2.635	0.8352	2.754	0.8352	2.21373	0.8352	1.95808
0.8362	2.674	0.8362	2.696	0.8362	2.672	0.8362	2.643	0.8362	2.764	0.8362	2.22345	0.8362	1.98244
0.8372	2.717	0.8372	2.695	0.8372	2.676	0.8372	2.649	0.8372	2.766	0.8372	2.24046	0.8372	1.9488
0.8382	2.711	0.8382	2.707	0.8382	2.685	0.8382	2.66	0.8382	2.776	0.8382	2.22264	0.8382	1.9894
0.8392	2.693	0.8392	2.708	0.8392	2.692	0.8392	2.664	0.8392	2.78	0.8392	2.23965	0.8392	1.98128
0.8402	2.73	0.8402	2.724	0.8402	2.699	0.8402	2.672	0.8402	2.793	0.8402	2.26476	0.8402	2.00796
0.8412	2.726	0.8412	2.722	0.8412	2.703	0.8412	2.677	0.8412	2.795	0.8412	2.24856	0.8412	1.97316
0.8422	2.713	0.8422	2.735	0.8422	2.711	0.8422	2.686	0.8422	2.804	0.8422	2.2599	0.8422	2.01144
0.8432	2.746	0.8432	2.736	0.8432	2.718	0.8432	2.689	0.8432	2.808	0.8432	2.28987	0.8432	2.00332
0.8442	2.739	0.8442	2.752	0.8442	2.727	0.8442	2.698	0.8442	2.819	0.8442	2.268	0.8442	2.03
0.8452	2.731	0.8452	2.75	0.8452	2.731	0.8452	2.703	0.8452	2.82	0.8452	2.27448	0.8452	1.99752
0.8462	2.771	0.8462	2.761	0.8462	2.739	0.8462	2.713	0.8462	2.83	0.8462	2.30202	0.8462	2.03464
0.8472	2.776	0.8472	2.762	0.8472	2.745	0.8472	2.717	0.8472	2.836	0.8472	2.2842	0.8472	2.02536
0.8482	2.755	0.8482	2.778	0.8482	2.755	0.8482	2.726	0.8482	2.848	0.8482	2.29311	0.8482	2.04972
0.8492	2.793	0.8492	2.777	0.8492	2.758	0.8492	2.731	0.8492	2.848	0.8492	2.30931	0.8492	2.01724
0.8502	2.802	0.8502	2.789	0.8502	2.766	0.8502	2.739	0.8502	2.856	0.8502	2.29068	0.8502	2.04972
0.8512	2.775	0.8512	2.789	0.8512	2.772	0.8512	2.744	0.8512	2.862	0.8512	2.3085	0.8512	2.04508
0.8522	2.811	0.8522	2.806	0.8522	2.782	0.8522	2.751	0.8522	2.873	0.8522	2.33604	0.8522	2.06828
0.8532	2.822	0.8532	2.805	0.8532	2.785	0.8532	2.757	0.8532	2.873	0.8532	2.31741	0.8532	2.04044
0.8542	2.799	0.8542	2.818	0.8542	2.794	0.8542	2.765	0.8542	2.883	0.8542	2.32794	0.8542	2.06712
0.8552	2.826	0.8552	2.817	0.8552	2.8	0.8552	2.771	0.8552	2.886	0.8552	2.35791	0.8552	2.06828
0.8562	2.828	0.8562	2.832	0.8562	2.809	0.8562	2.777	0.8562	2.899	0.8562	2.33685	0.8562	2.08684
0.8572	2.812	0.8572	2.831	0.8572	2.812	0.8572	2.786	0.8572	2.901	0.8572	2.34576	0.8572	2.06364
0.8582	2.847	0.8582	2.845	0.8582	2.819	0.8582	2.792	0.8582	2.911	0.8582	2.37006	0.8582	2.0822
0.8592	2.861	0.8592	2.844	0.8592	2.825	0.8592	2.797	0.8592	2.915	0.8592	2.34819	0.8592	2.09148
0.8602	2.84	0.8602	2.86	0.8602	2.835	0.8602	2.802	0.8602	2.927	0.8602	2.36196	0.8602	2.10656
0.8612	2.874	0.8612	2.859	0.8612	2.839	0.8612	2.811	0.8612	2.927	0.8612	2.37897	0.8612	2.08916
0.8622	2.893	0.8622	2.873	0.8622	2.848	0.8622	2.817	0.8622	2.935	0.8622	2.35791	0.8622	2.09844
0.8632	2.861	0.8632	2.869	0.8632	2.853	0.8632	2.824	0.8632	2.939	0.8632	2.37492	0.8632	2.11352
0.8642	2.889	0.8642	2.885	0.8642	2.862	0.8642	2.828	0.8642	2.952	0.8642	2.40165	0.8642	2.12164
0.8652	2.904	0.8652	2.884	0.8652	2.866	0.8652	2.839	0.8652	2.954	0.8652	2.38545	0.8652	2.11236
0.8662	2.881	0.8662	2.897	0.8662	2.873	0.8662	2.842	0.8662	2.965	0.8662	2.3976	0.8662	2.11236
0.8672	2.908	0.8672	2.897	0.8672	2.878	0.8672	2.85	0.8672	2.967	0.8672	2.42433	0.8672	2.13788
0.8682	2.911	0.8682	2.914	0.8682	2.888	0.8682	2.852	0.8682	2.979	0.8682	2.40084	0.8682	2.14252
0.8692	2.894	0.8692	2.911	0.8692	2.891	0.8692	2.864	0.8692	2.979	0.8692	2.41299	0.8692	2.14136
0.8702	2.931	0.8702	2.923	0.8702	2.9	0.8702	2.867	0.8702	2.99	0.8702	2.44377	0.8702	2.12976
0.8712	2.946	0.8712	2.924	0.8712	2.905	0.8712	2.876	0.8712	2.994	0.8712	2.41785	0.8712	2.15876
0.8722	2.922	0.8722	2.94	0.8722	2.915	0.8722	2.879	0.8722	3.006	0.8722	2.42595	0.8722	2.15644
0.8732	2.955	0.8732	2.937	0.8732	2.917	0.8732	2.891	0.8732	3.007	0.8732	2.44539	0.8732	2.16224
0.8742	2.973	0.8742	2.946	0.8742	2.927	0.8742	2.893	0.8742	3.017	0.8742	2.42757	0.8742	2.14484
0.8752	2.942	0.8752	2.949	0.8752	2.931	0.8752	2.903	0.8752	3.02	0.8752	2.44539	0.8752	2.18312
0.8762	2.972	0.8762	2.965	0.8762	2.941	0.8762	2.903	0.8762	3.03	0.8762	2.47212	0.8762	2.17616
0.8772	2.988	0.8772	2.965	0.8772	2.942	0.8772	2.916	0.8772	3.031	0.8772	2.45106	0.8772	2.18776
0.8782	2.963	0.8782	2.973	0.8782	2.952	0.8782	2.917	0.8782	3.041	0.8782	2.46159	0.8782	2.16224
0.8792	2.992	0.8792	2.976	0.8792	2.958	0.8792	2.928	0.8792	3.043	0.8792	2.48022	0.8792	2.19936
0.8802	2.993	0.8802	2.989	0.8802	2.968	0.8802	2.929	0.8802	3.057	0.8802	2.45916	0.8802	2.18892
0.8812	2.974	0.8812	2.992	0.8812	2.969	0.8812	2.943	0.8812	3.059	0.8812	2.47941	0.8812	2.20864
0.8822	3.011	0.8822	2.997	0.8822	2.979	0.8822	2.944	0.8822	3.069	0.8822	2.50695	0.8822	2.17616
0.8832	3.024	0.8832	3.002	0.8832	2.983	0.8832	2.955	0.8832	3.072	0.8832	2.48184	0.8832	2.22024
0.8842	3.002	0.8842	3.014	0.8842	2.993	0.8842	2.954	0.8842	3.085	0.8842	2.48994	0.8842	2.21096
0.8852	3.038	0.8852	3.021	0.8852	2.994	0.8852	2.968	0.8852	3.084	0.8852	2.51019	0.8852	2.233
0.8862	3.053	0.8862	3.024	0.8862	3.004	0.8862	2.968	0.8862	3.091	0.8862	2.49156	0.8862	2.19472
0.8872	3.023	0.8872	3.029	0.8872	3.009	0.8872	2.98	0.8872	3.096	0.8872	2.51343	0.8872	2.2388
0.8882	3.056	0.8882	3.037	0.8882	3.019	0.8882	2.981	0.8882	3.11	0.8882	2.54178	0.8882	2.2272
0.8892	3.065	0.8892	3.047	0.8892	3.021	0.8892	2.994	0.8892	3.109	0.8892	2.51586	0.8892	2.25156
0.8902	3.04	0.8902	3.048	0.8902	3.03	0.8902	2.994	0.8902	3.119	0.8902	2.52558	0.8902	2.21444
0.8912	3.072	0.8912	3.054	0.8912	3.034	0.8912	3.004	0.8912	3.123	0.8912	2.54907	0.8912	2.25504
0.8922	3.069	0.8922	3.061	0.8922	3.044	0.8922	3.005	0.8922	3.137	0.8922	2.52477	0.8922	2.24344
0.8932	3.053	0.8932	3.073	0.8932	3.046	0.8932	3.017	0.8932	3.136	0.8932	2.54259	0.8932	2.2678
0.8942	3.095	0.8942	3.075	0.8942	3.054	0.8942	3.019	0.8942	3.146	0.8942	2.56689	0.8942	2.233
0.8952	3.104	0.8952	3.082	0.8952	3.059	0.8952	3.029	0.8952	3.147	0.8952	2.54259	0.8952	2.2736
0.8962	3.082	0.8962	3.086	0.8962	3.071	0.8962	3.03	0.8962	3.161	0.8962	2.55717	0.8962	2.2678
0.8972	3.121	0.8972	3.098	0.8972	3.073	0.8972	3.043	0.8972	3.159	0.8972	2.57661	0.8972	2.29332
0.8982	3.129	0.8982	3.098	0.8982	3.08	0.8982	3.043	0.8982	3.17	0.8982	2.55879	0.8982	2.25736
0.8992	3.098	0.8992	3.107	0.8992	3.084	0.8992	3.055	0.8992	3.174	0.8992	2.57904	0.8992	2.29216
0.9002	3.136	0.9002	3.111	0.9002	3.094	0.9002	3.054	0.9002	3.188	0.9002	2.60577	0.9002	2.28636
0.9012	3.142	0.9012	3.123	0.9012	3.096	0.9012	3.068	0.9012	3.186	0.9012	2.57742	0.9012	2.31072
0.9022	3.119	0.9022	3.124	0.9022	3.104	0.9022	3.067	0.9022	3.196	0.9022	2.58876	0.9022	2.2794
0.9032	3.154	0.9032	3.134	0.9032	3.11	0.9032	3.079	0.9032	3.196	0.9032	2.60901	0.9032	2.30956
0.9042	3.146	0.9042	3.137	0.9042	3.122	0.9042	3.078	0.9042	3.21	0.9042	2.58714	0.9042	2.3084
0.9052	3.134	0.9052	3.148	0.9052	3.123	0.9052	3.094	0.9052	3.212	0.9052	2.60739	0.9052	2.32928
0.9062	3.174	0.9062	3.147	0.9062	3.131	0.9062	3.093	0.9062	3.222	0.9062	2.63088	0.9062	2.30028
0.9072	3.175	0.9072	3.157	0.9072	3.135	0.9072	3.105	0.9072	3.224	0.9072	2.60577	0.9072	2.32464
0.9082	3.158	0.9082	3.16	0.9082	3.146	0.9082	3.102	0.9082	3.239	0.9082	2.62197	0.9082	2.33044
0.9092	3.202	0.9092	3.172	0.9092	3.147	0.9092	3.117	0.9092	3.238	0.9092	2.65356	0.9092	2.34784
0.9102	3.202	0.9102	3.172	0.9102	3.157	0.9102	3.115	0.9102	3.245	0.9102	2.62683	0.9102	2.32348
0.9112	3.176	0.9112	3.183	0.9112	3.16	0.9112	3.127	0.9112	3.245	0.9112	2.63817	0.9112	2.34088
0.9122	3.22	0.9122	3.187	0.9122	3.17	0.9122	3.127	0.9122	3.26	0.9122	2.66733	0.9122	2.35016
0.9132	3.219	0.9132	3.199	0.9132	3.172	0.9132	3.142	0.9132	3.261	0.9132	2.64303	0.9132	2.36408
0.9142	3.195	0.9142	3.197	0.9142	3.183	0.9142	3.142	0.9142	3.27	0.9142	2.65356	0.9142	2.34552
0.9152	3.23	0.9152	3.207	0.9152	3.186	0.9152	3.154	0.9152	3.27	0.9152	2.67219	0.9152	2.3548
0.9162	3.22	0.9162	3.209	0.9162	3.195	0.9162	3.151	0.9162	3.286	0.9162	2.64627	0.9162	2.37104
0.9172	3.209	0.9172	3.223	0.9172	3.196	0.9172	3.163	0.9172	3.287	0.9172	2.66571	0.9172	2.38496
0.9182	3.253	0.9182	3.222	0.9182	3.205	0.9182	3.162	0.9182	3.296	0.9182	2.69163	0.9182	2.37104
0.9192	3.256	0.9192	3.232	0.9192	3.209	0.9192	3.176	0.9192	3.295	0.9192	2.66895	0.9192	2.3722
0.9202	3.235	0.9202	3.236	0.9202	3.221	0.9202	3.175	0.9202	3.308	0.9202	2.68677	0.9202	2.39192
0.9212	3.28	0.9212	3.249	0.9212	3.223	0.9212	3.189	0.9212	3.308	0.9212	2.71998	0.9212	2.39888
0.9222	3.285	0.9222	3.246	0.9222	3.232	0.9222	3.19	0.9222	3.319	0.9222	2.69163	0.9222	2.3896
0.9232	3.251	0.9232	3.255	0.9232	3.236	0.9232	3.203	0.9232	3.32	0.9232	2.70135	0.9232	2.38844
0.9242	3.29	0.9242	3.259	0.9242	3.246	0.9242	3.202	0.9242	3.334	0.9242	2.72646	0.9242	2.4128
0.9252	3.295	0.9252	3.273	0.9252	3.247	0.9252	3.213	0.9252	3.335	0.9252	2.70135	0.9252	2.42092
0.9262	3.271	0.9262	3.271	0.9262	3.255	0.9262	3.212	0.9262	3.345	0.9262	2.71593	0.9262	2.41512
0.9272	3.305	0.9272	3.281	0.9272	3.26	0.9272	3.222	0.9272	3.344	0.9272	2.73132	0.9272	2.407
0.9282	3.297	0.9282	3.284	0.9282	3.271	0.9282	3.223	0.9282	3.355	0.9282	2.70621	0.9282	2.436
0.9292	3.285	0.9292	3.297	0.9292	3.271	0.9292	3.237	0.9292	3.356	0.9292	2.7297	0.9292	2.43832
0.9302	3.329	0.9302	3.296	0.9302	3.279	0.9302	3.238	0.9302	3.365	0.9302	2.75562	0.9302	2.436
0.9312	3.333	0.9312	3.306	0.9312	3.286	0.9312	3.248	0.9312	3.366	0.9312	2.73294	0.9312	2.42556
0.9322	3.308	0.9322	3.307	0.9322	3.297	0.9322	3.249	0.9322	3.381	0.9322	2.75076	0.9322	2.45456
0.9332	3.354	0.9332	3.32	0.9332	3.296	0.9332	3.26	0.9332	3.382	0.9332	2.7783	0.9332	2.45688
0.9342	3.356	0.9342	3.32	0.9342	3.302	0.9342	3.261	0.9342	3.392	0.9342	2.74752	0.9342	2.4534
0.9352	3.325	0.9352	3.33	0.9352	3.307	0.9352	3.269	0.9352	3.39	0.9352	2.76048	0.9352	2.44064
0.9362	3.369	0.9362	3.333	0.9362	3.317	0.9362	3.274	0.9362	3.403	0.9362	2.78802	0.9362	2.47312
0.9372	3.37	0.9372	3.345	0.9372	3.321	0.9372	3.285	0.9372	3.404	0.9372	2.7621	0.9372	2.47428
0.9382	3.347	0.9382	3.343	0.9382	3.329	0.9382	3.287	0.9382	3.414	0.9382	2.77749	0.9382	2.47544
0.9392	3.383	0.9392	3.351	0.9392	3.334	0.9392	3.295	0.9392	3.415	0.9392	2.79288	0.9392	2.46152
0.9402	3.369	0.9402	3.353	0.9402	3.342	0.9402	3.3	0.9402	3.428	0.9402	2.76534	0.9402	2.494
0.9412	3.357	0.9412	3.365	0.9412	3.345	0.9412	3.307	0.9412	3.427	0.9412	2.78721	0.9412	2.48936
0.9422	3.404	0.9422	3.365	0.9422	3.35	0.9422	3.312	0.9422	3.439	0.9422	2.81637	0.9422	2.4882
0.9432	3.402	0.9432	3.375	0.9432	3.357	0.9432	3.316	0.9432	3.441	0.9432	2.79126	0.9432	2.47544
0.9442	3.381	0.9442	3.38	0.9442	3.367	0.9442	3.322	0.9442	3.454	0.9442	2.80827	0.9442	2.51024
0.9452	3.43	0.9452	3.392	0.9452	3.37	0.9452	3.329	0.9452	3.452	0.9452	2.83905	0.9452	2.5114
0.9462	3.43	0.9462	3.392	0.9462	3.375	0.9462	3.336	0.9462	3.461	0.9462	2.80746	0.9462	2.50792
0.9472	3.4	0.9472	3.399	0.9472	3.381	0.9472	3.34	0.9472	3.463	0.9472	2.81961	0.9472	2.49632
0.9482	3.444	0.9482	3.401	0.9482	3.391	0.9482	3.348	0.9482	3.476	0.9482	2.84958	0.9482	2.52532
0.9492	3.441	0.9492	3.414	0.9492	3.394	0.9492	3.352	0.9492	3.474	0.9492	2.82042	0.9492	2.52648
0.9502	3.417	0.9502	3.414	0.9502	3.398	0.9502	3.361	0.9502	3.484	0.9502	2.83338	0.9502	2.523
0.9512	3.454	0.9512	3.422	0.9512	3.402	0.9512	3.362	0.9512	3.487	0.9512	2.84715	0.9512	2.5172
0.9522	3.44	0.9522	3.426	0.9522	3.411	0.9522	3.369	0.9522	3.5	0.9522	2.82204	0.9522	2.54388
0.9532	3.429	0.9532	3.438	0.9532	3.415	0.9532	3.373	0.9532	3.5	0.9532	2.84634	0.9532	2.54852
0.9542	3.477	0.9542	3.439	0.9542	3.421	0.9542	3.385	0.9542	3.507	0.9542	2.87469	0.9542	2.53808
0.9552	3.479	0.9552	3.446	0.9552	3.428	0.9552	3.385	0.9552	3.51	0.9552	2.85039	0.9552	2.53692
0.9562	3.456	0.9562	3.447	0.9562	3.436	0.9562	3.394	0.9562	3.522	0.9562	2.8674	0.9562	2.56012
0.9572	3.503	0.9572	3.458	0.9572	3.44	0.9572	3.397	0.9572	3.523	0.9572	2.89656	0.9572	2.5694
0.9582	3.502	0.9582	3.46	0.9582	3.443	0.9582	3.409	0.9582	3.533	0.9582	2.86254	0.9582	2.55316
0.9592	3.468	0.9592	3.468	0.9592	3.45	0.9592	3.407	0.9592	3.536	0.9592	2.87793	0.9592	2.55896
0.9602	3.514	0.9602	3.471	0.9602	3.457	0.9602	3.415	0.9602	3.547	0.9602	2.90547	0.9602	2.57404
0.9612	3.514	0.9612	3.483	0.9612	3.461	0.9612	3.418	0.9612	3.547	0.9612	2.87631	0.9612	2.58796
0.9622	3.489	0.9622	3.485	0.9622	3.467	0.9622	3.431	0.9622	3.553	0.9622	2.89089	0.9622	2.5636
0.9632	3.527	0.9632	3.493	0.9632	3.473	0.9632	3.43	0.9632	3.557	0.9632	2.9079	0.9632	2.57868
0.9642	3.514	0.9642	3.493	0.9642	3.48	0.9642	3.439	0.9642	3.566	0.9642	2.88117	0.9642	2.5868
0.9652	3.501	0.9652	3.504	0.9652	3.486	0.9652	3.44	0.9652	3.568	0.9652	2.90547	0.9652	2.60768
0.9662	3.548	0.9662	3.504	0.9662	3.489	0.9662	3.454	0.9662	3.576	0.9662	2.93139	0.9662	2.57752
0.9672	3.546	0.9672	3.513	0.9672	3.495	0.9672	3.455	0.9672	3.582	0.9672	2.90466	0.9672	2.6042
0.9682	3.522	0.9682	3.516	0.9682	3.501	0.9682	3.465	0.9682	3.589	0.9682	2.92167	0.9682	2.60536
0.9692	3.574	0.9692	3.527	0.9692	3.506	0.9692	3.464	0.9692	3.592	0.9692	2.95488	0.9692	2.62972
0.9702	3.572	0.9702	3.529	0.9702	3.51	0.9702	3.476	0.9702	3.6	0.9702	2.91924	0.9702	2.59028
0.9712	3.539	0.9712	3.537	0.9712	3.519	0.9712	3.476	0.9712	3.608	0.9712	2.93544	0.9712	2.62624
0.9722	3.586	0.9722	3.541	0.9722	3.526	0.9722	3.486	0.9722	3.613	0.9722	2.97027	0.9722	2.6216
0.9732	3.582	0.9732	3.549	0.9732	3.532	0.9732	3.487	0.9732	3.614	0.9732	2.93706	0.9732	2.6506
0.9742	3.559	0.9742	3.549	0.9742	3.534	0.9742	3.499	0.9742	3.62	0.9742	2.94678	0.9742	2.60536
0.9752	3.598	0.9752	3.558	0.9752	3.542	0.9752	3.5	0.9752	3.63	0.9752	2.96217	0.9752	2.64712
0.9762	3.578	0.9762	3.562	0.9762	3.546	0.9762	3.507	0.9762	3.636	0.9762	2.93625	0.9762	2.63436
0.9772	3.567	0.9772	3.572	0.9772	3.553	0.9772	3.508	0.9772	3.641	0.9772	2.96379	0.9772	2.6622
0.9782	3.619	0.9782	3.574	0.9782	3.555	0.9782	3.52	0.9782	3.644	0.9782	2.99214	0.9782	2.6158
0.9792	3.616	0.9792	3.581	0.9792	3.567	0.9792	3.52	0.9792	3.654	0.9792	2.96055	0.9792	2.66568
0.9802	3.593	0.9802	3.585	0.9802	3.568	0.9802	3.528	0.9802	3.662	0.9802	2.97675	0.9802	2.65292
0.9812	3.645	0.9812	3.592	0.9812	3.577	0.9812	3.531	0.9812	3.664	0.9812	2.99457	0.9812	2.67844
0.9822	3.641	0.9822	3.594	0.9822	3.579	0.9822	3.542	0.9822	3.665	0.9822	2.96622	0.9822	2.63436
0.9832	3.606	0.9832	3.6	0.9832	3.59	0.9832	3.542	0.9832	3.676	0.9832	2.99295	0.9832	2.68424
0.9842	3.654	0.9842	3.606	0.9842	3.59	0.9842	3.548	0.9842	3.686	0.9842	3.01968	0.9842	2.67032
0.9852	3.648	0.9852	3.615	0.9852	3.599	0.9852	3.555	0.9852	3.688	0.9852	2.98404	0.9852	2.69004
0.9862	3.623	0.9862	3.618	0.9862	3.598	0.9862	3.565	0.9862	3.687	0.9862	3.00105	0.9862	2.65292
0.9872	3.665	0.9872	3.623	0.9872	3.612	0.9872	3.567	0.9872	3.695	0.9872	3.01644	0.9872	2.70164
0.9882	3.648	0.9882	3.63	0.9882	3.612	0.9882	3.571	0.9882	3.703	0.9882	2.98971	0.9882	2.69236
0.9892	3.636	0.9892	3.636	0.9892	3.623	0.9892	3.576	0.9892	3.709	0.9892	3.02049	0.9892	2.70396
0.9902	3.687	0.9902	3.637	0.9902	3.622	0.9902	3.586	0.9902	3.709	0.9902	3.04884	0.9902	2.67728
0.9912	3.683	0.9912	3.641	0.9912	3.637	0.9912	3.592	0.9912	3.719	0.9912	3.01158	0.9912	2.71672
0.9922	3.657	0.9922	3.65	0.9922	3.635	0.9922	3.594	0.9922	3.727	0.9922	3.02859	0.9922	2.71208
0.9932	3.71	0.9932	3.657	0.9932	3.645	0.9932	3.6	0.9932	3.731	0.9932	3.05856	0.9932	2.71092
0.9942	3.707	0.9942	3.659	0.9942	3.641	0.9942	3.608	0.9942	3.733	0.9942	3.02454	0.9942	2.697
0.9952	3.671	0.9952	3.664	0.9952	3.659	0.9952	3.616	0.9952	3.742	0.9952	3.04398	0.9952	2.72948
0.9962	3.723	0.9962	3.675	0.9962	3.657	0.9962	3.617	0.9962	3.75	0.9962	3.07233	0.9962	2.73412
0.9972	3.719	0.9972	3.679	0.9972	3.668	0.9972	3.623	0.9972	3.754	0.9972	3.03993	0.9972	2.72368
0.9982	3.693	0.9982	3.681	0.9982	3.664	0.9982	3.628	0.9982	3.756	0.9982	3.05694	0.9982	2.72484
0.9992	3.732	0.9992	3.683	0.9992	3.682	0.9992	3.639	0.9992	3.76	0.9992	3.07476	0.9992	2.74456
1.0002	3.711	1.0002	3.695	1.0002	3.68	1.0002	3.638	1.0002	3.77	1.0002	3.04317	1.0002	2.755
1.0012	3.701	1.0012	3.699	1.0012	3.69	1.0012	3.647	1.0012	3.773	1.0012	3.06828	1.0012	2.7318
1.0022	3.753	1.0022	3.704	1.0022	3.684	1.0022	3.648	1.0022	3.778	1.0022	3.09501	1.0022	2.74804
1.0032	3.747	1.0032	3.705	1.0032	3.702	1.0032	3.659	1.0032	3.782	1.0032	3.0618	1.0032	2.75732
1.0042	3.724	1.0042	3.715	1.0042	3.698	1.0042	3.659	1.0042	3.792	1.0042	3.08448	1.0042	2.77588
1.0052	3.78	1.0052	3.719	1.0052	3.711	1.0052	3.67	1.0052	3.795	1.0052	3.11769	1.0052	2.73992
1.0062	3.774	1.0062	3.726	1.0062	3.707	1.0062	3.666	1.0062	3.8	1.0062	3.08205	1.0062	2.76892
1.0072	3.739	1.0072	3.726	1.0072	3.725	1.0072	3.678	1.0072	3.804	1.0072	3.09906	1.0072	2.76776
1.0082	3.789	1.0082	3.737	1.0082	3.719	1.0082	3.68	1.0082	3.815	1.0082	3.12579	1.0082	2.79444
1.0092	3.78	1.0092	3.739	1.0092	3.734	1.0092	3.694	1.0092	3.816	1.0092	3.09015	1.0092	2.75268
1.0102	3.755	1.0102	3.746	1.0102	3.728	1.0102	3.689	1.0102	3.822	1.0102	3.10716	1.0102	2.79444
1.0112	3.797	1.0112	3.745	1.0112	3.745	1.0112	3.699	1.0112	3.825	1.0112	3.12498	1.0112	2.78632
1.0122	3.774	1.0122	3.759	1.0122	3.739	1.0122	3.701	1.0122	3.836	1.0122	3.09177	1.0122	2.81764
1.0132	3.763	1.0132	3.762	1.0132	3.754	1.0132	3.716	1.0132	3.835	1.0132	3.11931	1.0132	2.76892
1.0142	3.821	1.0142	3.77	1.0142	3.749	1.0142	3.71	1.0142	3.84	1.0142	3.14685	1.0142	2.81532
1.0152	3.814	1.0152	3.766	1.0152	3.768	1.0152	3.719	1.0152	3.844	1.0152	3.11769	1.0152	2.8014
1.0162	3.787	1.0162	3.78	1.0162	3.763	1.0162	3.72	1.0162	3.859	1.0162	3.14199	1.0162	2.83388
1.0172	3.842	1.0172	3.781	1.0172	3.777	1.0172	3.737	1.0172	3.857	1.0172	3.17358	1.0172	2.78516
1.0182	3.835	1.0182	3.789	1.0182	3.769	1.0182	3.734	1.0182	3.865	1.0182	3.13065	1.0182	2.8362
1.0192	3.799	1.0192	3.787	1.0192	3.789	1.0192	3.741	1.0192	3.868	1.0192	3.14604	1.0192	2.81764
1.0202	3.851	1.0202	3.804	1.0202	3.783	1.0202	3.74	1.0202	3.88	1.0202	3.17277	1.0202	2.84896
1.0212	3.845	1.0212	3.801	1.0212	3.797	1.0212	3.757	1.0212	3.876	1.0212	3.14037	1.0212	2.7956
1.0222	3.819	1.0222	3.808	1.0222	3.791	1.0222	3.753	1.0222	3.884	1.0222	3.16224	1.0222	2.85012
1.0232	3.862	1.0232	3.806	1.0232	3.812	1.0232	3.761	1.0232	3.884	1.0232	3.17439	1.0232	2.8304
1.0242	3.84	1.0242	3.826	1.0242	3.805	1.0242	3.759	1.0242	3.896	1.0242	3.14199	1.0242	2.86404
1.0252	3.826	1.0252	3.823	1.0252	3.819	1.0252	3.777	1.0252	3.893	1.0252	3.17277	1.0252	2.81184
1.0262	3.88	1.0262	3.829	1.0262	3.812	1.0262	3.775	1.0262	3.907	1.0262	3.19869	1.0262	2.86868
1.0272	3.874	1.0272	3.825	1.0272	3.832	1.0272	3.781	1.0272	3.906	1.0272	3.16548	1.0272	2.85012
1.0282	3.848	1.0282	3.844	1.0282	3.823	1.0282	3.779	1.0282	3.922	1.0282	3.18897	1.0282	2.88144
1.0292	3.906	1.0292	3.844	1.0292	3.838	1.0292	3.796	1.0292	3.917	1.0292	3.22056	1.0292	2.82808
1.0302	3.898	1.0302	3.851	1.0302	3.833	1.0302	3.795	1.0302	3.926	1.0302	3.17844	1.0302	2.88492
1.0312	3.864	1.0312	3.847	1.0312	3.852	1.0312	3.801	1.0312	3.923	1.0312	3.19707	1.0312	2.86636
1.0322	3.918	1.0322	3.863	1.0322	3.846	1.0322	3.801	1.0322	3.941	1.0322	3.22623	1.0322	2.89652
1.0332	3.905	1.0332	3.864	1.0332	3.861	1.0332	3.815	1.0332	3.94	1.0332	3.19059	1.0332	2.84548
1.0342	3.878	1.0342	3.873	1.0342	3.854	1.0342	3.814	1.0342	3.948	1.0342	3.21165	1.0342	2.90348
1.0352	3.922	1.0352	3.867	1.0352	3.871	1.0352	3.823	1.0352	3.945	1.0352	3.22299	1.0352	2.88028
1.0362	3.897	1.0362	3.879	1.0362	3.865	1.0362	3.823	1.0362	3.961	1.0362	3.18816	1.0362	2.90928
1.0372	3.886	1.0372	3.884	1.0372	3.878	1.0372	3.835	1.0372	3.96	1.0372	3.21813	1.0372	2.85824
1.0382	3.944	1.0382	3.894	1.0382	3.874	1.0382	3.833	1.0382	3.969	1.0382	3.24891	1.0382	2.9174
1.0392	3.936	1.0392	3.887	1.0392	3.892	1.0392	3.84	1.0392	3.966	1.0392	3.21651	1.0392	2.89768
1.0402	3.912	1.0402	3.897	1.0402	3.888	1.0402	3.841	1.0402	3.982	1.0402	3.24162	1.0402	2.93016
1.0412	3.97	1.0412	3.902	1.0412	3.902	1.0412	3.854	1.0412	3.978	1.0412	3.27078	1.0412	2.8768
1.0422	3.957	1.0422	3.912	1.0422	3.897	1.0422	3.854	1.0422	3.987	1.0422	3.22623	1.0422	2.9348
1.0432	3.919	1.0432	3.908	1.0432	3.91	1.0432	3.863	1.0432	3.989	1.0432	3.24567	1.0432	2.9116
1.0442	3.976	1.0442	3.916	1.0442	3.906	1.0442	3.861	1.0442	4.006	1.0442	3.2724	1.0442	2.9406
1.0452	3.964	1.0452	3.92	1.0452	3.917	1.0452	3.874	1.0452	4.002	1.0452	3.23595	1.0452	2.8884
1.0462	3.938	1.0462	3.929	1.0462	3.918	1.0462	3.874	1.0462	4.011	1.0462	3.25782	1.0462	2.94756
1.0472	3.983	1.0472	3.929	1.0472	3.931	1.0472	3.881	1.0472	4.006	1.0472	3.26916	1.0472	2.929
1.0482	3.958	1.0482	3.938	1.0482	3.927	1.0482	3.88	1.0482	4.019	1.0482	3.23757	1.0482	2.958
1.0492	3.946	1.0492	3.939	1.0492	3.937	1.0492	3.894	1.0492	4.017	1.0492	3.2724	1.0492	2.90348
1.0502	4.005	1.0502	3.948	1.0502	3.939	1.0502	3.895	1.0502	4.031	1.0502	3.29751	1.0502	2.95916
1.0512	3.997	1.0512	3.948	1.0512	3.953	1.0512	3.902	1.0512	4.03	1.0512	3.26268	1.0512	2.94176
1.0522	3.97	1.0522	3.957	1.0522	3.947	1.0522	3.901	1.0522	4.046	1.0522	3.28779	1.0522	2.97656
1.0532	4.027	1.0532	3.957	1.0532	3.955	1.0532	3.916	1.0532	4.041	1.0532	3.31776	1.0532	2.92204
1.0542	4.016	1.0542	3.966	1.0542	3.956	1.0542	3.913	1.0542	4.051	1.0542	3.2724	1.0542	2.97888
1.0552	3.979	1.0552	3.969	1.0552	3.971	1.0552	3.92	1.0552	4.049	1.0552	3.29508	1.0552	2.96148
1.0562	4.036	1.0562	3.978	1.0562	3.968	1.0562	3.919	1.0562	4.063	1.0562	3.32019	1.0562	2.99164
1.0572	4.026	1.0572	3.978	1.0572	3.976	1.0572	3.936	1.0572	4.061	1.0572	3.28455	1.0572	2.93596
1.0582	3.999	1.0582	3.985	1.0582	3.977	1.0582	3.932	1.0582	4.069	1.0582	3.30885	1.0582	2.99048
1.0592	4.043	1.0592	3.986	1.0592	3.992	1.0592	3.941	1.0592	4.066	1.0592	3.31857	1.0592	2.97192
1.0602	4.016	1.0602	3.996	1.0602	3.989	1.0602	3.94	1.0602	4.081	1.0602	3.28212	1.0602	3.00324
1.0612	4.005	1.0612	3.995	1.0612	3.996	1.0612	3.955	1.0612	4.082	1.0612	3.31695	1.0612	2.94756
1.0622	4.063	1.0622	4.004	1.0622	3.993	1.0622	3.949	1.0622	4.094	1.0622	3.34611	1.0622	3.0044
1.0632	4.052	1.0632	4.004	1.0632	4.009	1.0632	3.96	1.0632	4.089	1.0632	3.30804	1.0632	2.98816
1.0642	4.029	1.0642	4.017	1.0642	4.006	1.0642	3.956	1.0642	4.101	1.0642	3.33477	1.0642	3.02064
1.0652	4.089	1.0652	4.018	1.0652	4.017	1.0652	3.973	1.0652	4.1	1.0652	3.36717	1.0652	2.96612
1.0662	4.073	1.0662	4.024	1.0662	4.014	1.0662	3.969	1.0662	4.108	1.0662	3.32181	1.0662	3.0218
1.0672	4.038	1.0672	4.023	1.0672	4.031	1.0672	3.981	1.0672	4.109	1.0672	3.34368	1.0672	3.00556
1.0682	4.1	1.0682	4.035	1.0682	4.025	1.0682	3.976	1.0682	4.123	1.0682	3.36879	1.0682	3.03688
1.0692	4.086	1.0692	4.036	1.0692	4.035	1.0692	3.993	1.0692	4.122	1.0692	3.32829	1.0692	2.98004
1.0702	4.053	1.0702	4.042	1.0702	4.031	1.0702	3.989	1.0702	4.129	1.0702	3.35178	1.0702	3.03688
1.0712	4.1	1.0712	4.041	1.0712	4.048	1.0712	4.001	1.0712	4.127	1.0712	3.36312	1.0712	3.01832
1.0722	4.075	1.0722	4.055	1.0722	4.043	1.0722	3.992	1.0722	4.14	1.0722	3.32991	1.0722	3.05428
1.0732	4.064	1.0732	4.056	1.0732	4.057	1.0732	4.011	1.0732	4.137	1.0732	3.36555	1.0732	2.99628
1.0742	4.122	1.0742	4.062	1.0742	4.053	1.0742	4.006	1.0742	4.146	1.0742	3.39147	1.0742	3.05196
1.0752	4.11	1.0752	4.059	1.0752	4.069	1.0752	4.02	1.0752	4.145	1.0752	3.35502	1.0752	3.03572
1.0762	4.087	1.0762	4.073	1.0762	4.062	1.0762	4.014	1.0762	4.159	1.0762	3.38337	1.0762	3.07168
1.0772	4.152	1.0772	4.071	1.0772	4.075	1.0772	4.032	1.0772	4.159	1.0772	3.4101	1.0772	3.01136
1.0782	4.133	1.0782	4.079	1.0782	4.071	1.0782	4.027	1.0782	4.169	1.0782	3.36312	1.0782	3.0682
1.0792	4.092	1.0792	4.077	1.0792	4.087	1.0792	4.038	1.0792	4.167	1.0792	3.38742	1.0792	3.0508
1.0802	4.153	1.0802	4.092	1.0802	4.081	1.0802	4.03	1.0802	4.18	1.0802	3.41334	1.0802	3.08328
1.0812	4.143	1.0812	4.09	1.0812	4.093	1.0812	4.049	1.0812	4.176	1.0812	3.37446	1.0812	3.02528
1.0822	4.115	1.0822	4.101	1.0822	4.091	1.0822	4.044	1.0822	4.183	1.0822	3.40119	1.0822	3.08328
1.0832	4.155	1.0832	4.095	1.0832	4.107	1.0832	4.057	1.0832	4.181	1.0832	3.41091	1.0832	3.06588
1.0842	4.125	1.0842	4.109	1.0842	4.103	1.0842	4.052	1.0842	4.199	1.0842	3.37203	1.0842	3.10068
1.0852	4.12	1.0852	4.107	1.0852	4.112	1.0852	4.071	1.0852	4.196	1.0852	3.40767	1.0852	3.04152
1.0862	4.184	1.0862	4.118	1.0862	4.109	1.0862	4.064	1.0862	4.206	1.0862	3.43602	1.0862	3.09952
1.0872	4.163	1.0872	4.113	1.0872	4.124	1.0872	4.076	1.0872	4.203	1.0872	3.39714	1.0872	3.08096
1.0882	4.136	1.0882	4.13	1.0882	4.119	1.0882	4.068	1.0882	4.22	1.0882	3.4263	1.0882	3.11576
1.0892	4.205	1.0892	4.127	1.0892	4.127	1.0892	4.086	1.0892	4.214	1.0892	3.45708	1.0892	3.05544
1.0902	4.191	1.0902	4.138	1.0902	4.128	1.0902	4.081	1.0902	4.224	1.0902	3.40929	1.0902	3.11576
1.0912	4.15	1.0912	4.13	1.0912	4.143	1.0912	4.094	1.0912	4.224	1.0912	3.4344	1.0912	3.09604
1.0922	4.209	1.0922	4.146	1.0922	4.142	1.0922	4.09	1.0922	4.241	1.0922	3.4587	1.0922	3.13084
1.0932	4.193	1.0932	4.142	1.0932	4.149	1.0932	4.107	1.0932	4.235	1.0932	3.41739	1.0932	3.07168
1.0942	4.168	1.0942	4.153	1.0942	4.148	1.0942	4.103	1.0942	4.245	1.0942	3.44088	1.0942	3.132
1.0952	4.215	1.0952	4.147	1.0952	4.159	1.0952	4.114	1.0952	4.244	1.0952	3.45141	1.0952	3.1146
1.0962	4.181	1.0962	4.166	1.0962	4.157	1.0962	4.107	1.0962	4.26	1.0962	3.41577	1.0962	3.14476
1.0972	4.168	1.0972	4.16	1.0972	4.165	1.0972	4.123	1.0972	4.252	1.0972	3.4506	1.0972	3.0856
1.0982	4.237	1.0982	4.173	1.0982	4.167	1.0982	4.12	1.0982	4.265	1.0982	3.47976	1.0982	3.1436
1.0992	4.226	1.0992	4.165	1.0992	4.18	1.0992	4.132	1.0992	4.261	1.0992	3.44412	1.0992	3.1262
1.1002	4.195	1.1002	4.185	1.1002	4.178	1.1002	4.126	1.1002	4.28	1.1002	3.47085	1.1002	3.15752
1.1012	4.258	1.1012	4.176	1.1012	4.188	1.1012	4.144	1.1012	4.276	1.1012	3.50163	1.1012	3.10068
1.1022	4.244	1.1022	4.188	1.1022	4.184	1.1022	4.141	1.1022	4.283	1.1022	3.45222	1.1022	3.16216
1.1032	4.204	1.1032	4.182	1.1032	4.196	1.1032	4.151	1.1032	4.281	1.1032	3.47166	1.1032	3.1436
1.1042	4.263	1.1042	4.202	1.1042	4.192	1.1042	4.145	1.1042	4.298	1.1042	3.50406	1.1042	3.17144
1.1052	4.245	1.1052	4.194	1.1052	4.205	1.1052	4.159	1.1052	4.298	1.1052	3.46113	1.1052	3.1146
1.1062	4.218	1.1062	4.209	1.1062	4.201	1.1062	4.156	1.1062	4.304	1.1062	3.47976	1.1062	3.17376
1.1072	4.268	1.1072	4.203	1.1072	4.217	1.1072	4.165	1.1072	4.299	1.1072	3.49839	1.1072	3.15636
1.1082	4.235	1.1082	4.22	1.1082	4.212	1.1082	4.164	1.1082	4.315	1.1082	3.45708	1.1082	3.18188
1.1092	4.224	1.1092	4.211	1.1092	4.226	1.1092	4.18	1.1092	4.312	1.1092	3.48705	1.1092	3.12968
1.1102	4.289	1.1102	4.224	1.1102	4.219	1.1102	4.178	1.1102	4.32	1.1102	3.52674	1.1102	3.19116
1.1112	4.274	1.1112	4.218	1.1112	4.236	1.1112	4.185	1.1112	4.319	1.1112	3.48786	1.1112	3.17492
1.1122	4.245	1.1122	4.238	1.1122	4.226	1.1122	4.182	1.1122	4.335	1.1122	3.50406	1.1122	3.19348
1.1132	4.313	1.1132	4.231	1.1132	4.24	1.1132	4.195	1.1132	4.334	1.1132	3.54456	1.1132	3.14476
1.1142	4.292	1.1142	4.242	1.1142	4.234	1.1142	4.193	1.1142	4.341	1.1142	3.49515	1.1142	3.2016
1.1152	4.255	1.1152	4.236	1.1152	4.256	1.1152	4.201	1.1152	4.343	1.1152	3.5073	1.1152	3.19232
1.1162	4.319	1.1162	4.256	1.1162	4.244	1.1162	4.2	1.1162	4.351	1.1162	3.54699	1.1162	3.20392
1.1172	4.3	1.1172	4.248	1.1172	4.26	1.1172	4.213	1.1172	4.349	1.1172	3.50568	1.1172	3.16564
1.1182	4.272	1.1182	4.256	1.1182	4.254	1.1182	4.214	1.1182	4.356	1.1182	3.52026	1.1182	3.22016
1.1192	4.322	1.1192	4.249	1.1192	4.273	1.1192	4.221	1.1192	4.362	1.1192	3.54051	1.1192	3.20856
1.1202	4.285	1.1202	4.271	1.1202	4.261	1.1202	4.217	1.1202	4.369	1.1202	3.50001	1.1202	3.21552
1.1212	4.276	1.1212	4.265	1.1212	4.276	1.1212	4.229	1.1212	4.368	1.1212	3.52917	1.1212	3.18652
1.1222	4.343	1.1222	4.277	1.1222	4.27	1.1222	4.228	1.1222	4.375	1.1222	3.564	1.1222	3.22944
1.1232	4.325	1.1232	4.271	1.1232	4.289	1.1232	4.236	1.1232	4.381	1.1232	3.52512	1.1232	3.22596
1.1242	4.299	1.1242	4.288	1.1242	4.279	1.1242	4.235	1.1242	4.385	1.1242	3.54861	1.1242	3.21784
1.1252	4.369	1.1252	4.282	1.1252	4.296	1.1252	4.248	1.1252	4.385	1.1252	3.58425	1.1252	3.20044
1.1262	4.346	1.1262	4.293	1.1262	4.289	1.1262	4.248	1.1262	4.389	1.1262	3.53322	1.1262	3.23756
1.1272	4.309	1.1272	4.286	1.1272	4.309	1.1272	4.257	1.1272	4.399	1.1272	3.55347	1.1272	3.24336
1.1282	4.37	1.1282	4.303	1.1282	4.298	1.1282	4.256	1.1282	4.402	1.1282	3.58992	1.1282	3.22596
1.1292	4.348	1.1292	4.297	1.1292	4.31	1.1292	4.267	1.1292	4.406	1.1292	3.54456	1.1292	3.22248
1.1302	4.324	1.1302	4.31	1.1302	4.3	1.1302	4.263	1.1302	4.404	1.1302	3.56319	1.1302	3.24916
1.1312	4.373	1.1312	4.304	1.1312	4.323	1.1312	4.27	1.1312	4.416	1.1312	3.57615	1.1312	3.26076
1.1322	4.336	1.1322	4.322	1.1322	4.316	1.1322	4.27	1.1322	4.421	1.1322	3.53808	1.1322	3.23524
1.1332	4.328	1.1332	4.317	1.1332	4.33	1.1332	4.284	1.1332	4.424	1.1332	3.57453	1.1332	3.24104
1.1342	4.397	1.1342	4.326	1.1342	4.323	1.1342	4.281	1.1342	4.418	1.1342	3.60207	1.1342	3.26076
1.1352	4.377	1.1352	4.317	1.1352	4.345	1.1352	4.289	1.1352	4.433	1.1352	3.55995	1.1352	3.277
1.1362	4.35	1.1362	4.335	1.1362	4.334	1.1362	4.29	1.1362	4.439	1.1362	3.59316	1.1362	3.23872
1.1372	4.417	1.1372	4.332	1.1372	4.345	1.1372	4.304	1.1372	4.444	1.1372	3.62718	1.1372	3.25496
1.1382	4.394	1.1382	4.342	1.1382	4.338	1.1382	4.299	1.1382	4.439	1.1382	3.57291	1.1382	3.26888
1.1392	4.353	1.1392	4.334	1.1392	4.36	1.1392	4.305	1.1392	4.454	1.1392	3.59478	1.1392	3.29324
1.1402	4.422	1.1402	4.356	1.1402	4.351	1.1402	4.303	1.1402	4.454	1.1402	3.62475	1.1402	3.25264
1.1412	4.401	1.1412	4.35	1.1412	4.361	1.1412	4.318	1.1412	4.459	1.1412	3.58263	1.1412	3.277
1.1422	4.372	1.1422	4.36	1.1422	4.356	1.1422	4.317	1.1422	4.455	1.1422	3.60855	1.1422	3.28164
1.1432	4.423	1.1432	4.349	1.1432	4.378	1.1432	4.324	1.1432	4.472	1.1432	3.61341	1.1432	3.30832
1.1442	4.387	1.1442	4.37	1.1442	4.37	1.1442	4.321	1.1442	4.471	1.1442	3.57534	1.1442	3.2596
1.1452	4.372	1.1452	4.363	1.1452	4.381	1.1452	4.336	1.1452	4.479	1.1452	3.61827	1.1452	3.29208
1.1462	4.443	1.1462	4.374	1.1462	4.373	1.1462	4.334	1.1462	4.474	1.1462	3.64581	1.1462	3.29092
1.1472	4.424	1.1472	4.368	1.1472	4.39	1.1472	4.342	1.1472	4.49	1.1472	3.59964	1.1472	3.32108
1.1482	4.396	1.1482	4.39	1.1482	4.384	1.1482	4.336	1.1482	4.485	1.1482	3.63123	1.1482	3.27004
1.1492	4.467	1.1492	4.381	1.1492	4.397	1.1492	4.351	1.1492	4.493	1.1492	3.66363	1.1492	3.30948
1.1502	4.445	1.1502	4.393	1.1502	4.393	1.1502	4.349	1.1502	4.488	1.1502	3.61341	1.1502	3.30832
1.1512	4.406	1.1512	4.383	1.1512	4.411	1.1512	4.358	1.1512	4.503	1.1512	3.63933	1.1512	3.3408
1.1522	4.471	1.1522	4.402	1.1522	4.405	1.1522	4.353	1.1522	4.5	1.1522	3.66444	1.1522	3.28512
1.1532	4.445	1.1532	4.393	1.1532	4.413	1.1532	4.371	1.1532	4.513	1.1532	3.6207	1.1532	3.3292
1.1542	4.418	1.1542	4.409	1.1542	4.407	1.1542	4.366	1.1542	4.509	1.1542	3.64905	1.1542	3.32224
1.1552	4.47	1.1552	4.398	1.1552	4.424	1.1552	4.375	1.1552	4.525	1.1552	3.65634	1.1552	3.35588
1.1562	4.431	1.1562	4.419	1.1562	4.42	1.1562	4.369	1.1562	4.519	1.1562	3.61341	1.1562	3.3002
1.1572	4.425	1.1572	4.412	1.1572	4.429	1.1572	4.385	1.1572	4.528	1.1572	3.6531	1.1572	3.34312
1.1582	4.496	1.1582	4.426	1.1582	4.426	1.1582	4.378	1.1582	4.52	1.1582	3.6855	1.1582	3.33732
1.1592	4.474	1.1592	4.414	1.1592	4.44	1.1592	4.39	1.1592	4.54	1.1592	3.64419	1.1592	3.37328
1.1602	4.449	1.1602	4.435	1.1602	4.441	1.1602	4.385	1.1602	4.535	1.1602	3.67173	1.1602	3.31528
1.1612	4.519	1.1612	4.425	1.1612	4.446	1.1612	4.402	1.1612	4.543	1.1612	3.70575	1.1612	3.35704
1.1622	4.488	1.1622	4.44	1.1622	4.443	1.1622	4.394	1.1622	4.537	1.1622	3.65229	1.1622	3.34892
1.1632	4.453	1.1632	4.43	1.1632	4.452	1.1632	4.407	1.1632	4.554	1.1632	3.67416	1.1632	3.38256
1.1642	4.521	1.1642	4.453	1.1642	4.453	1.1642	4.402	1.1642	4.551	1.1642	3.70413	1.1642	3.32572
1.1652	4.492	1.1652	4.445	1.1652	4.458	1.1652	4.417	1.1652	4.561	1.1652	3.65715	1.1652	3.36748
1.1662	4.467	1.1662	4.458	1.1662	4.463	1.1662	4.409	1.1662	4.553	1.1662	3.68064	1.1662	3.364
1.1672	4.523	1.1672	4.447	1.1672	4.471	1.1672	4.421	1.1672	4.57	1.1672	3.69684	1.1672	3.39764
1.1682	4.482	1.1682	4.466	1.1682	4.473	1.1682	4.416	1.1682	4.566	1.1682	3.65472	1.1682	3.3408
1.1692	4.472	1.1692	4.456	1.1692	4.473	1.1692	4.436	1.1692	4.574	1.1692	3.69117	1.1692	3.38256
1.1702	4.541	1.1702	4.47	1.1702	4.48	1.1702	4.428	1.1702	4.572	1.1702	3.726	1.1702	3.3756
1.1712	4.517	1.1712	4.461	1.1712	4.483	1.1712	4.44	1.1712	4.589	1.1712	3.68145	1.1712	3.40808
1.1722	4.492	1.1722	4.483	1.1722	4.489	1.1722	4.432	1.1722	4.586	1.1722	3.70575	1.1722	3.3524
1.1732	4.566	1.1732	4.472	1.1732	4.49	1.1732	4.45	1.1732	4.591	1.1732	3.7422	1.1732	3.38836
1.1742	4.54	1.1742	4.488	1.1742	4.497	1.1742	4.443	1.1742	4.586	1.1742	3.68631	1.1742	3.38952
1.1752	4.501	1.1752	4.479	1.1752	4.499	1.1752	4.456	1.1752	4.598	1.1752	3.71061	1.1752	3.42316
1.1762	4.571	1.1762	4.498	1.1762	4.505	1.1762	4.446	1.1762	4.6	1.1762	3.74463	1.1762	3.37212
1.1772	4.546	1.1772	4.484	1.1772	4.503	1.1772	4.469	1.1772	4.608	1.1772	3.69846	1.1772	3.40112
1.1782	4.515	1.1782	4.501	1.1782	4.517	1.1782	4.462	1.1782	4.607	1.1782	3.72195	1.1782	3.40576
1.1792	4.565	1.1792	4.493	1.1792	4.515	1.1792	4.474	1.1792	4.618	1.1792	3.73248	1.1792	3.42896
1.1802	4.526	1.1802	4.514	1.1802	4.521	1.1802	4.464	1.1802	4.62	1.1802	3.68793	1.1802	3.3814
1.1812	4.514	1.1812	4.502	1.1812	4.515	1.1812	4.484	1.1812	4.625	1.1812	3.72762	1.1812	3.4046
1.1822	4.588	1.1822	4.518	1.1822	4.53	1.1822	4.476	1.1822	4.624	1.1822	3.76002	1.1822	3.42084
1.1832	4.568	1.1832	4.508	1.1832	4.531	1.1832	4.489	1.1832	4.632	1.1832	3.71385	1.1832	3.44636
1.1842	4.54	1.1842	4.531	1.1842	4.539	1.1842	4.478	1.1842	4.635	1.1842	3.74625	1.1842	3.40808
1.1852	4.613	1.1852	4.516	1.1852	4.536	1.1852	4.5	1.1852	4.638	1.1852	3.78027	1.1852	3.41736
1.1862	4.584	1.1862	4.531	1.1862	4.547	1.1862	4.495	1.1862	4.638	1.1862	3.72438	1.1862	3.4336
1.1872	4.541	1.1872	4.519	1.1872	4.547	1.1872	4.509	1.1872	4.65	1.1872	3.75111	1.1872	3.45332
1.1882	4.613	1.1882	4.544	1.1882	4.554	1.1882	4.498	1.1882	4.655	1.1882	3.77865	1.1882	3.422
1.1892	4.585	1.1892	4.532	1.1892	4.55	1.1892	4.514	1.1892	4.657	1.1892	3.72843	1.1892	3.42896
1.1902	4.557	1.1902	4.546	1.1902	4.56	1.1902	4.508	1.1902	4.657	1.1902	3.75759	1.1902	3.4568
1.1912	4.613	1.1912	4.535	1.1912	4.563	1.1912	4.521	1.1912	4.665	1.1912	3.76407	1.1912	3.4684
1.1922	4.573	1.1922	4.56	1.1922	4.568	1.1922	4.513	1.1922	4.669	1.1922	3.72519	1.1922	3.4394
1.1932	4.565	1.1932	4.548	1.1932	4.57	1.1932	4.531	1.1932	4.672	1.1932	3.77136	1.1932	3.43476
1.1942	4.637	1.1942	4.562	1.1942	4.579	1.1942	4.526	1.1942	4.672	1.1942	3.79485	1.1942	3.46608
1.1952	4.609	1.1952	4.55	1.1952	4.583	1.1952	4.541	1.1952	4.683	1.1952	3.74949	1.1952	3.47652
1.1962	4.583	1.1962	4.573	1.1962	4.582	1.1962	4.531	1.1962	4.688	1.1962	3.78756	1.1962	3.45796
1.1972	4.66	1.1972	4.562	1.1972	4.583	1.1972	4.547	1.1972	4.691	1.1972	3.81105	1.1972	3.4452
1.1982	4.628	1.1982	4.578	1.1982	4.586	1.1982	4.541	1.1982	4.689	1.1982	3.75435	1.1982	3.48116
1.1992	4.59	1.1992	4.566	1.1992	4.6	1.1992	4.553	1.1992	4.695	1.1992	3.79242	1.1992	3.48464
1.2002	4.662	1.2002	4.591	1.2002	4.598	1.2002	4.544	1.2002	4.699	1.2002	3.82077	1.2002	3.47304
1.2012	4.635	1.2012	4.578	1.2012	4.603	1.2012	4.563	1.2012	4.704	1.2012	3.76731	1.2012	3.45796
1.2022	4.609	1.2022	4.593	1.2022	4.602	1.2022	4.559	1.2022	4.702	1.2022	3.7989	1.2022	3.49972
1.2032	4.66	1.2032	4.579	1.2032	4.619	1.2032	4.571	1.2032	4.713	1.2032	3.80619	1.2032	3.50088
1.2042	4.613	1.2042	4.603	1.2042	4.611	1.2042	4.563	1.2042	4.718	1.2042	3.76164	1.2042	3.48928
1.2052	4.609	1.2052	4.592	1.2052	4.618	1.2052	4.58	1.2052	4.725	1.2052	3.807	1.2052	3.46376
1.2062	4.682	1.2062	4.61	1.2062	4.614	1.2062	4.573	1.2062	4.722	1.2062	3.83454	1.2062	3.51016
1.2072	4.657	1.2072	4.596	1.2072	4.635	1.2072	4.584	1.2072	4.73	1.2072	3.78108	1.2072	3.509
1.2082	4.628	1.2082	4.617	1.2082	4.623	1.2082	4.576	1.2082	4.73	1.2082	3.81429	1.2082	3.5032
1.2092	4.708	1.2092	4.605	1.2092	4.636	1.2092	4.594	1.2092	4.735	1.2092	3.83859	1.2092	3.47072
1.2102	4.679	1.2102	4.622	1.2102	4.629	1.2102	4.588	1.2102	4.734	1.2102	3.78837	1.2102	3.52176
1.2112	4.638	1.2112	4.61	1.2112	4.653	1.2112	4.601	1.2112	4.746	1.2112	3.82725	1.2112	3.52176
1.2122	4.709	1.2122	4.633	1.2122	4.64	1.2122	4.594	1.2122	4.747	1.2122	3.86613	1.2122	3.5206
1.2132	4.678	1.2132	4.617	1.2132	4.655	1.2132	4.611	1.2132	4.755	1.2132	3.80781	1.2132	3.48464
1.2142	4.646	1.2142	4.634	1.2142	4.639	1.2142	4.605	1.2142	4.754	1.2142	3.82563	1.2142	3.53568
1.2152	4.706	1.2152	4.627	1.2152	4.665	1.2152	4.616	1.2152	4.766	1.2152	3.84669	1.2152	3.52756
1.2162	4.664	1.2162	4.65	1.2162	4.653	1.2162	4.604	1.2162	4.763	1.2162	3.79971	1.2162	3.52988
1.2172	4.652	1.2172	4.634	1.2172	4.671	1.2172	4.623	1.2172	4.765	1.2172	3.83292	1.2172	3.49392
1.2182	4.729	1.2182	4.65	1.2182	4.655	1.2182	4.621	1.2182	4.764	1.2182	3.85803	1.2182	3.55076
1.2192	4.706	1.2192	4.641	1.2192	4.681	1.2192	4.633	1.2192	4.777	1.2192	3.81348	1.2192	3.54264
1.2202	4.678	1.2202	4.665	1.2202	4.672	1.2202	4.623	1.2202	4.776	1.2202	3.84102	1.2202	3.5496
1.2212	4.752	1.2212	4.647	1.2212	4.688	1.2212	4.643	1.2212	4.785	1.2212	3.86451	1.2212	3.50436
1.2222	4.717	1.2222	4.662	1.2222	4.669	1.2222	4.638	1.2222	4.782	1.2222	3.81915	1.2222	3.56352
1.2232	4.676	1.2232	4.655	1.2232	4.693	1.2232	4.647	1.2232	4.796	1.2232	3.85155	1.2232	3.55424
1.2242	4.752	1.2242	4.681	1.2242	4.684	1.2242	4.635	1.2242	4.794	1.2242	3.8961	1.2242	3.56352
1.2252	4.724	1.2252	4.664	1.2252	4.701	1.2252	4.655	1.2252	4.8	1.2252	3.8394	1.2252	3.51596
1.2262	4.696	1.2262	4.678	1.2262	4.684	1.2262	4.651	1.2262	4.792	1.2262	3.85236	1.2262	3.57512
1.2272	4.748	1.2272	4.666	1.2272	4.71	1.2272	4.662	1.2272	4.81	1.2272	3.88314	1.2272	3.5612
1.2282	4.704	1.2282	4.694	1.2282	4.7	1.2282	4.654	1.2282	4.808	1.2282	3.83211	1.2282	3.57396
1.2292	4.7	1.2292	4.678	1.2292	4.716	1.2292	4.672	1.2292	4.813	1.2292	3.85479	1.2292	3.52408
1.2302	4.775	1.2302	4.691	1.2302	4.699	1.2302	4.666	1.2302	4.809	1.2302	3.90015	1.2302	3.5902
1.2312	4.738	1.2312	4.679	1.2312	4.722	1.2312	4.678	1.2312	4.826	1.2312	3.85398	1.2312	3.57628
1.2322	4.715	1.2322	4.707	1.2322	4.71	1.2322	4.667	1.2322	4.821	1.2322	3.86856	1.2322	3.59368
1.2332	4.8	1.2332	4.695	1.2332	4.727	1.2332	4.685	1.2332	4.826	1.2332	3.92364	1.2332	3.53916
1.2342	4.765	1.2342	4.707	1.2342	4.717	1.2342	4.678	1.2342	4.82	1.2342	3.87423	1.2342	3.60064
1.2352	4.722	1.2352	4.693	1.2352	4.739	1.2352	4.693	1.2352	4.84	1.2352	3.87423	1.2352	3.57976
1.2362	4.795	1.2362	4.721	1.2362	4.73	1.2362	4.683	1.2362	4.835	1.2362	3.92526	1.2362	3.60064
1.2372	4.765	1.2372	4.707	1.2372	4.745	1.2372	4.702	1.2372	4.842	1.2372	3.87666	1.2372	3.54496
1.2382	4.738	1.2382	4.72	1.2382	4.732	1.2382	4.695	1.2382	4.837	1.2382	3.87666	1.2382	3.61804
1.2392	4.792	1.2392	4.707	1.2392	4.75	1.2392	4.709	1.2392	4.86	1.2392	3.9123	1.2392	3.59948
1.2402	4.742	1.2402	4.734	1.2402	4.74	1.2402	4.697	1.2402	4.852	1.2402	3.86451	1.2402	3.62268
1.2412	4.735	1.2412	4.722	1.2412	4.755	1.2412	4.714	1.2412	4.859	1.2412	3.88314	1.2412	3.55772
1.2422	4.816	1.2422	4.736	1.2422	4.743	1.2422	4.708	1.2422	4.849	1.2422	3.93822	1.2422	3.63196
1.2432	4.79	1.2432	4.724	1.2432	4.764	1.2432	4.719	1.2432	4.87	1.2432	3.89934	1.2432	3.60992
1.2442	4.758	1.2442	4.75	1.2442	4.759	1.2442	4.709	1.2442	4.862	1.2442	3.90339	1.2442	3.64008
1.2452	4.838	1.2452	4.733	1.2452	4.774	1.2452	4.732	1.2452	4.873	1.2452	3.96171	1.2452	3.57048
1.2462	4.808	1.2462	4.747	1.2462	4.759	1.2462	4.725	1.2462	4.869	1.2462	3.90582	1.2462	3.6424
1.2472	4.764	1.2472	4.736	1.2472	4.777	1.2472	4.736	1.2472	4.888	1.2472	3.90096	1.2472	3.61572
1.2482	4.834	1.2482	4.76	1.2482	4.772	1.2482	4.724	1.2482	4.883	1.2482	3.95523	1.2482	3.64704
1.2492	4.803	1.2492	4.747	1.2492	4.783	1.2492	4.744	1.2492	4.894	1.2492	3.90744	1.2492	3.57976
1.2502	4.776	1.2502	4.764	1.2502	4.772	1.2502	4.736	1.2502	4.884	1.2502	3.9123	1.2502	3.65632
1.2512	4.837	1.2512	4.754	1.2512	4.792	1.2512	4.749	1.2512	4.901	1.2512	3.94875	1.2512	3.63312
1.2522	4.787	1.2522	4.775	1.2522	4.788	1.2522	4.737	1.2522	4.895	1.2522	3.89772	1.2522	3.66444
1.2532	4.779	1.2532	4.759	1.2532	4.798	1.2532	4.76	1.2532	4.904	1.2532	3.92364	1.2532	3.5902
1.2542	4.859	1.2542	4.775	1.2542	4.79	1.2542	4.752	1.2542	4.896	1.2542	3.97143	1.2542	3.6656
1.2552	4.828	1.2552	4.763	1.2552	4.806	1.2552	4.765	1.2552	4.916	1.2552	3.92121	1.2552	3.6424
1.2562	4.797	1.2562	4.787	1.2562	4.8	1.2562	4.753	1.2562	4.911	1.2562	3.93822	1.2562	3.68068
1.2572	4.878	1.2572	4.776	1.2572	4.81	1.2572	4.772	1.2572	4.923	1.2572	3.99168	1.2572	3.60644
1.2582	4.843	1.2582	4.791	1.2582	4.804	1.2582	4.762	1.2582	4.916	1.2582	3.93174	1.2582	3.68068
1.2592	4.804	1.2592	4.78	1.2592	4.818	1.2592	4.777	1.2592	4.932	1.2592	3.94065	1.2592	3.65284
1.2602	4.881	1.2602	4.804	1.2602	4.815	1.2602	4.766	1.2602	4.926	1.2602	3.98844	1.2602	3.68764
1.2612	4.846	1.2612	4.789	1.2612	4.824	1.2612	4.785	1.2612	4.933	1.2612	3.94146	1.2612	3.61108
1.2622	4.82	1.2622	4.8	1.2622	4.819	1.2622	4.78	1.2622	4.929	1.2622	3.95604	1.2622	3.68996
1.2632	4.876	1.2632	4.79	1.2632	4.835	1.2632	4.797	1.2632	4.949	1.2632	3.9771	1.2632	3.6656
1.2642	4.824	1.2642	4.818	1.2642	4.832	1.2642	4.784	1.2642	4.942	1.2642	3.92283	1.2642	3.7062
1.2652	4.82	1.2652	4.803	1.2652	4.839	1.2652	4.799	1.2652	4.949	1.2652	3.95766	1.2652	3.62732
1.2662	4.897	1.2662	4.816	1.2662	4.832	1.2662	4.789	1.2662	4.945	1.2662	3.99978	1.2662	3.70156
1.2672	4.864	1.2672	4.807	1.2672	4.846	1.2672	4.805	1.2672	4.963	1.2672	3.95118	1.2672	3.67488
1.2682	4.844	1.2682	4.834	1.2682	4.847	1.2682	4.792	1.2682	4.954	1.2682	3.97791	1.2682	3.7178
1.2692	4.926	1.2692	4.817	1.2692	4.854	1.2692	4.814	1.2692	4.963	1.2692	4.02327	1.2692	3.6366
1.2702	4.888	1.2702	4.828	1.2702	4.848	1.2702	4.807	1.2702	4.958	1.2702	3.96171	1.2702	3.71084
1.2712	4.845	1.2712	4.817	1.2712	4.861	1.2712	4.821	1.2712	4.977	1.2712	3.98277	1.2712	3.68416
1.2722	4.921	1.2722	4.844	1.2722	4.861	1.2722	4.81	1.2722	4.972	1.2722	4.01841	1.2722	3.72708
1.2732	4.885	1.2732	4.829	1.2732	4.868	1.2732	4.83	1.2732	4.98	1.2732	3.9609	1.2732	3.6482
1.2742	4.857	1.2742	4.844	1.2742	4.863	1.2742	4.82	1.2742	4.974	1.2742	3.98844	1.2742	3.72708
1.2752	4.916	1.2752	4.832	1.2752	4.873	1.2752	4.832	1.2752	4.994	1.2752	4.00059	1.2752	3.70388
1.2762	4.867	1.2762	4.858	1.2762	4.875	1.2762	4.821	1.2762	4.987	1.2762	3.9528	1.2762	3.74448
1.2772	4.862	1.2772	4.843	1.2772	4.881	1.2772	4.843	1.2772	4.992	1.2772	4.00302	1.2772	3.66096
1.2782	4.944	1.2782	4.859	1.2782	4.879	1.2782	4.832	1.2782	4.981	1.2782	4.03137	1.2782	3.7352
1.2792	4.911	1.2792	4.844	1.2792	4.888	1.2792	4.847	1.2792	5.002	1.2792	3.97872	1.2792	3.70852
1.2802	4.879	1.2802	4.869	1.2802	4.888	1.2802	4.838	1.2802	4.999	1.2802	4.02246	1.2802	3.75608
1.2812	4.962	1.2812	4.856	1.2812	4.893	1.2812	4.859	1.2812	5.01	1.2812	4.0419	1.2812	3.6772
1.2822	4.928	1.2822	4.872	1.2822	4.892	1.2822	4.85	1.2822	4.995	1.2822	3.98034	1.2822	3.75144
1.2832	4.885	1.2832	4.859	1.2832	4.9	1.2832	4.859	1.2832	5.017	1.2832	4.02732	1.2832	3.72244
1.2842	4.962	1.2842	4.886	1.2842	4.901	1.2842	4.848	1.2842	5.014	1.2842	4.05243	1.2842	3.7642
1.2852	4.927	1.2852	4.872	1.2852	4.903	1.2852	4.87	1.2852	5.027	1.2852	3.99411	1.2852	3.68068
1.2862	4.903	1.2862	4.884	1.2862	4.906	1.2862	4.863	1.2862	5.013	1.2862	4.0338	1.2862	3.75956
1.2872	4.961	1.2872	4.868	1.2872	4.915	1.2872	4.876	1.2872	5.031	1.2872	4.02975	1.2872	3.73752
1.2882	4.904	1.2882	4.895	1.2882	4.917	1.2882	4.863	1.2882	5.025	1.2882	3.98844	1.2882	3.7816
1.2892	4.9	1.2892	4.882	1.2892	4.917	1.2892	4.884	1.2892	5.038	1.2892	4.04595	1.2892	3.69808
1.2902	4.98	1.2902	4.896	1.2902	4.919	1.2902	4.878	1.2902	5.028	1.2902	4.05486	1.2902	3.77116
1.2912	4.944	1.2912	4.883	1.2912	4.926	1.2912	4.891	1.2912	5.048	1.2912	4.00221	1.2912	3.74332
1.2922	4.92	1.2922	4.91	1.2922	4.933	1.2922	4.877	1.2922	5.04	1.2922	4.05243	1.2922	3.78624
1.2932	5.006	1.2932	4.898	1.2932	4.93	1.2932	4.897	1.2932	5.053	1.2932	4.06053	1.2932	3.70388
1.2942	4.963	1.2942	4.912	1.2942	4.932	1.2942	4.891	1.2942	5.044	1.2942	4.0095	1.2942	3.77928
1.2952	4.929	1.2952	4.894	1.2952	4.939	1.2952	4.904	1.2952	5.059	1.2952	4.06944	1.2952	3.75492
1.2962	5.004	1.2962	4.918	1.2962	4.951	1.2962	4.892	1.2962	5.054	1.2962	4.09131	1.2962	3.80016
1.2972	4.96	1.2972	4.906	1.2972	4.944	1.2972	4.913	1.2972	5.067	1.2972	4.02489	1.2972	3.71896
1.2982	4.934	1.2982	4.923	1.2982	4.946	1.2982	4.903	1.2982	5.059	1.2982	4.05891	1.2982	3.7932
1.2992	4.995	1.2992	4.911	1.2992	4.952	1.2992	4.919	1.2992	5.075	1.2992	4.06701	1.2992	3.76884
1.3002	4.94	1.3002	4.933	1.3002	4.966	1.3002	4.908	1.3002	5.071	1.3002	4.01679	1.3002	3.81176
1.3012	4.937	1.3012	4.921	1.3012	4.956	1.3012	4.925	1.3012	5.082	1.3012	4.06782	1.3012	3.7294
1.3022	5.02	1.3022	4.937	1.3022	4.96	1.3022	4.914	1.3022	5.074	1.3022	4.0824	1.3022	3.80016
1.3032	4.988	1.3032	4.925	1.3032	4.962	1.3032	4.93	1.3032	5.088	1.3032	4.03299	1.3032	3.77928
1.3042	4.96	1.3042	4.945	1.3042	4.98	1.3042	4.92	1.3042	5.084	1.3042	4.07349	1.3042	3.82568
1.3052	5.04	1.3052	4.931	1.3052	4.973	1.3052	4.94	1.3052	5.093	1.3052	4.08321	1.3052	3.74564
1.3062	4.999	1.3062	4.947	1.3062	4.976	1.3062	4.929	1.3062	5.089	1.3062	4.03461	1.3062	3.81408
1.3072	4.96	1.3072	4.936	1.3072	4.974	1.3072	4.943	1.3072	5.106	1.3072	4.08726	1.3072	3.79088
1.3082	5.042	1.3082	4.959	1.3082	4.991	1.3082	4.933	1.3082	5.102	1.3082	4.11723	1.3082	3.83264
1.3092	5.003	1.3092	4.947	1.3092	4.985	1.3092	4.954	1.3092	5.108	1.3092	4.05243	1.3092	3.75144
1.3102	4.972	1.3102	4.964	1.3102	4.991	1.3102	4.942	1.3102	5.101	1.3102	4.0824	1.3102	3.81872
1.3112	5.034	1.3112	4.951	1.3112	4.985	1.3112	4.952	1.3112	5.116	1.3112	4.09212	1.3112	3.8048
1.3122	4.984	1.3122	4.974	1.3122	5.005	1.3122	4.945	1.3122	5.113	1.3122	4.04595	1.3122	3.84888
1.3132	4.978	1.3132	4.958	1.3132	5.001	1.3132	4.971	1.3132	5.122	1.3132	4.09536	1.3132	3.77
1.3142	5.058	1.3142	4.97	1.3142	5.009	1.3142	4.96	1.3142	5.115	1.3142	4.11642	1.3142	3.83264
1.3152	5.019	1.3152	4.959	1.3152	4.998	1.3152	4.967	1.3152	5.134	1.3152	4.06296	1.3152	3.81408
1.3162	4.997	1.3162	4.985	1.3162	5.018	1.3162	4.96	1.3162	5.13	1.3162	4.11156	1.3162	3.85584
1.3172	5.081	1.3172	4.97	1.3172	5.009	1.3172	4.982	1.3172	5.139	1.3172	4.13505	1.3172	3.78044
1.3182	5.036	1.3182	4.987	1.3182	5.019	1.3182	4.972	1.3182	5.13	1.3182	4.0743	1.3182	3.84076
1.3192	5	1.3192	4.974	1.3192	5.01	1.3192	4.977	1.3192	5.147	1.3192	4.12209	1.3192	3.82452
1.3202	5.084	1.3202	4.996	1.3202	5.033	1.3202	4.972	1.3202	5.142	1.3202	4.1472	1.3202	3.86744
1.3212	5.039	1.3212	4.98	1.3212	5.025	1.3212	4.994	1.3212	5.151	1.3212	4.0824	1.3212	3.79088
1.3222	5.012	1.3222	4.997	1.3222	5.038	1.3222	4.989	1.3222	5.142	1.3222	4.12371	1.3222	3.84888
1.3232	5.071	1.3232	4.984	1.3232	5.026	1.3232	4.993	1.3232	5.163	1.3232	4.11804	1.3232	3.83264
1.3242	5.013	1.3242	5.007	1.3242	5.047	1.3242	4.989	1.3242	5.161	1.3242	4.07592	1.3242	3.87904
1.3252	5.012	1.3252	4.992	1.3252	5.034	1.3252	5.003	1.3252	5.17	1.3252	4.13748	1.3252	3.80596
1.3262	5.092	1.3262	5.011	1.3262	5.047	1.3262	5.001	1.3262	5.158	1.3262	4.14072	1.3262	3.86628
1.3272	5.05	1.3272	4.999	1.3272	5.037	1.3272	5.004	1.3272	5.175	1.3272	4.09131	1.3272	3.85004
1.3282	5.033	1.3282	5.024	1.3282	5.061	1.3282	5.004	1.3282	5.169	1.3282	4.15449	1.3282	3.89412
1.3292	5.119	1.3292	5.006	1.3292	5.045	1.3292	5.015	1.3292	5.176	1.3292	4.14882	1.3292	3.81756
1.3302	5.072	1.3302	5.019	1.3302	5.063	1.3302	5.018	1.3302	5.169	1.3302	4.0986	1.3302	3.87556
1.3312	5.037	1.3312	5.009	1.3312	5.053	1.3312	5.02	1.3312	5.19	1.3312	4.16907	1.3312	3.86164
1.3322	5.117	1.3322	5.036	1.3322	5.076	1.3322	5.02	1.3322	5.184	1.3322	4.1715	1.3322	3.90456
1.3332	5.071	1.3332	5.018	1.3332	5.057	1.3332	5.027	1.3332	5.195	1.3332	4.11237	1.3332	3.82684
1.3342	5.042	1.3342	5.032	1.3342	5.074	1.3342	5.032	1.3342	5.186	1.3342	4.16259	1.3342	3.88716
1.3352	5.105	1.3352	5.019	1.3352	5.062	1.3352	5.026	1.3352	5.202	1.3352	4.13991	1.3352	3.87208
1.3362	5.051	1.3362	5.049	1.3362	5.086	1.3362	5.033	1.3362	5.194	1.3362	4.11399	1.3362	3.91616
1.3372	5.049	1.3372	5.034	1.3372	5.071	1.3372	5.04	1.3372	5.205	1.3372	4.16988	1.3372	3.83844
1.3382	5.128	1.3382	5.047	1.3382	5.09	1.3382	5.048	1.3382	5.198	1.3382	4.13586	1.3382	3.90224
1.3392	5.09	1.3392	5.032	1.3392	5.075	1.3392	5.042	1.3392	5.213	1.3392	4.12533	1.3392	3.886
1.3402	5.07	1.3402	5.059	1.3402	5.1	1.3402	5.052	1.3402	5.207	1.3402	4.18689	1.3402	3.92892
1.3412	5.158	1.3412	5.044	1.3412	5.084	1.3412	5.054	1.3412	5.222	1.3412	4.14963	1.3412	3.84888
1.3422	5.104	1.3422	5.058	1.3422	5.102	1.3422	5.058	1.3422	5.212	1.3422	4.12857	1.3422	3.91268
1.3432	5.065	1.3432	5.048	1.3432	5.082	1.3432	5.05	1.3432	5.229	1.3432	4.20795	1.3432	3.89296
1.3442	5.154	1.3442	5.074	1.3442	5.113	1.3442	5.065	1.3442	5.223	1.3442	4.17879	1.3442	3.93704
1.3452	5.116	1.3452	5.058	1.3452	5.097	1.3452	5.064	1.3452	5.232	1.3452	4.14558	1.3452	3.85584
1.3462	5.083	1.3462	5.074	1.3462	5.116	1.3462	5.072	1.3462	5.221	1.3462	4.19661	1.3462	3.92312
1.3472	5.143	1.3472	5.06	1.3472	5.097	1.3472	5.065	1.3472	5.242	1.3472	4.14639	1.3472	3.9034
1.3482	5.087	1.3482	5.083	1.3482	5.127	1.3482	5.082	1.3482	5.24	1.3482	4.14639	1.3482	3.94632
1.3492	5.088	1.3492	5.069	1.3492	5.111	1.3492	5.079	1.3492	5.247	1.3492	4.212	1.3492	3.8628
1.3502	5.169	1.3502	5.086	1.3502	5.128	1.3502	5.087	1.3502	5.24	1.3502	4.16826	1.3502	3.93472
1.3512	5.123	1.3512	5.071	1.3512	5.106	1.3512	5.076	1.3512	5.253	1.3512	4.15611	1.3512	3.91268
1.3522	5.103	1.3522	5.094	1.3522	5.137	1.3522	5.091	1.3522	5.249	1.3522	4.22982	1.3522	3.95676
1.3532	5.196	1.3532	5.083	1.3532	5.122	1.3532	5.089	1.3532	5.259	1.3532	4.19499	1.3532	3.87324
1.3542	5.148	1.3542	5.1	1.3542	5.141	1.3542	5.1	1.3542	5.251	1.3542	4.16745	1.3542	3.94864
1.3552	5.11	1.3552	5.085	1.3552	5.125	1.3552	5.091	1.3552	5.267	1.3552	4.24116	1.3552	3.93008
1.3562	5.193	1.3562	5.108	1.3562	5.153	1.3562	5.106	1.3562	5.263	1.3562	4.20633	1.3562	3.97532
1.3572	5.149	1.3572	5.091	1.3572	5.135	1.3572	5.104	1.3572	5.273	1.3572	4.17393	1.3572	3.88832
1.3582	5.125	1.3582	5.106	1.3582	5.152	1.3582	5.116	1.3582	5.27	1.3582	4.22577	1.3582	3.95908
1.3592	5.18	1.3592	5.097	1.3592	5.136	1.3592	5.101	1.3592	5.285	1.3592	4.18041	1.3592	3.93356
1.3602	5.12	1.3602	5.126	1.3602	5.162	1.3602	5.116	1.3602	5.279	1.3602	4.17069	1.3602	3.9788
1.3612	5.125	1.3612	5.105	1.3612	5.146	1.3612	5.113	1.3612	5.282	1.3612	4.24521	1.3612	3.89412
1.3622	5.212	1.3622	5.116	1.3622	5.165	1.3622	5.126	1.3622	5.275	1.3622	4.21524	1.3622	3.97184
1.3632	5.165	1.3632	5.107	1.3632	5.15	1.3632	5.114	1.3632	5.292	1.3632	4.18284	1.3632	3.94864
1.3642	5.147	1.3642	5.137	1.3642	5.174	1.3642	5.13	1.3642	5.288	1.3642	4.2525	1.3642	3.99388
1.3652	5.236	1.3652	5.117	1.3652	5.162	1.3652	5.129	1.3652	5.302	1.3652	4.22334	1.3652	3.90804
1.3662	5.182	1.3662	5.128	1.3662	5.178	1.3662	5.14	1.3662	5.293	1.3662	4.18608	1.3662	3.9846
1.3672	5.145	1.3672	5.118	1.3672	5.16	1.3672	5.125	1.3672	5.311	1.3672	4.26222	1.3672	3.95908
1.3682	5.233	1.3682	5.148	1.3682	5.181	1.3682	5.141	1.3682	5.304	1.3682	4.24845	1.3682	4.0078
1.3692	5.185	1.3692	5.131	1.3692	5.173	1.3692	5.138	1.3692	5.311	1.3692	4.19742	1.3692	3.91848
1.3702	5.158	1.3702	5.142	1.3702	5.19	1.3702	5.148	1.3702	5.301	1.3702	4.25817	1.3702	3.99504
1.3712	5.223	1.3712	5.129	1.3712	5.176	1.3712	5.14	1.3712	5.324	1.3712	4.22901	1.3712	3.97068
1.3722	5.165	1.3722	5.158	1.3722	5.197	1.3722	5.156	1.3722	5.318	1.3722	4.19661	1.3722	4.01476
1.3732	5.163	1.3732	5.143	1.3732	5.191	1.3732	5.153	1.3732	5.325	1.3732	4.25655	1.3732	3.92776
1.3742	5.243	1.3742	5.156	1.3742	5.203	1.3742	5.162	1.3742	5.315	1.3742	4.23387	1.3742	4.00548
1.3752	5.196	1.3752	5.137	1.3752	5.187	1.3752	5.152	1.3752	5.338	1.3752	4.2039	1.3752	3.98112
1.3762	5.178	1.3762	5.169	1.3762	5.208	1.3762	5.162	1.3762	5.329	1.3762	4.26303	1.3762	4.02636
1.3772	5.267	1.3772	5.157	1.3772	5.203	1.3772	5.159	1.3772	5.344	1.3772	4.24278	1.3772	3.9382
1.3782	5.217	1.3782	5.169	1.3782	5.213	1.3782	5.17	1.3782	5.327	1.3782	4.21119	1.3782	4.01476
1.3792	5.185	1.3792	5.15	1.3792	5.202	1.3792	5.16	1.3792	5.347	1.3792	4.28733	1.3792	3.9904
1.3802	5.276	1.3802	5.178	1.3802	5.222	1.3802	5.176	1.3802	5.342	1.3802	4.27923	1.3802	4.04028
1.3812	5.229	1.3812	5.169	1.3812	5.217	1.3812	5.177	1.3812	5.353	1.3812	4.22496	1.3812	3.95328
1.3822	5.198	1.3822	5.182	1.3822	5.228	1.3822	5.187	1.3822	5.344	1.3822	4.2768	1.3822	4.03216
1.3832	5.256	1.3832	5.163	1.3832	5.215	1.3832	5.174	1.3832	5.366	1.3832	4.25007	1.3832	4.00664
1.3842	5.193	1.3842	5.19	1.3842	5.231	1.3842	5.186	1.3842	5.358	1.3842	4.21848	1.3842	4.05188
1.3852	5.2	1.3852	5.18	1.3852	5.227	1.3852	5.185	1.3852	5.367	1.3852	4.28571	1.3852	3.96256
1.3862	5.281	1.3862	5.194	1.3862	5.237	1.3862	5.195	1.3862	5.355	1.3862	4.27761	1.3862	4.04144
1.3872	5.228	1.3872	5.181	1.3872	5.228	1.3872	5.187	1.3872	5.373	1.3872	4.23468	1.3872	4.0136
1.3882	5.217	1.3882	5.204	1.3882	5.245	1.3882	5.202	1.3882	5.366	1.3882	4.30515	1.3882	4.05768
1.3892	5.307	1.3892	5.189	1.3892	5.243	1.3892	5.201	1.3892	5.378	1.3892	4.30596	1.3892	3.96952
1.3902	5.251	1.3902	5.204	1.3902	5.253	1.3902	5.211	1.3902	5.367	1.3902	4.24359	1.3902	4.04724
1.3912	5.219	1.3912	5.192	1.3912	5.241	1.3912	5.202	1.3912	5.389	1.3912	4.30677	1.3912	4.02056
1.3922	5.315	1.3922	5.214	1.3922	5.253	1.3922	5.213	1.3922	5.385	1.3922	4.31487	1.3922	4.06812
1.3932	5.265	1.3932	5.201	1.3932	5.252	1.3932	5.211	1.3932	5.391	1.3932	4.25169	1.3932	3.98228
1.3942	5.228	1.3942	5.218	1.3942	5.264	1.3942	5.218	1.3942	5.38	1.3942	4.29867	1.3942	4.06464
1.3952	5.294	1.3952	5.207	1.3952	5.253	1.3952	5.211	1.3952	5.397	1.3952	4.29138	1.3952	4.0368
1.3962	5.238	1.3962	5.225	1.3962	5.265	1.3962	5.222	1.3962	5.395	1.3962	4.24521	1.3962	4.08088
1.3972	5.238	1.3972	5.214	1.3972	5.266	1.3972	5.225	1.3972	5.402	1.3972	4.31325	1.3972	3.98924
1.3982	5.325	1.3982	5.23	1.3982	5.278	1.3982	5.235	1.3982	5.394	1.3982	4.32459	1.3982	4.07276
1.3992	5.271	1.3992	5.217	1.3992	5.27	1.3992	5.23	1.3992	5.413	1.3992	4.26222	1.3992	4.04608
1.4002	5.247	1.4002	5.236	1.4002	5.279	1.4002	5.235	1.4002	5.411	1.4002	4.31649	1.4002	4.09132
1.4012	5.33	1.4012	5.225	1.4012	5.276	1.4012	5.235	1.4012	5.417	1.4012	4.32621	1.4012	4.00084
1.4022	5.276	1.4022	5.241	1.4022	5.283	1.4022	5.239	1.4022	5.408	1.4022	4.26465	1.4022	4.08088
1.4032	5.256	1.4032	5.231	1.4032	5.279	1.4032	5.236	1.4032	5.423	1.4032	4.33107	1.4032	4.05188
1.4042	5.354	1.4042	5.252	1.4042	5.291	1.4042	5.244	1.4042	5.418	1.4042	4.35294	1.4042	4.1006
1.4052	5.309	1.4052	5.238	1.4052	5.292	1.4052	5.25	1.4052	5.425	1.4052	4.28733	1.4052	4.01244
1.4062	5.271	1.4062	5.25	1.4062	5.296	1.4062	5.25	1.4062	5.42	1.4062	4.33431	1.4062	4.09828
1.4072	5.336	1.4072	5.24	1.4072	5.294	1.4072	5.25	1.4072	5.434	1.4072	4.32297	1.4072	4.07044
1.4082	5.272	1.4082	5.26	1.4082	5.302	1.4082	5.256	1.4082	5.437	1.4082	4.27437	1.4082	4.11684
1.4092	5.267	1.4092	5.246	1.4092	5.304	1.4092	5.267	1.4092	5.444	1.4092	4.3416	1.4092	4.02172
1.4102	5.342	1.4102	5.259	1.4102	5.305	1.4102	5.262	1.4102	5.435	1.4102	4.33269	1.4102	4.10756
1.4112	5.285	1.4112	5.253	1.4112	5.304	1.4112	5.263	1.4112	5.444	1.4112	4.2849	1.4112	4.07856
1.4122	5.284	1.4122	5.276	1.4122	5.309	1.4122	5.263	1.4122	5.446	1.4122	4.34484	1.4122	4.12612
1.4132	5.36	1.4132	5.258	1.4132	5.317	1.4132	5.279	1.4132	5.451	1.4132	4.33107	1.4132	4.03332
1.4142	5.298	1.4142	5.273	1.4142	5.319	1.4142	5.272	1.4142	5.443	1.4142	4.29948	1.4142	4.118
1.4152	5.291	1.4152	5.261	1.4152	5.32	1.4152	5.279	1.4152	5.457	1.4152	4.37319	1.4152	4.08784
1.4162	5.391	1.4162	5.283	1.4162	5.326	1.4162	5.275	1.4162	5.463	1.4162	4.36023	1.4162	4.13424
1.4172	5.343	1.4172	5.268	1.4172	5.33	1.4172	5.295	1.4172	5.468	1.4172	4.30191	1.4172	4.04376
1.4182	5.304	1.4182	5.284	1.4182	5.326	1.4182	5.286	1.4182	5.459	1.4182	4.36347	1.4182	4.1296
1.4192	5.382	1.4192	5.274	1.4192	5.324	1.4192	5.293	1.4192	5.467	1.4192	4.32945	1.4192	4.10176
1.4202	5.318	1.4202	5.298	1.4202	5.33	1.4202	5.28	1.4202	5.47	1.4202	4.3011	1.4202	4.14584
1.4212	5.301	1.4212	5.283	1.4212	5.342	1.4212	5.303	1.4212	5.475	1.4212	4.374	1.4212	4.0542
1.4222	5.374	1.4222	5.297	1.4222	5.341	1.4222	5.297	1.4222	5.469	1.4222	4.36104	1.4222	4.14352
1.4232	5.318	1.4232	5.283	1.4232	5.342	1.4232	5.31	1.4232	5.481	1.4232	4.32216	1.4232	4.11104
1.4242	5.318	1.4242	5.308	1.4242	5.346	1.4242	5.295	1.4242	5.482	1.4242	4.39587	1.4242	4.15512
1.4252	5.385	1.4252	5.291	1.4252	5.355	1.4252	5.32	1.4252	5.49	1.4252	4.37967	1.4252	4.06464
1.4262	5.33	1.4262	5.307	1.4262	5.35	1.4262	5.309	1.4262	5.487	1.4262	4.32459	1.4262	4.1528
1.4272	5.322	1.4272	5.295	1.4272	5.35	1.4272	5.324	1.4272	5.5	1.4272	4.39344	1.4272	4.12264
1.4282	5.416	1.4282	5.322	1.4282	5.357	1.4282	5.307	1.4282	5.494	1.4282	4.37643	1.4282	4.16672
1.4292	5.366	1.4292	5.305	1.4292	5.364	1.4292	5.33	1.4292	5.503	1.4292	4.33026	1.4292	4.0774
1.4302	5.338	1.4302	5.319	1.4302	5.363	1.4302	5.318	1.4302	5.497	1.4302	4.38939	1.4302	4.16788
1.4312	5.404	1.4312	5.305	1.4312	5.365	1.4312	5.335	1.4312	5.509	1.4312	4.35618	1.4312	4.13656
1.4322	5.335	1.4322	5.33	1.4322	5.371	1.4322	5.322	1.4322	5.507	1.4322	4.33431	1.4322	4.17484
1.4332	5.333	1.4332	5.313	1.4332	5.381	1.4332	5.344	1.4332	5.514	1.4332	4.40478	1.4332	4.08204
1.4342	5.416	1.4342	5.329	1.4342	5.379	1.4342	5.329	1.4342	5.511	1.4342	4.38291	1.4342	4.17368
1.4352	5.361	1.4352	5.316	1.4352	5.375	1.4352	5.348	1.4352	5.524	1.4352	4.34727	1.4352	4.147
1.4362	5.355	1.4362	5.344	1.4362	5.377	1.4362	5.333	1.4362	5.521	1.4362	4.42503	1.4362	4.1934
1.4372	5.444	1.4372	5.329	1.4372	5.388	1.4372	5.352	1.4372	5.526	1.4372	4.40397	1.4372	4.10408
1.4382	5.387	1.4382	5.344	1.4382	5.389	1.4382	5.338	1.4382	5.517	1.4382	4.35294	1.4382	4.19108
1.4392	5.365	1.4392	5.329	1.4392	5.386	1.4392	5.359	1.4392	5.533	1.4392	4.43313	1.4392	4.15628
1.4402	5.46	1.4402	5.352	1.4402	5.394	1.4402	5.347	1.4402	5.533	1.4402	4.40883	1.4402	4.19456
1.4412	5.401	1.4412	5.337	1.4412	5.402	1.4412	5.368	1.4412	5.537	1.4412	4.36104	1.4412	4.10524
1.4422	5.368	1.4422	5.354	1.4422	5.402	1.4422	5.355	1.4422	5.53	1.4422	4.41774	1.4422	4.1934
1.4432	5.434	1.4432	5.337	1.4432	5.396	1.4432	5.372	1.4432	5.548	1.4432	4.37967	1.4432	4.1644
1.4442	5.37	1.4442	5.364	1.4442	5.403	1.4442	5.356	1.4442	5.548	1.4442	4.35861	1.4442	4.20384
1.4452	5.372	1.4452	5.352	1.4452	5.41	1.4452	5.377	1.4452	5.549	1.4452	4.4388	1.4452	4.11336
1.4462	5.461	1.4462	5.368	1.4462	5.414	1.4462	5.366	1.4462	5.542	1.4462	4.41288	1.4462	4.20036
1.4472	5.402	1.4472	5.351	1.4472	5.408	1.4472	5.383	1.4472	5.555	1.4472	4.37643	1.4472	4.16788
1.4482	5.391	1.4482	5.376	1.4482	5.419	1.4482	5.371	1.4482	5.557	1.4482	4.43799	1.4482	4.2108
1.4492	5.476	1.4492	5.359	1.4492	5.425	1.4492	5.394	1.4492	5.561	1.4492	4.39992	1.4492	4.12496
1.4502	5.412	1.4502	5.376	1.4502	5.429	1.4502	5.383	1.4502	5.557	1.4502	4.37562	1.4502	4.21544
1.4512	5.392	1.4512	5.362	1.4512	5.422	1.4512	5.396	1.4512	5.573	1.4512	4.45014	1.4512	4.18412
1.4522	5.492	1.4522	5.389	1.4522	5.432	1.4522	5.382	1.4522	5.574	1.4522	4.41855	1.4522	4.22472
1.4532	5.441	1.4532	5.373	1.4532	5.432	1.4532	5.405	1.4532	5.576	1.4532	4.38534	1.4532	4.13076
1.4542	5.404	1.4542	5.391	1.4542	5.438	1.4542	5.391	1.4542	5.57	1.4542	4.44366	1.4542	4.21892
1.4552	5.473	1.4552	5.378	1.4552	5.433	1.4552	5.405	1.4552	5.58	1.4552	4.3983	1.4552	4.18992
1.4562	5.409	1.4562	5.401	1.4562	5.445	1.4562	5.392	1.4562	5.581	1.4562	4.39587	1.4562	4.23632
1.4572	5.413	1.4572	5.38	1.4572	5.447	1.4572	5.419	1.4572	5.591	1.4572	4.47606	1.4572	4.14584
1.4582	5.487	1.4582	5.396	1.4582	5.455	1.4582	5.407	1.4582	5.583	1.4582	4.43637	1.4582	4.23632
1.4592	5.42	1.4592	5.385	1.4592	5.446	1.4592	5.421	1.4592	5.594	1.4592	4.40235	1.4592	4.20152
1.4602	5.417	1.4602	5.411	1.4602	5.456	1.4602	5.407	1.4602	5.595	1.4602	4.47201	1.4602	4.24212
1.4612	5.484	1.4612	5.393	1.4612	5.455	1.4612	5.43	1.4612	5.605	1.4612	4.42017	1.4612	4.1528
1.4622	5.425	1.4622	5.412	1.4622	5.464	1.4622	5.413	1.4622	5.598	1.4622	4.40721	1.4622	4.24328
1.4632	5.429	1.4632	5.401	1.4632	5.456	1.4632	5.427	1.4632	5.607	1.4632	4.46715	1.4632	4.21544
1.4642	5.525	1.4642	5.423	1.4642	5.468	1.4642	5.416	1.4642	5.608	1.4642	4.41693	1.4642	4.25836
1.4652	5.461	1.4652	5.403	1.4652	5.468	1.4652	5.441	1.4652	5.612	1.4652	4.42098	1.4652	4.16556
1.4662	5.436	1.4662	5.419	1.4662	5.482	1.4662	5.429	1.4662	5.605	1.4662	4.47849	1.4662	4.25372
1.4672	5.5	1.4672	5.408	1.4672	5.469	1.4672	5.444	1.4672	5.619	1.4672	4.42179	1.4672	4.22356
1.4682	5.428	1.4682	5.433	1.4682	5.482	1.4682	5.428	1.4682	5.621	1.4682	4.42827	1.4682	4.26648
1.4692	5.437	1.4692	5.416	1.4692	5.477	1.4692	5.449	1.4692	5.626	1.4692	4.5036	1.4692	4.176
1.4702	5.523	1.4702	5.433	1.4702	5.489	1.4702	5.44	1.4702	5.619	1.4702	4.45014	1.4702	4.26764
1.4712	5.466	1.4712	5.422	1.4712	5.477	1.4712	5.453	1.4712	5.632	1.4712	4.43718	1.4712	4.23632
1.4722	5.459	1.4722	5.447	1.4722	5.498	1.4722	5.438	1.4722	5.632	1.4722	4.48659	1.4722	4.27808
1.4732	5.552	1.4732	5.428	1.4732	5.488	1.4732	5.458	1.4732	5.634	1.4732	4.42503	1.4732	4.18528
1.4742	5.489	1.4742	5.439	1.4742	5.499	1.4742	5.452	1.4742	5.631	1.4742	4.44204	1.4742	4.27808
1.4752	5.463	1.4752	5.429	1.4752	5.488	1.4752	5.466	1.4752	5.644	1.4752	4.49712	1.4752	4.24908
1.4762	5.555	1.4762	5.455	1.4762	5.51	1.4762	5.454	1.4762	5.645	1.4762	4.4388	1.4762	4.28968
1.4772	5.494	1.4772	5.442	1.4772	5.497	1.4772	5.473	1.4772	5.644	1.4772	4.45824	1.4772	4.19804
1.4782	5.469	1.4782	5.452	1.4782	5.511	1.4782	5.464	1.4782	5.643	1.4782	4.52385	1.4782	4.28852
1.4792	5.532	1.4792	5.445	1.4792	5.494	1.4792	5.473	1.4792	5.657	1.4792	4.46067	1.4792	4.25836
1.4802	5.467	1.4802	5.468	1.4802	5.521	1.4802	5.463	1.4802	5.658	1.4802	4.46715	1.4802	4.29896
1.4812	5.48	1.4812	5.454	1.4812	5.508	1.4812	5.483	1.4812	5.656	1.4812	4.5279	1.4812	4.20732
1.4822	5.567	1.4822	5.461	1.4822	5.527	1.4822	5.474	1.4822	5.654	1.4822	4.46229	1.4822	4.2978
1.4832	5.5	1.4832	5.455	1.4832	5.511	1.4832	5.485	1.4832	5.668	1.4832	4.47363	1.4832	4.2688
1.4842	5.487	1.4842	5.475	1.4842	5.532	1.4842	5.478	1.4842	5.676	1.4842	4.51089	1.4842	4.31172
1.4852	5.569	1.4852	5.463	1.4852	5.518	1.4852	5.498	1.4852	5.673	1.4852	4.44528	1.4852	4.21892
1.4862	5.5	1.4862	5.471	1.4862	5.537	1.4862	5.486	1.4862	5.669	1.4862	4.47282	1.4862	4.31056
1.4872	5.493	1.4872	5.47	1.4872	5.519	1.4872	5.492	1.4872	5.675	1.4872	4.52304	1.4872	4.27924
1.4882	5.595	1.4882	5.488	1.4882	5.546	1.4882	5.486	1.4882	5.685	1.4882	4.46877	1.4882	4.321
1.4892	5.537	1.4892	5.477	1.4892	5.532	1.4892	5.505	1.4892	5.683	1.4892	4.49631	1.4892	4.22936
1.4902	5.51	1.4902	5.483	1.4902	5.55	1.4902	5.496	1.4902	5.679	1.4902	4.55463	1.4902	4.32332
1.4912	5.58	1.4912	5.478	1.4912	5.53	1.4912	5.506	1.4912	5.686	1.4912	4.48335	1.4912	4.29316
1.4922	5.504	1.4922	5.493	1.4922	5.56	1.4922	5.501	1.4922	5.7	1.4922	4.49145	1.4922	4.33376
1.4932	5.504	1.4932	5.485	1.4932	5.545	1.4932	5.519	1.4932	5.698	1.4932	4.56192	1.4932	4.24096
1.4942	5.579	1.4942	5.493	1.4942	5.563	1.4942	5.508	1.4942	5.692	1.4942	4.49469	1.4942	4.33376
1.4952	5.514	1.4952	5.49	1.4952	5.543	1.4952	5.517	1.4952	5.7	1.4952	4.49226	1.4952	4.3036
1.4962	5.519	1.4962	5.51	1.4962	5.57	1.4962	5.508	1.4962	5.712	1.4962	4.53357	1.4962	4.34768
1.4972	5.596	1.4972	5.502	1.4972	5.552	1.4972	5.527	1.4972	5.709	1.4972	4.47768	1.4972	4.2572
1.4982	5.527	1.4982	5.506	1.4982	5.571	1.4982	5.518	1.4982	5.703	1.4982	4.50279	1.4982	4.35116
1.4992	5.532	1.4992	5.497	1.4992	5.557	1.4992	5.531	1.4992	5.71	1.4992	4.56192	1.4992	4.31636
1.5002	5.634	1.5002	5.518	1.5002	5.585	1.5002	5.522	1.5002	5.719	1.5002	4.50117	1.5002	4.3558
1.5012	5.575	1.5012	5.509	1.5012	5.565	1.5012	5.543	1.5012	5.724	1.5012	4.51089	1.5012	4.26068
1.5022	5.541	1.5022	5.516	1.5022	5.582	1.5022	5.534	1.5022	5.721	1.5022	4.57812	1.5022	4.35464
1.5032	5.622	1.5032	5.509	1.5032	5.569	1.5032	5.541	1.5032	5.728	1.5032	4.51008	1.5032	4.32332
1.5042	5.548	1.5042	5.534	1.5042	5.596	1.5042	5.528	1.5042	5.731	1.5042	4.50684	1.5042	4.36508
1.5052	5.536	1.5052	5.523	1.5052	5.578	1.5052	5.552	1.5052	5.733	1.5052	4.58217	1.5052	4.27112
1.5062	5.603	1.5062	5.532	1.5062	5.589	1.5062	5.542	1.5062	5.727	1.5062	4.53276	1.5062	4.36508
1.5072	5.543	1.5072	5.518	1.5072	5.581	1.5072	5.555	1.5072	5.74	1.5072	4.51899	1.5072	4.33028
1.5082	5.559	1.5082	5.54	1.5082	5.61	1.5082	5.542	1.5082	5.743	1.5082	4.5684	1.5082	4.36856
1.5092	5.632	1.5092	5.527	1.5092	5.594	1.5092	5.569	1.5092	5.749	1.5092	4.5036	1.5092	4.27692
1.5102	5.556	1.5102	5.543	1.5102	5.599	1.5102	5.559	1.5102	5.742	1.5102	4.51251	1.5102	4.3732
1.5112	5.558	1.5112	5.531	1.5112	5.588	1.5112	5.568	1.5112	5.756	1.5112	4.57731	1.5112	4.34072
1.5122	5.664	1.5122	5.556	1.5122	5.616	1.5122	5.552	1.5122	5.758	1.5122	4.52952	1.5122	4.37784
1.5132	5.61	1.5132	5.541	1.5132	5.608	1.5132	5.576	1.5132	5.76	1.5132	4.52304	1.5132	4.28388
1.5142	5.58	1.5142	5.56	1.5142	5.611	1.5142	5.567	1.5142	5.75	1.5142	4.61052	1.5142	4.37668
1.5152	5.659	1.5152	5.542	1.5152	5.601	1.5152	5.58	1.5152	5.764	1.5152	4.56516	1.5152	4.34768
1.5162	5.579	1.5162	5.563	1.5162	5.624	1.5162	5.568	1.5162	5.767	1.5162	4.52547	1.5162	4.38712
1.5172	5.572	1.5172	5.547	1.5172	5.624	1.5172	5.593	1.5172	5.771	1.5172	4.60242	1.5172	4.29548
1.5182	5.635	1.5182	5.567	1.5182	5.623	1.5182	5.583	1.5182	5.766	1.5182	4.55949	1.5182	4.38828
1.5192	5.569	1.5192	5.552	1.5192	5.617	1.5192	5.594	1.5192	5.783	1.5192	4.53033	1.5192	4.35464
1.5202	5.586	1.5202	5.579	1.5202	5.633	1.5202	5.579	1.5202	5.782	1.5202	4.58703	1.5202	4.39524
1.5212	5.658	1.5212	5.561	1.5212	5.634	1.5212	5.601	1.5212	5.783	1.5212	4.53681	1.5212	4.30592
1.5222	5.592	1.5222	5.582	1.5222	5.63	1.5222	5.59	1.5222	5.775	1.5222	4.5279	1.5222	4.40104
1.5232	5.596	1.5232	5.562	1.5232	5.632	1.5232	5.601	1.5232	5.79	1.5232	4.60971	1.5232	4.36972
1.5242	5.695	1.5242	5.591	1.5242	5.641	1.5242	5.589	1.5242	5.791	1.5242	4.58217	1.5242	4.4138
1.5252	5.625	1.5252	5.569	1.5252	5.647	1.5252	5.614	1.5252	5.793	1.5252	4.55139	1.5252	4.32216
1.5262	5.605	1.5262	5.588	1.5262	5.641	1.5262	5.608	1.5262	5.788	1.5262	4.63239	1.5262	4.41612
1.5272	5.664	1.5272	5.57	1.5272	5.651	1.5272	5.616	1.5272	5.798	1.5272	4.59432	1.5272	4.38364
1.5282	5.586	1.5282	5.603	1.5282	5.648	1.5282	5.603	1.5282	5.802	1.5282	4.54653	1.5282	4.4196
1.5292	5.604	1.5292	5.582	1.5292	5.66	1.5292	5.621	1.5292	5.809	1.5292	4.62105	1.5292	4.3268
1.5302	5.69	1.5302	5.599	1.5302	5.65	1.5302	5.615	1.5302	5.802	1.5302	4.58703	1.5302	4.42424
1.5312	5.624	1.5312	5.584	1.5312	5.665	1.5312	5.625	1.5312	5.81	1.5312	4.55625	1.5312	4.39292
1.5322	5.631	1.5322	5.615	1.5322	5.657	1.5322	5.615	1.5322	5.813	1.5322	4.61781	1.5322	4.43236
1.5332	5.717	1.5332	5.593	1.5332	5.674	1.5332	5.635	1.5332	5.815	1.5332	4.56921	1.5332	4.33956
1.5342	5.64	1.5342	5.608	1.5342	5.661	1.5342	5.63	1.5342	5.811	1.5342	4.55787	1.5342	4.43468
1.5352	5.63	1.5352	5.592	1.5352	5.681	1.5352	5.639	1.5352	5.824	1.5352	4.63563	1.5352	4.39872
1.5362	5.724	1.5362	5.62	1.5362	5.67	1.5362	5.628	1.5362	5.832	1.5362	4.59999	1.5362	4.43932
1.5372	5.655	1.5372	5.607	1.5372	5.686	1.5372	5.645	1.5372	5.831	1.5372	4.57164	1.5372	4.35
1.5382	5.638	1.5382	5.624	1.5382	5.666	1.5382	5.637	1.5382	5.824	1.5382	4.65669	1.5382	4.4486
1.5392	5.7	1.5392	5.605	1.5392	5.691	1.5392	5.648	1.5392	5.83	1.5392	4.61052	1.5392	4.41728
1.5402	5.629	1.5402	5.628	1.5402	5.679	1.5402	5.64	1.5402	5.836	1.5402	4.57407	1.5402	4.45324
1.5412	5.648	1.5412	5.618	1.5412	5.699	1.5412	5.66	1.5412	5.84	1.5412	4.65588	1.5412	4.36044
1.5422	5.729	1.5422	5.632	1.5422	5.678	1.5422	5.65	1.5422	5.834	1.5422	4.617	1.5422	4.45672
1.5432	5.653	1.5432	5.615	1.5432	5.71	1.5432	5.664	1.5432	5.85	1.5432	4.58622	1.5432	4.4254
1.5442	5.65	1.5442	5.637	1.5442	5.693	1.5442	5.655	1.5442	5.855	1.5442	4.63968	1.5442	4.46484
1.5452	5.717	1.5452	5.629	1.5452	5.712	1.5452	5.672	1.5452	5.856	1.5452	4.58379	1.5452	4.37436
1.5462	5.645	1.5462	5.644	1.5462	5.688	1.5462	5.659	1.5462	5.847	1.5462	4.58865	1.5462	4.46832
1.5472	5.657	1.5472	5.631	1.5472	5.718	1.5472	5.673	1.5472	5.862	1.5472	4.66074	1.5472	4.43352
1.5482	5.748	1.5482	5.653	1.5482	5.7	1.5482	5.661	1.5482	5.86	1.5482	4.61214	1.5482	4.46832
1.5492	5.68	1.5492	5.642	1.5492	5.719	1.5492	5.684	1.5492	5.867	1.5492	4.61052	1.5492	4.37436
1.5502	5.668	1.5502	5.65	1.5502	5.7	1.5502	5.672	1.5502	5.86	1.5502	4.68909	1.5502	4.47412
1.5512	5.726	1.5512	5.638	1.5512	5.731	1.5512	5.687	1.5512	5.872	1.5512	4.62915	1.5512	4.44744
1.5522	5.649	1.5522	5.661	1.5522	5.716	1.5522	5.669	1.5522	5.87	1.5522	4.61376	1.5522	4.4892
1.5532	5.671	1.5532	5.653	1.5532	5.735	1.5532	5.697	1.5532	5.889	1.5532	4.68909	1.5532	4.39524
1.5542	5.757	1.5542	5.662	1.5542	5.713	1.5542	5.685	1.5542	5.877	1.5542	4.62996	1.5542	4.4892
1.5552	5.689	1.5552	5.654	1.5552	5.739	1.5552	5.7	1.5552	5.884	1.5552	4.62267	1.5552	4.45672
1.5562	5.691	1.5562	5.673	1.5562	5.724	1.5562	5.679	1.5562	5.88	1.5562	4.67208	1.5562	4.495
1.5572	5.783	1.5572	5.669	1.5572	5.742	1.5572	5.706	1.5572	5.891	1.5572	4.60566	1.5572	4.40452
1.5582	5.707	1.5582	5.673	1.5582	5.728	1.5582	5.694	1.5582	5.887	1.5582	4.62834	1.5582	4.49964
1.5592	5.697	1.5592	5.662	1.5592	5.752	1.5592	5.712	1.5592	5.9	1.5592	4.69881	1.5592	4.46484
1.5602	5.772	1.5602	5.679	1.5602	5.741	1.5602	5.691	1.5602	5.899	1.5602	4.63482	1.5602	4.5008
1.5612	5.699	1.5612	5.68	1.5612	5.753	1.5612	5.721	1.5612	5.904	1.5612	4.63644	1.5612	4.40568
1.5622	5.7	1.5622	5.685	1.5622	5.741	1.5622	5.706	1.5622	5.897	1.5622	4.70691	1.5622	4.50544
1.5632	5.756	1.5632	5.675	1.5632	5.76	1.5632	5.724	1.5632	5.91	1.5632	4.64211	1.5632	4.47992
1.5642	5.68	1.5642	5.69	1.5642	5.75	1.5642	5.704	1.5642	5.91	1.5642	4.63806	1.5642	4.524
1.5652	5.711	1.5652	5.696	1.5652	5.758	1.5652	5.728	1.5652	5.912	1.5652	4.72149	1.5652	4.42656
1.5662	5.791	1.5662	5.696	1.5662	5.754	1.5662	5.715	1.5662	5.908	1.5662	4.6656	1.5662	4.52284
1.5672	5.716	1.5672	5.69	1.5672	5.77	1.5672	5.734	1.5672	5.922	1.5672	4.64616	1.5672	4.48688
1.5682	5.725	1.5682	5.7	1.5682	5.766	1.5682	5.72	1.5682	5.925	1.5682	4.69881	1.5682	4.52516
1.5692	5.813	1.5692	5.703	1.5692	5.77	1.5692	5.736	1.5692	5.923	1.5692	4.63806	1.5692	4.43004
1.5702	5.732	1.5702	5.704	1.5702	5.769	1.5702	5.725	1.5702	5.92	1.5702	4.64211	1.5702	4.53096
1.5712	5.723	1.5712	5.703	1.5712	5.776	1.5712	5.748	1.5712	5.936	1.5712	4.71663	1.5712	4.49964
1.5722	5.811	1.5722	5.713	1.5722	5.774	1.5722	5.737	1.5722	5.94	1.5722	4.66479	1.5722	4.53908
1.5732	5.742	1.5732	5.719	1.5732	5.777	1.5732	5.749	1.5732	5.939	1.5732	4.65021	1.5732	4.4428
1.5742	5.739	1.5742	5.718	1.5742	5.782	1.5742	5.737	1.5742	5.928	1.5742	4.73121	1.5742	4.5414
1.5752	5.799	1.5752	5.716	1.5752	5.786	1.5752	5.756	1.5752	5.942	1.5752	4.68666	1.5752	4.5124
1.5762	5.715	1.5762	5.722	1.5762	5.792	1.5762	5.747	1.5762	5.943	1.5762	4.65669	1.5762	4.55184
1.5772	5.732	1.5772	5.724	1.5772	5.789	1.5772	5.764	1.5772	5.953	1.5772	4.74012	1.5772	4.45904
1.5782	5.816	1.5782	5.724	1.5782	5.798	1.5782	5.753	1.5782	5.948	1.5782	4.70124	1.5782	4.55416
1.5792	5.753	1.5792	5.726	1.5792	5.797	1.5792	5.765	1.5792	5.957	1.5792	4.65831	1.5792	4.52168
1.5802	5.758	1.5802	5.734	1.5802	5.805	1.5802	5.754	1.5802	5.958	1.5802	4.72392	1.5802	4.56112
1.5812	5.851	1.5812	5.739	1.5812	5.794	1.5812	5.777	1.5812	5.965	1.5812	4.6737	1.5812	4.46948
1.5822	5.777	1.5822	5.739	1.5822	5.811	1.5822	5.766	1.5822	5.958	1.5822	4.65669	1.5822	4.56692
1.5832	5.765	1.5832	5.739	1.5832	5.81	1.5832	5.774	1.5832	5.97	1.5832	4.72959	1.5832	4.53676
1.5842	5.848	1.5842	5.744	1.5842	5.82	1.5842	5.765	1.5842	5.967	1.5842	4.69152	1.5842	4.57272
1.5852	5.771	1.5852	5.746	1.5852	5.808	1.5852	5.791	1.5852	5.975	1.5852	4.67289	1.5852	4.48108
1.5862	5.769	1.5862	5.742	1.5862	5.827	1.5862	5.78	1.5862	5.966	1.5862	4.74174	1.5862	4.5762
1.5872	5.825	1.5872	5.746	1.5872	5.821	1.5872	5.787	1.5872	5.985	1.5872	4.69719	1.5872	4.5472
1.5882	5.744	1.5882	5.756	1.5882	5.829	1.5882	5.774	1.5882	5.982	1.5882	4.67532	1.5882	4.582
1.5892	5.772	1.5892	5.764	1.5892	5.812	1.5892	5.801	1.5892	5.992	1.5892	4.75551	1.5892	4.49384
1.5902	5.859	1.5902	5.759	1.5902	5.837	1.5902	5.79	1.5902	5.984	1.5902	4.71015	1.5902	4.59244
1.5912	5.793	1.5912	5.757	1.5912	5.83	1.5912	5.797	1.5912	5.998	1.5912	4.68504	1.5912	4.56576
1.5922	5.803	1.5922	5.769	1.5922	5.843	1.5922	5.785	1.5922	5.986	1.5922	4.74822	1.5922	4.59476
1.5932	5.888	1.5932	5.776	1.5932	5.826	1.5932	5.815	1.5932	6	1.5932	4.69233	1.5932	4.50428
1.5942	5.8	1.5942	5.767	1.5942	5.856	1.5942	5.805	1.5942	5.993	1.5942	4.6899	1.5942	4.59824
1.5952	5.795	1.5952	5.765	1.5952	5.842	1.5952	5.815	1.5952	6.018	1.5952	4.76685	1.5952	4.57156
1.5962	5.888	1.5962	5.779	1.5962	5.858	1.5962	5.796	1.5962	6.004	1.5962	4.7223	1.5962	4.6052
1.5972	5.813	1.5972	5.789	1.5972	5.837	1.5972	5.822	1.5972	6.009	1.5972	4.70448	1.5972	4.5182
1.5982	5.807	1.5982	5.783	1.5982	5.863	1.5982	5.815	1.5982	6.003	1.5982	4.78629	1.5982	4.60984
1.5992	5.864	1.5992	5.779	1.5992	5.85	1.5992	5.828	1.5992	6.03	1.5992	4.73202	1.5992	4.58084
1.6002	5.788	1.6002	5.791	1.6002	5.872	1.6002	5.807	1.6002	6.019	1.6002	4.71015	1.6002	4.611
1.6012	5.807	1.6012	5.798	1.6012	5.85	1.6012	5.834	1.6012	6.024	1.6012	4.7871	1.6012	4.52632
1.6022	5.883	1.6022	5.795	1.6022	5.874	1.6022	5.827	1.6022	6.012	1.6022	4.73364	1.6022	4.62608
1.6032	5.812	1.6032	5.79	1.6032	5.86	1.6032	5.843	1.6032	6.036	1.6032	4.71663	1.6032	4.60056
1.6042	5.822	1.6042	5.802	1.6042	5.883	1.6042	5.822	1.6042	6.027	1.6042	4.77171	1.6042	4.62608
1.6052	5.915	1.6052	5.807	1.6052	5.858	1.6052	5.847	1.6052	6.042	1.6052	4.70853	1.6052	4.53908
1.6062	5.842	1.6062	5.809	1.6062	5.883	1.6062	5.835	1.6062	6.027	1.6062	4.71582	1.6062	4.63072
1.6072	5.823	1.6072	5.803	1.6072	5.867	1.6072	5.848	1.6072	6.052	1.6072	4.79358	1.6072	4.60056
1.6082	5.932	1.6082	5.811	1.6082	5.89	1.6082	5.829	1.6082	6.042	1.6082	4.7466	1.6082	4.63072
1.6092	5.862	1.6092	5.814	1.6092	5.869	1.6092	5.859	1.6092	6.045	1.6092	4.73769	1.6092	4.54604
1.6102	5.833	1.6102	5.818	1.6102	5.899	1.6102	5.849	1.6102	6.033	1.6102	4.82193	1.6102	4.64116
1.6112	5.894	1.6112	5.811	1.6112	5.884	1.6112	5.862	1.6112	6.061	1.6112	4.7628	1.6112	4.60984
1.6122	5.822	1.6122	5.822	1.6122	5.902	1.6122	5.848	1.6122	6.058	1.6122	4.73121	1.6122	4.64
1.6132	5.834	1.6132	5.827	1.6132	5.882	1.6132	5.871	1.6132	6.065	1.6132	4.80492	1.6132	4.55416
1.6142	5.931	1.6142	5.832	1.6142	5.911	1.6142	5.857	1.6142	6.049	1.6142	4.7547	1.6142	4.65044
1.6152	5.861	1.6152	5.826	1.6152	5.894	1.6152	5.871	1.6152	6.071	1.6152	4.74174	1.6152	4.62144
1.6162	5.849	1.6162	5.839	1.6162	5.908	1.6162	5.857	1.6162	6.062	1.6162	4.79763	1.6162	4.65044
1.6172	5.941	1.6172	5.839	1.6172	5.893	1.6172	5.881	1.6172	6.072	1.6172	4.73769	1.6172	4.56808
1.6182	5.866	1.6182	5.841	1.6182	5.921	1.6182	5.867	1.6182	6.06	1.6182	4.74417	1.6182	4.6632
1.6192	5.856	1.6192	5.831	1.6192	5.909	1.6192	5.882	1.6192	6.082	1.6192	4.82436	1.6192	4.63304
1.6202	5.958	1.6202	5.849	1.6202	5.918	1.6202	5.87	1.6202	6.075	1.6202	4.779	1.6202	4.6632
1.6212	5.89	1.6212	5.847	1.6212	5.905	1.6212	5.895	1.6212	6.088	1.6212	4.75713	1.6212	4.57852
1.6222	5.865	1.6222	5.852	1.6222	5.929	1.6222	5.883	1.6222	6.077	1.6222	4.83975	1.6222	4.6748
1.6232	5.934	1.6232	5.845	1.6232	5.923	1.6232	5.894	1.6232	6.096	1.6232	4.79034	1.6232	4.65044
1.6242	5.856	1.6242	5.865	1.6242	5.929	1.6242	5.879	1.6242	6.085	1.6242	4.75308	1.6242	4.67712
1.6252	5.88	1.6252	5.86	1.6252	5.915	1.6252	5.905	1.6252	6.093	1.6252	4.83327	1.6252	4.58896
1.6262	5.952	1.6262	5.865	1.6262	5.931	1.6262	5.895	1.6262	6.081	1.6262	4.79358	1.6262	4.68292
1.6272	5.868	1.6272	5.854	1.6272	5.936	1.6272	5.906	1.6272	6.106	1.6272	4.76847	1.6272	4.65856
1.6282	5.888	1.6282	5.872	1.6282	5.941	1.6282	5.893	1.6282	6.1	1.6282	4.8276	1.6282	4.68872
1.6292	5.949	1.6292	5.867	1.6292	5.931	1.6292	5.922	1.6292	6.112	1.6292	4.77009	1.6292	4.60752
1.6302	5.871	1.6302	5.876	1.6302	5.942	1.6302	5.908	1.6302	6.1	1.6302	4.75956	1.6302	4.70264
1.6312	5.905	1.6312	5.865	1.6312	5.95	1.6312	5.92	1.6312	6.122	1.6312	4.8438	1.6312	4.67364
1.6322	5.983	1.6322	5.888	1.6322	5.952	1.6322	5.902	1.6322	6.111	1.6322	4.81221	1.6322	4.70148
1.6332	5.9	1.6332	5.883	1.6332	5.944	1.6332	5.931	1.6332	6.12	1.6332	4.77981	1.6332	4.61796
1.6342	5.915	1.6342	5.891	1.6342	5.95	1.6342	5.919	1.6342	6.109	1.6342	4.86729	1.6342	4.71192
1.6352	5.955	1.6352	5.874	1.6352	5.965	1.6352	5.932	1.6352	6.136	1.6352	4.82679	1.6352	4.68408
1.6362	5.873	1.6362	5.897	1.6362	5.965	1.6362	5.918	1.6362	6.124	1.6362	4.78143	1.6362	4.7096
1.6372	5.92	1.6372	5.889	1.6372	5.962	1.6372	5.944	1.6372	6.131	1.6372	4.86243	1.6372	4.62492
1.6382	5.986	1.6382	5.899	1.6382	5.961	1.6382	5.931	1.6382	6.123	1.6382	4.82112	1.6382	4.71888
1.6392	5.904	1.6392	5.886	1.6392	5.975	1.6392	5.947	1.6392	6.15	1.6392	4.78548	1.6392	4.69684
1.6402	5.943	1.6402	5.912	1.6402	5.97	1.6402	5.928	1.6402	6.138	1.6402	4.84785	1.6402	4.72468
1.6412	6.014	1.6412	5.901	1.6412	5.975	1.6412	5.95	1.6412	6.144	1.6412	4.79763	1.6412	4.64116
1.6422	5.923	1.6422	5.914	1.6422	5.974	1.6422	5.937	1.6422	6.13	1.6422	4.78953	1.6422	4.73512
1.6432	5.954	1.6432	5.896	1.6432	5.989	1.6432	5.957	1.6432	6.159	1.6432	4.86972	1.6432	4.7096
1.6442	6.013	1.6442	5.922	1.6442	5.986	1.6442	5.941	1.6442	6.149	1.6442	4.83165	1.6442	4.73396
1.6452	5.92	1.6452	5.908	1.6452	5.993	1.6452	5.969	1.6452	6.161	1.6452	4.8114	1.6452	4.64928
1.6462	5.953	1.6462	5.924	1.6462	5.99	1.6462	5.953	1.6462	6.148	1.6462	4.89564	1.6462	4.74672
1.6472	5.985	1.6472	5.908	1.6472	6.004	1.6472	5.968	1.6472	6.173	1.6472	4.84056	1.6472	4.72236
1.6482	5.903	1.6482	5.937	1.6482	5.995	1.6482	5.95	1.6482	6.163	1.6482	4.80735	1.6482	4.74672
1.6492	5.963	1.6492	5.922	1.6492	6.001	1.6492	5.978	1.6492	6.172	1.6492	4.88592	1.6492	4.66088
1.6502	6.02	1.6502	5.938	1.6502	5.996	1.6502	5.965	1.6502	6.158	1.6502	4.84056	1.6502	4.75484
1.6512	5.938	1.6512	5.921	1.6512	6.017	1.6512	5.979	1.6512	6.183	1.6512	4.82598	1.6512	4.7328
1.6522	5.99	1.6522	5.948	1.6522	6.007	1.6522	5.965	1.6522	6.176	1.6522	4.88106	1.6522	4.75948
1.6532	6.049	1.6532	5.93	1.6532	6.019	1.6532	5.993	1.6532	6.187	1.6532	4.81383	1.6532	4.67596
1.6542	5.949	1.6542	5.947	1.6542	6.011	1.6542	5.98	1.6542	6.172	1.6542	4.82598	1.6542	4.76876
1.6552	5.984	1.6552	5.932	1.6552	6.033	1.6552	5.994	1.6552	6.198	1.6552	4.90131	1.6552	4.74092
1.6562	6.043	1.6562	5.963	1.6562	6.02	1.6562	5.976	1.6562	6.192	1.6562	4.84542	1.6562	4.76644
1.6572	5.959	1.6572	5.946	1.6572	6.028	1.6572	6	1.6572	6.2	1.6572	4.84137	1.6572	4.68292
1.6582	5.993	1.6582	5.962	1.6582	6.018	1.6582	5.985	1.6582	6.182	1.6582	4.92561	1.6582	4.7792
1.6592	6.016	1.6592	5.943	1.6592	6.046	1.6592	6.005	1.6592	6.207	1.6592	4.86486	1.6592	4.75948
1.6602	5.938	1.6602	5.97	1.6602	6.031	1.6602	5.991	1.6602	6.197	1.6602	4.84461	1.6602	4.785
1.6612	6.001	1.6612	5.953	1.6612	6.044	1.6612	6.017	1.6612	6.206	1.6612	4.92156	1.6612	4.69684
1.6622	6.056	1.6622	5.97	1.6622	6.032	1.6622	6.006	1.6622	6.194	1.6622	4.86486	1.6622	4.7908
1.6632	5.969	1.6632	5.955	1.6632	6.061	1.6632	6.022	1.6632	6.223	1.6632	4.8519	1.6632	4.76644
1.6642	6.012	1.6642	5.983	1.6642	6.042	1.6642	6.001	1.6642	6.215	1.6642	4.90293	1.6642	4.78848
1.6652	6.083	1.6652	5.969	1.6652	6.055	1.6652	6.024	1.6652	6.221	1.6652	4.83651	1.6652	4.7096
1.6662	5.989	1.6662	5.983	1.6662	6.04	1.6662	6.015	1.6662	6.206	1.6662	4.85433	1.6662	4.80472
1.6672	6.015	1.6672	5.974	1.6672	6.069	1.6672	6.031	1.6672	6.229	1.6672	4.93047	1.6672	4.78152
1.6682	6.091	1.6682	5.993	1.6682	6.052	1.6682	6.013	1.6682	6.222	1.6682	4.87944	1.6682	4.80704
1.6692	5.998	1.6692	5.977	1.6692	6.069	1.6692	6.041	1.6692	6.233	1.6692	4.87863	1.6692	4.727
1.6702	6.02	1.6702	5.989	1.6702	6.054	1.6702	6.031	1.6702	6.222	1.6702	4.95558	1.6702	4.8198
1.6712	6.063	1.6712	5.986	1.6712	6.084	1.6712	6.047	1.6712	6.245	1.6712	4.88754	1.6712	4.79312
1.6722	5.976	1.6722	6.002	1.6722	6.067	1.6722	6.026	1.6722	6.237	1.6722	4.86891	1.6722	4.81284
1.6732	6.02	1.6732	5.992	1.6732	6.081	1.6732	6.052	1.6732	6.25	1.6732	4.94505	1.6732	4.72932
1.6742	6.106	1.6742	6.004	1.6742	6.06	1.6742	6.037	1.6742	6.234	1.6742	4.88592	1.6742	4.82792
1.6752	6.029	1.6752	6.005	1.6752	6.09	1.6752	6.054	1.6752	6.254	1.6752	4.88025	1.6752	4.80936
1.6762	6.03	1.6762	6.013	1.6762	6.075	1.6762	6.04	1.6762	6.247	1.6762	4.93533	1.6762	4.83024
1.6772	6.085	1.6772	6.003	1.6772	6.092	1.6772	6.066	1.6772	6.259	1.6772	4.86972	1.6772	4.74672
1.6782	6.007	1.6782	6.006	1.6782	6.075	1.6782	6.055	1.6782	6.244	1.6782	4.88268	1.6782	4.83952
1.6792	6.031	1.6792	6.021	1.6792	6.108	1.6792	6.07	1.6792	6.266	1.6792	4.95963	1.6792	4.814
1.6802	6.109	1.6802	6.022	1.6802	6.092	1.6802	6.055	1.6802	6.267	1.6802	4.90617	1.6802	4.83952
1.6812	6.031	1.6812	6.021	1.6812	6.105	1.6812	6.077	1.6812	6.277	1.6812	4.89564	1.6812	4.76296
1.6822	6.029	1.6822	6.015	1.6822	6.086	1.6822	6.063	1.6822	6.26	1.6822	4.97907	1.6822	4.8604
1.6832	6.105	1.6832	6.032	1.6832	6.117	1.6832	6.081	1.6832	6.274	1.6832	4.91913	1.6832	4.83604
1.6842	6.035	1.6842	6.034	1.6842	6.099	1.6842	6.064	1.6842	6.273	1.6842	4.89564	1.6842	4.85692
1.6852	6.035	1.6852	6.038	1.6852	6.116	1.6852	6.089	1.6852	6.282	1.6852	4.97421	1.6852	4.77572
1.6862	6.138	1.6862	6.026	1.6862	6.1	1.6862	6.078	1.6862	6.272	1.6862	4.92318	1.6862	4.87084
1.6872	6.078	1.6872	6.044	1.6872	6.133	1.6872	6.097	1.6872	6.291	1.6872	4.90698	1.6872	4.84996
1.6882	6.039	1.6882	6.041	1.6882	6.117	1.6882	6.08	1.6882	6.29	1.6882	4.96044	1.6882	4.872
1.6892	6.116	1.6892	6.05	1.6892	6.132	1.6892	6.103	1.6892	6.3	1.6892	4.89645	1.6892	4.78964
1.6902	6.053	1.6902	6.034	1.6902	6.114	1.6902	6.089	1.6902	6.292	1.6902	4.90293	1.6902	4.88592
1.6912	6.033	1.6912	6.06	1.6912	6.14	1.6912	6.104	1.6912	6.302	1.6912	4.98393	1.6912	4.86272
1.6922	6.143	1.6922	6.053	1.6922	6.125	1.6922	6.088	1.6922	6.295	1.6922	4.941	1.6922	4.8836
1.6932	6.113	1.6932	6.067	1.6932	6.145	1.6932	6.115	1.6932	6.306	1.6932	4.9248	1.6932	4.8024
1.6942	6.054	1.6942	6.05	1.6942	6.127	1.6942	6.105	1.6942	6.301	1.6942	5.01228	1.6942	4.89752
1.6952	6.154	1.6952	6.075	1.6952	6.154	1.6952	6.119	1.6952	6.318	1.6952	4.95477	1.6952	4.87432
1.6962	6.128	1.6962	6.059	1.6962	6.139	1.6962	6.104	1.6962	6.313	1.6962	4.91832	1.6962	4.89404
1.6972	6.048	1.6972	6.073	1.6972	6.159	1.6972	6.131	1.6972	6.324	1.6972	4.99689	1.6972	4.81516
1.6982	6.144	1.6982	6.061	1.6982	6.143	1.6982	6.114	1.6982	6.32	1.6982	4.94991	1.6982	4.91144
1.6992	6.133	1.6992	6.09	1.6992	6.166	1.6992	6.124	1.6992	6.337	1.6992	4.93047	1.6992	4.8894
1.7002	6.064	1.7002	6.074	1.7002	6.151	1.7002	6.111	1.7002	6.331	1.7002	4.98879	1.7002	4.90796
1.7012	6.144	1.7012	6.089	1.7012	6.167	1.7012	6.143	1.7012	6.332	1.7012	4.92723	1.7012	4.83024
1.7022	6.116	1.7022	6.075	1.7022	6.152	1.7022	6.128	1.7022	6.324	1.7022	4.93776	1.7022	4.92304
1.7032	6.062	1.7032	6.105	1.7032	6.179	1.7032	6.143	1.7032	6.344	1.7032	5.01876	1.7032	4.901
1.7042	6.152	1.7042	6.084	1.7042	6.165	1.7042	6.132	1.7042	6.343	1.7042	4.9653	1.7042	4.9184
1.7052	6.146	1.7052	6.098	1.7052	6.18	1.7052	6.156	1.7052	6.35	1.7052	4.95153	1.7052	4.843
1.7062	6.082	1.7062	6.081	1.7062	6.165	1.7062	6.143	1.7062	6.341	1.7062	5.03577	1.7062	4.93812
1.7072	6.178	1.7072	6.116	1.7072	6.195	1.7072	6.155	1.7072	6.365	1.7072	4.97664	1.7072	4.91376
1.7082	6.179	1.7082	6.101	1.7082	6.175	1.7082	6.138	1.7082	6.359	1.7082	4.95639	1.7082	4.92768
1.7092	6.092	1.7092	6.114	1.7092	6.187	1.7092	6.163	1.7092	6.366	1.7092	5.0301	1.7092	4.84996
1.7102	6.181	1.7102	6.091	1.7102	6.173	1.7102	6.153	1.7102	6.352	1.7102	4.97259	1.7102	4.94392
1.7112	6.178	1.7112	6.127	1.7112	6.206	1.7112	6.171	1.7112	6.376	1.7112	4.97097	1.7112	4.92884
1.7122	6.103	1.7122	6.112	1.7122	6.19	1.7122	6.154	1.7122	6.372	1.7122	5.01957	1.7122	4.94856
1.7132	6.178	1.7132	6.124	1.7132	6.206	1.7132	6.183	1.7132	6.378	1.7132	4.94991	1.7132	4.87664
1.7142	6.141	1.7142	6.101	1.7142	6.19	1.7142	6.17	1.7142	6.367	1.7142	4.97421	1.7142	4.9706
1.7152	6.096	1.7152	6.138	1.7152	6.219	1.7152	6.183	1.7152	6.391	1.7152	5.04063	1.7152	4.9474
1.7162	6.193	1.7162	6.126	1.7162	6.201	1.7162	6.163	1.7162	6.385	1.7162	4.97826	1.7162	4.95552
1.7172	6.18	1.7172	6.141	1.7172	6.218	1.7172	6.191	1.7172	6.397	1.7172	4.99851	1.7172	4.88476
1.7182	6.128	1.7182	6.118	1.7182	6.2	1.7182	6.181	1.7182	6.379	1.7182	5.06655	1.7182	4.97756
1.7192	6.236	1.7192	6.152	1.7192	6.226	1.7192	6.197	1.7192	6.398	1.7192	4.9896	1.7192	4.96248
1.7202	6.205	1.7202	6.136	1.7202	6.213	1.7202	6.178	1.7202	6.394	1.7202	5.00175	1.7202	4.97524
1.7212	6.127	1.7212	6.153	1.7212	6.237	1.7212	6.206	1.7212	6.407	1.7212	5.06817	1.7212	4.90216
1.7222	6.224	1.7222	6.131	1.7222	6.215	1.7222	6.192	1.7222	6.396	1.7222	4.99527	1.7222	4.99264
1.7232	6.196	1.7232	6.161	1.7232	6.24	1.7232	6.211	1.7232	6.419	1.7232	5.00823	1.7232	4.97292
1.7242	6.145	1.7242	6.146	1.7242	6.226	1.7242	6.191	1.7242	6.408	1.7242	5.03658	1.7242	4.98684
1.7252	6.223	1.7252	6.167	1.7252	6.247	1.7252	6.218	1.7252	6.422	1.7252	4.97016	1.7252	4.91608
1.7262	6.157	1.7262	6.148	1.7262	6.226	1.7262	6.203	1.7262	6.41	1.7262	5.01795	1.7262	5.00656
1.7272	6.146	1.7272	6.175	1.7272	6.252	1.7272	6.224	1.7272	6.425	1.7272	5.06979	1.7272	4.988
1.7282	6.249	1.7282	6.158	1.7282	6.238	1.7282	6.204	1.7282	6.415	1.7282	5.00094	1.7282	4.9996
1.7292	6.197	1.7292	6.179	1.7292	6.26	1.7292	6.234	1.7292	6.429	1.7292	5.04144	1.7292	4.93116
1.7302	6.171	1.7302	6.155	1.7302	6.242	1.7302	6.221	1.7302	6.421	1.7302	5.09166	1.7302	5.02512
1.7312	6.276	1.7312	6.183	1.7312	6.27	1.7312	6.236	1.7312	6.444	1.7312	5.00823	1.7312	5.00656
1.7322	6.214	1.7322	6.171	1.7322	6.253	1.7322	6.216	1.7322	6.432	1.7322	5.04306	1.7322	5.01816
1.7332	6.174	1.7332	6.193	1.7332	6.271	1.7332	6.244	1.7332	6.44	1.7332	5.07951	1.7332	4.94392
1.7342	6.277	1.7342	6.173	1.7342	6.253	1.7342	6.23	1.7342	6.433	1.7342	5.01066	1.7342	5.03672
1.7352	6.217	1.7352	6.204	1.7352	6.282	1.7352	6.247	1.7352	6.454	1.7352	5.05521	1.7352	5.017
1.7362	6.195	1.7362	6.187	1.7362	6.263	1.7362	6.23	1.7362	6.446	1.7362	5.05521	1.7362	5.03324
1.7372	6.263	1.7372	6.203	1.7372	6.283	1.7372	6.26	1.7372	6.454	1.7372	4.99446	1.7372	4.95552
1.7382	6.179	1.7382	6.179	1.7382	6.27	1.7382	6.248	1.7382	6.445	1.7382	5.06736	1.7382	5.04948
1.7392	6.19	1.7392	6.212	1.7392	6.299	1.7392	6.264	1.7392	6.468	1.7392	5.08761	1.7392	5.0286
1.7402	6.285	1.7402	6.197	1.7402	6.279	1.7402	6.244	1.7402	6.464	1.7402	5.02281	1.7402	5.04368
1.7412	6.216	1.7412	6.214	1.7412	6.297	1.7412	6.27	1.7412	6.47	1.7412	5.08842	1.7412	4.9648
1.7422	6.222	1.7422	6.198	1.7422	6.28	1.7422	6.256	1.7422	6.46	1.7422	5.10138	1.7422	5.0634
1.7432	6.321	1.7432	6.23	1.7432	6.307	1.7432	6.273	1.7432	6.477	1.7432	5.02848	1.7432	5.04252
1.7442	6.239	1.7442	6.212	1.7442	6.289	1.7442	6.26	1.7442	6.479	1.7442	5.09895	1.7442	5.05992
1.7452	6.227	1.7452	6.227	1.7452	6.31	1.7452	6.286	1.7452	6.482	1.7452	5.11434	1.7452	4.98104
1.7462	6.314	1.7462	6.208	1.7462	6.297	1.7462	6.277	1.7462	6.474	1.7462	5.0382	1.7462	5.0808
1.7472	6.232	1.7472	6.239	1.7472	6.325	1.7472	6.293	1.7472	6.491	1.7472	5.09247	1.7472	5.06224
1.7482	6.24	1.7482	6.224	1.7482	6.309	1.7482	6.276	1.7482	6.498	1.7482	5.08518	1.7482	5.08196
1.7492	6.288	1.7492	6.24	1.7492	6.326	1.7492	6.297	1.7492	6.5	1.7492	5.02767	1.7492	5.00308
1.7502	6.202	1.7502	6.222	1.7502	6.308	1.7502	6.286	1.7502	6.494	1.7502	5.103	1.7502	5.10168
1.7512	6.249	1.7512	6.255	1.7512	6.338	1.7512	6.302	1.7512	6.508	1.7512	5.12163	1.7512	5.07964
1.7522	6.32	1.7522	6.242	1.7522	6.322	1.7522	6.288	1.7522	6.513	1.7522	5.05278	1.7522	5.0982
1.7532	6.243	1.7532	6.256	1.7532	6.338	1.7532	6.312	1.7532	6.511	1.7532	5.1111	1.7532	5.01816
1.7542	6.283	1.7542	6.235	1.7542	6.323	1.7542	6.302	1.7542	6.502	1.7542	5.12892	1.7542	5.11792
1.7552	6.348	1.7552	6.263	1.7552	6.353	1.7552	6.318	1.7552	6.518	1.7552	5.05764	1.7552	5.09588
1.7562	6.249	1.7562	6.252	1.7562	6.337	1.7562	6.304	1.7562	6.528	1.7562	5.11515	1.7562	5.11328
1.7572	6.283	1.7572	6.268	1.7572	6.354	1.7572	6.329	1.7572	6.531	1.7572	5.16051	1.7572	5.03556
1.7582	6.36	1.7582	6.249	1.7582	6.34	1.7582	6.315	1.7582	6.527	1.7582	5.08194	1.7582	5.13184
1.7592	6.268	1.7592	6.28	1.7592	6.367	1.7592	6.327	1.7592	6.536	1.7592	5.10786	1.7592	5.11676
1.7602	6.29	1.7602	6.271	1.7602	6.348	1.7602	6.313	1.7602	6.537	1.7602	5.13945	1.7602	5.12952
1.7612	6.335	1.7612	6.283	1.7612	6.365	1.7612	6.343	1.7612	6.537	1.7612	5.06736	1.7612	5.05296
1.7622	6.246	1.7622	6.265	1.7622	6.35	1.7622	6.33	1.7622	6.537	1.7622	5.10624	1.7622	5.14692
1.7632	6.292	1.7632	6.291	1.7632	6.379	1.7632	6.345	1.7632	6.545	1.7632	5.14269	1.7632	5.12952
1.7642	6.366	1.7642	6.283	1.7642	6.366	1.7642	6.332	1.7642	6.549	1.7642	5.07951	1.7642	5.13648
1.7652	6.281	1.7652	6.294	1.7652	6.383	1.7652	6.36	1.7652	6.559	1.7652	5.11434	1.7652	5.06804
1.7662	6.298	1.7662	6.28	1.7662	6.364	1.7662	6.343	1.7662	6.556	1.7662	5.16456	1.7662	5.15968
1.7672	6.363	1.7672	6.304	1.7672	6.388	1.7672	6.356	1.7672	6.564	1.7672	5.08923	1.7672	5.14692
1.7682	6.277	1.7682	6.301	1.7682	6.376	1.7682	6.339	1.7682	6.565	1.7682	5.11758	1.7682	5.15156
1.7692	6.309	1.7692	6.311	1.7692	6.391	1.7692	6.371	1.7692	6.564	1.7692	5.20425	1.7692	5.08196
1.7702	6.398	1.7702	6.298	1.7702	6.378	1.7702	6.358	1.7702	6.56	1.7702	5.14269	1.7702	5.17012
1.7712	6.319	1.7712	6.313	1.7712	6.403	1.7712	6.378	1.7712	6.575	1.7712	5.12649	1.7712	5.15736
1.7722	6.307	1.7722	6.309	1.7722	6.394	1.7722	6.361	1.7722	6.583	1.7722	5.19048	1.7722	5.15968
1.7732	6.377	1.7732	6.319	1.7732	6.407	1.7732	6.39	1.7732	6.588	1.7732	5.11434	1.7732	5.09704
1.7742	6.297	1.7742	6.31	1.7742	6.394	1.7742	6.374	1.7742	6.58	1.7742	5.10705	1.7742	5.1852
1.7752	6.31	1.7752	6.329	1.7752	6.417	1.7752	6.392	1.7752	6.598	1.7752	5.17428	1.7752	5.17592
1.7762	6.388	1.7762	6.331	1.7762	6.405	1.7762	6.37	1.7762	6.599	1.7762	5.12325	1.7762	5.17824
1.7772	6.32	1.7772	6.338	1.7772	6.419	1.7772	6.402	1.7772	6.599	1.7772	5.12325	1.7772	5.11792
1.7782	6.335	1.7782	6.325	1.7782	6.411	1.7782	6.39	1.7782	6.589	1.7782	5.20425	1.7782	5.20144
1.7792	6.411	1.7792	6.338	1.7792	6.438	1.7792	6.41	1.7792	6.61	1.7792	5.15241	1.7792	5.19332
1.7802	6.331	1.7802	6.341	1.7802	6.423	1.7802	6.389	1.7802	6.615	1.7802	5.12163	1.7802	5.19332
1.7812	6.334	1.7812	6.345	1.7812	6.436	1.7812	6.419	1.7812	6.616	1.7812	5.2164	1.7812	5.13416
1.7822	6.424	1.7822	6.338	1.7822	6.429	1.7822	6.408	1.7822	6.607	1.7822	5.19777	1.7822	5.2258
1.7832	6.344	1.7832	6.355	1.7832	6.452	1.7832	6.424	1.7832	6.627	1.7832	5.13783	1.7832	5.21536
1.7842	6.344	1.7842	6.362	1.7842	6.434	1.7842	6.403	1.7842	6.63	1.7842	5.21073	1.7842	5.21304
1.7852	6.413	1.7852	6.365	1.7852	6.449	1.7852	6.43	1.7852	6.632	1.7852	5.17833	1.7852	5.14576
1.7862	6.33	1.7862	6.359	1.7862	6.44	1.7862	6.419	1.7862	6.623	1.7862	5.12811	1.7862	5.23276
1.7872	6.358	1.7872	6.366	1.7872	6.464	1.7872	6.437	1.7872	6.639	1.7872	5.19939	1.7872	5.22348
1.7882	6.451	1.7882	6.367	1.7882	6.452	1.7882	6.421	1.7882	6.641	1.7882	5.18481	1.7882	5.2316
1.7892	6.375	1.7892	6.373	1.7892	6.466	1.7892	6.449	1.7892	6.646	1.7892	5.1435	1.7892	5.17012
1.7902	6.378	1.7902	6.373	1.7902	6.456	1.7902	6.437	1.7902	6.643	1.7902	5.21154	1.7902	5.26176
1.7912	6.475	1.7912	6.378	1.7912	6.481	1.7912	6.452	1.7912	6.656	1.7912	5.19534	1.7912	5.24668
1.7922	6.385	1.7922	6.384	1.7922	6.467	1.7922	6.434	1.7922	6.657	1.7922	5.1435	1.7922	5.24784
1.7932	6.383	1.7932	6.389	1.7932	6.477	1.7932	6.461	1.7932	6.663	1.7932	5.22531	1.7932	5.18172
1.7942	6.463	1.7942	6.393	1.7942	6.467	1.7942	6.448	1.7942	6.657	1.7942	5.23503	1.7942	5.27916
1.7952	6.385	1.7952	6.394	1.7952	6.494	1.7952	6.465	1.7952	6.666	1.7952	5.16618	1.7952	5.26872
1.7962	6.405	1.7962	6.399	1.7962	6.483	1.7962	6.451	1.7962	6.671	1.7962	5.22369	1.7962	5.27336
1.7972	6.446	1.7972	6.399	1.7972	6.494	1.7972	6.479	1.7972	6.674	1.7972	5.2083	1.7972	5.19912
1.7982	6.358	1.7982	6.401	1.7982	6.485	1.7982	6.469	1.7982	6.673	1.7982	5.14998	1.7982	5.29192
1.7992	6.412	1.7992	6.406	1.7992	6.511	1.7992	6.483	1.7992	6.683	1.7992	5.22693	1.7992	5.278
1.8002	6.481	1.8002	6.418	1.8002	6.498	1.8002	6.463	1.8002	6.696	1.8002	5.24556	1.8002	5.28728
1.8012	6.398	1.8012	6.413	1.8012	6.504	1.8012	6.487	1.8012	6.697	1.8012	5.17833	1.8012	5.21884
1.8022	6.444	1.8022	6.415	1.8022	6.497	1.8022	6.479	1.8022	6.689	1.8022	5.24556	1.8022	5.31512
1.8032	6.515	1.8032	6.422	1.8032	6.523	1.8032	6.497	1.8032	6.694	1.8032	5.27391	1.8032	5.2954
1.8042	6.41	1.8042	6.437	1.8042	6.512	1.8042	6.479	1.8042	6.705	1.8042	5.19291	1.8042	5.30584
1.8052	6.44	1.8052	6.429	1.8052	6.522	1.8052	6.507	1.8052	6.705	1.8052	5.24556	1.8052	5.23276
1.8062	6.503	1.8062	6.431	1.8062	6.519	1.8062	6.5	1.8062	6.705	1.8062	5.26662	1.8062	5.33368
1.8072	6.417	1.8072	6.433	1.8072	6.541	1.8072	6.514	1.8072	6.716	1.8072	5.19453	1.8072	5.31976
1.8082	6.447	1.8082	6.448	1.8082	6.53	1.8082	6.492	1.8082	6.732	1.8082	5.24232	1.8082	5.3302
1.8092	6.485	1.8092	6.442	1.8092	6.535	1.8092	6.522	1.8092	6.728	1.8092	5.24475	1.8092	5.25132
1.8102	6.397	1.8102	6.452	1.8102	6.533	1.8102	6.512	1.8102	6.725	1.8102	5.18724	1.8102	5.35108
1.8112	6.453	1.8112	6.451	1.8112	6.551	1.8112	6.526	1.8112	6.725	1.8112	5.26095	1.8112	5.336
1.8122	6.529	1.8122	6.466	1.8122	6.544	1.8122	6.509	1.8122	6.742	1.8122	5.28687	1.8122	5.35108
1.8132	6.449	1.8132	6.456	1.8132	6.55	1.8132	6.54	1.8132	6.735	1.8132	5.22288	1.8132	5.27336
