# Supplementary material for: Solar-driven highly selective conversion of glycerol to dihydroxyacetone using surface atom engineered BiVO4 photoanodes
Source: Nat Commun. 2024 Jun 28;15:5475. doi: 10.1038/s41467-024-49662-7 (PMC11213950; doi:10.1038/s41467-024-49662-7)
Supplement: Supplementary file 3 — Source Data [file 41467_2024_49662_MOESM3_ESM.zip › Supplementary Information/ncomms-Supplementary Fig. 39-source-data.xlsx]

## Sheet: Sheet1
Supplementary Fig. 39
Data 1					Data 2					Data 3
Parameter x	Parameter y	Parameter x	Parameter y		Parameter x	Parameter y	Parameter x	Parameter y		Parameter x	Parameter y	Parameter x	Parameter y
0	0	0	0		0	0	0	0		0	0	0	0
0.00167	8.92889e-05	0.00167	0.0003		0.00167	-0.00206	0.00167	0.00136		0.00167	-0.06173	0.00167	0.02499
0.00333	0.000223222	0.00333	0		0.00333	-0.00231	0.00333	0.00221		0.00333	-0.05523	0.00333	0.01666
0.005	0.000446444	0.005	0		0.005	-0.00283	0.005	0.00204		0.005	-0.08771	0.005	0.07914
0.00667	0.000446444	0.00667	-0.0005		0.00667	-0.00437	0.00667	0.00153		0.00667	-0.07147	0.00667	0.0958
0.00833	0.000357156	0.00833	-0.0009		0.00833	-0.00514	0.00833	0.00187		0.00833	-0.05198	0.00833	0.18326
0.01	0.0004018	0.01	-0.0013		0.01	-0.00257	0.01	0.00204		0.01	-0.04873	0.01	0.15411
0.01167	0.000491089	0.01167	-0.002		0.01167	0.00206	0.01167	0.00238		0.01167	-0.01624	0.01167	0.15411
0.01333	0.000535733	0.01333	-0.003		0.01333	0.00617	0.01333	0.00357		0.01333	-0.02599	0.01333	0.14161
0.015	0.000446444	0.015	-0.0034		0.015	0.00951	0.015	0.00289		0.015	-0.00325	0.015	0.12912
0.01667	0.000178578	0.01667	-0.0034		0.01667	0.01311	0.01667	0.00289		0.01667	0.00975	0.01667	0.12912
0.01833	-0.000178578	0.01833	-0.0029		0.01833	0.01517	0.01833	0.00255		0.01833	0.05848	0.01833	0.09163
0.02	-0.000357156	0.02	-0.0028		0.02	0.01517	0.02	0.00119		0.02	0.1137	0.02	0.09163
0.02167	-0.000892889	0.02167	-0.0029		0.02167	0.01337	0.02167	0.00051		0.02167	0.09746	0.02167	0.06248
0.02333	-0.00112	0.02333	-0.0033		0.02333	0.01003	0.02333	-0.00017		0.02333	0.12345	0.02333	0.07081
0.025	-0.00152	0.025	-0.0034		0.025	0.00849	0.025	0.00068		0.025	0.1137	0.025	0.05415
0.02667	-0.00223	0.02667	-0.0035		0.02667	0.00926	0.02667	0.00136		0.02667	0.1267	0.02667	0.04998
0.02833	-0.00272	0.02833	-0.0036		0.02833	0.01029	0.02833	0.00085		0.02833	0.09746	0.02833	0.04582
0.03	-0.00304	0.03	-0.003		0.03	0.009	0.03	0.00085		0.03	0.05523	0.03	0.04582
0.03167	-0.00321	0.03167	-0.0025		0.03167	0.00694	0.03167	0.00051		0.03167	0.02924	0.03167	0.07081
0.03333	-0.00366	0.03333	-0.0026		0.03333	0.00437	0.03333	-0.00102		0.03333	-0.03574	0.03333	0.07081
0.035	-0.00464	0.035	-0.0023		0.035	0.000771456	0.035	-0.00085		0.035	0.0065	0.035	0.10829
0.03667	-0.0054	0.03667	-0.0016		0.03667	-0.00257	0.03667	-0.00221		0.03667	0.02924	0.03667	0.11246
0.03833	-0.00576	0.03833	-0.0017		0.03833	-0.00566	0.03833	-0.00289		0.03833	0.03249	0.03833	0.17077
0.04	-0.00598	0.04	-0.0029		0.04	-0.00874	0.04	-0.00119		0.04	0.02599	0.04	0.14578
0.04167	-0.00638	0.04167	-0.0045		0.04167	-0.01183	0.04167	0.00051		0.04167	0.01299	0.04167	0.15827
0.04333	-0.00688	0.04333	-0.0061		0.04333	-0.01157	0.04333	-0.00051		0.04333	0	0.04333	0.15411
0.045	-0.00759	0.045	-0.0068		0.045	-0.01029	0.045	-0.00136		0.045	-0.00975	0.045	0.14161
0.04667	-0.00821	0.04667	-0.007		0.04667	-0.00977	0.04667	-0.00204		0.04667	-0.04873	0.04667	0.12495
0.04833	-0.00866	0.04833	-0.0075		0.04833	-0.00874	0.04833	-0.00306		0.04833	-0.06822	0.04833	0.14578
0.05	-0.00879	0.05	-0.0077		0.05	-0.00669	0.05	-0.00272		0.05	-0.09096	0.05	0.14994
0.05167	-0.00866	0.05167	-0.0069		0.05167	-0.00386	0.05167	-0.00357		0.05167	-0.08771	0.05167	0.12912
0.05333	-0.00844	0.05333	-0.0059		0.05333	-0.000514304	0.05333	-0.00391		0.05333	-0.12345	0.05333	0.10413
0.055	-0.00835	0.055	-0.0046		0.055	-0.000771456	0.055	-0.00408		0.055	-0.10396	0.055	0.11246
0.05667	-0.00781	0.05667	-0.0037		0.05667	-0.000771456	0.05667	-0.00221		0.05667	-0.10071	0.05667	0.07497
0.05833	-0.00696	0.05833	-0.0032		0.05833	0.000514304	0.05833	0.00068		0.05833	-0.09421	0.05833	0.06248
0.06	-0.00607	0.06	-0.0039		0.06	0.00334	0.06	0.0017		0.06	-0.08122	0.06	0.02499
0.06167	-0.005	0.06167	-0.0048		0.06167	0.00489	0.06167	0.00578		0.06167	-0.07472	0.06167	0.04998
0.06333	-0.00348	0.06333	-0.0049		0.06333	0.00437	0.06333	0.00408		0.06333	-0.02599	0.06333	0.02499
0.065	-0.00196	0.065	-0.0043		0.065	0.00463	0.065	0.00476		0.065	-0.01624	0.065	0.04582
0.06667	-0.000892889	0.06667	-0.0027		0.06667	0.00746	0.06667	0.0051		0.06667	0.03574	0.06667	0.09163
0.06833	-4.46444e-05	0.06833	-0.001		0.06833	0.01054	0.06833	0.00595		0.06833	0.03249	0.06833	0.12079
0.07	0.000758956	0.07	0		0.07	0.0126	0.07	0.00544		0.07	0.07797	0.07	0.13745
0.07167	0.00134	0.07167	0.0012		0.07167	0.01491	0.07167	0.00595		0.07167	0.09096	0.07167	0.09163
0.07333	0.00196	0.07333	0.0022		0.07333	0.01697	0.07333	0.00697		0.07333	0.17868	0.07333	0.08747
0.075	0.00237	0.075	0.0033		0.075	0.01697	0.075	0.0085		0.075	0.16893	0.075	0.12079
0.07667	0.00268	0.07667	0.0043		0.07667	0.018	0.07667	0.00867		0.07667	0.21441	0.07667	0.17077
0.07833	0.00295	0.07833	0.0046		0.07833	0.0198	0.07833	0.01003		0.07833	0.19817	0.07833	0.20825
0.08	0.00362	0.08	0.0039		0.08	0.02109	0.08	0.00918		0.08	0.21441	0.08	0.28739
0.08167	0.00406	0.08167	0.0034		0.08167	0.0216	0.08167	0.00884		0.08167	0.20142	0.08167	0.25823
0.08333	0.00415	0.08333	0.0039		0.08333	0.02314	0.08333	0.00986		0.08333	0.19492	0.08333	0.29155
0.085	0.00402	0.085	0.0052		0.085	0.02212	0.085	0.00986		0.085	0.19167	0.085	0.29155
0.08667	0.00388	0.08667	0.0062		0.08667	0.02186	0.08667	0.0085		0.08667	0.19492	0.08667	0.32904
0.08833	0.00375	0.08833	0.0064		0.08833	0.02186	0.08833	0.00714		0.08833	0.17868	0.08833	0.29988
0.09	0.00384	0.09	0.0058		0.09	0.02212	0.09	0.00697		0.09	0.14294	0.09	0.25407
0.09167	0.00411	0.09167	0.0043		0.09167	0.0198	0.09167	0.00578		0.09167	0.15594	0.09167	0.20409
0.09333	0.00438	0.09333	0.0025		0.09333	0.01697	0.09333	0.00612		0.09333	0.14944	0.09333	0.15411
0.095	0.00487	0.095	0.0017		0.095	0.01517	0.095	0.00629		0.095	0.16568	0.095	0.20825
0.09667	0.00558	0.09667	0.0002		0.09667	0.01337	0.09667	0.00731		0.09667	0.18842	0.09667	0.22908
0.09833	0.0058	0.09833	-0.0017		0.09833	0.01234	0.09833	0.00935		0.09833	0.18842	0.09833	0.22908
0.1	0.00589	0.1	-0.0027		0.1	0.01054	0.1	0.00867		0.1	0.18842	0.1	0.21242
0.10167	0.00567	0.10167	-0.0026		0.10167	0.0108	0.10167	0.00782		0.10167	0.17218	0.10167	0.18326
0.10333	0.00545	0.10333	-0.0022		0.10333	0.01131	0.10333	0.00697		0.10333	0.11695	0.10333	0.20825
0.105	0.00513	0.105	-0.0017		0.105	0.01131	0.105	0.00442		0.105	0.1137	0.105	0.23324
0.10667	0.00513	0.10667	-0.0016		0.10667	0.01234	0.10667	0.00425		0.10667	0.05198	0.10667	0.23741
0.10833	0.00531	0.10833	-0.0021		0.10833	0.0144	0.10833	0.00306		0.10833	0.05198	0.10833	0.19992
0.11	0.0058	0.11	-0.0024		0.11	0.0162	0.11	0.00357		0.11	0.0065	0.11	0.19159
0.11167	0.0067	0.11167	-0.003		0.11167	0.01594	0.11167	0.00323		0.11167	0.01624	0.11167	0.19576
0.11333	0.00763	0.11333	-0.0037		0.11333	0.01337	0.11333	0.00374		0.11333	0.02274	0.11333	0.19159
0.115	0.00848	0.115	-0.0048		0.115	0.01234	0.115	0.00238		0.115	0.0065	0.115	0.17493
0.11667	0.00897	0.11667	-0.0061		0.11667	0.01131	0.11667	0.00204		0.11667	-0.03249	0.11667	0.13745
0.11833	0.00978	0.11833	-0.0065		0.11833	0.00926	0.11833	0.00017		0.11833	-0.02599	0.11833	0.15827
0.12	0.01031	0.12	-0.0067		0.12	0.00694	0.12	0.00034		0.12	-0.01949	0.12	0.12912
0.12167	0.0104	0.12167	-0.0069		0.12167	0.00283	0.12167	-0.00085		0.12167	-0.01949	0.12167	0.12079
0.12333	0.01005	0.12333	-0.0071		0.12333	-0.0018	0.12333	-0.00051		0.12333	-0.03249	0.12333	0.09163
0.125	0.0096	0.125	-0.0081		0.125	-0.00463	0.125	-0.00051		0.125	-0.01299	0.125	0.10829
0.12667	0.0096	0.12667	-0.0095		0.12667	-0.00514	0.12667	-0.00051		0.12667	-0.01299	0.12667	0.0833
0.12833	0.01005	0.12833	-0.0103		0.12833	-0.00463	0.12833	0.00051		0.12833	-0.01299	0.12833	0.07914
0.13	0.0104	0.13	-0.0102		0.13	-0.00514	0.13	0.00204		0.13	-0.01299	0.13	0.08747
0.13167	0.01063	0.13167	-0.0099		0.13167	-0.00437	0.13167	0.00221		0.13167	-0.02274	0.13167	0.07914
0.13333	0.01103	0.13333	-0.0091		0.13333	-0.0018	0.13333	0.0034		0.13333	-0.02924	0.13333	0.06248
0.135	0.01143	0.135	-0.0089		0.135	0.00103	0.135	0.00357		0.135	-0.05198	0.135	0.06664
0.13667	0.01192	0.13667	-0.009		0.13667	0.00206	0.13667	0.00493		0.13667	-0.05523	0.13667	0.04998
0.13833	0.01237	0.13833	-0.0093		0.13833	0.00309	0.13833	0.00493		0.13833	-0.09421	0.13833	0.04165
0.14	0.01304	0.14	-0.0094		0.14	0.00411	0.14	0.00612		0.14	-0.10721	0.14	0.00833
0.14167	0.01339	0.14167	-0.0096		0.14167	0.00309	0.14167	0.00561		0.14167	-0.17218	0.14167	0.02083
0.14333	0.01348	0.14333	-0.0093		0.14333	0.00231	0.14333	0.00442		0.14333	-0.19817	0.14333	0.01666
0.145	0.01348	0.145	-0.0085		0.145	0.00283	0.145	0.00221		0.145	-0.27289	0.145	0.01666
0.14667	0.01362	0.14667	-0.0076		0.14667	0.00309	0.14667	0.00034		0.14667	-0.2534	0.14667	0
0.14833	0.01384	0.14833	-0.0073		0.14833	0.0018	0.14833	0.00119		0.14833	-0.29888	0.14833	-0.02083
0.15	0.01424	0.15	-0.0072		0.15	-0.000771456	0.15	0.00017		0.15	-0.26639	0.15	-0.02083
0.15167	0.01442	0.15167	-0.0069		0.15167	-0.00283	0.15167	0.00136		0.15167	-0.28589	0.15167	0.00417
0.15333	0.01429	0.15333	-0.0073		0.15333	-0.00283	0.15333	0.00153		0.15333	-0.28913	0.15333	0.03332
0.155	0.01393	0.155	-0.0079		0.155	-0.00206	0.155	0.00085		0.155	-0.29563	0.155	0.05415
0.15667	0.01384	0.15667	-0.0079		0.15667	0.000771456	0.15667	0.00017		0.15667	-0.27939	0.15667	0.04998
0.15833	0.01348	0.15833	-0.0084		0.15833	0.00386	0.15833	-0.00102		0.15833	-0.2469	0.15833	0.06664
0.16	0.01308	0.16	-0.0102		0.16	0.00617	0.16	-0.00323		0.16	-0.22741	0.16	0.05831
0.16167	0.01277	0.16167	-0.0118		0.16167	0.00797	0.16167	-0.00221		0.16167	-0.20467	0.16167	0.04582
0.16333	0.01255	0.16333	-0.0133		0.16333	0.01029	0.16333	-0.0034		0.16333	-0.21766	0.16333	0.03749
0.165	0.01277	0.165	-0.014		0.165	0.01234	0.165	-0.00323		0.165	-0.22091	0.165	0.02083
0.16667	0.01308	0.16667	-0.0143		0.16667	0.01311	0.16667	-0.0051		0.16667	-0.23066	0.16667	-0.01666
0.16833	0.01308	0.16833	-0.0146		0.16833	0.01389	0.16833	-0.00527		0.16833	-0.23066	0.16833	-0.0958
0.17	0.01281	0.17	-0.015		0.17	0.01363	0.17	-0.00595		0.17	-0.22416	0.17	-0.07497
0.17167	0.01268	0.17167	-0.0154		0.17167	0.01363	0.17167	-0.00629		0.17167	-0.21117	0.17167	-0.09163
0.17333	0.01241	0.17333	-0.0159		0.17333	0.01414	0.17333	-0.00799		0.17333	-0.20792	0.17333	-0.06664
0.175	0.01232	0.175	-0.016		0.175	0.01569	0.175	-0.00612		0.175	-0.18193	0.175	-0.0958
0.17667	0.01223	0.17667	-0.0159		0.17667	0.018	0.17667	-0.00425		0.17667	-0.19492	0.17667	-0.11246
0.17833	0.01263	0.17833	-0.0151		0.17833	0.02109	0.17833	-0.00493		0.17833	-0.20142	0.17833	-0.12495
0.18	0.01281	0.18	-0.0145		0.18	0.0216	0.18	-0.00459		0.18	-0.18842	0.18	-0.0958
0.18167	0.01277	0.18167	-0.0148		0.18167	0.02057	0.18167	-0.00408		0.18167	-0.14619	0.18167	-0.08747
0.18333	0.01246	0.18333	-0.0146		0.18333	0.01877	0.18333	-0.00408		0.18333	-0.14619	0.18333	-0.10413
0.185	0.01223	0.185	-0.0137		0.185	0.01749	0.185	-0.00459		0.185	-0.1202	0.185	-0.10829
0.18667	0.01188	0.18667	-0.0128		0.18667	0.0162	0.18667	-0.00442		0.18667	-0.12995	0.18667	-0.0958
0.18833	0.01125	0.18833	-0.0116		0.18833	0.01491	0.18833	-0.00391		0.18833	-0.11046	0.18833	-0.07497
0.19	0.01049	0.19	-0.0109		0.19	0.01389	0.19	-0.00221		0.19	-0.10396	0.19	-0.07081
0.19167	0.01018	0.19167	-0.0102		0.19167	0.01337	0.19167	-0.00153		0.19167	-0.06497	0.19167	-0.03332
0.19333	0.00982	0.19333	-0.0092		0.19333	0.01286	0.19333	0.00102		0.19333	-0.07797	0.19333	-0.03332
0.195	0.00933	0.195	-0.0084		0.195	0.01389	0.195	0.00034		0.195	-0.09421	0.195	0.00833
0.19667	0.00871	0.19667	-0.0079		0.19667	0.01311	0.19667	0.00357		0.19667	-0.11695	0.19667	-0.00417
0.19833	0.00813	0.19833	-0.007		0.19833	0.01157	0.19833	0.00374		0.19833	-0.13969	0.19833	0.02916
0.2	0.00777	0.2	-0.0065		0.2	0.0126	0.2	0.00527		0.2	-0.13969	0.2	-0.00417
0.20167	0.00728	0.20167	-0.0067		0.20167	0.01209	0.20167	0.00476		0.20167	-0.15919	0.20167	-0.02916
0.20333	0.00705	0.20333	-0.0068		0.20333	0.01106	0.20333	0.00459		0.20333	-0.15269	0.20333	-0.02916
0.205	0.00714	0.205	-0.0071		0.205	0.01029	0.205	0.00442		0.205	-0.15594	0.205	-0.07081
0.20667	0.00746	0.20667	-0.008		0.20667	0.00797	0.20667	0.00306		0.20667	-0.14294	0.20667	-0.06664
0.20833	0.00772	0.20833	-0.0094		0.20833	0.00566	0.20833	0.00323		0.20833	-0.12345	0.20833	-0.07497
0.21	0.00786	0.21	-0.0103		0.21	0.00231	0.21	0.0017		0.21	-0.1202	0.21	-0.06664
0.21167	0.00808	0.21167	-0.0104		0.21167	0	0.21167	0.00136		0.21167	-0.08122	0.21167	-0.07081
0.21333	0.00813	0.21333	-0.0106		0.21333	-0.00154	0.21333	-0.0017		0.21333	-0.07797	0.21333	-0.05831
0.215	0.00777	0.215	-0.011		0.215	-0.00334	0.215	-0.00119		0.215	-0.03249	0.215	-0.02499
0.21667	0.00714	0.21667	-0.0109		0.21667	-0.000514304	0.21667	-0.00289		0.21667	-0.03574	0.21667	-0.02083
0.21833	0.00665	0.21833	-0.0106		0.21833	0.00309	0.21833	-0.00476		0.21833	-0.03574	0.21833	0.0125
0.22	0.00656	0.22	-0.0107		0.22	0.00746	0.22	-0.0051		0.22	-0.06173	0.22	0.00417
0.22167	0.00643	0.22167	-0.0115		0.22167	0.01054	0.22167	-0.00629		0.22167	-0.12995	0.22167	-0.02916
0.22333	0.0058	0.22333	-0.0125		0.22333	0.0126	0.22333	-0.00493		0.22333	-0.12995	0.22333	-0.02083
0.225	0.0054	0.225	-0.0148		0.225	0.0126	0.225	-0.00442		0.225	-0.19167	0.225	-0.00417
0.22667	0.00509	0.22667	-0.0184		0.22667	0.0108	0.22667	-0.00391		0.22667	-0.19492	0.22667	-0.0125
0.22833	0.0046	0.22833	-0.0227		0.22833	0.00771	0.22833	-0.00306		0.22833	-0.23391	0.22833	0
0.23	0.00433	0.23	-0.026		0.23	0.00411	0.23	-0.00238		0.23	-0.22741	0.23	0.02916
0.23167	0.00473	0.23167	-0.0279		0.23167	0.000257152	0.23167	0.00017		0.23167	-0.2404	0.23167	0.09163
0.23333	0.00563	0.23333	-0.0294		0.23333	-0.00206	0.23333	0		0.23333	-0.23716	0.23333	0.09163
0.235	0.00634	0.235	-0.03		0.235	-0.00437	0.235	0.00306		0.235	-0.23066	0.235	0.15827
0.23667	0.0067	0.23667	-0.0288		0.23667	-0.00643	0.23667	0.00408		0.23667	-0.23391	0.23667	0.15827
0.23833	0.00679	0.23833	-0.0266		0.23833	-0.00669	0.23833	0.00731		0.23833	-0.23716	0.23833	0.18326
0.24	0.00705	0.24	-0.0243		0.24	-0.00566	0.24	0.00629		0.24	-0.2404	0.24	0.17493
0.24167	0.00763	0.24167	-0.0222		0.24167	-0.00489	0.24167	0.00697		0.24167	-0.25665	0.24167	0.20409
0.24333	0.00826	0.24333	-0.0201		0.24333	-0.00463	0.24333	0.00527		0.24333	-0.26964	0.24333	0.20409
0.245	0.00888	0.245	-0.0177		0.245	-0.00463	0.245	0.00578		0.245	-0.24365	0.245	0.21658
0.24667	0.00955	0.24667	-0.0145		0.24667	-0.00386	0.24667	0.00714		0.24667	-0.25665	0.24667	0.25823
0.24833	0.01005	0.24833	-0.0122		0.24833	-0.00334	0.24833	0.01003		0.24833	-0.30863	0.24833	0.23741
0.25	0.01063	0.25	-0.0114		0.25	-0.00231	0.25	0.01122		0.25	-0.37035	0.25	0.21242
0.25167	0.01103	0.25167	-0.0109		0.25167	-0.00103	0.25167	0.01547		0.25167	-0.37685	0.25167	0.22491
0.25333	0.01134	0.25333	-0.0103		0.25333	-0.000514304	0.25333	0.01513		0.25333	-0.42233	0.25333	0.19992
0.255	0.01156	0.255	-0.0093		0.255	-0.0018	0.255	0.01768		0.255	-0.42558	0.255	0.17077
0.25667	0.01183	0.25667	-0.0083		0.25667	-0.00283	0.25667	0.01632		0.25667	-0.45807	0.25667	0.13745
0.25833	0.01179	0.25833	-0.0076		0.25833	-0.00437	0.25833	0.01598		0.25833	-0.43533	0.25833	0.15827
0.26	0.0117	0.26	-0.0069		0.26	-0.00797	0.26	0.01377		0.26	-0.44832	0.26	0.10829
0.26167	0.01188	0.26167	-0.0071		0.26167	-0.01029	0.26167	0.01224		0.26167	-0.42558	0.26167	0.07497
0.26333	0.01179	0.26333	-0.0078		0.26333	-0.01183	0.26333	0.01309		0.26333	-0.41583	0.26333	0.01666
0.265	0.01165	0.265	-0.0085		0.265	-0.01286	0.265	0.01292		0.265	-0.43208	0.265	0.02916
0.26667	0.01174	0.26667	-0.0089		0.26667	-0.01414	0.26667	0.01292		0.26667	-0.44832	0.26667	-0.02916
0.26833	0.01174	0.26833	-0.0084		0.26833	-0.0162	0.26833	0.01139		0.26833	-0.43533	0.26833	-0.02916
0.27	0.01174	0.27	-0.0074		0.27	-0.01877	0.27	0.01139		0.27	-0.45157	0.27	-0.0958
0.27167	0.01196	0.27167	-0.0061		0.27167	-0.02057	0.27167	0.0119		0.27167	-0.47106	0.27167	-0.06248
0.27333	0.01228	0.27333	-0.0046		0.27333	-0.02186	0.27333	0.01241		0.27333	-0.47106	0.27333	-0.02083
0.275	0.01272	0.275	-0.0031		0.275	-0.02083	0.275	0.01394		0.275	-0.44507	0.275	0
0.27667	0.01353	0.27667	-0.0009		0.27667	-0.02212	0.27667	0.01428		0.27667	-0.40934	0.27667	0.05415
0.27833	0.01411	0.27833	0.0013		0.27833	-0.02417	0.27833	0.01615		0.27833	-0.40609	0.27833	0.03749
0.28	0.01473	0.28	0.002		0.28	-0.02726	0.28	0.01598		0.28	-0.40609	0.28	0.03332
0.28167	0.01563	0.28167	0.0016		0.28167	-0.0288	0.28167	0.01785		0.28167	-0.42233	0.28167	0.02916
0.28333	0.01621	0.28333	0.001		0.28333	-0.02906	0.28333	0.01649		0.28333	-0.43857	0.28333	0.05831
0.285	0.01652	0.285	0.0004		0.285	-0.02752	0.285	0.01479		0.285	-0.42883	0.285	0.07497
0.28667	0.01665	0.28667	-0.0001		0.28667	-0.027	0.28667	0.01479		0.28667	-0.41583	0.28667	0.10413
0.28833	0.01688	0.28833	-0.001		0.28833	-0.02674	0.28833	0.01343		0.28833	-0.3801	0.28833	0.09163
0.29	0.01679	0.29	-0.0016		0.29	-0.02469	0.29	0.01275		0.29	-0.34111	0.29	0.09996
0.29167	0.01625	0.29167	-0.0021		0.29167	-0.0216	0.29167	0.00986		0.29167	-0.35736	0.29167	0.10413
0.29333	0.01571	0.29333	-0.0023		0.29333	-0.01723	0.29333	0.00969		0.29333	-0.33462	0.29333	0.17493
0.295	0.01545	0.295	-0.0024		0.295	-0.01234	0.295	0.00731		0.295	-0.32487	0.295	0.20825
0.29667	0.01536	0.29667	-0.003		0.29667	-0.00874	0.29667	0.00731		0.29667	-0.30213	0.29667	0.27906
0.29833	0.01554	0.29833	-0.0039		0.29833	-0.00617	0.29833	0.00544		0.29833	-0.30863	0.29833	0.2499
0.3	0.01576	0.3	-0.0047		0.3	-0.0018	0.3	0.00493		0.3	-0.30863	0.3	0.27073
0.30167	0.01589	0.30167	-0.0061		0.30167	0.00411	0.30167	0.00527		0.30167	-0.32162	0.30167	0.27906
0.30333	0.01621	0.30333	-0.0072		0.30333	0.009	0.30333	0.00476		0.30333	-0.36061	0.30333	0.31654
0.305	0.01656	0.305	-0.0073		0.305	0.00951	0.305	0.00629		0.305	-0.35411	0.305	0.32904
0.30667	0.01679	0.30667	-0.0072		0.30667	0.01054	0.30667	0.00646		0.30667	-0.35736	0.30667	0.40401
0.30833	0.01705	0.30833	-0.0065		0.30833	0.01491	0.30833	0.00629		0.30833	-0.36385	0.30833	0.37902
0.31	0.01732	0.31	-0.0055		0.31	0.01749	0.31	0.0068		0.31	-0.38984	0.31	0.38318
0.31167	0.01746	0.31167	-0.0044		0.31167	0.0162	0.31167	0.00884		0.31167	-0.3801	0.31167	0.35819
0.31333	0.01817	0.31333	-0.0039		0.31333	0.01286	0.31333	0.0136		0.31333	-0.37685	0.31333	0.29155
0.315	0.01888	0.315	-0.0039		0.315	0.0072	0.315	0.01496		0.315	-0.38335	0.315	0.29572
0.31667	0.01982	0.31667	-0.0039		0.31667	0.00283	0.31667	0.01802		0.31667	-0.40934	0.31667	0.2624
0.31833	0.02036	0.31833	-0.0042		0.31833	-0.00154	0.31833	0.0153		0.31833	-0.40934	0.31833	0.28322
0.32	0.02063	0.32	-0.0037		0.32	-0.00386	0.32	0.0153		0.32	-0.40284	0.32	0.28322
0.32167	0.02063	0.32167	-0.0017		0.32167	-0.00514	0.32167	0.01428		0.32167	-0.3671	0.32167	0.2624
0.32333	0.02067	0.32333	0.0009		0.32333	-0.0072	0.32333	0.01326		0.32333	-0.29238	0.32333	0.19159
0.325	0.02076	0.325	0.0025		0.325	-0.00797	0.325	0.01343		0.325	-0.31837	0.325	0.18743
0.32667	0.02076	0.32667	0.0037		0.32667	-0.00849	0.32667	0.01411		0.32667	-0.29563	0.32667	0.16244
0.32833	0.02063	0.32833	0.0046		0.32833	-0.00874	0.32833	0.01547		0.32833	-0.30538	0.32833	0.18743
0.33	0.02072	0.33	0.0057		0.33	-0.00874	0.33	0.01717		0.33	-0.30538	0.33	0.23324
0.33167	0.02085	0.33167	0.007		0.33167	-0.0072	0.33167	0.017		0.33167	-0.31512	0.33167	0.24574
0.33333	0.02138	0.33333	0.0098		0.33333	-0.00694	0.33333	0.01717		0.33333	-0.33786	0.33333	0.29155
0.335	0.02201	0.335	0.0117		0.335	-0.0072	0.335	0.01666		0.335	-0.33786	0.335	0.27489
0.33667	0.02246	0.33667	0.0131		0.33667	-0.00669	0.33667	0.01683		0.33667	-0.36385	0.33667	0.25823
0.33833	0.02277	0.33833	0.0145		0.33833	-0.00591	0.33833	0.01717		0.33833	-0.37035	0.33833	0.23741
0.34	0.02295	0.34	0.016		0.34	-0.0036	0.34	0.01785		0.34	-0.42233	0.34	0.17493
0.34167	0.02317	0.34167	0.0176		0.34167	-0.00154	0.34167	0.017		0.34167	-0.43208	0.34167	0.13745
0.34333	0.02317	0.34333	0.0181		0.34333	-0.000257152	0.34333	0.01666		0.34333	-0.48406	0.34333	0.16244
0.345	0.02304	0.345	0.0172		0.345	0.00257	0.345	0.01666		0.345	-0.51654	0.345	0.15411
0.34667	0.02299	0.34667	0.0165		0.34667	0.00566	0.34667	0.01768		0.34667	-0.49055	0.34667	0.15411
0.34833	0.0229	0.34833	0.0161		0.34833	0.0072	0.34833	0.01785		0.34833	-0.49055	0.34833	0.12912
0.35	0.02263	0.35	0.0158		0.35	0.00694	0.35	0.01717		0.35	-0.46781	0.35	0.13328
0.35167	0.02237	0.35167	0.0157		0.35167	0.00617	0.35167	0.01632		0.35167	-0.47756	0.35167	0.10413
0.35333	0.02192	0.35333	0.0152		0.35333	0.00514	0.35333	0.01547		0.35333	-0.4873	0.35333	0.10829
0.355	0.02165	0.355	0.0152		0.355	0.00463	0.355	0.01649		0.355	-0.49705	0.355	0.08747
0.35667	0.02205	0.35667	0.0146		0.35667	0.0036	0.35667	0.01768		0.35667	-0.51979	0.35667	0.09996
0.35833	0.02268	0.35833	0.0133		0.35833	0	0.35833	0.01785		0.35833	-0.53604	0.35833	0.12912
0.36	0.0233	0.36	0.0123		0.36	-0.00411	0.36	0.01751		0.36	-0.52629	0.36	0.15411
0.36167	0.02388	0.36167	0.0128		0.36167	-0.00823	0.36167	0.01683		0.36167	-0.53604	0.36167	0.19576
0.36333	0.02451	0.36333	0.0137		0.36333	-0.01029	0.36333	0.01547		0.36333	-0.51654	0.36333	0.19159
0.365	0.02527	0.365	0.0144		0.365	-0.01131	0.365	0.01496		0.365	-0.4873	0.365	0.22075
0.36667	0.02576	0.36667	0.0156		0.36667	-0.0108	0.36667	0.01343		0.36667	-0.47756	0.36667	0.19992
0.36833	0.02625	0.36833	0.0163		0.36833	-0.01003	0.36833	0.01292		0.36833	-0.45807	0.36833	0.21242
0.37	0.02634	0.37	0.0165		0.37	-0.00977	0.37	0.01037		0.37	-0.48081	0.37	0.22075
0.37167	0.02603	0.37167	0.0166		0.37167	-0.0108	0.37167	0.01088		0.37167	-0.4938	0.37167	0.25407
0.37333	0.02554	0.37333	0.0164		0.37333	-0.01157	0.37333	0.0102		0.37333	-0.48406	0.37333	0.24157
0.375	0.025	0.375	0.0163		0.375	-0.01209	0.375	0.01088		0.375	-0.47106	0.375	0.28739
0.37667	0.02447	0.37667	0.0163		0.37667	-0.01131	0.37667	0.01156		0.37667	-0.46132	0.37667	0.28322
0.37833	0.02397	0.37833	0.0162		0.37833	-0.01234	0.37833	0.01156		0.37833	-0.44182	0.37833	0.27489
0.38	0.02353	0.38	0.0161		0.38	-0.01157	0.38	0.01241		0.38	-0.43857	0.38	0.22908
0.38167	0.02335	0.38167	0.016		0.38167	-0.01029	0.38167	0.01258		0.38167	-0.40934	0.38167	0.19159
0.38333	0.02304	0.38333	0.0164		0.38333	-0.00823	0.38333	0.01377		0.38333	-0.41583	0.38333	0.19159
0.385	0.02299	0.385	0.0169		0.385	-0.00591	0.385	0.01394		0.385	-0.40934	0.385	0.12079
0.38667	0.02322	0.38667	0.0171		0.38667	-0.00231	0.38667	0.01649		0.38667	-0.43208	0.38667	0.12912
0.38833	0.02357	0.38833	0.0163		0.38833	0.00103	0.38833	0.01666		0.38833	-0.44832	0.38833	0.07914
0.39	0.02424	0.39	0.0145		0.39	0.00231	0.39	0.02006		0.39	-0.44832	0.39	0.0958
0.39167	0.02469	0.39167	0.0123		0.39167	0.00489	0.39167	0.0204		0.39167	-0.46456	0.39167	0.11246
0.39333	0.02509	0.39333	0.0098		0.39333	0.009	0.39333	0.02482		0.39333	-0.46456	0.39333	0.14161
0.395	0.02554	0.395	0.0082		0.395	0.01157	0.395	0.02414		0.395	-0.48406	0.395	0.1791
0.39667	0.0258	0.39667	0.008		0.39667	0.01517	0.39667	0.02703		0.39667	-0.47756	0.39667	0.14161
0.39833	0.02554	0.39833	0.0088		0.39833	0.02057	0.39833	0.02703		0.39833	-0.48406	0.39833	0.13745
0.4	0.02513	0.4	0.0095		0.4	0.0252	0.4	0.02924		0.4	-0.48406	0.4	0.14578
0.40167	0.02505	0.40167	0.0102		0.40167	0.02649	0.40167	0.02839		0.40167	-0.4938	0.40167	0.12912
0.40333	0.02513	0.40333	0.0104		0.40333	0.02623	0.40333	0.02856		0.40333	-0.46781	0.40333	0.11662
0.405	0.02496	0.405	0.0099		0.405	0.02674	0.405	0.02788		0.405	-0.43208	0.405	0.07081
0.40667	0.02469	0.40667	0.0099		0.40667	0.02674	0.40667	0.02669		0.40667	-0.44507	0.40667	0.07497
0.40833	0.02433	0.40833	0.0103		0.40833	0.02674	0.40833	0.02329		0.40833	-0.44507	0.40833	0.05415
0.41	0.02411	0.41	0.0107		0.41	0.02803	0.41	0.02193		0.41	-0.44182	0.41	0.07497
0.41167	0.02402	0.41167	0.0109		0.41167	0.03112	0.41167	0.017		0.41167	-0.41258	0.41167	0.12495
0.41333	0.0242	0.41333	0.011		0.41333	0.03292	0.41333	0.01921		0.41333	-0.41583	0.41333	0.12495
0.415	0.02447	0.415	0.0112		0.415	0.03446	0.415	0.01785		0.415	-0.41258	0.415	0.1791
0.41667	0.02438	0.41667	0.0113		0.41667	0.03369	0.41667	0.01836		0.41667	-0.41258	0.41667	0.17493
0.41833	0.02388	0.41833	0.0109		0.41833	0.03214	0.41833	0.01802		0.41833	-0.40284	0.41833	0.21658
0.42	0.02326	0.42	0.0102		0.42	0.02803	0.42	0.01785		0.42	-0.40609	0.42	0.19576
0.42167	0.02317	0.42167	0.0093		0.42167	0.02237	0.42167	0.01768		0.42167	-0.38335	0.42167	0.19576
0.42333	0.02326	0.42333	0.0079		0.42333	0.01749	0.42333	0.01836		0.42333	-0.3801	0.42333	0.22075
0.425	0.02344	0.425	0.0067		0.425	0.01337	0.425	0.01904		0.425	-0.37035	0.425	0.27906
0.42667	0.02344	0.42667	0.0062		0.42667	0.01234	0.42667	0.01972		0.42667	-0.3866	0.42667	0.27489
0.42833	0.02353	0.42833	0.0063		0.42833	0.01183	0.42833	0.02108		0.42833	-0.39634	0.42833	0.30405
0.43	0.02299	0.43	0.0074		0.43	0.01311	0.43	0.02176		0.43	-0.39309	0.43	0.29988
0.43167	0.0221	0.43167	0.0092		0.43167	0.01466	0.43167	0.02346		0.43167	-0.38984	0.43167	0.32904
0.43333	0.02112	0.43333	0.0112		0.43333	0.01543	0.43333	0.02261		0.43333	-0.38984	0.43333	0.33737
0.435	0.02022	0.435	0.013		0.435	0.01491	0.435	0.02346		0.435	-0.41583	0.435	0.29155
0.43667	0.01946	0.43667	0.014		0.43667	0.01209	0.43667	0.02312		0.43667	-0.44182	0.43667	0.2499
0.43833	0.01888	0.43833	0.0145		0.43833	0.00874	0.43833	0.02329		0.43833	-0.43857	0.43833	0.25823
0.44	0.01844	0.44	0.0148		0.44	0.00823	0.44	0.02312		0.44	-0.44182	0.44	0.20409
0.44167	0.01844	0.44167	0.0156		0.44167	0.00977	0.44167	0.0221		0.44167	-0.42883	0.44167	0.19576
0.44333	0.0188	0.44333	0.0164		0.44333	0.01389	0.44333	0.02176		0.44333	-0.43533	0.44333	0.14161
0.445	0.01933	0.445	0.0172		0.445	0.018	0.445	0.01955		0.445	-0.44182	0.445	0.11246
0.44667	0.01951	0.44667	0.0171		0.44667	0.02109	0.44667	0.01938		0.44667	-0.45157	0.44667	0.02916
0.44833	0.01929	0.44833	0.0163		0.44833	0.02109	0.44833	0.01598		0.44833	-0.44507	0.44833	0.03749
0.45	0.01888	0.45	0.0158		0.45	0.02083	0.45	0.01632		0.45	-0.44832	0.45	0
0.45167	0.01888	0.45167	0.0157		0.45167	0.01851	0.45167	0.01496		0.45167	-0.44182	0.45167	0.03749
0.45333	0.01906	0.45333	0.0158		0.45333	0.01517	0.45333	0.01598		0.45333	-0.43857	0.45333	-0.00833
0.455	0.01911	0.455	0.0162		0.455	0.01234	0.455	0.01666		0.455	-0.44507	0.455	-0.03332
0.45667	0.01924	0.45667	0.0167		0.45667	0.01003	0.45667	0.01683		0.45667	-0.44832	0.45667	-0.08747
0.45833	0.01946	0.45833	0.0172		0.45833	0.00771	0.45833	0.01751		0.45833	-0.46781	0.45833	-0.07081
0.46	0.01964	0.46	0.0178		0.46	0.00771	0.46	0.01802		0.46	-0.51654	0.46	-0.09163
0.46167	0.01946	0.46167	0.0179		0.46167	0.00849	0.46167	0.01887		0.46167	-0.52629	0.46167	-0.08747
0.46333	0.01942	0.46333	0.0177		0.46333	0.01003	0.46333	0.01819		0.46333	-0.53928	0.46333	-0.09163
0.465	0.01973	0.465	0.0177		0.465	0.01234	0.465	0.01819		0.465	-0.5003	0.465	-0.08747
0.46667	0.02036	0.46667	0.0184		0.46667	0.01414	0.46667	0.01802		0.46667	-0.49055	0.46667	-0.06248
0.46833	0.02067	0.46833	0.0194		0.46833	0.01851	0.46833	0.01734		0.46833	-0.4873	0.46833	-0.05831
0.47	0.02085	0.47	0.0206		0.47	0.02237	0.47	0.01717		0.47	-0.45807	0.47	-0.03332
0.47167	0.02085	0.47167	0.0218		0.47167	0.02623	0.47167	0.01666		0.47167	-0.46456	0.47167	-0.03749
0.47333	0.02054	0.47333	0.0221		0.47333	0.02906	0.47333	0.01768		0.47333	-0.45157	0.47333	-0.05831
0.475	0.02036	0.475	0.0219		0.475	0.02854	0.475	0.01938		0.475	-0.44507	0.475	-0.06248
0.47667	0.02005	0.47667	0.0218		0.47667	0.02443	0.47667	0.01887		0.47667	-0.40284	0.47667	-0.05831
0.47833	0.02009	0.47833	0.0219		0.47833	0.0198	0.47833	0.01938		0.47833	-0.37685	0.47833	-0.05415
0.48	0.0204	0.48	0.0216		0.48	0.01569	0.48	0.0187		0.48	-0.31188	0.48	-0.04582
0.48167	0.02067	0.48167	0.0211		0.48167	0.01337	0.48167	0.01564		0.48167	-0.31837	0.48167	-0.02916
0.48333	0.02098	0.48333	0.0205		0.48333	0.0108	0.48333	0.0153		0.48333	-0.26639	0.48333	0.02083
0.485	0.02134	0.485	0.0205		0.485	0.00874	0.485	0.0119		0.485	-0.25665	0.485	0.02083
0.48667	0.02165	0.48667	0.0199		0.48667	0.00463	0.48667	0.01241		0.48667	-0.21441	0.48667	0.03749
0.48833	0.02197	0.48833	0.0193		0.48833	0.000514304	0.48833	0.01054		0.48833	-0.23391	0.48833	0.02499
0.49	0.02219	0.49	0.0188		0.49	-0.00463	0.49	0.01122		0.49	-0.21441	0.49	0.02499
0.49167	0.0221	0.49167	0.0194		0.49167	-0.01209	0.49167	0.01207		0.49167	-0.22091	0.49167	0.03332
0.49333	0.02188	0.49333	0.0209		0.49333	-0.01954	0.49333	0.01224		0.49333	-0.21117	0.49333	0.05831
0.495	0.02161	0.495	0.0219		0.495	-0.02597	0.495	0.01309		0.495	-0.21441	0.495	0.04165
0.49667	0.02138	0.49667	0.0212		0.49667	-0.03034	0.49667	0.01275		0.49667	-0.21117	0.49667	0.02499
0.49833	0.02103	0.49833	0.0203		0.49833	-0.03189	0.49833	0.01241		0.49833	-0.20467	0.49833	0.02916
0.5	0.02063	0.5	0.0195		0.5	-0.03009	0.5	0.01258		0.5	-0.18842	0.5	0.00833
0.50167	0.02027	0.50167	0.0198		0.50167	-0.02777	0.50167	0.01224		0.50167	-0.18842	0.50167	-0.00417
0.50333	0.02	0.50333	0.0208		0.50333	-0.02546	0.50333	0.01156		0.50333	-0.17543	0.50333	-0.02916
0.505	0.01969	0.505	0.0216		0.505	-0.02392	0.505	0.01241		0.505	-0.16893	0.505	-0.00833
0.50667	0.01955	0.50667	0.0221		0.50667	-0.02109	0.50667	0.01173		0.50667	-0.14619	0.50667	0.0125
0.50833	0.0196	0.50833	0.0226		0.50833	-0.01671	0.50833	0.01054		0.50833	-0.14619	0.50833	0
0.51	0.01978	0.51	0.023		0.51	-0.01029	0.51	0.00884		0.51	-0.14944	0.51	-0.03332
0.51167	0.02018	0.51167	0.0238		0.51167	-0.00206	0.51167	0.00918		0.51167	-0.15919	0.51167	-0.0125
0.51333	0.02036	0.51333	0.0243		0.51333	0.0072	0.51333	0.00867		0.51333	-0.17543	0.51333	0.00417
0.515	0.02005	0.515	0.0244		0.515	0.01414	0.515	0.00901		0.515	-0.17218	0.515	-0.0125
0.51667	0.01942	0.51667	0.0249		0.51667	0.01929	0.51667	0.00731		0.51667	-0.19492	0.51667	-0.01666
0.51833	0.01875	0.51833	0.0257		0.51833	0.02623	0.51833	0.00595		0.51833	-0.19817	0.51833	-0.01666
0.52	0.01826	0.52	0.0264		0.52	0.03317	0.52	0.00408		0.52	-0.23391	0.52	-0.02083
0.52167	0.01768	0.52167	0.0265		0.52167	0.03626	0.52167	0.00442		0.52167	-0.27614	0.52167	-0.02916
0.52333	0.01719	0.52333	0.0255		0.52333	0.03934	0.52333	0.00187		0.52333	-0.28913	0.52333	-0.03332
0.525	0.01683	0.525	0.0237		0.525	0.04089	0.525	0.00357		0.525	-0.34436	0.525	-0.06248
0.52667	0.01621	0.52667	0.022		0.52667	0.04063	0.52667	0.00391		0.52667	-0.32487	0.52667	-0.12912
0.52833	0.01585	0.52833	0.0207		0.52833	0.04089	0.52833	0.00442		0.52833	-0.34436	0.52833	-0.20409
0.53	0.01567	0.53	0.0196		0.53	0.04166	0.53	0.00476		0.53	-0.30538	0.53	-0.15827
0.53167	0.01563	0.53167	0.0188		0.53167	0.0414	0.53167	0.00391		0.53167	-0.28589	0.53167	-0.17077
0.53333	0.01567	0.53333	0.0183		0.53333	0.04217	0.53333	0.00323		0.53333	-0.26639	0.53333	-0.14161
0.535	0.01585	0.535	0.0177		0.535	0.04217	0.535	0.00255		0.535	-0.23391	0.535	-0.10413
0.53667	0.01607	0.53667	0.0164		0.53667	0.04089	0.53667	0.00119		0.53667	-0.23066	0.53667	-0.09996
0.53833	0.01598	0.53833	0.0147		0.53833	0.03754	0.53833	0.00238		0.53833	-0.22091	0.53833	-0.0833
0.54	0.01589	0.54	0.0139		0.54	0.03446	0.54	0.00289		0.54	-0.2404	0.54	-0.11246
0.54167	0.01585	0.54167	0.0139		0.54167	0.0324	0.54167	0.00289		0.54167	-0.20792	0.54167	-0.13328
0.54333	0.01576	0.54333	0.0144		0.54333	0.03137	0.54333	0.00391		0.54333	-0.18518	0.54333	-0.14578
0.545	0.0158	0.545	0.0142		0.545	0.0288	0.545	0.00459		0.545	-0.13645	0.545	-0.19992
0.54667	0.01585	0.54667	0.0134		0.54667	0.02597	0.54667	0.00646		0.54667	-0.13645	0.54667	-0.19159
0.54833	0.01603	0.54833	0.0126		0.54833	0.02417	0.54833	0.00493		0.54833	-0.10071	0.54833	-0.19992
0.55	0.01652	0.55	0.0123		0.55	0.02212	0.55	0.00289		0.55	-0.11046	0.55	-0.16244
0.55167	0.01737	0.55167	0.012		0.55167	0.02109	0.55167	0.00272		0.55167	-0.08447	0.55167	-0.14994
0.55333	0.01821	0.55333	0.0122		0.55333	0.01877	0.55333	0.00034		0.55333	-0.07797	0.55333	-0.1791
0.555	0.01866	0.555	0.0127		0.555	0.01697	0.555	0.00051		0.555	-0.07472	0.555	-0.21658
0.55667	0.01915	0.55667	0.0123		0.55667	0.01491	0.55667	-0.00136		0.55667	-0.09096	0.55667	-0.19992
0.55833	0.01987	0.55833	0.012		0.55833	0.01311	0.55833	-0.00068		0.55833	-0.07797	0.55833	-0.1791
0.56	0.02063	0.56	0.0126		0.56	0.01286	0.56	-0.00051		0.56	-0.08122	0.56	-0.15827
0.56167	0.0213	0.56167	0.0132		0.56167	0.01209	0.56167	-0.00068		0.56167	-0.08447	0.56167	-0.09996
0.56333	0.02156	0.56333	0.014		0.56333	0.00926	0.56333	0.00085		0.56333	-0.09421	0.56333	-0.09996
0.565	0.02197	0.565	0.0144		0.565	0.00643	0.565	0.00017		0.565	-0.1137	0.565	-0.06664
0.56667	0.02228	0.56667	0.0148		0.56667	0.00591	0.56667	-0.00136		0.56667	-0.10396	0.56667	-0.06664
0.56833	0.0225	0.56833	0.0151		0.56833	0.0054	0.56833	-0.00357		0.56833	-0.09096	0.56833	-0.02499
0.57	0.02295	0.57	0.015		0.57	0.0054	0.57	-0.00289		0.57	-0.09746	0.57	-0.02499
0.57167	0.02348	0.57167	0.0148		0.57167	0.00591	0.57167	-0.00306		0.57167	-0.09421	0.57167	0.02916
0.57333	0.02384	0.57333	0.0141		0.57333	0.00643	0.57333	-0.00238		0.57333	-0.07797	0.57333	0.02083
0.575	0.02424	0.575	0.013		0.575	0.00514	0.575	-0.00238		0.575	-0.03898	0.575	0.04165
0.57667	0.02473	0.57667	0.0131		0.57667	0.0036	0.57667	-0.00238		0.57667	-0.04223	0.57667	0.03749
0.57833	0.02522	0.57833	0.0138		0.57833	0.00463	0.57833	-0.00272		0.57833	0.0065	0.57833	0.04582
0.58	0.02603	0.58	0.0145		0.58	0.00617	0.58	-0.00221		0.58	-0.01299	0.58	0.04165
0.58167	0.02643	0.58167	0.0144		0.58167	0.00591	0.58167	-0.00306		0.58167	-0.01624	0.58167	0.01666
0.58333	0.02679	0.58333	0.0136		0.58333	0.00591	0.58333	-0.00255		0.58333	-0.02274	0.58333	-0.00417
0.585	0.02732	0.585	0.0121		0.585	0.00514	0.585	-0.00034		0.585	-0.02274	0.585	-0.06664
0.58667	0.02768	0.58667	0.01		0.58667	0.00566	0.58667	-0.00017		0.58667	-0.03249	0.58667	-0.0833
0.58833	0.02795	0.58833	0.0084		0.58833	0.00746	0.58833	0.00204		0.58833	-0.09421	0.58833	-0.15827
0.59	0.02844	0.59	0.0071		0.59	0.00977	0.59	0.0017		0.59	-0.10396	0.59	-0.13745
0.59167	0.02848	0.59167	0.0059		0.59167	0.01054	0.59167	0.00306		0.59167	-0.18193	0.59167	-0.17077
0.59333	0.02862	0.59333	0.0057		0.59333	0.01003	0.59333	0.00289		0.59333	-0.17218	0.59333	-0.16244
0.595	0.02875	0.595	0.0059		0.595	0.00977	0.595	0.00306		0.595	-0.2534	0.595	-0.15827
0.59667	0.02884	0.59667	0.0055		0.59667	0.01183	0.59667	0.00374		0.59667	-0.2404	0.59667	-0.16244
0.59833	0.02906	0.59833	0.005		0.59833	0.01414	0.59833	0.00578		0.59833	-0.29563	0.59833	-0.18743
0.6	0.02942	0.6	0.0041		0.6	0.01646	0.6	0.00578		0.6	-0.29238	0.6	-0.18326
0.60167	0.0296	0.60167	0.0037		0.60167	0.01697	0.60167	0.00782		0.60167	-0.32812	0.60167	-0.16244
0.60333	0.02964	0.60333	0.0027		0.60333	0.0198	0.60333	0.00731		0.60333	-0.33137	0.60333	-0.1666
0.605	0.02987	0.605	0.0016		0.605	0.02392	0.605	0.00799		0.605	-0.36385	0.605	-0.1666
0.60667	0.03014	0.60667	0.001		0.60667	0.02932	0.60667	0.00816		0.60667	-0.35736	0.60667	-0.1666
0.60833	0.0304	0.60833	-0.0002		0.60833	0.03574	0.60833	0.00986		0.60833	-0.3736	0.60833	-0.1791
0.61	0.0308	0.61	-0.0011		0.61	0.04063	0.61	0.01037		0.61	-0.37685	0.61	-0.19992
0.61167	0.03134	0.61167	-0.002		0.61167	0.04603	0.61167	0.01241		0.61167	-0.40934	0.61167	-0.19159
0.61333	0.03188	0.61333	-0.0028		0.61333	0.04912	0.61333	0.01224		0.61333	-0.41908	0.61333	-0.18743
0.615	0.03241	0.615	-0.0036		0.615	0.0504	0.615	0.01173		0.615	-0.40934	0.615	-0.18326
0.61667	0.03281	0.61667	-0.0044		0.61667	0.05169	0.61667	0.01003		0.61667	-0.44182	0.61667	-0.19992
0.61833	0.03308	0.61833	-0.0052		0.61833	0.05066	0.61833	0.00612		0.61833	-0.44507	0.61833	-0.19576
0.62	0.03335	0.62	-0.0058		0.62	0.04809	0.62	0.00493		0.62	-0.43533	0.62	-0.18326
0.62167	0.03348	0.62167	-0.0056		0.62167	0.04474	0.62167	-0.00085		0.62167	-0.40609	0.62167	-0.18743
0.62333	0.03335	0.62333	-0.0053		0.62333	0.04089	0.62333	0.00102		0.62333	-0.35411	0.62333	-0.19992
0.625	0.03326	0.625	-0.0052		0.625	0.03703	0.625	-0.00255		0.625	-0.35736	0.625	-0.19576
0.62667	0.03295	0.62667	-0.0059		0.62667	0.03343	0.62667	-0.00119		0.62667	-0.34111	0.62667	-0.19992
0.62833	0.0325	0.62833	-0.0064		0.62833	0.03266	0.62833	-0.00034		0.62833	-0.33786	0.62833	-0.18743
0.63	0.03205	0.63	-0.006		0.63	0.03497	0.63	0.00085		0.63	-0.30863	0.63	-0.18743
0.63167	0.03147	0.63167	-0.0055		0.63167	0.03754	0.63167	0.00459		0.63167	-0.32487	0.63167	-0.21242
0.63333	0.03089	0.63333	-0.0048		0.63333	0.04037	0.63333	0.0051		0.63333	-0.33786	0.63333	-0.24574
0.635	0.03022	0.635	-0.0046		0.635	0.04346	0.635	0.00918		0.635	-0.34761	0.635	-0.27489
0.63667	0.02955	0.63667	-0.0052		0.63667	0.04552	0.63667	0.00816		0.63667	-0.35411	0.63667	-0.3332
0.63833	0.02911	0.63833	-0.006		0.63833	0.0468	0.63833	0.01003		0.63833	-0.34761	0.63833	-0.32904
0.64	0.02862	0.64	-0.0066		0.64	0.04989	0.64	0.01003		0.64	-0.36385	0.64	-0.34986
0.64167	0.0279	0.64167	-0.0073		0.64167	0.05374	0.64167	0.01258		0.64167	-0.36385	0.64167	-0.30821
0.64333	0.02741	0.64333	-0.0078		0.64333	0.05683	0.64333	0.01258		0.64333	-0.35086	0.64333	-0.27073
0.645	0.02688	0.645	-0.0088		0.645	0.05992	0.645	0.01479		0.645	-0.34111	0.645	-0.27073
0.64667	0.02625	0.64667	-0.0104		0.64667	0.06069	0.64667	0.01377		0.64667	-0.31188	0.64667	-0.2624
0.64833	0.02545	0.64833	-0.0122		0.64833	0.06095	0.64833	0.01326		0.64833	-0.31188	0.64833	-0.25823
0.65	0.02438	0.65	-0.0134		0.65	0.05966	0.65	0.01343		0.65	-0.29888	0.65	-0.25407
0.65167	0.02357	0.65167	-0.0143		0.65167	0.05734	0.65167	0.01377		0.65167	-0.32487	0.65167	-0.2624
0.65333	0.02339	0.65333	-0.0146		0.65333	0.05529	0.65333	0.01309		0.65333	-0.37685	0.65333	-0.2499
0.655	0.02339	0.655	-0.0146		0.655	0.05426	0.655	0.01224		0.655	-0.39634	0.655	-0.26656
0.65667	0.02362	0.65667	-0.0153		0.65667	0.0522	0.65667	0.0102		0.65667	-0.48081	0.65667	-0.29988
0.65833	0.02406	0.65833	-0.0154		0.65833	0.04989	0.65833	0.00935		0.65833	-0.46781	0.65833	-0.26656
0.66	0.02491	0.66	-0.0149		0.66	0.04629	0.66	0.0068		0.66	-0.48406	0.66	-0.25407
0.66167	0.02585	0.66167	-0.0139		0.66167	0.0414	0.66167	0.00629		0.66167	-0.47106	0.66167	-0.25407
0.66333	0.02665	0.66333	-0.0127		0.66333	0.03523	0.66333	0.00306		0.66333	-0.4938	0.66333	-0.22075
0.665	0.02737	0.665	-0.011		0.665	0.02957	0.665	0.00391		0.665	-0.49055	0.665	-0.21242
0.66667	0.02808	0.66667	-0.0094		0.66667	0.0252	0.66667	0.00034		0.66667	-0.49055	0.66667	-0.18743
0.66833	0.02906	0.66833	-0.0084		0.66833	0.0234	0.66833	0.00068		0.66833	-0.48406	0.66833	-0.1791
0.67	0.0304	0.67	-0.0074		0.67	0.02237	0.67	-0.00119		0.67	-0.47756	0.67	-0.11246
0.67167	0.0317	0.67167	-0.0067		0.67167	0.0216	0.67167	-0.00119		0.67167	-0.46781	0.67167	-0.10413
0.67333	0.0325	0.67333	-0.0059		0.67333	0.02032	0.67333	-0.00255		0.67333	-0.44507	0.67333	-0.05831
0.675	0.03322	0.675	-0.0049		0.675	0.01749	0.675	-0.00136		0.675	-0.44832	0.675	-0.07914
0.67667	0.03402	0.67667	-0.0039		0.67667	0.01337	0.67667	-0.00153		0.67667	-0.42558	0.67667	-0.0833
0.67833	0.03415	0.67833	-0.0031		0.67833	0.0108	0.67833	-0.0017		0.67833	-0.40934	0.67833	-0.08747
0.68	0.03384	0.68	-0.0043		0.68	0.00849	0.68	-0.00051		0.68	-0.35086	0.68	-0.11662
0.68167	0.03339	0.68167	-0.0065		0.68167	0.00771	0.68167	0.00085		0.68167	-0.35411	0.68167	-0.13328
0.68333	0.03277	0.68333	-0.0088		0.68333	0.01029	0.68333	0.00238		0.68333	-0.30863	0.68333	-0.19159
0.685	0.03228	0.685	-0.0108		0.685	0.01131	0.685	0.00272		0.685	-0.30538	0.685	-0.1791
0.68667	0.03197	0.68667	-0.0117		0.68667	0.009	0.68667	0.00578		0.68667	-0.26639	0.68667	-0.17077
0.68833	0.03183	0.68833	-0.0117		0.68833	0.00566	0.68833	0.00595		0.68833	-0.26639	0.68833	-0.16244
0.69	0.03174	0.69	-0.0122		0.69	0.00514	0.69	0.00799		0.69	-0.2599	0.69	-0.13328
0.69167	0.03165	0.69167	-0.0123		0.69167	0.00694	0.69167	0.0068		0.69167	-0.26639	0.69167	-0.0833
0.69333	0.03121	0.69333	-0.0118		0.69333	0.00977	0.69333	0.00697		0.69333	-0.29238	0.69333	-0.07081
0.695	0.03058	0.695	-0.0117		0.695	0.01337	0.695	0.00629		0.695	-0.29563	0.695	-0.02083
0.69667	0.03005	0.69667	-0.0111		0.69667	0.01671	0.69667	0.00646		0.69667	-0.30538	0.69667	-0.03749
0.69833	0.02987	0.69833	-0.0109		0.69833	0.01877	0.69833	0.00782		0.69833	-0.31188	0.69833	-0.03749
0.7	0.02991	0.7	-0.0104		0.7	0.02006	0.7	0.00969		0.7	-0.33462	0.7	-0.04582
0.70167	0.03036	0.70167	-0.01		0.70167	0.02083	0.70167	0.0102		0.70167	-0.39309	0.70167	-0.03332
0.70333	0.03098	0.70333	-0.009		0.70333	0.02057	0.70333	0.01292		0.70333	-0.41908	0.70333	-0.06664
0.705	0.03152	0.705	-0.0086		0.705	0.01877	0.705	0.01309		0.705	-0.48406	0.705	-0.0833
0.70667	0.03214	0.70667	-0.0082		0.70667	0.01774	0.70667	0.01581		0.70667	-0.47106	0.70667	-0.10829
0.70833	0.03277	0.70833	-0.0068		0.70833	0.01517	0.70833	0.01496		0.70833	-0.51005	0.70833	-0.1791
0.71	0.03277	0.71	-0.0054		0.71	0.01106	0.71	0.01513		0.71	-0.50355	0.71	-0.14578
0.71167	0.03214	0.71167	-0.0045		0.71167	0.01029	0.71167	0.01428		0.71167	-0.55228	0.71167	-0.17077
0.71333	0.03116	0.71333	-0.0037		0.71333	0.01003	0.71333	0.01292		0.71333	-0.53928	0.71333	-0.17493
0.715	0.03014	0.715	-0.0033		0.715	0.00926	0.715	0.01309		0.715	-0.56203	0.715	-0.20409
0.71667	0.02902	0.71667	-0.0034		0.71667	0.00823	0.71667	0.01224		0.71667	-0.54253	0.71667	-0.18743
0.71833	0.02795	0.71833	-0.0034		0.71833	0.00643	0.71833	0.01224		0.71833	-0.55553	0.71833	-0.19992
0.72	0.02728	0.72	-0.0037		0.72	0.00566	0.72	0.01275		0.72	-0.56852	0.72	-0.21242
0.72167	0.02701	0.72167	-0.0035		0.72167	0.0036	0.72167	0.01275		0.72167	-0.58477	0.72167	-0.22075
0.72333	0.02692	0.72333	-0.0038		0.72333	-0.00154	0.72333	0.01275		0.72333	-0.57177	0.72333	-0.19576
0.725	0.0271	0.725	-0.0047		0.725	-0.00514	0.725	0.01258		0.725	-0.57502	0.725	-0.14994
0.72667	0.02737	0.72667	-0.0057		0.72667	-0.00823	0.72667	0.01173		0.72667	-0.55878	0.72667	-0.16244
0.72833	0.02768	0.72833	-0.007		0.72833	-0.009	0.72833	0.01139		0.72833	-0.4938	0.72833	-0.14161
0.73	0.02786	0.73	-0.008		0.73	-0.009	0.73	0.0085		0.73	-0.4873	0.73	-0.12912
0.73167	0.0279	0.73167	-0.0085		0.73167	-0.00874	0.73167	0.00884		0.73167	-0.42233	0.73167	-0.07081
0.73333	0.02804	0.73333	-0.0087		0.73333	-0.00797	0.73333	0.0068		0.73333	-0.42233	0.73333	-0.0833
0.735	0.02826	0.735	-0.0089		0.735	-0.00797	0.735	0.0068		0.735	-0.3801	0.735	-0.07497
0.73667	0.02844	0.73667	-0.009		0.73667	-0.0072	0.73667	0.00425		0.73667	-0.41583	0.73667	-0.09163
0.73833	0.02862	0.73833	-0.0089		0.73833	-0.00617	0.73833	0.00391		0.73833	-0.41908	0.73833	-0.0958
0.74	0.02884	0.74	-0.0084		0.74	-0.00566	0.74	0.00204		0.74	-0.40934	0.74	-0.0958
0.74167	0.02902	0.74167	-0.0074		0.74167	-0.00591	0.74167	0.00238		0.74167	-0.39309	0.74167	-0.0958
0.74333	0.02915	0.74333	-0.0061		0.74333	-0.0054	0.74333	0.00102		0.74333	-0.40934	0.74333	-0.11246
0.745	0.02942	0.745	-0.005		0.745	-0.00411	0.745	0.00085		0.745	-0.45157	0.745	-0.15411
0.74667	0.02973	0.74667	-0.0041		0.74667	-0.00309	0.74667	-0.00153		0.74667	-0.47431	0.74667	-0.15411
0.74833	0.02987	0.74833	-0.0034		0.74833	-0.00334	0.74833	-0.00238		0.74833	-0.54578	0.74833	-0.18326
0.75	0.02996	0.75	-0.0031		0.75	-0.00489	0.75	-0.00085		0.75	-0.53279	0.75	-0.14578
0.75167	0.03014	0.75167	-0.0026		0.75167	-0.00694	0.75167	-0.00119		0.75167	-0.57177	0.75167	-0.08747
0.75333	0.03031	0.75333	-0.0021		0.75333	-0.00823	0.75333	-0.00034		0.75333	-0.56527	0.75333	-0.0833
0.755	0.03072	0.755	-0.0015		0.755	-0.01003	0.755	0.00221		0.755	-0.55878	0.755	-0.00833
0.75667	0.03121	0.75667	-0.0011		0.75667	-0.0126	0.75667	0.00323		0.75667	-0.54578	0.75667	-0.0125
0.75833	0.03139	0.75833	-0.0005		0.75833	-0.01749	0.75833	0.00578		0.75833	-0.51005	0.75833	0.02083
0.76	0.03143	0.76	-0.0001		0.76	-0.02083	0.76	0.00493		0.76	-0.51329	0.76	0.00833
0.76167	0.03188	0.76167	0.0003		0.76167	-0.02366	0.76167	0.00578		0.76167	-0.4873	0.76167	0.02083
0.76333	0.03246	0.76333	0.0017		0.76333	-0.02803	0.76333	0.00578		0.76333	-0.49705	0.76333	0.02499
0.765	0.03286	0.765	0.0039		0.765	-0.03343	0.765	0.00731		0.765	-0.4873	0.765	0.07914
0.76667	0.03295	0.76667	0.0062		0.76667	-0.03883	0.76667	0.00782		0.76667	-0.48406	0.76667	0.06664
0.76833	0.03277	0.76833	0.0084		0.76833	-0.04294	0.76833	0.00935		0.76833	-0.46781	0.76833	0.06248
0.77	0.03241	0.77	0.0101		0.77	-0.04423	0.77	0.00935		0.77	-0.47756	0.77	0.04998
0.77167	0.03179	0.77167	0.0107		0.77167	-0.0432	0.77167	0.0119		0.77167	-0.45157	0.77167	0.0125
0.77333	0.03112	0.77333	0.0113		0.77333	-0.04217	0.77333	0.0119		0.77333	-0.43533	0.77333	0
0.775	0.03031	0.775	0.0114		0.775	-0.04192	0.775	0.01445		0.775	-0.3866	0.775	-0.07497
0.77667	0.02978	0.77667	0.0106		0.77667	-0.0396	0.77667	0.01309		0.77667	-0.38335	0.77667	-0.06664
0.77833	0.02924	0.77833	0.0093		0.77833	-0.03677	0.77833	0.01292		0.77833	-0.31512	0.77833	-0.08747
0.78	0.02884	0.78	0.0076		0.78	-0.03369	0.78	0.01173		0.78	-0.31837	0.78	-0.0833
0.78167	0.02857	0.78167	0.0057		0.78167	-0.02829	0.78167	0.00884		0.78167	-0.2599	0.78167	-0.04165
0.78333	0.02817	0.78333	0.0046		0.78333	-0.02366	0.78333	0.00935		0.78333	-0.2599	0.78333	0.02499
0.785	0.02822	0.785	0.004		0.785	-0.0198	0.785	0.00952		0.785	-0.21117	0.785	0.04165
0.78667	0.02862	0.78667	0.0036		0.78667	-0.01363	0.78667	0.00986		0.78667	-0.21441	0.78667	0.09996
0.78833	0.02875	0.78833	0.0031		0.78833	-0.00797	0.78833	0.01003		0.78833	-0.18193	0.78833	0.08747
0.79	0.02888	0.79	0.0023		0.79	-0.000257152	0.79	0.01071		0.79	-0.17543	0.79	0.08747
0.79167	0.02929	0.79167	0.0012		0.79167	0.00643	0.79167	0.01173		0.79167	-0.20142	0.79167	0.02916
0.79333	0.02951	0.79333	0.001		0.79333	0.01183	0.79333	0.0102		0.79333	-0.21117	0.79333	-0.00833
0.795	0.02933	0.795	0.0016		0.795	0.01877	0.795	0.00765		0.795	-0.23716	0.795	0
0.79667	0.02888	0.79667	0.0028		0.79667	0.02623	0.79667	0.00731		0.79667	-0.28589	0.79667	-0.02916
0.79833	0.02826	0.79833	0.0041		0.79833	0.03214	0.79833	0.00493		0.79833	-0.28913	0.79833	-0.03749
0.8	0.02813	0.8	0.0047		0.8	0.03446	0.8	0.00476		0.8	-0.33137	0.8	-0.10413
0.80167	0.02835	0.80167	0.0041		0.80167	0.0342	0.80167	0.00187		0.80167	-0.31188	0.80167	-0.0833
0.80333	0.02866	0.80333	0.0033		0.80333	0.0342	0.80333	0.00221		0.80333	-0.34436	0.80333	-0.12495
0.805	0.02862	0.805	0.0027		0.805	0.03266	0.805	0.00034		0.805	-0.34111	0.805	-0.12079
0.80667	0.02875	0.80667	0.0028		0.80667	0.03009	0.80667	0.00102		0.80667	-0.34111	0.80667	-0.16244
0.80833	0.02857	0.80833	0.0026		0.80833	0.02572	0.80833	-0.00017		0.80833	-0.31512	0.80833	-0.16244
0.81	0.0283	0.81	0.0028		0.81	0.02443	0.81	-0.00034		0.81	-0.27939	0.81	-0.20409
0.81167	0.02853	0.81167	0.0029		0.81167	0.02314	0.81167	0.00068		0.81167	-0.28264	0.81167	-0.18326
0.81333	0.02906	0.81333	0.0027		0.81333	0.02289	0.81333	0.00153		0.81333	-0.2599	0.81333	-0.19576
0.815	0.02978	0.815	0.0019		0.815	0.02134	0.815	0.00374		0.815	-0.25665	0.815	-0.17493
0.81667	0.03036	0.81667	0.001		0.81667	0.01543	0.81667	0.0034		0.81667	-0.2534	0.81667	-0.14161
0.81833	0.03089	0.81833	0.0009		0.81833	0.01234	0.81833	0.00663		0.81833	-0.27289	0.81833	-0.12495
0.82	0.03139	0.82	0.001		0.82	0.01234	0.82	0.00629		0.82	-0.28264	0.82	-0.07914
0.82167	0.03165	0.82167	0.0005		0.82167	0.01337	0.82167	0.00918		0.82167	-0.26314	0.82167	-0.11246
0.82333	0.03174	0.82333	-0.0008		0.82333	0.01466	0.82333	0.01003		0.82333	-0.25015	0.82333	-0.12079
0.825	0.0317	0.825	-0.0027		0.825	0.01363	0.825	0.01445		0.825	-0.22416	0.825	-0.12912
0.82667	0.03143	0.82667	-0.0054		0.82667	0.01003	0.82667	0.01326		0.82667	-0.16243	0.82667	-0.1666
0.82833	0.03076	0.82833	-0.0077		0.82833	0.0054	0.82833	0.01224		0.82833	-0.16568	0.82833	-0.1791
0.83	0.0304	0.83	-0.0093		0.83	0.000514304	0.83	0.01105		0.83	-0.11695	0.83	-0.22908
0.83167	0.03014	0.83167	-0.0103		0.83167	-0.00411	0.83167	0.00918		0.83167	-0.1332	0.83167	-0.20409
0.83333	0.03014	0.83333	-0.0105		0.83333	-0.00746	0.83333	0.01054		0.83333	-0.10396	0.83333	-0.21242
0.835	0.03018	0.835	-0.0096		0.835	-0.00951	0.835	0.01309		0.835	-0.1202	0.835	-0.19576
0.83667	0.0304	0.83667	-0.0084		0.83667	-0.01054	0.83667	0.01496		0.83667	-0.13645	0.83667	-0.20409
0.83833	0.03107	0.83833	-0.0076		0.83833	-0.00977	0.83833	0.01547		0.83833	-0.13969	0.83833	-0.22491
0.84	0.03174	0.84	-0.0072		0.84	-0.00823	0.84	0.01904		0.84	-0.13969	0.84	-0.25823
0.84167	0.03241	0.84167	-0.0074		0.84167	-0.00694	0.84167	0.01717		0.84167	-0.12995	0.84167	-0.24574
0.84333	0.03277	0.84333	-0.0078		0.84333	-0.00669	0.84333	0.01768		0.84333	-0.13969	0.84333	-0.24574
0.845	0.03313	0.845	-0.0075		0.845	-0.00694	0.845	0.01751		0.845	-0.15594	0.845	-0.23324
0.84667	0.03348	0.84667	-0.0068		0.84667	-0.0054	0.84667	0.01938		0.84667	-0.18518	0.84667	-0.19159
0.84833	0.03375	0.84833	-0.0061		0.84833	-0.00257	0.84833	0.01989		0.84833	-0.16893	0.84833	-0.18743
0.85	0.03402	0.85	-0.0061		0.85	0.000257152	0.85	0.0204		0.85	-0.16893	0.85	-0.13328
0.85167	0.03415	0.85167	-0.0071		0.85167	0.00411	0.85167	0.01904		0.85167	-0.18193	0.85167	-0.15411
0.85333	0.03402	0.85333	-0.0081		0.85333	0.00849	0.85333	0.01717		0.85333	-0.20792	0.85333	-0.19576
0.855	0.03366	0.855	-0.009		0.855	0.01183	0.855	0.01666		0.855	-0.20467	0.855	-0.21242
0.85667	0.03326	0.85667	-0.0106		0.85667	0.01389	0.85667	0.01666		0.85667	-0.19817	0.85667	-0.29988
0.85833	0.03295	0.85833	-0.0116		0.85833	0.01466	0.85833	0.01802		0.85833	-0.18193	0.85833	-0.28322
0.86	0.03286	0.86	-0.0126		0.86	0.01337	0.86	0.01955		0.86	-0.14944	0.86	-0.32487
0.86167	0.03281	0.86167	-0.0134		0.86167	0.01157	0.86167	0.02057		0.86167	-0.14944	0.86167	-0.32071
0.86333	0.03264	0.86333	-0.0124		0.86333	0.01183	0.86333	0.02278		0.86333	-0.11046	0.86333	-0.35403
0.865	0.03259	0.865	-0.01		0.865	0.01131	0.865	0.02159		0.865	-0.12995	0.865	-0.35819
0.86667	0.03277	0.86667	-0.0077		0.86667	0.00771	0.86667	0.02074		0.86667	-0.13645	0.86667	-0.38318
0.86833	0.03299	0.86833	-0.0062		0.86833	0.00566	0.86833	0.01972		0.86833	-0.14619	0.86833	-0.40817
0.87	0.03304	0.87	-0.0044		0.87	0.00514	0.87	0.01802		0.87	-0.20142	0.87	-0.42067
0.87167	0.03259	0.87167	-0.003		0.87167	0.00617	0.87167	0.01853		0.87167	-0.20142	0.87167	-0.44982
0.87333	0.03197	0.87333	-0.0018		0.87333	0.00849	0.87333	0.01887		0.87333	-0.26314	0.87333	-0.46648
0.875	0.03174	0.875	-0.001		0.875	0.00874	0.875	0.0187		0.875	-0.2469	0.875	-0.44566
0.87667	0.03165	0.87667	-0.001		0.87667	0.00849	0.87667	0.01921		0.87667	-0.24365	0.87667	-0.37902
0.87833	0.03165	0.87833	-0.0017		0.87833	0.00669	0.87833	0.02091		0.87833	-0.23066	0.87833	-0.32071
0.88	0.03165	0.88	-0.0031		0.88	0.00411	0.88	0.02584		0.88	-0.18842	0.88	-0.36236
0.88167	0.03192	0.88167	-0.005		0.88167	0.00129	0.88167	0.02533		0.88167	-0.19167	0.88167	-0.35819
0.88333	0.03228	0.88333	-0.0066		0.88333	-0.00103	0.88333	0.02737		0.88333	-0.19817	0.88333	-0.35819
0.885	0.03241	0.885	-0.007		0.885	-0.00231	0.885	0.02567		0.885	-0.21766	0.885	-0.32071
0.88667	0.03268	0.88667	-0.007		0.88667	-0.000257152	0.88667	0.02601		0.88667	-0.25665	0.88667	-0.29572
0.88833	0.03308	0.88833	-0.0068		0.88833	0.00257	0.88833	0.02584		0.88833	-0.25015	0.88833	-0.2499
0.89	0.03362	0.89	-0.0071		0.89	0.00411	0.89	0.02635		0.89	-0.28913	0.89	-0.27489
0.89167	0.03429	0.89167	-0.0071		0.89167	0.00617	0.89167	0.02635		0.89167	-0.29563	0.89167	-0.2499
0.89333	0.03478	0.89333	-0.0068		0.89333	0.00746	0.89333	0.02737		0.89333	-0.35411	0.89333	-0.2499
0.895	0.0346	0.895	-0.0066		0.895	0.00746	0.895	0.0272		0.895	-0.41908	0.895	-0.23324
0.89667	0.03438	0.89667	-0.0059		0.89667	0.0072	0.89667	0.0272		0.89667	-0.39634	0.89667	-0.23741
0.89833	0.03411	0.89833	-0.0053		0.89833	0.00849	0.89833	0.02686		0.89833	-0.41583	0.89833	-0.21242
0.9	0.0338	0.9	-0.0051		0.9	0.00823	0.9	0.02618		0.9	-0.36385	0.9	-0.23324
0.90167	0.03335	0.90167	-0.0052		0.90167	0.00746	0.90167	0.02567		0.90167	-0.32487	0.90167	-0.26656
0.90333	0.03268	0.90333	-0.005		0.90333	0.00643	0.90333	0.02431		0.90333	-0.32812	0.90333	-0.2624
0.905	0.03219	0.905	-0.005		0.905	0.00489	0.905	0.02465		0.905	-0.29888	0.905	-0.27073
0.90667	0.03219	0.90667	-0.0048		0.90667	0.00309	0.90667	0.02312		0.90667	-0.31512	0.90667	-0.28739
0.90833	0.03237	0.90833	-0.0047		0.90833	0.000514304	0.90833	0.02278		0.90833	-0.29563	0.90833	-0.29988
0.91	0.03277	0.91	-0.0039		0.91	-0.00283	0.91	0.02108		0.91	-0.28264	0.91	-0.28322
0.91167	0.03335	0.91167	-0.0027		0.91167	-0.00617	0.91167	0.02176		0.91167	-0.26314	0.91167	-0.27906
0.91333	0.03317	0.91333	-0.0021		0.91333	-0.00797	0.91333	0.02108		0.91333	-0.27939	0.91333	-0.27073
0.915	0.03272	0.915	-0.0007		0.915	-0.00823	0.915	0.02142		0.915	-0.29238	0.915	-0.25407
0.91667	0.0325	0.91667	0.0013		0.91667	-0.00746	0.91667	0.02125		0.91667	-0.30538	0.91667	-0.25407
0.91833	0.03246	0.91833	0.0026		0.91833	-0.00617	0.91833	0.02142		0.91833	-0.33137	0.91833	-0.23741
0.92	0.03259	0.92	0.0036		0.92	-0.00669	0.92	0.02278		0.92	-0.32487	0.92	-0.24574
0.92167	0.03299	0.92167	0.0042		0.92167	-0.0054	0.92167	0.02312		0.92167	-0.30538	0.92167	-0.23324
0.92333	0.03371	0.92333	0.0038		0.92333	-0.00309	0.92333	0.02397		0.92333	-0.27289	0.92333	-0.1791
0.925	0.03433	0.925	0.003		0.925	-0.000771456	0.925	0.02346		0.925	-0.23391	0.925	-0.12079
0.92667	0.03514	0.92667	0.0023		0.92667	0.00129	0.92667	0.02448		0.92667	-0.23391	0.92667	-0.12912
0.92833	0.03598	0.92833	0.0018		0.92833	0.00206	0.92833	0.02465		0.92833	-0.20467	0.92833	-0.05415
0.93	0.03652	0.93	0.002		0.93	0.00309	0.93	0.02567		0.93	-0.21766	0.93	-0.07497
0.93167	0.03688	0.93167	0.0027		0.93167	0.00411	0.93167	0.02584		0.93167	-0.21441	0.93167	-0.05415
0.93333	0.03714	0.93333	0.0039		0.93333	0.0036	0.93333	0.02465		0.93333	-0.22741	0.93333	-0.07914
0.935	0.03781	0.935	0.0038		0.935	0.000514304	0.935	0.02346		0.935	-0.26639	0.935	-0.11246
0.93667	0.03795	0.93667	0.0023		0.93667	-0.00411	0.93667	0.0238		0.93667	-0.2599	0.93667	-0.12079
0.93833	0.03804	0.93833	-0.0005		0.93833	-0.00746	0.93833	0.02584		0.93833	-0.29888	0.93833	-0.16244
0.94	0.03813	0.94	-0.0024		0.94	-0.00849	0.94	0.02941		0.94	-0.28264	0.94	-0.14994
0.94167	0.03866	0.94167	-0.0033		0.94167	-0.00849	0.94167	0.03366		0.94167	-0.29563	0.94167	-0.1666
0.94333	0.03933	0.94333	-0.004		0.94333	-0.00746	0.94333	0.03281		0.94333	-0.28589	0.94333	-0.17077
0.945	0.03987	0.945	-0.005		0.945	-0.0072	0.945	0.03757		0.945	-0.30538	0.945	-0.15411
0.94667	0.04063	0.94667	-0.006		0.94667	-0.00514	0.94667	0.03723		0.94667	-0.30213	0.94667	-0.15827
0.94833	0.04125	0.94833	-0.0071		0.94833	-0.00283	0.94833	0.03961		0.94833	-0.30863	0.94833	-0.16244
0.95	0.04183	0.95	-0.0077		0.95	-0.000257152	0.95	0.03842		0.95	-0.31188	0.95	-0.15411
0.95167	0.04197	0.95167	-0.0085		0.95167	0.000257152	0.95167	0.0391		0.95167	-0.33786	0.95167	-0.11662
0.95333	0.04192	0.95333	-0.0094		0.95333	0.000514304	0.95333	0.03774		0.95333	-0.33137	0.95333	-0.0958
0.955	0.04161	0.955	-0.01		0.955	0.000514304	0.955	0.03706		0.955	-0.33786	0.955	-0.05831
0.95667	0.0413	0.95667	-0.0104		0.95667	-0.000257152	0.95667	0.03723		0.95667	-0.33786	0.95667	-0.07497
0.95833	0.04103	0.95833	-0.0107		0.95833	-0.0018	0.95833	0.03689		0.95833	-0.35086	0.95833	-0.04998
0.96	0.04081	0.96	-0.0112		0.96	-0.00154	0.96	0.03638		0.96	-0.35086	0.96	-0.04582
0.96167	0.04031	0.96167	-0.0122		0.96167	-0.00154	0.96167	0.03655		0.96167	-0.32812	0.96167	0.02916
0.96333	0.03933	0.96333	-0.0132		0.96333	-0.0036	0.96333	0.03791		0.96333	-0.33462	0.96333	0.03332
0.965	0.0383	0.965	-0.0135		0.965	-0.00746	0.965	0.03893		0.965	-0.33786	0.965	0.07914
0.96667	0.03728	0.96667	-0.013		0.96667	-0.01106	0.96667	0.03859		0.96667	-0.33137	0.96667	0.07914
0.96833	0.03634	0.96833	-0.0122		0.96833	-0.01183	0.96833	0.03876		0.96833	-0.34436	0.96833	0.0958
0.97	0.03531	0.97	-0.0114		0.97	-0.01106	0.97	0.03808		0.97	-0.36061	0.97	0.08747
0.97167	0.03455	0.97167	-0.0109		0.97167	-0.01029	0.97167	0.03774		0.97167	-0.39959	0.97167	0.06664
0.97333	0.03393	0.97333	-0.0104		0.97333	-0.01029	0.97333	0.0374		0.97333	-0.40284	0.97333	0.04998
0.975	0.03366	0.975	-0.0096		0.975	-0.00926	0.975	0.03502		0.975	-0.45157	0.975	0.02916
0.97667	0.03344	0.97667	-0.0088		0.97667	-0.00926	0.97667	0.03417		0.97667	-0.44507	0.97667	-0.02916
0.97833	0.03348	0.97833	-0.0076		0.97833	-0.01106	0.97833	0.03043		0.97833	-0.49055	0.97833	-0.02083
0.98	0.03384	0.98	-0.0069		0.98	-0.0126	0.98	0.0306		0.98	-0.48406	0.98	-0.04582
0.98167	0.03411	0.98167	-0.006		0.98167	-0.01337	0.98167	0.02686		0.98167	-0.48081	0.98167	-0.02916
0.98333	0.0342	0.98333	-0.0063		0.98333	-0.0126	0.98333	0.02652		0.98333	-0.45482	0.98333	-0.05415
0.985	0.03469	0.985	-0.0071		0.985	-0.009	0.985	0.02193		0.985	-0.46132	0.985	-0.06248
0.98667	0.03549	0.98667	-0.0074		0.98667	-0.00463	0.98667	0.02278		0.98667	-0.47756	0.98667	-0.07497
0.98833	0.03594	0.98833	-0.007		0.98833	-0.00206	0.98833	0.02023		0.98833	-0.47106	0.98833	-0.04582
0.99	0.03594	0.99	-0.0066		0.99	-0.00129	0.99	0.02057		0.99	-0.48081	0.99	-0.03332
0.99167	0.03567	0.99167	-0.0064		0.99167	-0.000771456	0.99167	0.01921		0.99167	-0.49705	0.99167	-0.03749
0.99333	0.03545	0.99333	-0.0065		0.99333	0.000771456	0.99333	0.01938		0.99333	-0.47756	0.99333	-0.04582
0.995	0.03527	0.995	-0.0066		0.995	0.00231	0.995	0.01785		0.995	-0.45807	0.995	-0.07081
0.99667	0.03482	0.99667	-0.0071		0.99667	0.00489	0.99667	0.01802		0.99667	-0.40934	0.99667	-0.0958
0.99833	0.03433	0.99833	-0.0076		0.99833	0.00617	0.99833	0.01768		0.99833	-0.3866	0.99833	-0.07081
1	0.03393	1	-0.0078		1	0.00694	1	0.01887		1	-0.31512	1	-0.07081
1.00167	0.0338	1.00167	-0.008		1.00167	0.0054	1.00167	0.02091		1.00167	-0.32812	1.00167	-0.09996
1.00333	0.03384	1.00333	-0.0086		1.00333	0.0036	1.00333	0.02006		1.00333	-0.27939	1.00333	-0.14161
1.005	0.0338	1.005	-0.0086		1.005	0.00206	1.005	0.01802		1.005	-0.29563	1.005	-0.14994
1.00667	0.03362	1.00667	-0.008		1.00667	-0.000514304	1.00667	0.01666		1.00667	-0.26964	1.00667	-0.21242
1.00833	0.03335	1.00833	-0.0075		1.00833	-0.00437	1.00833	0.01326		1.00833	-0.28913	1.00833	-0.21658
1.01	0.03317	1.01	-0.0071		1.01	-0.00771	1.01	0.01411		1.01	-0.28589	1.01	-0.29155
1.01167	0.03326	1.01167	-0.0071		1.01167	-0.00977	1.01167	0.01258		1.01167	-0.30213	1.01167	-0.27906
1.01333	0.03389	1.01333	-0.0075		1.01333	-0.01234	1.01333	0.01224		1.01333	-0.28589	1.01333	-0.29572
1.015	0.03487	1.015	-0.0083		1.015	-0.01363	1.015	0.0102		1.015	-0.28913	1.015	-0.27073
1.01667	0.03612	1.01667	-0.0095		1.01667	-0.01286	1.01667	0.01037		1.01667	-0.30213	1.01667	-0.28322
1.01833	0.03728	1.01833	-0.0105		1.01833	-0.0108	1.01833	0.00986		1.01833	-0.29563	1.01833	-0.29988
1.02	0.0379	1.02	-0.011		1.02	-0.01029	1.02	0.01122		1.02	-0.29238	1.02	-0.3457
1.02167	0.03853	1.02167	-0.0107		1.02167	-0.01286	1.02167	0.01445		1.02167	-0.27614	1.02167	-0.34153
1.02333	0.03915	1.02333	-0.0093		1.02333	-0.01697	1.02333	0.0136		1.02333	-0.23391	1.02333	-0.34986
1.025	0.03987	1.025	-0.0076		1.025	-0.02057	1.025	0.01394		1.025	-0.2404	1.025	-0.31654
1.02667	0.04098	1.02667	-0.006		1.02667	-0.0216	1.02667	0.01377		1.02667	-0.21441	1.02667	-0.29572
1.02833	0.04197	1.02833	-0.004		1.02833	-0.02212	1.02833	0.01445		1.02833	-0.19492	1.02833	-0.32071
1.03	0.04295	1.03	-0.0025		1.03	-0.02237	1.03	0.01479		1.03	-0.13969	1.03	-0.34986
1.03167	0.04353	1.03167	-0.001		1.03167	-0.0216	1.03167	0.01564		1.03167	-0.14294	1.03167	-0.32487
1.03333	0.04384	1.03333	-0.0001		1.03333	-0.02006	1.03333	0.01513		1.03333	-0.10396	1.03333	-0.30821
1.035	0.04384	1.035	0.0004		1.035	-0.01903	1.035	0.01428		1.035	-0.1137	1.035	-0.29988
1.03667	0.04375	1.03667	0.0008		1.03667	-0.01851	1.03667	0.01411		1.03667	-0.08447	1.03667	-0.28322
1.03833	0.04348	1.03833	0.0019		1.03833	-0.01749	1.03833	0.01292		1.03833	-0.09746	1.03833	-0.28322
1.04	0.04375	1.04	0.0029		1.04	-0.01491	1.04	0.01326		1.04	-0.10721	1.04	-0.27489
1.04167	0.04411	1.04167	0.0041		1.04167	-0.01106	1.04167	0.0136		1.04167	-0.11695	1.04167	-0.28739
1.04333	0.0446	1.04333	0.0046		1.04333	-0.00823	1.04333	0.01309		1.04333	-0.1332	1.04333	-0.30405
1.045	0.04514	1.045	0.0059		1.045	-0.00797	1.045	0.0119		1.045	-0.1202	1.045	-0.29572
1.04667	0.04549	1.04667	0.0076		1.04667	-0.0072	1.04667	0.01224		1.04667	-0.10396	1.04667	-0.29572
1.04833	0.04558	1.04833	0.0088		1.04833	-0.00566	1.04833	0.0136		1.04833	-0.10396	1.04833	-0.29572
1.05	0.04558	1.05	0.0098		1.05	-0.00489	1.05	0.01394		1.05	-0.10071	1.05	-0.29572
1.05167	0.04545	1.05167	0.0105		1.05167	-0.00386	1.05167	0.01598		1.05167	-0.12345	1.05167	-0.29155
1.05333	0.04514	1.05333	0.0104		1.05333	-0.00231	1.05333	0.01564		1.05333	-0.15594	1.05333	-0.25823
1.055	0.04505	1.055	0.0099		1.055	-0.00206	1.055	0.01598		1.055	-0.14944	1.055	-0.27073
1.05667	0.04505	1.05667	0.01		1.05667	-0.00206	1.05667	0.01547		1.05667	-0.14619	1.05667	-0.23741
1.05833	0.04487	1.05833	0.0105		1.05833	-0.00231	1.05833	0.01564		1.05833	-0.1332	1.05833	-0.22908
1.06	0.04438	1.06	0.0115		1.06	-0.0036	1.06	0.01581		1.06	-0.1332	1.06	-0.15827
1.06167	0.04389	1.06167	0.0128		1.06167	-0.00694	1.06167	0.01513		1.06167	-0.14944	1.06167	-0.15827
1.06333	0.04322	1.06333	0.014		1.06333	-0.00874	1.06333	0.01496		1.06333	-0.17868	1.06333	-0.12912
1.065	0.04259	1.065	0.0146		1.065	-0.00977	1.065	0.01547		1.065	-0.15919	1.065	-0.14578
1.06667	0.04214	1.06667	0.015		1.06667	-0.01029	1.06667	0.01564		1.06667	-0.17218	1.06667	-0.14578
1.06833	0.04143	1.06833	0.0161		1.06833	-0.01131	1.06833	0.01445		1.06833	-0.17868	1.06833	-0.13328
1.07	0.04072	1.07	0.0182		1.07	-0.01157	1.07	0.01377		1.07	-0.18518	1.07	-0.13745
1.07167	0.03996	1.07167	0.0204		1.07167	-0.01131	1.07167	0.01411		1.07167	-0.18842	1.07167	-0.17493
1.07333	0.03915	1.07333	0.0229		1.07333	-0.00951	1.07333	0.01275		1.07333	-0.21766	1.07333	-0.17493
1.075	0.03875	1.075	0.025		1.075	-0.00617	1.075	0.01156		1.075	-0.25665	1.075	-0.18743
1.07667	0.03866	1.07667	0.027		1.07667	-0.00283	1.07667	0.00986		1.07667	-0.2404	1.07667	-0.17077
1.07833	0.03862	1.07833	0.0286		1.07833	0.000771456	1.07833	0.0102		1.07833	-0.26314	1.07833	-0.18326
1.08	0.03893	1.08	0.03		1.08	0.00283	1.08	0.00884		1.08	-0.2534	1.08	-0.22075
1.08167	0.0392	1.08167	0.0317		1.08167	0.00386	1.08167	0.00935		1.08167	-0.25015	1.08167	-0.30405
1.08333	0.03893	1.08333	0.0325		1.08333	0.0054	1.08333	0.0102		1.08333	-0.21766	1.08333	-0.29572
1.085	0.03835	1.085	0.0324		1.085	0.0072	1.085	0.0119		1.085	-0.16243	1.085	-0.31238
1.08667	0.0375	1.08667	0.0321		1.08667	0.01003	1.08667	0.01564		1.08667	-0.16243	1.08667	-0.2624
1.08833	0.03683	1.08833	0.0311		1.08833	0.01234	1.08833	0.01581		1.08833	-0.14944	1.08833	-0.23324
1.09	0.03683	1.09	0.0311		1.09	0.01543	1.09	0.01768		1.09	-0.17868	1.09	-0.2499
1.09167	0.03714	1.09167	0.0313		1.09167	0.01877	1.09167	0.01683		1.09167	-0.16243	1.09167	-0.27073
1.09333	0.03795	1.09333	0.0318		1.09333	0.02237	1.09333	0.01768		1.09333	-0.15269	1.09333	-0.29988
1.095	0.03857	1.095	0.0329		1.095	0.02443	1.095	0.01666		1.095	-0.16243	1.095	-0.35403
1.09667	0.03884	1.09667	0.0336		1.09667	0.0252	1.09667	0.01717		1.09667	-0.16568	1.09667	-0.34986
1.09833	0.03857	1.09833	0.0346		1.09833	0.02134	1.09833	0.01683		1.09833	-0.10396	1.09833	-0.38318
1.1	0.03817	1.1	0.0357		1.1	0.01877	1.1	0.01479		1.1	-0.06497	1.1	-0.38318
1.10167	0.03804	1.10167	0.0366		1.10167	0.01851	1.10167	0.01411		1.10167	0.02274	1.10167	-0.42067
1.10333	0.03817	1.10333	0.0368		1.10333	0.02057	1.10333	0.01241		1.10333	-0.0065	1.10333	-0.40401
1.105	0.03884	1.105	0.0361		1.105	0.02392	1.105	0.01156		1.105	0.01624	1.105	-0.37902
1.10667	0.03942	1.10667	0.0349		1.10667	0.02932	1.10667	0.00748		1.10667	-0.00325	1.10667	-0.37902
1.10833	0.03987	1.10833	0.0345		1.10833	0.0342	1.10833	0.00884		1.10833	-0.00325	1.10833	-0.39984
1.11	0.04063	1.11	0.0344		1.11	0.03703	1.11	0.00697		1.11	-0.00325	1.11	-0.40401
1.11167	0.04107	1.11167	0.0344		1.11167	0.03934	1.11167	0.00714		1.11167	-0.0065	1.11167	-0.41234
1.11333	0.04125	1.11333	0.0334		1.11333	0.04063	1.11333	0.00714		1.11333	-0.02924	1.11333	-0.39984
1.115	0.04147	1.115	0.0321		1.115	0.03986	1.115	0.00952		1.115	-0.08122	1.115	-0.40817
1.11667	0.04139	1.11667	0.0312		1.11667	0.03934	1.11667	0.01224		1.11667	-0.09096	1.11667	-0.39568
1.11833	0.0413	1.11833	0.0315		1.11833	0.03652	1.11833	0.01122		1.11833	-0.1137	1.11833	-0.35403
1.12	0.04121	1.12	0.0326		1.12	0.03266	1.12	0.01224		1.12	-0.1137	1.12	-0.3457
1.12167	0.04134	1.12167	0.0337		1.12167	0.03034	1.12167	0.01258		1.12167	-0.14294	1.12167	-0.30405
1.12333	0.04134	1.12333	0.035		1.12333	0.02957	1.12333	0.01292		1.12333	-0.13969	1.12333	-0.31654
1.125	0.04147	1.125	0.0363		1.125	0.03137	1.125	0.01275		1.125	-0.17218	1.125	-0.35403
1.12667	0.0417	1.12667	0.0374		1.12667	0.03317	1.12667	0.01394		1.12667	-0.16243	1.12667	-0.36236
1.12833	0.04206	1.12833	0.0386		1.12833	0.03549	1.12833	0.01445		1.12833	-0.17218	1.12833	-0.36652
1.13	0.04223	1.13	0.0396		1.13	0.03626	1.13	0.01734		1.13	-0.17543	1.13	-0.32904
1.13167	0.0421	1.13167	0.0418		1.13167	0.03574	1.13167	0.01819		1.13167	-0.20467	1.13167	-0.28322
1.13333	0.04183	1.13333	0.0441		1.13333	0.03343	1.13333	0.02074		1.13333	-0.20792	1.13333	-0.29155
1.135	0.04197	1.135	0.0454		1.135	0.03214	1.135	0.01989		1.135	-0.22091	1.135	-0.22908
1.13667	0.04214	1.13667	0.046		1.13667	0.03163	1.13667	0.0204		1.13667	-0.22091	1.13667	-0.23741
1.13833	0.04214	1.13833	0.046		1.13833	0.03266	1.13833	0.01989		1.13833	-0.2404	1.13833	-0.19992
1.14	0.04206	1.14	0.0459		1.14	0.03317	1.14	0.01802		1.14	-0.2469	1.14	-0.19576
1.14167	0.04188	1.14167	0.0461		1.14167	0.03446	1.14167	0.01768		1.14167	-0.32812	1.14167	-0.1791
1.14333	0.04192	1.14333	0.0465		1.14333	0.03574	1.14333	0.01615		1.14333	-0.32812	1.14333	-0.18743
1.145	0.04255	1.145	0.047		1.145	0.03857	1.145	0.01666		1.145	-0.38335	1.145	-0.1666
1.14667	0.04313	1.14667	0.0478		1.14667	0.04217	1.14667	0.01717		1.14667	-0.3671	1.14667	-0.16244
1.14833	0.04339	1.14833	0.0484		1.14833	0.04654	1.14833	0.01717		1.14833	-0.36385	1.14833	-0.12495
1.15	0.0438	1.15	0.0482		1.15	0.05169	1.15	0.01598		1.15	-0.35736	1.15	-0.13328
1.15167	0.04433	1.15167	0.0481		1.15167	0.05554	1.15167	0.01581		1.15167	-0.35411	1.15167	-0.1666
1.15333	0.04487	1.15333	0.0481		1.15333	0.0558	1.15333	0.01496		1.15333	-0.36061	1.15333	-0.15827
1.155	0.04545	1.155	0.0478		1.155	0.05246	1.155	0.01547		1.155	-0.36061	1.155	-0.12079
1.15667	0.04598	1.15667	0.0469		1.15667	0.04963	1.15667	0.01496		1.15667	-0.3671	1.15667	-0.12912
1.15833	0.04625	1.15833	0.045		1.15833	0.04577	1.15833	0.01462		1.15833	-0.39634	1.15833	-0.12079
1.16	0.04621	1.16	0.0426		1.16	0.04063	1.16	0.01547		1.16	-0.40284	1.16	-0.0958
1.16167	0.04612	1.16167	0.0394		1.16167	0.03472	1.16167	0.0153		1.16167	-0.42883	1.16167	-0.11246
1.16333	0.04576	1.16333	0.0363		1.16333	0.03112	1.16333	0.01513		1.16333	-0.42558	1.16333	-0.11662
1.165	0.04549	1.165	0.0333		1.165	0.02906	1.165	0.01479		1.165	-0.42558	1.165	-0.10413
1.16667	0.045	1.16667	0.0303		1.16667	0.02777	1.16667	0.01547		1.16667	-0.43208	1.16667	-0.09163
1.16833	0.0446	1.16833	0.0274		1.16833	0.02649	1.16833	0.01734		1.16833	-0.39959	1.16833	-0.08747
1.17	0.04411	1.17	0.0254		1.17	0.02494	1.17	0.01632		1.17	-0.35086	1.17	-0.04998
1.17167	0.04375	1.17167	0.0246		1.17167	0.02289	1.17167	0.01683		1.17167	-0.33137	1.17167	-0.05831
1.17333	0.04362	1.17333	0.0244		1.17333	0.02006	1.17333	0.0187		1.17333	-0.29888	1.17333	-0.07081
1.175	0.04375	1.175	0.0243		1.175	0.01646	1.175	0.02142		1.175	-0.31512	1.175	-0.07081
1.17667	0.04366	1.17667	0.0242		1.17667	0.01671	1.17667	0.02108		1.17667	-0.30863	1.17667	-0.06664
1.17833	0.04344	1.17833	0.024		1.17833	0.01903	1.17833	0.0238		1.17833	-0.31188	1.17833	-0.04582
1.18	0.04335	1.18	0.024		1.18	0.02057	1.18	0.02244		1.18	-0.28264	1.18	-0.03332
1.18167	0.04299	1.18167	0.0241		1.18167	0.02109	1.18167	0.02193		1.18167	-0.30538	1.18167	-0.04998
1.18333	0.04214	1.18333	0.0244		1.18333	0.02083	1.18333	0.02091		1.18333	-0.30538	1.18333	-0.06664
1.185	0.04161	1.185	0.0242		1.185	0.01877	1.185	0.02091		1.185	-0.29888	1.185	-0.05831
1.18667	0.04152	1.18667	0.0237		1.18667	0.01826	1.18667	0.02176		1.18667	-0.30213	1.18667	-0.03332
1.18833	0.04152	1.18833	0.022		1.18833	0.01749	1.18833	0.02142		1.18833	-0.29888	1.18833	-0.02083
1.19	0.04125	1.19	0.0207		1.19	0.01491	1.19	0.02023		1.19	-0.28264	1.19	0.00417
1.19167	0.04094	1.19167	0.0202		1.19167	0.01054	1.19167	0.01819		1.19167	-0.28589	1.19167	0
1.19333	0.04076	1.19333	0.0198		1.19333	0.0072	1.19333	0.0187		1.19333	-0.29888	1.19333	0.01666
1.195	0.04049	1.195	0.0193		1.195	0.00489	1.195	0.01785		1.195	-0.32812	1.195	-0.00417
1.19667	0.04014	1.19667	0.0179		1.19667	0.00411	1.19667	0.017		1.19667	-0.36385	1.19667	-0.00417
1.19833	0.04009	1.19833	0.0168		1.19833	0.00463	1.19833	0.0136		1.19833	-0.37035	1.19833	0.03332
1.2	0.04018	1.2	0.0162		1.2	0.0072	1.2	0.01173		1.2	-0.40934	1.2	0.05831
1.20167	0.04018	1.20167	0.0159		1.20167	0.00977	1.20167	0.00697		1.20167	-0.39634	1.20167	0.03332
1.20333	0.04018	1.20333	0.0157		1.20333	0.01337	1.20333	0.00867		1.20333	-0.39634	1.20333	0.04165
1.205	0.04022	1.205	0.0155		1.205	0.01671	1.205	0.00731		1.205	-0.3801	1.205	0.06248
1.20667	0.0404	1.20667	0.0154		1.20667	0.01954	1.20667	0.00833		1.20667	-0.38984	1.20667	0.05831
1.20833	0.04067	1.20833	0.0165		1.20833	0.0216	1.20833	0.00799		1.20833	-0.39959	1.20833	0.04582
1.21	0.04081	1.21	0.0182		1.21	0.0252	1.21	0.00782		1.21	-0.40609	1.21	0.04998
1.21167	0.04085	1.21167	0.0204		1.21167	0.03086	1.21167	0.00697		1.21167	-0.40609	1.21167	0.03749
1.21333	0.04049	1.21333	0.0228		1.21333	0.03549	1.21333	0.00799		1.21333	-0.42233	1.21333	0.00417
1.215	0.04014	1.215	0.024		1.215	0.03729	1.215	0.00884		1.215	-0.42883	1.215	-0.02083
1.21667	0.04054	1.21667	0.0247		1.21667	0.03934	1.21667	0.00867		1.21667	-0.47431	1.21667	-0.07081
1.21833	0.04107	1.21833	0.0248		1.21833	0.04012	1.21833	0.0102		1.21833	-0.46132	1.21833	-0.06248
1.22	0.04165	1.22	0.0246		1.22	0.03934	1.22	0.0102		1.22	-0.45482	1.22	-0.09163
1.22167	0.04223	1.22167	0.0243		1.22167	0.03806	1.22167	0.01088		1.22167	-0.43208	1.22167	-0.07497
1.22333	0.04277	1.22333	0.0232		1.22333	0.03574	1.22333	0.00952		1.22333	-0.41583	1.22333	-0.03749
1.225	0.04331	1.225	0.0215		1.225	0.03292	1.225	0.00884		1.225	-0.45157	1.225	0
1.22667	0.04393	1.22667	0.0201		1.22667	0.03163	1.22667	0.00867		1.22667	-0.49705	1.22667	0.06248
1.22833	0.04469	1.22833	0.0188		1.22833	0.03214	1.22833	0.00833		1.22833	-0.48406	1.22833	0.00833
1.23	0.04545	1.23	0.0183		1.23	0.03317	1.23	0.00731		1.23	-0.49055	1.23	0
1.23167	0.04607	1.23167	0.0179		1.23167	0.03343	1.23167	0.00374		1.23167	-0.48081	1.23167	-0.01666
1.23333	0.04616	1.23333	0.0173		1.23333	0.03472	1.23333	0.00357		1.23333	-0.45807	1.23333	-0.07497
1.235	0.04581	1.235	0.0167		1.235	0.03497	1.235	0.00068		1.235	-0.44182	1.235	-0.05831
1.23667	0.0454	1.23667	0.0166		1.23667	0.03523	1.23667	0.00221		1.23667	-0.3866	1.23667	-0.06248
1.23833	0.04487	1.23833	0.0174		1.23833	0.03549	1.23833	0.00187		1.23833	-0.38984	1.23833	-0.04582
1.24	0.04451	1.24	0.0185		1.24	0.03677	1.24	0.00119		1.24	-0.37685	1.24	-0.02499
1.24167	0.04424	1.24167	0.0188		1.24167	0.03806	1.24167	-0.00034		1.24167	-0.38984	1.24167	-0.03749
1.24333	0.04384	1.24333	0.0187		1.24333	0.04037	1.24333	0.00051		1.24333	-0.42883	1.24333	-0.04998
1.245	0.04375	1.245	0.0184		1.245	0.0396	1.245	0.00017		1.245	-0.42233	1.245	-0.06248
1.24667	0.04393	1.24667	0.0184		1.24667	0.03806	1.24667	0.00051		1.24667	-0.45482	1.24667	-0.09163
1.24833	0.04397	1.24833	0.0187		1.24833	0.03703	1.24833	0.00153		1.24833	-0.45157	1.24833	-0.12495
1.25	0.04348	1.25	0.0184		1.25	0.03549	1.25	0.0017		1.25	-0.45482	1.25	-0.19576
1.25167	0.0429	1.25167	0.0176		1.25167	0.03214	1.25167	0.00459		1.25167	-0.45482	1.25167	-0.18326
1.25333	0.04188	1.25333	0.0169		1.25333	0.02906	1.25333	0.00459		1.25333	-0.47431	1.25333	-0.24157
1.255	0.04076	1.255	0.0164		1.255	0.027	1.255	0.00629		1.255	-0.47756	1.255	-0.24574
1.25667	0.04	1.25667	0.0157		1.25667	0.0252	1.25667	0.00544		1.25667	-0.48081	1.25667	-0.31654
1.25833	0.03973	1.25833	0.0148		1.25833	0.02289	1.25833	0.00527		1.25833	-0.46781	1.25833	-0.29572
1.26	0.04009	1.26	0.0143		1.26	0.0198	1.26	0.00561		1.26	-0.42558	1.26	-0.29572
1.26167	0.04045	1.26167	0.0137		1.26167	0.01697	1.26167	0.0051		1.26167	-0.42883	1.26167	-0.27906
1.26333	0.04076	1.26333	0.0134		1.26333	0.01234	1.26333	0.00595		1.26333	-0.38984	1.26333	-0.27489
1.265	0.04103	1.265	0.0134		1.265	0.00771	1.265	0.00918		1.265	-0.34436	1.265	-0.29572
1.26667	0.04134	1.26667	0.0134		1.26667	0.00463	1.26667	0.00867		1.26667	-0.31837	1.26667	-0.34986
1.26833	0.0413	1.26833	0.0136		1.26833	0.0036	1.26833	0.01037		1.26833	-0.27614	1.26833	-0.3457
1.27	0.04112	1.27	0.0134		1.27	0.0036	1.27	0.0102		1.27	-0.29563	1.27	-0.36652
1.27167	0.04103	1.27167	0.0129		1.27167	0.0054	1.27167	0.01122		1.27167	-0.2599	1.27167	-0.36236
1.27333	0.04112	1.27333	0.012		1.27333	0.00669	1.27333	0.01241		1.27333	-0.26314	1.27333	-0.36652
1.275	0.04103	1.275	0.0107		1.275	0.00771	1.275	0.01258		1.275	-0.23391	1.275	-0.36236
1.27667	0.04089	1.27667	0.0096		1.27667	0.00874	1.27667	0.01343		1.27667	-0.23391	1.27667	-0.35403
1.27833	0.04085	1.27833	0.0091		1.27833	0.01003	1.27833	0.01258		1.27833	-0.16893	1.27833	-0.33737
1.28	0.04081	1.28	0.0089		1.28	0.00926	1.28	0.01275		1.28	-0.17218	1.28	-0.32071
1.28167	0.0404	1.28167	0.0086		1.28167	0.00771	1.28167	0.01241		1.28167	-0.13645	1.28167	-0.32487
1.28333	0.04018	1.28333	0.0091		1.28333	0.00489	1.28333	0.0119		1.28333	-0.13969	1.28333	-0.30821
1.285	0.04009	1.285	0.01		1.285	0.00154	1.285	0.0119		1.285	-0.1267	1.285	-0.3457
1.28667	0.04	1.28667	0.0109		1.28667	-0.00257	1.28667	0.01139		1.28667	-0.15269	1.28667	-0.40401
1.28833	0.04014	1.28833	0.0119		1.28833	-0.00411	1.28833	0.01054		1.28833	-0.16893	1.28833	-0.49147
1.29	0.04067	1.29	0.0123		1.29	-0.00489	1.29	0.00833		1.29	-0.17868	1.29	-0.47898
1.29167	0.04112	1.29167	0.0138		1.29167	-0.00437	1.29167	0.00884		1.29167	-0.20792	1.29167	-0.5123
1.29333	0.04134	1.29333	0.0154		1.29333	-0.0036	1.29333	0.00799		1.29333	-0.20467	1.29333	-0.48731
1.295	0.04179	1.295	0.015		1.295	-0.00154	1.295	0.00918		1.295	-0.24365	1.295	-0.47898
1.29667	0.04201	1.29667	0.0134		1.29667	0.00283	1.29667	0.0102		1.29667	-0.24365	1.29667	-0.429
1.29833	0.04206	1.29833	0.0125		1.29833	0.00823	1.29833	0.01037		1.29833	-0.26964	1.29833	-0.37485
1.3	0.04246	1.3	0.0127		1.3	0.01054	1.3	0.01241		1.3	-0.26314	1.3	-0.39151
1.30167	0.04304	1.30167	0.0128		1.30167	0.01183	1.30167	0.01292		1.30167	-0.28264	1.30167	-0.36236
1.30333	0.04344	1.30333	0.013		1.30333	0.01517	1.30333	0.01581		1.30333	-0.28589	1.30333	-0.37069
1.305	0.04406	1.305	0.0139		1.305	0.01877	1.305	0.01564		1.305	-0.29888	1.305	-0.3457
1.30667	0.04464	1.30667	0.0147		1.30667	0.02057	1.30667	0.01921		1.30667	-0.30213	1.30667	-0.36236
1.30833	0.04518	1.30833	0.0151		1.30833	0.02032	1.30833	0.01989		1.30833	-0.34111	1.30833	-0.3332
1.31	0.04576	1.31	0.0153		1.31	0.01851	1.31	0.02312		1.31	-0.36385	1.31	-0.29988
1.31167	0.04656	1.31167	0.015		1.31167	0.01646	1.31167	0.02108		1.31167	-0.43533	1.31167	-0.2499
1.31333	0.0471	1.31333	0.0153		1.31333	0.0162	1.31333	0.02278		1.31333	-0.43533	1.31333	-0.27073
1.315	0.04781	1.315	0.0156		1.315	0.01929	1.315	0.0221		1.315	-0.47756	1.315	-0.25823
1.31667	0.04808	1.31667	0.016		1.31667	0.02314	1.31667	0.02142		1.31667	-0.45482	1.31667	-0.26656
1.31833	0.04822	1.31833	0.0163		1.31833	0.02623	1.31833	0.02108		1.31833	-0.46456	1.31833	-0.25823
1.32	0.04826	1.32	0.0176		1.32	0.02572	1.32	0.01938		1.32	-0.44182	1.32	-0.24574
1.32167	0.0479	1.32167	0.0188		1.32167	0.02494	1.32167	0.01904		1.32167	-0.3866	1.32167	-0.22491
1.32333	0.04723	1.32333	0.0199		1.32333	0.027	1.32333	0.0187		1.32333	-0.40934	1.32333	-0.23324
1.325	0.0463	1.325	0.0199		1.325	0.02932	1.325	0.0187		1.325	-0.40284	1.325	-0.24574
1.32667	0.04496	1.32667	0.0191		1.32667	0.03189	1.32667	0.01802		1.32667	-0.40934	1.32667	-0.26656
1.32833	0.0438	1.32833	0.0183		1.32833	0.03343	1.32833	0.0187		1.32833	-0.41258	1.32833	-0.30821
1.33	0.04331	1.33	0.0172		1.33	0.03626	1.33	0.01802		1.33	-0.40609	1.33	-0.31238
1.33167	0.04277	1.33167	0.0163		1.33167	0.03677	1.33167	0.01768		1.33167	-0.40284	1.33167	-0.32487
1.33333	0.04201	1.33333	0.0156		1.33333	0.036	1.33333	0.01734		1.33333	-0.41258	1.33333	-0.32487
1.335	0.04152	1.335	0.0146		1.335	0.03497	1.335	0.01717		1.335	-0.43857	1.335	-0.3332
1.33667	0.04134	1.33667	0.0131		1.33667	0.03317	1.33667	0.01564		1.33667	-0.43857	1.33667	-0.30821
1.33833	0.04094	1.33833	0.0111		1.33833	0.03317	1.33833	0.01649		1.33833	-0.46781	1.33833	-0.27073
1.34	0.04049	1.34	0.0093		1.34	0.03292	1.34	0.01751		1.34	-0.47756	1.34	-0.28739
1.34167	0.04027	1.34167	0.0078		1.34167	0.03086	1.34167	0.01802		1.34167	-0.51005	1.34167	-0.28322
1.34333	0.04022	1.34333	0.0067		1.34333	0.02932	1.34333	0.01989		1.34333	-0.51329	1.34333	-0.28322
1.345	0.04027	1.345	0.0057		1.345	0.02752	1.345	0.01938		1.345	-0.53928	1.345	-0.25823
1.34667	0.04031	1.34667	0.0048		1.34667	0.02597	1.34667	0.01989		1.34667	-0.53604	1.34667	-0.2624
1.34833	0.04014	1.34833	0.0046		1.34833	0.02469	1.34833	0.02006		1.34833	-0.54903	1.34833	-0.2499
1.35	0.03991	1.35	0.0046		1.35	0.02109	1.35	0.02159		1.35	-0.58477	1.35	-0.24574
1.35167	0.03938	1.35167	0.0051		1.35167	0.01671	1.35167	0.02125		1.35167	-0.59451	1.35167	-0.21242
1.35333	0.03844	1.35333	0.0058		1.35333	0.01517	1.35333	0.02006		1.35333	-0.60751	1.35333	-0.22491
1.355	0.03755	1.355	0.0052		1.355	0.01491	1.355	0.0187		1.355	-0.58801	1.355	-0.21242
1.35667	0.03674	1.35667	0.0046		1.35667	0.01569	1.35667	0.01462		1.35667	-0.61725	1.35667	-0.21658
1.35833	0.03612	1.35833	0.0037		1.35833	0.02057	1.35833	0.01581		1.35833	-0.6205	1.35833	-0.21242
1.36	0.03527	1.36	0.0024		1.36	0.02417	1.36	0.01496		1.36	-0.64324	1.36	-0.20825
1.36167	0.03447	1.36167	0.0004		1.36167	0.02674	1.36167	0.01496		1.36167	-0.63675	1.36167	-0.20409
1.36333	0.03406	1.36333	-0.0026		1.36333	0.0288	1.36333	0.01547		1.36333	-0.63025	1.36333	-0.19159
1.365	0.03393	1.365	-0.0057		1.365	0.03086	1.365	0.017		1.365	-0.60426	1.365	-0.17493
1.36667	0.03353	1.36667	-0.0088		1.36667	0.03266	1.36667	0.01751		1.36667	-0.54578	1.36667	-0.15827
1.36833	0.03295	1.36833	-0.0119		1.36833	0.03189	1.36833	0.01989		1.36833	-0.51654	1.36833	-0.07497
1.37	0.03259	1.37	-0.0145		1.37	0.02983	1.37	0.02142		1.37	-0.42883	1.37	-0.08747
1.37167	0.03232	1.37167	-0.0165		1.37167	0.02597	1.37167	0.02431		1.37167	-0.4873	1.37167	-0.08747
1.37333	0.03214	1.37333	-0.0176		1.37333	0.02314	1.37333	0.02227		1.37333	-0.51005	1.37333	-0.11246
1.375	0.03179	1.375	-0.0182		1.375	0.02057	1.375	0.02244		1.375	-0.53928	1.375	-0.16244
1.37667	0.0313	1.37667	-0.018		1.37667	0.01903	1.37667	0.02244		1.37667	-0.57827	1.37667	-0.27073
1.37833	0.03089	1.37833	-0.0169		1.37833	0.01697	1.37833	0.02278		1.37833	-0.57502	1.37833	-0.31238
1.38	0.03045	1.38	-0.016		1.38	0.01491	1.38	0.02244		1.38	-0.61076	1.38	-0.429
1.38167	0.03022	1.38167	-0.0148		1.38167	0.01286	1.38167	0.02142		1.38167	-0.60751	1.38167	-0.35403
1.38333	0.02987	1.38333	-0.0134		1.38333	0.01414	1.38333	0.02006		1.38333	-0.61725	1.38333	-0.34153
1.385	0.02969	1.385	-0.0124		1.385	0.01697	1.385	0.01802		1.385	-0.59776	1.385	-0.29988
1.38667	0.0296	1.38667	-0.0123		1.38667	0.01877	1.38667	0.0187		1.38667	-0.57827	1.38667	-0.26656
1.38833	0.02964	1.38833	-0.0128		1.38833	0.01954	1.38833	0.01649		1.38833	-0.60101	1.38833	-0.27489
1.39	0.03022	1.39	-0.0129		1.39	0.02109	1.39	0.0153		1.39	-0.62375	1.39	-0.23741
1.39167	0.03121	1.39167	-0.0134		1.39167	0.02212	1.39167	0.01207		1.39167	-0.64324	1.39167	-0.22908
1.39333	0.03241	1.39333	-0.0142		1.39333	0.02134	1.39333	0.01258		1.39333	-0.71471	1.39333	-0.20409
1.395	0.03339	1.395	-0.0154		1.395	0.02006	1.395	0.01003		1.395	-0.70822	1.395	-0.23324
1.39667	0.03451	1.39667	-0.0163		1.39667	0.02032	1.39667	0.01122		1.39667	-0.7472	1.39667	-0.21658
1.39833	0.03531	1.39833	-0.0154		1.39833	0.02057	1.39833	0.01156		1.39833	-0.7472	1.39833	-0.21242
1.4	0.03585	1.4	-0.0148		1.4	0.02186	1.4	0.01173		1.4	-0.80568	1.4	-0.23324
1.40167	0.03603	1.40167	-0.0145		1.40167	0.02469	1.40167	0.01224		1.40167	-0.79918	1.40167	-0.22075
1.40333	0.0358	1.40333	-0.0143		1.40333	0.02854	1.40333	0.01275		1.40333	-0.84141	1.40333	-0.17493
1.405	0.03536	1.405	-0.0137		1.405	0.03317	1.405	0.01377		1.405	-0.83167	1.405	-0.15827
1.40667	0.03482	1.40667	-0.0134		1.40667	0.036	1.40667	0.01428		1.40667	-0.85116	1.40667	-0.12912
1.40833	0.03442	1.40833	-0.0131		1.40833	0.03626	1.40833	0.01547		1.40833	-0.83816	1.40833	-0.13328
1.41	0.03393	1.41	-0.0136		1.41	0.03626	1.41	0.01666		1.41	-0.80893	1.41	-0.08747
1.41167	0.03344	1.41167	-0.0138		1.41167	0.03729	1.41167	0.01921		1.41167	-0.80893	1.41167	-0.07914
1.41333	0.03295	1.41333	-0.013		1.41333	0.03934	1.41333	0.017		1.41333	-0.78619	1.41333	-0.04998
1.415	0.03246	1.415	-0.0119		1.415	0.0414	1.415	0.01683		1.415	-0.77969	1.415	-0.08747
1.41667	0.0321	1.41667	-0.0108		1.41667	0.04192	1.41667	0.01717		1.41667	-0.7472	1.41667	-0.11662
1.41833	0.03188	1.41833	-0.0105		1.41833	0.0378	1.41833	0.01683		1.41833	-0.7602	1.41833	-0.14578
1.42	0.03156	1.42	-0.0106		1.42	0.03369	1.42	0.01683		1.42	-0.7472	1.42	-0.21242
1.42167	0.0313	1.42167	-0.0111		1.42167	0.0306	1.42167	0.01751		1.42167	-0.7407	1.42167	-0.22075
1.42333	0.03094	1.42333	-0.0113		1.42333	0.02906	1.42333	0.017		1.42333	-0.71796	1.42333	-0.27073
1.425	0.03005	1.425	-0.0127		1.425	0.02932	1.425	0.01751		1.425	-0.72121	1.425	-0.23324
1.42667	0.02897	1.42667	-0.0136		1.42667	0.02803	1.42667	0.0187		1.42667	-0.71796	1.42667	-0.24157
1.42833	0.02808	1.42833	-0.0136		1.42833	0.02443	1.42833	0.02244		1.42833	-0.71796	1.42833	-0.24574
1.43	0.02732	1.43	-0.0141		1.43	0.01877	1.43	0.02261		1.43	-0.7472	1.43	-0.2624
1.43167	0.0267	1.43167	-0.0144		1.43167	0.01543	1.43167	0.02703		1.43167	-0.73745	1.43167	-0.25823
1.43333	0.02634	1.43333	-0.0147		1.43333	0.01363	1.43333	0.02635		1.43333	-0.69522	1.43333	-0.27906
1.435	0.02594	1.435	-0.0149		1.435	0.01286	1.435	0.02771		1.435	-0.70497	1.435	-0.27489
1.43667	0.02572	1.43667	-0.015		1.43667	0.01209	1.43667	0.0272		1.43667	-0.69522	1.43667	-0.29988
1.43833	0.02567	1.43833	-0.015		1.43833	0.00977	1.43833	0.02771		1.43833	-0.69847	1.43833	-0.28739
1.44	0.02576	1.44	-0.0152		1.44	0.01029	1.44	0.0272		1.44	-0.68223	1.44	-0.27906
1.44167	0.02607	1.44167	-0.016		1.44167	0.01337	1.44167	0.02363		1.44167	-0.67248	1.44167	-0.28322
1.44333	0.0267	1.44333	-0.0168		1.44333	0.01697	1.44333	0.02329		1.44333	-0.63675	1.44333	-0.25407
1.445	0.02772	1.445	-0.0175		1.445	0.02109	1.445	0.01938		1.445	-0.627	1.445	-0.23324
1.44667	0.02853	1.44667	-0.0178		1.44667	0.02469	1.44667	0.02023		1.44667	-0.57502	1.44667	-0.18326
1.44833	0.02893	1.44833	-0.0177		1.44833	0.02777	1.44833	0.01836		1.44833	-0.57502	1.44833	-0.1791
1.45	0.02951	1.45	-0.0172		1.45	0.03009	1.45	0.01853		1.45	-0.52304	1.45	-0.14578
1.45167	0.02978	1.45167	-0.0164		1.45167	0.03189	1.45167	0.01666		1.45167	-0.53928	1.45167	-0.1791
1.45333	0.02964	1.45333	-0.0156		1.45333	0.03343	1.45333	0.01581		1.45333	-0.55878	1.45333	-0.17077
1.455	0.02955	1.455	-0.0152		1.455	0.03523	1.455	0.01275		1.455	-0.60426	1.455	-0.15827
1.45667	0.02955	1.45667	-0.0153		1.45667	0.03523	1.45667	0.01292		1.45667	-0.58477	1.45667	-0.12912
1.45833	0.02991	1.45833	-0.0152		1.45833	0.03754	1.45833	0.00969		1.45833	-0.60751	1.45833	-0.14161
1.46	0.03005	1.46	-0.0156		1.46	0.04089	1.46	0.00952		1.46	-0.59776	1.46	-0.13328
1.46167	0.03018	1.46167	-0.0171		1.46167	0.045	1.46167	0.00595		1.46167	-0.57827	1.46167	-0.11662
1.46333	0.03018	1.46333	-0.0191		1.46333	0.04912	1.46333	0.00612		1.46333	-0.56203	1.46333	-0.06248
1.465	0.03018	1.465	-0.0216		1.465	0.05246	1.465	0.0034		1.465	-0.55228	1.465	-0.07914
1.46667	0.03009	1.46667	-0.0236		1.46667	0.05452	1.46667	0.00204		1.46667	-0.56527	1.46667	-0.05831
1.46833	0.03018	1.46833	-0.0245		1.46833	0.05632	1.46833	0.00493		1.46833	-0.58477	1.46833	-0.03749
1.47	0.03049	1.47	-0.0244		1.47	0.0576	1.47	0.00714		1.47	-0.58477	1.47	0.02499
1.47167	0.03107	1.47167	-0.0241		1.47167	0.0576	1.47167	0.00663		1.47167	-0.60426	1.47167	-0.0125
1.47333	0.03156	1.47333	-0.0241		1.47333	0.05734	1.47333	0.00816		1.47333	-0.62375	1.47333	-0.07497
1.475	0.0321	1.475	-0.0243		1.475	0.05812	1.475	0.00799		1.475	-0.68872	1.475	-0.09163
1.47667	0.03228	1.47667	-0.0234		1.47667	0.0594	1.47667	0.01054		1.47667	-0.68872	1.47667	-0.17077
1.47833	0.03255	1.47833	-0.0215		1.47833	0.06043	1.47833	0.01071		1.47833	-0.73745	1.47833	-0.15827
1.48	0.03304	1.48	-0.0195		1.48	0.06326	1.48	0.01003		1.48	-0.68872	1.48	-0.22908
1.48167	0.03348	1.48167	-0.0165		1.48167	0.06583	1.48167	0.00833		1.48167	-0.65624	1.48167	-0.23324
1.48333	0.03415	1.48333	-0.0128		1.48333	0.06635	1.48333	0.0068		1.48333	-0.65624	1.48333	-0.24157
1.485	0.03469	1.485	-0.0104		1.485	0.0666	1.485	0.00646		1.485	-0.627	1.485	-0.23324
1.48667	0.03478	1.48667	-0.0094		1.48667	0.06635	1.48667	0.00459		1.48667	-0.61725	1.48667	-0.21242
1.48833	0.035	1.48833	-0.0094		1.48833	0.06789	1.48833	0.00561		1.48833	-0.56203	1.48833	-0.19576
1.49	0.03522	1.49	-0.0092		1.49	0.0702	1.49	0.00476		1.49	-0.52954	1.49	-0.19992
1.49167	0.03567	1.49167	-0.009		1.49167	0.07252	1.49167	0.00493		1.49167	-0.43857	1.49167	-0.19159
1.49333	0.0363	1.49333	-0.0087		1.49333	0.0774	1.49333	0.00476		1.49333	-0.45807	1.49333	-0.1791
1.495	0.03683	1.495	-0.008		1.495	0.08357	1.495	0.00578		1.495	-0.40609	1.495	-0.12495
1.49667	0.03697	1.49667	-0.0072		1.49667	0.08769	1.49667	0.00901		1.49667	-0.41258	1.49667	-0.11246
1.49833	0.0367	1.49833	-0.0057		1.49833	0.09052	1.49833	0.00969		1.49833	-0.35736	1.49833	-0.0833
1.5	0.03656	1.5	-0.0039		1.5	0.09309	1.5	0.01411		1.5	-0.36385	1.5	-0.11246
1.50167	0.03656	1.50167	-0.0024		1.50167	0.09335	1.50167	0.01326		1.50167	-0.32812	1.50167	-0.14161
1.50333	0.03625	1.50333	-0.0017		1.50333	0.09283	1.50333	0.01462		1.50333	-0.33137	1.50333	-0.14578
1.505	0.03612	1.505	-0.0013		1.505	0.09283	1.505	0.01394		1.505	-0.29238	1.505	-0.15827
1.50667	0.03625	1.50667	-0.0004		1.50667	0.09206	1.50667	0.01479		1.50667	-0.30213	1.50667	-0.1666
1.50833	0.03634	1.50833	0.0006		1.50833	0.09026	1.50833	0.01241		1.50833	-0.29888	1.50833	-0.22908
1.51	0.03679	1.51	0.0008		1.51	0.08717	1.51	0.00918		1.51	-0.31512	1.51	-0.22908
1.51167	0.03705	1.51167	0.0018		1.51167	0.08435	1.51167	0.01105		1.51167	-0.33786	1.51167	-0.2624
1.51333	0.03701	1.51333	0.0022		1.51333	0.08023	1.51333	0.01275		1.51333	-0.34761	1.51333	-0.2499
1.515	0.03652	1.515	0.0017		1.515	0.07406	1.515	0.01241		1.515	-0.40284	1.515	-0.24157
1.51667	0.03536	1.51667	0.0004		1.51667	0.06969	1.51667	0.01343		1.51667	-0.37685	1.51667	-0.19159
1.51833	0.0346	1.51833	-0.0017		1.51833	0.0648	1.51833	0.01343		1.51833	-0.35736	1.51833	-0.11662
1.52	0.03415	1.52	-0.0035		1.52	0.063	1.52	0.01309		1.52	-0.35086	1.52	-0.13328
1.52167	0.03357	1.52167	-0.005		1.52167	0.06455	1.52167	0.01275		1.52167	-0.33462	1.52167	-0.10413
1.52333	0.03308	1.52333	-0.0066		1.52333	0.06403	1.52333	0.01292		1.52333	-0.35086	1.52333	-0.12912
1.525	0.03304	1.525	-0.0086		1.525	0.06275	1.525	0.0136		1.525	-0.36385	1.525	-0.17077
1.52667	0.03326	1.52667	-0.01		1.52667	0.06352	1.52667	0.01547		1.52667	-0.35736	1.52667	-0.18326
1.52833	0.03375	1.52833	-0.0114		1.52833	0.06635	1.52833	0.01564		1.52833	-0.36061	1.52833	-0.26656
1.53	0.0342	1.53	-0.0131		1.53	0.07097	1.53	0.01632		1.53	-0.3671	1.53	-0.25407
1.53167	0.03451	1.53167	-0.0145		1.53167	0.0756	1.53167	0.01615		1.53167	-0.3801	1.53167	-0.29988
1.53333	0.03442	1.53333	-0.0149		1.53333	0.0792	1.53333	0.01513		1.53333	-0.38335	1.53333	-0.27906
1.535	0.03442	1.535	-0.0151		1.535	0.08075	1.535	0.01343		1.535	-0.38335	1.535	-0.2624
1.53667	0.03447	1.53667	-0.015		1.53667	0.081	1.53667	0.00986		1.53667	-0.3736	1.53667	-0.27073
1.53833	0.03424	1.53833	-0.0145		1.53833	0.08255	1.53833	0.01003		1.53833	-0.36385	1.53833	-0.31238
1.54	0.03393	1.54	-0.0135		1.54	0.0846	1.54	0.00799		1.54	-0.37035	1.54	-0.30821
1.54167	0.03357	1.54167	-0.0117		1.54167	0.08795	1.54167	0.00918		1.54167	-0.35736	1.54167	-0.35819
1.54333	0.03317	1.54333	-0.0107		1.54333	0.09077	1.54333	0.01037		1.54333	-0.35086	1.54333	-0.35819
1.545	0.03299	1.545	-0.0097		1.545	0.0954	1.545	0.01088		1.545	-0.32812	1.545	-0.39568
1.54667	0.03308	1.54667	-0.0087		1.54667	0.09926	1.54667	0.01343		1.54667	-0.29238	1.54667	-0.39984
1.54833	0.03335	1.54833	-0.0088		1.54833	0.10363	1.54833	0.01326		1.54833	-0.29888	1.54833	-0.45815
1.55	0.03375	1.55	-0.0091		1.55	0.10749	1.55	0.01411		1.55	-0.28913	1.55	-0.47065
1.55167	0.03429	1.55167	-0.0087		1.55167	0.10723	1.55167	0.01411		1.55167	-0.29238	1.55167	-0.54145
1.55333	0.03514	1.55333	-0.008		1.55333	0.10569	1.55333	0.01496		1.55333	-0.30863	1.55333	-0.53312
1.555	0.03585	1.555	-0.007		1.555	0.10235	1.555	0.01462		1.555	-0.33462	1.555	-0.55395
1.55667	0.03661	1.55667	-0.0052		1.55667	0.09823	1.55667	0.01445		1.55667	-0.35411	1.55667	-0.52479
1.55833	0.03759	1.55833	-0.0034		1.55833	0.09309	1.55833	0.01445		1.55833	-0.33786	1.55833	-0.49147
1.56	0.0383	1.56	-0.0011		1.56	0.08589	1.56	0.01411		1.56	-0.34111	1.56	-0.48314
1.56167	0.0388	1.56167	0.0006		1.56167	0.07715	1.56167	0.01428		1.56167	-0.33462	1.56167	-0.44566
1.56333	0.03862	1.56333	0.002		1.56333	0.072	1.56333	0.0153		1.56333	-0.34111	1.56333	-0.44566
1.565	0.03839	1.565	0.0037		1.565	0.0702	1.565	0.01717		1.565	-0.33462	1.565	-0.39984
1.56667	0.03799	1.56667	0.0054		1.56667	0.06969	1.56667	0.01785		1.56667	-0.33462	1.56667	-0.39151
1.56833	0.03723	1.56833	0.0075		1.56833	0.07097	1.56833	0.02023		1.56833	-0.34436	1.56833	-0.32487
1.57	0.0367	1.57	0.0097		1.57	0.07226	1.57	0.02125		1.57	-0.34111	1.57	-0.32487
1.57167	0.03665	1.57167	0.0112		1.57167	0.07406	1.57167	0.02465		1.57167	-0.33786	1.57167	-0.25823
1.57333	0.03679	1.57333	0.0118		1.57333	0.07457	1.57333	0.02397		1.57333	-0.35736	1.57333	-0.26656
1.575	0.03679	1.575	0.0117		1.575	0.07663	1.575	0.02584		1.575	-0.3671	1.575	-0.23741
1.57667	0.03683	1.57667	0.0119		1.57667	0.081	1.57667	0.02448		1.57667	-0.39959	1.57667	-0.22491
1.57833	0.03719	1.57833	0.012		1.57833	0.08537	1.57833	0.02482		1.57833	-0.39959	1.57833	-0.14994
1.58	0.03741	1.58	0.0117		1.58	0.08795	1.58	0.02363		1.58	-0.42558	1.58	-0.13745
1.58167	0.03701	1.58167	0.0118		1.58167	0.0882	1.58167	0.02295		1.58167	-0.41908	1.58167	-0.04582
1.58333	0.03594	1.58333	0.0117		1.58333	0.08615	1.58333	0.02295		1.58333	-0.41258	1.58333	-0.07497
1.585	0.0346	1.585	0.0108		1.585	0.0846	1.585	0.02193		1.585	-0.39634	1.585	-0.0833
1.58667	0.03366	1.58667	0.0093		1.58667	0.08357	1.58667	0.02176		1.58667	-0.37685	1.58667	-0.07914
1.58833	0.03272	1.58833	0.0075		1.58833	0.081	1.58833	0.02057		1.58833	-0.39634	1.58833	-0.06664
1.59	0.0321	1.59	0.0066		1.59	0.07843	1.59	0.0204		1.59	-0.42233	1.59	-0.02916
1.59167	0.03152	1.59167	0.0055		1.59167	0.07843	1.59167	0.0204		1.59167	-0.40609	1.59167	-0.02916
1.59333	0.03116	1.59333	0.0045		1.59333	0.08075	1.59333	0.02057		1.59333	-0.41583	1.59333	0
1.595	0.03112	1.595	0.004		1.595	0.08152	1.595	0.01972		1.595	-0.44507	1.595	-0.0125
1.59667	0.0308	1.59667	0.0037		1.59667	0.08177	1.59667	0.0187		1.59667	-0.49055	1.59667	0.01666
1.59833	0.03058	1.59833	0.0035		1.59833	0.07946	1.59833	0.01615		1.59833	-0.4873	1.59833	-0.00417
1.6	0.03063	1.6	0.0037		1.6	0.07715	1.6	0.01615		1.6	-0.52629	1.6	-0.05415
1.60167	0.03094	1.60167	0.0044		1.60167	0.0774	1.60167	0.01428		1.60167	-0.51979	1.60167	-0.05831
1.60333	0.03121	1.60333	0.0051		1.60333	0.0792	1.60333	0.01513		1.60333	-0.53279	1.60333	-0.07914
1.605	0.03107	1.605	0.0054		1.605	0.08383	1.605	0.01275		1.605	-0.52304	1.605	-0.07497
1.60667	0.03089	1.60667	0.0062		1.60667	0.08897	1.60667	0.01241		1.60667	-0.4938	1.60667	-0.07914
1.60833	0.03116	1.60833	0.0058		1.60833	0.09386	1.60833	0.01207		1.60833	-0.48081	1.60833	-0.06248
1.61	0.03147	1.61	0.0051		1.61	0.09772	1.61	0.0136		1.61	-0.45157	1.61	-0.04582
1.61167	0.03174	1.61167	0.0048		1.61167	0.10003	1.61167	0.0153		1.61167	-0.44182	1.61167	-0.04582
1.61333	0.0321	1.61333	0.0038		1.61333	0.10003	1.61333	0.01632		1.61333	-0.3866	1.61333	-0.02083
1.615	0.0325	1.615	0.0027		1.615	0.09823	1.615	0.01887		1.615	-0.39309	1.615	-0.04582
1.61667	0.03308	1.61667	0.0017		1.61667	0.09592	1.61667	0.01819		1.61667	-0.37685	1.61667	-0.04998
1.61833	0.03357	1.61833	0.0016		1.61833	0.09309	1.61833	0.01955		1.61833	-0.38335	1.61833	-0.01666
1.62	0.0338	1.62	0.0017		1.62	0.08975	1.62	0.0187		1.62	-0.35736	1.62	0.03749
1.62167	0.03366	1.62167	0.0022		1.62167	0.08615	1.62167	0.01921		1.62167	-0.35736	1.62167	0.03332
1.62333	0.03366	1.62333	0.0029		1.62333	0.08255	1.62333	0.01904		1.62333	-0.35411	1.62333	0.07914
1.625	0.03406	1.625	0.0032		1.625	0.08126	1.625	0.01853		1.625	-0.35086	1.625	0.05415
1.62667	0.03442	1.62667	0.0029		1.62667	0.08152	1.62667	0.01802		1.62667	-0.33786	1.62667	0.02916
1.62833	0.03478	1.62833	0.0019		1.62833	0.08126	1.62833	0.01683		1.62833	-0.34111	1.62833	-0.0125
1.63	0.03518	1.63	0.001		1.63	0.08075	1.63	0.01632		1.63	-0.33462	1.63	-0.07081
1.63167	0.0358	1.63167	-0.0003		1.63167	0.081	1.63167	0.01292		1.63167	-0.33462	1.63167	-0.03749
1.63333	0.03625	1.63333	-0.002		1.63333	0.08126	1.63333	0.01258		1.63333	-0.37035	1.63333	-0.04165
1.635	0.0363	1.635	-0.0026		1.635	0.08177	1.635	0.01003		1.635	-0.42883	1.635	-0.03332
1.63667	0.03612	1.63667	-0.0026		1.63667	0.08332	1.63667	0.01122		1.63667	-0.46132	1.63667	-0.02916
1.63833	0.03639	1.63833	-0.0028		1.63833	0.08383	1.63833	0.01054		1.63833	-0.53928	1.63833	-0.03749
1.64	0.03674	1.64	-0.0029		1.64	0.08332	1.64	0.0119		1.64	-0.51979	1.64	-0.03332
1.64167	0.03697	1.64167	-0.0021		1.64167	0.081	1.64167	0.01326		1.64167	-0.56852	1.64167	-0.02499
1.64333	0.03652	1.64333	-0.0002		1.64333	0.07843	1.64333	0.01173		1.64333	-0.56527	1.64333	-0.02499
1.645	0.03598	1.645	0.0021		1.645	0.07637	1.645	0.01071		1.645	-0.59126	1.645	-0.04165
1.64667	0.03514	1.64667	0.0046		1.64667	0.07586	1.64667	0.01088		1.64667	-0.56852	1.64667	-0.05831
1.64833	0.03442	1.64833	0.0071		1.64833	0.0756	1.64833	0.01241		1.64833	-0.58152	1.64833	-0.05831
1.65	0.03362	1.65	0.0095		1.65	0.07509	1.65	0.01292		1.65	-0.58801	1.65	-0.07497
1.65167	0.03259	1.65167	0.0111		1.65167	0.0738	1.65167	0.01564		1.65167	-0.58477	1.65167	-0.05831
1.65333	0.03147	1.65333	0.0115		1.65333	0.07483	1.65333	0.01513		1.65333	-0.57502	1.65333	-0.01666
1.655	0.03058	1.655	0.0121		1.655	0.0792	1.655	0.01496		1.655	-0.56852	1.655	-0.02083
1.65667	0.02991	1.65667	0.0126		1.65667	0.08409	1.65667	0.01479		1.65667	-0.57827	1.65667	-0.00833
1.65833	0.03	1.65833	0.0124		1.65833	0.08666	1.65833	0.01445		1.65833	-0.59776	1.65833	-0.02083
1.66	0.03067	1.66	0.0114		1.66	0.08717	1.66	0.01496		1.66	-0.58801	1.66	-0.02916
1.66167	0.0313	1.66167	0.0101		1.66167	0.08717	1.66167	0.01462		1.66167	-0.58152	1.66167	-0.02083
1.66333	0.03188	1.66333	0.0092		1.66333	0.08692	1.66333	0.01309		1.66333	-0.55553	1.66333	-0.02083
1.665	0.03272	1.665	0.009		1.665	0.08666	1.665	0.01156		1.665	-0.51005	1.665	-0.02916
1.66667	0.03362	1.66667	0.0086		1.66667	0.08666	1.66667	0.00765		1.66667	-0.53604	1.66667	-0.0833
1.66833	0.03464	1.66833	0.0086		1.66833	0.08846	1.66833	0.00799		1.66833	-0.53279	1.66833	-0.0958
1.67	0.03536	1.67	0.0095		1.67	0.08975	1.67	0.00459		1.67	-0.53928	1.67	-0.14994
1.67167	0.03616	1.67167	0.0107		1.67167	0.09206	1.67167	0.00544		1.67167	-0.55553	1.67167	-0.13745
1.67333	0.03705	1.67333	0.0121		1.67333	0.09669	1.67333	0.00357		1.67333	-0.53928	1.67333	-0.14578
1.675	0.03781	1.675	0.0138		1.675	0.1008	1.675	0.00425		1.675	-0.4938	1.675	-0.14161
1.67667	0.03817	1.67667	0.0154		1.67667	0.10415	1.67667	0.00408		1.67667	-0.48406	1.67667	-0.12495
1.67833	0.0383	1.67833	0.0161		1.67833	0.108	1.67833	0.00442		1.67833	-0.45807	1.67833	-0.12079
1.68	0.03839	1.68	0.0159		1.68	0.11263	1.68	0.00476		1.68	-0.47106	1.68	-0.14994
1.68167	0.03813	1.68167	0.0153		1.68167	0.11598	1.68167	0.0051		1.68167	-0.43857	1.68167	-0.17077
1.68333	0.03781	1.68333	0.0151		1.68333	0.11649	1.68333	0.00527		1.68333	-0.44832	1.68333	-0.17493
1.685	0.0375	1.685	0.0146		1.685	0.11598	1.685	0.00459		1.685	-0.45807	1.685	-0.21658
1.68667	0.03674	1.68667	0.0145		1.68667	0.11598	1.68667	0.00323		1.68667	-0.4873	1.68667	-0.19576
1.68833	0.03594	1.68833	0.015		1.68833	0.11778	1.68833	0.00289		1.68833	-0.54903	1.68833	-0.18326
1.69	0.03531	1.69	0.0157		1.69	0.12215	1.69	0.00289		1.69	-0.53928	1.69	-0.14161
1.69167	0.03487	1.69167	0.017		1.69167	0.12626	1.69167	0.00408		1.69167	-0.59776	1.69167	-0.09996
1.69333	0.03464	1.69333	0.0185		1.69333	0.12935	1.69333	0.00459		1.69333	-0.59776	1.69333	-0.09996
1.695	0.0346	1.695	0.0203		1.695	0.13372	1.695	0.00459		1.695	-0.64974	1.695	-0.06664
1.69667	0.03442	1.69667	0.0219		1.69667	0.13758	1.69667	0.00561		1.69667	-0.6335	1.69667	-0.0833
1.69833	0.03429	1.69833	0.0235		1.69833	0.13989	1.69833	0.00476		1.69833	-0.66923	1.69833	-0.06248
1.7	0.03433	1.7	0.0252		1.7	0.14118	1.7	0.00561		1.7	-0.68223	1.7	-0.08747
1.70167	0.03433	1.70167	0.0265		1.70167	0.14066	1.70167	0.00544		1.70167	-0.75045	1.70167	-0.08747
1.70333	0.03433	1.70333	0.0271		1.70333	0.13835	1.70333	0.00459		1.70333	-0.73421	1.70333	-0.09996
1.705	0.03415	1.705	0.027		1.705	0.13578	1.705	0.00476		1.705	-0.75695	1.705	-0.12495
1.70667	0.03393	1.70667	0.0264		1.70667	0.13192	1.70667	0.0051		1.70667	-0.7472	1.70667	-0.12495
1.70833	0.03389	1.70833	0.0251		1.70833	0.12883	1.70833	0.0051		1.70833	-0.7472	1.70833	-0.12912
1.71	0.03371	1.71	0.0239		1.71	0.12729	1.71	0.00561		1.71	-0.73096	1.71	-0.12495
1.71167	0.03393	1.71167	0.023		1.71167	0.12549	1.71167	0.00578		1.71167	-0.70172	1.71167	-0.12912
1.71333	0.03402	1.71333	0.0226		1.71333	0.12395	1.71333	0.00646		1.71333	-0.70172	1.71333	-0.12079
1.715	0.03402	1.715	0.0228		1.715	0.12215	1.715	0.00595		1.715	-0.65299	1.715	-0.12495
1.71667	0.0346	1.71667	0.0241		1.71667	0.12035	1.71667	0.00493		1.71667	-0.66273	1.71667	-0.14578
1.71833	0.03514	1.71833	0.0252		1.71833	0.11752	1.71833	0.00476		1.71833	-0.64974	1.71833	-0.15827
1.72	0.03576	1.72	0.0264		1.72	0.11598	1.72	0.00391		1.72	-0.64324	1.72	-0.14578
1.72167	0.03625	1.72167	0.0278		1.72167	0.11418	1.72167	0.00493		1.72167	-0.6205	1.72167	-0.15827
1.72333	0.03656	1.72333	0.0292		1.72333	0.11109	1.72333	0.00612		1.72333	-0.627	1.72333	-0.14161
1.725	0.03661	1.725	0.031		1.725	0.10852	1.725	0.00646		1.725	-0.61076	1.725	-0.13328
1.72667	0.03661	1.72667	0.0319		1.72667	0.10903	1.72667	0.00799		1.72667	-0.61725	1.72667	-0.14161
1.72833	0.03674	1.72833	0.0315		1.72833	0.1098	1.72833	0.00731		1.72833	-0.62375	1.72833	-0.1666
1.73	0.03643	1.73	0.0301		1.73	0.1098	1.73	0.00867		1.73	-0.6335	1.73	-0.15827
1.73167	0.03598	1.73167	0.0288		1.73167	0.1098	1.73167	0.00918		1.73167	-0.63675	1.73167	-0.16244
1.73333	0.03563	1.73333	0.0279		1.73333	0.11109	1.73333	0.01105		1.73333	-0.627	1.73333	-0.13328
1.735	0.03522	1.735	0.0263		1.735	0.11109	1.735	0.01037		1.735	-0.627	1.735	-0.09996
1.73667	0.03469	1.73667	0.0255		1.73667	0.10826	1.73667	0.0119		1.73667	-0.6205	1.73667	-0.12079
1.73833	0.03393	1.73833	0.0252		1.73833	0.10389	1.73833	0.01207		1.73833	-0.6205	1.73833	-0.09996
1.74	0.03371	1.74	0.0241		1.74	0.09695	1.74	0.01343		1.74	-0.60101	1.74	-0.0833
1.74167	0.0338	1.74167	0.0227		1.74167	0.09155	1.74167	0.01224		1.74167	-0.59776	1.74167	-0.04165
1.74333	0.0338	1.74333	0.0215		1.74333	0.08846	1.74333	0.01139		1.74333	-0.59126	1.74333	-0.06664
1.745	0.03402	1.745	0.0205		1.745	0.0846	1.745	0.01156		1.745	-0.60426	1.745	-0.07081
1.74667	0.03438	1.74667	0.0192		1.74667	0.08306	1.74667	0.01224		1.74667	-0.59776	1.74667	-0.05831
1.74833	0.03442	1.74833	0.0188		1.74833	0.08126	1.74833	0.01309		1.74833	-0.59126	1.74833	-0.01666
1.75	0.0342	1.75	0.0191		1.75	0.0774	1.75	0.01547		1.75	-0.55878	1.75	-0.03332
1.75167	0.0338	1.75167	0.0191		1.75167	0.07406	1.75167	0.01445		1.75167	-0.54253	1.75167	-0.04165
1.75333	0.03339	1.75333	0.0195		1.75333	0.07226	1.75333	0.01377		1.75333	-0.51005	1.75333	-0.04165
1.755	0.03295	1.755	0.021		1.755	0.07329	1.755	0.01394		1.755	-0.51654	1.755	-0.06664
1.75667	0.03228	1.75667	0.0233		1.75667	0.0756	1.75667	0.01207		1.75667	-0.4938	1.75667	-0.05831
1.75833	0.03147	1.75833	0.0249		1.75833	0.07843	1.75833	0.01326		1.75833	-0.50355	1.75833	-0.0833
1.76	0.03089	1.76	0.0272		1.76	0.08023	1.76	0.01445		1.76	-0.47431	1.76	-0.08747
1.76167	0.03049	1.76167	0.0287		1.76167	0.07997	1.76167	0.01428		1.76167	-0.46456	1.76167	-0.12079
1.76333	0.02996	1.76333	0.0293		1.76333	0.07715	1.76333	0.01445		1.76333	-0.43857	1.76333	-0.13328
1.765	0.02982	1.765	0.03		1.765	0.07226	1.765	0.01411		1.765	-0.45157	1.765	-0.21242
1.76667	0.02982	1.76667	0.0313		1.76667	0.06557	1.76667	0.01411		1.76667	-0.46456	1.76667	-0.19992
1.76833	0.02978	1.76833	0.032		1.76833	0.05914	1.76833	0.01496		1.76833	-0.48406	1.76833	-0.23324
1.77	0.02978	1.77	0.0324		1.77	0.05657	1.77	0.01462		1.77	-0.52304	1.77	-0.22491
1.77167	0.03005	1.77167	0.0327		1.77167	0.05503	1.77167	0.01377		1.77167	-0.51005	1.77167	-0.22075
1.77333	0.03058	1.77333	0.0329		1.77333	0.05554	1.77333	0.01377		1.77333	-0.51979	1.77333	-0.20409
1.775	0.03107	1.775	0.0328		1.775	0.05914	1.775	0.01377		1.775	-0.51005	1.775	-0.16244
1.77667	0.0313	1.77667	0.0327		1.77667	0.0648	1.77667	0.01394		1.77667	-0.50355	1.77667	-0.17493
1.77833	0.03152	1.77833	0.0329		1.77833	0.07046	1.77833	0.01462		1.77833	-0.5068	1.77833	-0.14994
1.78	0.03121	1.78	0.0331		1.78	0.07457	1.78	0.01445		1.78	-0.51654	1.78	-0.09163
1.78167	0.03063	1.78167	0.0318		1.78167	0.07766	1.78167	0.01496		1.78167	-0.51329	1.78167	-0.09996
1.78333	0.03009	1.78333	0.03		1.78333	0.08229	1.78333	0.01513		1.78333	-0.50355	1.78333	-0.0833
1.785	0.02938	1.785	0.0286		1.785	0.08795	1.785	0.01615		1.785	-0.5068	1.785	-0.10829
1.78667	0.02884	1.78667	0.0276		1.78667	0.09155	1.78667	0.01717		1.78667	-0.53279	1.78667	-0.10413
1.78833	0.0283	1.78833	0.0273		1.78833	0.09463	1.78833	0.01819		1.78833	-0.52304	1.78833	-0.08747
1.79	0.02772	1.79	0.0275		1.79	0.09617	1.79	0.01683		1.79	-0.5003	1.79	-0.05415
1.79167	0.02732	1.79167	0.0279		1.79167	0.09437	1.79167	0.01564		1.79167	-0.49705	1.79167	-0.03749
1.79333	0.02697	1.79333	0.0283		1.79333	0.09257	1.79333	0.01598		1.79333	-0.46456	1.79333	-0.00833
1.795	0.02692	1.795	0.0284		1.795	0.09232	1.795	0.01598		1.795	-0.46456	1.795	-0.05415
1.79667	0.02714	1.79667	0.0282		1.79667	0.09206	1.79667	0.01564		1.79667	-0.42883	1.79667	-0.13745
1.79833	0.02746	1.79833	0.0269		1.79833	0.09077	1.79833	0.01564		1.79833	-0.43208	1.79833	-0.1666
1.8	0.0275	1.8	0.0242		1.8	0.08923	1.8	0.01615		1.8	-0.40609	1.8	-0.20825
1.80167	0.02763	1.80167	0.022		1.80167	0.08846	1.80167	0.01496		1.80167	-0.41583	1.80167	-0.1666
1.80333	0.02741	1.80333	0.0196		1.80333	0.08923	1.80333	0.0136		1.80333	-0.41908	1.80333	-0.1666
1.805	0.02719	1.805	0.0173		1.805	0.09155	1.805	0.01071		1.805	-0.41583	1.805	-0.17493
1.80667	0.02728	1.80667	0.0148		1.80667	0.0936	1.80667	0.01105		1.80667	-0.41258	1.80667	-0.20409
1.80833	0.02777	1.80833	0.0123		1.80833	0.09515	1.80833	0.00918		1.80833	-0.41583	1.80833	-0.21658
1.81	0.02857	1.81	0.0102		1.81	0.09643	1.81	0.01037		1.81	-0.40284	1.81	-0.24574
1.81167	0.02964	1.81167	0.0095		1.81167	0.09926	1.81167	0.01088		1.81167	-0.39634	1.81167	-0.20825
1.81333	0.03072	1.81333	0.009		1.81333	0.10209	1.81333	0.01088		1.81333	-0.39959	1.81333	-0.15827
1.815	0.03161	1.815	0.0089		1.815	0.10338	1.815	0.01224		1.815	-0.39309	1.815	-0.15411
1.81667	0.03241	1.81667	0.0086		1.81667	0.10389	1.81667	0.01275		1.81667	-0.38984	1.81667	-0.0958
1.81833	0.03326	1.81833	0.008		1.81833	0.10543	1.81833	0.01428		1.81833	-0.36061	1.81833	-0.10829
1.82	0.03384	1.82	0.0069		1.82	0.10698	1.82	0.01326		1.82	-0.35736	1.82	-0.04582
1.82167	0.03424	1.82167	0.0061		1.82167	0.10878	1.82167	0.01241		1.82167	-0.36061	1.82167	-0.05415
1.82333	0.03473	1.82333	0.0052		1.82333	0.11135	1.82333	0.01241		1.82333	-0.36385	1.82333	-0.04165
1.825	0.03478	1.825	0.0036		1.825	0.1134	1.825	0.0102		1.825	-0.36385	1.825	-0.05831
1.82667	0.03478	1.82667	0.0023		1.82667	0.11443	1.82667	0.00986		1.82667	-0.3671	1.82667	-0.07081
1.82833	0.03478	1.82833	0.0018		1.82833	0.11572	1.82833	0.00867		1.82833	-0.36385	1.82833	-0.04998
1.83	0.03455	1.83	0.001		1.83	0.11649	1.83	0.00901		1.83	-0.3736	1.83	-0.0125
1.83167	0.03406	1.83167	0.0002		1.83167	0.11623	1.83167	0.00731		1.83167	-0.41258	1.83167	-0.02916
1.83333	0.03375	1.83333	0		1.83333	0.11623	1.83333	0.00731		1.83333	-0.43533	1.83333	-0.04998
1.835	0.03339	1.835	-0.0003		1.835	0.11546	1.835	0.00527		1.835	-0.4873	1.835	-0.05831
1.83667	0.03304	1.83667	-0.0004		1.83667	0.11186	1.83667	0.00612		1.83667	-0.47431	1.83667	-0.0958
1.83833	0.03281	1.83833	-0.0002		1.83833	0.10723	1.83833	0.00646		1.83833	-0.51005	1.83833	-0.11662
1.84	0.03286	1.84	0.0012		1.84	0.10286	1.84	0.00663		1.84	-0.49705	1.84	-0.18326
1.84167	0.03317	1.84167	0.0029		1.84167	0.10132	1.84167	0.00731		1.84167	-0.49055	1.84167	-0.17493
1.84333	0.03344	1.84333	0.0044		1.84333	0.10235	1.84333	0.00629		1.84333	-0.4873	1.84333	-0.21242
1.845	0.03344	1.845	0.0058		1.845	0.10132	1.845	0.00578		1.845	-0.49705	1.845	-0.19992
1.84667	0.03322	1.84667	0.0063		1.84667	0.1026	1.84667	0.00612		1.84667	-0.4938	1.84667	-0.23324
1.84833	0.0329	1.84833	0.0068		1.84833	0.10466	1.84833	0.00765		1.84833	-0.5003	1.84833	-0.22491
1.85	0.03264	1.85	0.0071		1.85	0.10672	1.85	0.00867		1.85	-0.52304	1.85	-0.21242
1.85167	0.0325	1.85167	0.0074		1.85167	0.10826	1.85167	0.00731		1.85167	-0.55228	1.85167	-0.20409
1.85333	0.03264	1.85333	0.0073		1.85333	0.10672	1.85333	0.00714		1.85333	-0.52629	1.85333	-0.20409
1.855	0.03277	1.855	0.0076		1.855	0.1044	1.855	0.00663		1.855	-0.51005	1.855	-0.19576
1.85667	0.03304	1.85667	0.0076		1.85667	0.10132	1.85667	0.00646		1.85667	-0.4873	1.85667	-0.15827
1.85833	0.03339	1.85833	0.0069		1.85833	0.09772	1.85833	0.00714		1.85833	-0.41908	1.85833	-0.16244
1.86	0.03344	1.86	0.0057		1.86	0.09617	1.86	0.00816		1.86	-0.41583	1.86	-0.15411
1.86167	0.03322	1.86167	0.0049		1.86167	0.09566	1.86167	0.00901		1.86167	-0.35736	1.86167	-0.14578
1.86333	0.03299	1.86333	0.0046		1.86333	0.09412	1.86333	0.01139		1.86333	-0.35736	1.86333	-0.1791
1.865	0.03281	1.865	0.0046		1.865	0.09309	1.865	0.01292		1.865	-0.27939	1.865	-0.19992
1.86667	0.03295	1.86667	0.0038		1.86667	0.09309	1.86667	0.01649		1.86667	-0.29888	1.86667	-0.15411
1.86833	0.0333	1.86833	0.0029		1.86833	0.09386	1.86833	0.01377		1.86833	-0.27614	1.86833	-0.14578
1.87	0.03384	1.87	0.0027		1.87	0.09386	1.87	0.01258		1.87	-0.28913	1.87	-0.15827
1.87167	0.03433	1.87167	0.0013		1.87167	0.09206	1.87167	0.01173		1.87167	-0.33462	1.87167	-0.18326
1.87333	0.03451	1.87333	-0.0002		1.87333	0.08795	1.87333	0.0102		1.87333	-0.35086	1.87333	-0.20409
1.875	0.03451	1.875	-0.0007		1.875	0.08486	1.875	0.01037		1.875	-0.38984	1.875	-0.21658
1.87667	0.03447	1.87667	-0.0012		1.87667	0.08306	1.87667	0.01037		1.87667	-0.38335	1.87667	-0.18743
1.87833	0.03442	1.87833	-0.001		1.87833	0.08075	1.87833	0.01088		1.87833	-0.41908	1.87833	-0.15827
1.88	0.03455	1.88	-0.0003		1.88	0.0792	1.88	0.0119		1.88	-0.41258	1.88	-0.14578
1.88167	0.03496	1.88167	0.0008		1.88167	0.07817	1.88167	0.01343		1.88167	-0.41583	1.88167	-0.12079
1.88333	0.03616	1.88333	0.0019		1.88333	0.07535	1.88333	0.01598		1.88333	-0.39959	1.88333	-0.12912
1.885	0.03759	1.885	0.0026		1.885	0.07303	1.885	0.01598		1.885	-0.35736	1.885	-0.14994
1.88667	0.03848	1.88667	0.0027		1.88667	0.06917	1.88667	0.01836		1.88667	-0.35086	1.88667	-0.15411
1.88833	0.03933	1.88833	0.0021		1.88833	0.06172	1.88833	0.01734		1.88833	-0.30863	1.88833	-0.14994
1.89	0.03996	1.89	0.0012		1.89	0.05503	1.89	0.01666		1.89	-0.26964	1.89	-0.14161
1.89167	0.0404	1.89167	0.0014		1.89167	0.05117	1.89167	0.01581		1.89167	-0.29563	1.89167	-0.14161
1.89333	0.04098	1.89333	0.0025		1.89333	0.04886	1.89333	0.01479		1.89333	-0.29238	1.89333	-0.17077
1.895	0.0417	1.895	0.0032		1.895	0.04706	1.895	0.01513		1.895	-0.30213	1.895	-0.20825
1.89667	0.04223	1.89667	0.0034		1.89667	0.04886	1.89667	0.01547		1.89667	-0.27939	1.89667	-0.18326
1.89833	0.0425	1.89833	0.0032		1.89833	0.05323	1.89833	0.01615		1.89833	-0.24365	1.89833	-0.18326
1.9	0.04264	1.9	0.003		1.9	0.05709	1.9	0.01632		1.9	-0.17868	1.9	-0.19159
1.90167	0.04268	1.90167	0.0025		1.90167	0.05734	1.90167	0.01547		1.90167	-0.18193	1.90167	-0.20825
1.90333	0.04264	1.90333	0.0024		1.90333	0.05812	1.90333	0.01445		1.90333	-0.14294	1.90333	-0.20409
1.905	0.04201	1.905	0.0028		1.905	0.05863	1.905	0.01462		1.905	-0.18193	1.905	-0.20825
1.90667	0.04112	1.90667	0.0033		1.90667	0.0594	1.90667	0.01394		1.90667	-0.18193	1.90667	-0.19992
1.90833	0.04054	1.90833	0.0038		1.90833	0.06043	1.90833	0.01292		1.90833	-0.18518	1.90833	-0.19992
1.91	0.04018	1.91	0.0037		1.91	0.06403	1.91	0.00986		1.91	-0.18193	1.91	-0.19159
1.91167	0.03987	1.91167	0.003		1.91167	0.06737	1.91167	0.0102		1.91167	-0.19167	1.91167	-0.15827
1.91333	0.03991	1.91333	0.0026		1.91333	0.06892	1.91333	0.00782		1.91333	-0.20792	1.91333	-0.14578
1.915	0.04049	1.915	0.0016		1.915	0.06943	1.915	0.0085		1.915	-0.21441	1.915	-0.10413
1.91667	0.04107	1.91667	0.0015		1.91667	0.06737	1.91667	0.00782		1.91667	-0.25665	1.91667	-0.10829
1.91833	0.04147	1.91833	0.0028		1.91833	0.06532	1.91833	0.00697		1.91833	-0.25665	1.91833	-0.05831
1.92	0.04143	1.92	0.0043		1.92	0.06583	1.92	0.00323		1.92	-0.28913	1.92	-0.0833
1.92167	0.04139	1.92167	0.0051		1.92167	0.06789	1.92167	0.00289		1.92167	-0.27289	1.92167	-0.06664
1.92333	0.04152	1.92333	0.0048		1.92333	0.06917	1.92333	0.00187		1.92333	-0.26639	1.92333	-0.09163
1.925	0.04179	1.925	0.0044		1.925	0.06866	1.925	0.00289		1.925	-0.26314	1.925	-0.15411
1.92667	0.04201	1.92667	0.0049		1.92667	0.06686	1.92667	0.0034		1.92667	-0.27289	1.92667	-0.17493
1.92833	0.04219	1.92833	0.0057		1.92833	0.06557	1.92833	0.00306		1.92833	-0.29563	1.92833	-0.2624
1.93	0.0425	1.93	0.0064		1.93	0.06737	1.93	0.00136		1.93	-0.34111	1.93	-0.22491
1.93167	0.0429	1.93167	0.0076		1.93167	0.06866	1.93167	0.00085		1.93167	-0.33137	1.93167	-0.22075
1.93333	0.04353	1.93333	0.0097		1.93333	0.06866	1.93333	-0.00017		1.93333	-0.35086	1.93333	-0.21242
1.935	0.04456	1.935	0.0111		1.935	0.06892	1.935	0.00085		1.935	-0.34436	1.935	-0.18326
1.93667	0.04549	1.93667	0.012		1.93667	0.0684	1.93667	0.00306		1.93667	-0.30538	1.93667	-0.18326
1.93833	0.04589	1.93833	0.0123		1.93833	0.06789	1.93833	0.00714		1.93833	-0.29238	1.93833	-0.18326
1.94	0.04589	1.94	0.0123		1.94	0.06635	1.94	0.00697		1.94	-0.26314	1.94	-0.18743
1.94167	0.04581	1.94167	0.0121		1.94167	0.06403	1.94167	0.00833		1.94167	-0.28589	1.94167	-0.17077
1.94333	0.04554	1.94333	0.0127		1.94333	0.06172	1.94333	0.00646		1.94333	-0.29888	1.94333	-0.17493
1.945	0.04554	1.945	0.0141		1.945	0.06043	1.945	0.00629		1.945	-0.30538	1.945	-0.21658
1.94667	0.04549	1.94667	0.0153		1.94667	0.06069	1.94667	0.00646		1.94667	-0.32487	1.94667	-0.21242
1.94833	0.04536	1.94833	0.0164		1.94833	0.06095	1.94833	0.00765		1.94833	-0.32162	1.94833	-0.21242
1.95	0.04514	1.95	0.0168		1.95	0.06043	1.95	0.00901		1.95	-0.35086	1.95	-0.21658
1.95167	0.04496	1.95167	0.0157		1.95167	0.05889	1.95167	0.01173		1.95167	-0.34761	1.95167	-0.22908
1.95333	0.04487	1.95333	0.0139		1.95333	0.05709	1.95333	0.01292		1.95333	-0.3671	1.95333	-0.22491
1.955	0.04491	1.955	0.0124		1.955	0.05349	1.955	0.01768		1.955	-0.35736	1.955	-0.22491
1.95667	0.045	1.95667	0.0108		1.95667	0.05014	1.95667	0.01615		1.95667	-0.36061	1.95667	-0.23741
1.95833	0.04496	1.95833	0.0094		1.95833	0.04603	1.95833	0.01649		1.95833	-0.36385	1.95833	-0.23741
1.96	0.04527	1.96	0.0085		1.96	0.04114	1.96	0.01598		1.96	-0.38335	1.96	-0.25823
1.96167	0.04585	1.96167	0.0078		1.96167	0.0378	1.96167	0.01717		1.96167	-0.3736	1.96167	-0.25407
1.96333	0.04621	1.96333	0.0076		1.96333	0.036	1.96333	0.01768		1.96333	-0.37685	1.96333	-0.25823
1.965	0.04647	1.965	0.0081		1.965	0.0342	1.965	0.01751		1.965	-0.3736	1.965	-0.23741
1.96667	0.04643	1.96667	0.0084		1.96667	0.03112	1.96667	0.01683		1.96667	-0.35411	1.96667	-0.22491
1.96833	0.04598	1.96833	0.0087		1.96833	0.0288	1.96833	0.01479		1.96833	-0.34436	1.96833	-0.20409
1.97	0.04522	1.97	0.0089		1.97	0.02803	1.97	0.01479		1.97	-0.27939	1.97	-0.17493
1.97167	0.04478	1.97167	0.0079		1.97167	0.02983	1.97167	0.01513		1.97167	-0.22091	1.97167	-0.20409
1.97333	0.04424	1.97333	0.0071		1.97333	0.03292	1.97333	0.01564		1.97333	-0.22741	1.97333	-0.19992
1.975	0.0438	1.975	0.0068		1.975	0.036	1.975	0.01666		1.975	-0.16243	1.975	-0.19992
1.97667	0.04331	1.97667	0.0064		1.97667	0.03832	1.97667	0.01632		1.97667	-0.16568	1.97667	-0.19992
1.97833	0.04281	1.97833	0.0055		1.97833	0.04012	1.97833	0.017		1.97833	-0.13969	1.97833	-0.20409
1.98	0.04237	1.98	0.0046		1.98	0.04089	1.98	0.01751		1.98	-0.16243	1.98	-0.22075
1.98167	0.04201	1.98167	0.0047		1.98167	0.04114	1.98167	0.01955		1.98167	-0.15594	1.98167	-0.21658
1.98333	0.04165	1.98333	0.0049		1.98333	0.04037	1.98333	0.01887		1.98333	-0.17868	1.98333	-0.19159
1.985	0.04116	1.985	0.0053		1.985	0.03909	1.985	0.01836		1.985	-0.23391	1.985	-0.19159
1.98667	0.0404	1.98667	0.0052		1.98667	0.0396	1.98667	0.01853		1.98667	-0.24365	1.98667	-0.1791
1.98833	0.04014	1.98833	0.0047		1.98833	0.04166	1.98833	0.0187		1.98833	-0.27939	1.98833	-0.1791
1.99	0.04036	1.99	0.0047		1.99	0.045	1.99	0.01904		1.99	-0.27614	1.99	-0.14994
1.99167	0.04067	1.99167	0.0056		1.99167	0.04629	1.99167	0.01853		1.99167	-0.32162	1.99167	-0.15411
1.99333	0.04089	1.99333	0.0075		1.99333	0.0486	1.99333	0.01751		1.99333	-0.31188	1.99333	-0.13328
1.995	0.04107	1.995	0.01		1.995	0.05323	1.995	0.01479		1.995	-0.35086	1.995	-0.14578
1.99667	0.04107	1.99667	0.0125		1.99667	0.05657	1.99667	0.01513		1.99667	-0.38335	1.99667	-0.12495
1.99833	0.0413	1.99833	0.0143		1.99833	0.06017	1.99833	0.01343		1.99833	-0.43857	1.99833	-0.11662
2	0.04174	2	0.0163		2	0.06352	2	0.01275		2	-0.41583	2	-0.10413
2.00167	0.04219	2.00167	0.0176		2.00167	0.06892	2.00167	0.00952		2.00167	-0.44832	2.00167	-0.12079
2.00333	0.04281	2.00333	0.0178		2.00333	0.07457	2.00333	0.00969		2.00333	-0.48081	2.00333	-0.13745
2.005	0.04353	2.005	0.0168		2.005	0.07766	2.005	0.00697		2.005	-0.57502	2.005	-0.13745
2.00667	0.04424	2.00667	0.0155		2.00667	0.08075	2.00667	0.00816		2.00667	-0.53279	2.00667	-0.19992
2.00833	0.04482	2.00833	0.015		2.00833	0.08049	2.00833	0.00731		2.00833	-0.53928	2.00833	-0.23324
2.01	0.04589	2.01	0.0146		2.01	0.07946	2.01	0.00731		2.01	-0.52629	2.01	-0.28322
2.01167	0.04701	2.01167	0.0143		2.01167	0.07843	2.01167	0.00714		2.01167	-0.52629	2.01167	-0.2499
2.01333	0.04799	2.01333	0.0143		2.01333	0.0774	2.01333	0.00714		2.01333	-0.51979	2.01333	-0.24574
2.015	0.04862	2.015	0.0146		2.015	0.07483	2.015	0.00765		2.015	-0.4873	2.015	-0.2499
2.01667	0.04906	2.01667	0.0144		2.01667	0.06969	2.01667	0.00833		2.01667	-0.48406	2.01667	-0.2499
2.01833	0.04924	2.01833	0.0136		2.01833	0.06326	2.01833	0.00884		2.01833	-0.45482	2.01833	-0.22491
2.02	0.04906	2.02	0.0128		2.02	0.05837	2.02	0.00782		2.02	-0.46456	2.02	-0.14578
2.02167	0.04862	2.02167	0.0118		2.02167	0.05503	2.02167	0.00595		2.02167	-0.46456	2.02167	-0.14578
2.02333	0.04822	2.02333	0.012		2.02333	0.0504	2.02333	0.00595		2.02333	-0.47106	2.02333	-0.09996
2.025	0.04804	2.025	0.012		2.025	0.0432	2.025	0.0051		2.025	-0.51005	2.025	-0.11246
2.02667	0.04786	2.02667	0.0114		2.02667	0.03549	2.02667	0.00425		2.02667	-0.4938	2.02667	-0.06664
2.02833	0.04781	2.02833	0.0105		2.02833	0.02983	2.02833	0.00442		2.02833	-0.48081	2.02833	-0.04165
2.03	0.04813	2.03	0.0093		2.03	0.02829	2.03	0.00289		2.03	-0.47106	2.03	0.04998
2.03167	0.04862	2.03167	0.0081		2.03167	0.02854	2.03167	0.00272		2.03167	-0.43533	2.03167	0.0125
2.03333	0.04884	2.03333	0.0063		2.03333	0.02983	2.03333	0.00119		2.03333	-0.43857	2.03333	0.00833
2.035	0.04889	2.035	0.0043		2.035	0.03034	2.035	0.00017		2.035	-0.41258	2.035	0
2.03667	0.04906	2.03667	0.0028		2.03667	0.02932	2.03667	-0.0017		2.03667	-0.40934	2.03667	-0.02083
2.03833	0.04938	2.03833	0.0012		2.03833	0.02546	2.03833	0		2.03833	-0.37035	2.03833	-0.02083
2.04	0.04947	2.04	-0.0003		2.04	0.02263	2.04	0.00051		2.04	-0.3671	2.04	-0.02916
2.04167	0.04929	2.04167	-0.001		2.04167	0.0216	2.04167	-0.00017		2.04167	-0.34436	2.04167	-0.02916
2.04333	0.04889	2.04333	-0.0011		2.04333	0.02083	2.04333	-0.00102		2.04333	-0.36385	2.04333	-0.04165
2.045	0.04835	2.045	-0.0008		2.045	0.0198	2.045	-0.00034		2.045	-0.39959	2.045	-0.03749
2.04667	0.04786	2.04667	-0.0012		2.04667	0.02006	2.04667	-0.00034		2.04667	-0.43857	2.04667	-0.05415
2.04833	0.04781	2.04833	-0.002		2.04833	0.02057	2.04833	-0.0017		2.04833	-0.40284	2.04833	-0.05415
2.05	0.04799	2.05	-0.0023		2.05	0.02006	2.05	-0.00357		2.05	-0.40934	2.05	-0.05415
2.05167	0.04808	2.05167	-0.002		2.05167	0.01851	2.05167	-0.00425		2.05167	-0.38335	2.05167	-0.05415
2.05333	0.04831	2.05333	-0.0013		2.05333	0.01903	2.05333	-0.0051		2.05333	-0.35086	2.05333	-0.07497
2.055	0.04866	2.055	0.0001		2.055	0.02032	2.055	-0.00391		2.055	-0.34436	2.055	-0.07497
2.05667	0.04897	2.05667	0.0011		2.05667	0.02237	2.05667	-0.00357		2.05667	-0.29563	2.05667	-0.12079
2.05833	0.0492	2.05833	0.0021		2.05833	0.02417	2.05833	-0.00374		2.05833	-0.28913	2.05833	-0.12912
2.06	0.04924	2.06	0.0031		2.06	0.02597	2.06	-0.00493		2.06	-0.23066	2.06	-0.16244
2.06167	0.04902	2.06167	0.0045		2.06167	0.02983	2.06167	-0.00425		2.06167	-0.2404	2.06167	-0.16244
2.06333	0.04897	2.06333	0.0049		2.06333	0.03677	2.06333	-0.00408		2.06333	-0.22741	2.06333	-0.15827
2.065	0.04938	2.065	0.0048		2.065	0.04294	2.065	-0.00408		2.065	-0.2469	2.065	-0.13745
2.06667	0.05005	2.06667	0.0045		2.06667	0.04706	2.06667	-0.00306		2.06667	-0.22741	2.06667	-0.09996
2.06833	0.05063	2.06833	0.0044		2.06833	0.04963	2.06833	-0.00323		2.06833	-0.20467	2.06833	-0.10413
2.07	0.05098	2.07	0.0042		2.07	0.05272	2.07	-0.00238		2.07	-0.14619	2.07	-0.09163
2.07167	0.05134	2.07167	0.0042		2.07167	0.05529	2.07167	-0.00272		2.07167	-0.16893	2.07167	-0.09163
2.07333	0.05174	2.07333	0.0045		2.07333	0.05503	2.07333	-0.0017		2.07333	-0.13645	2.07333	-0.13328
2.075	0.05228	2.075	0.0047		2.075	0.05297	2.075	-0.00187		2.075	-0.15269	2.075	-0.17493
2.07667	0.05286	2.07667	0.0052		2.07667	0.05194	2.07667	-0.00102		2.07667	-0.16243	2.07667	-0.14161
2.07833	0.05331	2.07833	0.0065		2.07833	0.04912	2.07833	-0.00068		2.07833	-0.16893	2.07833	-0.13328
2.08	0.05371	2.08	0.007		2.08	0.04552	2.08	0.00221		2.08	-0.18842	2.08	-0.09163
2.08167	0.05398	2.08167	0.0065		2.08167	0.04114	2.08167	0.00187		2.08167	-0.19817	2.08167	-0.03749
2.08333	0.05398	2.08333	0.0054		2.08333	0.036	2.08333	0.00357		2.08333	-0.23066	2.08333	-0.05415
2.085	0.05362	2.085	0.0046		2.085	0.03189	2.085	0.00357		2.085	-0.23391	2.085	-0.04998
2.08667	0.05366	2.08667	0.0039		2.08667	0.02906	2.08667	0.00459		2.08667	-0.26964	2.08667	-0.09996
2.08833	0.05375	2.08833	0.0026		2.08833	0.02597	2.08833	0.00408		2.08833	-0.26314	2.08833	-0.13328
2.09	0.05375	2.09	0.0009		2.09	0.02417	2.09	0.0034		2.09	-0.2599	2.09	-0.08747
2.09167	0.05371	2.09167	-0.0001		2.09167	0.02392	2.09167	0.00408		2.09167	-0.2404	2.09167	-0.03749
2.09333	0.05375	2.09333	-0.0007		2.09333	0.02366	2.09333	0.00459		2.09333	-0.22741	2.09333	-0.05415
2.095	0.05398	2.095	-0.0016		2.095	0.0234	2.095	0.00391		2.095	-0.2599	2.095	-0.05415
2.09667	0.05371	2.09667	-0.0026		2.09667	0.02289	2.09667	0.00408		2.09667	-0.30863	2.09667	-0.06248
2.09833	0.05339	2.09833	-0.002		2.09833	0.02134	2.09833	0.00425		2.09833	-0.30863	2.09833	-0.07081
2.1	0.05331	2.1	-0.0005		2.1	0.01954	2.1	0.00408		2.1	-0.34436	2.1	-0.06664
2.10167	0.05339	2.10167	0.0014		2.10167	0.0198	2.10167	0.00374		2.10167	-0.33786	2.10167	-0.05831
2.10333	0.05317	2.10333	0.0025		2.10333	0.02134	2.10333	0.00255		2.10333	-0.35736	2.10333	-0.07497
2.105	0.0529	2.105	0.003		2.105	0.02263	2.105	0.00034		2.105	-0.37035	2.105	-0.06248
2.10667	0.05286	2.10667	0.0034		2.10667	0.02443	2.10667	-0.00017		2.10667	-0.41258	2.10667	-0.05415
2.10833	0.05273	2.10833	0.0035		2.10833	0.02726	2.10833	-0.00187		2.10833	-0.39959	2.10833	-0.05831
2.11	0.05281	2.11	0.0035		2.11	0.03009	2.11	-0.00034		2.11	-0.43857	2.11	-0.07497
2.11167	0.05299	2.11167	0.0032		2.11167	0.0324	2.11167	-0.00017		2.11167	-0.44182	2.11167	-0.07081
2.11333	0.05295	2.11333	0.0025		2.11333	0.03394	2.11333	-0.00051		2.11333	-0.48406	2.11333	-0.04165
2.115	0.05281	2.115	0.0006		2.115	0.03523	2.115	-0.00255		2.115	-0.46132	2.115	-0.04165
2.11667	0.05277	2.11667	-0.0001		2.11667	0.03857	2.11667	-0.00306		2.11667	-0.45157	2.11667	-0.04165
2.11833	0.05264	2.11833	-0.0003		2.11833	0.0414	2.11833	-0.00476		2.11833	-0.45157	2.11833	-0.02083
2.12	0.05214	2.12	-0.0002		2.12	0.04423	2.12	-0.00459		2.12	-0.43533	2.12	-0.00833
2.12167	0.05188	2.12167	0.0004		2.12167	0.04577	2.12167	-0.00612		2.12167	-0.43857	2.12167	0.02916
2.12333	0.05183	2.12333	0.0017		2.12333	0.0468	2.12333	-0.00544		2.12333	-0.42558	2.12333	0.02499
2.125	0.05201	2.125	0.0031		2.125	0.04886	2.125	-0.00714		2.125	-0.39959	2.125	0.04165
2.12667	0.05197	2.12667	0.0041		2.12667	0.05143	2.12667	-0.00799		2.12667	-0.33462	2.12667	0.04165
2.12833	0.05201	2.12833	0.0049		2.12833	0.054	2.12833	-0.01122		2.12833	-0.35086	2.12833	0.04582
2.13	0.05183	2.13	0.006		2.13	0.05657	2.13	-0.01139		2.13	-0.32162	2.13	0.02499
2.13167	0.05152	2.13167	0.0066		2.13167	0.05786	2.13167	-0.01377		2.13167	-0.32487	2.13167	0.01666
2.13333	0.05072	2.13333	0.0066		2.13333	0.05709	2.13333	-0.01309		2.13333	-0.32487	2.13333	0.00417
2.135	0.04973	2.135	0.0065		2.135	0.05734	2.135	-0.01462		2.135	-0.33786	2.135	-0.0125
2.13667	0.04884	2.13667	0.0065		2.13667	0.05786	2.13667	-0.01445		2.13667	-0.36385	2.13667	0
2.13833	0.04799	2.13833	0.0056		2.13833	0.05734	2.13833	-0.01615		2.13833	-0.38984	2.13833	0.00833
2.14	0.04679	2.14	0.004		2.14	0.05786	2.14	-0.01615		2.14	-0.38984	2.14	0.00417
2.14167	0.04567	2.14167	0.0027		2.14167	0.05889	2.14167	-0.01768		2.14167	-0.40284	2.14167	0.00833
2.14333	0.04491	2.14333	0.0003		2.14333	0.05992	2.14333	-0.01768		2.14333	-0.39634	2.14333	0.01666
2.145	0.04429	2.145	-0.003		2.145	0.063	2.145	-0.01921		2.145	-0.39959	2.145	0.01666
2.14667	0.04397	2.14667	-0.0053		2.14667	0.06557	2.14667	-0.01938		2.14667	-0.38335	2.14667	0.00833
2.14833	0.04424	2.14833	-0.0068		2.14833	0.06635	2.14833	-0.02091		2.14833	-0.38335	2.14833	0.00417
2.15	0.04451	2.15	-0.0085		2.15	0.06712	2.15	-0.02006		2.15	-0.3866	2.15	0
2.15167	0.04478	2.15167	-0.0096		2.15167	0.06815	2.15167	-0.01955		2.15167	-0.3801	2.15167	-0.00833
2.15333	0.04522	2.15333	-0.0095		2.15333	0.07123	2.15333	-0.01853		2.15333	-0.37685	2.15333	0.00417
2.155	0.04576	2.155	-0.0089		2.155	0.07355	2.155	-0.01632		2.155	-0.3866	2.155	0.00833
2.15667	0.04647	2.15667	-0.0086		2.15667	0.07535	2.15667	-0.017		2.15667	-0.38335	2.15667	0.00417
2.15833	0.04683	2.15833	-0.0079		2.15833	0.07432	2.15833	-0.01666		2.15833	-0.3801	2.15833	-0.02499
2.16	0.04714	2.16	-0.0069		2.16	0.07226	2.16	-0.01564		2.16	-0.37035	2.16	-0.05831
2.16167	0.04714	2.16167	-0.0053		2.16167	0.07277	2.16167	-0.01275		2.16167	-0.34761	2.16167	-0.07497
2.16333	0.04697	2.16333	-0.004		2.16333	0.07406	2.16333	-0.01309		2.16333	-0.35736	2.16333	-0.14994
2.165	0.04661	2.165	-0.0023		2.165	0.07303	2.165	-0.0119		2.165	-0.35736	2.165	-0.14578
2.16667	0.04603	2.16667	0		2.16667	0.06969	2.16667	-0.01275		2.16667	-0.35086	2.16667	-0.19992
2.16833	0.04616	2.16833	0.002		2.16833	0.0666	2.16833	-0.0119		2.16833	-0.35736	2.16833	-0.19159
2.17	0.0467	2.17	0.0036		2.17	0.06506	2.17	-0.01139		2.17	-0.35736	2.17	-0.20825
2.17167	0.04683	2.17167	0.0047		2.17167	0.06377	2.17167	-0.01088		2.17167	-0.36385	2.17167	-0.18743
2.17333	0.04656	2.17333	0.0059		2.17333	0.06197	2.17333	-0.01139		2.17333	-0.39309	2.17333	-0.20825
2.175	0.04643	2.175	0.0067		2.175	0.06095	2.175	-0.01054		2.175	-0.42883	2.175	-0.20825
2.17667	0.04661	2.17667	0.0081		2.17667	0.05992	2.17667	-0.01037		2.17667	-0.40284	2.17667	-0.21242
2.17833	0.04652	2.17833	0.0092		2.17833	0.05786	2.17833	-0.00918		2.17833	-0.39959	2.17833	-0.19159
2.18	0.04639	2.18	0.0104		2.18	0.05554	2.18	-0.01003		2.18	-0.39309	2.18	-0.18326
2.18167	0.04625	2.18167	0.0121		2.18167	0.05323	2.18167	-0.01309		2.18167	-0.37685	2.18167	-0.21658
2.18333	0.04612	2.18333	0.0136		2.18333	0.0468	2.18333	-0.01394		2.18333	-0.40609	2.18333	-0.19576
2.185	0.04572	2.185	0.0146		2.185	0.04089	2.185	-0.01819		2.185	-0.43857	2.185	-0.17493
2.18667	0.04545	2.18667	0.015		2.18667	0.04012	2.18667	-0.01768		2.18667	-0.41583	2.18667	-0.12079
2.18833	0.04531	2.18833	0.0152		2.18833	0.04063	2.18833	-0.02006		2.18833	-0.40934	2.18833	-0.13745
2.19	0.04518	2.19	0.0155		2.19	0.04294	2.19	-0.01989		2.19	-0.39634	2.19	-0.13745
2.19167	0.04505	2.19167	0.0163		2.19167	0.04603	2.19167	-0.02227		2.19167	-0.3801	2.19167	-0.10413
2.19333	0.04482	2.19333	0.0173		2.19333	0.04912	2.19333	-0.02176		2.19333	-0.39309	2.19333	-0.04998
2.195	0.04491	2.195	0.0174		2.195	0.05272	2.195	-0.02261		2.195	-0.39309	2.195	-0.08747
2.19667	0.04545	2.19667	0.0176		2.19667	0.05734	2.19667	-0.02312		2.19667	-0.37685	2.19667	-0.09163
2.19833	0.04589	2.19833	0.018		2.19833	0.06069	2.19833	-0.02176		2.19833	-0.3736	2.19833	-0.07497
2.2	0.04572	2.2	0.0181		2.2	0.06429	2.2	-0.0221		2.2	-0.3801	2.2	-0.02916
2.20167	0.04527	2.20167	0.018		2.20167	0.06712	2.20167	-0.02261		2.20167	-0.3801	2.20167	-0.02499
2.20333	0.045	2.20333	0.018		2.20333	0.06943	2.20333	-0.02261		2.20333	-0.36061	2.20333	0.0125
2.205	0.04478	2.205	0.0182		2.205	0.07123	2.205	-0.0221		2.205	-0.30863	2.205	0.00833
2.20667	0.04451	2.20667	0.0183		2.20667	0.07303	2.20667	-0.02193		2.20667	-0.29888	2.20667	0.02499
2.20833	0.0446	2.20833	0.018		2.20833	0.07252	2.20833	-0.02125		2.20833	-0.21766	2.20833	0.00417
2.21	0.045	2.21	0.0174		2.21	0.07072	2.21	-0.02108		2.21	-0.2404	2.21	-0.0125
2.21167	0.0454	2.21167	0.0161		2.21167	0.06917	2.21167	-0.02108		2.21167	-0.21441	2.21167	-0.02083
2.21333	0.04558	2.21333	0.0149		2.21333	0.06506	2.21333	-0.02023		2.21333	-0.22416	2.21333	-0.09163
2.215	0.04576	2.215	0.0144		2.215	0.05992	2.215	-0.02074		2.215	-0.21766	2.215	-0.09996
2.21667	0.04585	2.21667	0.0137		2.21667	0.05477	2.21667	-0.0204		2.21667	-0.21441	2.21667	-0.1666
2.21833	0.04554	2.21833	0.0136		2.21833	0.0522	2.21833	-0.02006		2.21833	-0.20142	2.21833	-0.14161
2.22	0.04536	2.22	0.0143		2.22	0.05117	2.22	-0.01938		2.22	-0.19817	2.22	-0.12495
2.22167	0.04558	2.22167	0.0146		2.22167	0.04989	2.22167	-0.01989		2.22167	-0.21441	2.22167	-0.11246
2.22333	0.04572	2.22333	0.015		2.22333	0.04834	2.22333	-0.01938		2.22333	-0.21766	2.22333	-0.11246
2.225	0.04576	2.225	0.0148		2.225	0.0468	2.225	-0.01972		2.225	-0.22741	2.225	-0.11662
2.22667	0.04616	2.22667	0.015		2.22667	0.04603	2.22667	-0.01989		2.22667	-0.20792	2.22667	-0.11662
2.22833	0.04661	2.22833	0.0148		2.22833	0.0468	2.22833	-0.01887		2.22833	-0.20792	2.22833	-0.12079
2.23	0.0467	2.23	0.0138		2.23	0.04783	2.23	-0.01819		2.23	-0.21766	2.23	-0.12079
2.23167	0.04688	2.23167	0.0129		2.23167	0.0486	2.23167	-0.0187		2.23167	-0.23716	2.23167	-0.12079
2.23333	0.04732	2.23333	0.0127		2.23333	0.0486	2.23333	-0.01887		2.23333	-0.23716	2.23333	-0.12495
2.235	0.04755	2.235	0.0128		2.235	0.0468	2.235	-0.01853		2.235	-0.2404	2.235	-0.11246
2.23667	0.0475	2.23667	0.0128		2.23667	0.04474	2.23667	-0.01836		2.23667	-0.23716	2.23667	-0.03332
2.23833	0.04746	2.23833	0.0126		2.23833	0.04449	2.23833	-0.01785		2.23833	-0.23391	2.23833	-0.03749
2.24	0.04755	2.24	0.0122		2.24	0.04423	2.24	-0.01683		2.24	-0.2404	2.24	0.00417
2.24167	0.04786	2.24167	0.0113		2.24167	0.04397	2.24167	-0.01683		2.24167	-0.23716	2.24167	0
2.24333	0.04835	2.24333	0.01		2.24333	0.04269	2.24333	-0.01479		2.24333	-0.23066	2.24333	0.02916
2.245	0.04893	2.245	0.0097		2.245	0.04243	2.245	-0.0136		2.245	-0.24365	2.245	0.02499
2.24667	0.04938	2.24667	0.0102		2.24667	0.04294	2.24667	-0.00935		2.24667	-0.27614	2.24667	0.05415
2.24833	0.04969	2.24833	0.0111		2.24833	0.04243	2.24833	-0.00884		2.24833	-0.30213	2.24833	0.09996
2.25	0.04964	2.25	0.0124		2.25	0.04192	2.25	-0.00578		2.25	-0.37685	2.25	0.07914
2.25167	0.0496	2.25167	0.0138		2.25167	0.04192	2.25167	-0.00748		2.25167	-0.35411	2.25167	0.09163
2.25333	0.0496	2.25333	0.0161		2.25333	0.03986	2.25333	-0.00714		2.25333	-0.34111	2.25333	0.07497
2.255	0.04951	2.255	0.018		2.255	0.03909	2.255	-0.00765		2.255	-0.30538	2.255	0.02083
2.25667	0.0492	2.25667	0.0194		2.25667	0.03909	2.25667	-0.00833		2.25667	-0.29238	2.25667	-0.04165
2.25833	0.04866	2.25833	0.0208		2.25833	0.04063	2.25833	-0.00731		2.25833	-0.30863	2.25833	-0.14578
2.26	0.04839	2.26	0.0217		2.26	0.04372	2.26	-0.00629		2.26	-0.31188	2.26	-0.12079
2.26167	0.04786	2.26167	0.0224		2.26167	0.04809	2.26167	-0.00646		2.26167	-0.32812	2.26167	-0.21658
2.26333	0.04719	2.26333	0.0229		2.26333	0.05169	2.26333	-0.00561		2.26333	-0.35411	2.26333	-0.19159
2.265	0.04634	2.265	0.0231		2.265	0.05503	2.265	-0.00595		2.265	-0.35086	2.265	-0.24574
2.26667	0.04514	2.26667	0.0237		2.26667	0.05683	2.26667	-0.0051		2.26667	-0.35086	2.26667	-0.24574
2.26833	0.04389	2.26833	0.0255		2.26833	0.05683	2.26833	-0.00459		2.26833	-0.33462	2.26833	-0.28322
2.27	0.04313	2.27	0.028		2.27	0.05786	2.27	-0.00187		2.27	-0.31512	2.27	-0.24574
2.27167	0.04259	2.27167	0.0296		2.27167	0.05889	2.27167	-0.00204		2.27167	-0.31512	2.27167	-0.24574
2.27333	0.04246	2.27333	0.0313		2.27333	0.06069	2.27333	-0.00068		2.27333	-0.28264	2.27333	-0.2624
2.275	0.04281	2.275	0.0325		2.275	0.0612	2.275	-0.00187		2.275	-0.26314	2.275	-0.25823
2.27667	0.04344	2.27667	0.0341		2.27667	0.06146	2.27667	-0.00374		2.27667	-0.21766	2.27667	-0.2624
2.27833	0.04424	2.27833	0.0345		2.27833	0.06249	2.27833	-0.00408		2.27833	-0.22091	2.27833	-0.2624
2.28	0.04514	2.28	0.0344		2.28	0.06532	2.28	-0.00561		2.28	-0.20467	2.28	-0.24574
2.28167	0.04585	2.28167	0.034		2.28167	0.06815	2.28167	-0.00714		2.28167	-0.21117	2.28167	-0.18743
2.28333	0.0463	2.28333	0.0332		2.28333	0.07046	2.28333	-0.00544		2.28333	-0.20792	2.28333	-0.19159
2.285	0.04674	2.285	0.0319		2.285	0.07252	2.285	-0.00595		2.285	-0.20142	2.285	-0.1666
2.28667	0.04701	2.28667	0.0304		2.28667	0.0738	2.28667	-0.0068		2.28667	-0.16893	2.28667	-0.17077
2.28833	0.04697	2.28833	0.0293		2.28833	0.07406	2.28833	-0.00867		2.28833	-0.16568	2.28833	-0.17077
2.29	0.04683	2.29	0.0283		2.29	0.07457	2.29	-0.01003		2.29	-0.1202	2.29	-0.19992
2.29167	0.0467	2.29167	0.0281		2.29167	0.07586	2.29167	-0.01343		2.29167	-0.13645	2.29167	-0.23324
2.29333	0.04692	2.29333	0.028		2.29333	0.07586	2.29333	-0.0153		2.29333	-0.12995	2.29333	-0.21658
2.295	0.04701	2.295	0.0275		2.295	0.07432	2.295	-0.02023		2.295	-0.12995	2.295	-0.22491
2.29667	0.0467	2.29667	0.0267		2.29667	0.07175	2.29667	-0.01785		2.29667	-0.15594	2.29667	-0.21658
2.29833	0.04616	2.29833	0.0256		2.29833	0.06789	2.29833	-0.01955		2.29833	-0.15269	2.29833	-0.19992
2.3	0.04572	2.3	0.0256		2.3	0.06326	2.3	-0.01989		2.3	-0.14944	2.3	-0.18743
2.30167	0.04576	2.30167	0.0254		2.30167	0.06017	2.30167	-0.02074		2.30167	-0.15594	2.30167	-0.1666
2.30333	0.04603	2.30333	0.0251		2.30333	0.05812	2.30333	-0.01853		2.30333	-0.17868	2.30333	-0.1791
2.305	0.04621	2.305	0.0248		2.305	0.05477	2.305	-0.01683		2.305	-0.18518	2.305	-0.15827
2.30667	0.04612	2.30667	0.0249		2.30667	0.05246	2.30667	-0.01734		2.30667	-0.23391	2.30667	-0.12079
2.30833	0.04625	2.30833	0.026		2.30833	0.05066	2.30833	-0.01547		2.30833	-0.23066	2.30833	-0.00833
2.31	0.0463	2.31	0.0272		2.31	0.05014	2.31	-0.01462		2.31	-0.24365	2.31	-0.00833
2.31167	0.0467	2.31167	0.0282		2.31167	0.05066	2.31167	-0.01207		2.31167	-0.24365	2.31167	0.0833
2.31333	0.04692	2.31333	0.0281		2.31333	0.04963	2.31333	-0.0119		2.31333	-0.21441	2.31333	0.07081
2.315	0.04741	2.315	0.0284		2.315	0.04912	2.315	-0.00816		2.315	-0.19817	2.315	0.09996
2.31667	0.04777	2.31667	0.028		2.31667	0.0486	2.31667	-0.00731		2.31667	-0.16243	2.31667	0.07497
2.31833	0.04799	2.31833	0.0284		2.31833	0.04886	2.31833	-0.00136		2.31833	-0.17543	2.31833	0.04998
2.32	0.04839	2.32	0.0297		2.32	0.0504	2.32	-0.00119		2.32	-0.14619	2.32	0.04998
2.32167	0.04893	2.32167	0.0306		2.32167	0.05194	2.32167	0.00357		2.32167	-0.10721	2.32167	0.09163
2.32333	0.04956	2.32333	0.0304		2.32333	0.05349	2.32333	0.00153		2.32333	-0.11046	2.32333	0.09163
2.325	0.05027	2.325	0.0299		2.325	0.05477	2.325	0.00289		2.325	-0.08122	2.325	0.10829
2.32667	0.05107	2.32667	0.0292		2.32667	0.05657	2.32667	0.00187		2.32667	-0.10071	2.32667	0.09163
2.32833	0.05174	2.32833	0.0283		2.32833	0.05914	2.32833	0.00119		2.32833	-0.11046	2.32833	0.05831
2.33	0.05232	2.33	0.0266		2.33	0.06197	2.33	0.00136		2.33	-0.12345	2.33	0.05831
2.33167	0.05286	2.33167	0.0253		2.33167	0.0666	2.33167	0.00034		2.33167	-0.1267	2.33167	0.00417
2.33333	0.05344	2.33333	0.0251		2.33333	0.07097	2.33333	-0.00051		2.33333	-0.16893	2.33333	-0.01666
2.335	0.05411	2.335	0.0259		2.335	0.07457	2.335	-0.00323		2.335	-0.23716	2.335	-0.09996
2.33667	0.05478	2.33667	0.0258		2.33667	0.07946	2.33667	-0.00255		2.33667	-0.23716	2.33667	-0.0833
2.33833	0.05518	2.33833	0.0252		2.33833	0.0828	2.33833	-0.00357		2.33833	-0.28589	2.33833	-0.13328
2.34	0.05558	2.34	0.0249		2.34	0.0846	2.34	-0.0034		2.34	-0.26639	2.34	-0.12079
2.34167	0.05594	2.34167	0.0252		2.34167	0.08409	2.34167	-0.00425		2.34167	-0.30213	2.34167	-0.10413
2.34333	0.05625	2.34333	0.026		2.34333	0.08255	2.34333	-0.00374		2.34333	-0.29888	2.34333	-0.09996
2.345	0.05607	2.345	0.0267		2.345	0.07946	2.345	-0.0017		2.345	-0.31837	2.345	-0.13745
2.34667	0.05581	2.34667	0.0271		2.34667	0.07535	2.34667	-0.00204		2.34667	-0.30213	2.34667	-0.19992
2.34833	0.05594	2.34833	0.0272		2.34833	0.0702	2.34833	-0.00119		2.34833	-0.29238	2.34833	-0.22491
2.35	0.05625	2.35	0.0269		2.35	0.06583	2.35	-0.00136		2.35	-0.30863	2.35	-0.29572
2.35167	0.05656	2.35167	0.0261		2.35167	0.06223	2.35167	-0.00102		2.35167	-0.31188	2.35167	-0.25823
2.35333	0.0571	2.35333	0.0254		2.35333	0.05889	2.35333	-0.00068		2.35333	-0.26964	2.35333	-0.26656
2.355	0.05773	2.355	0.0249		2.355	0.05657	2.355	0		2.355	-0.21441	2.355	-0.22491
2.35667	0.05844	2.35667	0.0248		2.35667	0.05477	2.35667	-0.00102		2.35667	-0.23066	2.35667	-0.20825
2.35833	0.05889	2.35833	0.0246		2.35833	0.05323	2.35833	-0.00221		2.35833	-0.17868	2.35833	-0.21242
2.36	0.05893	2.36	0.0239		2.36	0.05452	2.36	-0.00238		2.36	-0.17218	2.36	-0.17077
2.36167	0.05889	2.36167	0.0229		2.36167	0.05657	2.36167	-0.00425		2.36167	-0.10721	2.36167	-0.17493
2.36333	0.05884	2.36333	0.0224		2.36333	0.05786	2.36333	-0.00612		2.36333	-0.11695	2.36333	-0.20409
2.365	0.05915	2.365	0.0216		2.365	0.05889	2.365	-0.00561		2.365	-0.05848	2.365	-0.22491
2.36667	0.05924	2.36667	0.0214		2.36667	0.05966	2.36667	-0.00663		2.36667	-0.06173	2.36667	-0.23741
2.36833	0.05942	2.36833	0.0219		2.36833	0.05966	2.36833	-0.00459		2.36833	-0.01624	2.36833	-0.25407
2.37	0.05964	2.37	0.0229		2.37	0.06017	2.37	-0.00493		2.37	0.00325	2.37	-0.27073
2.37167	0.05987	2.37167	0.0237		2.37167	0.06043	2.37167	-0.00527		2.37167	0.08771	2.37167	-0.2499
2.37333	0.0604	2.37333	0.024		2.37333	0.05914	2.37333	-0.00595		2.37333	0.06497	2.37333	-0.21242
2.375	0.06098	2.375	0.0233		2.375	0.05837	2.375	-0.00476		2.375	0.11046	2.375	-0.1791
2.37667	0.06134	2.37667	0.0222		2.37667	0.05812	2.37667	-0.00442		2.37667	0.08771	2.37667	-0.12079
2.37833	0.06134	2.37833	0.0211		2.37833	0.0558	2.37833	-0.00493		2.37833	0.08122	2.37833	-0.15827
2.38	0.06107	2.38	0.0208		2.38	0.05554	2.38	-0.00442		2.38	0.06173	2.38	-0.1666
2.38167	0.06085	2.38167	0.0204		2.38167	0.05683	2.38167	-0.00527		2.38167	0.02274	2.38167	-0.1791
2.38333	0.06081	2.38333	0.0195		2.38333	0.05914	2.38333	-0.0068		2.38333	0.01949	2.38333	-0.1666
2.385	0.06072	2.385	0.0186		2.385	0.05863	2.385	-0.00782		2.385	-0.04548	2.385	-0.13328
2.38667	0.06072	2.38667	0.0176		2.38667	0.05657	2.38667	-0.01003		2.38667	-0.03898	2.38667	-0.06248
2.38833	0.06116	2.38833	0.0171		2.38833	0.05503	2.38833	-0.00816		2.38833	-0.11046	2.38833	-0.03749
2.39	0.06188	2.39	0.0169		2.39	0.05374	2.39	-0.00714		2.39	-0.10396	2.39	0.04998
2.39167	0.06232	2.39167	0.0172		2.39167	0.05349	2.39167	-0.00714		2.39167	-0.1267	2.39167	0.03332
2.39333	0.06335	2.39333	0.0186		2.39333	0.05452	2.39333	-0.00663		2.39333	-0.12345	2.39333	0.07914
2.395	0.06433	2.395	0.0199		2.395	0.05683	2.395	-0.00493		2.395	-0.1267	2.395	0.07081
2.39667	0.06473	2.39667	0.0209		2.39667	0.05786	2.39667	-0.00102		2.39667	-0.1137	2.39667	0.12495
2.39833	0.06465	2.39833	0.0209		2.39833	0.05734	2.39833	-0.0017		2.39833	-0.09746	2.39833	0.11246
2.4	0.06473	2.4	0.0211		2.4	0.05452	2.4	0.00085		2.4	-0.11046	2.4	0.11662
2.40167	0.06491	2.40167	0.0214		2.40167	0.05246	2.40167	-0.00153		2.40167	-0.13645	2.40167	0.11662
2.40333	0.06554	2.40333	0.0217		2.40333	0.05117	2.40333	-0.00204		2.40333	-0.12995	2.40333	0.12495
2.405	0.06603	2.405	0.0215		2.405	0.05143	2.405	-0.00204		2.405	-0.15919	2.405	0.11246
2.40667	0.06643	2.40667	0.021		2.40667	0.05117	2.40667	-0.00255		2.40667	-0.16568	2.40667	0.0958
2.40833	0.06652	2.40833	0.0211		2.40833	0.0504	2.40833	-0.00221		2.40833	-0.22416	2.40833	0.07914
2.41	0.06665	2.41	0.0217		2.41	0.04989	2.41	-0.00289		2.41	-0.22416	2.41	-0.02499
2.41167	0.06692	2.41167	0.0229		2.41167	0.04937	2.41167	-0.00374		2.41167	-0.28913	2.41167	-0.04165
2.41333	0.06732	2.41333	0.0231		2.41333	0.04937	2.41333	-0.00425		2.41333	-0.28913	2.41333	-0.13745
2.415	0.06795	2.415	0.0233		2.415	0.04886	2.415	-0.00255		2.415	-0.34436	2.415	-0.13328
2.41667	0.06866	2.41667	0.0237		2.41667	0.04834	2.41667	0		2.41667	-0.32162	2.41667	-0.21242
2.41833	0.06973	2.41833	0.0243		2.41833	0.04654	2.41833	-0.00068		2.41833	-0.30538	2.41833	-0.18743
2.42	0.07067	2.42	0.0247		2.42	0.04372	2.42	0.00034		2.42	-0.30538	2.42	-0.20825
2.42167	0.0717	2.42167	0.0251		2.42167	0.04166	2.42167	-0.00051		2.42167	-0.29563	2.42167	-0.19992
2.42333	0.07228	2.42333	0.0255		2.42333	0.04037	2.42333	-0.00255		2.42333	-0.28589	2.42333	-0.19576
2.425	0.07264	2.425	0.0264		2.425	0.03883	2.425	-0.0034		2.425	-0.23716	2.425	-0.19576
2.42667	0.07273	2.42667	0.0258		2.42667	0.03703	2.42667	-0.00612		2.42667	-0.23391	2.42667	-0.22075
2.42833	0.07282	2.42833	0.0246		2.42833	0.03574	2.42833	-0.00595		2.42833	-0.19492	2.42833	-0.20825
2.43	0.07268	2.43	0.0241		2.43	0.03652	2.43	-0.00884		2.43	-0.15919	2.43	-0.19159
2.43167	0.07246	2.43167	0.0236		2.43167	0.03574	2.43167	-0.00748		2.43167	-0.15594	2.43167	-0.19576
2.43333	0.07215	2.43333	0.0219		2.43333	0.03626	2.43333	-0.0068		2.43333	-0.1202	2.43333	-0.21658
2.435	0.07179	2.435	0.02		2.435	0.03729	2.435	-0.00646		2.435	-0.15269	2.435	-0.22075
2.43667	0.07143	2.43667	0.0183		2.43667	0.036	2.43667	-0.00425		2.43667	-0.17868	2.43667	-0.24574
2.43833	0.07103	2.43833	0.0168		2.43833	0.03472	2.43833	-0.00459		2.43833	-0.21117	2.43833	-0.28322
2.44	0.07045	2.44	0.0156		2.44	0.03292	2.44	-0.00187		2.44	-0.27289	2.44	-0.30821
2.44167	0.06965	2.44167	0.0151		2.44167	0.03086	2.44167	-0.00272		2.44167	-0.27289	2.44167	-0.38735
2.44333	0.06875	2.44333	0.0139		2.44333	0.02906	2.44333	-0.0034		2.44333	-0.34111	2.44333	-0.36236
2.445	0.06768	2.445	0.0125		2.445	0.02829	2.445	-0.00357		2.445	-0.35086	2.445	-0.38318
2.44667	0.06639	2.44667	0.0117		2.44667	0.02726	2.44667	-0.00527		2.44667	-0.3801	2.44667	-0.35819
2.44833	0.06487	2.44833	0.0108		2.44833	0.02649	2.44833	-0.00561		2.44833	-0.36061	2.44833	-0.35403
2.45	0.06411	2.45	0.0097		2.45	0.02829	2.45	-0.00629		2.45	-0.39309	2.45	-0.35403
2.45167	0.06406	2.45167	0.0094		2.45167	0.03189	2.45167	-0.00629		2.45167	-0.37685	2.45167	-0.35819
2.45333	0.06406	2.45333	0.0098		2.45333	0.03497	2.45333	-0.0068		2.45333	-0.39309	2.45333	-0.34986
2.455	0.06393	2.455	0.0104		2.455	0.03652	2.455	-0.0068		2.455	-0.39309	2.455	-0.34986
2.45667	0.06371	2.45667	0.0114		2.45667	0.03754	2.45667	-0.00816		2.45667	-0.40609	2.45667	-0.34153
2.45833	0.06335	2.45833	0.0131		2.45833	0.0378	2.45833	-0.00833		2.45833	-0.40284	2.45833	-0.34986
2.46	0.0629	2.46	0.0142		2.46	0.03806	2.46	-0.00935		2.46	-0.38335	2.46	-0.3457
2.46167	0.06228	2.46167	0.015		2.46167	0.03754	2.46167	-0.00918		2.46167	-0.35736	2.46167	-0.29572
2.46333	0.06165	2.46333	0.0159		2.46333	0.03497	2.46333	-0.00986		2.46333	-0.33786	2.46333	-0.27073
2.465	0.06112	2.465	0.0161		2.465	0.03189	2.465	-0.01156		2.465	-0.37035	2.465	-0.21658
2.46667	0.06112	2.46667	0.0163		2.46667	0.02906	2.46667	-0.01156		2.46667	-0.38335	2.46667	-0.2499
2.46833	0.0613	2.46833	0.0169		2.46833	0.02572	2.46833	-0.01258		2.46833	-0.36385	2.46833	-0.23324
2.47	0.06179	2.47	0.017		2.47	0.02212	2.47	-0.01258		2.47	-0.32487	2.47	-0.24574
2.47167	0.0621	2.47167	0.0173		2.47167	0.01954	2.47167	-0.01258		2.47167	-0.31837	2.47167	-0.22908
2.47333	0.06259	2.47333	0.0186		2.47333	0.01774	2.47333	-0.01207		2.47333	-0.28264	2.47333	-0.24157
2.475	0.06322	2.475	0.0193		2.475	0.01491	2.475	-0.01071		2.475	-0.28913	2.475	-0.25407
2.47667	0.06411	2.47667	0.019		2.47667	0.01183	2.47667	-0.01122		2.47667	-0.24365	2.47667	-0.23324
2.47833	0.06478	2.47833	0.0184		2.47833	0.00926	2.47833	-0.0136		2.47833	-0.2469	2.47833	-0.20409
2.48	0.06509	2.48	0.0185		2.48	0.00694	2.48	-0.01513		2.48	-0.23066	2.48	-0.20825
2.48167	0.06523	2.48167	0.0192		2.48167	0.00463	2.48167	-0.01734		2.48167	-0.25015	2.48167	-0.19992
2.48333	0.06531	2.48333	0.0201		2.48333	0.000257152	2.48333	-0.01479		2.48333	-0.26314	2.48333	-0.1791
2.485	0.06527	2.485	0.0206		2.485	-0.00206	2.485	-0.01496		2.485	-0.26314	2.485	-0.15411
2.48667	0.06523	2.48667	0.0207		2.48667	-0.00283	2.48667	-0.01462		2.48667	-0.26964	2.48667	-0.21242
2.48833	0.06558	2.48833	0.02		2.48833	-0.00206	2.48833	-0.01428		2.48833	-0.26314	2.48833	-0.2499
2.49	0.06616	2.49	0.0183		2.49	-0.00257	2.49	-0.01411		2.49	-0.23066	2.49	-0.19992
2.49167	0.06737	2.49167	0.0171		2.49167	-0.00411	2.49167	-0.0136		2.49167	-0.21441	2.49167	-0.13328
2.49333	0.06853	2.49333	0.0159		2.49333	-0.00489	2.49333	-0.01309		2.49333	-0.18842	2.49333	-0.12912
2.495	0.06942	2.495	0.0156		2.495	-0.00591	2.495	-0.01088		2.495	-0.19492	2.495	-0.03332
2.49667	0.07054	2.49667	0.0156		2.49667	-0.00669	2.49667	-0.01105		2.49667	-0.18518	2.49667	-0.01666
2.49833	0.07161	2.49833	0.0159		2.49833	-0.00797	2.49833	-0.00867		2.49833	-0.20142	2.49833	0.07497
2.5	0.07246	2.5	0.0173		2.5	-0.00977	2.5	-0.0085		2.5	-0.21117	2.5	0.02916
2.50167	0.07317	2.50167	0.0183		2.50167	-0.01311	2.50167	-0.00578		2.50167	-0.21766	2.50167	0.06664
2.50333	0.07402	2.50333	0.0188		2.50333	-0.01594	2.50333	-0.00578		2.50333	-0.2469	2.50333	0.05831
2.505	0.075	2.505	0.0201		2.505	-0.01697	2.505	-0.00357		2.505	-0.22741	2.505	0.07497
2.50667	0.07585	2.50667	0.022		2.50667	-0.01929	2.50667	-0.00459		2.50667	-0.21441	2.50667	0.0833
2.50833	0.07657	2.50833	0.0244		2.50833	-0.02083	2.50833	-0.00425		2.50833	-0.21766	2.50833	0.09163
2.51	0.07679	2.51	0.0271		2.51	-0.02134	2.51	-0.00408		2.51	-0.19817	2.51	0.05415
2.51167	0.07665	2.51167	0.0293		2.51167	-0.02057	2.51167	-0.00238		2.51167	-0.21441	2.51167	0
2.51333	0.07581	2.51333	0.0307		2.51333	-0.01749	2.51333	-0.00238		2.51333	-0.23066	2.51333	-0.00417
2.515	0.07509	2.515	0.032		2.515	-0.01234	2.515	-0.00136		2.515	-0.24365	2.515	-0.05415
2.51667	0.07456	2.51667	0.0331		2.51667	-0.00643	2.51667	-0.00085		2.51667	-0.26314	2.51667	-0.02916
2.51833	0.07362	2.51833	0.0344		2.51833	-0.00283	2.51833	0.00051		2.51833	-0.2404	2.51833	-0.04582
2.52	0.07304	2.52	0.0349		2.52	-0.000771456	2.52	0.00051		2.52	-0.22741	2.52	-0.04998
2.52167	0.0725	2.52167	0.035		2.52167	0.000771456	2.52167	0.00153		2.52167	-0.2404	2.52167	-0.10413
2.52333	0.07192	2.52333	0.0355		2.52333	0.0018	2.52333	0.00153		2.52333	-0.25015	2.52333	-0.09996
2.525	0.07161	2.525	0.0351		2.525	0.00257	2.525	0.00255		2.525	-0.23391	2.525	-0.12495
2.52667	0.07143	2.52667	0.035		2.52667	0.00386	2.52667	0.00289		2.52667	-0.22416	2.52667	-0.11662
2.52833	0.07134	2.52833	0.0353		2.52833	0.00669	2.52833	0.00442		2.52833	-0.22741	2.52833	-0.15827
2.53	0.07134	2.53	0.0369		2.53	0.00874	2.53	0.00459		2.53	-0.26639	2.53	-0.1666
2.53167	0.07134	2.53167	0.0382		2.53167	0.01209	2.53167	0.00697		2.53167	-0.27614	2.53167	-0.21658
2.53333	0.07152	2.53333	0.0385		2.53333	0.01337	2.53333	0.00595		2.53333	-0.33137	2.53333	-0.20825
2.535	0.07148	2.535	0.0384		2.535	0.01286	2.535	0.00595		2.535	-0.32812	2.535	-0.23324
2.53667	0.07125	2.53667	0.0383		2.53667	0.01106	2.53667	0.0051		2.53667	-0.35736	2.53667	-0.26656
2.53833	0.07094	2.53833	0.0382		2.53833	0.01029	2.53833	0.00391		2.53833	-0.35086	2.53833	-0.27489
2.54	0.07058	2.54	0.0372		2.54	0.0108	2.54	0.00408		2.54	-0.32162	2.54	-0.29155
2.54167	0.06996	2.54167	0.0372		2.54167	0.01389	2.54167	0.0034		2.54167	-0.28913	2.54167	-0.30405
2.54333	0.06942	2.54333	0.0375		2.54333	0.01851	2.54333	0.00374		2.54333	-0.29888	2.54333	-0.34153
2.545	0.06902	2.545	0.0365		2.545	0.02494	2.545	0.00442		2.545	-0.27614	2.545	-0.31238
2.54667	0.06831	2.54667	0.0358		2.54667	0.03034	2.54667	0.00442		2.54667	-0.2599	2.54667	-0.34986
2.54833	0.06795	2.54833	0.0352		2.54833	0.03549	2.54833	0.00476		2.54833	-0.24365	2.54833	-0.35819
2.55	0.06781	2.55	0.0341		2.55	0.03729	2.55	0.00459		2.55	-0.2534	2.55	-0.37485
2.55167	0.06781	2.55167	0.0326		2.55167	0.0378	2.55167	0.00459		2.55167	-0.23716	2.55167	-0.3457
2.55333	0.06764	2.55333	0.0319		2.55333	0.03754	2.55333	0.00459		2.55333	-0.23716	2.55333	-0.34153
2.555	0.06799	2.555	0.0316		2.555	0.03857	2.555	0.00357		2.555	-0.21441	2.555	-0.35819
2.55667	0.06848	2.55667	0.0315		2.55667	0.03986	2.55667	0.00187		2.55667	-0.21117	2.55667	-0.3457
2.55833	0.06889	2.55833	0.0319		2.55833	0.04063	2.55833	0.00238		2.55833	-0.18842	2.55833	-0.30405
2.56	0.06951	2.56	0.0329		2.56	0.04012	2.56	0.00221		2.56	-0.20467	2.56	-0.25823
2.56167	0.06991	2.56167	0.0338		2.56167	0.03832	2.56167	0.00374		2.56167	-0.21117	2.56167	-0.31654
2.56333	0.06987	2.56333	0.0347		2.56333	0.03909	2.56333	0.00527		2.56333	-0.22091	2.56333	-0.37902
2.565	0.06951	2.565	0.0365		2.565	0.04166	2.565	0.00476		2.565	-0.23391	2.565	-0.35819
2.56667	0.06911	2.56667	0.0389		2.56667	0.04372	2.56667	0.00544		2.56667	-0.21441	2.56667	-0.38318
2.56833	0.06884	2.56833	0.0406		2.56833	0.04346	2.56833	0.00476		2.56833	-0.20792	2.56833	-0.34986
2.57	0.06898	2.57	0.0423		2.57	0.04294	2.57	0.00459		2.57	-0.21117	2.57	-0.34986
2.57167	0.06933	2.57167	0.043		2.57167	0.0432	2.57167	0.00493		2.57167	-0.20792	2.57167	-0.3457
2.57333	0.06969	2.57333	0.0432		2.57333	0.04372	2.57333	0.00493		2.57333	-0.20467	2.57333	-0.3332
2.575	0.0696	2.575	0.0431		2.575	0.04372	2.575	0.00527		2.575	-0.19167	2.575	-0.32904
2.57667	0.06933	2.57667	0.0428		2.57667	0.04192	2.57667	0.00544		2.57667	-0.19167	2.57667	-0.31238
2.57833	0.06911	2.57833	0.043		2.57833	0.03909	2.57833	0.00612		2.57833	-0.19492	2.57833	-0.31238
2.58	0.06902	2.58	0.0437		2.58	0.03652	2.58	0.00714		2.58	-0.18842	2.58	-0.29988
2.58167	0.0692	2.58167	0.0446		2.58167	0.03446	2.58167	0.00714		2.58167	-0.17868	2.58167	-0.31238
2.58333	0.06956	2.58333	0.045		2.58333	0.03446	2.58333	0.00799		2.58333	-0.18842	2.58333	-0.31238
2.585	0.07005	2.585	0.0453		2.585	0.036	2.585	0.00731		2.585	-0.22741	2.585	-0.29155
2.58667	0.07036	2.58667	0.0453		2.58667	0.03703	2.58667	0.00782		2.58667	-0.22416	2.58667	-0.25823
2.58833	0.07032	2.58833	0.0464		2.58833	0.03729	2.58833	0.00833		2.58833	-0.22741	2.58833	-0.27489
2.59	0.07023	2.59	0.0476		2.59	0.03626	2.59	0.00782		2.59	-0.22416	2.59	-0.31238
2.59167	0.07032	2.59167	0.0478		2.59167	0.036	2.59167	0.00646		2.59167	-0.2469	2.59167	-0.30821
2.59333	0.07049	2.59333	0.0479		2.59333	0.03292	2.59333	0.00238		2.59333	-0.27289	2.59333	-0.32904
2.595	0.07067	2.595	0.0482		2.595	0.02803	2.595	0.00153		2.595	-0.33786	2.595	-0.32904
2.59667	0.07125	2.59667	0.0485		2.59667	0.02366	2.59667	-0.00289		2.59667	-0.33137	2.59667	-0.34986
2.59833	0.0721	2.59833	0.0489		2.59833	0.01929	2.59833	-0.00238		2.59833	-0.40609	2.59833	-0.33737
2.6	0.07295	2.6	0.0489		2.6	0.0144	2.6	-0.0068		2.6	-0.40284	2.6	-0.32071
2.60167	0.07366	2.60167	0.0486		2.60167	0.00951	2.60167	-0.00748		2.60167	-0.47756	2.60167	-0.30821
2.60333	0.07402	2.60333	0.0489		2.60333	0.00643	2.60333	-0.01224		2.60333	-0.46132	2.60333	-0.26656
2.605	0.07407	2.605	0.0496		2.605	0.00206	2.605	-0.01037		2.605	-0.48081	2.605	-0.28739
2.60667	0.07393	2.60667	0.0507		2.60667	-0.00129	2.60667	-0.01207		2.60667	-0.47431	2.60667	-0.28739
2.60833	0.07357	2.60833	0.052		2.60833	-0.00283	2.60833	-0.0119		2.60833	-0.47756	2.60833	-0.28322
2.61	0.07299	2.61	0.052		2.61	-0.00257	2.61	-0.01496		2.61	-0.47431	2.61	-0.28322
2.61167	0.07246	2.61167	0.0513		2.61167	-0.000514304	2.61167	-0.01479		2.61167	-0.44507	2.61167	-0.29155
2.61333	0.07206	2.61333	0.0501		2.61333	0.00309	2.61333	-0.01598		2.61333	-0.44507	2.61333	-0.32071
2.615	0.07179	2.615	0.0488		2.615	0.00926	2.615	-0.01513		2.615	-0.40934	2.615	-0.32487
2.61667	0.07197	2.61667	0.0479		2.61667	0.0162	2.61667	-0.01411		2.61667	-0.40284	2.61667	-0.38318
2.61833	0.07241	2.61833	0.0467		2.61833	0.02289	2.61833	-0.01326		2.61833	-0.35411	2.61833	-0.37902
2.62	0.07268	2.62	0.0448		2.62	0.02854	2.62	-0.01003		2.62	-0.36061	2.62	-0.4165
2.62167	0.07326	2.62167	0.0423		2.62167	0.03394	2.62167	-0.00986		2.62167	-0.3671	2.62167	-0.429
2.62333	0.07411	2.62333	0.0408		2.62333	0.03703	2.62333	-0.00782		2.62333	-0.37685	2.62333	-0.52063
2.625	0.07491	2.625	0.0402		2.625	0.03986	2.625	-0.00799		2.625	-0.39309	2.625	-0.52896
2.62667	0.07523	2.62667	0.0397		2.62667	0.0414	2.62667	-0.00493		2.62667	-0.38984	2.62667	-0.62475
2.62833	0.07545	2.62833	0.0393		2.62833	0.04269	2.62833	-0.0051		2.62833	-0.41258	2.62833	-0.5956
2.63	0.07612	2.63	0.0392		2.63	0.04294	2.63	-0.00391		2.63	-0.40609	2.63	-0.59976
2.63167	0.07732	2.63167	0.0391		2.63167	0.04192	2.63167	-0.00493		2.63167	-0.40934	2.63167	-0.59143
2.63333	0.07782	2.63333	0.0393		2.63333	0.04063	2.63333	-0.00612		2.63333	-0.39959	2.63333	-0.57477
2.635	0.07795	2.635	0.0403		2.635	0.0396	2.635	-0.00612		2.635	-0.3736	2.635	-0.57061
2.63667	0.07786	2.63667	0.0419		2.63667	0.03806	2.63667	-0.00646		2.63667	-0.33137	2.63667	-0.52063
2.63833	0.07759	2.63833	0.0441		2.63833	0.03754	2.63833	-0.00697		2.63833	-0.33137	2.63833	-0.51646
2.64	0.07715	2.64	0.0453		2.64	0.03729	2.64	-0.00833		2.64	-0.30863	2.64	-0.48314
2.64167	0.07683	2.64167	0.0456		2.64167	0.03652	2.64167	-0.00833		2.64167	-0.32812	2.64167	-0.48731
2.64333	0.07679	2.64333	0.0457		2.64333	0.03343	2.64333	-0.00969		2.64333	-0.29563	2.64333	-0.47898
2.645	0.07692	2.645	0.0456		2.645	0.02932	2.645	-0.00952		2.645	-0.30213	2.645	-0.48314
2.64667	0.07715	2.64667	0.0454		2.64667	0.02649	2.64667	-0.00986		2.64667	-0.28913	2.64667	-0.46648
2.64833	0.07723	2.64833	0.0442		2.64833	0.02314	2.64833	-0.00952		2.64833	-0.28589	2.64833	-0.45815
2.65	0.07737	2.65	0.0431		2.65	0.01903	2.65	-0.0085		2.65	-0.25015	2.65	-0.4165
2.65167	0.07728	2.65167	0.0435		2.65167	0.01466	2.65167	-0.00697		2.65167	-0.2599	2.65167	-0.42067
2.65333	0.0771	2.65333	0.0443		2.65333	0.01106	2.65333	-0.00816		2.65333	-0.23391	2.65333	-0.39151
2.655	0.07688	2.655	0.0453		2.655	0.009	2.655	-0.00748		2.655	-0.24365	2.655	-0.3457
2.65667	0.07648	2.65667	0.0462		2.65667	0.00694	2.65667	-0.00527		2.65667	-0.26314	2.65667	-0.32487
2.65833	0.07648	2.65833	0.0464		2.65833	0.00463	2.65833	-0.00272		2.65833	-0.27939	2.65833	-0.2499
2.66	0.07683	2.66	0.0457		2.66	0.00231	2.66	-0.00323		2.66	-0.28913	2.66	-0.27073
2.66167	0.07688	2.66167	0.0454		2.66167	0	2.66167	-0.00136		2.66167	-0.26964	2.66167	-0.24574
2.66333	0.07692	2.66333	0.045		2.66333	-0.00206	2.66333	-0.00204		2.66333	-0.29238	2.66333	-0.25823
2.665	0.07715	2.665	0.0446		2.665	-0.00437	2.665	-0.00255		2.665	-0.32487	2.665	-0.24157
2.66667	0.07719	2.66667	0.0442		2.66667	-0.00489	2.66667	-0.00391		2.66667	-0.36385	2.66667	-0.24574
2.66833	0.07692	2.66833	0.0432		2.66833	-0.00463	2.66833	-0.00476		2.66833	-0.34111	2.66833	-0.2499
2.67	0.07643	2.67	0.0422		2.67	-0.00643	2.67	-0.00357		2.67	-0.35086	2.67	-0.27489
2.67167	0.07572	2.67167	0.0422		2.67167	-0.00694	2.67167	-0.00289		2.67167	-0.34761	2.67167	-0.29988
2.67333	0.07523	2.67333	0.0423		2.67333	-0.00514	2.67333	-0.00357		2.67333	-0.34111	2.67333	-0.31238
2.675	0.07487	2.675	0.0424		2.675	-0.00463	2.675	-0.00425		2.675	-0.33786	2.675	-0.36652
2.67667	0.07438	2.67667	0.0427		2.67667	-0.00437	2.67667	-0.00561		2.67667	-0.32812	2.67667	-0.33737
2.67833	0.0742	2.67833	0.0426		2.67833	-0.00334	2.67833	-0.00527		2.67833	-0.34436	2.67833	-0.32071
2.68	0.07415	2.68	0.0425		2.68	-0.00283	2.68	-0.00323		2.68	-0.3736	2.68	-0.32904
2.68167	0.07424	2.68167	0.0416		2.68167	-0.00386	2.68167	-0.00119		2.68167	-0.38984	2.68167	-0.35819
2.68333	0.07451	2.68333	0.0401		2.68333	-0.00411	2.68333	-0.00102		2.68333	-0.40934	2.68333	-0.39984
2.685	0.07527	2.685	0.0386		2.685	-0.00463	2.685	0.00102		2.685	-0.39634	2.685	-0.44982
2.68667	0.07648	2.68667	0.0383		2.68667	-0.00566	2.68667	0.00068		2.68667	-0.39959	2.68667	-0.4165
2.68833	0.07697	2.68833	0.0386		2.68833	-0.0072	2.68833	0.00221		2.68833	-0.37685	2.68833	-0.38318
2.69	0.0771	2.69	0.0391		2.69	-0.00797	2.69	0.0017		2.69	-0.34436	2.69	-0.37902
2.69167	0.07719	2.69167	0.0404		2.69167	-0.00694	2.69167	0.00255		2.69167	-0.34436	2.69167	-0.40817
2.69333	0.07715	2.69333	0.0424		2.69333	-0.0054	2.69333	0.00306		2.69333	-0.28589	2.69333	-0.40817
2.695	0.0767	2.695	0.0442		2.695	-0.00489	2.695	0.00306		2.695	-0.28913	2.695	-0.429
2.69667	0.07625	2.69667	0.0465		2.69667	-0.0072	2.69667	0.00221		2.69667	-0.2404	2.69667	-0.44982
2.69833	0.07598	2.69833	0.0487		2.69833	-0.00874	2.69833	0.00238		2.69833	-0.2404	2.69833	-0.49564
2.7	0.07594	2.7	0.0514		2.7	-0.01003	2.7	0.0034		2.7	-0.15594	2.7	-0.48731
2.70167	0.07563	2.70167	0.0534		2.70167	-0.01131	2.70167	0.00374		2.70167	-0.17218	2.70167	-0.4998
2.70333	0.07532	2.70333	0.0548		2.70333	-0.01157	2.70333	0.00323		2.70333	-0.14944	2.70333	-0.47898
2.705	0.07509	2.705	0.0567		2.705	-0.0108	2.705	0.00425		2.705	-0.15594	2.705	-0.44982
2.70667	0.075	2.70667	0.0585		2.70667	-0.01029	2.70667	0.00425		2.70667	-0.16893	2.70667	-0.45399
2.70833	0.07478	2.70833	0.0613		2.70833	-0.00797	2.70833	0.0051		2.70833	-0.19167	2.70833	-0.45399
2.71	0.0742	2.71	0.0631		2.71	-0.0054	2.71	0.00646		2.71	-0.25665	2.71	-0.44566
2.71167	0.07313	2.71167	0.0649		2.71167	-0.00283	2.71167	0.01003		2.71167	-0.2534	2.71167	-0.42483
2.71333	0.07228	2.71333	0.0667		2.71333	-0.000514304	2.71333	0.01003		2.71333	-0.28264	2.71333	-0.44566
2.715	0.07201	2.715	0.0683		2.715	0.000514304	2.715	0.01224		2.715	-0.28264	2.715	-0.46232
2.71667	0.07219	2.71667	0.0696		2.71667	-0.000514304	2.71667	0.01156		2.71667	-0.29888	2.71667	-0.45815
2.71833	0.07228	2.71833	0.0705		2.71833	-0.00334	2.71833	0.01292		2.71833	-0.28589	2.71833	-0.45815
2.72	0.0725	2.72	0.0707		2.72	-0.00591	2.72	0.01241		2.72	-0.2534	2.72	-0.44566
2.72167	0.07304	2.72167	0.0705		2.72167	-0.00874	2.72167	0.01394		2.72167	-0.22416	2.72167	-0.40401
2.72333	0.07348	2.72333	0.0697		2.72333	-0.01183	2.72333	0.01445		2.72333	-0.23066	2.72333	-0.40401
2.725	0.07389	2.725	0.0693		2.725	-0.0144	2.725	0.01666		2.725	-0.19817	2.725	-0.37485
2.72667	0.07415	2.72667	0.0691		2.72667	-0.01517	2.72667	0.01581		2.72667	-0.20792	2.72667	-0.39151
2.72833	0.07407	2.72833	0.0687		2.72833	-0.01569	2.72833	0.01462		2.72833	-0.20142	2.72833	-0.42067
2.73	0.07402	2.73	0.068		2.73	-0.01466	2.73	0.01309		2.73	-0.19817	2.73	-0.42067
2.73167	0.07389	2.73167	0.0674		2.73167	-0.00874	2.73167	0.00935		2.73167	-0.18193	2.73167	-0.43733
2.73333	0.0738	2.73333	0.0665		2.73333	-0.0054	2.73333	0.01003		2.73333	-0.19817	2.73333	-0.45399
2.735	0.0734	2.735	0.065		2.735	-0.00386	2.735	0.00646		2.735	-0.19817	2.735	-0.52896
2.73667	0.07268	2.73667	0.0643		2.73667	-0.0036	2.73667	0.00731		2.73667	-0.18842	2.73667	-0.52063
2.73833	0.0721	2.73833	0.0648		2.73833	-0.00334	2.73833	0.00544		2.73833	-0.18193	2.73833	-0.56644
2.74	0.07165	2.74	0.0652		2.74	-0.0018	2.74	0.0051		2.74	-0.20142	2.74	-0.56228
2.74167	0.07134	2.74167	0.0653		2.74167	0.000257152	2.74167	0.00357		2.74167	-0.2404	2.74167	-0.56228
2.74333	0.07072	2.74333	0.0646		2.74333	0.00103	2.74333	0.00459		2.74333	-0.25015	2.74333	-0.55811
2.745	0.06982	2.745	0.0639		2.745	0.000771456	2.745	0.00578		2.745	-0.26964	2.745	-0.54978
2.74667	0.06898	2.74667	0.0645		2.74667	0.00206	2.74667	0.00544		2.74667	-0.24365	2.74667	-0.50813
2.74833	0.06835	2.74833	0.0662		2.74833	0.00463	2.74833	0.00612		2.74833	-0.22741	2.74833	-0.47898
2.75	0.06755	2.75	0.068		2.75	0.00797	2.75	0.00612		2.75	-0.23066	2.75	-0.4165
2.75167	0.06697	2.75167	0.0694		2.75167	0.0126	2.75167	0.00731		2.75167	-0.2404	2.75167	-0.46232
2.75333	0.06665	2.75333	0.0698		2.75333	0.018	2.75333	0.00952		2.75333	-0.25015	2.75333	-0.47065
2.755	0.06612	2.755	0.0701		2.755	0.02186	2.755	0.01122		2.755	-0.2469	2.755	-0.44982
2.75667	0.06531	2.75667	0.0705		2.75667	0.02469	2.75667	0.01445		2.75667	-0.2469	2.75667	-0.4165
2.75833	0.06438	2.75833	0.0722		2.75833	0.0252	2.75833	0.01428		2.75833	-0.25665	2.75833	-0.39568
2.76	0.0634	2.76	0.0752		2.76	0.02366	2.76	0.01904		2.76	-0.26964	2.76	-0.3332
2.76167	0.06241	2.76167	0.0787		2.76167	0.02263	2.76167	0.01836		2.76167	-0.29238	2.76167	-0.32487
2.76333	0.06192	2.76333	0.0815		2.76333	0.02109	2.76333	0.02057		2.76333	-0.29238	2.76333	-0.25823
2.765	0.06165	2.765	0.0827		2.765	0.01954	2.765	0.01904		2.765	-0.31188	2.765	-0.27906
2.76667	0.06156	2.76667	0.0828		2.76667	0.018	2.76667	0.0187		2.76667	-0.30538	2.76667	-0.23741
2.76833	0.06192	2.76833	0.0812		2.76833	0.01569	2.76833	0.01785		2.76833	-0.30863	2.76833	-0.23741
2.77	0.06255	2.77	0.0786		2.77	0.01569	2.77	0.01717		2.77	-0.28589	2.77	-0.19992
2.77167	0.06326	2.77167	0.0762		2.77167	0.01826	2.77167	0.01768		2.77167	-0.2404	2.77167	-0.21658
2.77333	0.06357	2.77333	0.0753		2.77333	0.02186	2.77333	0.01768		2.77333	-0.24365	2.77333	-0.20825
2.775	0.06362	2.775	0.0746		2.775	0.02237	2.775	0.01683		2.775	-0.21766	2.775	-0.20409
2.77667	0.06375	2.77667	0.074		2.77667	0.02083	2.77667	0.01462		2.77667	-0.22091	2.77667	-0.19159
2.77833	0.06366	2.77833	0.0737		2.77833	0.02057	2.77833	0.01428		2.77833	-0.21117	2.77833	-0.18326
2.78	0.06348	2.78	0.0735		2.78	0.0198	2.78	0.0119		2.78	-0.20467	2.78	-0.14578
2.78167	0.06344	2.78167	0.0741		2.78167	0.01877	2.78167	0.01207		2.78167	-0.20142	2.78167	-0.18743
2.78333	0.06366	2.78333	0.0743		2.78333	0.01929	2.78333	0.01037		2.78333	-0.20467	2.78333	-0.21242
2.785	0.06371	2.785	0.0743		2.785	0.01749	2.785	0.01071		2.785	-0.20467	2.785	-0.19576
2.78667	0.06371	2.78667	0.074		2.78667	0.01646	2.78667	0.00918		2.78667	-0.21117	2.78667	-0.19159
2.78833	0.06366	2.78833	0.0743		2.78833	0.01569	2.78833	0.00969		2.78833	-0.21441	2.78833	-0.19159
2.79	0.06357	2.79	0.0742		2.79	0.01543	2.79	0.00833		2.79	-0.21441	2.79	-0.22908
2.79167	0.06331	2.79167	0.0742		2.79167	0.01466	2.79167	0.00833		2.79167	-0.20142	2.79167	-0.21658
2.79333	0.0634	2.79333	0.0748		2.79333	0.01337	2.79333	0.00578		2.79333	-0.21117	2.79333	-0.20409
2.795	0.06384	2.795	0.0757		2.795	0.01183	2.795	0.00561		2.795	-0.23716	2.795	-0.19159
2.79667	0.06469	2.79667	0.0763		2.79667	0.01131	2.79667	0.00374		2.79667	-0.2469	2.79667	-0.17493
2.79833	0.06531	2.79833	0.077		2.79833	0.01131	2.79833	0.00425		2.79833	-0.29563	2.79833	-0.18743
2.8	0.06576	2.8	0.0773		2.8	0.01131	2.8	0.00306		2.8	-0.30213	2.8	-0.18326
2.80167	0.0663	2.80167	0.077		2.80167	0.01054	2.80167	0.00391		2.80167	-0.39959	2.80167	-0.1791
2.80333	0.06688	2.80333	0.0769		2.80333	0.01029	2.80333	0.00272		2.80333	-0.44832	2.80333	-0.17493
2.805	0.06706	2.805	0.0767		2.805	0.01131	2.805	0.00187		2.805	-0.41908	2.805	-0.18326
2.80667	0.06679	2.80667	0.0766		2.80667	0.0126	2.80667	0.00102		2.80667	-0.44507	2.80667	-0.1791
2.80833	0.0663	2.80833	0.0768		2.80833	0.01517	2.80833	0.00238		2.80833	-0.43533	2.80833	-0.16244
2.81	0.06594	2.81	0.0765		2.81	0.01774	2.81	0.00425		2.81	-0.44832	2.81	-0.11662
2.81167	0.06607	2.81167	0.0761		2.81167	0.01954	2.81167	0.00476		2.81167	-0.43857	2.81167	-0.13328
2.81333	0.06648	2.81333	0.0762		2.81333	0.02032	2.81333	0.00867		2.81333	-0.43857	2.81333	-0.13745
2.815	0.06719	2.815	0.0769		2.815	0.02109	2.815	0.00816		2.815	-0.44182	2.815	-0.12912
2.81667	0.0675	2.81667	0.0772		2.81667	0.02212	2.81667	0.01139		2.81667	-0.45807	2.81667	-0.09163
2.81833	0.06781	2.81833	0.0774		2.81833	0.02392	2.81833	0.01156		2.81833	-0.47106	2.81833	-0.10413
2.82	0.06853	2.82	0.0771		2.82	0.02546	2.82	0.01445		2.82	-0.52304	2.82	-0.10829
2.82167	0.06898	2.82167	0.0756		2.82167	0.02546	2.82167	0.01428		2.82167	-0.52629	2.82167	-0.09163
2.82333	0.06906	2.82333	0.0739		2.82333	0.02494	2.82333	0.01564		2.82333	-0.59451	2.82333	-0.06248
2.825	0.0692	2.825	0.073		2.825	0.02417	2.825	0.01513		2.825	-0.59126	2.825	-0.01666
2.82667	0.06933	2.82667	0.0725		2.82667	0.02623	2.82667	0.01751		2.82667	-0.64649	2.82667	-0.01666
2.82833	0.0696	2.82833	0.0718		2.82833	0.03009	2.82833	0.01785		2.82833	-0.63675	2.82833	0.01666
2.83	0.06938	2.83	0.0714		2.83	0.03549	2.83	0.02091		2.83	-0.68548	2.83	-0.00417
2.83167	0.06871	2.83167	0.0714		2.83167	0.03806	2.83167	0.0204		2.83167	-0.69197	2.83167	-0.02499
2.83333	0.06786	2.83333	0.0721		2.83333	0.04012	2.83333	0.02074		2.83333	-0.7537	2.83333	-0.0958
2.835	0.06719	2.835	0.0735		2.835	0.04217	2.835	0.02057		2.835	-0.7407	2.835	-0.15827
2.83667	0.06674	2.83667	0.0745		2.83667	0.04243	2.83667	0.02091		2.83667	-0.73745	2.83667	-0.12912
2.83833	0.06688	2.83833	0.0758		2.83833	0.0378	2.83833	0.02125		2.83833	-0.71471	2.83833	-0.17077
2.84	0.06679	2.84	0.0774		2.84	0.03317	2.84	0.02397		2.84	-0.66923	2.84	-0.1666
2.84167	0.06688	2.84167	0.0786		2.84167	0.02932	2.84167	0.02414		2.84167	-0.64649	2.84167	-0.20409
2.84333	0.06683	2.84333	0.0793		2.84333	0.02623	2.84333	0.02618		2.84333	-0.61076	2.84333	-0.17493
2.845	0.06639	2.845	0.0792		2.845	0.02237	2.845	0.02737		2.845	-0.627	2.845	-0.17493
2.84667	0.06576	2.84667	0.0788		2.84667	0.018	2.84667	0.02652		2.84667	-0.61725	2.84667	-0.1666
2.84833	0.06545	2.84833	0.0785		2.84833	0.01466	2.84833	0.02737		2.84833	-0.6205	2.84833	-0.17077
2.85	0.06523	2.85	0.0783		2.85	0.0126	2.85	0.02652		2.85	-0.60751	2.85	-0.18326
2.85167	0.06518	2.85167	0.0785		2.85167	0.01157	2.85167	0.02567		2.85167	-0.627	2.85167	-0.19992
2.85333	0.065	2.85333	0.0787		2.85333	0.01029	2.85333	0.02482		2.85333	-0.63999	2.85333	-0.19159
2.855	0.065	2.855	0.0796		2.855	0.00977	2.855	0.02227		2.855	-0.63675	2.855	-0.18326
2.85667	0.06447	2.85667	0.0808		2.85667	0.00746	2.85667	0.0221		2.85667	-0.60426	2.85667	-0.20409
2.85833	0.06402	2.85833	0.0828		2.85833	0.0054	2.85833	0.02057		2.85833	-0.60426	2.85833	-0.20409
2.86	0.06348	2.86	0.0858		2.86	0.00694	2.86	0.02057		2.86	-0.58801	2.86	-0.19159
2.86167	0.0629	2.86167	0.0877		2.86167	0.00926	2.86167	0.01683		2.86167	-0.59451	2.86167	-0.17493
2.86333	0.06246	2.86333	0.0892		2.86333	0.01543	2.86333	0.01632		2.86333	-0.57177	2.86333	-0.19159
2.865	0.06201	2.865	0.0896		2.865	0.02186	2.865	0.01377		2.865	-0.56203	2.865	-0.19159
2.86667	0.06201	2.86667	0.0889		2.86667	0.02726	2.86667	0.01479		2.86667	-0.53279	2.86667	-0.18743
2.86833	0.06206	2.86833	0.0876		2.86833	0.03163	2.86833	0.01428		2.86833	-0.53279	2.86833	-0.18326
2.87	0.06201	2.87	0.0864		2.87	0.03446	2.87	0.01326		2.87	-0.53604	2.87	-0.18326
2.87167	0.06206	2.87167	0.085		2.87167	0.03343	2.87167	0.01088		2.87167	-0.54578	2.87167	-0.19576
2.87333	0.06219	2.87333	0.0834		2.87333	0.03112	2.87333	0.01122		2.87333	-0.56527	2.87333	-0.20409
2.875	0.06264	2.875	0.0828		2.875	0.02906	2.875	0.00952		2.875	-0.56527	2.875	-0.18743
2.87667	0.06317	2.87667	0.083		2.87667	0.02726	2.87667	0.01054		2.87667	-0.56527	2.87667	-0.1666
2.87833	0.06411	2.87833	0.0824		2.87833	0.02726	2.87833	0.01122		2.87833	-0.55878	2.87833	-0.15411
2.88	0.06518	2.88	0.0819		2.88	0.027	2.88	0.01173		2.88	-0.52629	2.88	-0.1791
2.88167	0.06625	2.88167	0.082		2.88167	0.02314	2.88167	0.01173		2.88167	-0.51979	2.88167	-0.22491
2.88333	0.06737	2.88333	0.0817		2.88333	0.01954	2.88333	0.01122		2.88333	-0.5003	2.88333	-0.20825
2.885	0.06835	2.885	0.0812		2.885	0.01723	2.885	0.01054		2.885	-0.51005	2.885	-0.20409
2.88667	0.06929	2.88667	0.0804		2.88667	0.01749	2.88667	0.01105		2.88667	-0.52629	2.88667	-0.21658
2.88833	0.06996	2.88833	0.0792		2.88833	0.01723	2.88833	0.01224		2.88833	-0.52629	2.88833	-0.23324
2.89	0.07103	2.89	0.0771		2.89	0.01774	2.89	0.01207		2.89	-0.53604	2.89	-0.21658
2.89167	0.07197	2.89167	0.0752		2.89167	0.02212	2.89167	0.01224		2.89167	-0.53279	2.89167	-0.21242
2.89333	0.07282	2.89333	0.0735		2.89333	0.02726	2.89333	0.01173		2.89333	-0.52954	2.89333	-0.22908
2.895	0.07335	2.895	0.072		2.895	0.03163	2.895	0.01173		2.895	-0.52629	2.895	-0.25823
2.89667	0.07366	2.89667	0.0711		2.89667	0.0342	2.89667	0.01292		2.89667	-0.52629	2.89667	-0.27073
2.89833	0.07357	2.89833	0.07		2.89833	0.03703	2.89833	0.01377		2.89833	-0.52304	2.89833	-0.32487
2.9	0.07322	2.9	0.0691		2.9	0.0396	2.9	0.01258		2.9	-0.52304	2.9	-0.30821
2.90167	0.07255	2.90167	0.0679		2.90167	0.04114	2.90167	0.01156		2.90167	-0.52629	2.90167	-0.31238
2.90333	0.07179	2.90333	0.0658		2.90333	0.04294	2.90333	0.01275		2.90333	-0.52954	2.90333	-0.31238
2.905	0.0709	2.905	0.0637		2.905	0.04526	2.905	0.01428		2.905	-0.54903	2.905	-0.29572
2.90667	0.07032	2.90667	0.062		2.90667	0.04552	2.90667	0.01394		2.90667	-0.54578	2.90667	-0.28322
2.90833	0.06991	2.90833	0.0608		2.90833	0.04552	2.90833	0.01411		2.90833	-0.54253	2.90833	-0.25407
2.91	0.06965	2.91	0.0603		2.91	0.04783	2.91	0.0136		2.91	-0.53279	2.91	-0.27073
2.91167	0.06929	2.91167	0.0608		2.91167	0.05169	2.91167	0.01377		2.91167	-0.51329	2.91167	-0.25407
2.91333	0.06911	2.91333	0.0618		2.91333	0.05503	2.91333	0.01479		2.91333	-0.51654	2.91333	-0.2624
2.915	0.06875	2.915	0.0631		2.915	0.05786	2.915	0.01751		2.915	-0.49705	2.915	-0.25823
2.91667	0.06831	2.91667	0.0637		2.91667	0.06095	2.91667	0.01666		2.91667	-0.48406	2.91667	-0.2624
2.91833	0.06781	2.91833	0.0649		2.91833	0.06197	2.91833	0.01734		2.91833	-0.44507	2.91833	-0.27073
2.92	0.06723	2.92	0.0668		2.92	0.06223	2.92	0.01717		2.92	-0.44832	2.92	-0.26656
2.92167	0.06665	2.92167	0.0694		2.92167	0.06146	2.92167	0.01785		2.92167	-0.43857	2.92167	-0.27073
2.92333	0.06634	2.92333	0.0723		2.92333	0.06017	2.92333	0.01819		2.92333	-0.43533	2.92333	-0.2624
2.925	0.06594	2.925	0.0741		2.925	0.05837	2.925	0.01853		2.925	-0.41908	2.925	-0.25823
2.92667	0.06581	2.92667	0.0756		2.92667	0.0576	2.92667	0.01853		2.92667	-0.41908	2.92667	-0.25823
2.92833	0.06581	2.92833	0.0771		2.92833	0.05554	2.92833	0.02006		2.92833	-0.39309	2.92833	-0.23324
2.93	0.06607	2.93	0.0794		2.93	0.05349	2.93	0.01955		2.93	-0.40609	2.93	-0.21242
2.93167	0.06625	2.93167	0.0825		2.93167	0.05246	2.93167	0.01802		2.93167	-0.44182	2.93167	-0.22075
2.93333	0.06634	2.93333	0.0853		2.93333	0.05117	2.93333	0.01734		2.93333	-0.46781	2.93333	-0.22075
2.935	0.06634	2.935	0.0879		2.935	0.04809	2.935	0.01581		2.935	-0.52304	2.935	-0.25823
2.93667	0.06634	2.93667	0.0893		2.93667	0.045	2.93667	0.01649		2.93667	-0.5003	2.93667	-0.29988
2.93833	0.06616	2.93833	0.0893		2.93833	0.045	2.93833	0.01513		2.93833	-0.49705	2.93833	-0.29155
2.94	0.06603	2.94	0.089		2.94	0.04577	2.94	0.01513		2.94	-0.4938	2.94	-0.32071
2.94167	0.0659	2.94167	0.0893		2.94167	0.04809	2.94167	0.01394		2.94167	-0.4873	2.94167	-0.32904
2.94333	0.06567	2.94333	0.0898		2.94333	0.05014	2.94333	0.01462		2.94333	-0.4873	2.94333	-0.37485
2.945	0.06558	2.945	0.0894		2.945	0.05092	2.945	0.01632		2.945	-0.47431	2.945	-0.37069
2.94667	0.06581	2.94667	0.0885		2.94667	0.05014	2.94667	0.01717		2.94667	-0.48081	2.94667	-0.37485
2.94833	0.06643	2.94833	0.0881		2.94833	0.0486	2.94833	0.01921		2.94833	-0.51005	2.94833	-0.35403
2.95	0.0671	2.95	0.0884		2.95	0.04654	2.95	0.02074		2.95	-0.51654	2.95	-0.35819
2.95167	0.06768	2.95167	0.0896		2.95167	0.04552	2.95167	0.02006		2.95167	-0.53928	2.95167	-0.37485
2.95333	0.06808	2.95333	0.0905		2.95333	0.04397	2.95333	0.02091		2.95333	-0.53279	2.95333	-0.40817
2.955	0.06866	2.955	0.0912		2.955	0.0396	2.955	0.01904		2.955	-0.53604	2.955	-0.39568
2.95667	0.06938	2.95667	0.0916		2.95667	0.0342	2.95667	0.01853		2.95667	-0.53604	2.95667	-0.45399
2.95833	0.06982	2.95833	0.0908		2.95833	0.02829	2.95833	0.02074		2.95833	-0.51005	2.95833	-0.40817
2.96	0.06987	2.96	0.0894		2.96	0.02186	2.96	0.02499		2.96	-0.5003	2.96	-0.3457
2.96167	0.07014	2.96167	0.088		2.96167	0.01543	2.96167	0.02516		2.96167	-0.45807	2.96167	-0.35403
2.96333	0.07018	2.96333	0.0866		2.96333	0.0144	2.96333	0.02788		2.96333	-0.45807	2.96333	-0.32487
2.965	0.06973	2.965	0.0851		2.965	0.01491	2.965	0.02652		2.965	-0.43533	2.965	-0.32904
2.96667	0.06911	2.96667	0.0831		2.96667	0.01517	2.96667	0.0272		2.96667	-0.43857	2.96667	-0.29988
2.96833	0.06853	2.96833	0.0808		2.96833	0.01569	2.96833	0.02703		2.96833	-0.42233	2.96833	-0.30821
2.97	0.06795	2.97	0.0799		2.97	0.01466	2.97	0.02737		2.97	-0.41583	2.97	-0.30405
2.97167	0.06741	2.97167	0.0799		2.97167	0.01517	2.97167	0.02788		2.97167	-0.43533	2.97167	-0.30405
2.97333	0.06719	2.97333	0.0798		2.97333	0.01851	2.97333	0.02924		2.97333	-0.44507	2.97333	-0.31238
2.975	0.06639	2.975	0.0801		2.975	0.0234	2.975	0.02958		2.975	-0.43533	2.975	-0.31238
2.97667	0.06563	2.97667	0.0819		2.97667	0.02854	2.97667	0.03077		2.97667	-0.42883	2.97667	-0.3332
2.97833	0.06473	2.97833	0.0844		2.97833	0.03472	2.97833	0.02992		2.97833	-0.43208	2.97833	-0.33737
2.98	0.06375	2.98	0.0866		2.98	0.03883	2.98	0.03077		2.98	-0.43208	2.98	-0.3332
2.98167	0.06286	2.98167	0.0885		2.98167	0.04037	2.98167	0.03094		2.98167	-0.41258	2.98167	-0.29988
2.98333	0.06219	2.98333	0.0911		2.98333	0.0396	2.98333	0.03094		2.98333	-0.39959	2.98333	-0.25407
2.985	0.0617	2.985	0.0929		2.985	0.04012	2.985	0.02958		2.985	-0.42883	2.985	-0.25823
2.98667	0.06152	2.98667	0.094		2.98667	0.03832	2.98667	0.02788		2.98667	-0.42558	2.98667	-0.24574
2.98833	0.06161	2.98833	0.0941		2.98833	0.03703	2.98833	0.02822		2.98833	-0.40609	2.98833	-0.27489
2.99	0.06179	2.99	0.093		2.99	0.03472	2.99	0.0272		2.99	-0.38984	2.99	-0.28739
2.99167	0.06179	2.99167	0.0921		2.99167	0.03112	2.99167	0.02788		2.99167	-0.38984	2.99167	-0.26656
2.99333	0.06174	2.99333	0.0915		2.99333	0.02649	2.99333	0.02771		2.99333	-0.35086	2.99333	-0.28739
2.995	0.06165	2.995	0.0911		2.995	0.0234	2.995	0.02788		2.995	-0.33462	2.995	-0.29988
2.99667	0.06148	2.99667	0.0913		2.99667	0.02134	2.99667	0.02822		2.99667	-0.28589	2.99667	-0.3457
2.99833	0.06134	2.99833	0.0908		2.99833	0.02032	2.99833	0.02856		2.99833	-0.28589	2.99833	-0.33737
3	0.06094	3	0.0909		3	0.0198	3	0.02924		3	-0.26964	3	-0.37069
3.00167	0.06054	3.00167	0.0908		3.00167	0.01851	3.00167	0.02907		3.00167	-0.28589	3.00167	-0.36652
3.00333	0.06031	3.00333	0.0905		3.00333	0.01749	3.00333	0.03043		3.00333	-0.26639	3.00333	-0.39151
3.005	0.05978	3.005	0.0904		3.005	0.01826	3.005	0.03043		3.005	-0.26964	3.005	-0.38318
3.00667	0.05929	3.00667	0.0905		3.00667	0.02134	3.00667	0.03009		3.00667	-0.26639	3.00667	-0.39984
3.00833	0.05893	3.00833	0.0904		3.00833	0.02212	3.00833	0.02958		3.00833	-0.26314	3.00833	-0.39151
3.01	0.05844	3.01	0.0901		3.01	0.02289	3.01	0.0289		3.01	-0.2404	3.01	-0.4165
3.01167	0.05786	3.01167	0.0896		3.01167	0.02494	3.01167	0.0289		3.01167	-0.23716	3.01167	-0.41234
3.01333	0.05755	3.01333	0.0884		3.01333	0.02906	3.01333	0.02788		3.01333	-0.22741	3.01333	-0.42067
3.015	0.05777	3.015	0.0877		3.015	0.03266	3.015	0.02652		3.015	-0.23716	3.015	-0.41234
3.01667	0.05817	3.01667	0.0876		3.01667	0.03703	3.01667	0.02295		3.01667	-0.25665	3.01667	-0.39151
3.01833	0.05831	3.01833	0.0875		3.01833	0.04089	3.01833	0.02312		3.01833	-0.28913	3.01833	-0.38735
3.02	0.05831	3.02	0.0875		3.02	0.04089	3.02	0.02108		3.02	-0.35736	3.02	-0.3457
3.02167	0.05808	3.02167	0.0869		3.02167	0.03806	3.02167	0.02227		3.02167	-0.34761	3.02167	-0.30821
3.02333	0.05822	3.02333	0.086		3.02333	0.03574	3.02333	0.02244		3.02333	-0.3866	3.02333	-0.34986
3.025	0.05857	3.025	0.0861		3.025	0.03497	3.025	0.02261		3.025	-0.38335	3.025	-0.37069
3.02667	0.0588	3.02667	0.0863		3.02667	0.03472	3.02667	0.0221		3.02667	-0.43533	3.02667	-0.38735
3.02833	0.05875	3.02833	0.0863		3.02833	0.03343	3.02833	0.02261		3.02833	-0.42233	3.02833	-0.39151
3.03	0.05866	3.03	0.0864		3.03	0.03137	3.03	0.02329		3.03	-0.45807	3.03	-0.38735
3.03167	0.05848	3.03167	0.0871		3.03167	0.03009	3.03167	0.02346		3.03167	-0.45157	3.03167	-0.39151
3.03333	0.05853	3.03333	0.0876		3.03333	0.02906	3.03333	0.02397		3.03333	-0.46456	3.03333	-0.35403
3.035	0.05853	3.035	0.0877		3.035	0.03086	3.035	0.0221		3.035	-0.45157	3.035	-0.27906
3.03667	0.05831	3.03667	0.0875		3.03667	0.03343	3.03667	0.01785		3.03667	-0.41258	3.03667	-0.27073
3.03833	0.05786	3.03833	0.0869		3.03833	0.03626	3.03833	0.01819		3.03833	-0.39309	3.03833	-0.21242
3.04	0.05741	3.04	0.0874		3.04	0.03832	3.04	0.01462		3.04	-0.30538	3.04	-0.22491
3.04167	0.05706	3.04167	0.0885		3.04167	0.04063	3.04167	0.01377		3.04167	-0.30538	3.04167	-0.19159
3.04333	0.05692	3.04333	0.0891		3.04333	0.04166	3.04333	0.00833		3.04333	-0.22741	3.04333	-0.20409
3.045	0.05648	3.045	0.0896		3.045	0.04294	3.045	0.00952		3.045	-0.23391	3.045	-0.19576
3.04667	0.05598	3.04667	0.0892		3.04667	0.04397	3.04667	0.00969		3.04667	-0.20467	3.04667	-0.18326
3.04833	0.05598	3.04833	0.0887		3.04833	0.04397	3.04833	0.01037		3.04833	-0.18518	3.04833	-0.12495
3.05	0.05607	3.05	0.089		3.05	0.04372	3.05	0.01224		3.05	-0.19817	3.05	-0.12912
3.05167	0.0563	3.05167	0.0901		3.05167	0.04603	3.05167	0.01173		3.05167	-0.21766	3.05167	-0.08747
3.05333	0.05679	3.05333	0.0914		3.05333	0.04886	3.05333	0.01275		3.05333	-0.23716	3.05333	-0.09163
3.055	0.05723	3.055	0.0928		3.055	0.05092	3.055	0.01326		3.055	-0.27289	3.055	-0.04582
3.05667	0.0571	3.05667	0.0942		3.05667	0.05194	3.05667	0.01564		3.05667	-0.25665	3.05667	-0.07497
3.05833	0.05674	3.05833	0.0954		3.05833	0.05426	3.05833	0.01547		3.05833	-0.2469	3.05833	-0.07914
3.06	0.05612	3.06	0.0965		3.06	0.05863	3.06	0.01768		3.06	-0.26314	3.06	-0.0833
3.06167	0.05567	3.06167	0.0976		3.06167	0.06043	3.06167	0.01751		3.06167	-0.28589	3.06167	-0.0833
3.06333	0.05549	3.06333	0.098		3.06333	0.06172	3.06333	0.01785		3.06333	-0.27289	3.06333	-0.09996
3.065	0.05518	3.065	0.0973		3.065	0.06095	3.065	0.01632		3.065	-0.2599	3.065	-0.14994
3.06667	0.05451	3.06667	0.0965		3.06667	0.06043	3.06667	0.017		3.06667	-0.23716	3.06667	-0.12495
3.06833	0.05371	3.06833	0.0961		3.06833	0.05863	3.06833	0.01802		3.06833	-0.21117	3.06833	-0.12079
3.07	0.05313	3.07	0.0956		3.07	0.054	3.07	0.01887		3.07	-0.2469	3.07	-0.10413
3.07167	0.05299	3.07167	0.0948		3.07167	0.05092	3.07167	0.01904		3.07167	-0.26964	3.07167	-0.07081
3.07333	0.05366	3.07333	0.0941		3.07333	0.04834	3.07333	0.01751		3.07333	-0.29238	3.07333	-0.07081
3.075	0.05464	3.075	0.0938		3.075	0.04552	3.075	0.017		3.075	-0.34436	3.075	-0.04582
3.07667	0.05572	3.07667	0.0936		3.07667	0.04449	3.07667	0.01598		3.07667	-0.33786	3.07667	-0.04998
3.07833	0.0563	3.07833	0.0926		3.07833	0.04449	3.07833	0.01224		3.07833	-0.34761	3.07833	-0.02916
3.08	0.05656	3.08	0.0924		3.08	0.04243	3.08	0.01156		3.08	-0.32487	3.08	-0.02499
3.08167	0.05688	3.08167	0.0923		3.08167	0.03883	3.08167	0.00884		3.08167	-0.32812	3.08167	0.00417
3.08333	0.05701	3.08333	0.0922		3.08333	0.03574	3.08333	0.01054		3.08333	-0.34436	3.08333	-0.01666
3.085	0.05728	3.085	0.0919		3.085	0.0342	3.085	0.01037		3.085	-0.3866	3.085	-0.06664
3.08667	0.05781	3.08667	0.0914		3.08667	0.03317	3.08667	0.01224		3.08667	-0.38984	3.08667	-0.0833
3.08833	0.05831	3.08833	0.0916		3.08833	0.03292	3.08833	0.01496		3.08833	-0.43208	3.08833	-0.09996
3.09	0.05862	3.09	0.0919		3.09	0.03446	3.09	0.01479		3.09	-0.44182	3.09	-0.0833
3.09167	0.05911	3.09167	0.0921		3.09167	0.03497	3.09167	0.01496		3.09167	-0.51005	3.09167	-0.07497
3.09333	0.05991	3.09333	0.0923		3.09333	0.03394	3.09333	0.0136		3.09333	-0.53928	3.09333	-0.0833
3.095	0.0609	3.095	0.092		3.095	0.03266	3.095	0.01207		3.095	-0.63675	3.095	-0.10413
3.09667	0.06165	3.09667	0.0918		3.09667	0.03163	3.09667	0.01292		3.09667	-0.61076	3.09667	-0.11246
3.09833	0.06228	3.09833	0.0915		3.09833	0.0288	3.09833	0.01224		3.09833	-0.65624	3.09833	-0.17493
3.1	0.06295	3.1	0.091		3.1	0.02494	3.1	0.01275		3.1	-0.63025	3.1	-0.18743
3.10167	0.06389	3.10167	0.0897		3.10167	0.02186	3.10167	0.01445		3.10167	-0.63025	3.10167	-0.29155
3.10333	0.06482	3.10333	0.0885		3.10333	0.01723	3.10333	0.01496		3.10333	-0.61076	3.10333	-0.29155
3.105	0.0654	3.105	0.0872		3.105	0.01234	3.105	0.01649		3.105	-0.59451	3.105	-0.39151
3.10667	0.06576	3.10667	0.0851		3.10667	0.00771	3.10667	0.01666		3.10667	-0.614	3.10667	-0.38318
3.10833	0.06603	3.10833	0.0822		3.10833	0.00463	3.10833	0.01836		3.10833	-0.614	3.10833	-0.42483
3.11	0.06554	3.11	0.0801		3.11	0.00283	3.11	0.01751		3.11	-0.60751	3.11	-0.40401
3.11167	0.06496	3.11167	0.0783		3.11167	0.00206	3.11167	0.01734		3.11167	-0.59776	3.11167	-0.39568
3.11333	0.06429	3.11333	0.0765		3.11333	0.00283	3.11333	0.017		3.11333	-0.58801	3.11333	-0.39151
3.115	0.06384	3.115	0.073		3.115	0.00489	3.115	0.017		3.115	-0.56203	3.115	-0.32487
3.11667	0.06366	3.11667	0.07		3.11667	0.00823	3.11667	0.01751		3.11667	-0.57177	3.11667	-0.32487
3.11833	0.06317	3.11833	0.0677		3.11833	0.0126	3.11833	0.01921		3.11833	-0.54903	3.11833	-0.27906
3.12	0.06228	3.12	0.0661		3.12	0.0162	3.12	0.01955		3.12	-0.54903	3.12	-0.28739
3.12167	0.06156	3.12167	0.0656		3.12167	0.01826	3.12167	0.0204		3.12167	-0.51654	3.12167	-0.24157
3.12333	0.06103	3.12333	0.0659		3.12333	0.02032	3.12333	0.0187		3.12333	-0.53604	3.12333	-0.22491
3.125	0.06098	3.125	0.0668		3.125	0.02212	3.125	0.01666		3.125	-0.54253	3.125	-0.15411
3.12667	0.06094	3.12667	0.0684		3.12667	0.02314	3.12667	0.01751		3.12667	-0.52954	3.12667	-0.18326
3.12833	0.06031	3.12833	0.0708		3.12833	0.02237	3.12833	0.01751		3.12833	-0.51329	3.12833	-0.18326
3.13	0.05978	3.13	0.0733		3.13	0.02134	3.13	0.01734		3.13	-0.51005	3.13	-0.16244
3.13167	0.05951	3.13167	0.0754		3.13167	0.01954	3.13167	0.01649		3.13167	-0.47756	3.13167	-0.15411
3.13333	0.05956	3.13333	0.0768		3.13333	0.018	3.13333	0.01581		3.13333	-0.49055	3.13333	-0.14578
3.135	0.06009	3.135	0.0781		3.135	0.01594	3.135	0.0153		3.135	-0.48081	3.135	-0.17077
3.13667	0.06076	3.13667	0.0791		3.13667	0.01311	3.13667	0.01581		3.13667	-0.48081	3.13667	-0.19576
3.13833	0.06107	3.13833	0.0802		3.13833	0.01183	3.13833	0.01581		3.13833	-0.48081	3.13833	-0.19159
3.14	0.0613	3.14	0.0802		3.14	0.01234	3.14	0.01615		3.14	-0.48081	3.14	-0.24157
3.14167	0.06139	3.14167	0.0799		3.14167	0.01286	3.14167	0.01632		3.14167	-0.47106	3.14167	-0.28739
3.14333	0.0613	3.14333	0.0794		3.14333	0.01517	3.14333	0.01547		3.14333	-0.47431	3.14333	-0.37069
3.145	0.06134	3.145	0.0782		3.145	0.01697	3.145	0.01275		3.145	-0.46781	3.145	-0.3332
3.14667	0.0617	3.14667	0.0773		3.14667	0.01877	3.14667	0.01275		3.14667	-0.45482	3.14667	-0.3457
3.14833	0.06201	3.14833	0.0768		3.14833	0.02083	3.14833	0.01037		3.14833	-0.44507	3.14833	-0.32904
3.15	0.06206	3.15	0.0768		3.15	0.02366	3.15	0.00901		3.15	-0.45807	3.15	-0.30405
3.15167	0.06219	3.15167	0.0767		3.15167	0.027	3.15167	0.01071		3.15167	-0.48406	3.15167	-0.29988
3.15333	0.06215	3.15333	0.0769		3.15333	0.02957	3.15333	0.01139		3.15333	-0.5068	3.15333	-0.30405
3.155	0.06206	3.155	0.0777		3.155	0.03214	3.155	0.0119		3.155	-0.49055	3.155	-0.35819
3.15667	0.06197	3.15667	0.0784		3.15667	0.03266	3.15667	0.01292		3.15667	-0.5068	3.15667	-0.44149
3.15833	0.06188	3.15833	0.0797		3.15833	0.0324	3.15833	0.01394		3.15833	-0.52954	3.15833	-0.44982
3.16	0.06206	3.16	0.0822		3.16	0.03214	3.16	0.01853		3.16	-0.58152	3.16	-0.52479
3.16167	0.06215	3.16167	0.0848		3.16167	0.03369	3.16167	0.02023		3.16167	-0.58801	3.16167	-0.5123
3.16333	0.06192	3.16333	0.0871		3.16333	0.0342	3.16333	0.02329		3.16333	-0.65949	3.16333	-0.57477
3.165	0.06139	3.165	0.0888		3.165	0.03626	3.165	0.02142		3.165	-0.65624	3.165	-0.57061
3.16667	0.06107	3.16667	0.0901		3.16667	0.03909	3.16667	0.02312		3.16667	-0.68872	3.16667	-0.61642
3.16833	0.0613	3.16833	0.0902		3.16833	0.03909	3.16833	0.0221		3.16833	-0.64649	3.16833	-0.5831
3.17	0.06134	3.17	0.0904		3.17	0.04037	3.17	0.02176		3.17	-0.63025	3.17	-0.57061
3.17167	0.06148	3.17167	0.0904		3.17167	0.04294	3.17167	0.02074		3.17167	-0.63025	3.17167	-0.54978
3.17333	0.06179	3.17333	0.0892		3.17333	0.04552	3.17333	0.01972		3.17333	-0.6205	3.17333	-0.47481
3.175	0.06228	3.175	0.0873		3.175	0.04654	3.175	0.01972		3.175	-0.6205	3.175	-0.46232
3.17667	0.06241	3.17667	0.0856		3.17667	0.04732	3.17667	0.01887		3.17667	-0.59451	3.17667	-0.40817
3.17833	0.06241	3.17833	0.0848		3.17833	0.04783	3.17833	0.01785		3.17833	-0.58477	3.17833	-0.43316
3.18	0.06268	3.18	0.0828		3.18	0.0486	3.18	0.0153		3.18	-0.52629	3.18	-0.41234
3.18167	0.0634	3.18167	0.081		3.18167	0.05117	3.18167	0.01598		3.18167	-0.52304	3.18167	-0.42067
3.18333	0.06398	3.18333	0.0789		3.18333	0.05452	3.18333	0.01411		3.18333	-0.49705	3.18333	-0.37902
3.185	0.06469	3.185	0.0778		3.185	0.05606	3.185	0.0136		3.185	-0.51005	3.185	-0.37902
3.18667	0.06594	3.18667	0.0765		3.18667	0.05709	3.18667	0.01071		3.18667	-0.51329	3.18667	-0.34986
3.18833	0.06723	3.18833	0.0752		3.18833	0.05837	3.18833	0.0119		3.18833	-0.52629	3.18833	-0.32487
3.19	0.06822	3.19	0.0748		3.19	0.05812	3.19	0.01105		3.19	-0.52304	3.19	-0.25823
3.19167	0.06898	3.19167	0.0749		3.19167	0.05837	3.19167	0.0119		3.19167	-0.52304	3.19167	-0.23741
3.19333	0.06929	3.19333	0.0753		3.19333	0.05966	3.19333	0.01088		3.19333	-0.51329	3.19333	-0.10413
3.195	0.06956	3.195	0.0755		3.195	0.0612	3.195	0.01071		3.195	-0.51329	3.195	-0.09996
3.19667	0.06978	3.19667	0.0756		3.19667	0.06403	3.19667	0.01037		3.19667	-0.4938	3.19667	0.00417
3.19833	0.07	3.19833	0.0745		3.19833	0.06917	3.19833	0.01156		3.19833	-0.49705	3.19833	-0.00417
3.2	0.07023	3.2	0.0727		3.2	0.0756	3.2	0.01377		3.2	-0.47756	3.2	0.01666
3.20167	0.07027	3.20167	0.0709		3.20167	0.07715	3.20167	0.01275		3.20167	-0.48081	3.20167	-0.0125
3.20333	0.06982	3.20333	0.0693		3.20333	0.07432	3.20333	0.01309		3.20333	-0.46132	3.20333	-0.06248
3.205	0.06933	3.205	0.0674		3.205	0.0702	3.205	0.01275		3.205	-0.45482	3.205	-0.05415
3.20667	0.06893	3.20667	0.0656		3.20667	0.06506	3.20667	0.01258		3.20667	-0.41258	3.20667	-0.11246
3.20833	0.06844	3.20833	0.0646		3.20833	0.06017	3.20833	0.01224		3.20833	-0.41258	3.20833	-0.10413
3.21	0.0679	3.21	0.0641		3.21	0.05554	3.21	0.01139		3.21	-0.40284	3.21	-0.13745
3.21167	0.06746	3.21167	0.0636		3.21167	0.05272	3.21167	0.01122		3.21167	-0.41258	3.21167	-0.12495
3.21333	0.0667	3.21333	0.0625		3.21333	0.05066	3.21333	0.01037		3.21333	-0.42883	3.21333	-0.12912
3.215	0.06603	3.215	0.0609		3.215	0.04912	3.215	0.01122		3.215	-0.42233	3.215	-0.11246
3.21667	0.06518	3.21667	0.0592		3.21667	0.04783	3.21667	0.01207		3.21667	-0.42558	3.21667	-0.0833
3.21833	0.06433	3.21833	0.0578		3.21833	0.045	3.21833	0.01258		3.21833	-0.42558	3.21833	-0.10829
3.22	0.0638	3.22	0.0559		3.22	0.04294	3.22	0.01547		3.22	-0.41258	3.22	-0.13745
3.22167	0.06331	3.22167	0.0543		3.22167	0.04114	3.22167	0.01598		3.22167	-0.42233	3.22167	-0.12079
3.22333	0.06281	3.22333	0.0527		3.22333	0.03857	3.22333	0.0187		3.22333	-0.44507	3.22333	-0.10413
3.225	0.06241	3.225	0.0513		3.225	0.03677	3.225	0.01802		3.225	-0.43857	3.225	-0.0833
3.22667	0.06197	3.22667	0.0506		3.22667	0.03497	3.22667	0.01853		3.22667	-0.43533	3.22667	-0.07081
3.22833	0.06183	3.22833	0.0495		3.22833	0.03394	3.22833	0.01768		3.22833	-0.43533	3.22833	-0.06664
3.23	0.0617	3.23	0.0499		3.23	0.03394	3.23	0.01649		3.23	-0.41258	3.23	-0.10829
3.23167	0.06179	3.23167	0.0511		3.23167	0.03549	3.23167	0.01683		3.23167	-0.40284	3.23167	-0.14994
3.23333	0.0621	3.23333	0.0514		3.23333	0.03986	3.23333	0.01683		3.23333	-0.3671	3.23333	-0.1666
3.235	0.06197	3.235	0.0514		3.235	0.04449	3.235	0.01717		3.235	-0.35411	3.235	-0.20409
3.23667	0.06174	3.23667	0.0516		3.23667	0.05092	3.23667	0.01887		3.23667	-0.3801	3.23667	-0.17077
3.23833	0.0617	3.23833	0.0518		3.23833	0.05709	3.23833	0.01938		3.23833	-0.39309	3.23833	-0.14994
3.24	0.06161	3.24	0.0521		3.24	0.06017	3.24	0.02125		3.24	-0.39959	3.24	-0.13745
3.24167	0.06152	3.24167	0.0518		3.24167	0.06146	3.24167	0.02057		3.24167	-0.39634	3.24167	-0.12912
3.24333	0.06148	3.24333	0.051		3.24333	0.06197	3.24333	0.02142		3.24333	-0.3801	3.24333	-0.13745
3.245	0.06165	3.245	0.0498		3.245	0.06146	3.245	0.02227		3.245	-0.36061	3.245	-0.11662
3.24667	0.0617	3.24667	0.0484		3.24667	0.06043	3.24667	0.0221		3.24667	-0.34761	3.24667	-0.10413
3.24833	0.06183	3.24833	0.0477		3.24833	0.05966	3.24833	0.0221		3.24833	-0.31188	3.24833	-0.07497
3.25	0.0621	3.25	0.0471		3.25	0.06043	3.25	0.02193		3.25	-0.32812	3.25	-0.09996
3.25167	0.06232	3.25167	0.0467		3.25167	0.05992	3.25167	0.0221		3.25167	-0.31837	3.25167	-0.10829
3.25333	0.06264	3.25333	0.0466		3.25333	0.05863	3.25333	0.02125		3.25333	-0.31512	3.25333	-0.10829
3.255	0.06268	3.255	0.0468		3.255	0.05889	3.255	0.01989		3.255	-0.29563	3.255	-0.12079
3.25667	0.06295	3.25667	0.0471		3.25667	0.06017	3.25667	0.0204		3.25667	-0.30213	3.25667	-0.11662
3.25833	0.06313	3.25833	0.0476		3.25833	0.06069	3.25833	0.02108		3.25833	-0.30213	3.25833	-0.14161
3.26	0.06348	3.26	0.0484		3.26	0.05966	3.26	0.02227		3.26	-0.29238	3.26	-0.17077
3.26167	0.06389	3.26167	0.0498		3.26167	0.05786	3.26167	0.02346		3.26167	-0.26964	3.26167	-0.22075
3.26333	0.06371	3.26333	0.0518		3.26333	0.05709	3.26333	0.02278		3.26333	-0.28264	3.26333	-0.19992
3.265	0.06384	3.265	0.0537		3.265	0.05837	3.265	0.02278		3.265	-0.28913	3.265	-0.21658
3.26667	0.06438	3.26667	0.055		3.26667	0.06146	3.26667	0.0238		3.26667	-0.31188	3.26667	-0.19992
3.26833	0.06491	3.26833	0.056		3.26833	0.06455	3.26833	0.02584		3.26833	-0.34436	3.26833	-0.1666
3.27	0.06518	3.27	0.0563		3.27	0.06686	3.27	0.02397		3.27	-0.36061	3.27	-0.16244
3.27167	0.065	3.27167	0.0565		3.27167	0.06763	3.27167	0.02278		3.27167	-0.43533	3.27167	-0.14578
3.27333	0.06478	3.27333	0.0567		3.27333	0.0684	3.27333	0.02312		3.27333	-0.44507	3.27333	-0.1666
3.275	0.06456	3.275	0.0573		3.275	0.06892	3.275	0.02176		3.275	-0.52304	3.275	-0.20825
3.27667	0.06469	3.27667	0.0582		3.27667	0.06917	3.27667	0.02091		3.27667	-0.53279	3.27667	-0.23324
3.27833	0.06505	3.27833	0.0596		3.27833	0.0702	3.27833	0.01938		3.27833	-0.59776	3.27833	-0.29155
3.28	0.06518	3.28	0.0596		3.28	0.07175	3.28	0.01972		3.28	-0.56203	3.28	-0.27073
3.28167	0.06531	3.28167	0.0587		3.28167	0.072	3.28167	0.01921		3.28167	-0.58152	3.28167	-0.30405
3.28333	0.06518	3.28333	0.0583		3.28333	0.07097	3.28333	0.01887		3.28333	-0.56203	3.28333	-0.29572
3.285	0.06523	3.285	0.0579		3.285	0.07252	3.285	0.01768		3.285	-0.53928	3.285	-0.32487
3.28667	0.06554	3.28667	0.0575		3.28667	0.07483	3.28667	0.017		3.28667	-0.53604	3.28667	-0.31654
3.28833	0.06598	3.28833	0.0566		3.28833	0.07792	3.28833	0.0153		3.28833	-0.48406	3.28833	-0.31654
3.29	0.06661	3.29	0.0548		3.29	0.08306	3.29	0.01615		3.29	-0.49705	3.29	-0.31238
3.29167	0.06679	3.29167	0.0523		3.29167	0.08435	3.29167	0.0153		3.29167	-0.47756	3.29167	-0.29988
3.29333	0.06674	3.29333	0.0497		3.29333	0.08126	3.29333	0.01547		3.29333	-0.48406	3.29333	-0.32487
3.295	0.06706	3.295	0.0471		3.295	0.07792	3.295	0.01598		3.295	-0.47431	3.295	-0.35819
3.29667	0.06746	3.29667	0.0455		3.29667	0.07457	3.29667	0.01581		3.29667	-0.47431	3.29667	-0.36652
3.29833	0.06781	3.29833	0.0434		3.29833	0.07277	3.29833	0.01479		3.29833	-0.45157	3.29833	-0.4165
3.3	0.06764	3.3	0.0407		3.3	0.07406	3.3	0.01462		3.3	-0.47431	3.3	-0.38318
3.30167	0.06777	3.30167	0.0375		3.30167	0.07457	3.30167	0.01377		3.30167	-0.49705	3.30167	-0.38735
3.30333	0.06813	3.30333	0.0356		3.30333	0.07509	3.30333	0.01343		3.30333	-0.4938	3.30333	-0.39151
3.305	0.06862	3.305	0.0347		3.305	0.07457	3.305	0.01156		3.305	-0.51329	3.305	-0.40401
3.30667	0.06889	3.30667	0.0343		3.30667	0.07432	3.30667	0.01122		3.30667	-0.51329	3.30667	-0.39568
3.30833	0.06893	3.30833	0.0348		3.30833	0.072	3.30833	0.00918		3.30833	-0.53604	3.30833	-0.32904
3.31	0.06875	3.31	0.0348		3.31	0.0684	3.31	0.01037		3.31	-0.53279	3.31	-0.31238
3.31167	0.06844	3.31167	0.0346		3.31167	0.06506	3.31167	0.0119		3.31167	-0.51329	3.31167	-0.20825
3.31333	0.06804	3.31333	0.035		3.31333	0.06223	3.31333	0.01156		3.31333	-0.51979	3.31333	-0.21658
3.315	0.06773	3.315	0.0358		3.315	0.05709	3.315	0.01173		3.315	-0.53604	3.315	-0.13328
3.31667	0.06759	3.31667	0.037		3.31667	0.05323	3.31667	0.01173		3.31667	-0.52304	3.31667	-0.14161
3.31833	0.06728	3.31833	0.0387		3.31833	0.05426	3.31833	0.01156		3.31833	-0.51979	3.31833	-0.08747
3.32	0.06683	3.32	0.0401		3.32	0.05786	3.32	0.01122		3.32	-0.52629	3.32	-0.10829
3.32167	0.06665	3.32167	0.041		3.32167	0.0594	3.32167	0.00918		3.32167	-0.56527	3.32167	-0.08747
3.32333	0.06688	3.32333	0.0418		3.32333	0.05786	3.32333	0.00765		3.32333	-0.54903	3.32333	-0.07081
3.325	0.06728	3.325	0.0421		3.325	0.05683	3.325	0.00289		3.325	-0.54578	3.325	-0.10829
3.32667	0.06831	3.32667	0.0412		3.32667	0.054	3.32667	0.00425		3.32667	-0.54903	3.32667	-0.14161
[truncated: 16,005 more rows]
