# Supplementary material for: Solar-driven highly selective conversion of glycerol to dihydroxyacetone using surface atom engineered BiVO4 photoanodes
Source: Nat Commun. 2024 Jun 28;15:5475. doi: 10.1038/s41467-024-49662-7 (PMC11213950; doi:10.1038/s41467-024-49662-7)
Supplement: Supplementary file 3 — Source Data [file 41467_2024_49662_MOESM3_ESM.zip › Supplementary Information/ncomms-Supplementary Fig. 4-source-data.xlsx]

## Sheet: Sheet1
Supplementary Fig. 4
Data 1		Data 2		Data 3
Parameter x	Parameter y	Parameter x	Parameter y	Parameter x	Parameter y
10	9	10.0001	65	10.0001	54
10.0215	10.5	10.0175	71	10.0175	72
10.043	13.5	10.0349	72	10.0349	67.5
10.0645	4.5	10.0523	77	10.0523	58.5
10.0859	18	10.0697	85	10.0697	67.5
10.1074	16.5	10.0871	82	10.0871	57
10.1289	18	10.1045	62	10.1045	57
10.1504	22.5	10.1219	70	10.1219	43.5
10.1719	10.5	10.1392	81	10.1392	61.5
10.1934	19.5	10.1566	71	10.1566	54
10.2149	10.5	10.174	64	10.174	51
10.2363	7.5	10.1914	68	10.1914	69
10.2578	22.5	10.2088	90	10.2088	79.5
10.2793	18	10.2262	70	10.2262	82.5
10.3008	12	10.2436	73	10.2436	63
10.3223	22.5	10.261	64	10.261	55.5
10.3438	12	10.2784	63	10.2784	70.5
10.3652	15	10.2958	58	10.2958	72
10.3867	12	10.3132	71	10.3132	69
10.4082	22.5	10.3306	81	10.3306	60
10.4297	16.5	10.348	71	10.348	58.5
10.4512	15	10.3653	105	10.3653	54
10.4727	19.5	10.3827	86	10.3827	60
10.4942	12	10.4001	71	10.4001	58.5
10.5157	16.5	10.4175	71	10.4175	63
10.5371	12	10.4349	75	10.4349	79.5
10.5586	21	10.4523	77	10.4523	51
10.5801	16.5	10.4697	69	10.4697	55.5
10.6016	13.5	10.4871	71	10.4871	48
10.6231	16.5	10.5045	74	10.5045	46.5
10.6446	19.5	10.5219	71	10.5219	70.5
10.6661	19.5	10.5393	94	10.5393	73.5
10.6875	21	10.5567	79	10.5567	61.5
10.709	21	10.5741	67	10.5741	42
10.7305	18	10.5915	76	10.5915	60
10.752	16.5	10.6089	80	10.6089	66
10.7735	22.5	10.6263	86	10.6263	64.5
10.795	18	10.6436	77	10.6436	64.5
10.8165	9	10.661	75	10.661	60
10.8379	12	10.6784	75	10.6784	72
10.8594	19.5	10.6958	88	10.6958	78
10.8809	21	10.7132	70	10.7132	82.5
10.9024	22.5	10.7306	82	10.7306	69
10.9239	22.5	10.748	92	10.748	48
10.9454	18	10.7654	94	10.7654	91.5
10.9669	25.5	10.7828	86	10.7828	76.5
10.9883	19.5	10.8002	75	10.8002	52.5
11.0098	12	10.8176	76	10.8176	69
11.0313	21	10.835	63	10.835	58.5
11.0528	15	10.8524	60	10.8524	51
11.0743	12	10.8698	87	10.8698	58.5
11.0958	21	10.8872	92	10.8872	66
11.1173	16.5	10.9046	82	10.9046	45
11.1387	19.5	10.9219	81	10.9219	57
11.1602	10.5	10.9393	76	10.9393	57
11.1817	24	10.9567	77	10.9567	73.5
11.2032	12	10.9741	81	10.9741	55.5
11.2247	10.5	10.9915	72	10.9915	64.5
11.2462	16.5	11.0089	68	11.0089	43.5
11.2677	13.5	11.0263	96	11.0263	61.5
11.2891	13.5	11.0437	77	11.0437	57
11.3106	15	11.0611	86	11.0611	60
11.3321	16.5	11.0785	70	11.0785	69
11.3536	16.5	11.0959	83	11.0959	55.5
11.3751	13.5	11.1133	82	11.1133	61.5
11.3966	13.5	11.1307	85	11.1307	51
11.4181	21	11.148	74	11.148	57
11.4395	28.5	11.1654	82	11.1654	58.5
11.461	21	11.1828	81	11.1828	40.5
11.4825	22.5	11.2002	69	11.2002	54
11.504	16.5	11.2176	66	11.2176	61.5
11.5255	25.5	11.235	85	11.235	54
11.547	19.5	11.2524	68	11.2524	76.5
11.5685	22.5	11.2698	69	11.2698	63
11.5899	10.5	11.2872	76	11.2872	61.5
11.6114	22.5	11.3046	75	11.3046	37.5
11.6329	16.5	11.322	78	11.322	57
11.6544	16.5	11.3394	77	11.3394	55.5
11.6759	16.5	11.3568	71	11.3568	70.5
11.6974	13.5	11.3742	71	11.3742	63
11.7189	18	11.3916	75	11.3916	66
11.7403	12	11.409	72	11.409	60
11.7618	12	11.4263	77	11.4263	54
11.7833	21	11.4437	69	11.4437	63
11.8048	19.5	11.4611	65	11.4611	46.5
11.8263	18	11.4785	78	11.4785	58.5
11.8478	22.5	11.4959	94	11.4959	60
11.8693	16.5	11.5133	79	11.5133	51
11.8908	25.5	11.5307	92	11.5307	42
11.9122	21	11.5481	74	11.5481	52.5
11.9337	19.5	11.5655	74	11.5655	67.5
11.9552	19.5	11.5829	73	11.5829	75
11.9767	21	11.6003	85	11.6003	49.5
11.9982	15	11.6177	65	11.6177	51
12.0197	18	11.6351	83	11.6351	55.5
12.0412	10.5	11.6525	77	11.6525	64.5
12.0626	21	11.6699	85	11.6699	57
12.0841	19.5	11.6872	88	11.6872	51
12.1056	15	11.7046	94	11.7046	60
12.1271	21	11.722	85	11.722	46.5
12.1486	15	11.7394	67	11.7394	57
12.1701	15	11.7568	82	11.7568	54
12.1915	19.5	11.7742	74	11.7742	51
12.213	19.5	11.7916	72	11.7916	57
12.2345	13.5	11.809	77	11.809	42
12.256	18	11.8264	60	11.8264	39
12.2775	21	11.8438	80	11.8438	34.5
12.299	24	11.8612	65	11.8612	49.5
12.3205	24	11.8786	83	11.8786	46.5
12.342	25.5	11.896	61	11.896	66
12.3634	19.5	11.9134	87	11.9134	43.5
12.3849	16.5	11.9307	67	11.9307	42
12.4064	18	11.9481	84	11.9481	58.5
12.4279	16.5	11.9655	86	11.9655	60
12.4494	33	11.9829	68	11.9829	63
12.4709	16.5	12.0003	74	12.0003	51
12.4924	16.5	12.0177	78	12.0177	57
12.5138	18	12.0351	71	12.0351	46.5
12.5353	22.5	12.0525	68	12.0525	64.5
12.5568	24	12.0699	76	12.0699	36
12.5783	22.5	12.0873	87	12.0873	46.5
12.5998	18	12.1047	70	12.1047	58.5
12.6213	15	12.1221	75	12.1221	63
12.6427	21	12.1395	63	12.1395	42
12.6642	24	12.1569	70	12.1569	57
12.6857	16.5	12.1743	76	12.1743	46.5
12.7072	15	12.1916	81	12.1916	48
12.7287	21	12.209	82	12.209	42
12.7502	24	12.2264	72	12.2264	42
12.7717	27	12.2438	77	12.2438	42
12.7932	15	12.2612	88	12.2612	58.5
12.8146	16.5	12.2786	70	12.2786	60
12.8361	7.5	12.296	80	12.296	39
12.8576	15	12.3134	83	12.3134	45
12.8791	19.5	12.3308	63	12.3308	49.5
12.9006	16.5	12.3482	69	12.3482	55.5
12.9221	15	12.3656	74	12.3656	61.5
12.9436	9	12.383	91	12.383	36
12.965	25.5	12.4004	58	12.4004	40.5
12.9865	10.5	12.4178	74	12.4178	39
13.008	16.5	12.4352	82	12.4352	42
13.0295	10.5	12.4526	70	12.4526	37.5
13.051	28.5	12.4699	84	12.4699	40.5
13.0725	13.5	12.4873	58	12.4873	57
13.0939	12	12.5047	76	12.5047	52.5
13.1154	12	12.5221	105	12.5221	31.5
13.1369	22.5	12.5395	76	12.5395	40.5
13.1584	25.5	12.5569	80	12.5569	46.5
13.1799	22.5	12.5743	68	12.5743	58.5
13.2014	18	12.5917	70	12.5917	46.5
13.2229	15	12.6091	74	12.6091	43.5
13.2444	22.5	12.6265	88	12.6265	51
13.2658	28.5	12.6439	81	12.6439	45
13.2873	13.5	12.6613	69	12.6613	45
13.3088	12	12.6787	63	12.6787	45
13.3303	13.5	12.696	53	12.696	42
13.3518	9	12.7134	74	12.7134	39
13.3733	12	12.7308	94	12.7308	60
13.3948	27	12.7482	84	12.7482	49.5
13.4162	12	12.7656	71	12.7656	39
13.4377	22.5	12.783	87	12.783	52.5
13.4592	12	12.8004	77	12.8004	46.5
13.4807	18	12.8178	77	12.8178	49.5
13.5022	18	12.8352	63	12.8352	45
13.5237	19.5	12.8526	67	12.8526	40.5
13.5451	13.5	12.87	78	12.87	36
13.5666	22.5	12.8874	62	12.8874	40.5
13.5881	18	12.9048	64	12.9048	75
13.6096	19.5	12.9222	62	12.9222	52.5
13.6311	19.5	12.9396	69	12.9396	49.5
13.6526	12	12.957	70	12.957	39
13.6741	18	12.9743	81	12.9743	46.5
13.6956	22.5	12.9917	67	12.9917	36
13.717	16.5	13.0091	81	13.0091	58.5
13.7385	16.5	13.0265	80	13.0265	46.5
13.76	28.5	13.0439	78	13.0439	37.5
13.7815	21	13.0613	59	13.0613	54
13.803	16.5	13.0787	70	13.0787	37.5
13.8245	13.5	13.0961	66	13.0961	46.5
13.846	15	13.1135	65	13.1135	40.5
13.8674	18	13.1309	65	13.1309	49.5
13.8889	19.5	13.1483	58	13.1483	40.5
13.9104	27	13.1657	71	13.1657	45
13.9319	25.5	13.1831	61	13.1831	48
13.9534	28.5	13.2005	68	13.2005	43.5
13.9749	22.5	13.2179	62	13.2179	43.5
13.9963	18	13.2352	64	13.2352	48
14.0178	28.5	13.2526	64	13.2526	45
14.0393	13.5	13.27	79	13.27	42
14.0608	21	13.2874	62	13.2874	43.5
14.0823	21	13.3048	56	13.3048	39
14.1038	18	13.3222	68	13.3222	30
14.1253	22.5	13.3396	76	13.3396	51
14.1468	19.5	13.357	81	13.357	60
14.1682	16.5	13.3744	58	13.3744	48
14.1897	22.5	13.3918	68	13.3918	54
14.2112	25.5	13.4092	89	13.4092	46.5
14.2327	15	13.4266	56	13.4266	40.5
14.2542	34.5	13.444	72	13.444	45
14.2757	28.5	13.4614	63	13.4614	55.5
14.2972	18	13.4787	67	13.4787	40.5
14.3186	25.5	13.4961	72	13.4961	31.5
14.3401	33	13.5135	70	13.5135	30
14.3616	33	13.5309	61	13.5309	37.5
14.3831	25.5	13.5483	75	13.5483	42
14.4046	25.5	13.5657	70	13.5657	51
14.4261	25.5	13.5831	53	13.5831	48
14.4476	30	13.6005	59	13.6005	46.5
14.469	48	13.6179	76	13.6179	42
14.4905	58.5	13.6353	62	13.6353	42
14.512	66	13.6527	51	13.6527	22.5
14.5335	70.5	13.6701	73	13.6701	63
14.555	100.5	13.6875	69	13.6875	51
14.5765	84	13.7049	51	13.7049	48
14.598	103.5	13.7223	67	13.7223	40.5
14.6194	112.5	13.7396	72	13.7396	40.5
14.6409	97.5	13.757	61	13.757	58.5
14.6624	97.5	13.7744	64	13.7744	42
14.6839	66	13.7918	72	13.7918	39
14.7054	55.5	13.8092	73	13.8092	40.5
14.7269	48	13.8266	67	13.8266	34.5
14.7484	36	13.844	60	13.844	19.5
14.7698	27	13.8614	63	13.8614	52.5
14.7913	27	13.8788	69	13.8788	46.5
14.8128	21	13.8962	88	13.8962	43.5
14.8343	28.5	13.9136	70	13.9136	33
14.8558	21	13.931	76	13.931	54
14.8773	25.5	13.9484	56	13.9484	48
14.8988	22.5	13.9658	61	13.9658	48
14.9202	24	13.9832	60	13.9832	33
14.9417	25.5	14.0006	62	14.0006	40.5
14.9632	21	14.0179	71	14.0179	49.5
14.9847	18	14.0353	61	14.0353	45
15.0062	18	14.0527	53	14.0527	51
15.0277	28.5	14.0701	73	14.0701	39
15.0492	22.5	14.0875	60	14.0875	40.5
15.0706	21	14.1049	72	14.1049	51
15.0921	34.5	14.1223	54	14.1223	48
15.1136	27	14.1397	66	14.1397	48
15.1351	18	14.1571	63	14.1571	40.5
15.1566	22.5	14.1745	64	14.1745	52.5
15.1781	19.5	14.1919	58	14.1919	49.5
15.1996	28.5	14.2093	64	14.2093	60
15.221	24	14.2267	63	14.2267	45
15.2425	15	14.244	54	14.244	60
15.264	21	14.2614	56	14.2614	57
15.2855	13.5	14.2788	71	14.2788	49.5
15.307	25.5	14.2962	55	14.2962	46.5
15.3285	31.5	14.3136	62	14.3136	61.5
15.35	24	14.331	73	14.331	48
15.3714	25.5	14.3484	74	14.3484	54
15.3929	19.5	14.3658	67	14.3658	49.5
15.4144	19.5	14.3832	59	14.3832	46.5
15.4359	21	14.4006	56	14.4006	67.5
15.4574	21	14.418	58	14.418	55.5
15.4789	16.5	14.4354	75	14.4354	60
15.5004	16.5	14.4528	74	14.4528	73.5
15.5219	30	14.4702	63	14.4702	54
15.5433	25.5	14.4876	76	14.4876	82.5
15.5648	19.5	14.5049	76	14.5049	96
15.5863	27	14.5223	70	14.5223	111
15.6078	27	14.5397	62	14.5397	97.5
15.6293	31.5	14.5571	67	14.5571	126
15.6508	31.5	14.5745	72	14.5745	148.5
15.6723	21	14.5919	81	14.5919	150
15.6937	18	14.6093	80	14.6093	139.5
15.7152	18	14.6267	82	14.6267	121.5
15.7367	19.5	14.6441	77	14.6441	112.5
15.7582	10.5	14.6615	95	14.6615	88.5
15.7797	21	14.6789	98	14.6789	73.5
15.8012	30	14.6963	147	14.6963	57
15.8226	25.5	14.7137	151	14.7137	54
15.8441	24	14.7311	202	14.7311	57
15.8656	18	14.7485	201	14.7485	54
15.8871	13.5	14.7659	181	14.7659	39
15.9086	27	14.7832	133	14.7832	43.5
15.9301	24	14.8006	105	14.8006	31.5
15.9516	18	14.818	89	14.818	31.5
15.9731	16.5	14.8354	96	14.8354	54
15.9945	19.5	14.8528	73	14.8528	33
16.016	25.5	14.8702	63	14.8702	43.5
16.0375	19.5	14.8876	76	14.8876	45
16.059	16.5	14.905	73	14.905	36
16.0805	28.5	14.9224	72	14.9224	48
16.102	18	14.9398	75	14.9398	40.5
16.1234	18	14.9572	51	14.9572	61.5
16.1449	21	14.9746	66	14.9746	36
16.1664	37.5	14.992	60	14.992	40.5
16.1879	21	15.0094	54	15.0094	43.5
16.2094	27	15.0267	51	15.0267	51
16.2309	27	15.0441	52	15.0441	48
16.2524	24	15.0615	62	15.0615	30
16.2738	22.5	15.0789	84	15.0789	34.5
16.2953	27	15.0963	81	15.0963	48
16.3168	18	15.1137	64	15.1137	28.5
16.3383	22.5	15.1311	59	15.1311	48
16.3598	13.5	15.1485	59	15.1485	39
16.3813	9	15.1659	75	15.1659	37.5
16.4028	31.5	15.1833	69	15.1833	40.5
16.4243	19.5	15.2007	66	15.2007	28.5
16.4457	21	15.2181	64	15.2181	30
16.4672	22.5	15.2355	56	15.2355	22.5
16.4887	19.5	15.2529	51	15.2529	34.5
16.5102	21	15.2703	71	15.2703	22.5
16.5317	19.5	15.2876	79	15.2876	42
16.5532	19.5	15.305	66	15.305	39
16.5746	13.5	15.3224	61	15.3224	33
16.5961	18	15.3398	55	15.3398	40.5
16.6176	27	15.3572	71	15.3572	34.5
16.6391	22.5	15.3746	78	15.3746	43.5
16.6606	24	15.392	73	15.392	46.5
16.6821	30	15.4094	64	15.4094	52.5
16.7036	28.5	15.4268	55	15.4268	51
16.725	25.5	15.4442	52	15.4442	39
16.7465	15	15.4616	59	15.4616	34.5
16.768	19.5	15.479	66	15.479	42
16.7895	33	15.4964	80	15.4964	39
16.811	19.5	15.5138	59	15.5138	30
16.8325	33	15.5312	58	15.5312	33
16.854	34.5	15.5486	68	15.5486	45
16.8755	22.5	15.5659	61	15.5659	25.5
16.8969	22.5	15.5833	53	15.5833	42
16.9184	25.5	15.6007	64	15.6007	42
16.9399	31.5	15.6181	72	15.6181	48
16.9614	31.5	15.6355	63	15.6355	42
16.9829	19.5	15.6529	51	15.6529	46.5
17.0044	24	15.6703	64	15.6703	39
17.0258	18	15.6877	83	15.6877	45
17.0473	13.5	15.7051	53	15.7051	34.5
17.0688	24	15.7225	62	15.7225	37.5
17.0903	22.5	15.7399	56	15.7399	34.5
17.1118	27	15.7573	62	15.7573	37.5
17.1333	25.5	15.7747	55	15.7747	45
17.1548	30	15.792	62	15.792	42
17.1762	30	15.8095	50	15.8095	30
17.1977	24	15.8268	62	15.8268	48
17.2192	22.5	15.8442	74	15.8442	33
17.2407	18	15.8616	60	15.8616	36
17.2622	27	15.879	61	15.879	40.5
17.2837	34.5	15.8964	83	15.8964	36
17.3052	24	15.9138	36	15.9138	33
17.3267	28.5	15.9312	60	15.9312	34.5
17.3481	25.5	15.9486	61	15.9486	22.5
17.3696	19.5	15.966	64	15.966	36
17.3911	28.5	15.9834	89	15.9834	27
17.4126	33	16.0008	68	16.0008	31.5
17.4341	34.5	16.0182	52	16.0182	42
17.4556	18	16.0356	54	16.0356	43.5
17.477	30	16.0529	52	16.0529	43.5
17.4985	37.5	16.0704	68	16.0704	48
17.52	16.5	16.0877	56	16.0877	34.5
17.5415	21	16.1051	68	16.1051	49.5
17.563	21	16.1225	67	16.1225	42
17.5845	28.5	16.1399	59	16.1399	33
17.606	33	16.1573	56	16.1573	36
17.6274	27	16.1747	55	16.1747	33
17.6489	30	16.1921	44	16.1921	45
17.6704	22.5	16.2095	69	16.2095	31.5
17.6919	22.5	16.2269	68	16.2269	36
17.7134	33	16.2443	59	16.2443	36
17.7349	34.5	16.2617	64	16.2617	30
17.7564	30	16.2791	68	16.2791	30
17.7779	37.5	16.2965	63	16.2965	40.5
17.7993	39	16.3138	62	16.3138	66
17.8208	25.5	16.3312	55	16.3312	40.5
17.8423	33	16.3486	72	16.3486	37.5
17.8638	27	16.366	81	16.366	40.5
17.8853	24	16.3834	80	16.3834	33
17.9068	24	16.4008	69	16.4008	40.5
17.9283	30	16.4182	69	16.4182	37.5
17.9497	27	16.4356	70	16.4356	33
17.9712	25.5	16.453	62	16.453	31.5
17.9927	31.5	16.4704	56	16.4704	37.5
18.0142	40.5	16.4878	55	16.4878	34.5
18.0357	37.5	16.5052	73	16.5052	51
18.0572	39	16.5226	70	16.5226	39
18.0787	42	16.54	74	16.54	27
18.1001	43.5	16.5574	64	16.5574	30
18.1216	42	16.5748	60	16.5748	39
18.1431	52.5	16.5921	58	16.5921	30
18.1646	60	16.6095	70	16.6095	31.5
18.1861	55.5	16.6269	65	16.6269	46.5
18.2076	63	16.6443	70	16.6443	51
18.2291	63	16.6617	75	16.6617	25.5
18.2505	69	16.6791	54	16.6791	36
18.272	58.5	16.6965	59	16.6965	42
18.2935	51	16.7139	49	16.7139	45
18.315	67.5	16.7313	55	16.7313	43.5
18.3365	82.5	16.7487	62	16.7487	36
18.358	70.5	16.7661	64	16.7661	31.5
18.3795	90	16.7835	69	16.7835	48
18.4009	79.5	16.8009	53	16.8009	46.5
18.4224	78	16.8183	64	16.8183	40.5
18.4439	82.5	16.8357	68	16.8357	43.5
18.4654	70.5	16.853	60	16.853	45
18.4869	66	16.8704	54	16.8704	45
18.5084	52.5	16.8878	71	16.8878	39
18.5299	49.5	16.9052	59	16.9052	27
18.5513	31.5	16.9226	57	16.9226	25.5
18.5728	40.5	16.94	68	16.94	46.5
18.5943	28.5	16.9574	58	16.9574	37.5
18.6158	43.5	16.9748	56	16.9748	37.5
18.6373	39	16.9922	62	16.9922	34.5
18.6588	31.5	17.0096	70	17.0096	49.5
18.6803	30	17.027	65	17.027	42
18.7018	19.5	17.0444	56	17.0444	43.5
18.7232	30	17.0618	66	17.0618	30
18.7447	30	17.0791	83	17.0791	43.5
18.7662	31.5	17.0966	67	17.0966	49.5
18.7877	33	17.1139	62	17.1139	33
18.8092	25.5	17.1313	52	17.1313	36
18.8307	30	17.1487	74	17.1487	33
18.8522	37.5	17.1661	67	17.1661	36
18.8736	40.5	17.1835	67	17.1835	39
18.8951	30	17.2009	73	17.2009	34.5
18.9166	25.5	17.2183	57	17.2183	37.5
18.9381	33	17.2357	67	17.2357	34.5
18.9596	21	17.2531	61	17.2531	40.5
18.9811	27	17.2705	56	17.2705	40.5
19.0025	28.5	17.2879	63	17.2879	43.5
19.024	15	17.3053	54	17.3053	46.5
19.0455	24	17.3227	64	17.3227	51
19.067	19.5	17.3401	59	17.3401	42
19.0885	30	17.3575	67	17.3575	43.5
19.11	25.5	17.3748	79	17.3748	28.5
19.1315	21	17.3922	79	17.3922	42
19.153	34.5	17.4096	60	17.4096	37.5
19.1744	27	17.427	63	17.427	45
19.1959	18	17.4444	69	17.4444	46.5
19.2174	28.5	17.4618	62	17.4618	31.5
19.2389	37.5	17.4792	53	17.4792	48
19.2604	33	17.4966	60	17.4966	39
19.2819	33	17.514	69	17.514	40.5
19.3033	37.5	17.5314	74	17.5314	39
19.3248	46.5	17.5488	62	17.5488	40.5
19.3463	36	17.5662	62	17.5662	39
19.3678	37.5	17.5836	64	17.5836	43.5
19.3893	25.5	17.601	70	17.601	42
19.4108	27	17.6183	67	17.6183	45
19.4323	30	17.6357	64	17.6357	43.5
19.4537	45	17.6531	69	17.6531	45
19.4752	43.5	17.6705	75	17.6705	34.5
19.4967	31.5	17.6879	67	17.6879	55.5
19.5182	27	17.7053	65	17.7053	46.5
19.5397	18	17.7227	46	17.7227	34.5
19.5612	33	17.7401	62	17.7401	63
19.5827	28.5	17.7575	73	17.7575	49.5
19.6042	36	17.7749	67	17.7749	52.5
19.6256	33	17.7923	83	17.7923	48
19.6471	31.5	17.8097	54	17.8097	43.5
19.6686	34.5	17.8271	61	17.8271	43.5
19.6901	48	17.8445	60	17.8445	37.5
19.7116	24	17.8619	81	17.8619	37.5
19.7331	33	17.8792	65	17.8792	39
19.7545	36	17.8966	54	17.8966	61.5
19.776	34.5	17.914	70	17.914	33
19.7975	24	17.9314	60	17.9314	55.5
19.819	30	17.9488	73	17.9488	57
19.8405	21	17.9662	73	17.9662	51
19.862	27	17.9836	74	17.9836	51
19.8835	36	18.001	74	18.001	52.5
19.9049	33	18.0184	74	18.0184	49.5
19.9264	31.5	18.0358	67	18.0358	54
19.9479	27	18.0532	71	18.0532	55.5
19.9694	33	18.0706	61	18.0706	52.5
19.9909	33	18.088	71	18.088	66
20.0124	22.5	18.1054	75	18.1054	57
20.0339	33	18.1227	66	18.1227	78
20.0554	34.5	18.1401	78	18.1401	49.5
20.0768	30	18.1575	73	18.1575	60
20.0983	39	18.1749	78	18.1749	73.5
20.1198	27	18.1923	79	18.1923	75
20.1413	39	18.2097	80	18.2097	81
20.1628	39	18.2271	79	18.2271	67.5
20.1843	34.5	18.2445	94	18.2445	57
20.2057	31.5	18.2619	105	18.2619	60
20.2272	42	18.2793	107	18.2793	79.5
20.2487	33	18.2967	105	18.2967	64.5
20.2702	51	18.3141	95	18.3141	91.5
20.2917	33	18.3315	113	18.3315	73.5
20.3132	36	18.3489	117	18.3489	58.5
20.3347	31.5	18.3663	108	18.3663	63
20.3561	34.5	18.3836	92	18.3836	84
20.3776	27	18.401	94	18.401	94.5
20.3991	25.5	18.4184	116	18.4184	85.5
20.4206	39	18.4358	106	18.4358	78
20.4421	30	18.4532	116	18.4532	67.5
20.4636	18	18.4706	114	18.4706	70.5
20.4851	39	18.488	109	18.488	58.5
20.5066	30	18.5054	129	18.5054	51
20.528	24	18.5228	128	18.5228	48
20.5495	30	18.5402	138	18.5402	43.5
20.571	37.5	18.5576	145	18.5576	57
20.5925	27	18.575	156	18.575	49.5
20.614	9	18.5924	137	18.5924	37.5
20.6355	27	18.6098	124	18.6098	46.5
20.6569	19.5	18.6272	112	18.6272	42
20.6784	33	18.6445	100	18.6445	52.5
20.6999	64.5	18.6619	109	18.6619	46.5
20.7214	36	18.6793	83	18.6793	67.5
20.7429	43.5	18.6967	80	18.6967	45
20.7644	27	18.7141	77	18.7141	39
20.7859	42	18.7315	79	18.7315	45
20.8073	30	18.7489	82	18.7489	51
20.8288	30	18.7663	69	18.7663	51
20.8503	24	18.7837	57	18.7837	61.5
20.8718	30	18.8011	49	18.8011	37.5
20.8933	40.5	18.8185	64	18.8185	51
20.9148	36	18.8359	76	18.8359	58.5
20.9363	24	18.8533	71	18.8533	55.5
20.9578	40.5	18.8707	60	18.8707	27
20.9792	37.5	18.8881	63	18.8881	39
21.0007	39	18.9054	58	18.9054	54
21.0222	43.5	18.9228	62	18.9228	33
21.0437	31.5	18.9402	82	18.9402	48
21.0652	36	18.9576	76	18.9576	34.5
21.0867	25.5	18.975	67	18.975	52.5
21.1081	43.5	18.9924	67	18.9924	43.5
21.1296	42	19.0098	86	19.0098	58.5
21.1511	33	19.0272	62	19.0272	48
21.1726	36	19.0446	70	19.0446	52.5
21.1941	30	19.062	79	19.062	55.5
21.2156	49.5	19.0794	73	19.0794	46.5
21.2371	43.5	19.0968	78	19.0968	45
21.2585	36	19.1142	70	19.1142	51
21.28	31.5	19.1316	66	19.1316	27
21.3015	40.5	19.1489	64	19.1489	42
21.323	19.5	19.1664	65	19.1664	49.5
21.3445	24	19.1837	68	19.1837	43.5
21.366	36	19.2011	73	19.2011	57
21.3875	42	19.2185	59	19.2185	43.5
21.409	28.5	19.2359	54	19.2359	42
21.4304	43.5	19.2533	61	19.2533	48
21.4519	52.5	19.2707	68	19.2707	34.5
21.4734	34.5	19.2881	56	19.2881	42
21.4949	31.5	19.3055	71	19.3055	54
21.5164	36	19.3229	54	19.3229	45
21.5379	46.5	19.3403	56	19.3403	45
21.5594	48	19.3577	75	19.3577	52.5
21.5808	16.5	19.3751	49	19.3751	34.5
21.6023	37.5	19.3925	64	19.3925	51
21.6238	39	19.4098	66	19.4098	42
21.6453	33	19.4273	58	19.4273	49.5
21.6668	42	19.4446	66	19.4446	45
21.6883	45	19.462	61	19.462	52.5
21.7098	22.5	19.4794	69	19.4794	40.5
21.7312	36	19.4968	56	19.4968	43.5
21.7527	40.5	19.5142	54	19.5142	52.5
21.7742	40.5	19.5316	63	19.5316	51
21.7957	27	19.549	74	19.549	60
21.8172	34.5	19.5664	69	19.5664	36
21.8387	40.5	19.5838	63	19.5838	54
21.8602	46.5	19.6012	65	19.6012	46.5
21.8816	40.5	19.6186	68	19.6186	48
21.9031	34.5	19.636	63	19.636	28.5
21.9246	30	19.6534	57	19.6534	37.5
21.9461	37.5	19.6708	60	19.6708	51
21.9676	21	19.6882	67	19.6882	40.5
21.9891	30	19.7055	62	19.7055	57
22.0106	33	19.7229	64	19.7229	67.5
22.032	31.5	19.7403	56	19.7403	57
22.0535	45	19.7577	54	19.7577	37.5
22.075	39	19.7751	57	19.7751	58.5
22.0965	52.5	19.7925	53	19.7925	52.5
22.118	25.5	19.8099	54	19.8099	61.5
22.1395	28.5	19.8273	74	19.8273	49.5
22.161	39	19.8447	76	19.8447	43.5
22.1824	48	19.8621	73	19.8621	43.5
22.2039	31.5	19.8795	79	19.8795	27
22.2254	19.5	19.8969	60	19.8969	52.5
22.2469	37.5	19.9143	70	19.9143	46.5
22.2684	25.5	19.9317	65	19.9317	54
22.2899	34.5	19.949	67	19.949	42
22.3114	40.5	19.9664	74	19.9664	31.5
22.3329	40.5	19.9838	70	19.9838	34.5
22.3543	34.5	20.0012	70	20.0012	54
22.3758	33	20.0186	65	20.0186	39
22.3973	36	20.036	78	20.036	45
22.4188	42	20.0534	82	20.0534	54
22.4403	33	20.0708	67	20.0708	58.5
22.4618	33	20.0882	83	20.0882	63
22.4833	52.5	20.1056	74	20.1056	39
22.5047	30	20.123	68	20.123	42
22.5262	36	20.1404	75	20.1404	54
22.5477	31.5	20.1578	67	20.1578	42
22.5692	37.5	20.1752	84	20.1752	49.5
22.5907	31.5	20.1926	59	20.1926	43.5
22.6122	48	20.2099	65	20.2099	30
22.6336	45	20.2273	70	20.2273	43.5
22.6551	27	20.2447	62	20.2447	55.5
22.6766	36	20.2621	70	20.2621	42
22.6981	42	20.2795	55	20.2795	39
22.7196	33	20.2969	75	20.2969	39
22.7411	39	20.3143	72	20.3143	40.5
22.7626	30	20.3317	64	20.3317	51
22.7841	40.5	20.3491	64	20.3491	51
22.8055	36	20.3665	62	20.3665	37.5
22.827	34.5	20.3839	69	20.3839	49.5
22.8485	25.5	20.4013	64	20.4013	33
22.87	40.5	20.4187	64	20.4187	54
22.8915	31.5	20.4361	59	20.4361	34.5
22.913	34.5	20.4535	74	20.4535	51
22.9344	39	20.4708	59	20.4708	49.5
22.9559	21	20.4882	76	20.4882	48
22.9774	37.5	20.5056	84	20.5056	37.5
22.9989	37.5	20.523	53	20.523	43.5
23.0204	33	20.5404	71	20.5404	61.5
23.0419	39	20.5578	83	20.5578	67.5
23.0634	36	20.5752	58	20.5752	40.5
23.0848	21	20.5926	81	20.5926	57
23.1063	39	20.61	57	20.61	37.5
23.1278	30	20.6274	71	20.6274	45
23.1493	31.5	20.6448	57	20.6448	57
23.1708	33	20.6622	58	20.6622	48
23.1923	36	20.6796	55	20.6796	45
23.2138	45	20.697	69	20.697	34.5
23.2353	36	20.7143	61	20.7143	37.5
23.2567	33	20.7317	54	20.7317	45
23.2782	36	20.7491	58	20.7491	49.5
23.2997	30	20.7665	75	20.7665	42
23.3212	36	20.7839	68	20.7839	69
23.3427	36	20.8013	67	20.8013	36
23.3642	39	20.8187	68	20.8187	54
23.3856	33	20.8361	61	20.8361	58.5
23.4071	42	20.8535	77	20.8535	34.5
23.4286	31.5	20.8709	58	20.8709	36
23.4501	30	20.8883	67	20.8883	43.5
23.4716	36	20.9057	75	20.9057	45
23.4931	43.5	20.9231	67	20.9231	39
23.5146	30	20.9405	76	20.9405	42
23.536	28.5	20.9579	59	20.9579	49.5
23.5575	37.5	20.9752	74	20.9752	46.5
23.579	33	20.9926	66	20.9926	61.5
23.6005	28.5	21.01	67	21.01	39
23.622	37.5	21.0274	67	21.0274	42
23.6435	25.5	21.0448	67	21.0448	52.5
23.665	43.5	21.0622	79	21.0622	34.5
23.6865	42	21.0796	65	21.0796	42
23.7079	31.5	21.097	70	21.097	45
23.7294	49.5	21.1144	65	21.1144	55.5
23.7509	49.5	21.1318	81	21.1318	37.5
23.7724	37.5	21.1492	73	21.1492	48
23.7939	46.5	21.1666	75	21.1666	55.5
23.8154	27	21.184	61	21.184	52.5
23.8368	31.5	21.2014	69	21.2014	46.5
23.8583	30	21.2188	60	21.2188	61.5
23.8798	46.5	21.2361	59	21.2361	48
23.9013	49.5	21.2535	72	21.2535	34.5
23.9228	37.5	21.2709	67	21.2709	55.5
23.9443	42	21.2883	68	21.2883	49.5
23.9658	36	21.3057	77	21.3057	55.5
23.9872	22.5	21.3231	53	21.3231	51
24.0087	52.5	21.3405	61	21.3405	54
24.0302	57	21.3579	77	21.3579	48
24.0517	31.5	21.3753	71	21.3753	52.5
24.0732	46.5	21.3927	74	21.3927	36
24.0947	30	21.4101	62	21.4101	36
24.1162	42	21.4275	62	21.4275	48
24.1377	42	21.4449	63	21.4449	40.5
24.1591	34.5	21.4623	62	21.4623	39
24.1806	33	21.4796	69	21.4796	55.5
24.2021	43.5	21.497	61	21.497	54
24.2236	31.5	21.5144	64	21.5144	36
24.2451	39	21.5318	77	21.5318	48
24.2666	57	21.5492	83	21.5492	34.5
24.288	46.5	21.5666	63	21.5666	49.5
24.3095	39	21.584	92	21.584	48
24.331	46.5	21.6014	70	21.6014	55.5
24.3525	25.5	21.6188	48	21.6188	52.5
24.374	40.5	21.6362	65	21.6362	58.5
24.3955	45	21.6536	69	21.6536	46.5
24.417	36	21.671	74	21.671	34.5
24.4384	49.5	21.6884	69	21.6884	33
24.4599	30	21.7058	76	21.7058	33
24.4814	45	21.7232	70	21.7232	42
24.5029	33	21.7405	61	21.7405	52.5
24.5244	60	21.7579	62	21.7579	67.5
24.5459	48	21.7753	62	21.7753	57
24.5674	40.5	21.7927	64	21.7927	40.5
24.5889	48	21.8101	67	21.8101	49.5
24.6103	43.5	21.8275	56	21.8275	40.5
24.6318	43.5	21.8449	67	21.8449	37.5
24.6533	51	21.8623	68	21.8623	67.5
24.6748	46.5	21.8797	68	21.8797	39
24.6963	43.5	21.8971	71	21.8971	51
24.7178	37.5	21.9145	66	21.9145	39
24.7392	55.5	21.9319	64	21.9319	37.5
24.7607	30	21.9493	77	21.9493	43.5
24.7822	40.5	21.9667	80	21.9667	48
24.8037	42	21.9841	70	21.9841	49.5
24.8252	42	22.0014	75	22.0014	54
24.8467	22.5	22.0188	73	22.0188	64.5
24.8682	43.5	22.0362	58	22.0362	42
24.8897	37.5	22.0536	66	22.0536	46.5
24.9111	48	22.071	85	22.071	52.5
24.9326	31.5	22.0884	72	22.0884	58.5
24.9541	40.5	22.1058	65	22.1058	51
24.9756	36	22.1232	71	22.1232	58.5
24.9971	39	22.1406	57	22.1406	46.5
25.0186	39	22.158	71	22.158	61.5
25.0401	36	22.1754	66	22.1754	54
25.0615	46.5	22.1928	50	22.1928	52.5
25.083	58.5	22.2102	86	22.2102	43.5
25.1045	37.5	22.2276	69	22.2276	48
25.126	48	22.245	67	22.245	63
25.1475	54	22.2624	76	22.2624	58.5
25.169	42	22.2797	57	22.2797	49.5
25.1905	54	22.2971	52	22.2971	43.5
25.2119	57	22.3145	58	22.3145	52.5
25.2334	63	22.3319	63	22.3319	60
25.2549	43.5	22.3493	60	22.3493	40.5
25.2764	57	22.3667	64	22.3667	46.5
25.2979	67.5	22.3841	61	22.3841	40.5
25.3194	61.5	22.4015	67	22.4015	40.5
25.3409	52.5	22.4189	71	22.4189	55.5
25.3623	42	22.4363	70	22.4363	54
25.3838	30	22.4537	68	22.4537	55.5
25.4053	34.5	22.4711	62	22.4711	37.5
25.4268	60	22.4885	74	22.4885	46.5
25.4483	49.5	22.5058	71	22.5058	55.5
25.4698	52.5	22.5233	61	22.5233	49.5
25.4913	39	22.5406	69	22.5406	42
25.5127	34.5	22.558	60	22.558	51
25.5342	51	22.5754	57	22.5754	48
25.5557	48	22.5928	74	22.5928	51
25.5772	55.5	22.6102	78	22.6102	55.5
25.5987	42	22.6276	70	22.6276	43.5
25.6202	54	22.645	57	22.645	36
25.6417	73.5	22.6624	74	22.6624	54
25.6631	43.5	22.6798	72	22.6798	42
25.6846	54	22.6972	70	22.6972	48
25.7061	39	22.7146	52	22.7146	46.5
25.7276	49.5	22.732	67	22.732	48
25.7491	54	22.7494	62	22.7494	51
25.7706	51	22.7667	76	22.7667	52.5
25.7921	51	22.7842	74	22.7842	34.5
25.8135	57	22.8015	66	22.8015	54
25.835	60	22.8189	63	22.8189	52.5
25.8565	54	22.8363	67	22.8363	46.5
25.878	67.5	22.8537	70	22.8537	70.5
25.8995	84	22.8711	68	22.8711	37.5
25.921	93	22.8885	56	22.8885	57
25.9425	79.5	22.9059	66	22.9059	63
25.9639	64.5	22.9233	71	22.9233	40.5
25.9854	66	22.9407	77	22.9407	45
26.0069	81	22.9581	70	22.9581	40.5
26.0284	70.5	22.9755	64	22.9755	51
26.0499	64.5	22.9929	70	22.9929	54
26.0714	64.5	23.0103	61	23.0103	54
26.0929	67.5	23.0277	67	23.0277	45
26.1143	76.5	23.045	57	23.045	54
26.1358	48	23.0624	64	23.0624	55.5
26.1573	52.5	23.0798	74	23.0798	48
26.1788	72	23.0972	61	23.0972	51
26.2003	52.5	23.1146	60	23.1146	45
26.2218	61.5	23.132	74	23.132	61.5
26.2433	57	23.1494	75	23.1494	54
26.2647	57	23.1668	75	23.1668	45
26.2862	54	23.1842	77	23.1842	48
26.3077	72	23.2016	71	23.2016	43.5
26.3292	46.5	23.219	65	23.219	58.5
26.3507	39	23.2364	64	23.2364	82.5
26.3722	43.5	23.2538	68	23.2538	60
26.3937	49.5	23.2712	72	23.2712	43.5
26.4152	37.5	23.2886	69	23.2886	60
26.4366	46.5	23.3059	72	23.3059	58.5
26.4581	40.5	23.3233	73	23.3233	61.5
26.4796	43.5	23.3407	70	23.3407	51
26.5011	33	23.3581	73	23.3581	58.5
26.5226	49.5	23.3755	73	23.3755	49.5
26.5441	45	23.3929	69	23.3929	57
26.5656	31.5	23.4103	74	23.4103	49.5
26.587	48	23.4277	65	23.4277	51
26.6085	39	23.4451	70	23.4451	57
26.63	39	23.4625	69	23.4625	58.5
26.6515	58.5	23.4799	72	23.4799	45
26.673	40.5	23.4973	76	23.4973	48
26.6945	27	23.5147	73	23.5147	48
26.7159	30	23.5321	75	23.5321	67.5
26.7374	30	23.5495	61	23.5495	55.5
26.7589	34.5	23.5668	55	23.5668	37.5
26.7804	49.5	23.5842	61	23.5842	54
26.8019	27	23.6016	72	23.6016	49.5
26.8234	36	23.619	79	23.619	55.5
26.8449	37.5	23.6364	73	23.6364	52.5
26.8664	45	23.6538	94	23.6538	55.5
26.8878	63	23.6712	75	23.6712	61.5
26.9093	52.5	23.6886	66	23.6886	57
26.9308	52.5	23.706	64	23.706	61.5
26.9523	49.5	23.7234	77	23.7234	55.5
26.9738	63	23.7408	76	23.7408	49.5
26.9953	43.5	23.7582	81	23.7582	60
27.0167	45	23.7756	63	23.7756	52.5
27.0382	51	23.793	70	23.793	57
27.0597	49.5	23.8103	79	23.8103	51
27.0812	51	23.8277	71	23.8277	52.5
27.1027	43.5	23.8451	79	23.8451	73.5
27.1242	49.5	23.8625	70	23.8625	39
27.1457	36	23.8799	51	23.8799	42
27.1671	36	23.8973	65	23.8973	43.5
27.1886	42	23.9147	75	23.9147	34.5
27.2101	46.5	23.9321	70	23.9321	61.5
27.2316	48	23.9495	83	23.9495	73.5
27.2531	64.5	23.9669	73	23.9669	42
27.2746	51	23.9843	55	23.9843	51
27.2961	37.5	24.0017	64	24.0017	42
27.3176	51	24.0191	74	24.0191	52.5
27.339	58.5	24.0365	54	24.0365	39
27.3605	64.5	24.0539	72	24.0539	72
27.382	49.5	24.0712	85	24.0712	57
27.4035	46.5	24.0886	74	24.0886	64.5
27.425	49.5	24.106	73	24.106	51
27.4465	55.5	24.1234	76	24.1234	49.5
27.4679	42	24.1408	72	24.1408	49.5
27.4894	46.5	24.1582	67	24.1582	48
27.5109	45	24.1756	94	24.1756	51
27.5324	49.5	24.193	65	24.193	48
27.5539	43.5	24.2104	64	24.2104	33
27.5754	55.5	24.2278	70	24.2278	42
27.5969	46.5	24.2452	60	24.2452	51
27.6183	55.5	24.2626	61	24.2626	45
27.6398	48	24.28	68	24.28	72
27.6613	24	24.2974	78	24.2974	57
27.6828	48	24.3148	65	24.3148	55.5
27.7043	42	24.3321	53	24.3321	46.5
27.7258	42	24.3495	69	24.3495	52.5
27.7473	58.5	24.3669	64	24.3669	39
27.7688	54	24.3843	61	24.3843	52.5
27.7902	37.5	24.4017	55	24.4017	43.5
27.8117	46.5	24.4191	70	24.4191	54
27.8332	55.5	24.4365	70	24.4365	66
27.8547	66	24.4539	66	24.4539	51
27.8762	52.5	24.4713	64	24.4713	58.5
27.8977	85.5	24.4887	66	24.4887	49.5
27.9191	52.5	24.5061	72	24.5061	46.5
27.9406	81	24.5235	70	24.5235	36
27.9621	91.5	24.5409	64	24.5409	43.5
27.9836	94.5	24.5583	63	24.5583	42
28.0051	103.5	24.5756	62	24.5756	48
28.0266	109.5	24.5931	52	24.5931	42
28.0481	145.5	24.6104	81	24.6104	58.5
28.0695	127.5	24.6278	75	24.6278	54
28.091	148.5	24.6452	69	24.6452	46.5
28.1125	144	24.6626	52	24.6626	60
28.134	127.5	24.68	62	24.68	51
28.1555	166.5	24.6974	49	24.6974	48
28.177	156	24.7148	69	24.7148	52.5
28.1985	157.5	24.7322	71	24.7322	54
28.22	198	24.7496	74	24.7496	57
28.2414	202.5	24.767	64	24.767	66
28.2629	187.5	24.7844	68	24.7844	73.5
28.2844	199.5	24.8018	71	24.8018	63
28.3059	258	24.8192	65	24.8192	39
28.3274	226.5	24.8365	80	24.8365	63
28.3489	220.5	24.854	70	24.854	54
28.3703	187.5	24.8713	68	24.8713	73.5
28.3918	190.5	24.8887	71	24.8887	60
28.4133	175.5	24.9061	74	24.9061	48
28.4348	132	24.9235	70	24.9235	49.5
28.4563	121.5	24.9409	74	24.9409	54
28.4778	94.5	24.9583	50	24.9583	60
28.4993	90	24.9757	68	24.9757	45
28.5208	97.5	24.9931	69	24.9931	64.5
28.5422	75	25.0105	68	25.0105	43.5
28.5637	61.5	25.0279	71	25.0279	66
28.5852	46.5	25.0453	57	25.0453	64.5
28.6067	39	25.0627	64	25.0627	51
28.6282	45	25.0801	72	25.0801	58.5
28.6497	60	25.0974	68	25.0974	69
28.6712	43.5	25.1148	62	25.1148	60
28.6926	55.5	25.1322	62	25.1322	66
28.7141	34.5	25.1496	81	25.1496	37.5
28.7356	49.5	25.167	77	25.167	57
28.7571	66	25.1844	58	25.1844	61.5
28.7786	61.5	25.2018	80	25.2018	49.5
28.8001	43.5	25.2192	66	25.2192	45
28.8216	58.5	25.2366	72	25.2366	58.5
28.843	52.5	25.254	70	25.254	60
28.8645	43.5	25.2714	66	25.2714	52.5
28.886	63	25.2888	66	25.2888	55.5
28.9075	45	25.3062	69	25.3062	64.5
28.929	51	25.3236	68	25.3236	52.5
28.9505	60	25.341	79	25.341	48
28.972	51	25.3584	61	25.3584	49.5
28.9934	64.5	25.3757	67	25.3757	51
29.0149	66	25.3931	77	25.3931	45
29.0364	49.5	25.4105	71	25.4105	54
29.0579	60	25.4279	89	25.4279	51
29.0794	54	25.4453	73	25.4453	63
29.1009	63	25.4627	74	25.4627	69
29.1224	70.5	25.4801	70	25.4801	63
29.1438	54	25.4975	74	25.4975	54
29.1653	42	25.5149	72	25.5149	64.5
29.1868	51	25.5323	83	25.5323	52.5
29.2083	54	25.5497	82	25.5497	66
29.2298	67.5	25.5671	64	25.5671	67.5
29.2513	57	25.5845	67	25.5845	76.5
29.2728	51	25.6019	70	25.6019	67.5
29.2942	57	25.6193	80	25.6193	70.5
29.3157	39	25.6366	66	25.6366	46.5
29.3372	54	25.654	71	25.654	61.5
29.3587	70.5	25.6714	69	25.6714	76.5
29.3802	64.5	25.6888	74	25.6888	61.5
29.4017	60	25.7062	84	25.7062	67.5
29.4232	67.5	25.7236	59	25.7236	76.5
29.4446	67.5	25.741	85	25.741	58.5
29.4661	58.5	25.7584	90	25.7584	61.5
29.4876	61.5	25.7758	77	25.7758	84
29.5091	58.5	25.7932	86	25.7932	60
29.5306	39	25.8106	77	25.8106	82.5
29.5521	58.5	25.828	62	25.828	72
29.5736	60	25.8454	75	25.8454	94.5
29.595	64.5	25.8627	68	25.8627	108
29.6165	60	25.8802	89	25.8802	85.5
29.638	45	25.8975	93	25.8975	75
29.6595	66	25.9149	72	25.9149	105
29.681	75	25.9323	79	25.9323	93
29.7025	76.5	25.9497	77	25.9497	96
29.724	78	25.9671	92	25.9671	81
29.7455	88.5	25.9845	84	25.9845	118.5
29.7669	114	26.0019	92	26.0019	81
29.7884	111	26.0193	86	26.0193	72
29.8099	138	26.0367	111	26.0367	73.5
29.8314	189	26.0541	87	26.0541	112.5
29.8529	315	26.0715	113	26.0715	72
29.8744	454.5	26.0889	101	26.0889	94.5
29.8958	715.5	26.1063	121	26.1063	82.5
29.9173	874.5	26.1237	116	26.1237	79.5
29.9388	1140	26.141	86	26.141	75
29.9603	1264.5	26.1584	103	26.1584	63
29.9818	1486.5	26.1758	132	26.1758	64.5
30.0033	1530	26.1932	111	26.1932	63
30.0248	1443	26.2106	96	26.2106	64.5
30.0463	1359	26.228	86	26.228	60
30.0677	1077	26.2454	85	26.2454	61.5
30.0892	903	26.2628	89	26.2628	75
30.1107	597	26.2802	99	26.2802	61.5
30.1322	549	26.2976	90	26.2976	61.5
30.1537	382.5	26.315	84	26.315	55.5
30.1752	274.5	26.3324	79	26.3324	61.5
30.1967	177	26.3498	85	26.3498	72
30.2181	147	26.3672	79	26.3672	60
30.2396	136.5	26.3846	87	26.3846	60
30.2611	93	26.4019	62	26.4019	70.5
30.2826	85.5	26.4193	75	26.4193	76.5
30.3041	66	26.4367	86	26.4367	51
30.3256	64.5	26.4541	89	26.4541	78
30.347	70.5	26.4715	70	26.4715	64.5
30.3685	58.5	26.4889	84	26.4889	66
30.39	54	26.5063	73	26.5063	60
30.4115	60	26.5237	78	26.5237	57
30.433	67.5	26.5411	70	26.5411	54
30.4545	60	26.5585	70	26.5585	76.5
30.476	58.5	26.5759	64	26.5759	75
30.4975	49.5	26.5933	62	26.5933	60
30.5189	55.5	26.6107	77	26.6107	45
30.5404	64.5	26.6281	75	26.6281	66
30.5619	52.5	26.6455	70	26.6455	63
30.5834	40.5	26.6628	74	26.6628	49.5
30.6049	72	26.6802	75	26.6802	51
30.6264	54	26.6976	64	26.6976	72
30.6478	57	26.715	60	26.715	54
30.6693	70.5	26.7324	63	26.7324	54
30.6908	63	26.7498	58	26.7498	55.5
30.7123	49.5	26.7672	68	26.7672	48
30.7338	49.5	26.7846	54	26.7846	51
30.7553	39	26.802	76	26.802	55.5
30.7768	70.5	26.8194	67	26.8194	73.5
30.7982	63	26.8368	68	26.8368	64.5
30.8197	42	26.8542	77	26.8542	57
30.8412	66	26.8716	70	26.8716	72
30.8627	43.5	26.889	65	26.889	58.5
30.8842	48	26.9063	78	26.9063	60
30.9057	51	26.9237	85	26.9237	72
30.9272	57	26.9411	65	26.9411	75
30.9487	45	26.9585	64	26.9585	58.5
30.9701	52.5	26.9759	55	26.9759	61.5
30.9916	58.5	26.9933	65	26.9933	76.5
31.0131	60	27.0107	60	27.0107	76.5
31.0346	48	27.0281	60	27.0281	66
31.0561	43.5	27.0455	60	27.0455	54
31.0776	46.5	27.0629	62	27.0629	57
31.099	49.5	27.0803	80	27.0803	49.5
31.1205	42	27.0977	66	27.0977	69
31.142	55.5	27.1151	62	27.1151	46.5
31.1635	61.5	27.1325	65	27.1325	58.5
31.185	48	27.1499	67	27.1499	61.5
31.2065	45	27.1672	77	27.1672	70.5
31.228	48	27.1846	59	27.1846	54
31.2494	60	27.202	58	27.202	43.5
31.2709	54	27.2194	78	27.2194	72
31.2924	49.5	27.2368	70	27.2368	55.5
31.3139	54	27.2542	80	27.2542	64.5
31.3354	30	27.2716	59	27.2716	61.5
31.3569	66	27.289	63	27.289	61.5
31.3784	46.5	27.3064	70	27.3064	58.5
31.3999	48	27.3238	63	27.3238	76.5
31.4213	45	27.3412	55	27.3412	58.5
31.4428	46.5	27.3586	75	27.3586	60
31.4643	55.5	27.376	58	27.376	84
31.4858	42	27.3934	61	27.3934	67.5
31.5073	45	27.4108	66	27.4108	58.5
31.5288	69	27.4281	70	27.4281	61.5
31.5502	39	27.4455	60	27.4455	61.5
31.5717	58.5	27.4629	64	27.4629	61.5
31.5932	51	27.4803	66	27.4803	69
31.6147	51	27.4977	68	27.4977	70.5
31.6362	46.5	27.5151	63	27.5151	60
31.6577	60	27.5325	70	27.5325	54
31.6792	55.5	27.5499	62	27.5499	69
31.7006	45	27.5673	65	27.5673	54
31.7221	39	27.5847	62	27.5847	76.5
31.7436	43.5	27.6021	54	27.6021	54
31.7651	51	27.6195	55	27.6195	58.5
31.7866	37.5	27.6369	62	27.6369	63
31.8081	43.5	27.6543	63	27.6543	61.5
31.8296	52.5	27.6716	61	27.6716	66
31.8511	52.5	27.6891	60	27.6891	66
31.8725	46.5	27.7064	72	27.7064	69
31.894	63	27.7238	66	27.7238	55.5
31.9155	45	27.7412	72	27.7412	84
31.937	39	27.7586	84	27.7586	60
31.9585	45	27.776	69	27.776	81
31.98	48	27.7934	64	27.7934	78
32.0014	63	27.8108	81	27.8108	90
32.0229	51	27.8282	69	27.8282	88.5
32.0444	43.5	27.8456	81	27.8456	78
32.0659	42	27.863	69	27.863	75
32.0874	46.5	27.8804	63	27.8804	66
32.1089	39	27.8978	65	27.8978	106.5
32.1304	43.5	27.9152	74	27.9152	78
32.1519	55.5	27.9325	93	27.9325	103.5
32.1733	49.5	27.95	65	27.95	132
32.1948	52.5	27.9673	56	27.9673	133.5
32.2163	69	27.9847	88	27.9847	120
32.2378	46.5	28.0021	67	28.0021	184.5
32.2593	39	28.0195	84	28.0195	163.5
32.2808	51	28.0369	82	28.0369	196.5
32.3023	55.5	28.0543	77	28.0543	202.5
32.3237	49.5	28.0717	84	28.0717	198
32.3452	39	28.0891	106	28.0891	196.5
32.3667	48	28.1065	105	28.1065	184.5
32.3882	51	28.1239	110	28.1239	207
32.4097	39	28.1413	144	28.1413	177
32.4312	51	28.1587	143	28.1587	207
32.4527	64.5	28.1761	177	28.1761	201
32.4741	45	28.1934	162	28.1934	234
32.4956	57	28.2109	208	28.2109	216
32.5171	55.5	28.2282	212	28.2282	252
32.5386	55.5	28.2456	251	28.2456	262.5
32.5601	70.5	28.263	216	28.263	240
32.5816	51	28.2804	244	28.2804	264
32.6031	43.5	28.2978	233	28.2978	255
32.6245	46.5	28.3152	202	28.3152	246
32.646	58.5	28.3326	239	28.3326	255
32.6675	49.5	28.35	237	28.35	207
32.689	52.5	28.3674	254	28.3674	205.5
32.7105	60	28.3848	278	28.3848	201
32.732	48	28.4022	293	28.4022	193.5
32.7535	61.5	28.4196	319	28.4196	162
32.7749	51	28.437	316	28.437	139.5
32.7964	49.5	28.4544	301	28.4544	148.5
32.8179	69	28.4718	342	28.4718	139.5
32.8394	48	28.4891	296	28.4891	117
32.8609	42	28.5065	305	28.5065	81
32.8824	60	28.5239	264	28.5239	78
32.9039	48	28.5413	248	28.5413	69
32.9254	48	28.5587	233	28.5587	76.5
32.9468	54	28.5761	208	28.5761	94.5
32.9683	37.5	28.5935	185	28.5935	78
32.9898	42	28.6109	126	28.6109	78
33.0113	72	28.6283	160	28.6283	67.5
33.0328	45	28.6457	121	28.6457	76.5
33.0543	61.5	28.6631	106	28.6631	75
33.0757	60	28.6805	99	28.6805	67.5
33.0972	51	28.6979	81	28.6979	75
33.1187	51	28.7153	83	28.7153	81
33.1402	48	28.7326	73	28.7326	51
33.1617	46.5	28.75	83	28.75	85.5
33.1832	55.5	28.7674	73	28.7674	75
33.2047	61.5	28.7848	82	28.7848	72
33.2261	58.5	28.8022	71	28.8022	72
33.2476	55.5	28.8196	78	28.8196	51
33.2691	43.5	28.837	75	28.837	67.5
33.2906	51	28.8544	62	28.8544	58.5
33.3121	46.5	28.8718	76	28.8718	67.5
33.3336	64.5	28.8892	56	28.8892	60
33.3551	48	28.9066	67	28.9066	63
33.3765	52.5	28.924	58	28.924	66
33.398	49.5	28.9414	49	28.9414	63
33.4195	43.5	28.9588	67	28.9588	54
33.441	57	28.9762	61	28.9762	70.5
33.4625	52.5	28.9935	65	28.9935	76.5
33.484	55.5	29.0109	65	29.0109	61.5
33.5055	52.5	29.0283	59	29.0283	60
33.5269	57	29.0457	64	29.0457	60
33.5484	54	29.0631	42	29.0631	67.5
33.5699	39	29.0805	67	29.0805	69
33.5914	46.5	29.0979	77	29.0979	78
33.6129	48	29.1153	77	29.1153	55.5
33.6344	57	29.1327	75	29.1327	88.5
33.6559	37.5	29.1501	68	29.1501	73.5
33.6773	36	29.1675	76	29.1675	87
33.6988	61.5	29.1849	72	29.1849	82.5
33.7203	43.5	29.2023	69	29.2023	76.5
33.7418	58.5	29.2197	58	29.2197	55.5
33.7633	64.5	29.237	83	29.237	69
33.7848	58.5	29.2544	78	29.2544	55.5
33.8063	61.5	29.2718	71	29.2718	61.5
33.8278	64.5	29.2892	62	29.2892	52.5
33.8492	61.5	29.3066	73	29.3066	57
33.8707	79.5	29.324	72	29.324	55.5
33.8922	87	29.3414	76	29.3414	73.5
33.9137	78	29.3588	55	29.3588	54
33.9352	69	29.3762	71	29.3762	46.5
33.9567	63	29.3936	71	29.3936	60
33.9781	67.5	29.411	56	29.411	72
33.9996	58.5	29.4284	66	29.4284	67.5
34.0211	67.5	29.4458	66	29.4458	78
34.0426	76.5	29.4632	71	29.4632	76.5
34.0641	58.5	29.4806	63	29.4806	61.5
34.0856	55.5	29.4979	67	29.4979	75
34.1071	58.5	29.5153	62	29.5153	63
34.1285	70.5	29.5327	61	29.5327	72
34.15	61.5	29.5501	71	29.5501	73.5
34.1715	31.5	29.5675	64	29.5675	82.5
34.193	60	29.5849	64	29.5849	79.5
34.2145	46.5	29.6023	61	29.6023	90
34.236	63	29.6197	68	29.6197	82.5
34.2575	43.5	29.6371	75	29.6371	105
34.279	63	29.6545	62	29.6545	144
34.3004	66	29.6719	66	29.6719	109.5
34.3219	55.5	29.6893	68	29.6893	148.5
34.3434	60	29.7067	84	29.7067	136.5
34.3649	51	29.7241	89	29.7241	157.5
34.3864	46.5	29.7415	79	29.7415	130.5
34.4079	72	29.7588	75	29.7588	213
34.4293	39	29.7762	66	29.7762	214.5
34.4508	66	29.7936	85	29.7936	187.5
34.4723	69	29.811	76	29.811	201
34.4938	54	29.8284	73	29.8284	261
34.5153	82.5	29.8458	94	29.8458	250.5
34.5368	67.5	29.8632	114	29.8632	325.5
34.5583	61.5	29.8806	108	29.8806	435
34.5797	67.5	29.898	129	29.898	580.5
34.6012	63	29.9154	119	29.9154	771
34.6227	61.5	29.9328	150	29.9328	972
34.6442	72	29.9502	142	29.9502	1110
34.6657	85.5	29.9676	156	29.9676	1275
34.6872	69	29.985	166	29.985	1389
34.7087	67.5	30.0023	217	30.0023	1351.5
34.7302	67.5	30.0197	221	30.0197	1359
34.7516	76.5	30.0371	244	30.0371	1245
34.7731	57	30.0545	301	30.0545	1110
34.7946	39	30.0719	418	30.0719	874.5
34.8161	46.5	30.0893	572	30.0893	718.5
34.8376	55.5	30.1067	885	30.1067	588
34.8591	46.5	30.1241	1363	30.1241	450
34.8805	28.5	30.1415	1723	30.1415	366
34.902	42	30.1589	1820	30.1589	285
34.9235	51	30.1763	1694	30.1763	216
34.945	57	30.1937	1428	30.1937	127.5
34.9665	46.5	30.2111	1254	30.2111	174
34.988	52.5	30.2285	1246	30.2285	102
35.0095	39	30.2459	1048	30.2459	124.5
35.0309	43.5	30.2632	722	30.2632	78
35.0524	45	30.2806	582	30.2806	103.5
35.0739	37.5	30.298	382	30.298	79.5
35.0954	46.5	30.3154	256	30.3154	78
35.1169	46.5	30.3328	189	30.3328	72
35.1384	39	30.3502	171	30.3502	79.5
35.1599	48	30.3676	141	30.3676	84
35.1814	52.5	30.385	122	30.385	75
35.2028	34.5	30.4024	93	30.4024	69
35.2243	28.5	30.4198	93	30.4198	91.5
35.2458	37.5	30.4372	89	30.4372	60
35.2673	40.5	30.4546	99	30.4546	67.5
35.2888	42	30.472	81	30.472	90
35.3103	48	30.4894	68	30.4894	82.5
35.3317	40.5	30.5068	80	30.5068	81
35.3532	33	30.5241	76	30.5241	61.5
35.3747	51	30.5415	82	30.5415	75
35.3962	37.5	30.5589	67	30.5589	69
35.4177	36	30.5763	68	30.5763	58.5
35.4392	49.5	30.5937	78	30.5937	51
35.4607	58.5	30.6111	83	30.6111	67.5
35.4821	37.5	30.6285	53	30.6285	64.5
35.5036	39	30.6459	64	30.6459	58.5
35.5251	27	30.6633	79	30.6633	63
35.5466	33	30.6807	70	30.6807	63
35.5681	31.5	30.6981	56	30.6981	58.5
35.5896	51	30.7155	61	30.7155	69
35.6111	34.5	30.7329	68	30.7329	67.5
35.6326	31.5	30.7503	75	30.7503	52.5
35.654	55.5	30.7677	57	30.7677	52.5
35.6755	39	30.785	59	30.785	58.5
35.697	42	30.8024	67	30.8024	78
35.7185	45	30.8198	71	30.8198	81
35.74	51	30.8372	71	30.8372	69
35.7615	49.5	30.8546	70	30.8546	79.5
35.7829	37.5	30.872	56	30.872	69
35.8044	46.5	30.8894	62	30.8894	67.5
35.8259	43.5	30.9068	90	30.9068	63
35.8474	43.5	30.9242	54	30.9242	72
35.8689	36	30.9416	66	30.9416	61.5
35.8904	49.5	30.959	67	30.959	55.5
35.9119	34.5	30.9764	66	30.9764	51
35.9334	34.5	30.9938	74	30.9938	49.5
35.9548	37.5	31.0112	55	31.0112	66
35.9763	40.5	31.0285	74	31.0285	55.5
35.9978	58.5	31.046	45	31.046	72
36.0193	48	31.0633	79	31.0633	64.5
36.0408	28.5	31.0807	61	31.0807	67.5
36.0623	49.5	31.0981	68	31.0981	63
36.0838	34.5	31.1155	60	31.1155	57
36.1052	54	31.1329	86	31.1329	64.5
36.1267	34.5	31.1503	80	31.1503	67.5
36.1482	37.5	31.1677	77	31.1677	75
36.1697	60	31.1851	69	31.1851	55.5
36.1912	54	31.2025	56	31.2025	67.5
36.2127	45	31.2199	70	31.2199	67.5
36.2342	51	31.2373	65	31.2373	58.5
36.2556	40.5	31.2547	48	31.2547	63
36.2771	40.5	31.2721	62	31.2721	67.5
36.2986	45	31.2894	57	31.2894	51
36.3201	49.5	31.3069	52	31.3069	58.5
36.3416	49.5	31.3242	56	31.3242	64.5
36.3631	46.5	31.3416	57	31.3416	63
36.3846	57	31.359	59	31.359	57
36.406	49.5	31.3764	57	31.3764	69
36.4275	52.5	31.3938	59	31.3938	63
36.449	39	31.4112	77	31.4112	76.5
36.4705	48	31.4286	56	31.4286	57
36.492	42	31.446	52	31.446	75
36.5135	39	31.4634	55	31.4634	69
36.535	34.5	31.4808	65	31.4808	61.5
36.5564	46.5	31.4982	44	31.4982	55.5
36.5779	58.5	31.5156	49	31.5156	61.5
36.5994	69	31.533	70	31.533	52.5
36.6209	42	31.5504	60	31.5504	58.5
36.6424	58.5	31.5678	72	31.5678	51
36.6639	48	31.5851	57	31.5851	52.5
36.6854	51	31.6025	57	31.6025	69
36.7068	49.5	31.6199	56	31.6199	46.5
36.7283	58.5	31.6373	52	31.6373	54
36.7498	55.5	31.6547	51	31.6547	73.5
36.7713	57	31.6721	54	31.6721	60
36.7928	57	31.6895	58	31.6895	60
36.8143	45	31.7069	49	31.7069	61.5
36.8358	58.5	31.7243	52	31.7243	64.5
36.8573	67.5	31.7417	70	31.7417	58.5
36.8787	81	31.7591	71	31.7591	45
36.9002	75	31.7765	45	31.7765	64.5
36.9217	76.5	31.7939	50	31.7939	75
36.9432	85.5	31.8113	51	31.8113	76.5
36.9647	76.5	31.8286	52	31.8286	45
36.9862	76.5	31.846	56	31.846	75
37.0076	96	31.8634	58	31.8634	76.5
37.0291	115.5	31.8808	66	31.8808	57
37.0506	126	31.8982	65	31.8982	61.5
37.0721	135	31.9156	55	31.9156	70.5
37.0936	177	31.933	41	31.933	42
37.1151	181.5	31.9504	51	31.9504	63
37.1366	166.5	31.9678	51	31.9678	63
37.1581	189	31.9852	56	31.9852	40.5
37.1795	223.5	32.0026	63	32.0026	60
37.201	222	32.02	68	32.02	55.5
37.2225	228	32.0374	49	32.0374	64.5
37.244	210	32.0548	57	32.0548	58.5
37.2655	211.5	32.0722	56	32.0722	69
37.287	180	32.0896	59	32.0896	63
37.3085	165	32.1069	62	32.1069	75
37.3299	168	32.1243	39	32.1243	79.5
37.3514	136.5	32.1417	52	32.1417	54
37.3729	148.5	32.1591	62	32.1591	69
37.3944	115.5	32.1765	63	32.1765	66
37.4159	108	32.1939	58	32.1939	66
37.4374	115.5	32.2113	60	32.2113	79.5
37.4588	87	32.2287	61	32.2287	72
37.4803	91.5	32.2461	61	32.2461	57
37.5018	82.5	32.2635	46	32.2635	52.5
37.5233	66	32.2809	54	32.2809	66
37.5448	94.5	32.2983	58	32.2983	63
37.5663	39	32.3157	41	32.3157	60
37.5878	87	32.3331	60	32.3331	70.5
37.6093	67.5	32.3504	59	32.3504	82.5
37.6307	52.5	32.3678	54	32.3678	58.5
37.6522	60	32.3852	63	32.3852	33
37.6737	55.5	32.4026	46	32.4026	64.5
37.6952	55.5	32.42	65	32.42	84
37.7167	54	32.4374	68	32.4374	58.5
37.7382	46.5	32.4548	52	32.4548	69
37.7597	51	32.4722	57	32.4722	57
37.7811	49.5	32.4896	54	32.4896	54
37.8026	43.5	32.507	52	32.507	57
37.8241	45	32.5244	54	32.5244	54
37.8456	54	32.5418	63	32.5418	58.5
37.8671	40.5	32.5592	63	32.5592	52.5
37.8886	45	32.5766	44	32.5766	66
37.91	31.5	32.5939	62	32.5939	52.5
37.9315	51	32.6113	56	32.6113	54
37.953	43.5	32.6287	58	32.6287	48
37.9745	40.5	32.6461	61	32.6461	64.5
37.996	34.5	32.6635	58	32.6635	57
38.0175	37.5	32.6809	58	32.6809	58.5
38.039	51	32.6983	64	32.6983	61.5
38.0605	42	32.7157	50	32.7157	63
38.0819	39	32.7331	54	32.7331	63
38.1034	60	32.7505	53	32.7505	58.5
38.1249	51	32.7679	54	32.7679	63
38.1464	51	32.7853	64	32.7853	61.5
38.1679	37.5	32.8027	68	32.8027	90
38.1894	49.5	32.8201	61	32.8201	45
38.2109	42	32.8375	53	32.8375	64.5
38.2323	34.5	32.8548	60	32.8548	66
38.2538	33	32.8722	58	32.8722	54
38.2753	40.5	32.8896	59	32.8896	57
38.2968	49.5	32.907	52	32.907	54
38.3183	37.5	32.9244	61	32.9244	66
38.3398	57	32.9418	63	32.9418	63
38.3612	42	32.9592	58	32.9592	55.5
38.3827	67.5	32.9766	64	32.9766	67.5
38.4042	48	32.994	64	32.994	67.5
38.4257	33	33.0114	59	33.0114	39
38.4472	34.5	33.0288	54	33.0288	55.5
38.4687	43.5	33.0462	66	33.0462	64.5
38.4902	39	33.0636	61	33.0636	54
38.5117	28.5	33.081	66	33.081	66
38.5331	36	33.0984	50	33.0984	76.5
38.5546	45	33.1157	44	33.1157	63
38.5761	37.5	33.1331	70	33.1331	61.5
38.5976	31.5	33.1505	65	33.1505	84
38.6191	33	33.1679	60	33.1679	61.5
38.6406	46.5	33.1853	57	33.1853	58.5
38.6621	22.5	33.2027	61	33.2027	63
38.6835	40.5	33.2201	45	33.2201	70.5
38.705	37.5	33.2375	66	33.2375	64.5
38.7265	69	33.2549	69	33.2549	63
38.748	45	33.2723	60	33.2723	60
38.7695	49.5	33.2897	58	33.2897	72
38.791	46.5	33.3071	48	33.3071	66
38.8124	37.5	33.3245	61	33.3245	67.5
38.8339	49.5	33.3419	79	33.3419	60
38.8554	58.5	33.3593	61	33.3593	69
38.8769	51	33.3766	59	33.3766	58.5
38.8984	73.5	33.394	55	33.394	57
38.9199	63	33.4114	48	33.4114	63
38.9414	73.5	33.4288	49	33.4288	54
38.9629	67.5	33.4462	55	33.4462	54
38.9843	75	33.4636	63	33.4636	54
39.0058	49.5	33.481	58	33.481	57
39.0273	67.5	33.4984	55	33.4984	67.5
39.0488	67.5	33.5158	45	33.5158	73.5
39.0703	55.5	33.5332	62	33.5332	69
39.0918	69	33.5506	52	33.5506	42
39.1133	58.5	33.568	58	33.568	48
39.1347	51	33.5854	61	33.5854	57
39.1562	73.5	33.6028	68	33.6028	51
39.1777	73.5	33.6202	41	33.6202	69
39.1992	78	33.6375	50	33.6375	63
39.2207	78	33.6549	71	33.6549	57
39.2422	75	33.6723	41	33.6723	69
39.2637	75	33.6897	54	33.6897	61.5
39.2851	57	33.7071	44	33.7071	55.5
39.3066	78	33.7245	58	33.7245	54
39.3281	75	33.7419	41	33.7419	54
39.3496	60	33.7593	42	33.7593	64.5
39.3711	58.5	33.7767	63	33.7767	70.5
39.3926	94.5	33.7941	45	33.7941	58.5
39.4141	84	33.8115	49	33.8115	60
39.4355	78	33.8289	43	33.8289	84
39.457	91.5	33.8463	51	33.8463	64.5
39.4785	72	33.8637	45	33.8637	78
39.5	72	33.8811	55	33.8811	78
39.5215	81	33.8984	67	33.8984	84
39.543	70.5	33.9158	47	33.9158	72
39.5645	81	33.9332	61	33.9332	73.5
39.5859	54	33.9506	62	33.9506	87
39.6074	66	33.968	73	33.968	66
39.6289	43.5	33.9854	47	33.9854	75
39.6504	49.5	34.0028	68	34.0028	78
39.6719	60	34.0202	66	34.0202	81
39.6934	34.5	34.0376	70	34.0376	81
39.7149	60	34.055	74	34.055	73.5
39.7363	57	34.0724	89	34.0724	76.5
39.7578	51	34.0898	93	34.0898	57
39.7793	60	34.1072	84	34.1072	49.5
39.8008	51	34.1246	116	34.1246	60
39.8223	58.5	34.142	83	34.142	75
39.8438	42	34.1593	90	34.1593	60
39.8653	43.5	34.1767	99	34.1767	63
39.8867	45	34.1941	100	34.1941	64.5
39.9082	49.5	34.2115	90	34.2115	61.5
39.9297	49.5	34.2289	95	34.2289	49.5
39.9512	40.5	34.2463	75	34.2463	61.5
39.9727	37.5	34.2637	92	34.2637	60
39.9942	37.5	34.2811	77	34.2811	90
40.0157	30	34.2985	74	34.2985	58.5
40.0371	49.5	34.3159	69	34.3159	64.5
40.0586	45	34.3333	64	34.3333	70.5
40.0801	43.5	34.3507	82	34.3507	78
40.1016	40.5	34.3681	74	34.3681	57
40.1231	39	34.3855	58	34.3855	63
40.1446	31.5	34.4029	76	34.4029	69
40.1661	36	34.4202	45	34.4202	73.5
40.1876	45	34.4376	65	34.4376	67.5
40.209	39	34.455	60	34.455	70.5
40.2305	42	34.4724	64	34.4724	69
40.252	42	34.4898	70	34.4898	67.5
40.2735	40.5	34.5072	54	34.5072	63
40.295	34.5	34.5246	71	34.5246	73.5
40.3165	39	34.542	75	34.542	84
40.3379	46.5	34.5594	64	34.5594	66
40.3594	51	34.5768	68	34.5768	73.5
40.3809	39	34.5942	68	34.5942	73.5
40.4024	51	34.6116	72	34.6116	84
40.4239	42	34.629	74	34.629	69
40.4454	37.5	34.6463	63	34.6463	66
40.4669	33	34.6638	86	34.6638	70.5
40.4883	34.5	34.6811	78	34.6811	67.5
40.5098	33	34.6985	89	34.6985	63
40.5313	49.5	34.7159	83	34.7159	67.5
40.5528	25.5	34.7333	101	34.7333	51
40.5743	46.5	34.7507	98	34.7507	57
40.5958	34.5	34.7681	96	34.7681	48
40.6173	40.5	34.7855	99	34.7855	76.5
40.6388	36	34.8029	110	34.8029	66
40.6602	31.5	34.8203	103	34.8203	58.5
40.6817	45	34.8377	134	34.8377	66
40.7032	31.5	34.8551	105	34.8551	40.5
40.7247	42	34.8725	107	34.8725	46.5
40.7462	43.5	34.8899	83	34.8899	55.5
40.7677	36	34.9072	86	34.9072	51
40.7891	33	34.9246	60	34.9246	51
40.8106	52.5	34.942	82	34.942	48
40.8321	37.5	34.9594	62	34.9594	64.5
40.8536	46.5	34.9768	50	34.9768	43.5
40.8751	39	34.9942	56	34.9942	51
40.8966	37.5	35.0116	55	35.0116	64.5
40.9181	37.5	35.029	58	35.029	57
40.9395	37.5	35.0464	59	35.0464	43.5
40.961	37.5	35.0638	51	35.0638	43.5
40.9825	28.5	35.0812	60	35.0812	40.5
41.004	43.5	35.0986	49	35.0986	61.5
41.0255	36	35.116	52	35.116	54
41.047	37.5	35.1334	55	35.1334	72
41.0685	42	35.1508	39	35.1508	46.5
41.09	39	35.1681	42	35.1681	45
41.1114	30	35.1855	51	35.1855	43.5
41.1329	52.5	35.2029	40	35.2029	55.5
41.1544	33	35.2203	54	35.2203	57
41.1759	45	35.2377	29	35.2377	55.5
41.1974	45	35.2551	44	35.2551	61.5
41.2189	40.5	35.2725	55	35.2725	48
41.2403	43.5	35.2899	55	35.2899	63
41.2618	34.5	35.3073	60	35.3073	37.5
41.2833	48	35.3247	52	35.3247	40.5
41.3048	39	35.3421	38	35.3421	60
41.3263	36	35.3595	56	35.3595	46.5
41.3478	39	35.3769	49	35.3769	39
41.3693	37.5	35.3943	51	35.3943	54
41.3907	52.5	35.4117	44	35.4117	46.5
41.4122	37.5	35.429	43	35.429	40.5
41.4337	37.5	35.4464	54	35.4464	52.5
41.4552	51	35.4638	59	35.4638	72
41.4767	52.5	35.4812	47	35.4812	42
41.4982	24	35.4986	45	35.4986	48
41.5197	39	35.516	54	35.516	43.5
41.5412	42	35.5334	58	35.5334	48
41.5626	49.5	35.5508	52	35.5508	51
41.5841	31.5	35.5682	40	35.5682	63
41.6056	42	35.5856	44	35.5856	48
41.6271	63	35.603	45	35.603	48
41.6486	46.5	35.6204	45	35.6204	64.5
41.6701	76.5	35.6378	50	35.6378	63
41.6915	81	35.6552	46	35.6552	40.5
41.713	117	35.6726	41	35.6726	43.5
41.7345	106.5	35.69	50	35.69	54
41.756	138	35.7073	38	35.7073	49.5
41.7775	181.5	35.7247	44	35.7247	55.5
41.799	207	35.7421	43	35.7421	67.5
41.8205	267	35.7595	41	35.7595	45
41.8419	247.5	35.7769	40	35.7769	54
41.8634	277.5	35.7943	58	35.7943	52.5
41.8849	295.5	35.8117	44	35.8117	51
41.9064	298.5	35.8291	39	35.8291	60
41.9279	289.5	35.8465	42	35.8465	52.5
41.9494	244.5	35.8639	55	35.8639	33
41.9709	255	35.8813	45	35.8813	52.5
41.9924	204	35.8987	41	35.8987	43.5
42.0138	204	35.9161	41	35.9161	63
42.0353	147	35.9335	45	35.9335	64.5
42.0568	157.5	35.9509	44	35.9509	60
42.0783	112.5	35.9682	48	35.9682	60
42.0998	127.5	35.9856	34	35.9856	49.5
42.1213	69	36.003	53	36.003	73.5
42.1427	55.5	36.0204	56	36.0204	45
42.1642	78	36.0378	51	36.0378	33
42.1857	46.5	36.0552	41	36.0552	48
42.2072	49.5	36.0726	54	36.0726	52.5
42.2287	49.5	36.09	44	36.09	55.5
42.2502	46.5	36.1074	48	36.1074	39
42.2717	40.5	36.1248	34	36.1248	60
42.2931	46.5	36.1422	44	36.1422	45
42.3146	49.5	36.1596	46	36.1596	49.5
42.3361	51	36.177	61	36.177	43.5
42.3576	48	36.1944	42	36.1944	49.5
42.3791	49.5	36.2118	37	36.2118	33
42.4006	48	36.2291	59	36.2291	43.5
42.4221	51	36.2465	52	36.2465	67.5
42.4436	36	36.2639	48	36.2639	52.5
42.465	46.5	36.2813	41	36.2813	55.5
42.4865	46.5	36.2987	53	36.2987	34.5
42.508	39	36.3161	44	36.3161	52.5
42.5295	52.5	36.3335	35	36.3335	54
42.551	40.5	36.3509	52	36.3509	54
42.5725	42	36.3683	46	36.3683	51
42.594	51	36.3857	49	36.3857	48
42.6154	54	36.4031	50	36.4031	55.5
42.6369	58.5	36.4205	43	36.4205	45
42.6584	36	36.4379	42	36.4379	61.5
42.6799	37.5	36.4552	44	36.4552	54
42.7014	49.5	36.4727	49	36.4727	58.5
42.7229	45	36.49	44	36.49	49.5
42.7443	25.5	36.5074	39	36.5074	55.5
42.7658	39	36.5248	56	36.5248	51
42.7873	30	36.5422	40	36.5422	52.5
42.8088	39	36.5596	47	36.5596	57
42.8303	27	36.577	40	36.577	45
42.8518	30	36.5944	37	36.5944	70.5
42.8733	49.5	36.6118	59	36.6118	60
42.8948	43.5	36.6292	44	36.6292	55.5
42.9162	24	36.6466	48	36.6466	43.5
42.9377	31.5	36.664	50	36.664	70.5
42.9592	30	36.6814	36	36.6814	63
42.9807	31.5	36.6988	48	36.6988	58.5
43.0022	33	36.7161	39	36.7161	54
43.0237	30	36.7336	50	36.7336	72
43.0451	31.5	36.7509	48	36.7509	52.5
43.0666	36	36.7683	52	36.7683	87
43.0881	52.5	36.7857	44	36.7857	58.5
43.1096	45	36.8031	53	36.8031	69
43.1311	27	36.8205	55	36.8205	85.5
43.1526	33	36.8379	46	36.8379	55.5
43.1741	40.5	36.8553	64	36.8553	75
43.1956	40.5	36.8727	43	36.8727	58.5
43.217	42	36.8901	57	36.8901	72
43.2385	36	36.9075	42	36.9075	67.5
43.26	31.5	36.9249	61	36.9249	81
43.2815	40.5	36.9423	51	36.9423	85.5
43.303	34.5	36.9597	51	36.9597	87
43.3245	42	36.977	50	36.977	108
43.346	49.5	36.9945	63	36.9945	94.5
43.3674	55.5	37.0118	65	37.0118	82.5
43.3889	43.5	37.0292	62	37.0292	114
43.4104	57	37.0466	55	37.0466	129
43.4319	36	37.064	85	37.064	121.5
43.4534	40.5	37.0814	69	37.0814	132
43.4749	36	37.0988	72	37.0988	132
43.4964	40.5	37.1162	59	37.1162	153
43.5178	33	37.1336	108	37.1336	148.5
43.5393	42	37.151	81	37.151	163.5
43.5608	40.5	37.1684	72	37.1684	163.5
43.5823	34.5	37.1858	86	37.1858	210
43.6038	37.5	37.2032	103	37.2032	177
43.6253	46.5	37.2206	84	37.2206	214.5
43.6468	42	37.2379	126	37.2379	232.5
43.6682	42	37.2553	118	37.2553	202.5
43.6897	45	37.2727	115	37.2727	189
43.7112	48	37.2901	131	37.2901	223.5
43.7327	37.5	37.3075	151	37.3075	163.5
43.7542	34.5	37.3249	164	37.3249	181.5
43.7757	49.5	37.3423	183	37.3423	156
43.7972	46.5	37.3597	206	37.3597	174
43.8186	46.5	37.3771	190	37.3771	160.5
43.8401	42	37.3945	185	37.3945	115.5
43.8616	28.5	37.4119	207	37.4119	141
43.8831	46.5	37.4293	205	37.4293	118.5
43.9046	49.5	37.4467	193	37.4467	100.5
43.9261	37.5	37.4641	179	37.4641	108
43.9476	31.5	37.4815	170	37.4815	94.5
43.9691	36	37.4988	149	37.4988	75
43.9905	36	37.5162	180	37.5162	69
44.012	36	37.5336	137	37.5336	78
44.0335	45	37.551	115	37.551	69
44.055	33	37.5684	120	37.5684	70.5
44.0765	40.5	37.5858	120	37.5858	72
44.098	39	37.6032	109	37.6032	64.5
44.1195	27	37.6206	117	37.6206	64.5
44.1409	57	37.638	81	37.638	81
44.1624	30	37.6554	76	37.6554	60
44.1839	37.5	37.6728	75	37.6728	58.5
44.2054	40.5	37.6902	71	37.6902	57
44.2269	37.5	37.7076	70	37.7076	61.5
44.2484	39	37.725	67	37.725	51
44.2698	36	37.7424	64	37.7424	51
44.2913	30	37.7597	65	37.7597	64.5
44.3128	39	37.7771	58	37.7771	63
44.3343	45	37.7945	54	37.7945	61.5
44.3558	27	37.8119	63	37.8119	51
44.3773	33	37.8293	50	37.8293	45
44.3988	25.5	37.8467	46	37.8467	36
44.4203	36	37.8641	49	37.8641	46.5
44.4417	40.5	37.8815	41	37.8815	39
44.4632	40.5	37.8989	42	37.8989	43.5
44.4847	46.5	37.9163	51	37.9163	51
44.5062	39	37.9337	53	37.9337	43.5
44.5277	39	37.9511	50	37.9511	36
44.5492	51	37.9685	41	37.9685	42
44.5707	42	37.9859	39	37.9859	58.5
44.5921	39	38.0033	42	38.0033	25.5
44.6136	39	38.0207	47	38.0207	48
44.6351	37.5	38.038	49	38.038	49.5
44.6566	51	38.0554	34	38.0554	52.5
44.6781	42	38.0728	48	38.0728	66
44.6996	37.5	38.0902	48	38.0902	52.5
44.721	36	38.1076	39	38.1076	39
44.7425	40.5	38.125	45	38.125	57
44.764	51	38.1424	45	38.1424	48
44.7855	43.5	38.1598	43	38.1598	34.5
44.807	43.5	38.1772	27	38.1772	51
44.8285	45	38.1946	46	38.1946	48
44.85	42	38.212	40	38.212	48
44.8715	52.5	38.2294	39	38.2294	49.5
44.8929	52.5	38.2468	34	38.2468	57
44.9144	58.5	38.2642	46	38.2642	37.5
44.9359	46.5	38.2816	42	38.2816	42
44.9574	49.5	38.2989	50	38.2989	43.5
44.9789	54	38.3163	38	38.3163	46.5
45.0004	48	38.3337	60	38.3337	48
45.0219	73.5	38.3511	40	38.3511	54
45.0433	49.5	38.3685	36	38.3685	51
45.0648	63	38.3859	53	38.3859	45
45.0863	46.5	38.4033	33	38.4033	51
45.1078	52.5	38.4207	49	38.4207	43.5
45.1293	49.5	38.4381	37	38.4381	51
45.1508	49.5	38.4555	45	38.4555	33
45.1722	54	38.4729	42	38.4729	40.5
45.1937	34.5	38.4903	39	38.4903	34.5
45.2152	46.5	38.5077	42	38.5077	37.5
45.2367	52.5	38.5251	33	38.5251	42
45.2582	48	38.5425	35	38.5425	54
45.2797	48	38.5598	46	38.5598	39
45.3012	46.5	38.5772	50	38.5772	52.5
45.3227	49.5	38.5946	37	38.5946	43.5
45.3441	58.5	38.612	35	38.612	46.5
45.3656	91.5	38.6294	45	38.6294	45
45.3871	66	38.6468	38	38.6468	64.5
45.4086	55.5	38.6642	46	38.6642	61.5
45.4301	54	38.6816	44	38.6816	46.5
45.4516	63	38.699	48	38.699	39
45.4731	63	38.7164	41	38.7164	57
45.4945	69	38.7338	58	38.7338	55.5
45.516	64.5	38.7512	39	38.7512	58.5
45.5375	51	38.7686	40	38.7686	69
45.559	52.5	38.7859	41	38.7859	55.5
45.5805	63	38.8033	47	38.8033	57
45.602	51	38.8207	44	38.8207	78
45.6234	72	38.8381	47	38.8381	63
45.6449	45	38.8555	52	38.8555	75
45.6664	45	38.8729	54	38.8729	82.5
45.6879	40.5	38.8903	64	38.8903	75
45.7094	60	38.9077	55	38.9077	76.5
45.7309	66	38.9251	63	38.9251	78
45.7524	51	38.9425	54	38.9425	93
45.7739	51	38.9599	43	38.9599	81
45.7953	33	38.9773	59	38.9773	91.5
45.8168	43.5	38.9947	69	38.9947	84
45.8383	48	39.0121	58	39.0121	81
45.8598	45	39.0295	87	39.0295	67.5
45.8813	39	39.0468	77	39.0468	78
45.9028	54	39.0642	110	39.0642	91.5
45.9243	55.5	39.0816	99	39.0816	84
45.9457	55.5	39.099	105	39.099	72
45.9672	75	39.1164	114	39.1164	70.5
45.9887	55.5	39.1338	117	39.1338	84
46.0102	75	39.1512	114	39.1512	63
46.0317	69	39.1686	123	39.1686	57
46.0532	72	39.186	110	39.186	63
46.0746	66	39.2034	124	39.2034	63
46.0961	72	39.2208	119	39.2208	60
46.1176	66	39.2382	126	39.2382	66
46.1391	87	39.2556	94	39.2556	48
46.1606	66	39.273	100	39.273	64.5
46.1821	69	39.2903	93	39.2903	81
46.2036	76.5	39.3077	97	39.3077	75
46.2251	85.5	39.3252	94	39.3252	78
46.2465	60	39.3425	95	39.3425	72
46.268	72	39.3599	94	39.3599	70.5
46.2895	46.5	39.3773	82	39.3773	78
46.311	67.5	39.3947	103	39.3947	73.5
46.3325	79.5	39.4121	109	39.4121	72
46.354	61.5	39.4295	85	39.4295	76.5
46.3755	51	39.4469	90	39.4469	100.5
46.3969	61.5	39.4643	90	39.4643	60
46.4184	66	39.4817	94	39.4817	76.5
46.4399	58.5	39.4991	96	39.4991	75
46.4614	66	39.5165	91	39.5165	69
46.4829	88.5	39.5339	96	39.5339	63
46.5044	69	39.5513	104	39.5513	69
46.5259	60	39.5686	110	39.5686	73.5
46.5473	64.5	39.586	91	39.586	54
46.5688	70.5	39.6034	102	39.6034	48
46.5903	79.5	39.6208	117	39.6208	51
46.6118	79.5	39.6382	112	39.6382	66
46.6333	70.5	39.6556	115	39.6556	48
46.6548	70.5	39.673	92	39.673	64.5
46.6763	82.5	39.6904	93	39.6904	75
46.6977	91.5	39.7078	88	39.7078	72
46.7192	96	39.7252	83	39.7252	58.5
46.7407	64.5	39.7426	82	39.7426	57
46.7622	63	39.76	95	39.76	36
46.7837	105	39.7774	80	39.7774	57
46.8052	67.5	39.7948	87	39.7948	60
46.8267	48	39.8122	74	39.8122	51
46.8481	55.5	39.8295	66	39.8295	58.5
46.8696	63	39.8469	73	39.8469	49.5
46.8911	67.5	39.8643	74	39.8643	57
46.9126	43.5	39.8817	64	39.8817	49.5
46.9341	40.5	39.8991	69	39.8991	55.5
46.9556	51	39.9165	57	39.9165	30
46.9771	48	39.9339	65	39.9339	45
46.9985	36	39.9513	52	39.9513	40.5
47.02	27	39.9687	67	39.9687	42
47.0415	39	39.9861	47	39.9861	37.5
47.063	39	40.0035	66	40.0035	46.5
47.0845	48	40.0209	50	40.0209	40.5
47.106	43.5	40.0383	47	40.0383	33
47.1275	36	40.0557	53	40.0557	51
47.1489	31.5	40.0731	51	40.0731	51
47.1704	37.5	40.0904	42	40.0904	51
47.1919	39	40.1078	46	40.1078	42
47.2134	34.5	40.1252	34	40.1252	49.5
47.2349	43.5	40.1426	43	40.1426	48
47.2564	33	40.16	41	40.16	52.5
47.2779	27	40.1774	39	40.1774	60
47.2993	42	40.1948	42	40.1948	52.5
47.3208	42	40.2122	41	40.2122	46.5
47.3423	52.5	40.2296	48	40.2296	51
47.3638	42	40.247	49	40.247	48
47.3853	33	40.2644	46	40.2644	37.5
47.4068	30	40.2818	44	40.2818	34.5
47.4283	25.5	40.2992	41	40.2992	45
47.4497	30	40.3166	51	40.3166	34.5
47.4712	45	40.334	41	40.334	39
47.4927	42	40.3513	52	40.3513	30
47.5142	55.5	40.3687	50	40.3687	36
47.5357	43.5	40.3861	49	40.3861	52.5
47.5572	37.5	40.4035	36	40.4035	61.5
47.5787	33	40.4209	35	40.4209	58.5
47.6001	51	40.4383	33	40.4383	57
47.6216	42	40.4557	50	40.4557	49.5
47.6431	37.5	40.4731	44	40.4731	52.5
47.6646	54	40.4905	36	40.4905	69
47.6861	39	40.5079	39	40.5079	51
47.7076	33	40.5253	45	40.5253	51
47.7291	42	40.5427	50	40.5427	46.5
47.7505	40.5	40.5601	36	40.5601	54
47.772	34.5	40.5775	44	40.5775	39
47.7935	42	40.5949	40	40.5949	61.5
47.815	48	40.6123	46	40.6123	58.5
47.8365	36	40.6296	44	40.6296	39
47.858	45	40.647	41	40.647	42
47.8795	34.5	40.6644	38	40.6644	42
47.901	48	40.6818	42	40.6818	46.5
47.9224	45	40.6992	45	40.6992	45
47.9439	55.5	40.7166	44	40.7166	51
47.9654	45	40.734	51	40.734	45
47.9869	37.5	40.7514	29	40.7514	31.5
48.0084	39	40.7688	35	40.7688	51
48.0299	45	40.7862	38	40.7862	33
48.0513	46.5	40.8036	48	40.8036	36
48.0728	48	40.821	48	40.821	37.5
48.0943	39	40.8384	36	40.8384	36
48.1158	45	40.8558	30	40.8558	52.5
48.1373	45	40.8732	39	40.8732	46.5
48.1588	45	40.8905	27	40.8905	40.5
48.1803	36	40.9079	44	40.9079	60
48.2017	42	40.9253	38	40.9253	72
48.2232	34.5	40.9427	42	40.9427	55.5
48.2447	48	40.9601	39	40.9601	48
48.2662	42	40.9775	36	40.9775	45
48.2877	37.5	40.9949	48	40.9949	37.5
48.3092	39	41.0123	47	41.0123	49.5
48.3307	37.5	41.0297	35	41.0297	34.5
48.3522	46.5	41.0471	45	41.0471	52.5
48.3736	37.5	41.0645	40	41.0645	37.5
48.3951	51	41.0819	33	41.0819	30
48.4166	39	41.0993	39	41.0993	42
48.4381	39	41.1166	40	41.1166	33
48.4596	43.5	41.134	38	41.134	43.5
48.4811	43.5	41.1514	35	41.1514	36
48.5025	36	41.1688	43	41.1688	45
48.524	22.5	41.1862	43	41.1862	51
48.5455	55.5	41.2036	38	41.2036	37.5
48.567	36	41.221	37	41.221	40.5
48.5885	31.5	41.2384	38	41.2384	55.5
48.61	40.5	41.2558	38	41.2558	52.5
48.6315	46.5	41.2732	38	41.2732	52.5
48.6529	37.5	41.2906	44	41.2906	51
48.6744	33	41.308	59	41.308	48
48.6959	46.5	41.3254	36	41.3254	52.5
48.7174	43.5	41.3428	35	41.3428	45
48.7389	31.5	41.3602	32	41.3602	49.5
48.7604	42	41.3775	35	41.3775	42
48.7819	51	41.3949	56	41.3949	54
48.8034	34.5	41.4123	45	41.4123	42
48.8248	42	41.4297	37	41.4297	31.5
48.8463	54	41.4471	34	41.4471	45
48.8678	40.5	41.4645	31	41.4645	54
48.8893	45	41.4819	43	41.4819	51
48.9108	28.5	41.4993	38	41.4993	49.5
48.9323	51	41.5167	46	41.5167	63
48.9537	30	41.5341	44	41.5341	48
48.9752	49.5	41.5515	40	41.5515	64.5
48.9967	37.5	41.5689	41	41.5689	67.5
49.0182	52.5	41.5863	37	41.5863	49.5
49.0397	34.5	41.6037	49	41.6037	66
49.0612	51	41.621	41	41.621	64.5
49.0827	54	41.6384	37	41.6384	51
49.1041	55.5	41.6558	42	41.6558	78
49.1256	43.5	41.6732	43	41.6732	64.5
49.1471	46.5	41.6906	46	41.6906	81
49.1686	40.5	41.708	39	41.708	94.5
49.1901	40.5	41.7254	44	41.7254	85.5
49.2116	45	41.7428	55	41.7428	118.5
49.2331	67.5	41.7602	45	41.7602	120
49.2546	70.5	41.7776	60	41.7776	121.5
49.276	57	41.795	61	41.795	147
49.2975	87	41.8124	44	41.8124	160.5
49.319	58.5	41.8298	65	41.8298	205.5
49.3405	102	41.8472	55	41.8472	183
49.362	78	41.8646	77	41.8646	198
49.3835	99	41.882	88	41.882	244.5
49.4049	76.5	41.8993	69	41.8993	270
49.4264	78	41.9167	99	41.9167	261
49.4479	64.5	41.9341	103	41.9341	276
49.4694	84	41.9515	129	41.9515	256.5
49.4909	85.5	41.9689	148	41.9689	286.5
49.5124	79.5	41.9863	142	41.9863	246
49.5339	51	42.0037	165	42.0037	196.5
49.5553	69	42.0211	219	42.0211	220.5
49.5768	79.5	42.0385	263	42.0385	159
49.5983	73.5	42.0559	288	42.0559	175.5
49.6198	84	42.0733	306	42.0733	133.5
49.6413	75	42.0907	331	42.0907	135
49.6628	73.5	42.1081	340	42.1081	111
49.6843	94.5	42.1255	329	42.1255	94.5
49.7058	73.5	42.1429	288	42.1429	91.5
49.7272	94.5	42.1602	252	42.1602	96
49.7487	61.5	42.1776	215	42.1776	58.5
49.7702	63	42.195	188	42.195	54
49.7917	57	42.2124	201	42.2124	42
49.8132	54	42.2298	185	42.2298	66
49.8347	60	42.2472	175	42.2472	84
49.8561	51	42.2646	109	42.2646	46.5
49.8776	52.5	42.282	122	42.282	52.5
49.8991	61.5	42.2994	98	42.2994	54
49.9206	63	42.3168	96	42.3168	55.5
49.9421	46.5	42.3342	79	42.3342	52.5
49.9636	63	42.3516	80	42.3516	55.5
49.9851	43.5	42.369	71	42.369	42
50.0066	37.5	42.3864	75	42.3864	39
50.028	45	42.4038	58	42.4038	63
50.0495	60	42.4211	53	42.4211	52.5
50.071	40.5	42.4385	53	42.4385	36
50.0925	40.5	42.4559	57	42.4559	49.5
50.114	52.5	42.4733	40	42.4733	51
50.1355	45	42.4907	50	42.4907	49.5
50.157	42	42.5081	58	42.5081	46.5
50.1784	46.5	42.5255	45	42.5255	54
50.1999	54	42.5429	50	42.5429	46.5
50.2214	55.5	42.5603	43	42.5603	42
50.2429	36	42.5777	49	42.5777	49.5
50.2644	42	42.5951	43	42.5951	31.5
50.2859	36	42.6125	49	42.6125	64.5
50.3074	42	42.6299	30	42.6299	45
50.3288	39	42.6473	37	42.6473	55.5
50.3503	61.5	42.6647	36	42.6647	57
50.3718	39	42.682	33	42.682	61.5
50.3933	37.5	42.6994	29	42.6994	58.5
50.4148	40.5	42.7168	47	42.7168	49.5
50.4363	30	42.7342	41	42.7342	40.5
50.4578	34.5	42.7516	41	42.7516	43.5
50.4792	40.5	42.769	47	42.769	37.5
50.5007	33	42.7864	44	42.7864	36
50.5222	46.5	42.8038	51	42.8038	36
50.5437	37.5	42.8212	50	42.8212	45
50.5652	39	42.8386	42	42.8386	42
50.5867	28.5	42.856	38	42.856	34.5
50.6082	45	42.8734	34	42.8734	40.5
50.6296	43.5	42.8908	40	42.8908	40.5
50.6511	36	42.9082	34	42.9082	46.5
50.6726	42	42.9256	45	42.9256	64.5
50.6941	40.5	42.9429	41	42.9429	34.5
50.7156	45	42.9603	36	42.9603	43.5
50.7371	58.5	42.9777	45	42.9777	42
50.7586	69	42.9951	32	42.9951	48
50.78	54	43.0125	38	43.0125	42
50.8015	55.5	43.0299	60	43.0299	52.5
50.823	69	43.0473	30	43.0473	45
50.8445	91.5	43.0647	46	43.0647	57
50.866	66	43.0821	34	43.0821	51
50.8875	91.5	43.0995	36	43.0995	43.5
50.909	70.5	43.1169	48	43.1169	48
50.9305	82.5	43.1343	37	43.1343	55.5
50.9519	82.5	43.1517	53	43.1517	48
50.9734	72	43.1691	28	43.1691	42
50.9949	52.5	43.1865	37	43.1865	40.5
51.0164	69	43.2038	38	43.2038	40.5
51.0379	75	43.2212	31	43.2212	46.5
51.0594	63	43.2386	41	43.2386	57
51.0808	64.5	43.256	33	43.256	54
51.1023	73.5	43.2734	30	43.2734	28.5
51.1238	78	43.2908	44	43.2908	57
51.1453	55.5	43.3082	41	43.3082	48
51.1668	52.5	43.3256	35	43.3256	45
51.1883	49.5	43.343	43	43.343	48
51.2098	61.5	43.3604	30	43.3604	43.5
51.2313	55.5	43.3778	38	43.3778	43.5
51.2527	51	43.3952	40	43.3952	37.5
51.2742	55.5	43.4126	42	43.4126	45
51.2957	34.5	43.4299	49	43.4299	58.5
51.3172	70.5	43.4474	38	43.4474	36
51.3387	63	43.4647	37	43.4647	46.5
51.3602	55.5	43.4821	37	43.4821	63
51.3816	55.5	43.4995	42	43.4995	54
51.4031	66	43.5169	43	43.5169	54
51.4246	57	43.5343	38	43.5343	33
51.4461	39	43.5517	34	43.5517	36
51.4676	49.5	43.5691	42	43.5691	28.5
51.4891	43.5	43.5865	38	43.5865	36
51.5106	57	43.6039	36	43.6039	45
51.532	66	43.6213	27	43.6213	45
51.5535	37.5	43.6387	40	43.6387	40.5
51.575	45	43.6561	45	43.6561	48
51.5965	45	43.6735	47	43.6735	36
51.618	34.5	43.6908	31	43.6908	36
51.6395	28.5	43.7082	32	43.7082	42
51.661	51	43.7256	31	43.7256	37.5
51.6825	28.5	43.743	31	43.743	51
51.7039	54	43.7604	31	43.7604	46.5
51.7254	46.5	43.7778	35	43.7778	43.5
51.7469	36	43.7952	41	43.7952	51
51.7684	42	43.8126	24	43.8126	45
51.7899	57	43.83	50	43.83	40.5
51.8114	45	43.8474	41	43.8474	49.5
51.8329	61.5	43.8648	47	43.8648	40.5
51.8543	48	43.8822	38	43.8822	46.5
51.8758	51	43.8996	41	43.8996	46.5
51.8973	40.5	43.917	32	43.917	52.5
51.9188	52.5	43.9344	28	43.9344	36
51.9403	51	43.9517	37	43.9517	46.5
51.9618	40.5	43.9691	49	43.9691	49.5
51.9832	40.5	43.9865	35	43.9865	40.5
52.0047	55.5	44.0039	38	44.0039	51
52.0262	52.5	44.0213	44	44.0213	37.5
52.0477	42	44.0387	35	44.0387	48
52.0692	55.5	44.0561	26	44.0561	54
52.0907	51	44.0735	35	44.0735	64.5
52.1122	31.5	44.0909	39	44.0909	30
52.1337	33	44.1083	32	44.1083	52.5
52.1551	54	44.1257	32	44.1257	37.5
52.1766	52.5	44.1431	42	44.1431	46.5
52.1981	48	44.1605	31	44.1605	58.5
52.2196	28.5	44.1779	27	44.1779	31.5
52.2411	52.5	44.1953	31	44.1953	48
52.2626	51	44.2126	33	44.2126	60
52.2841	57	44.23	45	44.23	40.5
52.3055	58.5	44.2474	42	44.2474	31.5
52.327	45	44.2648	26	44.2648	57
52.3485	57	44.2822	44	44.2822	28.5
52.37	52.5	44.2996	40	44.2996	39
52.3915	73.5	44.317	43	44.317	55.5
52.413	52.5	44.3344	41	44.3344	33
52.4344	52.5	44.3518	36	44.3518	42
52.4559	66	44.3692	36	44.3692	45
52.4774	81	44.3866	41	44.3866	40.5
52.4989	85.5	44.404	34	44.404	37.5
52.5204	82.5	44.4214	38	44.4214	33
52.5419	133.5	44.4388	34	44.4388	37.5
52.5634	163.5	44.4562	37	44.4562	46.5
52.5849	138	44.4736	38	44.4736	37.5
52.6063	168	44.4909	42	44.4909	52.5
52.6278	181.5	44.5083	37	44.5083	45
52.6493	220.5	44.5257	34	44.5257	49.5
52.6708	231	44.5431	35	44.5431	42
52.6923	268.5	44.5605	47	44.5605	46.5
52.7138	247.5	44.5779	43	44.5779	45
52.7353	253.5	44.5953	26	44.5953	55.5
52.7567	187.5	44.6127	50	44.6127	40.5
52.7782	231	44.6301	58	44.6301	58.5
52.7997	190.5	44.6475	30	44.6475	48
52.8212	189	44.6649	38	44.6649	60
52.8427	183	44.6823	36	44.6823	30
52.8642	156	44.6997	48	44.6997	46.5
52.8856	157.5	44.7171	36	44.7171	33
[truncated: 892 more rows]
