# Supplementary material for: Solar-driven highly selective conversion of glycerol to dihydroxyacetone using surface atom engineered BiVO4 photoanodes
Source: Nat Commun. 2024 Jun 28;15:5475. doi: 10.1038/s41467-024-49662-7 (PMC11213950; doi:10.1038/s41467-024-49662-7)
Supplement: Supplementary file 3 — Source Data [file 41467_2024_49662_MOESM3_ESM.zip › Supplementary Information/ncomms-Supplementary Fig. 40-source-data.xlsx]

## Sheet: Sheet1
Supplementary Fig. 40
Parameter x	Parameter y
0.4	0.4	0.179
4	4	0.163
40	40	0.136
