# Supplementary material for: Solar-driven highly selective conversion of glycerol to dihydroxyacetone using surface atom engineered BiVO4 photoanodes
Source: Nat Commun. 2024 Jun 28;15:5475. doi: 10.1038/s41467-024-49662-7 (PMC11213950; doi:10.1038/s41467-024-49662-7)
Supplement: Supplementary file 3 — Source Data [file 41467_2024_49662_MOESM3_ESM.zip › Supplementary Information/ncomms-Supplementary Fig. 41-source-data.xlsx]

## Sheet: Sheet1
Supplementary Fig. 41
Parameter x	Parameter y
2	80.3	10.13	7.52	2.05
5	48.26	36.48	8.31	6.95
7	32.35	50.3	9.8	7.55
10	25.33	64.12	3.51	7.04
