# Supplementary material for: Solar-driven highly selective conversion of glycerol to dihydroxyacetone using surface atom engineered BiVO4 photoanodes
Source: Nat Commun. 2024 Jun 28;15:5475. doi: 10.1038/s41467-024-49662-7 (PMC11213950; doi:10.1038/s41467-024-49662-7)
Supplement: Supplementary file 3 — Source Data [file 41467_2024_49662_MOESM3_ESM.zip › Supplementary Information/ncomms-Supplementary Fig. 42-source-data.xlsx]

## Sheet: Sheet1
Supplementary Fig. 42
Data 1		Data 2		Data 3		Data 4			Data 5		Data 6		Data 7		Data 8
Parameter x	Parameter y	Parameter x	Parameter y	Parameter x	Parameter y	Parameter x	Parameter y		Parameter x	Parameter y	Parameter x	Parameter y	Parameter x	Parameter y	Parameter x	Parameter y
0.6	82.7	0.6	10.323	0.6	2.12	0.6	4.857		0.6	80.42	0.6	9.43	0.6	1.796	0.6	6.213
0.8	81.9	0.8	9.156	0.8	2.11	0.8	6.834		0.8	210.66	0.8	25.7	0.8	5.23	0.8	21.75
1	81.4	1	8.642	1	2.08	1	7.878		1	313.5	1	32.2	1	7.95	1	37.45
1.2	80.3	1.2	7.521	1.2	2.05	1.2	10.127		1.2	361.9	1.2	33.9	1.2	9.24	1.2	45.64
