# Supplementary material for: Solar-driven highly selective conversion of glycerol to dihydroxyacetone using surface atom engineered BiVO4 photoanodes
Source: Nat Commun. 2024 Jun 28;15:5475. doi: 10.1038/s41467-024-49662-7 (PMC11213950; doi:10.1038/s41467-024-49662-7)
Supplement: Supplementary file 3 — Source Data [file 41467_2024_49662_MOESM3_ESM.zip › Supplementary Information/ncomms-Supplementary Fig. 43-source-data.xlsx]

## Sheet: Sheet1
Supplementary Fig. 43
Data 1				Data 2					Data 3
Parameter x	Parameter y			Parameter x	Parameter y				Parameter x	Parameter y
0	0	0	0	0	0	0	0		1	36.556	12.253	2.045	23.545	25.54
0.5	1.75	4.96	8.25	0.5	13.18	25.76	40.26		2	42.882	7.653	2.4	8.663	37.27
1	3.41	9.95	16.42	1	26.79	51.44	79.85		3	45.537	4.266	1.938	7.657	39.53
1.5	5.11	14.77	24.42	1.5	40.22	77.81	119.46
2	6.86	19.92	33.07	2	54.01	103.56	159.43
2.5	8.64	24.68	40.98	2.5	67.04	126.93	200.41
3	10.08	30.68	48.04	3	79.68	152.08	241.62
3.5	11.95	35.42	56.17	3.5	90.58	178.17	282.77
4	13.68	39.89	64.22	4	107.67	204.51	319.28
4.5	15.42	43.16	71.56	4.5	120.88	233.45	358.28
5	16.99	47.55	78.43	5	132.95	255.73	397.46
