# Supplementary material for: Solar-driven highly selective conversion of glycerol to dihydroxyacetone using surface atom engineered BiVO4 photoanodes
Source: Nat Commun. 2024 Jun 28;15:5475. doi: 10.1038/s41467-024-49662-7 (PMC11213950; doi:10.1038/s41467-024-49662-7)
Supplement: Supplementary file 3 — Source Data [file 41467_2024_49662_MOESM3_ESM.zip › Supplementary Information/ncomms-Supplementary Fig. 44-source-data.xlsx]

## Sheet: Sheet1
Supplementary Fig. 44
Data 1		Data 2		Data 3		Data 4
Parameter x	Parameter y	Parameter x	Parameter y	Parameter x	Parameter y	Parameter x	Parameter y
3996.39	0.0066	3996.39	0.03514	3996.39	0.06178	3996.39	0.09448
3994.46	0.00488	3994.46	0.03532	3994.46	0.06298	3994.46	0.09519
3992.54	0.00369	3992.54	0.03474	3992.54	0.06333	3992.54	0.09495
3990.61	0.00261	3990.61	0.0335	3990.61	0.06262	3990.61	0.09392
3988.68	0.00138	3988.68	0.03256	3988.68	0.06144	3988.68	0.09358
3986.75	0.00238	3986.75	0.03316	3986.75	0.06065	3986.75	0.0943
3984.82	0.0043	3984.82	0.0341	3984.82	0.06075	3984.82	0.09493
3982.89	0.00361	3982.89	0.03319	3982.89	0.06105	3982.89	0.09441
3980.96	0.00165	3980.96	0.03106	3980.96	0.06042	3980.96	0.09277
3979.03	0.00075236	3979.03	0.03	3979.03	0.05967	3979.03	0.09115
3977.11	0.00018746	3977.11	0.03017	3977.11	0.05981	3977.11	0.09069
3975.18	0.0006699	3975.18	0.03096	3975.18	0.06055	3975.18	0.09133
3973.25	0.00258	3973.25	0.03215	3973.25	0.06152	3973.25	0.09216
3971.32	0.00402	3971.32	0.0327	3971.32	0.06271	3971.32	0.09295
3969.39	0.00464	3969.39	0.03255	3969.39	0.06354	3969.39	0.09356
3967.46	0.00471	3967.46	0.03259	3967.46	0.06292	3967.46	0.09364
3965.53	0.00458	3965.53	0.03309	3965.53	0.06162	3965.53	0.09367
3963.6	0.00436	3963.6	0.03382	3963.6	0.06116	3963.6	0.09375
3961.68	0.00314	3961.68	0.03444	3961.68	0.06179	3961.68	0.09332
3959.75	0.00155	3959.75	0.03534	3959.75	0.06312	3959.75	0.09306
3957.82	0.0005754	3957.82	0.03665	3957.82	0.06383	3957.82	0.094
3955.89	0	3955.89	0.03711	3955.89	0.06286	3955.89	0.09517
3953.96	0.00030632	3953.96	0.03553	3953.96	0.06084	3953.96	0.09517
3952.03	0.00207	3952.03	0.03306	3952.03	0.06	3952.03	0.09476
3950.1	0.00457	3950.1	0.03232	3950.1	0.06215	3950.1	0.09529
3948.17	0.00629	3948.17	0.03381	3948.17	0.06539	3948.17	0.09657
3946.25	0.00605	3946.25	0.03549	3946.25	0.0664	3946.25	0.09705
3944.32	0.00379	3944.32	0.03598	3944.32	0.06526	3944.32	0.0958
3942.39	0.00147	3942.39	0.03531	3942.39	0.06366	3942.39	0.09391
3940.46	0.00192	3940.46	0.0344	3940.46	0.06263	3940.46	0.09304
3938.53	0.00485	3938.53	0.03372	3938.53	0.06258	3938.53	0.09334
3936.6	0.0064	3936.6	0.03328	3936.6	0.06275	3936.6	0.09417
3934.67	0.00453	3934.67	0.03367	3934.67	0.06236	3934.67	0.09455
3932.74	0.00225	3932.74	0.03444	3932.74	0.0617	3932.74	0.09362
3930.81	0.00283	3930.81	0.03428	3930.81	0.06123	3930.81	0.09275
3928.89	0.00502	3928.89	0.03384	3928.89	0.06201	3928.89	0.09396
3926.96	0.006	3926.96	0.03332	3926.96	0.06349	3926.96	0.09523
3925.03	0.00462	3925.03	0.03255	3925.03	0.06326	3925.03	0.09361
3923.1	0.00275	3923.1	0.03284	3923.1	0.06244	3923.1	0.09082
3921.17	0.00259	3921.17	0.03423	3921.17	0.06367	3921.17	0.09
3919.24	0.00268	3919.24	0.03563	3919.24	0.0653	3919.24	0.09105
3917.31	0.00145	3917.31	0.03625	3917.31	0.06486	3917.31	0.09294
3915.38	0.00136	3915.38	0.03613	3915.38	0.06383	3915.38	0.09483
3913.46	0.00308	3913.46	0.03576	3913.46	0.06357	3913.46	0.09538
3911.53	0.00337	3911.53	0.03428	3911.53	0.06227	3911.53	0.09346
3909.6	0.0017	3909.6	0.03192	3909.6	0.06006	3909.6	0.09085
3907.67	0.0005845	3907.67	0.03071	3907.67	0.05947	3907.67	0.09066
3905.74	0.0007182	3905.74	0.03155	3905.74	0.06074	3905.74	0.09231
3903.81	0.00082376	3903.81	0.03345	3903.81	0.06215	3903.81	0.0931
3901.88	0.00017976	3901.88	0.03375	3901.88	0.06303	3901.88	0.09236
3899.95	0.00020006	3899.95	0.0324	3899.95	0.06352	3899.95	0.09169
3898.03	0.0024	3898.03	0.03198	3898.03	0.06316	3898.03	0.09289
3896.1	0.00476	3896.1	0.03246	3896.1	0.06245	3896.1	0.09488
3894.17	0.00539	3894.17	0.0328	3894.17	0.06231	3894.17	0.09518
3892.24	0.00591	3892.24	0.03326	3892.24	0.0632	3892.24	0.09385
3890.31	0.00694	3890.31	0.0339	3890.31	0.06421	3890.31	0.09244
3888.38	0.0065	3888.38	0.03408	3888.38	0.06434	3888.38	0.09135
3886.45	0.00555	3886.45	0.03421	3886.45	0.0643	3886.45	0.09127
3884.52	0.00503	3884.52	0.03483	3884.52	0.06423	3884.52	0.09272
3882.6	0.00367	3882.6	0.03514	3882.6	0.06328	3882.6	0.09399
3880.67	0.00219	3880.67	0.03413	3880.67	0.06178	3880.67	0.09391
3878.74	0.00235	3878.74	0.0321	3878.74	0.0617	3878.74	0.09322
3876.81	0.00371	3876.81	0.03068	3876.81	0.06354	3876.81	0.09302
3874.88	0.00488	3874.88	0.03033	3874.88	0.06541	3874.88	0.09386
3872.95	0.00432	3872.95	0.03	3872.95	0.06567	3872.95	0.09586
3871.02	0.00314	3871.02	0.03025	3871.02	0.06491	3871.02	0.09772
3869.09	0.00433	3869.09	0.03292	3869.09	0.06445	3869.09	0.09757
3867.17	0.00525	3867.17	0.03485	3867.17	0.06363	3867.17	0.09523
3865.24	0.00297	3865.24	0.03402	3865.24	0.06191	3865.24	0.0923
3863.31	0.00080066	3863.31	0.03235	3863.31	0.06085	3863.31	0.0907
3861.38	0.00142	3861.38	0.03078	3861.38	0.06118	3861.38	0.0902
3859.45	0.00313	3859.45	0.03046	3859.45	0.06193	3859.45	0.09
3857.52	0.00536	3857.52	0.03275	3857.52	0.0634	3857.52	0.09106
3855.59	0.00706	3855.59	0.03612	3855.59	0.06509	3855.59	0.09305
3853.66	0.00517	3853.66	0.03682	3853.66	0.06396	3853.66	0.0938
3851.74	0.00371	3851.74	0.03468	3851.74	0.06153	3851.74	0.09288
3849.81	0.00678	3849.81	0.0338	3849.81	0.06221	3849.81	0.09235
3847.88	0.00954	3847.88	0.03411	3847.88	0.06409	3847.88	0.09291
3845.95	0.00954	3845.95	0.03425	3845.95	0.06567	3845.95	0.09479
3844.02	0.00836	3844.02	0.03304	3844.02	0.06683	3844.02	0.09643
3842.09	0.00798	3842.09	0.03199	3842.09	0.06777	3842.09	0.09623
3840.16	0.00682	3840.16	0.03365	3840.16	0.06811	3840.16	0.09535
3838.23	0.00309	3838.23	0.03546	3838.23	0.06652	3838.23	0.09375
3836.31	0	3836.31	0.03387	3836.31	0.06324	3836.31	0.09134
3834.38	0.00028322	3834.38	0.03169	3834.38	0.06081	3834.38	0.09024
3832.45	0.00257	3832.45	0.0316	3832.45	0.06	3832.45	0.09057
3830.52	0.00493	3830.52	0.03223	3830.52	0.06045	3830.52	0.09169
3828.59	0.00588	3828.59	0.03177	3828.59	0.06196	3828.59	0.0929
3826.66	0.00488	3826.66	0.03147	3826.66	0.0633	3826.66	0.0939
3824.73	0.00334	3824.73	0.03245	3824.73	0.06351	3824.73	0.09473
3822.8	0.00256	3822.8	0.03395	3822.8	0.06337	3822.8	0.09465
3820.88	0.00306	3820.88	0.03598	3820.88	0.06434	3820.88	0.09322
3818.95	0.00493	3818.95	0.03758	3818.95	0.06589	3818.95	0.09188
3817.02	0.00663	3817.02	0.03766	3817.02	0.0661	3817.02	0.09154
3815.09	0.00696	3815.09	0.03701	3815.09	0.0648	3815.09	0.09145
3813.16	0.00613	3813.16	0.03615	3813.16	0.06347	3813.16	0.09078
3811.23	0.00537	3811.23	0.03537	3811.23	0.06306	3811.23	0.09048
3809.3	0.00516	3809.3	0.03436	3809.3	0.06301	3809.3	0.09183
3807.37	0.00414	3807.37	0.03205	3807.37	0.06256	3807.37	0.09384
3805.45	0.00223	3805.45	0.03	3805.45	0.06323	3805.45	0.09505
3803.52	0.00237	3803.52	0.03058	3803.52	0.06576	3803.52	0.09605
3801.59	0.00428	3801.59	0.03226	3801.59	0.06653	3801.59	0.09569
3799.66	0.00525	3799.66	0.03256	3799.66	0.06392	3799.66	0.09401
3797.73	0.00606	3797.73	0.03259	3797.73	0.06254	3797.73	0.09381
3795.8	0.00674	3795.8	0.03294	3795.8	0.06315	3795.8	0.09402
3793.87	0.00546	3793.87	0.0327	3793.87	0.06316	3793.87	0.09324
3791.94	0.00327	3791.94	0.03238	3791.94	0.06225	3791.94	0.09205
3790.02	0.00223	3790.02	0.0325	3790.02	0.06138	3790.02	0.09077
3788.09	0.00241	3788.09	0.03276	3788.09	0.06101	3788.09	0.09016
3786.16	0.00194	3786.16	0.03271	3786.16	0.0611	3786.16	0.09095
3784.23	0.00056308	3784.23	0.03209	3784.23	0.06112	3784.23	0.09201
3782.3	0.00027692	3782.3	0.03175	3782.3	0.06102	3782.3	0.09199
3780.37	0.00173	3780.37	0.03293	3780.37	0.06165	3780.37	0.09137
3778.44	0.00409	3778.44	0.03494	3778.44	0.06301	3778.44	0.0911
3776.51	0.00589	3776.51	0.03578	3776.51	0.06373	3776.51	0.09167
3774.59	0.00616	3774.59	0.03529	3774.59	0.06332	3774.59	0.09248
3772.66	0.00551	3772.66	0.03405	3772.66	0.0624	3772.66	0.09282
3770.73	0.0056	3770.73	0.03254	3770.73	0.06185	3770.73	0.09324
3768.8	0.00627	3768.8	0.03178	3768.8	0.06166	3768.8	0.09374
3766.87	0.00564	3766.87	0.0315	3766.87	0.06112	3766.87	0.09312
3764.94	0.00455	3764.94	0.03098	3764.94	0.06095	3764.94	0.09193
3763.01	0.00404	3763.01	0.03081	3763.01	0.06169	3763.01	0.09123
3761.08	0.00332	3761.08	0.03089	3761.08	0.06228	3761.08	0.09073
3759.16	0.00339	3759.16	0.03142	3759.16	0.06203	3759.16	0.09062
3757.23	0.00498	3757.23	0.03266	3757.23	0.06185	3757.23	0.09133
3755.3	0.00604	3755.3	0.03337	3755.3	0.06216	3755.3	0.09191
3753.37	0.00598	3753.37	0.03376	3753.37	0.06206	3753.37	0.09262
3751.44	0.005	3751.44	0.03448	3751.44	0.06194	3751.44	0.0942
3749.51	0.00474	3749.51	0.03472	3749.51	0.06343	3749.51	0.09491
3747.58	0.00843	3747.58	0.03526	3747.58	0.06597	3747.58	0.09539
3745.65	0.01351	3745.65	0.03618	3745.65	0.06829	3745.65	0.09728
3743.73	0.01341	3743.73	0.03632	3743.73	0.06832	3743.73	0.09826
3741.8	0.00944	3741.8	0.03563	3741.8	0.06623	3741.8	0.09703
3739.87	0.00719	3739.87	0.03433	3739.87	0.06451	3739.87	0.09588
3737.94	0.00674	3737.94	0.03226	3737.94	0.06345	3737.94	0.09525
3736.01	0.00767	3736.01	0.02998	3736.01	0.06324	3736.01	0.0951
3734.08	0.00872	3734.08	0.02937	3734.08	0.06344	3734.08	0.09552
3732.15	0.00772	3732.15	0.03035	3732.15	0.06279	3732.15	0.0953
3730.22	0.00606	3730.22	0.03111	3730.22	0.06199	3730.22	0.09402
3728.3	0.00555	3728.3	0.03118	3728.3	0.06111	3728.3	0.09206
3726.37	0.00558	3726.37	0.03058	3726.37	0.06	3726.37	0.0902
3724.44	0.00573	3724.44	0.02978	3724.44	0.06037	3724.44	0.09028
3722.51	0.0064	3722.51	0.02995	3722.51	0.06243	3722.51	0.0922
3720.58	0.0061	3720.58	0.03125	3720.58	0.06317	3720.58	0.0935
3718.65	0.00355	3718.65	0.03139	3718.65	0.06203	3718.65	0.09294
3716.72	0.00079254	3716.72	0.02996	3716.72	0.06157	3716.72	0.09149
3714.79	0	3714.79	0.02959	3714.79	0.06278	3714.79	0.0906
3712.86	0.00114	3712.86	0.03138	3712.86	0.06391	3712.86	0.0908
3710.94	0.00385	3710.94	0.0338	3710.94	0.06322	3710.94	0.09176
3709.01	0.00593	3709.01	0.03456	3709.01	0.06195	3709.01	0.09251
3707.08	0.00599	3707.08	0.03402	3707.08	0.06204	3707.08	0.09337
3705.15	0.00569	3705.15	0.03296	3705.15	0.06234	3705.15	0.09462
3703.22	0.00671	3703.22	0.03163	3703.22	0.06128	3703.22	0.09512
3701.29	0.00846	3701.29	0.03064	3701.29	0.06029	3701.29	0.09428
3699.36	0.00856	3699.36	0.02999	3699.36	0.06087	3699.36	0.09306
3697.43	0.00711	3697.43	0.02971	3697.43	0.06184	3697.43	0.09252
3695.51	0.00634	3695.51	0.03062	3695.51	0.06262	3695.51	0.09293
3693.58	0.0067	3693.58	0.03294	3693.58	0.06344	3693.58	0.09372
3691.65	0.00635	3691.65	0.03502	3691.65	0.06419	3691.65	0.09433
3689.72	0.00471	3689.72	0.03456	3689.72	0.06385	3689.72	0.0943
3687.79	0.00371	3687.79	0.03324	3687.79	0.06219	3687.79	0.09374
3685.86	0.00445	3685.86	0.03397	3685.86	0.06119	3685.86	0.09382
3683.93	0.00664	3683.93	0.03551	3683.93	0.06157	3683.93	0.095
3682	0.0086	3682	0.03581	3682	0.06218	3682	0.09644
3680.08	0.00826	3680.08	0.03405	3680.08	0.0618	3680.08	0.09674
3678.15	0.00631	3678.15	0.03146	3678.15	0.06123	3678.15	0.0957
3676.22	0.00463	3676.22	0.03028	3676.22	0.06214	3676.22	0.09408
3674.29	0.00455	3674.29	0.03185	3674.29	0.06376	3674.29	0.09243
3672.36	0.00511	3672.36	0.03304	3672.36	0.06362	3672.36	0.09096
3670.43	0.00448	3670.43	0.0318	3670.43	0.06207	3670.43	0.09003
3668.5	0.00386	3668.5	0.03	3668.5	0.06117	3668.5	0.09063
3666.57	0.00474	3666.57	0.03013	3666.57	0.0613	3666.57	0.0926
3664.65	0.00557	3664.65	0.0316	3664.65	0.0615	3664.65	0.09445
3662.72	0.00553	3662.72	0.03288	3662.72	0.06178	3662.72	0.09503
3660.79	0.00546	3660.79	0.0337	3660.79	0.06194	3660.79	0.09449
3658.86	0.00533	3658.86	0.03445	3658.86	0.06172	3658.86	0.09425
3656.93	0.00408	3656.93	0.03461	3656.93	0.06176	3656.93	0.09466
3655	0.00214	3655	0.03366	3655	0.06219	3655	0.09445
3653.07	0.00111	3653.07	0.03229	3653.07	0.06213	3653.07	0.09323
3651.14	0.00202	3651.14	0.03188	3651.14	0.06228	3651.14	0.09298
3649.22	0.00478	3649.22	0.03292	3649.22	0.06393	3649.22	0.09505
3647.29	0.00665	3647.29	0.03316	3647.29	0.06464	3647.29	0.09554
3645.36	0.00621	3645.36	0.03265	3645.36	0.06259	3645.36	0.09324
3643.43	0.00505	3643.43	0.03307	3643.43	0.06041	3643.43	0.09181
3641.5	0.00496	3641.5	0.03415	3641.5	0.06003	3641.5	0.09246
3639.57	0.00489	3639.57	0.03445	3639.57	0.06024	3639.57	0.09327
3637.64	0.00317	3637.64	0.03355	3637.64	0.06003	3637.64	0.09269
3635.71	0.00148	3635.71	0.0325	3635.71	0.0606	3635.71	0.09198
3633.79	0.00138	3633.79	0.03212	3633.79	0.06187	3633.79	0.09253
3631.86	0.00242	3631.86	0.03257	3631.86	0.0625	3631.86	0.09377
3629.93	0.00443	3629.93	0.03412	3629.93	0.06252	3629.93	0.09487
3628	0.00632	3628	0.03576	3628	0.06227	3628	0.09542
3626.07	0.00527	3626.07	0.03488	3626.07	0.0612	3626.07	0.09426
3624.14	0.0033	3624.14	0.03285	3624.14	0.06021	3624.14	0.0923
3622.21	0.00342	3622.21	0.03216	3622.21	0.06029	3622.21	0.09147
3620.28	0.00518	3620.28	0.03346	3620.28	0.06102	3620.28	0.09182
3618.36	0.00692	3618.36	0.03528	3618.36	0.06177	3618.36	0.09183
3616.43	0.00782	3616.43	0.03541	3616.43	0.06218	3616.43	0.091
3614.5	0.00629	3614.5	0.03356	3614.5	0.06212	3614.5	0.0901
3612.57	0.00252	3612.57	0.0315	3612.57	0.06211	3612.57	0.09
3610.64	0	3610.64	0.03064	3610.64	0.06251	3610.64	0.09068
3608.71	0.00018396	3608.71	0.03019	3608.71	0.06249	3608.71	0.09127
3606.78	0.00101	3606.78	0.03	3606.78	0.06109	3606.78	0.09127
3604.85	0.0012	3604.85	0.03084	3604.85	0.06	3604.85	0.09106
3602.93	0.00151	3602.93	0.03239	3602.93	0.0607	3602.93	0.09133
3601	0.00195	3601	0.03356	3601	0.06153	3601	0.09209
3599.07	0.00256	3599.07	0.03365	3599.07	0.06093	3599.07	0.0926
3597.14	0.00364	3597.14	0.03288	3597.14	0.06049	3597.14	0.09261
3595.21	0.00471	3595.21	0.03259	3595.21	0.06109	3595.21	0.09259
3593.28	0.0051	3593.28	0.03347	3593.28	0.0613	3593.28	0.09268
3591.35	0.00468	3591.35	0.03418	3591.35	0.06083	3591.35	0.09272
3589.42	0.00451	3589.42	0.03398	3589.42	0.06145	3589.42	0.09291
3587.5	0.00609	3587.5	0.03366	3587.5	0.06332	3587.5	0.09328
3585.57	0.00789	3585.57	0.03313	3585.57	0.06369	3585.57	0.09336
3583.64	0.00806	3583.64	0.03248	3583.64	0.06302	3583.64	0.09369
3581.71	0.00761	3581.71	0.03263	3581.71	0.06307	3581.71	0.09428
3579.78	0.00672	3579.78	0.03281	3579.78	0.06249	3579.78	0.09381
3577.85	0.0055	3577.85	0.03229	3577.85	0.06073	3577.85	0.09225
3575.92	0.00447	3575.92	0.03218	3575.92	0.05992	3575.92	0.09113
3573.99	0.00346	3573.99	0.03267	3573.99	0.0608	3573.99	0.09134
3572.07	0.00266	3572.07	0.03307	3572.07	0.06185	3572.07	0.09242
3570.14	0.00271	3570.14	0.03347	3570.14	0.06254	3570.14	0.09339
3568.21	0.00419	3568.21	0.03387	3568.21	0.06365	3568.21	0.09425
3566.28	0.00575	3566.28	0.03354	3566.28	0.06424	3566.28	0.09504
3564.35	0.00517	3564.35	0.03253	3564.35	0.06305	3564.35	0.09471
3562.42	0.0041	3562.42	0.03152	3562.42	0.06216	3562.42	0.09346
3560.49	0.00407	3560.49	0.03062	3560.49	0.0626	3560.49	0.09216
3558.56	0.00406	3558.56	0.03049	3558.56	0.06292	3558.56	0.0913
3556.64	0.00321	3556.64	0.03115	3556.64	0.06228	3556.64	0.09137
3554.71	0.00212	3554.71	0.03109	3554.71	0.06113	3554.71	0.09187
3552.78	0.00109	3552.78	0.03015	3552.78	0.06017	3552.78	0.0913
3550.85	7.154e-05	3550.85	0.02985	3550.85	0.06044	3550.85	0.09034
3548.92	-0.00055734	3548.92	0.03075	3548.92	0.06192	3548.92	0.09101
3546.99	-0.00053802	3546.99	0.03201	3546.99	0.06308	3546.99	0.09246
3545.06	-4.284e-05	3545.06	0.03255	3545.06	0.06264	3545.06	0.09267
3543.13	0.00033432	3543.13	0.03201	3543.13	0.06161	3543.13	0.09183
3541.21	0.00013972	3541.21	0.03114	3541.21	0.06155	3541.21	0.09145
3539.28	-0.00039172	3539.28	0.03101	3539.28	0.06182	3539.28	0.09167
3537.35	-0.00042294	3537.35	0.03163	3537.35	0.0611	3537.35	0.0917
3535.42	0.00011508	3535.42	0.03163	3535.42	0.06006	3535.42	0.09168
3533.49	0.00025522	3533.49	0.03062	3533.49	0.06	3533.49	0.09186
3531.56	3.654e-05	3531.56	0.03	3531.56	0.06085	3531.56	0.09212
3529.63	0.00040054	3529.63	0.03008	3529.63	0.06192	3529.63	0.09244
3527.7	0.00173	3527.7	0.03025	3527.7	0.06236	3527.7	0.0927
3525.78	0.0037	3525.78	0.03113	3525.78	0.06251	3525.78	0.09332
3523.85	0.00518	3523.85	0.03235	3523.85	0.06298	3523.85	0.09437
3521.92	0.0047	3521.92	0.03208	3521.92	0.06281	3521.92	0.09459
3519.99	0.00227	3519.99	0.03077	3519.99	0.06158	3519.99	0.09342
3518.06	-2.058e-05	3518.06	0.03023	3518.06	0.06052	3518.06	0.09257
3516.13	-0.00013482	3516.13	0.03096	3516.13	0.0606	3516.13	0.09336
3514.2	0.00165	3514.2	0.03266	3514.2	0.06203	3514.2	0.09458
3512.27	0.00333	3512.27	0.03431	3512.27	0.06366	3512.27	0.09464
3510.35	0.00326	3510.35	0.03438	3510.35	0.06366	3510.35	0.0938
3508.42	0.00177	3508.42	0.03331	3508.42	0.0629	3508.42	0.09346
3506.49	0.00031066	3506.49	0.03262	3506.49	0.0631	3506.49	0.09406
3504.56	0	3504.56	0.03225	3504.56	0.06334	3504.56	0.09481
3502.63	0.00132	3502.63	0.0321	3502.63	0.06276	3502.63	0.09544
3500.7	0.00327	3500.7	0.0322	3500.7	0.06172	3500.7	0.09579
3498.77	0.00412	3498.77	0.03159	3498.77	0.06106	3498.77	0.0955
3496.84	0.00387	3496.84	0.03073	3496.84	0.06178	3496.84	0.0953
3494.91	0.00366	3494.91	0.03123	3494.91	0.06325	3494.91	0.09578
3492.99	0.00331	3492.99	0.0325	3492.99	0.06415	3492.99	0.0963
3491.06	0.00257	3491.06	0.03312	3491.06	0.06444	3491.06	0.09644
3489.13	0.0025	3489.13	0.03349	3489.13	0.06451	3489.13	0.09661
3487.2	0.00365	3487.2	0.03424	3487.2	0.06448	3487.2	0.09708
3485.27	0.00533	3485.27	0.03498	3485.27	0.06449	3485.27	0.0975
3483.34	0.00674	3483.34	0.03537	3483.34	0.06484	3483.34	0.09773
3481.41	0.00748	3481.41	0.03529	3481.41	0.06535	3481.41	0.09791
3479.48	0.00769	3479.48	0.0344	3479.48	0.06517	3479.48	0.09784
3477.56	0.00796	3477.56	0.03334	3477.56	0.06473	3477.56	0.09769
3475.63	0.00842	3475.63	0.03342	3475.63	0.06551	3475.63	0.09787
3473.7	0.00884	3473.7	0.03467	3473.7	0.06691	3473.7	0.09821
3471.77	0.00888	3471.77	0.03596	3471.77	0.06687	3471.77	0.09814
3469.84	0.00814	3469.84	0.03618	3469.84	0.06559	3469.84	0.09771
3467.91	0.00657	3467.91	0.03523	3467.91	0.06454	3467.91	0.09738
3465.98	0.00455	3465.98	0.03451	3465.98	0.0641	3465.98	0.09682
3464.05	0.00365	3464.05	0.0352	3464.05	0.06454	3464.05	0.09648
3462.13	0.00604	3462.13	0.03657	3462.13	0.06603	3462.13	0.09793
3460.2	0.00999	3460.2	0.03711	3460.2	0.06744	3460.2	0.10034
3458.27	0.01079	3458.27	0.03613	3458.27	0.06733	3458.27	0.10069
3456.34	0.0081	3456.34	0.03504	3456.34	0.0662	3456.34	0.09867
3454.41	0.00616	3454.41	0.03585	3454.41	0.06611	3454.41	0.09748
3452.48	0.00634	3452.48	0.03744	3452.48	0.06672	3452.48	0.09831
3450.55	0.0063	3450.55	0.03793	3450.55	0.06598	3450.55	0.09939
3448.62	0.00542	3448.62	0.0377	3448.62	0.06483	3448.62	0.09978
3446.7	0.00547	3446.7	0.03758	3446.7	0.06526	3446.7	0.09982
3444.77	0.00695	3444.77	0.03799	3444.77	0.06694	3444.77	0.10048
3442.84	0.00833	3442.84	0.03845	3442.84	0.06832	3442.84	0.10192
3440.91	0.00902	3440.91	0.03824	3440.91	0.06839	3440.91	0.10292
3438.98	0.00947	3438.98	0.03763	3438.98	0.06753	3438.98	0.1027
3437.05	0.00932	3437.05	0.03716	3437.05	0.06709	3437.05	0.10172
3435.12	0.00857	3435.12	0.03732	3435.12	0.06779	3435.12	0.10089
3433.19	0.0082	3433.19	0.03791	3433.19	0.06827	3433.19	0.10066
3431.27	0.00835	3431.27	0.03819	3431.27	0.06768	3431.27	0.10066
3429.34	0.00846	3429.34	0.03804	3429.34	0.06766	3429.34	0.10026
3427.41	0.00848	3427.41	0.03768	3427.41	0.06846	3427.41	0.09961
3425.48	0.00896	3425.48	0.03743	3425.48	0.06853	3425.48	0.09987
3423.55	0.01026	3423.55	0.03819	3423.55	0.06815	3423.55	0.10154
3421.62	0.01171	3421.62	0.03969	3421.62	0.06834	3421.62	0.10357
3419.69	0.01271	3419.69	0.04049	3419.69	0.06898	3419.69	0.10472
3417.76	0.01342	3417.76	0.04083	3417.76	0.07017	3417.76	0.10508
3415.84	0.01312	3415.84	0.04129	3415.84	0.07149	3415.84	0.10478
3413.91	0.01205	3413.91	0.04172	3413.91	0.07171	3413.91	0.10382
3411.98	0.01265	3411.98	0.04261	3411.98	0.07142	3411.98	0.10352
3410.05	0.01448	3410.05	0.04353	3410.05	0.07188	3410.05	0.10416
3408.12	0.01539	3408.12	0.04368	3408.12	0.07285	3408.12	0.1046
3406.19	0.01561	3406.19	0.0434	3406.19	0.07367	3406.19	0.10469
3404.26	0.0152	3404.26	0.04264	3404.26	0.07342	3404.26	0.1046
3402.33	0.01434	3402.33	0.04138	3402.33	0.072	3402.33	0.10415
3400.41	0.01375	3400.41	0.04108	3400.41	0.07119	3400.41	0.10369
3398.48	0.01351	3398.48	0.04205	3398.48	0.07167	3398.48	0.10358
3396.55	0.01389	3396.55	0.04253	3396.55	0.07213	3396.55	0.1038
3394.62	0.01475	3394.62	0.04212	3394.62	0.07194	3394.62	0.10468
3392.69	0.01564	3392.69	0.04222	3392.69	0.07173	3392.69	0.1059
3390.76	0.01609	3390.76	0.04327	3390.76	0.07215	3390.76	0.10626
3388.83	0.01608	3388.83	0.04435	3388.83	0.07315	3388.83	0.10563
3386.9	0.01724	3386.9	0.04505	3386.9	0.07437	3386.9	0.10554
3384.98	0.01932	3384.98	0.04539	3384.98	0.07533	3384.98	0.10697
3383.05	0.01983	3383.05	0.04508	3383.05	0.07524	3383.05	0.10837
3381.12	0.01914	3381.12	0.04479	3381.12	0.07452	3381.12	0.10856
3379.19	0.01966	3379.19	0.04505	3379.19	0.07441	3379.19	0.10808
3377.26	0.02146	3377.26	0.04499	3377.26	0.07474	3377.26	0.10734
3375.33	0.02266	3375.33	0.04442	3375.33	0.07482	3375.33	0.10688
3373.4	0.02222	3373.4	0.04403	3373.4	0.07467	3373.4	0.10683
3371.47	0.02122	3371.47	0.0443	3371.47	0.07513	3371.47	0.10704
3369.55	0.02146	3369.55	0.04518	3369.55	0.0764	3369.55	0.1079
3367.62	0.02285	3367.62	0.04573	3367.62	0.07697	3367.62	0.10881
3365.69	0.02377	3365.69	0.04538	3365.69	0.07619	3365.69	0.10866
3363.76	0.02331	3363.76	0.0447	3363.76	0.07512	3363.76	0.1076
3361.83	0.02171	3361.83	0.04414	3361.83	0.07428	3361.83	0.10647
3359.9	0.01995	3359.9	0.04428	3359.9	0.07372	3359.9	0.10578
3357.97	0.01926	3357.97	0.04521	3357.97	0.07364	3357.97	0.10595
3356.04	0.02016	3356.04	0.04554	3356.04	0.07425	3356.04	0.10665
3354.12	0.02199	3354.12	0.04464	3354.12	0.07544	3354.12	0.10645
3352.19	0.02302	3352.19	0.04391	3352.19	0.07643	3352.19	0.10519
3350.26	0.02222	3350.26	0.04417	3350.26	0.07649	3350.26	0.10447
3348.33	0.02113	3348.33	0.04457	3348.33	0.0758	3348.33	0.10505
3346.4	0.02144	3346.4	0.04491	3346.4	0.07512	3346.4	0.10607
3344.47	0.02215	3344.47	0.04555	3344.47	0.07509	3344.47	0.1064
3342.54	0.02216	3342.54	0.04592	3342.54	0.07561	3342.54	0.10605
3340.61	0.02257	3340.61	0.04587	3340.61	0.07594	3340.61	0.10621
3338.69	0.02371	3338.69	0.04561	3338.69	0.07582	3338.69	0.10714
3336.76	0.02379	3336.76	0.04497	3336.76	0.07543	3336.76	0.1076
3334.83	0.02229	3334.83	0.04472	3334.83	0.07492	3334.83	0.10724
3332.9	0.02119	3332.9	0.04562	3332.9	0.07469	3332.9	0.1067
3330.97	0.02139	3330.97	0.04666	3330.97	0.07483	3330.97	0.10614
3329.04	0.02204	3329.04	0.04662	3329.04	0.07461	3329.04	0.10553
3327.11	0.02224	3327.11	0.04582	3327.11	0.07408	3327.11	0.10525
3325.18	0.0217	3325.18	0.04554	3325.18	0.07431	3325.18	0.10554
3323.26	0.02153	3323.26	0.04571	3323.26	0.07523	3323.26	0.10591
3321.33	0.02254	3321.33	0.04529	3321.33	0.07542	3321.33	0.10583
3319.4	0.02329	3319.4	0.04443	3319.4	0.07456	3319.4	0.10539
3317.47	0.02253	3317.47	0.04374	3317.47	0.0739	3317.47	0.10452
3315.54	0.02108	3315.54	0.04349	3315.54	0.07415	3315.54	0.10356
3313.61	0.02	3313.61	0.04378	3313.61	0.07437	3313.61	0.10334
3311.68	0.0193	3311.68	0.04406	3311.68	0.07347	3311.68	0.10309
3309.75	0.0188	3309.75	0.04403	3309.75	0.07239	3309.75	0.10223
3307.83	0.01894	3307.83	0.04416	3307.83	0.07246	3307.83	0.10237
3305.9	0.02014	3305.9	0.04491	3305.9	0.07316	3305.9	0.10396
3303.97	0.02116	3303.97	0.04555	3303.97	0.07379	3303.97	0.10503
3302.04	0.02053	3302.04	0.04478	3302.04	0.07418	3302.04	0.10452
3300.11	0.01929	3300.11	0.0434	3300.11	0.07413	3300.11	0.10366
3298.18	0.01877	3298.18	0.04274	3298.18	0.07358	3298.18	0.10342
3296.25	0.01877	3296.25	0.04247	3296.25	0.07292	3296.25	0.1033
3294.32	0.0191	3294.32	0.04234	3294.32	0.07287	3294.32	0.10315
3292.4	0.01885	3292.4	0.04248	3292.4	0.07328	3292.4	0.10327
3290.47	0.01787	3290.47	0.04263	3290.47	0.07328	3290.47	0.1034
3288.54	0.01771	3288.54	0.04264	3288.54	0.07285	3288.54	0.10347
3286.61	0.01773	3286.61	0.04254	3286.61	0.07256	3286.61	0.10387
3284.68	0.01692	3284.68	0.0422	3284.68	0.07265	3284.68	0.10467
3282.75	0.01666	3282.75	0.04206	3282.75	0.07256	3282.75	0.10508
3280.82	0.01709	3280.82	0.04236	3280.82	0.07164	3280.82	0.10452
3278.89	0.01777	3278.89	0.04257	3278.89	0.07059	3278.89	0.10376
3276.96	0.0187	3276.96	0.04262	3276.96	0.07069	3276.96	0.10362
3275.04	0.01894	3275.04	0.04243	3275.04	0.07193	3275.04	0.10351
3273.11	0.01819	3273.11	0.04166	3273.11	0.07269	3273.11	0.10253
3271.18	0.01594	3271.18	0.0403	3271.18	0.07151	3271.18	0.10089
3269.25	0.01307	3269.25	0.03908	3269.25	0.06946	3269.25	0.09966
3267.32	0.01274	3267.32	0.03904	3267.32	0.06881	3267.32	0.09974
3265.39	0.01403	3265.39	0.03967	3265.39	0.06931	3265.39	0.10037
3263.46	0.01373	3263.46	0.03992	3263.46	0.06958	3263.46	0.10036
3261.53	0.01252	3261.53	0.03964	3261.53	0.06971	3261.53	0.10012
3259.61	0.01207	3259.61	0.03904	3259.61	0.06964	3259.61	0.1
3257.68	0.012	3257.68	0.03858	3257.68	0.06909	3257.68	0.09979
3255.75	0.0119	3255.75	0.03839	3255.75	0.06867	3255.75	0.0997
3253.82	0.01168	3253.82	0.03807	3253.82	0.06844	3253.82	0.09941
3251.89	0.01137	3251.89	0.03792	3251.89	0.06808	3251.89	0.09886
3249.96	0.01161	3249.96	0.03844	3249.96	0.06816	3249.96	0.09862
3248.03	0.01253	3248.03	0.03966	3248.03	0.06883	3248.03	0.0987
3246.1	0.01307	3246.1	0.04105	3246.1	0.06932	3246.1	0.09901
3244.18	0.01258	3244.18	0.04145	3244.18	0.06921	3244.18	0.09954
3242.25	0.01125	3242.25	0.04056	3242.25	0.06882	3242.25	0.09981
3240.32	0.00963	3240.32	0.03941	3240.32	0.06879	3240.32	0.09957
3238.39	0.00861	3238.39	0.03884	3238.39	0.06951	3238.39	0.09937
3236.46	0.00858	3236.46	0.03856	3236.46	0.07002	3236.46	0.09927
3234.53	0.00872	3234.53	0.03774	3234.53	0.06912	3234.53	0.09868
3232.6	0.00824	3232.6	0.0365	3232.6	0.06746	3232.6	0.09783
3230.67	0.00785	3230.67	0.03586	3230.67	0.06655	3230.67	0.09768
3228.75	0.00815	3228.75	0.03575	3228.75	0.06647	3228.75	0.0976
3226.82	0.00834	3226.82	0.0358	3226.82	0.06632	3226.82	0.09644
3224.89	0.00802	3224.89	0.03634	3224.89	0.06607	3224.89	0.09534
3222.96	0.00733	3222.96	0.03661	3222.96	0.06601	3222.96	0.0954
3221.03	0.00675	3221.03	0.03597	3221.03	0.06583	3221.03	0.096
3219.1	0.00732	3219.1	0.03561	3219.1	0.06592	3219.1	0.09692
3217.17	0.00834	3217.17	0.03599	3217.17	0.06635	3217.17	0.09763
3215.24	0.00816	3215.24	0.03627	3215.24	0.06591	3215.24	0.0973
3213.32	0.00716	3213.32	0.03599	3213.32	0.06489	3213.32	0.09663
3211.39	0.00602	3211.39	0.03508	3211.39	0.06472	3211.39	0.09616
3209.46	0.00436	3209.46	0.03392	3209.46	0.06513	3209.46	0.09547
3207.53	0.00322	3207.53	0.03357	3207.53	0.06542	3207.53	0.09495
3205.6	0.00402	3205.6	0.03425	3205.6	0.06522	3205.6	0.09521
3203.67	0.00543	3203.67	0.03467	3203.67	0.06461	3203.67	0.09557
3201.74	0.00571	3201.74	0.03448	3201.74	0.06493	3201.74	0.09536
3199.81	0.00524	3199.81	0.03447	3199.81	0.06611	3199.81	0.09506
3197.89	0.00472	3197.89	0.03444	3197.89	0.06616	3197.89	0.095
3195.96	0.00411	3195.96	0.03433	3195.96	0.06503	3195.96	0.09494
3194.03	0.0039	3194.03	0.03459	3194.03	0.06423	3194.03	0.09515
3192.1	0.00455	3192.1	0.03471	3192.1	0.06415	3192.1	0.09578
3190.17	0.00517	3190.17	0.03431	3190.17	0.06401	3190.17	0.0964
3188.24	0.00491	3188.24	0.03403	3188.24	0.06362	3188.24	0.09669
3186.31	0.00378	3186.31	0.0338	3186.31	0.06343	3186.31	0.09615
3184.38	0.00208	3184.38	0.0329	3184.38	0.06316	3184.38	0.09455
3182.46	0.00106	3182.46	0.03221	3182.46	0.06282	3182.46	0.0932
3180.53	0.00157	3180.53	0.03284	3180.53	0.06332	3180.53	0.09315
3178.6	0.00229	3178.6	0.03346	3178.6	0.06411	3178.6	0.09355
3176.67	0.00224	3176.67	0.03292	3176.67	0.06397	3176.67	0.09347
3174.74	0.00232	3174.74	0.03239	3174.74	0.06336	3174.74	0.09334
3172.81	0.00291	3172.81	0.03279	3172.81	0.06306	3172.81	0.09376
3170.88	0.00327	3170.88	0.03342	3170.88	0.06284	3170.88	0.09413
3168.95	0.00304	3168.95	0.03343	3168.95	0.06254	3168.95	0.09385
3167.03	0.00274	3167.03	0.03306	3167.03	0.0625	3167.03	0.09332
3165.1	0.00262	3165.1	0.03258	3165.1	0.06264	3165.1	0.09269
3163.17	0.0022	3163.17	0.03195	3163.17	0.06241	3163.17	0.09172
3161.24	0.00184	3161.24	0.03177	3161.24	0.06185	3161.24	0.09081
3159.31	0.00212	3159.31	0.03204	3159.31	0.06146	3159.31	0.09064
3157.38	0.00246	3157.38	0.03199	3157.38	0.06138	3157.38	0.09136
3155.45	0.00241	3155.45	0.03202	3155.45	0.0617	3155.45	0.09229
3153.52	0.00217	3153.52	0.03266	3153.52	0.06216	3153.52	0.09274
3151.6	0.00218	3151.6	0.03307	3151.6	0.06237	3151.6	0.09287
3149.67	0.00238	3149.67	0.03247	3149.67	0.06201	3149.67	0.09273
3147.74	0.0022	3147.74	0.03137	3147.74	0.06121	3147.74	0.09213
3145.81	0.00181	3145.81	0.03069	3145.81	0.06082	3145.81	0.09171
3143.88	0.00149	3143.88	0.03043	3143.88	0.06092	3143.88	0.09155
3141.95	0.00077406	3141.95	0.03006	3141.95	0.06061	3141.95	0.091
3140.02	0	3140.02	0.02973	3140.02	0.06	3140.02	0.0906
3138.09	0.00026964	3138.09	0.0303	3138.09	0.06003	3138.09	0.09109
3136.17	0.00178	3136.17	0.03163	3136.17	0.06078	3136.17	0.0919
3134.24	0.00317	3134.24	0.03215	3134.24	0.06143	3134.24	0.09199
3132.31	0.00348	3132.31	0.03174	3132.31	0.06171	3132.31	0.09136
3130.38	0.00333	3130.38	0.03165	3130.38	0.06177	3130.38	0.09097
3128.45	0.00324	3128.45	0.03183	3128.45	0.06167	3128.45	0.09071
3126.52	0.00265	3126.52	0.03169	3126.52	0.06127	3126.52	0.09006
3124.59	0.00227	3124.59	0.0317	3124.59	0.06085	3124.59	0.09
3122.66	0.00307	3122.66	0.03217	3122.66	0.06125	3122.66	0.09093
3120.74	0.00398	3120.74	0.03237	3120.74	0.06197	3120.74	0.09143
3118.81	0.00402	3118.81	0.03212	3118.81	0.06211	3118.81	0.09102
3116.88	0.00384	3116.88	0.03218	3116.88	0.06218	3116.88	0.09118
3114.95	0.00347	3114.95	0.03245	3114.95	0.06234	3114.95	0.0922
3113.02	0.00232	3113.02	0.03223	3113.02	0.06188	3113.02	0.09271
3111.09	0.00102	3111.09	0.03174	3111.09	0.06115	3111.09	0.09219
3109.16	0.00057288	3109.16	0.0316	3109.16	0.06133	3109.16	0.09131
3107.23	0.00112	3107.23	0.03183	3107.23	0.06221	3107.23	0.09097
3105.31	0.00224	3105.31	0.03193	3105.31	0.06273	3105.31	0.09133
3103.38	0.00307	3103.38	0.03149	3103.38	0.06241	3103.38	0.09144
3101.45	0.00274	3101.45	0.03061	3101.45	0.06124	3101.45	0.09068
3099.52	0.00172	3099.52	0.03	3099.52	0.06021	3099.52	0.09011
3097.59	0.00171	3097.59	0.03033	3097.59	0.06035	3097.59	0.09069
3095.66	0.00275	3095.66	0.03115	3095.66	0.061	3095.66	0.09155
3093.73	0.00318	3093.73	0.03124	3093.73	0.06099	3093.73	0.09153
3091.8	0.00256	3091.8	0.03065	3091.8	0.06089	3091.8	0.09097
3089.88	0.0021	3089.88	0.03054	3089.88	0.06148	3089.88	0.09092
3087.95	0.0025	3087.95	0.03123	3087.95	0.06232	3087.95	0.09189
3086.02	0.00261	3086.02	0.03178	3086.02	0.06264	3086.02	0.09287
3084.09	0.00141	3084.09	0.03177	3084.09	0.06231	3084.09	0.09271
3082.16	2.758e-05	3082.16	0.03144	3082.16	0.06181	3082.16	0.09171
3080.23	-0.00030506	3080.23	0.0308	3080.23	0.06149	3080.23	0.09084
3078.3	0.000364	3078.3	0.03023	3078.3	0.06132	3078.3	0.09052
3076.37	0.00165	3076.37	0.03004	3076.37	0.06125	3076.37	0.09043
3074.45	0.0027	3074.45	0.0302	3074.45	0.06154	3074.45	0.09051
3072.52	0.00319	3072.52	0.03084	3072.52	0.06212	3072.52	0.09085
3070.59	0.00302	3070.59	0.03124	3070.59	0.06206	3070.59	0.09073
3068.66	0.00218	3068.66	0.03089	3068.66	0.06121	3068.66	0.09005
3066.73	0.00164	3066.73	0.03094	3066.73	0.06083	3066.73	0.08988
3064.8	0.00174	3064.8	0.03173	3064.8	0.06132	3064.8	0.09033
3062.87	0.00178	3062.87	0.03217	3062.87	0.06159	3062.87	0.09049
3060.94	0.00164	3060.94	0.03196	3060.94	0.06098	3060.94	0.09077
3059.01	0.0017	3059.01	0.0318	3059.01	0.0605	3059.01	0.09182
3057.09	0.00232	3057.09	0.03235	3057.09	0.06111	3057.09	0.09264
3055.16	0.00293	3055.16	0.03319	3055.16	0.06184	3055.16	0.09253
3053.23	0.0025	3053.23	0.03345	3053.23	0.06173	3053.23	0.09213
3051.3	0.00159	3051.3	0.03298	3051.3	0.06134	3051.3	0.09185
3049.37	0.00085218	3049.37	0.03182	3049.37	0.06092	3049.37	0.09139
3047.44	0.00042938	3047.44	0.03077	3047.44	0.0603	3047.44	0.09103
3045.51	0.00077714	3045.51	0.03107	3045.51	0.06012	3045.51	0.09143
3043.58	0.00167	3043.58	0.03187	3043.58	0.06057	3043.58	0.09188
3041.66	0.0022	3041.66	0.03185	3041.66	0.06098	3041.66	0.09157
3039.73	0.00162	3039.73	0.03115	3039.73	0.06065	3039.73	0.09091
3037.8	0.0002597	3037.8	0.03024	3037.8	0.06002	3037.8	0.09019
3035.87	0	3035.87	0.03	3035.87	0.06038	3035.87	0.09001
3033.94	0.00144	3033.94	0.03086	3033.94	0.06172	3033.94	0.09102
3032.01	0.00235	3032.01	0.03186	3032.01	0.0623	3032.01	0.09231
3030.08	0.00144	3030.08	0.03199	3030.08	0.06153	3030.08	0.09228
3028.15	0.001	3028.15	0.03203	3028.15	0.06087	3028.15	0.09143
3026.23	0.00183	3026.23	0.03252	3026.23	0.06095	3026.23	0.09096
3024.3	0.00211	3024.3	0.03269	3024.3	0.06085	3024.3	0.09076
3022.37	0.00155	3022.37	0.03249	3022.37	0.06022	3022.37	0.0905
3020.44	0.00111	3020.44	0.03256	3020.44	0.06009	3020.44	0.0906
3018.51	0.00105	3018.51	0.03268	3018.51	0.06105	3018.51	0.09113
3016.58	0.0009016	3016.58	0.03224	3016.58	0.06185	3016.58	0.09136
3014.65	0.0006405	3014.65	0.03154	3014.65	0.06154	3014.65	0.0912
3012.72	0.0009863	3012.72	0.03116	3012.72	0.06126	3012.72	0.09134
3010.8	0.00199	3010.8	0.03122	3010.8	0.06165	3010.8	0.09186
3008.87	0.00255	3008.87	0.03167	3008.87	0.06212	3008.87	0.09215
3006.94	0.00206	3006.94	0.03219	3006.94	0.06215	3006.94	0.09182
3005.01	0.00163	3005.01	0.03226	3005.01	0.06201	3005.01	0.09108
3003.08	0.00219	3003.08	0.03191	3003.08	0.06221	3003.08	0.09071
3001.15	0.00299	3001.15	0.03185	3001.15	0.06261	3001.15	0.09129
2999.22	0.00325	2999.22	0.03254	2999.22	0.06295	2999.22	0.09235
2997.29	0.0034	2997.29	0.03359	2997.29	0.06346	2997.29	0.09299
2995.37	0.00452	2995.37	0.0345	2995.37	0.06446	2995.37	0.09347
2993.44	0.00621	2993.44	0.0351	2993.44	0.06568	2993.44	0.09442
2991.51	0.0072	2991.51	0.03561	2991.51	0.06664	2991.51	0.09559
2989.58	0.00838	2989.58	0.03696	2989.58	0.06776	2989.58	0.09708
2987.65	0.01091	2987.65	0.03976	2987.65	0.06981	2987.65	0.09928
2985.72	0.01388	2985.72	0.0431	2985.72	0.07262	2985.72	0.10167
2983.79	0.01755	2983.79	0.04579	2983.79	0.07557	2983.79	0.10429
2981.86	0.0238	2981.86	0.04849	2981.86	0.07896	2981.86	0.10813
2979.94	0.03267	2979.94	0.05298	2979.94	0.08347	2979.94	0.11299
2978.01	0.04214	2978.01	0.0594	2978.01	0.08901	2978.01	0.11801
2976.08	0.05041	2976.08	0.06572	2976.08	0.09445	2976.08	0.12266
2974.15	0.05652	2974.15	0.06988	2974.15	0.09847	2974.15	0.12598
2972.22	0.06002	2972.22	0.07155	2972.22	0.10075	2972.22	0.12722
2970.29	0.06037	2970.29	0.07095	2970.29	0.10108	2970.29	0.12637
2968.36	0.05655	2968.36	0.06778	2968.36	0.09843	2968.36	0.12331
2966.43	0.04868	2966.43	0.06263	2966.43	0.09309	2966.43	0.11834
2964.51	0.03917	2964.51	0.05685	2964.51	0.08752	2964.51	0.11314
2962.58	0.0303	2962.58	0.05099	2962.58	0.08252	2962.58	0.10872
2960.65	0.02226	2960.65	0.0452	2960.65	0.07678	2960.65	0.10437
2958.72	0.0156	2958.72	0.04035	2958.72	0.07136	2958.72	0.10023
2956.79	0.01166	2956.79	0.0375	2956.79	0.06825	2956.79	0.09722
2954.86	0.00976	2954.86	0.03612	2954.86	0.06666	2954.86	0.09535
2952.93	0.00771	2952.93	0.03492	2952.93	0.06497	2952.93	0.09418
2951	0.00494	2951	0.03365	2951	0.06322	2951	0.09326
2949.08	0.00338	2949.08	0.03305	2949.08	0.06272	2949.08	0.09265
2947.15	0.00414	2947.15	0.03369	2947.15	0.0637	2947.15	0.09286
2945.22	0.00552	2945.22	0.035	2945.22	0.06484	2945.22	0.09376
2943.29	0.00653	2943.29	0.0359	2943.29	0.06547	2943.29	0.0949
2941.36	0.00776	2941.36	0.03605	2941.36	0.06583	2941.36	0.09584
2939.43	0.00869	2939.43	0.03598	2939.43	0.06585	2939.43	0.09617
2937.5	0.00894	2937.5	0.03661	2937.5	0.06558	2937.5	0.09604
2935.57	0.00915	2935.57	0.03779	2935.57	0.06569	2935.57	0.09603
2933.65	0.00912	2933.65	0.03814	2933.65	0.06658	2933.65	0.0962
2931.72	0.00865	2931.72	0.03741	2931.72	0.06761	2931.72	0.09631
2929.79	0.00839	2929.79	0.03663	2929.79	0.06797	2929.79	0.09649
2927.86	0.00846	2927.86	0.03614	2927.86	0.06793	2927.86	0.09668
2925.93	0.00829	2925.93	0.03557	2925.93	0.06798	2925.93	0.09633
2924	0.00767	2924	0.03467	2924	0.06742	2924	0.09509
2922.07	0.00708	2922.07	0.03378	2922.07	0.06613	2922.07	0.09376
2920.14	0.00692	2920.14	0.03359	2920.14	0.06561	2920.14	0.09364
2918.22	0.00687	2918.22	0.03389	2918.22	0.06608	2918.22	0.09472
2916.29	0.00644	2916.29	0.03407	2916.29	0.06634	2916.29	0.09571
2914.36	0.00588	2914.36	0.03456	2914.36	0.066	2914.36	0.09593
2912.43	0.00637	2912.43	0.03558	2912.43	0.06552	2912.43	0.09581
2910.5	0.00792	2910.5	0.03622	2910.5	0.06554	2910.5	0.0958
2908.57	0.00898	2908.57	0.03613	2908.57	0.06611	2908.57	0.09598
2906.64	0.00939	2906.64	0.03598	2906.64	0.06651	2906.64	0.09616
2904.71	0.00989	2904.71	0.03584	2904.71	0.06647	2904.71	0.09592
2902.79	0.00997	2902.79	0.03549	2902.79	0.06641	2902.79	0.0954
2900.86	0.00923	2900.86	0.03517	2900.86	0.06667	2900.86	0.09519
2898.93	0.00869	2898.93	0.03519	2898.93	0.06728	2898.93	0.09549
2897	0.00918	2897	0.03539	2897	0.06782	2897	0.09607
2895.07	0.00983	2895.07	0.03534	2895.07	0.0676	2895.07	0.09673
2893.14	0.00953	2893.14	0.03549	2893.14	0.06686	2893.14	0.0972
2891.21	0.00888	2891.21	0.03648	2891.21	0.0666	2891.21	0.0973
2889.28	0.00876	2889.28	0.03724	2889.28	0.06706	2889.28	0.09701
2887.36	0.00924	2887.36	0.03717	2887.36	0.06792	2887.36	0.09676
2885.43	0.01029	2885.43	0.0374	2885.43	0.06911	2885.43	0.09706
2883.5	0.01106	2883.5	0.03812	2883.5	0.07019	2883.5	0.09743
2881.57	0.0109	2881.57	0.03842	2881.57	0.07025	2881.57	0.09724
2879.64	0.0104	2879.64	0.03811	2879.64	0.06921	2879.64	0.09699
2877.71	0.00967	2877.71	0.03741	2877.71	0.0681	2877.71	0.09676
2875.78	0.00864	2875.78	0.03647	2875.78	0.06715	2875.78	0.09584
2873.85	0.00797	2873.85	0.03597	2873.85	0.06611	2873.85	0.09499
2871.93	0.00747	2871.93	0.03594	2871.93	0.06535	2871.93	0.09516
2870	0.00663	2870	0.0358	2870	0.06502	2870	0.09525
2868.07	0.00634	2868.07	0.03565	2868.07	0.06486	2868.07	0.09463
2866.14	0.00663	2866.14	0.03537	2866.14	0.0645	2866.14	0.0941
2864.21	0.00645	2864.21	0.03446	2864.21	0.06386	2864.21	0.09386
2862.28	0.00575	2862.28	0.03329	2862.28	0.06335	2862.28	0.09338
2860.35	0.00484	2860.35	0.03255	2860.35	0.06303	2860.35	0.09249
2858.42	0.0041	2858.42	0.03234	2858.42	0.06285	2858.42	0.09178
2856.5	0.00362	2856.5	0.03223	2856.5	0.0629	2856.5	0.09149
2854.57	0.00316	2854.57	0.03199	2854.57	0.06295	2854.57	0.09139
2852.64	0.00245	2852.64	0.0318	2852.64	0.0629	2852.64	0.09136
2850.71	0.00121	2850.71	0.03172	2850.71	0.06273	2850.71	0.09135
2848.78	0.00031388	2848.78	0.03147	2848.78	0.06235	2848.78	0.09152
2846.85	0.0007217	2846.85	0.031	2846.85	0.06194	2846.85	0.0917
2844.92	0.00165	2844.92	0.03063	2844.92	0.06187	2844.92	0.09173
2842.99	0.00188	2842.99	0.03061	2842.99	0.06198	2842.99	0.09167
2841.06	0.0017	2841.06	0.03101	2841.06	0.0618	2841.06	0.09158
2839.14	0.00241	2839.14	0.03178	2839.14	0.06176	2839.14	0.09181
2837.21	0.00364	2837.21	0.03225	2837.21	0.06238	2837.21	0.09217
2835.28	0.00364	2835.28	0.0321	2835.28	0.06284	2835.28	0.09209
2833.35	0.0026	2833.35	0.03206	2833.35	0.06266	2833.35	0.09205
2831.42	0.00261	2831.42	0.03236	2831.42	0.06257	2831.42	0.09268
2829.49	0.0031	2829.49	0.03243	2829.49	0.06236	2829.49	0.09302
2827.56	0.00231	2827.56	0.03211	2827.56	0.0615	2827.56	0.0921
2825.63	0.00143	2825.63	0.03188	2825.63	0.0609	2825.63	0.09082
2823.71	0.00117	2823.71	0.03182	2823.71	0.06089	2823.71	0.09018
2821.78	0.00064022	2821.78	0.03148	2821.78	0.06065	2821.78	0.08988
2819.85	0.00034076	2819.85	0.0309	2819.85	0.06026	2819.85	0.08989
2817.92	0.00076748	2817.92	0.03029	2817.92	0.06036	2817.92	0.09048
2815.99	0.00131	2815.99	0.02988	2815.99	0.06083	2815.99	0.09084
2814.06	0.00138	2814.06	0.03007	2814.06	0.06126	2814.06	0.09064
2812.13	0.00123	2812.13	0.03095	2812.13	0.06157	2812.13	0.09101
2810.2	0.00164	2810.2	0.03191	2810.2	0.06165	2810.2	0.09194
2808.28	0.00246	2808.28	0.03224	2808.28	0.06121	2808.28	0.09191
2806.35	0.00266	2806.35	0.0318	2806.35	0.06061	2806.35	0.09077
2804.42	0.00264	2804.42	0.03141	2804.42	0.06076	2804.42	0.09029
2802.49	0.00309	2802.49	0.03143	2802.49	0.06147	2802.49	0.09138
2800.56	0.00284	2800.56	0.03142	2800.56	0.06184	2800.56	0.09266
2798.63	0.00152	2798.63	0.03138	2798.63	0.06165	2798.63	0.09281
2796.7	0.00050806	2796.7	0.03137	2796.7	0.061	2796.7	0.09213
2794.77	2.744e-05	2794.77	0.03109	2794.77	0.06031	2794.77	0.09163
2792.85	0	2792.85	0.03048	2792.85	0.06	2792.85	0.09162
2790.92	0.0006888	2790.92	0.03	2790.92	0.06009	2790.92	0.09139
2788.99	0.00158	2788.99	0.03021	2788.99	0.06065	2788.99	0.0908
2787.06	0.00199	2787.06	0.03085	2787.06	0.06128	2787.06	0.09051
2785.13	0.00162	2785.13	0.03104	2785.13	0.06133	2785.13	0.09044
2783.2	0.00084196	2783.2	0.03103	2783.2	0.06123	2783.2	0.09049
2781.27	0.00098112	2781.27	0.03149	2781.27	0.06157	2781.27	0.09093
2779.34	0.00216	2779.34	0.03204	2779.34	0.06222	2779.34	0.09144
2777.42	0.00294	2777.42	0.03221	2777.42	0.06295	2777.42	0.09137
2775.49	0.00251	2775.49	0.03201	2775.49	0.06325	2775.49	0.0908
2773.56	0.00165	2773.56	0.03158	2773.56	0.0628	2773.56	0.0903
2771.63	0.00129	2771.63	0.03123	2771.63	0.06204	2771.63	0.09002
2769.7	0.00134	2769.7	0.03142	2769.7	0.0616	2769.7	0.0901
2767.77	0.00136	2767.77	0.03184	2767.77	0.06166	2767.77	0.09085
2765.84	0.00178	2765.84	0.03195	2765.84	0.06204	2765.84	0.09182
2763.91	0.00281	2763.91	0.03185	2763.91	0.06254	2763.91	0.09249
2761.99	0.00308	2761.99	0.03162	2761.99	0.06282	2761.99	0.09261
2760.06	0.00241	2760.06	0.03156	2760.06	0.06288	2760.06	0.09218
2758.13	0.0021	2758.13	0.03166	2758.13	0.06287	2758.13	0.09142
2756.2	0.00169	2756.2	0.03105	2756.2	0.06254	2756.2	0.09073
2754.27	0.0007994	2754.27	0.03013	2754.27	0.06231	2754.27	0.09076
2752.34	0.00035182	2752.34	0.02988	2752.34	0.06255	2752.34	0.09126
2750.41	0.00077882	2750.41	0.03035	2750.41	0.06292	2750.41	0.09154
2748.48	0.00185	2748.48	0.03112	2748.48	0.06314	2748.48	0.09176
2746.56	0.00258	2746.56	0.0315	2746.56	0.06279	2746.56	0.09209
2744.63	0.00214	2744.63	0.03122	2744.63	0.06179	2744.63	0.09221
2742.7	0.00075222	2742.7	0.03052	2742.7	0.06058	2742.7	0.09149
2740.77	-0.0002534	2740.77	0.0299	2740.77	0.06	2740.77	0.09018
2738.84	0.0001029	2738.84	0.02989	2738.84	0.06054	2738.84	0.08985
2736.91	0.00119	2736.91	0.03029	2736.91	0.0617	2736.91	0.09082
2734.98	0.00154	2734.98	0.03067	2734.98	0.06214	2734.98	0.09149
2733.05	0.00117	2733.05	0.03058	2733.05	0.06161	2733.05	0.09114
2731.13	0.00143	2731.13	0.03026	2731.13	0.06126	2731.13	0.09099
2729.2	0.00253	2729.2	0.03054	2729.2	0.06162	2729.2	0.09163
2727.27	0.00308	2727.27	0.03108	2727.27	0.06197	2727.27	0.09224
2725.34	0.00245	2725.34	0.03133	2725.34	0.06233	2725.34	0.09229
2723.41	0.00128	2723.41	0.03137	2723.41	0.06291	2723.41	0.09213
2721.48	0.00096684	2721.48	0.03138	2721.48	0.06296	2721.48	0.09222
2719.55	0.00239	2719.55	0.03159	2719.55	0.06279	2719.55	0.09247
2717.62	0.00378	2717.62	0.03163	2717.62	0.06288	2717.62	0.09219
2715.7	0.00331	2715.7	0.03097	2715.7	0.06253	2715.7	0.0913
2713.77	0.00235	2713.77	0.03032	2713.77	0.06193	2713.77	0.09083
2711.84	0.00252	2711.84	0.03056	2711.84	0.06176	2711.84	0.09095
2709.91	0.00307	2709.91	0.03143	2709.91	0.06188	2709.91	0.09093
2707.98	0.00308	2707.98	0.03195	2707.98	0.06208	2707.98	0.09094
2706.05	0.00274	2706.05	0.03172	2706.05	0.0622	2706.05	0.09128
2704.12	0.00256	2704.12	0.03115	2704.12	0.06223	2704.12	0.09172
2702.19	0.00243	2702.19	0.03087	2702.19	0.06231	2702.19	0.09197
2700.27	0.00181	2700.27	0.03096	2700.27	0.06211	2700.27	0.09177
2698.34	0.0012	2698.34	0.03106	2698.34	0.0617	2698.34	0.09147
2696.41	0.00147	2696.41	0.0312	2696.41	0.06168	2696.41	0.09146
2694.48	0.00165	2694.48	0.03135	2694.48	0.06177	2694.48	0.09127
2692.55	0.000826	2692.55	0.03113	2692.55	0.06135	2692.55	0.09061
2690.62	3.668e-05	2690.62	0.0307	2690.62	0.06081	2690.62	0.08999
2688.69	0	2688.69	0.03025	2688.69	0.06083	2688.69	0.09
2686.76	0.00025116	2686.76	0.03002	2686.76	0.06128	2686.76	0.09077
2684.84	0.00064484	2684.84	0.03039	2684.84	0.06148	2684.84	0.09162
2682.91	0.00126	2682.91	0.03118	2682.91	0.06146	2682.91	0.09185
2680.98	0.00209	2680.98	0.03218	2680.98	0.06201	2680.98	0.09197
2679.05	0.00252	2679.05	0.03287	2679.05	0.06261	2679.05	0.09226
2677.12	0.0019	2677.12	0.03251	2677.12	0.06216	2677.12	0.09205
2675.19	0.00115	2675.19	0.03188	2675.19	0.06143	2675.19	0.09165
2673.26	0.00154	2673.26	0.03211	2673.26	0.0614	2673.26	0.09189
2671.33	0.0026	2671.33	0.03265	2671.33	0.0617	2671.33	0.09251
2669.41	0.00318	2669.41	0.03258	2669.41	0.06205	2669.41	0.09256
2667.48	0.00309	2667.48	0.03188	2667.48	0.06203	2667.48	0.0919
2665.55	0.00283	2665.55	0.03089	2665.55	0.06127	2665.55	0.09133
2663.62	0.00282	2663.62	0.03048	2663.62	0.06081	2663.62	0.09127
2661.69	0.00298	2661.69	0.03099	2661.69	0.06116	2661.69	0.09133
2659.76	0.00261	2659.76	0.03132	2659.76	0.06129	2659.76	0.09121
2657.83	0.00176	2657.83	0.03102	2657.83	0.06135	2657.83	0.09116
2655.9	0.0015	2655.9	0.03105	2655.9	0.06202	2655.9	0.09131
2653.98	0.00164	2653.98	0.03143	2653.98	0.06234	2653.98	0.09148
2652.05	0.00149	2652.05	0.03138	2652.05	0.06188	2652.05	0.09164
2650.12	0.00134	2650.12	0.03108	2650.12	0.06158	2650.12	0.09168
2648.19	0.00135	2648.19	0.03083	2648.19	0.06155	2648.19	0.09133
2646.26	0.0013	2646.26	0.03059	2646.26	0.06158	2646.26	0.09102
2644.33	0.00090006	2644.33	0.0306	2644.33	0.06174	2644.33	0.09115
2642.4	0.00044324	2642.4	0.03077	2642.4	0.06191	2642.4	0.0914
2640.47	0.00064652	2640.47	0.03065	2640.47	0.06181	2640.47	0.09162
2638.55	0.00095522	2638.55	0.03043	2638.55	0.06134	2638.55	0.09174
2636.62	0.00087668	2636.62	0.03062	2636.62	0.06103	2636.62	0.09151
2634.69	0.00133	2634.69	0.03108	2634.69	0.06139	2634.69	0.09123
2632.76	0.00204	2632.76	0.03131	2632.76	0.06172	2632.76	0.09139
2630.83	0.00147	2630.83	0.03119	2630.83	0.06146	2630.83	0.09155
2628.9	0.00025074	2628.9	0.03086	2628.9	0.06128	2628.9	0.09118
2626.97	-2.548e-05	2626.97	0.03033	2626.97	0.06139	2626.97	0.09063
2625.04	0.00041482	2625.04	0.02993	2625.04	0.0612	2625.04	0.09034
2623.11	0.00090832	2623.11	0.03014	2623.11	0.0609	2623.11	0.09051
2621.19	0.00143	2621.19	0.03088	2621.19	0.06093	2621.19	0.09114
2619.26	0.00191	2619.26	0.03146	2619.26	0.06098	2619.26	0.09163
2617.33	0.0019	2617.33	0.03163	2617.33	0.06096	2617.33	0.0916
2615.4	0.00119	2615.4	0.03165	2615.4	0.06102	2615.4	0.09125
2613.47	0.00032312	2613.47	0.03129	2613.47	0.06079	2613.47	0.0906
2611.54	0	2611.54	0.03056	2611.54	0.06041	2611.54	0.09
2609.61	0.0002877	2609.61	0.03038	2609.61	0.06047	2609.61	0.09016
2607.68	0.00108	2607.68	0.03098	2607.68	0.06079	2607.68	0.09093
2605.76	0.0021	2605.76	0.03176	2605.76	0.06115	2605.76	0.09151
2603.83	0.00238	2603.83	0.03195	2603.83	0.06128	2603.83	0.09153
2601.9	0.00164	2601.9	0.03106	2601.9	0.06077	2601.9	0.09099
2599.97	0.00082446	2599.97	0.03	2599.97	0.06012	2599.97	0.09033
2598.04	0.0003255	2598.04	0.03	2598.04	0.06002	2598.04	0.09007
2596.11	0.00027426	2596.11	0.03046	2596.11	0.06016	2596.11	0.09034
2594.18	0.00061712	2594.18	0.03057	2594.18	0.06006	2594.18	0.09083
2592.25	0.00099638	2592.25	0.03072	2592.25	0.06022	2592.25	0.09128
2590.33	0.00135	2590.33	0.03087	2590.33	0.06097	2590.33	0.09126
2588.4	0.00176	2588.4	0.03057	2588.4	0.06128	2588.4	0.09075
2586.47	0.00243	2586.47	0.03032	2586.47	0.06101	2586.47	0.09076
2584.54	0.003	2584.54	0.03035	2584.54	0.06092	2584.54	0.09132
2582.61	0.0026	2582.61	0.03029	2582.61	0.06098	2582.61	0.09135
2580.68	0.00159	2580.68	0.03058	2580.68	0.06119	2580.68	0.09114
2578.75	0.00112	2578.75	0.0315	2578.75	0.06145	2578.75	0.09149
2576.82	0.00131	2576.82	0.0319	2576.82	0.06133	2576.82	0.09178
2574.9	0.00149	2574.9	0.03103	2574.9	0.06091	2574.9	0.09126
2572.97	0.00162	2572.97	0.03	2572.97	0.06072	2572.97	0.0906
2571.04	0.00179	2571.04	0.03	2571.04	0.06102	2571.04	0.0906
2569.11	0.00166	2569.11	0.03041	2569.11	0.06139	2569.11	0.09107
2567.18	0.0013	2567.18	0.03041	2567.18	0.06144	2567.18	0.09149
2565.25	0.000917	2565.25	0.03038	2565.25	0.06113	2565.25	0.09138
2563.32	0.00055874	2563.32	0.0304	2563.32	0.06046	2563.32	0.09071
2561.39	0.00042924	2561.39	0.03019	2561.39	0.06	2561.39	0.09019
2559.47	0.00072282	2559.47	0.0302	2559.47	0.06033	2559.47	0.09025
2557.54	0.0011	2557.54	0.03049	2557.54	0.06094	2557.54	0.09054
2555.61	0.00077854	2555.61	0.03071	2555.61	0.06136	2555.61	0.09078
2553.68	0.00018354	2553.68	0.0309	2553.68	0.06165	2553.68	0.09113
2551.75	0.00047698	2551.75	0.03096	2551.75	0.06139	2551.75	0.09135
2549.82	0.00098658	2549.82	0.03071	2549.82	0.06079	2549.82	0.09099
2547.89	0.00078708	2547.89	0.03053	2547.89	0.06083	2547.89	0.09048
2545.96	0.00046172	2545.96	0.03086	2545.96	0.06133	2545.96	0.09047
2544.04	0.0004711	2544.04	0.03139	2544.04	0.06152	2544.04	0.09086
2542.11	0.000707	2542.11	0.0316	2542.11	0.06163	2542.11	0.09132
2540.18	0.00116	2540.18	0.03161	2540.18	0.06196	2540.18	0.09145
2538.25	0.00178	2538.25	0.03155	2538.25	0.06229	2538.25	0.09114
2536.32	0.00187	2536.32	0.03108	2536.32	0.06207	2536.32	0.09075
2534.39	0.00121	2534.39	0.03051	2534.39	0.06101	2534.39	0.09034
2532.46	0.0012	2532.46	0.03065	2532.46	0.06003	2532.46	0.09005
2530.53	0.00165	2530.53	0.03117	2530.53	0.06006	2530.53	0.09012
2528.61	0.00101	2528.61	0.0309	2528.61	0.06047	2528.61	0.09007
2526.68	0	2526.68	0.03014	2526.68	0.06074	2526.68	0.09
2524.75	9.002e-05	2524.75	0.03039	2524.75	0.0612	2524.75	0.09083
2522.82	0.00112	2522.82	0.03146	2522.82	0.06165	2522.82	0.09213
2520.89	0.00198	2520.89	0.03201	2520.89	0.06183	2520.89	0.09243
2518.96	0.00175	2518.96	0.03168	2518.96	0.06169	2518.96	0.09157
2517.03	0.0006524	2517.03	0.03093	2517.03	0.06101	2517.03	0.0906
2515.1	0.00026236	2515.1	0.03056	2515.1	0.06032	2515.1	0.09046
2513.18	0.00131	2513.18	0.03091	2513.18	0.06049	2513.18	0.09113
2511.25	0.00279	2511.25	0.03137	2511.25	0.06119	2511.25	0.0918
2509.32	0.00353	2509.32	0.03146	2509.32	0.06165	2509.32	0.09187
2507.39	0.00318	2507.39	0.03139	2507.39	0.06171	2507.39	0.0916
2505.46	0.00214	2505.46	0.03107	2505.46	0.06135	2505.46	0.09149
2503.53	0.00141	2503.53	0.03058	2503.53	0.06099	2503.53	0.09157
2501.6	0.00159	2501.6	0.0306	2501.6	0.06117	2501.6	0.09143
2499.67	0.00198	2499.67	0.03105	2499.67	0.06134	2499.67	0.09102
2497.75	0.00189	2497.75	0.03113	2497.75	0.06104	2497.75	0.09078
2495.82	0.00173	2495.82	0.03071	2495.82	0.06073	2495.82	0.09074
2493.89	0.00186	2493.89	0.03032	2493.89	0.06076	2493.89	0.09068
2491.96	0.00153	2491.96	0.0305	2491.96	0.061	2491.96	0.09063
2490.03	0.00049042	2490.03	0.03091	2490.03	0.06106	2490.03	0.09048
2488.1	-7.602e-05	2488.1	0.03068	2488.1	0.06072	2488.1	0.09032
2486.17	0.00017248	2486.17	0.03026	2486.17	0.06019	2486.17	0.09054
2484.24	0.0006727	2484.24	0.0305	2484.24	0.06016	2484.24	0.09104
2482.32	0.0011	2482.32	0.03081	2482.32	0.06062	2482.32	0.09121
2480.39	0.00125	2480.39	0.03056	2480.39	0.06081	2480.39	0.09092
2478.46	0.00133	2478.46	0.03034	2478.46	0.06078	2478.46	0.09087
2476.53	0.00169	2476.53	0.03061	2476.53	0.0613	2476.53	0.0913
2474.6	0.00211	2474.6	0.03096	2474.6	0.06223	2474.6	0.09162
2472.67	0.00235	2472.67	0.03089	2472.67	0.06261	2472.67	0.09139
2470.74	0.00237	2470.74	0.03067	2470.74	0.06213	2470.74	0.09076
2468.81	0.0019	2468.81	0.03052	2468.81	0.06128	2468.81	0.09028
2466.89	0.00163	2466.89	0.03034	2466.89	0.06072	2466.89	0.09049
2464.96	0.0021	2464.96	0.03034	2464.96	0.06055	2464.96	0.09117
2463.03	0.00203	2463.03	0.03037	2463.03	0.06027	2463.03	0.09131
2461.1	0.00144	2461.1	0.03058	2461.1	0.06013	2461.1	0.09086
2459.17	0.00161	2459.17	0.03111	2459.17	0.06076	2459.17	0.09067
2457.24	0.0022	2457.24	0.03131	2457.24	0.0616	2457.24	0.09086
2455.31	0.0026	2455.31	0.03121	2455.31	0.062	2455.31	0.09117
2453.38	0.00281	2453.38	0.03121	2453.38	0.0619	2453.38	0.09144
2451.46	0.00217	2451.46	0.031	2451.46	0.06107	2451.46	0.09136
2449.53	0.00072842	2449.53	0.03057	2449.53	0.06008	2449.53	0.09099
2447.6	0.00010836	2447.6	0.0302	2447.6	0.06003	2447.6	0.09069
2445.67	0.00063196	2445.67	0.03009	2445.67	0.06048	2445.67	0.09058
2443.74	0.00064456	2443.74	0.03014	2443.74	0.06037	2443.74	0.09038
2441.81	-1.386e-05	2441.81	0.03	2441.81	0.06	2441.81	0.09
2439.88	0.00024822	2439.88	0.03008	2439.88	0.06018	2439.88	0.09003
2437.95	0.0017	2437.95	0.03105	2437.95	0.06094	2437.95	0.09087
2436.03	0.00246	2436.03	0.03178	2436.03	0.0613	2436.03	0.09153
2434.1	0.00186	2434.1	0.03129	2434.1	0.0608	2434.1	0.09131
2432.17	0.00102	2432.17	0.03043	2432.17	0.06017	2432.17	0.09063
2430.24	0.00035742	2430.24	0.0301	2430.24	0.06002	2430.24	0.09012
2428.31	0	2428.31	0.03025	2428.31	0.06	2428.31	0.09004
2426.38	0.00044576	2426.38	0.03065	2426.38	0.06003	2426.38	0.09028
2424.45	0.00106	2424.45	0.03092	2424.45	0.06044	2424.45	0.09042
2422.52	0.0008533	2422.52	0.03085	2422.52	0.06085	2422.52	0.0902
2420.6	0.00048664	2420.6	0.03058	2420.6	0.0611	2420.6	0.09
2418.67	0.00059402	2418.67	0.03035	2418.67	0.0613	2418.67	0.09023
2416.74	0.000791	2416.74	0.03047	2416.74	0.06139	2416.74	0.09073
2414.81	0.00126	2414.81	0.031	2414.81	0.06136	2414.81	0.09095
2412.88	0.00229	2412.88	0.03149	2412.88	0.06125	2412.88	0.09094
2410.95	0.00305	2410.95	0.03147	2410.95	0.06126	2410.95	0.0911
2409.02	0.00276	2409.02	0.03103	2409.02	0.06123	2409.02	0.09125
2407.09	0.0017	2407.09	0.03066	2407.09	0.06079	2407.09	0.09114
2405.16	0.00063406	2405.16	0.03053	2405.16	0.06038	2405.16	0.09092
2403.24	4.732e-05	2403.24	0.03041	2403.24	0.06061	2403.24	0.09091
2401.31	3.752e-05	2401.31	0.03013	2401.31	0.06121	2401.31	0.09114
2399.38	0.00058478	2399.38	0.02977	2399.38	0.06134	2399.38	0.09129
2397.45	0.0015	2397.45	0.02972	2397.45	0.061	2397.45	0.09108
2395.52	0.00203	2395.52	0.03018	2395.52	0.06092	2395.52	0.09071
2393.59	0.00159	2393.59	0.03047	2393.59	0.06097	2393.59	0.09032
2391.66	0.00060732	2391.66	0.03008	2391.66	0.06061	2391.66	0.08986
2389.73	-0.00013916	2389.73	0.02961	2389.73	0.06028	2389.73	0.08958
2387.81	-0.00015512	2387.81	0.02969	2387.81	0.06058	2387.81	0.08997
2385.88	0.0004984	2385.88	0.03023	2385.88	0.06102	2385.88	0.09101
2383.95	0.00106	2383.95	0.03076	2383.95	0.06101	2383.95	0.09189
2382.02	0.00088536	2382.02	0.0309	2382.02	0.06075	2382.02	0.09165
2380.09	0.00057498	2380.09	0.03059	2380.09	0.06058	2380.09	0.09061
2378.16	0.00092666	2378.16	0.03049	2378.16	0.0608	2378.16	0.09026
2376.23	0.00107	2376.23	0.03062	2376.23	0.0616	2376.23	0.09088
2374.3	0.00024444	2374.3	0.02991	2374.3	0.06236	2374.3	0.09124
2372.38	-0.0003402	2372.38	0.0287	2372.38	0.06201	2372.38	0.09075
2370.45	-0.00081438	2370.45	0.02787	2370.45	0.0606	2370.45	0.08949
2368.52	-0.00277	2368.52	0.02665	2368.52	0.05956	2368.52	0.0879
2366.59	-0.00516	2366.59	0.02572	2366.59	0.05933	2366.59	0.08715
2364.66	-0.00577	2364.66	0.02638	2364.66	0.05837	2364.66	0.08767
2362.73	-0.00411	2362.73	0.02738	2362.73	0.05697	2362.73	0.08855
2360.8	-0.00315	2360.8	0.02715	2360.8	0.05691	2360.8	0.08853
2358.87	-0.00693	2358.87	0.02537	2358.87	0.05731	2358.87	0.08732
2356.95	-0.01001	2356.95	0.02483	2356.95	0.05747	2356.95	0.08732
2355.02	-0.00478	2355.02	0.02767	2355.02	0.05834	2355.02	0.08998
2353.09	0.00194	2353.09	0.03021	2353.09	0.05917	2353.09	0.09209
2351.16	0.00216	2351.16	0.02998	2351.16	0.05885	2351.16	0.09196
2349.23	-0.001	2349.23	0.02845	2349.23	0.05812	2349.23	0.09099
2347.3	-0.00352	2347.3	0.02729	2347.3	0.05766	2347.3	0.08977
2345.37	-0.00461	2345.37	0.02793	2345.37	0.05734	2345.37	0.08876
2343.44	-0.00542	2343.44	0.02964	2343.44	0.05695	2343.44	0.08877
2341.52	-0.00703	2341.52	0.02949	2341.52	0.05724	2341.52	0.08884
2339.59	-0.00775	2339.59	0.0283	2339.59	0.05888	2339.59	0.0889
2337.66	-0.00623	2337.66	0.02824	2337.66	0.06052	2337.66	0.08981
2335.73	-0.00338	2335.73	0.02954	2335.73	0.06134	2335.73	0.09134
2333.8	-0.00033096	2333.8	0.03139	2333.8	0.06188	2333.8	0.09256
2331.87	0.00163	2331.87	0.03249	2331.87	0.06177	2331.87	0.09251
2329.94	0.00139	2329.94	0.03197	2329.94	0.06074	2329.94	0.0919
2328.01	0.0006811	2328.01	0.03035	2328.01	0.06014	2328.01	0.09177
2326.09	0.00151	2326.09	0.02871	2326.09	0.06061	2326.09	0.09175
2324.16	0.00247	2324.16	0.02777	2324.16	0.06098	2324.16	0.09171
2322.23	0.00256	2322.23	0.02804	2322.23	0.06067	2322.23	0.09157
2320.3	0.00228	2320.3	0.02891	2320.3	0.06041	2320.3	0.0909
2318.37	0.00148	2318.37	0.02953	2318.37	0.06106	2318.37	0.09063
2316.44	0.00098588	2316.44	0.03013	2316.44	0.06222	2316.44	0.09143
2314.51	0.00127	2314.51	0.0304	2314.51	0.06256	2314.51	0.09187
2312.58	0.00102	2312.58	0.02995	2312.58	0.06175	2312.58	0.09092
2310.66	-4.088e-05	2310.66	0.02949	2310.66	0.06055	2310.66	0.08981
2308.73	-0.0004508	2308.73	0.02959	2308.73	0.05992	2308.73	0.09006
2306.8	0.00015806	2306.8	0.02987	2306.8	0.06006	2306.8	0.09114
2304.87	0.00077126	2304.87	0.03013	2304.87	0.0604	2304.87	0.09172
2302.94	0.0009268	2302.94	0.03058	2302.94	0.06049	2302.94	0.09159
2301.01	0.00057638	2301.01	0.03083	2301.01	0.06025	2301.01	0.09093
2299.08	0.00010682	2299.08	0.03053	2299.08	0.05978	2299.08	0.09005
2297.15	0.00011676	2297.15	0.03011	2297.15	0.05927	2297.15	0.08967
2295.23	0.00036232	2295.23	0.02986	2295.23	0.05906	2295.23	0.08995
2293.3	0.00060158	2293.3	0.02992	2293.3	0.05946	2293.3	0.09049
2291.37	0.0007868	2291.37	0.03034	2291.37	0.06024	2291.37	0.09084
2289.44	0.00061418	2289.44	0.03046	2289.44	0.06091	2289.44	0.0906
2287.51	0.00028952	2287.51	0.03011	2287.51	0.06102	2287.51	0.08997
2285.58	0.00016688	2285.58	0.03005	2285.58	0.06058	2285.58	0.08959
2283.65	8.274e-05	2283.65	0.0303	2283.65	0.05993	2283.65	0.08961
2281.72	0.00010514	2281.72	0.03038	2281.72	0.05949	2281.72	0.0899
2279.8	0.00036582	2279.8	0.03024	2279.8	0.05956	2279.8	0.09019
2277.87	0.00045024	2277.87	0.02996	2277.87	0.05972	2277.87	0.09009
2275.94	0.00043988	2275.94	0.02979	2275.94	0.05977	2275.94	0.08981
2274.01	0.00063882	2274.01	0.03	2274.01	0.06015	2274.01	0.09
2272.08	0.00071946	2272.08	0.03037	2272.08	0.06076	2272.08	0.09067
2270.15	0.0007763	2270.15	0.0309	2270.15	0.06121	2270.15	0.09142
2268.22	0.00104	2268.22	0.03146	2268.22	0.06133	2268.22	0.09172
2266.29	0.00109	2266.29	0.0316	2266.29	0.06109	2266.29	0.09157
2264.37	0.00072646	2264.37	0.03128	2264.37	0.06074	2264.37	0.09147
2262.44	0.0002597	2262.44	0.0308	2262.44	0.06052	2262.44	0.09134
2260.51	0	2260.51	0.03028	2260.51	0.06024	2260.51	0.09089
2258.58	6.86e-06	2258.58	0.02999	2258.58	0.06	2258.58	0.09042
2256.65	0.00029498	2256.65	0.03014	2256.65	0.06014	2256.65	0.09039
2254.72	0.00044604	2254.72	0.03035	2254.72	0.06031	2254.72	0.09054
2252.79	0.00029932	2252.79	0.03026	2252.79	0.06024	2252.79	0.09038
2250.86	0.0004389	2250.86	0.03028	2250.86	0.06033	2250.86	0.09017
2248.94	0.00123	2248.94	0.03071	2248.94	0.06083	2248.94	0.0904
2247.01	0.00192	2247.01	0.03106	2247.01	0.0615	2247.01	0.09067
2245.08	0.00159	2245.08	0.03107	2245.08	0.06177	2245.08	0.09057
2243.15	0.00054936	2243.15	0.03097	2243.15	0.06133	2243.15	0.09052
2241.22	0	2241.22	0.03075	2241.22	0.06067	2241.22	0.09079
2239.29	0.00045024	2239.29	0.03061	2239.29	0.06039	2239.29	0.09123
2237.36	0.00104	2237.36	0.03073	2237.36	0.06031	2237.36	0.09144
2235.43	0.0008841	2235.43	0.03084	2235.43	0.06014	2235.43	0.09124
2233.51	0.00043036	2233.51	0.03098	2233.51	0.06	2233.51	0.09099
2231.58	0.00053284	2231.58	0.03126	2231.58	0.06026	2231.58	0.09117
2229.65	0.00126	2229.65	0.03132	2229.65	0.06118	2229.65	0.09161
2227.72	0.00196	2227.72	0.03122	2227.72	0.06192	2227.72	0.09172
2225.79	0.00206	2225.79	0.03145	2225.79	0.062	2225.79	0.09147
2223.86	0.00166	2223.86	0.03169	2223.86	0.06193	2223.86	0.0913
2221.93	0.00138	2221.93	0.03134	2221.93	0.06186	2221.93	0.09129
2220	0.00147	2220	0.03055	2220	0.06136	2220	0.09096
2218.08	0.0014	2218.08	0.03	2218.08	0.06064	2218.08	0.09024
2216.15	0.00103	2216.15	0.03017	2216.15	0.06034	2216.15	0.09
2214.22	0.0008813	2214.22	0.03066	2214.22	0.06026	2214.22	0.0905
2212.29	0.00107	2212.29	0.03067	2212.29	0.06007	2212.29	0.09094
2210.36	0.00134	2210.36	0.03042	2210.36	0.06009	2210.36	0.09084
2208.43	0.00153	2208.43	0.03033	2208.43	0.06023	2208.43	0.0906
2206.5	0.00136	2206.5	0.03028	2206.5	0.06009	2206.5	0.09073
2204.57	0.00104	2204.57	0.03049	2204.57	0.05997	2204.57	0.09128
2202.65	0.0008806	2202.65	0.03082	2202.65	0.06003	2202.65	0.09148
2200.72	0.0006846	2200.72	0.0308	2200.72	0.06017	2200.72	0.09093
2198.79	0.0006146	2198.79	0.03085	2198.79	0.06056	2198.79	0.09038
2196.86	0.00077532	2196.86	0.03109	2196.86	0.06104	2196.86	0.09051
2194.93	0.00083538	2194.93	0.03097	2194.93	0.06119	2194.93	0.0907
2193	0.0006909	2193	0.03069	2193	0.06105	2193	0.0905
2191.07	0.00054558	2191.07	0.03082	2191.07	0.06084	2191.07	0.0905
2189.14	0.00087444	2189.14	0.03146	2189.14	0.06073	2189.14	0.09089
2187.21	0.00178	2187.21	0.03201	2187.21	0.06084	2187.21	0.09128
2185.29	0.00251	2185.29	0.03188	2185.29	0.06105	2185.29	0.09154
2183.36	0.00236	2183.36	0.03126	2183.36	0.06104	2183.36	0.09155
2181.43	0.00163	2181.43	0.03078	2181.43	0.06077	2181.43	0.09111
2179.5	0.00111	2179.5	0.03089	2179.5	0.06057	2179.5	0.09068
2177.57	0.00106	2177.57	0.03139	2177.57	0.0606	2177.57	0.09074
2175.64	0.00099344	2175.64	0.03147	2175.64	0.06042	2175.64	0.09079
2173.71	0.00077756	2173.71	0.03109	2173.71	0.06001	2173.71	0.0905
2171.78	0.00086562	2171.78	0.03091	2171.78	0.06002	2171.78	0.09033
2169.86	0.00095032	2169.86	0.03095	2169.86	0.06058	2169.86	0.09044
2167.93	0.00059374	2167.93	0.03102	2167.93	0.06117	2167.93	0.09064
2166	0.000392	2166	0.03112	2166	0.06134	2166	0.09089
2164.07	0.00052794	2164.07	0.03098	2164.07	0.06088	2164.07	0.09097
2162.14	0.0004095	2162.14	0.03062	2162.14	0.06018	2162.14	0.09074
2160.21	5.096e-05	2160.21	0.03053	2160.21	0.06012	2160.21	0.09032
2158.28	0	2158.28	0.03088	2158.28	0.06063	2158.28	0.09
2156.35	0.00039592	2156.35	0.03139	2156.35	0.06085	2156.35	0.09011
2154.43	0.00115	2154.43	0.03167	2154.43	0.06084	2154.43	0.09063
2152.5	0.0019	2152.5	0.03152	2152.5	0.06108	2152.5	0.09098
2150.57	0.0023	2150.57	0.03124	2150.57	0.06135	2150.57	0.09102
2148.64	0.00219	2148.64	0.03123	2148.64	0.06145	2148.64	0.09102
2146.71	0.00164	2146.71	0.03139	2146.71	0.06148	2146.71	0.09103
2144.78	0.00123	2144.78	0.03157	2144.78	0.06155	2144.78	0.09104
2142.85	0.00133	2142.85	0.03179	2142.85	0.06157	2142.85	0.09104
2140.92	0.00138	2140.92	0.03171	2140.92	0.06152	2140.92	0.09096
2139	0.001	2139	0.03119	2139	0.06131	2139	0.09079
2137.07	0.00062146	2137.07	0.03051	2137.07	0.0608	2137.07	0.09047
2135.14	0.00026992	2135.14	0.03	2135.14	0.06016	2135.14	0.09008
2133.21	1.288e-05	2133.21	0.03	2133.21	0.05997	2133.21	0.08999
2131.28	0.00044548	2131.28	0.03059	2131.28	0.06057	2131.28	0.09048
2129.35	0.00114	2129.35	0.03118	2129.35	0.06123	2129.35	0.09102
2127.42	0.00124	2127.42	0.03124	2127.42	0.06098	2127.42	0.09104
2125.49	0.00105	2125.49	0.03106	2125.49	0.06042	2125.49	0.09088
2123.57	0.00090776	2123.57	0.031	2123.57	0.06042	2123.57	0.0909
2121.64	0.00081704	2121.64	0.03111	2121.64	0.0608	2121.64	0.09103
2119.71	0.00086604	2119.71	0.03133	2119.71	0.06105	2119.71	0.09127
2117.78	0.00080178	2117.78	0.03143	2117.78	0.06086	2117.78	0.09126
2115.85	0.0006804	2115.85	0.03141	2115.85	0.0605	2115.85	0.09079
2113.92	0.00092134	2113.92	0.03147	2113.92	0.06045	2113.92	0.09053
2111.99	0.00119	2111.99	0.03151	2111.99	0.0606	2111.99	0.09059
2110.06	0.00121	2110.06	0.03163	2110.06	0.06081	2110.06	0.09052
2108.14	0.00125	2108.14	0.03185	2108.14	0.06094	2108.14	0.09034
2106.21	0.00117	2106.21	0.03157	2106.21	0.06067	2106.21	0.0901
2104.28	0.001	2104.28	0.03086	2104.28	0.06029	2104.28	0.08993
2102.35	0.00088354	2102.35	0.03037	2102.35	0.06016	2102.35	0.0901
2100.42	0.00055874	2100.42	0.03037	2100.42	0.06018	2100.42	0.09045
2098.49	0.00023786	2098.49	0.03075	2098.49	0.06051	2098.49	0.0906
2096.56	7.336e-05	2096.56	0.03076	2096.56	0.06082	2096.56	0.09033
2094.63	-0.00011326	2094.63	0.0302	2094.63	0.06052	2094.63	0.08991
2092.71	-0.00010542	2092.71	0.03007	2092.71	0.06012	2092.71	0.08993
2090.78	8.092e-05	2090.78	0.03049	2090.78	0.06004	2090.78	0.0901
2088.85	0.00030422	2088.85	0.03068	2088.85	0.06	2088.85	0.09
2086.92	0.00073276	2086.92	0.03072	2086.92	0.06018	2086.92	0.09012
2084.99	0.00117	2084.99	0.03115	2084.99	0.0608	2084.99	0.0906
2083.06	0.00126	2083.06	0.03167	2083.06	0.06132	2083.06	0.09081
2081.13	0.00097944	2081.13	0.03158	2081.13	0.0612	2081.13	0.09068
2079.2	0.00075978	2079.2	0.03102	2079.2	0.06069	2079.2	0.09059
2077.28	0.00076972	2077.28	0.03062	2077.28	0.06017	2077.28	0.09055
2075.35	0.00083972	2075.35	0.03044	2075.35	0.05997	2075.35	0.0904
2073.42	0.00114	2073.42	0.03039	2073.42	0.06016	2073.42	0.09033
2071.49	0.00158	2071.49	0.0304	2071.49	0.06045	2071.49	0.09041
2069.56	0.00159	2069.56	0.03031	2069.56	0.06065	2069.56	0.09046
2067.63	0.00121	2067.63	0.03031	2067.63	0.06089	2067.63	0.09054
2065.7	0.00103	2065.7	0.03065	2065.7	0.06108	2065.7	0.09079
2063.77	0.00099442	2063.77	0.03101	2063.77	0.06092	2063.77	0.09103
2061.85	0.0007014	2061.85	0.03099	2061.85	0.06058	2061.85	0.09099
2059.92	0.0003164	2059.92	0.03084	2059.92	0.0606	2059.92	0.09068
2057.99	3.262e-05	2057.99	0.03061	2057.99	0.06062	2057.99	0.09023
2056.06	0	2056.06	0.03021	2056.06	0.06027	2056.06	0.08998
2054.13	0.0003745	2054.13	0.03	2054.13	0.06004	2054.13	0.0901
2052.2	0.00076202	2052.2	0.03	2052.2	0.06014	2052.2	0.09025
2050.27	0.00079842	2050.27	0.03009	2050.27	0.06036	2050.27	0.0904
2048.34	0.00104	2048.34	0.03037	2048.34	0.06065	2048.34	0.09069
2046.42	0.00162	2046.42	0.03075	2046.42	0.06082	2046.42	0.0909
2044.49	0.00175	2044.49	0.03079	2044.49	0.06062	2044.49	0.0908
2042.56	0.00115	2042.56	0.03044	2042.56	0.06029	2042.56	0.09048
2040.63	0.0005117	2040.63	0.03025	2040.63	0.06017	2040.63	0.09018
2038.7	0.00035896	2038.7	0.03033	2038.7	0.06012	2038.7	0.09001
2036.77	0.00037548	2036.77	0.03029	2036.77	0.05995	2036.77	0.08995
2034.84	0.00030506	2034.84	0.03013	2034.84	0.05993	2034.84	0.08993
2032.91	0.00031248	2032.91	0.0301	2032.91	0.06006	2032.91	0.08999
2030.99	0.00032956	2030.99	0.03021	2030.99	0.06011	2030.99	0.09014
2029.06	0.00032956	2029.06	0.03034	2029.06	0.06023	2029.06	0.09029
2027.13	0.00052906	2027.13	0.03036	2027.13	0.06039	2027.13	0.09027
2025.2	0.00091938	2025.2	0.03033	2025.2	0.06033	2025.2	0.09011
2023.27	0.00129	2023.27	0.03049	2023.27	0.06041	2023.27	0.09017
2021.34	0.00144	2021.34	0.03072	2021.34	0.06075	2021.34	0.0905
2019.41	0.0013	2019.41	0.03069	2019.41	0.06085	2019.41	0.09069
2017.48	0.00103	2017.48	0.03053	2017.48	0.06062	2017.48	0.09055
2015.56	0.00079086	2015.56	0.03069	2015.56	0.06052	2015.56	0.09041
2013.63	0.00049056	2013.63	0.03103	2013.63	0.06064	2013.63	0.09055
2011.7	0.00016296	2011.7	0.03104	2011.7	0.06065	2011.7	0.09078
2009.77	0.00025956	2009.77	0.03066	2009.77	0.06056	2009.77	0.09073
2007.84	0.0006104	2007.84	0.03024	2007.84	0.06043	2007.84	0.09039
2005.91	0.00047208	2005.91	0.03001	2005.91	0.06019	2005.91	0.09008
2003.98	0.00021126	2003.98	0.03001	2003.98	0.06012	2003.98	0.09023
2002.05	0.0007056	2002.05	0.03028	2002.05	0.06042	2002.05	0.09088
2000.13	0.00142	2000.13	0.0306	2000.13	0.0607	2000.13	0.09139
1998.2	0.00128	1998.2	0.03066	1998.2	0.06058	1998.2	0.09125
1996.27	0.00049518	1996.27	0.03051	1996.27	0.06021	1996.27	0.09071
1994.34	0	1994.34	0.03035	1994.34	0.06004	1994.34	0.09022
1992.41	7.014e-05	1992.41	0.03029	1992.41	0.06018	1992.41	0.09002
1990.48	0.00038948	1990.48	0.03034	1990.48	0.06043	1990.48	0.09003
1988.55	0.00049476	1988.55	0.03042	1988.55	0.0606	1988.55	0.09014
1986.62	0.00048314	1986.62	0.03059	1986.62	0.06089	1986.62	0.09034
1984.7	0.00082656	1984.7	0.03085	1984.7	0.06131	1984.7	0.09063
1982.77	0.00112	1982.77	0.03096	1982.77	0.06141	1982.77	0.09092
1980.84	0.00078204	1980.84	0.03089	1980.84	0.06098	1980.84	0.09103
1978.91	0.00060382	1978.91	0.03093	1978.91	0.06063	1978.91	0.09098
1976.98	0.0011	1976.98	0.03113	1976.98	0.06078	1976.98	0.09103
1975.05	0.00143	1975.05	0.03119	1975.05	0.06099	1975.05	0.09104
1973.12	0.00124	1973.12	0.03099	1973.12	0.06087	1973.12	0.09078
1971.19	0.0009625	1971.19	0.0307	1971.19	0.06079	1971.19	0.09046
1969.27	0.00069118	1969.27	0.03056	1969.27	0.06087	1969.27	0.09029
1967.34	0.00038346	1967.34	0.03057	1967.34	0.06085	1967.34	0.09027
1965.41	0.00010724	1965.41	0.03053	1965.41	0.0607	1965.41	0.09019
1963.48	-9.996e-05	1963.48	0.03036	1963.48	0.06053	1963.48	0.09
1961.55	-0.0001092	1961.55	0.03026	1961.55	0.0604	1961.55	0.08997
1959.62	-3.304e-05	1959.62	0.03041	1959.62	0.06033	1959.62	0.08999
1957.69	9.884e-05	1957.69	0.03074	1957.69	0.06033	1957.69	0.08998
1955.76	0.00065394	1955.76	0.03109	1955.76	0.06052	1955.76	0.0903
1953.83	0.00129	1953.83	0.03134	1953.83	0.06072	1953.83	0.09058
1951.91	0.00136	1951.91	0.03138	1951.91	0.06056	1951.91	0.0903
1949.98	0.00093968	1949.98	0.03107	1949.98	0.06026	1949.98	0.08995
1948.05	0.00047544	1948.05	0.03046	1948.05	0.06021	1948.05	0.08997
1946.12	0.00023058	1946.12	0.0299	1946.12	0.06013	1946.12	0.09005
1944.19	0.00033152	1944.19	0.0299	1944.19	0.06002	1944.19	0.09012
1942.26	0.0006356	1942.26	0.03038	1942.26	0.06027	1942.26	0.09036
1940.33	0.00038738	1940.33	0.0305	1940.33	0.06037	1940.33	0.09031
1938.4	-0.00019726	1938.4	0.03016	1938.4	0.06014	1938.4	0.09011
1936.48	-5.852e-05	1936.48	0.03011	1936.48	0.06003	1936.48	0.0902
1934.55	0.0005775	1934.55	0.03038	1934.55	0.05997	1934.55	0.0903
1932.62	0.00065422	1932.62	0.03065	1932.62	0.05997	1932.62	0.09024
1930.69	0.00024024	1930.69	0.03093	1930.69	0.06034	1930.69	0.0903
1928.76	-9.73e-05	1928.76	0.0311	1928.76	0.06065	1928.76	0.09051
1926.83	-0.00015106	1926.83	0.03107	1926.83	0.0604	1926.83	0.09056
1924.9	7.406e-05	1924.9	0.03119	1924.9	0.06013	1924.9	0.09051
1922.97	0.00029918	1922.97	0.03156	1922.97	0.06027	1922.97	0.0906
1921.05	0.00030422	1921.05	0.03166	1921.05	0.06055	1921.05	0.0907
1919.12	0.00046718	1919.12	0.03133	1919.12	0.06086	1919.12	0.09071
1917.19	0.00106	1917.19	0.03116	1917.19	0.06118	1917.19	0.09079
1915.26	0.00144	1915.26	0.03136	1915.26	0.06131	1915.26	0.09081
1913.33	0.00121	1913.33	0.03144	1913.33	0.06122	1913.33	0.09062
1911.4	0.0009639	1911.4	0.03127	1911.4	0.06101	1911.4	0.09047
1909.47	0.00092176	1909.47	0.03098	1909.47	0.06069	1909.47	0.09055
1907.54	0.0008253	1907.54	0.03065	1907.54	0.06042	1907.54	0.09075
1905.62	0.00085162	1905.62	0.03059	1905.62	0.06033	1905.62	0.09091
1903.69	0.0009331	1903.69	0.03099	1903.69	0.06045	1903.69	0.09091
1901.76	0.00071764	1901.76	0.03146	1901.76	0.06077	1901.76	0.09075
1899.83	0.0004837	1899.83	0.03153	1899.83	0.06099	1899.83	0.09063
1897.9	0.00063742	1897.9	0.0314	1897.9	0.06083	1897.9	0.09061
1895.97	0.00094318	1895.97	0.03125	1895.97	0.0606	1895.97	0.09046
1894.04	0.00103	1894.04	0.03087	1894.04	0.06042	1894.04	0.09015
1892.11	0.00101	1892.11	0.03049	1892.11	0.06019	1892.11	0.0902
1890.19	0.0009996	1890.19	0.03055	1890.19	0.06012	1890.19	0.09056
1888.26	0.00074676	1888.26	0.03081	1888.26	0.06029	1888.26	0.09049
1886.33	0.00037576	1886.33	0.03096	1886.33	0.06055	1886.33	0.09011
1884.4	0.00028448	1884.4	0.03103	1884.4	0.0607	1884.4	0.09004
1882.47	0.00029176	1882.47	0.03091	1882.47	0.06056	1882.47	0.09008
1880.54	0.00022176	1880.54	0.03067	1880.54	0.06023	1880.54	0.09
1878.61	0.00030954	1878.61	0.03075	1878.61	0.0601	1878.61	0.09002
1876.68	0.00042	1876.68	0.03094	1876.68	0.06022	1876.68	0.09008
1874.76	0.00034552	1874.76	0.03084	1874.76	0.06041	1874.76	0.09002
1872.83	0.00042462	1872.83	0.03079	1872.83	0.06058	1872.83	0.08998
1870.9	0.00085022	1870.9	0.03108	1870.9	0.06066	1870.9	0.09031
1868.97	0.00117	1868.97	0.03134	1868.97	0.06083	1868.97	0.09097
1867.04	0.00104	1867.04	0.03116	1867.04	0.06088	1867.04	0.09129
1865.11	0.00077938	1865.11	0.03085	1865.11	0.0605	1865.11	0.09111
1863.18	0.00072772	1863.18	0.03069	1863.18	0.06025	1863.18	0.09102
1861.25	0.00107	1861.25	0.03067	1861.25	0.06055	1861.25	0.0911
1859.33	0.0016	1859.33	0.03088	1859.33	0.06089	1859.33	0.09096
1857.4	0.00166	1857.4	0.03111	1857.4	0.06077	1857.4	0.09055
1855.47	0.00111	1855.47	0.03099	1855.47	0.06034	1855.47	0.09026
1853.54	0.0004298	1853.54	0.03058	1853.54	0.06004	1853.54	0.09024
1851.61	0	1851.61	0.03017	1851.61	0.06	1851.61	0.09014
1849.68	5.544e-05	1849.68	0.03	1849.68	0.06004	1849.68	0.08992
1847.75	0.00059654	1847.75	0.03012	1847.75	0.06014	1847.75	0.08991
1845.82	0.00098294	1845.82	0.03044	1845.82	0.06038	1845.82	0.09018
1843.9	0.00099848	1843.9	0.03069	1843.9	0.06058	1843.9	0.0905
1841.97	0.00094696	1841.97	0.03069	1841.97	0.06048	1841.97	0.09054
1840.04	0.00068866	1840.04	0.03044	1840.04	0.06016	1840.04	0.09026
1838.11	0.00043218	1838.11	0.03025	1838.11	0.06016	1838.11	0.09008
1836.18	0.0005943	1836.18	0.03042	1836.18	0.06066	1836.18	0.09022
1834.25	0.00078694	1834.25	0.03065	1834.25	0.0609	1834.25	0.0903
1832.32	0.00082838	1832.32	0.03083	1832.32	0.06059	1832.32	0.09027
1830.39	0.00086786	1830.39	0.03122	1830.39	0.06044	1830.39	0.09053
1828.47	0.0006636	1828.47	0.03144	1828.47	0.06075	1828.47	0.09078
1826.54	0.000574	1826.54	0.0312	1826.54	0.06097	1826.54	0.09061
1824.61	0.00092526	1824.61	0.03103	1824.61	0.06088	1824.61	0.09035
1822.68	0.00127	1822.68	0.03109	1822.68	0.06068	1822.68	0.09029
1820.75	0.00138	1820.75	0.03114	1820.75	0.06045	1820.75	0.09029
1818.82	0.00122	1818.82	0.03108	1818.82	0.06016	1818.82	0.09025
1816.89	0.00078834	1816.89	0.03096	1816.89	0.06005	1816.89	0.09018
1814.96	0.00035532	1814.96	0.03086	1814.96	0.0602	1814.96	0.09006
1813.04	8.68e-05	1813.04	0.03072	1813.04	0.06027	1813.04	0.09
1811.11	2.1e-05	1811.11	0.03043	1811.11	0.06018	1811.11	0.09007
1809.18	0.00024192	1809.18	0.03021	1809.18	0.06018	1809.18	0.09019
1807.25	0.00059794	1807.25	0.03023	1807.25	0.06046	1807.25	0.09031
1805.32	0.00081928	1805.32	0.03044	1805.32	0.06092	1805.32	0.09044
1803.39	0.00103	1803.39	0.03075	1803.39	0.06119	1803.39	0.09062
1801.46	0.00133	1801.46	0.03095	1801.46	0.06109	1801.46	0.09079
1799.53	0.00147	1799.53	0.031	1799.53	0.06106	1799.53	0.09078
1797.61	0.0014	1797.61	0.03112	1797.61	0.06132	1797.61	0.09063
1795.68	0.00138	1795.68	0.03133	1795.68	0.06144	1795.68	0.09048
1793.75	0.00161	1793.75	0.03139	1793.75	0.06121	1793.75	0.09043
1791.82	0.00208	1791.82	0.03142	1791.82	0.06109	1791.82	0.09069
1789.89	0.00207	1789.89	0.03147	1789.89	0.06125	1789.89	0.09101
1787.96	0.00129	1787.96	0.03117	1787.96	0.06117	1787.96	0.09087
1786.03	0.0003955	1786.03	0.03062	1786.03	0.06074	1786.03	0.09044
1784.1	0.00011452	1784.1	0.03044	1784.1	0.06055	1784.1	0.09018
1782.18	0.00040586	1782.18	0.03057	1782.18	0.06078	1782.18	0.09015
1780.25	0.00080584	1780.25	0.03053	1780.25	0.06084	1780.25	0.09012
1778.32	0.00116	1778.32	0.03059	1778.32	0.06058	1778.32	0.09023
1776.39	0.00138	1776.39	0.0311	1776.39	0.06044	1776.39	0.0905
1774.46	0.00157	1774.46	0.03179	1774.46	0.06067	1774.46	0.0909
1772.53	0.00201	1772.53	0.03218	1772.53	0.06123	1772.53	0.09163
1770.6	0.00214	1770.6	0.03196	1770.6	0.06157	1770.6	0.0922
1768.67	0.00185	1768.67	0.03171	1768.67	0.0616	1768.67	0.09207
1766.75	0.0018	1766.75	0.03175	1766.75	0.06153	1766.75	0.09161
1764.82	0.00204	1764.82	0.03175	1764.82	0.06149	1764.82	0.09133
1762.89	0.00258	1762.89	0.03185	1762.89	0.06191	1762.89	0.09156
1760.96	0.00299	1760.96	0.03199	1760.96	0.06242	1760.96	0.09197
1759.03	0.00258	1759.03	0.03182	1759.03	0.06218	1759.03	0.09194
1757.1	0.00196	1757.1	0.03153	1757.1	0.06147	1757.1	0.09152
1755.17	0.00169	1755.17	0.03125	1755.17	0.06102	1755.17	0.09111
1753.24	0.00162	1753.24	0.03102	1753.24	0.0611	1753.24	0.09095
1751.32	0.00173	1751.32	0.031	1751.32	0.06149	1751.32	0.09099
1749.39	0.00192	1749.39	0.03101	1749.39	0.06181	1749.39	0.09096
1747.46	0.00181	1747.46	0.03096	1747.46	0.06169	1747.46	0.09074
1745.53	0.00142	1745.53	0.03107	1745.53	0.06129	1745.53	0.09056
1743.6	0.00103	1743.6	0.03106	1743.6	0.06096	1743.6	0.0907
1741.67	0.00072814	1741.67	0.03069	1741.67	0.06079	1741.67	0.09105
1739.74	0.00033054	1739.74	0.03023	1739.74	0.06046	1739.74	0.09082
1737.81	0	1737.81	0.03	1737.81	0.06005	1737.81	0.09007
1735.88	0.00014966	1735.88	0.03002	1735.88	0.06	1735.88	0.09
1733.96	0.00055692	1733.96	0.03004	1733.96	0.06017	1733.96	0.09079
1732.03	0.0004886	1732.03	0.02998	1732.03	0.06044	1732.03	0.0913
1730.1	0.00036624	1730.1	0.02997	1730.1	0.06048	1730.1	0.09108
1728.17	0.00028672	1728.17	0.02997	1728.17	0.06021	1728.17	0.09065
1726.24	0.00027678	1726.24	0.03001	1726.24	0.06002	1726.24	0.09044
1724.31	0.00052584	1724.31	0.03002	1724.31	0.05999	1724.31	0.09045
1722.38	0.000896	1722.38	0.02993	1722.38	0.05996	1722.38	0.09032
1720.45	0.00156	1720.45	0.03018	1720.45	0.06035	1720.45	0.09026
1718.53	0.00292	1718.53	0.03137	1718.53	0.0614	1718.53	0.09102
1716.6	0.00376	1716.6	0.03252	1716.6	0.06211	1716.6	0.09209
1714.67	0.00266	1714.67	0.032	1714.67	0.06161	1714.67	0.09188
1712.74	0.00139	1712.74	0.03111	1712.74	0.06097	1712.74	0.09115
1710.81	0.00135	1710.81	0.03095	1710.81	0.06091	1710.81	0.09092
1708.88	0.00219	1708.88	0.03139	1708.88	0.06132	1708.88	0.09124
1706.95	0.00267	1706.95	0.03203	1706.95	0.06173	1706.95	0.09166
1705.02	0.00207	1705.02	0.03207	1705.02	0.06156	1705.02	0.09174
1703.1	0.00129	1703.1	0.03121	1703.1	0.06087	1703.1	0.09173
1701.17	0.00159	1701.17	0.0308	1701.17	0.06056	1701.17	0.0923
1699.24	0.00267	1699.24	0.03164	1699.24	0.06124	1699.24	0.09316
1697.31	0.00286	1697.31	0.03219	1697.31	0.06166	1697.31	0.09316
1695.38	0.00217	1695.38	0.03175	1695.38	0.06119	1695.38	0.09248
1693.45	0.00137	1693.45	0.03126	1693.45	0.06061	1693.45	0.09176
1691.52	0.00111	1691.52	0.03139	1691.52	0.06049	1691.52	0.09147
1689.59	0.00119	1689.59	0.0317	1689.59	0.0606	1689.59	0.09156
1687.67	0.00102	1687.67	0.03169	1687.67	0.06074	1687.67	0.09182
1685.74	0.00088214	1685.74	0.03179	1685.74	0.06118	1685.74	0.09237
1683.81	0.00092946	1683.81	0.03186	1683.81	0.06144	1683.81	0.09276
1681.88	0.00049896	1681.88	0.03133	1681.88	0.06087	1681.88	0.09229
1679.95	0.00024178	1679.95	0.0311	1679.95	0.0606	1679.95	0.09196
1678.02	0.00054012	1678.02	0.03137	1678.02	0.06092	1678.02	0.09218
1676.09	0.00063938	1676.09	0.03154	1676.09	0.06118	1676.09	0.09251
1674.16	0.0001652	1674.16	0.03119	1674.16	0.06111	1674.16	0.09268
1672.24	0.00018998	1672.24	0.03082	1672.24	0.06138	1672.24	0.09309
1670.31	0.00079296	1670.31	0.03098	1670.31	0.062	1670.31	0.09379
1668.38	0.00107	1668.38	0.03153	1668.38	0.06199	1668.38	0.09411
1666.45	0.00121	1666.45	0.0321	1666.45	0.0616	1666.45	0.09396
1664.52	0.00156	1664.52	0.03263	1664.52	0.06151	1664.52	0.09401
1662.59	0.00145	1662.59	0.03264	1662.59	0.06146	1662.59	0.09422
1660.66	0.00058072	1660.66	0.03213	1660.66	0.06127	1660.66	0.09402
1658.73	5.88e-05	1658.73	0.03209	1658.73	0.06131	1658.73	0.09371
1656.81	0.00059472	1656.81	0.03248	1656.81	0.06172	1656.81	0.09375
1654.88	0.00215	1654.88	0.03306	1654.88	0.06256	1654.88	0.09415
1652.95	0.00315	1652.95	0.03346	1652.95	0.0633	1652.95	0.09475
1651.02	0.00253	1651.02	0.03293	1651.02	0.06294	1651.02	0.09499
1649.09	0.00265	1649.09	0.03237	1649.09	0.06262	1649.09	0.09504
1647.16	0.00293	1647.16	0.0322	1647.16	0.06281	1647.16	0.09504
1645.23	0.0019	1645.23	0.03239	1645.23	0.06271	1645.23	0.09489
1643.3	0.00090048	1643.3	0.03269	1643.3	0.062	1643.3	0.09497
1641.38	0.00073262	1641.38	0.0329	1641.38	0.06152	1641.38	0.09533
1639.45	0.00081242	1639.45	0.03281	1639.45	0.06158	1639.45	0.09554
1637.52	0.0007077	1637.52	0.0323	1637.52	0.06171	1637.52	0.09523
1635.59	0.00027692	1635.59	0.0316	1635.59	0.06141	1635.59	0.0944
1633.66	-6.608e-05	1633.66	0.03144	1633.66	0.06112	1633.66	0.09388
1631.73	0.0001043	1631.73	0.03173	1631.73	0.06127	1631.73	0.09375
1629.8	0.0006174	1629.8	0.03199	1629.8	0.06162	1629.8	0.09352
1627.87	0.00085666	1627.87	0.03191	1627.87	0.06178	1627.87	0.0932
1625.95	0.00054712	1625.95	0.03152	1625.95	0.06151	1625.95	0.09277
1624.02	0.00032494	1624.02	0.03136	1624.02	0.06127	1624.02	0.09238
1622.09	0.0002786	1622.09	0.03146	1622.09	0.06135	1622.09	0.09237
1620.16	8.554e-05	1620.16	0.03126	1620.16	0.06133	1620.16	0.09245
1618.23	1.484e-05	1618.23	0.03083	1618.23	0.06113	1618.23	0.09232
1616.3	0.00052388	1616.3	0.03083	1616.3	0.06109	1616.3	0.0922
1614.37	0.00126	1614.37	0.03119	1614.37	0.06118	1614.37	0.09199
1612.44	0.00145	1612.44	0.03123	1612.44	0.06109	1612.44	0.0916
1610.52	0.0011	1610.52	0.0309	1610.52	0.06065	1610.52	0.09123
1608.59	0.00033446	1608.59	0.03036	1608.59	0.06001	1608.59	0.09089
1606.66	-0.00030268	1606.66	0.03	1606.66	0.06	1606.66	0.09074
1604.73	7.728e-05	1604.73	0.03024	1604.73	0.06066	1604.73	0.0911
1602.8	0.00114	1602.8	0.03084	1602.8	0.06092	1602.8	0.09154
1600.87	0.00175	1600.87	0.03137	1600.87	0.06065	1600.87	0.09149
1598.94	0.00189	1598.94	0.03161	1598.94	0.0605	1598.94	0.09115
1597.01	0.00181	1597.01	0.03118	1597.01	0.06044	1597.01	0.09091
1595.09	0.00131	1595.09	0.03044	1595.09	0.06029	1595.09	0.09073
1593.16	0.00064834	1593.16	0.03018	1593.16	0.06025	1593.16	0.09044
1591.23	0.0003955	1591.23	0.03032	1591.23	0.06043	1591.23	0.0903
1589.3	0.0005838	1589.3	0.03048	1589.3	0.06062	1589.3	0.0905
1587.37	0.00072688	1587.37	0.03054	1587.37	0.06059	1587.37	0.09073
1585.44	0.00043442	1585.44	0.03037	1585.44	0.06036	1585.44	0.09065
1583.51	0	1583.51	0.03015	1583.51	0.06024	1583.51	0.09022
1581.58	1.232e-05	1581.58	0.0302	1581.58	0.0605	1581.58	0.09
1579.66	0.00049658	1579.66	0.03031	1579.66	0.06104	1579.66	0.09025
1577.73	0.00079296	1577.73	0.03018	1577.73	0.06137	1577.73	0.09054
1575.8	0.0004739	1575.8	0.03	1575.8	0.0611	1575.8	0.09052
1573.87	9.212e-05	1573.87	0.03014	1573.87	0.06077	1573.87	0.09065
1571.94	0.00037352	1571.94	0.03042	1571.94	0.06088	1571.94	0.0909
1570.01	0.00125	1570.01	0.03065	1570.01	0.06105	1570.01	0.09102
1568.08	0.00147	1568.08	0.03062	1568.08	0.06099	1568.08	0.09107
1566.15	0.0008001	1566.15	0.03033	1566.15	0.06101	1566.15	0.0911
1564.23	0.00033236	1564.23	0.03019	1564.23	0.06114	1564.23	0.09107
1562.3	0.00015988	1562.3	0.03054	1562.3	0.0614	1562.3	0.09116
1560.37	0.00043596	1560.37	0.03148	1560.37	0.06237	1560.37	0.09171
1558.44	0.00114	1558.44	0.03206	1558.44	0.06291	1558.44	0.09227
1556.51	0.0007105	1556.51	0.0312	1556.51	0.06144	1556.51	0.09148
1554.58	0.00041748	1554.58	0.03052	1554.58	0.06067	1554.58	0.09064
1552.65	0.00079366	1552.65	0.03044	1552.65	0.06075	1552.65	0.09049
1550.72	0.0011	1550.72	0.03051	1550.72	0.06092	1550.72	0.09071
1548.8	0.00113	1548.8	0.0304	1548.8	0.06104	1548.8	0.09076
1546.87	0.0015	1546.87	0.03054	1546.87	0.0614	1546.87	0.09081
1544.94	0.00251	1544.94	0.03137	1544.94	0.06231	1544.94	0.09129
1543.01	0.00332	1543.01	0.03256	1543.01	0.06344	1543.01	0.09207
1541.08	0.00333	1541.08	0.03308	1541.08	0.06366	1541.08	0.09261
1539.15	0.00251	1539.15	0.03223	1539.15	0.06242	1539.15	0.09216
1537.22	0.00135	1537.22	0.03132	1537.22	0.0614	1537.22	0.09124
1535.29	0.0007343	1535.29	0.03083	1535.29	0.06122	1535.29	0.0909
1533.37	0.00053872	1533.37	0.03033	1533.37	0.06121	1533.37	0.09117
1531.44	0.00025466	1531.44	0.02989	1531.44	0.06108	1531.44	0.09141
1529.51	0.00029274	1529.51	0.02996	1529.51	0.06128	1529.51	0.0914
1527.58	0.0008554	1527.58	0.03053	1527.58	0.06169	1527.58	0.09134
1525.65	0.00129	1525.65	0.031	1525.65	0.0619	1525.65	0.09137
1523.72	0.00143	1523.72	0.03104	1523.72	0.06218	1523.72	0.09189
1521.79	0.00163	1521.79	0.03113	1521.79	0.0626	1521.79	0.09299
1519.86	0.00211	1519.86	0.03144	1519.86	0.06274	1519.86	0.09337
1517.93	0.00271	1517.93	0.03165	1517.93	0.0628	1517.93	0.09261
1516.01	0.00259	1516.01	0.0317	1516.01	0.06274	1516.01	0.0917
1514.08	0.0019	1514.08	0.03168	1514.08	0.06245	1514.08	0.09116
1512.15	0.0015	1512.15	0.03149	1512.15	0.06233	1512.15	0.09111
1510.22	0.00165	1510.22	0.03112	1510.22	0.06256	1510.22	0.09171
1508.29	0.00212	1508.29	0.03096	1508.29	0.06269	1508.29	0.09279
1506.36	0.0022	1506.36	0.03119	1506.36	0.06199	1506.36	0.09308
1504.43	0.00182	1504.43	0.03125	1504.43	0.06159	1504.43	0.09249
1502.5	0.00165	1502.5	0.03139	1502.5	0.06204	1502.5	0.09238
1500.58	0.00206	1500.58	0.0319	1500.58	0.06273	1500.58	0.09256
1498.65	0.00308	1498.65	0.03256	1498.65	0.06341	1498.65	0.09278
1496.72	0.004	1496.72	0.03299	1496.72	0.06379	1496.72	0.09327
1494.79	0.00439	1494.79	0.03326	1494.79	0.06385	1494.79	0.09384
1492.86	0.00471	1492.86	0.0335	1492.86	0.064	1492.86	0.09426
1490.93	0.00533	1490.93	0.03394	1490.93	0.06453	1490.93	0.09488
1489	0.00609	1489	0.03468	1489	0.06534	1489	0.09568
1487.07	0.00653	1487.07	0.03518	1487.07	0.0657	1487.07	0.09576
1485.15	0.007	1485.15	0.03536	1485.15	0.06565	1485.15	0.0954
1483.22	0.00779	1483.22	0.03566	1483.22	0.06599	1483.22	0.09541
1481.29	0.00896	1481.29	0.03628	1481.29	0.06706	1481.29	0.09603
1479.36	0.01089	1479.36	0.03735	1479.36	0.0685	1479.36	0.09727
1477.43	0.01351	1477.43	0.03884	1477.43	0.06988	1477.43	0.09919
1475.5	0.01603	1475.5	0.04064	1475.5	0.07118	1475.5	0.10145
1473.57	0.01856	1473.57	0.043	1473.57	0.07311	1473.57	0.10388
1471.64	0.02135	1471.64	0.04543	1471.64	0.07576	1471.64	0.10613
1469.72	0.02308	1469.72	0.04673	1469.72	0.0776	1469.72	0.10735
1467.79	0.02366	1467.79	0.04729	1467.79	0.07843	1467.79	0.10773
1465.86	0.02325	1465.86	0.04719	1465.86	0.07842	1465.86	0.10728
1463.93	0.02158	1463.93	0.04596	1463.93	0.07752	1463.93	0.10583
1462	0.01956	1462	0.04449	1462	0.07642	1462	0.10434
1460.07	0.01802	1460.07	0.04373	1460.07	0.07552	1460.07	0.10359
1458.14	0.01694	1458.14	0.04343	1458.14	0.07451	1458.14	0.10333
1456.21	0.01563	1456.21	0.0423	1456.21	0.07284	1456.21	0.10226
1454.29	0.01395	1454.29	0.0407	1454.29	0.07129	1454.29	0.10077
1452.36	0.0125	1452.36	0.03954	1452.36	0.07034	1452.36	0.09994
1450.43	0.01168	1450.43	0.0388	1450.43	0.06962	1450.43	0.09953
1448.5	0.01111	1448.5	0.03836	1448.5	0.06914	1448.5	0.09897
1446.57	0.00978	1446.57	0.03775	1446.57	0.06871	1446.57	0.09806
1444.64	0.0083	1444.64	0.03705	1444.64	0.06796	1444.64	0.09718
1442.71	0.00788	1442.71	0.0367	1442.71	0.06727	1442.71	0.0968
1440.78	0.00848	1440.78	0.03679	1440.78	0.0673	1440.78	0.09711
1438.86	0.00966	1438.86	0.03726	1438.86	0.06814	1438.86	0.09781
1436.93	0.01137	1436.93	0.03797	1436.93	0.06925	1436.93	0.09855
1435	0.01266	1435	0.03852	1435	0.06984	1435	0.0991
1433.07	0.01289	1433.07	0.03892	1433.07	0.06994	1433.07	0.09933
1431.14	0.01273	1431.14	0.03925	1431.14	0.0701	1431.14	0.09951
1429.21	0.01263	1429.21	0.03946	1429.21	0.07057	1429.21	0.09988
1427.28	0.0127	1427.28	0.03975	1427.28	0.07108	1427.28	0.10026
1425.35	0.0133	1425.35	0.04057	1425.35	0.07166	1425.35	0.10082
1423.43	0.01497	1423.43	0.04214	1423.43	0.07286	1423.43	0.10187
1421.5	0.01716	1421.5	0.04376	1421.5	0.07429	1421.5	0.10309
1419.57	0.01835	1419.57	0.04432	1419.57	0.07511	1419.57	0.10402
1417.64	0.01811	1417.64	0.04366	1417.64	0.07508	1417.64	0.10441
1415.71	0.01791	1415.71	0.04349	1415.71	0.07496	1415.71	0.10454
1413.78	0.01864	1413.78	0.04436	1413.78	0.07543	1413.78	0.10492
1411.85	0.01985	1411.85	0.04525	1411.85	0.07606	1411.85	0.10542
1409.92	0.02053	1409.92	0.04553	1409.92	0.07607	1409.92	0.10578
1408	0.02059	1408	0.04541	1408	0.07584	1408	0.10603
1406.07	0.0205	1406.07	0.04513	1406.07	0.07594	1406.07	0.10597
1404.14	0.0198	1404.14	0.04462	1404.14	0.07586	1404.14	0.10551
1402.21	0.01835	1402.21	0.04378	1402.21	0.07515	1402.21	0.10485
1400.28	0.01707	1400.28	0.04284	1400.28	0.07425	1400.28	0.10422
1398.35	0.01674	1398.35	0.04241	1398.35	0.07386	1398.35	0.10397
1396.42	0.01726	1396.42	0.04268	1396.42	0.07426	1396.42	0.10425
1394.49	0.01797	1394.49	0.04304	1394.49	0.07484	1394.49	0.10463
1392.57	0.01827	1392.57	0.04312	1392.57	0.07498	1392.57	0.10473
1390.64	0.01863	1390.64	0.04369	1390.64	0.07529	1390.64	0.10522
1388.71	0.02069	1388.71	0.04577	1388.71	0.07709	1388.71	0.1075
1386.78	0.02537	1386.78	0.04942	1386.78	0.0808	1386.78	0.11189
1384.85	0.03174	1384.85	0.05383	1384.85	0.08544	1384.85	0.11675
1382.92	0.039	1382.92	0.05864	1382.92	0.09059	1382.92	0.12104
1380.99	0.04556	1380.99	0.06279	1380.99	0.095	1380.99	0.12395
1379.06	0.04837	1379.06	0.06428	1379.06	0.09638	1379.06	0.12421
1377.14	0.04649	1377.14	0.06267	1377.14	0.0945	1377.14	0.12209
1375.21	0.04169	1375.21	0.0593	1375.21	0.09103	1375.21	0.11918
1373.28	0.03694	1373.28	0.05634	1373.28	0.08799	1373.28	0.11671
1371.35	0.0347	1371.35	0.05527	1371.35	0.08685	1371.35	0.11538
1369.42	0.03465	1369.42	0.05532	1369.42	0.0871	1369.42	0.11497
1367.49	0.03465	1367.49	0.05508	1367.49	0.08694	1367.49	0.11439
1365.56	0.03278	1365.56	0.05365	1365.56	0.08519	1365.56	0.11277
1363.63	0.02856	1363.63	0.05094	1363.63	0.08214	1363.63	0.11008
1361.71	0.02332	1361.71	0.04767	1361.71	0.07861	1361.71	0.10698
1359.78	0.01904	1359.78	0.04476	1359.78	0.07566	1359.78	0.1046
1357.85	0.01605	1357.85	0.04248	1357.85	0.07375	1357.85	0.10303
1355.92	0.01387	1355.92	0.04094	1355.92	0.07251	1355.92	0.10178
1353.99	0.01241	1353.99	0.04023	1353.99	0.07156	1353.99	0.10089
1352.06	0.01196	1352.06	0.04007	1352.06	0.0712	1352.06	0.1006
1350.13	0.01246	1350.13	0.04033	1350.13	0.0717	1350.13	0.10097
1348.2	0.01376	1348.2	0.04127	1348.2	0.07292	1348.2	0.10194
1346.28	0.01607	1346.28	0.04302	1346.28	0.07462	1346.28	0.10348
1344.35	0.01902	1344.35	0.04499	1344.35	0.0764	1344.35	0.10521
1342.42	0.02121	1342.42	0.04606	1342.42	0.07753	1342.42	0.10627
1340.49	0.02168	1340.49	0.04594	1340.49	0.07753	1340.49	0.10624
1338.56	0.02047	1338.56	0.04515	1338.56	0.07645	1338.56	0.10523
1336.63	0.01833	1336.63	0.04396	1336.63	0.07481	1336.63	0.10378
1334.7	0.0166	1334.7	0.0429	1334.7	0.07356	1334.7	0.10262
1332.77	0.01592	1332.77	0.04243	1332.77	0.07316	1332.77	0.10216
1330.85	0.01587	1330.85	0.04212	1330.85	0.07324	1330.85	0.10221
1328.92	0.01638	1328.92	0.04205	1328.92	0.07357	1328.92	0.10258
1326.99	0.01775	1326.99	0.0428	1326.99	0.07418	1326.99	0.10329
1325.06	0.01955	1325.06	0.04402	1325.06	0.07488	1325.06	0.10429
1323.13	0.02123	1323.13	0.04519	1323.13	0.07582	1323.13	0.10531
1321.2	0.02268	1321.2	0.04615	1321.2	0.07706	1321.2	0.10604
1319.27	0.02377	1319.27	0.04683	1319.27	0.07799	1319.27	0.10658
1317.34	0.02471	1317.34	0.04764	1317.34	0.07869	1317.34	0.1075
1315.42	0.02582	1315.42	0.04869	1315.42	0.07964	1315.42	0.10852
1313.49	0.02667	1313.49	0.04935	1313.49	0.08035	1313.49	0.10893
1311.56	0.02674	1311.56	0.04948	1311.56	0.08034	1311.56	0.10909
1309.63	0.02643	1309.63	0.04952	1309.63	0.0801	1309.63	0.10944
1307.7	0.02621	1307.7	0.04962	1307.7	0.08012	1307.7	0.10967
1305.77	0.02593	1305.77	0.04959	1305.77	0.08017	1305.77	0.10955
1303.84	0.0256	1303.84	0.04959	1303.84	0.07996	1303.84	0.10925
1301.91	0.02516	1301.91	0.04958	1301.91	0.07959	1301.91	0.10902
1299.98	0.02427	1299.98	0.04902	1299.98	0.07928	1299.98	0.10888
1298.06	0.02344	1298.06	0.04809	1298.06	0.07903	1298.06	0.10868
1296.13	0.02286	1296.13	0.04753	1296.13	0.07858	1296.13	0.10831
1294.2	0.02186	1294.2	0.04728	1294.2	0.07783	1294.2	0.10772
1292.27	0.0201	1292.27	0.04658	1292.27	0.07687	1292.27	0.10681
1290.34	0.01796	1290.34	0.04509	1290.34	0.07574	1290.34	0.10562
1288.41	0.01621	1288.41	0.04352	1288.41	0.07467	1288.41	0.10456
1286.48	0.01508	1286.48	0.04257	1286.48	0.07377	1286.48	0.10385
1284.55	0.01392	1284.55	0.04175	1284.55	0.07287	1284.55	0.10301
1282.63	0.0126	1282.63	0.04068	1282.63	0.07176	1282.63	0.10177
1280.7	0.01164	1280.7	0.03985	1280.7	0.07071	1280.7	0.10064
1278.77	0.0107	1278.77	0.03934	1278.77	0.06992	1278.77	0.09957
1276.84	0.00926	1276.84	0.03871	1276.84	0.06894	1276.84	0.09809
1274.91	0.00756	1274.91	0.03788	1274.91	0.06767	1274.91	0.09656
1272.98	0.00608	1272.98	0.03691	1272.98	0.06669	1272.98	0.0957
1271.05	0.00522	1271.05	0.03595	1271.05	0.06613	1271.05	0.09545
1269.12	0.00481	1269.12	0.03534	1269.12	0.06537	1269.12	0.09511
1267.2	0.0042	1267.2	0.03481	1267.2	0.06429	1267.2	0.09441
1265.27	0.00368	1265.27	0.03414	1265.27	0.06359	1265.27	0.09378
1263.34	0.00395	1263.34	0.03363	1263.34	0.06364	1263.34	0.09348
1261.41	0.00453	1261.41	0.03354	1261.41	0.06387	1261.41	0.09338
1259.48	0.00435	1259.48	0.03383	1259.48	0.06383	1259.48	0.09346
1257.55	0.00352	1257.55	0.03419	1257.55	0.0637	1257.55	0.09361
1255.62	0.00319	1255.62	0.03421	1255.62	0.0636	1255.62	0.09367
1253.69	0.00346	1253.69	0.0337	1253.69	0.06335	1253.69	0.0933
1251.77	0.00316	1251.77	0.0327	1251.77	0.06275	1251.77	0.09234
1249.84	0.00229	1249.84	0.03185	1249.84	0.0618	1249.84	0.09139
1247.91	0.00187	1247.91	0.03176	1247.91	0.06094	1247.91	0.09104
1245.98	0.00187	1245.98	0.03201	1245.98	0.06043	1245.98	0.09118
1244.05	0.00155	1244.05	0.03191	1244.05	0.06023	1244.05	0.09124
1242.12	0.00085848	1242.12	0.03135	1242.12	0.06013	1242.12	0.0909
1240.19	0.0002296	1240.19	0.03051	1240.19	0.06	1240.19	0.09036
1238.26	0	1238.26	0.03	1238.26	0.05998	1238.26	0.09
1236.34	-2.366e-05	1236.34	0.02998	1236.34	0.06028	1236.34	0.08998
1234.41	-1.246e-05	1234.41	0.03024	1234.41	0.06053	1234.41	0.09021
1232.48	8.89e-05	1232.48	0.03074	1232.48	0.06066	1232.48	0.09043
1230.55	0.00064918	1230.55	0.03142	1230.55	0.06114	1230.55	0.09097
1228.62	0.00188	1228.62	0.03197	1228.62	0.06218	1228.62	0.09202
1226.69	0.00351	1226.69	0.03271	1226.69	0.06362	1226.69	0.0933
1224.76	0.00518	1224.76	0.03399	1224.76	0.06499	1224.76	0.09461
1222.83	0.00653	1222.83	0.03521	1222.83	0.06599	1222.83	0.09587
1220.91	0.00723	1220.91	0.03594	1220.91	0.0668	1220.91	0.09662
1218.98	0.0075	1218.98	0.03644	1218.98	0.06751	1218.98	0.09662
1217.05	0.00745	1217.05	0.03669	1217.05	0.06804	1217.05	0.0965
1215.12	0.00699	1215.12	0.0365	1215.12	0.068	1215.12	0.09645
1213.19	0.00655	1213.19	0.03586	1213.19	0.06719	1213.19	0.09607
1211.26	0.00607	1211.26	0.03497	1211.26	0.06616	1211.26	0.09539
1209.33	0.00503	1209.33	0.03409	1209.33	0.0653	1209.33	0.09468
1207.4	0.00377	1207.4	0.0333	1207.4	0.06468	1207.4	0.09417
1205.48	0.00302	1205.48	0.033	1205.48	0.06443	1205.48	0.09414
1203.55	0.00311	1203.55	0.03338	1203.55	0.06446	1203.55	0.09449
1201.62	0.00391	1201.62	0.03397	1201.62	0.06462	1201.62	0.09457
1199.69	0.00446	1199.69	0.03418	1199.69	0.06477	1199.69	0.09418
1197.76	0.00356	1197.76	0.0335	1197.76	0.06447	1197.76	0.09354
1195.83	0.00172	1195.83	0.03248	1195.83	0.06389	1195.83	0.09299
1193.9	0.00136	1193.9	0.03252	1193.9	0.06392	1193.9	0.09306
1191.97	0.00355	1191.97	0.03393	1191.97	0.06491	1191.97	0.0937
1190.05	0.00621	1190.05	0.03527	1190.05	0.06593	1190.05	0.09419
1188.12	0.00674	1188.12	0.03517	1188.12	0.06573	1188.12	0.09427
1186.19	0.00536	1186.19	0.03415	1186.19	0.06483	1186.19	0.09429
1184.26	0.00432	1184.26	0.03381	1184.26	0.0648	1184.26	0.09471
1182.33	0.00462	1182.33	0.03463	1182.33	0.06553	1182.33	0.09545
1180.4	0.00577	1180.4	0.03574	1180.4	0.0661	1180.4	0.09613
1178.47	0.00766	1178.47	0.03684	1178.47	0.06695	1178.47	0.097
1176.54	0.01017	1176.54	0.03833	1176.54	0.0688	1176.54	0.09855
1174.62	0.01305	1174.62	0.04035	1174.62	0.0713	1174.62	0.10083
1172.69	0.01725	1172.69	0.04337	1172.69	0.07456	1172.69	0.10416
1170.76	0.02404	1170.76	0.04816	1170.76	0.07955	1170.76	0.10905
1168.83	0.03342	1168.83	0.05484	1168.83	0.08621	1168.83	0.1152
1166.9	0.04412	1166.9	0.06239	1166.9	0.09351	1166.9	0.12151
1164.97	0.05392	1164.97	0.0687	1164.97	0.10008	1164.97	0.12683
1163.04	0.06079	1163.04	0.07253	1163.04	0.10414	1163.04	0.13031
1161.11	0.06349	1161.11	0.07388	1161.11	0.1048	1161.11	0.13121
1159.19	0.06195	1159.19	0.07262	1159.19	0.10276	1159.19	0.12949
1157.26	0.05772	1157.26	0.06919	1157.26	0.09923	1157.26	0.12647
1155.33	0.05243	1155.33	0.06505	1155.33	0.09511	1155.33	0.12304
1153.4	0.0467	1153.4	0.0611	1153.4	0.09089	1153.4	0.11915
1151.47	0.04092	1151.47	0.05743	1151.47	0.08724	1151.47	0.11533
1149.54	0.03581	1149.54	0.05442	1149.54	0.08484	1149.54	0.11258
1147.61	0.0319	1147.61	0.0525	1147.61	0.08332	1147.61	0.11073
1145.68	0.02947	1145.68	0.05136	1145.68	0.08209	1145.68	0.10961
1143.76	0.02904	1143.76	0.05111	1143.76	0.08179	1143.76	0.11015
1141.83	0.03116	1141.83	0.05255	1141.83	0.08332	1141.83	0.1123
1139.9	0.03581	1139.9	0.05561	1139.9	0.08634	1139.9	0.11494
1137.97	0.04229	1137.97	0.05976	1137.97	0.09045	1137.97	0.11832
1136.04	0.05035	1136.04	0.06536	1136.04	0.09626	1136.04	0.12337
1134.11	0.0596	1134.11	0.07222	1134.11	0.10326	1134.11	0.12937
1132.18	0.06752	1132.18	0.07813	1132.18	0.10912	1132.18	0.13438
1130.25	0.07178	1130.25	0.08104	1130.25	0.1124	1130.25	0.13728
1128.33	0.07228	1128.33	0.08084	1128.33	0.11288	1128.33	0.13805
1126.4	0.06927	1126.4	0.07838	1126.4	0.1105	1126.4	0.13657
1124.47	0.06343	1124.47	0.07441	1124.47	0.10581	1124.47	0.13294
1122.54	0.05667	1122.54	0.06995	1122.54	0.10052	1122.54	0.12847
1120.61	0.05086	1120.61	0.06615	1120.61	0.09648	1120.61	0.1248
1118.68	0.04729	1118.68	0.06364	1118.68	0.09463	1118.68	0.12291
1116.75	0.04641	1116.75	0.063	1116.75	0.09482	1116.75	0.12264
1114.82	0.04755	1114.82	0.0642	1114.82	0.09617	1114.82	0.1234
1112.9	0.04997	1112.9	0.06563	1112.9	0.0978	1112.9	0.12516
1110.97	0.05245	1110.97	0.0658	1110.97	0.09891	1110.97	0.1273
1109.04	0.0529	1109.04	0.06483	1109.04	0.0984	1109.04	0.12824
1107.11	0.0512	1107.11	0.06377	1107.11	0.09637	1107.11	0.12763
1105.18	0.04911	1105.18	0.06303	1105.18	0.09451	1105.18	0.12639
1103.25	0.04641	1103.25	0.06165	1103.25	0.09317	1103.25	0.1246
1101.32	0.04184	1101.32	0.05903	1101.32	0.09102	1101.32	0.12149
1099.39	0.03646	1099.39	0.05657	1099.39	0.0883	1099.39	0.11766
1097.47	0.03213	1097.47	0.05491	1097.47	0.08613	1097.47	0.11466
1095.54	0.02838	1095.54	0.0524	1095.54	0.08401	1095.54	0.1124
1093.61	0.02384	1093.61	0.04882	1093.61	0.08116	1093.61	0.10962
1091.68	0.01918	1091.68	0.04585	1091.68	0.07796	1091.68	0.1062
1089.75	0.01607	1089.75	0.04361	1089.75	0.07494	1089.75	0.1034
1087.82	0.01411	1087.82	0.0418	1087.82	0.07242	1087.82	0.10206
1085.89	0.01158	1085.89	0.0408	1085.89	0.07049	1085.89	0.10142
1083.96	0.00895	1083.96	0.03998	1083.96	0.06937	1083.96	0.10031
1082.03	0.00805	1082.03	0.03884	1082.03	0.06936	1082.03	0.09901
1080.11	0.00832	1080.11	0.03748	1080.11	0.06924	1080.11	0.09822
1078.18	0.00797	1078.18	0.03614	1078.18	0.06793	1078.18	0.09798
1076.25	0.00763	1076.25	0.03573	1076.25	0.0667	1076.25	0.09803
1074.32	0.0083	1074.32	0.03615	1074.32	0.06622	1074.32	0.09758
1072.39	0.00871	1072.39	0.03641	1072.39	0.06557	1072.39	0.09665
1070.46	0.00806	1070.46	0.03651	1070.46	0.06507	1070.46	0.0966
1068.53	0.00714	1068.53	0.03637	1068.53	0.06559	1068.53	0.09706
1066.6	0.00663	1066.6	0.03614	1066.6	0.06663	1066.6	0.09638
1064.68	0.00673	1064.68	0.0363	1064.68	0.06714	1064.68	0.09529
1062.75	0.00701	1062.75	0.03644	1062.75	0.06715	1062.75	0.09536
1060.82	0.00667	1060.82	0.03622	1060.82	0.06703	1060.82	0.09565
1058.89	0.00599	1058.89	0.03589	1058.89	0.06645	1058.89	0.09501
1056.96	0.00597	1056.96	0.03538	1056.96	0.06562	1056.96	0.0945
1055.03	0.00662	1055.03	0.0345	1055.03	0.06528	1055.03	0.09457
1053.1	0.00625	1053.1	0.03355	1053.1	0.06489	1053.1	0.09424
1051.17	0.00469	1051.17	0.03317	1051.17	0.06423	1051.17	0.09347
1049.25	0.00431	1049.25	0.03367	1049.25	0.06435	1049.25	0.0935
1047.32	0.0051	1047.32	0.03432	1047.32	0.06515	1047.32	0.0946
1045.39	0.00453	1045.39	0.03424	1045.39	0.06553	1045.39	0.09503
1043.46	0.00289	1043.46	0.03369	1043.46	0.06518	1043.46	0.09434
1041.53	0.0024	1041.53	0.03335	1041.53	0.06457	1041.53	0.09403
1039.6	0.00307	1039.6	0.03341	1039.6	0.06453	1039.6	0.09437
1037.67	0.00289	1037.67	0.03332	1037.67	0.06494	1037.67	0.09442
1035.74	0.00166	1035.74	0.03274	1035.74	0.06488	1035.74	0.09386
1033.82	0.00167	1033.82	0.03262	1033.82	0.06468	1033.82	0.09334
1031.89	0.00269	1031.89	0.03301	1031.89	0.06482	1031.89	0.09311
1029.96	0.0027	1029.96	0.03305	1029.96	0.0647	1029.96	0.09287
1028.03	0.00224	1028.03	0.03341	1028.03	0.06417	1028.03	0.0929
1026.1	0.00199	1026.1	0.03406	1026.1	0.06375	1026.1	0.09322
1024.17	0.001	1024.17	0.03332	1024.17	0.06321	1024.17	0.09308
1022.24	0.00013076	1022.24	0.03157	1022.24	0.06249	1022.24	0.09254
1020.31	0.00113	1020.31	0.03088	1020.31	0.06248	1020.31	0.09221
1018.39	0.00296	1018.39	0.03144	1018.39	0.06314	1018.39	0.09198
1016.46	0.00384	1016.46	0.03215	1016.46	0.06342	1016.46	0.09184
1014.53	0.00403	1014.53	0.03249	1014.53	0.06317	1014.53	0.09209
1012.6	0.00385	1012.6	0.03262	1012.6	0.06311	1012.6	0.09226
1010.67	0.00334	1010.67	0.03293	1010.67	0.06372	1010.67	0.09211
1008.74	0.00334	1008.74	0.03325	1008.74	0.0645	1008.74	0.09223
1006.81	0.00382	1006.81	0.03298	1006.81	0.06443	1006.81	0.0925
1004.88	0.00363	1004.88	0.03206	1004.88	0.06364	1004.88	0.09239
1002.96	0.0025	1002.96	0.0308	1002.96	0.0628	1002.96	0.09194
1001.03	0.0013	1001.03	0.03	1001.03	0.06207	1001.03	0.09134
999.098	0.00068152	999.098	0.03028	999.098	0.06161	999.098	0.09077
997.169	0.00040908	997.169	0.03069	997.169	0.06141	997.169	0.09046
995.241	8.666e-05	995.241	0.03031	995.241	0.06096	995.241	0.09036
993.312	0	993.312	0.02992	993.312	0.06033	993.312	0.09023
991.383	0.0005236	991.383	0.03037	991.383	0.06012	991.383	0.0901
989.454	0.00165	989.454	0.03136	989.454	0.0606	989.454	0.09029
987.526	0.00227	987.526	0.03186	987.526	0.06138	987.526	0.09074
985.597	0.00207	985.597	0.03164	985.597	0.0616	985.597	0.09088
983.668	0.00195	983.668	0.03119	983.668	0.06101	983.668	0.09063
981.739	0.00192	981.739	0.03068	981.739	0.06017	981.739	0.09026
979.811	0.0014	979.811	0.03063	979.811	0.06	979.811	0.09
977.882	0.00145	977.882	0.03155	977.882	0.06113	977.882	0.09044
975.953	0.00328	975.953	0.033	975.953	0.06316	975.953	0.09171
974.024	0.00579	974.024	0.0345	974.024	0.06483	974.024	0.09286
972.096	0.00767	972.096	0.03584	972.096	0.06591	972.096	0.09369
970.167	0.00958	970.167	0.03689	970.167	0.06698	970.167	0.09508
968.238	0.01219	968.238	0.03836	968.238	0.0689	968.238	0.09743
966.309	0.01542	966.309	0.04094	966.309	0.07236	966.309	0.10062
964.381	0.0206	964.381	0.04455	964.381	0.07701	964.381	0.10483
962.452	0.03079	962.452	0.0505	962.452	0.0833	962.452	0.11095
960.523	0.04843	960.523	0.06129	960.523	0.09381	960.523	0.12067
958.594	0.07415	958.594	0.07805	958.594	0.11029	958.594	0.13537
956.665	0.10589	956.665	0.09924	956.665	0.1309	956.665	0.15413
954.737	0.13685	954.737	0.11984	954.737	0.15061	954.737	0.17255
952.808	0.1552	952.808	0.13228	952.808	0.16285	952.808	0.18448
950.879	0.15036	950.879	0.13066	950.879	0.16239	950.879	0.18553
948.95	0.12549	948.95	0.11663	948.95	0.15001	948.95	0.17609
947.022	0.0952	947.022	0.0979	947.022	0.13191	947.022	0.16088
945.093	0.0694	945.093	0.08028	945.093	0.11392	945.093	0.14486
943.164	0.04985	943.164	0.06628	943.164	0.09915	943.164	0.131
941.235	0.03608	941.235	0.05691	941.235	0.08882	941.235	0.12059
939.307	0.02758	939.307	0.05096	939.307	0.08253	939.307	0.11353
937.378	0.02308	937.378	0.04685	937.378	0.0788	937.378	0.10919
935.449	0.02041	935.449	0.04423	935.449	0.076	935.449	0.1068
933.52	0.01798	933.52	0.04244	933.52	0.07328	933.52	0.10526
931.592	0.01509	931.592	0.0401	931.592	0.07082	931.592	0.10329
929.663	0.01162	929.663	0.03731	929.663	0.06869	929.663	0.10041
927.734	0.00898	927.734	0.03593	927.734	0.06706	927.734	0.09798
925.805	0.00809	925.805	0.03584	925.805	0.06636	925.805	0.09713
923.877	0.00793	923.877	0.03539	923.877	0.0662	923.877	0.09725
921.948	0.00772	921.948	0.03485	921.948	0.06585	921.948	0.09718
920.019	0.00715	920.019	0.03452	920.019	0.06485	920.019	0.0962
918.09	0.00602	918.09	0.03368	918.09	0.06374	918.09	0.09487
916.161	0.0049	916.161	0.03266	916.161	0.06367	916.161	0.09422
914.233	0.00424	914.233	0.03228	914.233	0.06416	914.233	0.09419
912.304	0.00423	912.304	0.03257	912.304	0.06404	912.304	0.09445
910.375	0.00479	910.375	0.03306	910.375	0.06359	910.375	0.09475
908.446	0.00549	908.446	0.03344	908.446	0.06342	908.446	0.0946
906.518	0.00543	906.518	0.03349	906.518	0.0632	906.518	0.09407
904.589	0.0036	904.589	0.03281	904.589	0.06244	904.589	0.09374
902.66	0.00107	902.66	0.03145	902.66	0.06162	902.66	0.09346
900.731	0	900.731	0.03026	900.731	0.06146	900.731	0.09239
898.803	0.00038528	898.803	0.03	898.803	0.06197	898.803	0.09094
896.874	0.00080038	896.874	0.03056	896.874	0.06228	896.874	0.09051
894.945	0.00068964	894.945	0.03148	894.945	0.06197	894.945	0.09129
893.016	0.00128	893.016	0.03235	893.016	0.06193	893.016	0.09248
891.088	0.00269	891.088	0.03311	891.088	0.06253	891.088	0.09295
889.159	0.00266	889.159	0.03341	889.159	0.06298	889.159	0.09252
887.23	0.00117	887.23	0.03334	887.23	0.06314	887.23	0.09241
885.301	0.00055902	885.301	0.0335	885.301	0.06332	885.301	0.09296
883.373	0.00074116	883.373	0.0334	883.373	0.06332	883.373	0.09262
881.444	0.0008449	881.444	0.03237	881.444	0.06303	881.444	0.09102
879.515	0.00139	879.515	0.03112	879.515	0.0627	879.515	0.09002
877.586	0.00252	877.586	0.03044	877.586	0.06248	877.586	0.09093
875.658	0.0032	875.658	0.03002	875.658	0.06207	875.658	0.09242
873.729	0.0026	873.729	0.02973	873.729	0.06165	873.729	0.09263
871.8	0.0016	871.8	0.02992	871.8	0.06185	871.8	0.09245
869.871	0.00091126	869.871	0.03083	869.871	0.06223	869.871	0.09274
867.942	0.00083258	867.942	0.03214	867.942	0.06247	867.942	0.09279
866.014	0.00146	866.014	0.03218	866.014	0.0626	866.014	0.09233
864.085	0.00167	864.085	0.03069	864.085	0.06207	864.085	0.0916
862.156	0.00161	862.156	0.02991	862.156	0.06167	862.156	0.09143
860.227	0.00279	860.227	0.03039	860.227	0.06261	860.227	0.09217
858.299	0.00439	858.299	0.03079	858.299	0.06404	858.299	0.09251
856.37	0.00393	856.37	0.03052	856.37	0.06477	856.37	0.09156
854.441	0.00206	854.441	0.03008	854.441	0.06502	854.441	0.0909
852.512	0.00168	852.512	0.03025	852.512	0.06537	852.512	0.09237
850.584	0.00278	850.584	0.03157	850.584	0.06613	850.584	0.09491
848.655	0.00408	848.655	0.03367	848.655	0.06782	848.655	0.0966
846.726	0.00512	846.726	0.03427	846.726	0.06919	846.726	0.09727
844.797	0.00452	844.797	0.0324	844.797	0.06838	844.797	0.0972
842.869	0.00349	842.869	0.03083	842.869	0.06718	842.869	0.09668
840.94	0.00387	840.94	0.03133	840.94	0.06733	840.94	0.09561
839.011	0.0029	839.011	0.03206	839.011	0.06657	839.011	0.09336
837.082	0.00119	837.082	0.03233	837.082	0.0643	837.082	0.09169
835.154	0.00356	835.154	0.03378	835.154	0.0636	835.154	0.09336
833.225	0.00852	833.225	0.03627	833.225	0.06546	833.225	0.09736
831.296	0.0114	831.296	0.03784	831.296	0.06806	831.296	0.1006
829.367	0.01137	829.367	0.03768	829.367	0.06987	829.367	0.10165
827.438	0.0113	827.438	0.03744	827.438	0.07105	827.438	0.10127
825.51	0.01373	825.51	0.03858	825.51	0.07282	825.51	0.10111
823.581	0.01892	823.581	0.04175	823.581	0.07597	823.581	0.10253
821.652	0.0293	821.652	0.0497	821.652	0.08312	821.652	0.10795
819.723	0.04499	819.723	0.0619	819.723	0.09471	819.723	0.11758
817.795	0.05661	817.795	0.0701	817.795	0.10264	817.795	0.1255
815.866	0.05552	815.866	0.06852	815.866	0.10074	815.866	0.12564
813.937	0.04449	813.937	0.06059	813.937	0.09316	813.937	0.11902
812.008	0.03076	812.008	0.05118	812.008	0.08498	812.008	0.11112
810.08	0.01897	810.08	0.04207	810.08	0.07656	810.08	0.10461
808.151	0.01172	808.151	0.03544	808.151	0.06875	808.151	0.09935
806.222	0.00881	806.222	0.03311	806.222	0.0646	806.222	0.09579
804.293	0.00917	804.293	0.03361	804.293	0.06456	804.293	0.09469
802.365	0.0112	802.365	0.03413	802.365	0.06616	802.365	0.09509
800.436	0.01129	800.436	0.03341	800.436	0.06698	800.436	0.0943
798.507	0.00819	798.507	0.03199	798.507	0.06638	798.507	0.09201
796.578	0.00483	796.578	0.03089	796.578	0.06576	796.578	0.09087
794.65	0.00341	794.65	0.03	794.65	0.06557	794.65	0.09103
792.721	0.00339	792.721	0.02998	792.721	0.06569	792.721	0.09097
790.792	0.0052	790.792	0.03234	790.792	0.06715	790.792	0.09199
788.863	0.00898	788.863	0.03497	788.863	0.06885	788.863	0.09522
786.934	0.01114	786.934	0.03486	786.934	0.06861	786.934	0.09792
785.006	0.0099	785.006	0.0334	785.006	0.06748	785.006	0.09708
783.077	0.00861	783.077	0.03268	783.077	0.0677	783.077	0.0946
781.148	0.0088	781.148	0.03207	781.148	0.06895	781.148	0.09383
779.219	0.00799	779.219	0.03087	779.219	0.07009	779.219	0.0942
777.291	0.00671	777.291	0.0308	777.291	0.07102	777.291	0.09455
775.362	0.00742	775.362	0.03233	775.362	0.07122	775.362	0.0945
773.433	0.00846	773.433	0.03318	773.433	0.07001	773.433	0.09314
771.504	0.00733	771.504	0.03227	771.504	0.06854	771.504	0.09139
769.576	0.00612	769.576	0.03131	769.576	0.06833	769.576	0.09105
767.647	0.00691	767.647	0.03216	767.647	0.06846	767.647	0.09168
765.718	0.00698	765.718	0.03316	765.718	0.06802	765.718	0.09257
763.789	0.00629	763.789	0.03199	763.789	0.06846	763.789	0.09398
761.861	0.00801	761.861	0.03122	761.861	0.0708	761.861	0.09482
759.932	0.01026	759.932	0.03378	759.932	0.07451	759.932	0.09488
758.003	0.00896	758.003	0.03673	758.003	0.07646	758.003	0.09463
756.074	0.00559	756.074	0.03593	756.074	0.0742	756.074	0.09316
754.146	0.00549	754.146	0.03296	754.146	0.07279	754.146	0.09256
752.217	0.00861	752.217	0.03128	752.217	0.07541	752.217	0.09364
750.288	0.01139	750.288	0.03147	750.288	0.07688	750.288	0.09327
748.359	0.01374	748.359	0.03196	748.359	0.07531	748.359	0.09128
746.431	0.01654	746.431	0.03225	746.431	0.07482	746.431	0.09
744.502	0.01822	744.502	0.0326	744.502	0.07691	744.502	0.09028
742.573	0.0162	742.573	0.03171	742.573	0.07735	742.573	0.09096
740.644	0.01433	740.644	0.03082	740.644	0.07469	740.644	0.09229
738.715	0.01578	738.715	0.03193	738.715	0.074	738.715	0.09553
736.787	0.01587	736.787	0.0334	736.787	0.07565	736.787	0.09836
734.858	0.01391	734.858	0.03465	734.858	0.07519	734.858	0.09917
732.929	0.0134	732.929	0.03621	732.929	0.0733	732.929	0.09968
731	0.01615	731	0.03686	731	0.0737	731	0.10083
729.072	0.01965	729.072	0.03585	729.072	0.07649	729.072	0.10153
727.143	0.01903	727.143	0.03473	727.143	0.07933	727.143	0.10145
725.214	0.01642	725.214	0.03541	725.214	0.08132	725.214	0.10183
723.285	0.01651	723.285	0.03695	723.285	0.08235	723.285	0.10211
721.357	0.0187	721.357	0.03714	721.357	0.08235	721.357	0.10071
719.428	0.01964	719.428	0.03624	719.428	0.08154	719.428	0.09859
717.499	0.01801	717.499	0.03547	717.499	0.08048	717.499	0.09755
715.57	0.01666	715.57	0.03499	715.57	0.07998	715.57	0.09792
713.642	0.01809	713.642	0.03555	713.642	0.07963	713.642	0.09897
711.713	0.02157	711.713	0.03703	711.713	0.07969	711.713	0.09947
709.784	0.02536	709.784	0.03754	709.784	0.08159	709.784	0.09971
707.855	0.02733	707.855	0.03661	707.855	0.08406	707.855	0.10098
705.927	0.02523	705.927	0.0352	705.927	0.08388	705.927	0.10087
703.998	0.02092	703.998	0.03349	703.998	0.08064	703.998	0.09781
702.069	0.01867	702.069	0.0319	702.069	0.07866	702.069	0.09597
700.14	0.01839	700.14	0.03174	700.14	0.0809	700.14	0.09685
698.211	0.01949	698.211	0.03285	698.211	0.0845	698.211	0.09754
696.283	0.0227	696.283	0.03311	696.283	0.08639	696.283	0.0976
694.354	0.02452	694.354	0.03194	694.354	0.0865	694.354	0.09762
692.425	0.02255	692.425	0.03166	692.425	0.08555	692.425	0.09649
690.496	0.01992	690.496	0.03337	690.496	0.08498	690.496	0.09455
688.568	0.01948	688.568	0.03494	688.568	0.0865	688.568	0.09377
686.639	0.02028	686.639	0.03471	686.639	0.08752	686.639	0.09404
684.71	0.02112	684.71	0.03415	684.71	0.08512	684.71	0.09542
682.781	0.02252	682.781	0.03424	682.781	0.08441	682.781	0.09982
680.853	0.02488	680.853	0.0333	680.853	0.08717	680.853	0.10408
678.924	0.02925	678.924	0.03349	678.924	0.08609	678.924	0.10326
676.995	0.03309	676.995	0.03737	676.995	0.0815	676.995	0.10052
675.066	0.03585	675.066	0.04088	675.066	0.08148	675.066	0.10237
673.138	0.04353	673.138	0.04263	673.138	0.08767	673.138	0.1081
671.209	0.05033	671.209	0.04197	671.209	0.09542	671.209	0.10946
669.28	0.04272	669.28	0.03027	669.28	0.09778	669.28	0.09885
667.351	0.02999	667.351	0.01507	667.351	0.09014	667.351	0.0857
665.423	0.03855	665.423	0.02371	665.423	0.08822	665.423	0.0901
663.494	0.04659	663.494	0.03915	663.494	0.08935	663.494	0.09606
661.565	0.03436	661.565	0.0428	661.565	0.0833	661.565	0.09443
659.636	0.01122	659.636	0.03444	659.636	0.07708	659.636	0.09323
657.708	0	657.708	0.03	657.708	0.07911	657.708	0.09622
655.779	0.00309	655.779	0.03497	655.779	0.08546	655.779	0.09773
653.85	0.02079	653.85	0.04113	653.85	0.08458	653.85	0.0951
651.921	0.02119	651.921	0.0332	651.921	0.06888	651.921	0.09
649.992	0	649.992	0.03	649.992	0.06	649.992	0.09
