# Supplementary material for: Solar-driven highly selective conversion of glycerol to dihydroxyacetone using surface atom engineered BiVO4 photoanodes
Source: Nat Commun. 2024 Jun 28;15:5475. doi: 10.1038/s41467-024-49662-7 (PMC11213950; doi:10.1038/s41467-024-49662-7)
Supplement: Supplementary file 3 — Source Data [file 41467_2024_49662_MOESM3_ESM.zip › Supplementary Information/ncomms-Supplementary Fig. 45-source-data.xlsx]

## Sheet: Sheet1
Supplementary Fig. 45
Data 1		Data 2		Data 3		Data 4
Parameter x	Parameter y	Parameter x	Parameter y	Parameter x	Parameter y	Parameter x	Parameter y
3460	-191.249	3460	63805.8	3460	98933.8	3460	29778.7
3460.1	-1282.25	3460.1	61087.9	3460.1	100276	3460.1	30517.6
3460.2	-1460.25	3460.2	64015.7	3460.2	100396	3460.2	31338.6
3460.29	-911.249	3460.3	64751.7	3460.29	101258	3460.29	29570.7
3460.39	-923.249	3460.4	63719.5	3460.39	101906	3460.39	29115.7
3460.49	-527.249	3460.5	64472.7	3460.49	100738	3460.49	30583.7
3460.59	1198.75	3460.6	66197.2	3460.59	101547	3460.59	30838.7
3460.68	1980.75	3460.7	63851.8	3460.68	99741.8	3460.68	31343.7
3460.78	-785.249	3460.8	63669.4	3460.78	98110.8	3460.78	30692.7
3460.88	-745.249	3460.9	65443.8	3460.88	100348	3460.88	31270.7
3460.98	-1230.25	3461	66995.2	3460.98	100641	3460.98	31882.7
3461.08	-1188.25	3461.1	63985.7	3461.08	100620	3461.08	32040.7
3461.17	65.751	3461.2	64438.4	3461.17	99415.9	3461.17	31096.7
3461.27	-1313.25	3461.3	64100	3461.27	99922.9	3461.27	31013.7
3461.37	-2714.25	3461.4	65031.9	3461.37	100362	3461.37	30153.7
3461.47	-510.249	3461.5	65828.9	3461.47	99667.9	3461.47	28219.7
3461.56	1332.75	3461.6	65001.2	3461.56	99802.9	3461.56	30044.8
3461.66	1401.75	3461.7	67069.9	3461.66	98297.9	3461.66	29091.8
3461.76	-195.249	3461.8	63958.9	3461.76	98618.9	3461.76	30094.8
3461.86	-1028.25	3461.9	64828.9	3461.86	99665.9	3461.86	29658.8
3461.96	1697.75	3462	66226.1	3461.96	100653	3461.96	28741.8
3462.05	1468.75	3462.1	65453.4	3462.05	99534.9	3462.05	30797.8
3462.15	122.751	3462.2	65024.6	3462.15	97676.9	3462.15	29020.8
3462.25	1326.75	3462.3	64966.3	3462.25	97922.9	3462.25	30766.8
3462.35	1729.75	3462.4	66265.3	3462.35	99648.9	3462.35	29557.8
3462.44	1155.75	3462.5	68239.9	3462.44	99439.9	3462.44	31165.8
3462.54	-249.249	3462.6	65268.8	3462.54	100117	3462.54	31625.8
3462.64	467.751	3462.7	63285.8	3462.64	100159	3462.64	31607.8
3462.74	-879.249	3462.8	66333.2	3462.74	99969	3462.74	30511.8
3462.83	1173.75	3462.9	67062.3	3462.83	101680	3462.83	28661.8
3462.93	-575.249	3463	64725.1	3462.93	97612	3462.93	29988.8
3463.03	-1021.25	3463.1	64501.4	3463.03	98525	3463.03	29094.8
3463.13	2052.75	3463.2	64900.4	3463.13	100328	3463.13	29923.9
3463.23	82.751	3463.3	65753.1	3463.23	100347	3463.23	29861.9
3463.32	-404.249	3463.4	67419	3463.32	98705	3463.32	30270.9
3463.42	41.751	3463.5	66273.1	3463.42	99879	3463.42	30994.9
3463.52	-708.249	3463.6	63917.4	3463.52	99151	3463.52	30808.9
3463.62	-922.249	3463.7	66694.7	3463.62	99086	3463.62	31704.9
3463.71	-1049.25	3463.8	66673.5	3463.71	100167	3463.71	31452.9
3463.81	-1092.25	3463.9	64826.1	3463.81	100827	3463.81	29594.9
3463.91	986.751	3464	64038	3463.91	101449	3463.91	28639.9
3464.01	2398.75	3464.1	65788	3464.01	101189	3464.01	29530.9
3464.11	1470.75	3464.2	64825.3	3464.11	99149.1	3464.11	29052.9
3464.2	-255.249	3464.3	65383.8	3464.2	101203	3464.2	29088.9
3464.3	-763.249	3464.4	63801.2	3464.3	101426	3464.3	28288
3464.4	-207.249	3464.5	65475.8	3464.4	100196	3464.4	28275
3464.5	2277.75	3464.6	64912.9	3464.5	101677	3464.5	30066
3464.59	2107.75	3464.7	65484	3464.59	99239.1	3464.59	31598
3464.69	7.75098	3464.8	66448.5	3464.69	98330.1	3464.69	30373
3464.79	-501.249	3464.9	65224.9	3464.79	98623.2	3464.79	30063
3464.89	626.751	3465	66511.8	3464.89	99837.2	3464.89	30829
3464.99	979.751	3465.1	63920.4	3464.99	100012	3464.99	28344
3465.08	-331.249	3465.2	65844.5	3465.08	101322	3465.08	28656
3465.18	1158.75	3465.3	64843.4	3465.18	101492	3465.18	27819
3465.28	1571.75	3465.4	67871.5	3465.28	100848	3465.28	27711
3465.38	1719.75	3465.5	62897	3465.38	100757	3465.38	29246.1
3465.47	150.751	3465.6	70646.9	3465.47	99772.3	3465.47	30753.1
3465.57	1869.75	3465.7	63677.4	3465.57	99463.3	3465.57	29682.1
3465.67	2098.75	3465.8	64298.2	3465.67	99730.3	3465.67	31671.1
3465.77	1757.75	3465.9	67406.6	3465.77	101679	3465.77	31780.1
3465.86	-1138.25	3466	64349.6	3465.86	101037	3465.86	30800.1
3465.96	-231.249	3466.1	63949	3465.96	101135	3465.96	29449.1
3466.06	228.751	3466.2	67101.2	3466.06	101011	3466.06	30660.1
3466.16	492.751	3466.3	66016.9	3466.16	101154	3466.16	30332.1
3466.26	48.751	3466.4	65245.1	3466.26	101829	3466.26	31726.1
3466.35	155.751	3466.5	65324	3466.35	102323	3466.35	30681.1
3466.45	-36.249	3466.6	66989.2	3466.45	101505	3466.45	28871.2
3466.55	777.751	3466.7	65442.2	3466.55	101148	3466.55	28683.2
3466.65	-294.249	3466.8	65636	3466.65	100314	3466.65	28877.2
3466.74	354.751	3466.9	65299.2	3466.74	99983.4	3466.74	28983.2
3466.84	-1343.25	3467	64621.1	3466.84	99394.4	3466.84	31010.2
3466.94	-2005.25	3467.1	63759.7	3466.94	100209	3466.94	30789.2
3467.04	-52.249	3467.2	67097.7	3467.04	98942.4	3467.04	29027.2
3467.14	1216.75	3467.3	69947.2	3467.14	98424.5	3467.14	30590.3
3467.23	-606.249	3467.4	62794.1	3467.23	98027.5	3467.23	31368.3
3467.33	467.751	3467.5	65764.5	3467.33	97090.5	3467.33	31688.3
3467.43	-1179.25	3467.6	66093.2	3467.43	100789	3467.43	31363.3
3467.53	-1724.25	3467.7	63019	3467.53	100494	3467.53	28601.3
3467.62	-1431.25	3467.8	66393.8	3467.62	99946.5	3467.62	27683.3
3467.72	-624.249	3467.9	63873.5	3467.72	99952.5	3467.72	29119.3
3467.82	-136.249	3468	66053.2	3467.82	100887	3467.82	32516.3
3467.92	-225.249	3468.1	65123	3467.92	100383	3467.92	31749.3
3468.02	165.751	3468.2	62850.4	3468.02	99776.6	3468.02	29447.3
3468.11	-476.249	3468.3	67059.4	3468.11	100380	3468.11	30677.4
3468.21	-612.249	3468.4	65871.5	3468.21	100840	3468.21	31556.4
3468.31	725.751	3468.5	64171	3468.31	99392.6	3468.31	29992.4
3468.41	2171.75	3468.6	63886.8	3468.41	99051.6	3468.41	28970.4
3468.5	23.751	3468.7	68139.7	3468.5	99805.6	3468.5	29543.4
3468.6	-1389.25	3468.8	65889.5	3468.6	99797.7	3468.6	28763.4
3468.7	356.751	3468.9	67267.9	3468.7	101044	3468.7	30005.5
3468.8	196.751	3469	64072.2	3468.8	101709	3468.8	29299.5
3468.9	-146.249	3469.1	64528.1	3468.9	99875.7	3468.9	28432.5
3468.99	-1734.25	3469.2	66463	3468.99	100687	3468.99	28612.5
3469.09	-962.249	3469.3	64641.5	3469.09	101162	3469.09	29407.5
3469.19	-1280.25	3469.4	63987.9	3469.19	101161	3469.19	30834.5
3469.29	727.751	3469.5	63655.3	3469.29	100718	3469.29	30911.6
3469.38	1674.75	3469.6	64913.9	3469.38	101244	3469.38	31167.6
3469.48	-549.249	3469.7	64600.8	3469.48	100486	3469.48	31341.6
3469.58	-401.249	3469.8	64985.1	3469.58	100759	3469.58	31125.6
3469.68	417.751	3469.9	65879.7	3469.68	99976.9	3469.68	30002.6
3469.78	649.751	3470	63053	3469.78	98736.9	3469.78	28969.6
3469.87	-1174.25	3470.1	65160.2	3469.87	100426	3469.87	29107.7
3469.97	211.751	3470.2	66325.3	3469.97	100490	3469.97	31369.7
3470.07	-159.249	3470.3	64238.4	3470.07	100843	3470.07	28960.7
3470.17	281.751	3470.4	64383.2	3470.17	100259	3470.17	28986.7
3470.26	-997.249	3470.5	63732	3470.26	99661	3470.26	32218.7
3470.36	-299.249	3470.6	63766.1	3470.36	100121	3470.36	31630.8
3470.46	-41.249	3470.7	63643.5	3470.46	99682.1	3470.46	28633.8
3470.56	156.751	3470.8	64332.8	3470.56	101193	3470.56	28254.8
3470.66	-813.249	3470.9	62940.1	3470.66	100192	3470.66	28632.8
3470.75	710.751	3471	61646.4	3470.75	99670.1	3470.75	30000.8
3470.85	-1240.25	3471.1	65914	3470.85	101277	3470.85	29651.9
3470.95	479.751	3471.2	63620.5	3470.95	101058	3470.95	28517.9
3471.05	-1617.25	3471.3	64877.2	3471.05	98852.2	3471.05	29945.9
3471.14	-537.249	3471.4	64772.2	3471.14	100341	3471.14	29063.9
3471.24	-1119.25	3471.5	63850.6	3471.24	99913.2	3471.24	28936.9
3471.34	-439.249	3471.6	65075.1	3471.34	99185.3	3471.34	30475
3471.44	-795.249	3471.7	63595.2	3471.44	99379.3	3471.44	30568
3471.53	-2210.25	3471.8	64950.2	3471.53	99221.4	3471.53	29794
3471.63	-1068.25	3471.9	64033.8	3471.63	97947.4	3471.63	28169.1
3471.73	946.751	3472	63093.4	3471.73	100206	3471.73	27421.1
3471.83	1985.75	3472.1	64665.8	3471.83	99732.4	3471.83	27826.1
3471.93	498.751	3472.2	64130.9	3471.93	101557	3471.93	28812.1
3472.02	18.751	3472.3	64994.2	3472.02	99975.5	3472.02	29680.2
3472.12	591.751	3472.4	63930	3472.12	98627.5	3472.12	28344.2
3472.22	1015.75	3472.5	63721.1	3472.22	100219	3472.22	30274.2
3472.32	642.751	3472.6	61813.8	3472.32	100327	3472.32	31813.3
3472.41	-591.249	3472.7	65643.8	3472.41	100557	3472.41	30545.3
3472.51	740.751	3472.8	63355.5	3472.51	100483	3472.51	29569.3
3472.61	289.751	3472.9	63628.3	3472.61	99294.7	3472.61	28497.4
3472.71	211.751	3473	65740.8	3472.71	99569.8	3472.71	29570.4
3472.81	-133.249	3473.1	62549.3	3472.81	99442.8	3472.81	28817.4
3472.9	-149.249	3473.2	63781.4	3472.9	98967.8	3472.9	30735.5
3473	283.751	3473.3	63453.8	3473	98403.9	3473	29565.5
3473.1	-67.249	3473.4	67023.9	3473.1	99400.9	3473.1	30168.6
3473.2	-206.249	3473.5	65428.7	3473.2	98964	3473.2	28487.6
3473.29	-299.249	3473.6	64223.2	3473.29	98953	3473.29	29992.6
3473.39	-545.249	3473.7	65066.1	3473.39	97612.1	3473.39	30906.7
3473.49	397.751	3473.8	64254.1	3473.49	99479.1	3473.49	29596.7
3473.59	-695.249	3473.9	64506.1	3473.59	98936.1	3473.59	30286.7
3473.69	1808.75	3474	65095.9	3473.69	98843.2	3473.69	29869.8
3473.78	1034.75	3474.1	67069.5	3473.78	100051	3473.78	28809.9
3473.88	-613.249	3474.2	64037	3473.88	99835.3	3473.88	29776.9
3473.98	530.751	3474.3	62698.3	3473.98	99683.4	3473.98	30698.9
3474.08	450.751	3474.4	64511.7	3474.08	99072.4	3474.08	30496
3474.17	-1575.25	3474.5	66350.5	3474.17	100127	3474.17	29791
3474.27	662.751	3474.6	65191.8	3474.27	101821	3474.27	29569.1
3474.37	2188.75	3474.7	63922.1	3474.37	100894	3474.37	28274.2
3474.47	1295.75	3474.8	64481.3	3474.47	101775	3474.47	29305.2
3474.56	564.751	3474.9	64374.7	3474.56	101316	3474.56	28524.3
3474.66	2648.75	3475	65362.3	3474.66	100223	3474.66	29610.3
3474.76	1766.75	3475.1	64936.2	3474.76	98637.9	3474.76	31185.4
3474.86	-1175.25	3475.2	65078.4	3474.86	100281	3474.86	30963.5
3474.96	343.751	3475.3	63723.6	3474.96	101365	3474.96	30363.5
3475.05	-249.249	3475.4	65849.1	3475.05	99587.1	3475.05	29800.6
3475.15	-178.249	3475.5	63078.3	3475.15	101216	3475.15	30683.6
3475.25	-599.249	3475.6	62770.8	3475.25	99823.2	3475.25	30515.7
3475.35	-724.249	3475.7	63350.1	3475.35	101026	3475.35	30610.8
3475.44	485.751	3475.8	67053.8	3475.44	101557	3475.44	31478.9
3475.54	-459.249	3475.9	66253.2	3475.54	98232.5	3475.54	31212.9
3475.64	-58.249	3476	65237.9	3475.64	98872.6	3475.64	29706
3475.74	-2199.25	3476.1	62484.5	3475.74	100356	3475.74	28839.1
3475.84	-485.249	3476.2	65346.5	3475.84	101711	3475.84	29171.2
3475.93	162.751	3476.3	64961.2	3475.93	101435	3475.93	30307.3
3476.03	1548.75	3476.4	64989.7	3476.03	101291	3476.03	29427.4
3476.13	288.751	3476.5	63170.3	3476.13	101373	3476.13	29316.5
3476.23	2912.75	3476.6	64401.7	3476.23	100406	3476.23	29580.5
3476.32	1273.75	3476.7	65145.8	3476.32	100092	3476.32	30918.7
3476.42	-455.249	3476.8	63832.1	3476.42	97771.4	3476.42	29044.8
3476.52	482.751	3476.9	66178.3	3476.52	100120	3476.52	29694.9
3476.62	410.751	3477	65611.4	3476.62	99225.7	3476.62	28943
3476.72	644.751	3477.1	66608	3476.72	100011	3476.72	30771.1
3476.81	871.751	3477.2	64985.7	3476.81	101244	3476.81	29247.2
3476.91	962.751	3477.3	65171.8	3476.91	99934.1	3476.91	30651.3
3477.01	205.751	3477.4	63859.7	3477.01	99811.2	3477.01	30577.5
3477.11	-669.249	3477.5	66047.1	3477.11	96981.4	3477.11	30192.6
3477.2	-268.249	3477.6	65410.7	3477.2	99868.5	3477.2	30378.8
3477.3	-1292.25	3477.7	64219.5	3477.3	100181	3477.3	31932.9
3477.4	618.751	3477.8	66869.2	3477.4	99808.9	3477.4	30408
3477.5	704.751	3477.9	64099.1	3477.5	99338	3477.5	28962.2
3477.6	-147.249	3478	65695.8	3477.6	100089	3477.6	29058.4
3477.69	-564.249	3478.1	65398.8	3477.69	98373.4	3477.69	29528.5
3477.79	-1521.25	3478.2	63879.8	3477.79	98155.6	3477.79	29592.7
3477.89	-1207.25	3478.3	64996.6	3477.89	98973.8	3477.89	28604.9
3477.99	970.751	3478.4	62728.7	3477.99	99289	3477.99	28623.1
3478.08	1184.75	3478.5	64699.7	3478.08	101406	3478.08	30053.3
3478.18	2195.75	3478.6	64224.5	3478.18	99311.5	3478.18	28871.5
3478.28	1517.75	3478.7	62492.3	3478.28	100360	3478.28	28085.7
3478.38	1937.75	3478.8	64303.2	3478.38	99515	3478.38	30184.9
3478.48	1419.75	3478.9	64823.4	3478.48	99589.2	3478.48	29983.1
3478.57	-482.249	3479	65079.4	3478.57	99554.5	3478.57	29870.4
3478.67	-896.249	3479.1	65646.8	3478.67	99890.8	3478.67	30806.7
3478.77	-185.249	3479.2	66079.1	3478.77	101313	3478.77	28367.9
3478.87	2488.75	3479.3	62459.5	3478.87	100305	3478.87	29762.2
3478.96	2360.75	3479.4	64064.5	3478.96	99425.8	3478.96	30780.5
3479.06	867.751	3479.5	66693.7	3479.06	99476.1	3479.06	29640.8
3479.16	-77.249	3479.6	64425.3	3479.16	98965.5	3479.16	28913.1
3479.26	505.751	3479.7	63631.2	3479.26	98955.9	3479.26	30327.5
3479.35	-329.249	3479.8	64767.2	3479.35	99767.3	3479.35	30619.8
3479.45	713.751	3479.9	66765.8	3479.45	100014	3479.45	31298.2
3479.55	-103.249	3480	66184.1	3479.55	102738	3479.55	32593.6
3479.65	-758.249	3480.1	64287.6	3479.65	103063	3479.65	29230
3479.75	808.751	3480.2	64147.6	3479.75	101239	3479.75	29307.4
3479.84	-172.249	3480.3	64852.1	3479.84	99818.6	3479.84	31657.9
3479.94	-1269.25	3480.4	65672.4	3479.94	99728.1	3479.94	30106.4
3480.04	1041.75	3480.5	65363.7	3480.04	100809	3480.04	29944.9
3480.14	484.751	3480.6	67986.4	3480.14	100762	3480.14	30170.4
3480.23	-47.249	3480.7	66116.9	3480.23	99453.9	3480.23	29678
3480.33	83.751	3480.8	66473	3480.33	99221.6	3480.33	27803.6
3480.43	-748.249	3480.9	64714.6	3480.43	100814	3480.43	28119.2
3480.53	620.751	3481	63459.2	3480.53	100303	3480.53	28593.8
3480.63	1255.75	3481.1	65218.5	3480.63	99913.8	3480.63	29088.5
3480.72	1680.75	3481.2	64588.1	3480.72	98703.7	3480.72	28173.3
3480.82	617.751	3481.3	64252.2	3480.82	100140	3480.82	28607.1
3480.92	504.751	3481.4	65815	3480.92	100197	3480.92	31770.9
3481.02	683.751	3481.5	63648	3481.02	99933.6	3481.02	30597.8
3481.11	-244.249	3481.6	65203.7	3481.11	100230	3481.11	31157.8
3481.21	-2164.25	3481.7	66274.6	3481.21	100531	3481.21	29670.8
3481.31	396.751	3481.8	64060.7	3481.31	101788	3481.31	29849.8
3481.41	1333.75	3481.9	63738.3	3481.41	101124	3481.41	30391
3481.51	-2660.25	3482	67810.7	3481.51	100901	3481.51	31883.3
3481.6	-2257.25	3482.1	64209.7	3481.6	101366	3481.6	29891.6
3481.7	-970.249	3482.2	64751.3	3481.7	101109	3481.7	29960.9
3481.8	-1119.25	3482.3	65712.7	3481.8	99167.4	3481.8	31840.4
3481.9	-266.249	3482.4	64991.3	3481.9	98337.3	3481.9	29605.1
3481.99	415.751	3482.5	65010.7	3481.99	100389	3481.99	29515.8
3482.09	-1160.25	3482.6	65020.5	3482.09	100307	3482.09	30293.7
3482.19	-1894.25	3482.7	67113.7	3482.19	98923.6	3482.19	28831.7
3482.29	484.751	3482.8	64922.1	3482.29	100740	3482.29	29373.8
3482.39	450.751	3482.9	66699.3	3482.39	100798	3482.39	29745.2
3482.48	192.751	3483	62679	3482.48	100302	3482.48	30184.8
3482.58	2305.75	3483.1	64861.7	3482.58	99351.7	3482.58	29615.5
3482.68	1208.75	3483.2	64359.1	3482.68	98775.1	3482.68	27879.5
3482.78	1145.75	3483.3	64233	3482.78	98522.7	3482.78	28888.7
3482.87	1491.75	3483.4	63764.3	3482.87	100266	3482.87	32039.2
3482.97	129.751	3483.5	64851.9	3482.97	99455.1	3482.97	30375.1
3483.07	-498.249	3483.6	65365.2	3483.07	99468.9	3483.07	30662.3
3483.17	996.751	3483.7	64074	3483.17	101167	3483.17	30663.9
3483.26	-111.249	3483.8	64603.2	3483.26	102584	3483.26	27832
3483.36	-1041.25	3483.9	64237.3	3483.36	100858	3483.36	31066.5
3483.46	-83.249	3484	63261.1	3483.46	100120	3483.46	31614.6
3483.56	-1055.25	3484.1	62930.3	3483.56	99230.5	3483.56	31131.3
3483.66	398.751	3484.2	64524.8	3483.66	100976	3483.66	28097.8
3483.75	269.751	3484.3	64281	3483.75	99895.3	3483.75	30040.1
3483.85	97.751	3484.4	65348.5	3483.85	101564	3483.85	30952.2
3483.95	382.751	3484.5	64126.4	3483.95	100160	3483.95	30114.4
3484.05	1317.75	3484.6	64944.3	3484.05	100180	3484.05	30493
3484.14	1277.75	3484.7	64666.9	3484.14	99418	3484.14	30543.1
3484.24	-213.249	3484.8	66184.5	3484.24	101105	3484.24	29195
3484.34	-152.249	3484.9	63795	3484.34	100039	3484.34	27960.5
3484.44	-1074.25	3485	65175.2	3484.44	100423	3484.44	30401.4
3484.54	-519.249	3485.1	65345.5	3484.54	98957.7	3484.54	31647.4
3484.63	-11.249	3485.2	62323.9	3484.63	98954.5	3484.63	32203.9
3484.73	-528.249	3485.3	65354.5	3484.73	100005	3484.73	30972.8
3484.83	798.751	3485.4	65356.1	3484.83	100206	3484.83	29818
3484.93	467.751	3485.5	65789.6	3484.93	100587	3484.93	29854.2
3485.02	153.751	3485.6	65545.2	3485.02	101076	3485.02	30195.7
3485.12	225.751	3485.7	65480.5	3485.12	99147.4	3485.12	32023.4
3485.22	792.751	3485.8	63839.3	3485.22	100313	3485.22	31790.3
3485.32	-848.249	3485.9	64923.1	3485.32	102729	3485.32	31031.7
3485.42	945.751	3486	64108.3	3485.42	104167	3485.42	31534.4
3485.51	516.751	3486.1	66561.4	3485.51	101960	3485.51	32136.3
3485.61	406.751	3486.2	63470.4	3485.61	102835	3485.61	32259.2
3485.71	18.751	3486.3	62134.6	3485.71	105763	3485.71	33815
3485.81	-714.249	3486.4	65384	3485.81	105957	3485.81	35367.6
3485.9	328.751	3486.5	63068.7	3485.9	107194	3485.9	37501.6
3486	-705.249	3486.6	63265	3486	108902	3486	37956.6
3486.1	239.751	3486.7	62691.8	3486.1	110526	3486.1	38729.8
3486.2	636.751	3486.8	65235.7	3486.2	112044	3486.2	39659.9
3486.3	853.751	3486.9	65982.2	3486.3	112103	3486.3	39783
3486.39	1367.75	3487	66284.8	3486.39	113346	3486.39	42467.3
3486.49	821.751	3487.1	64166.4	3486.49	112597	3486.49	42271.2
3486.59	-631.249	3487.2	66512.6	3486.59	112392	3486.59	40907.4
3486.69	803.751	3487.3	63999.9	3486.69	111768	3486.69	40178.6
3486.78	1537.75	3487.4	64591	3486.78	111646	3486.78	38818
3486.88	334.751	3487.5	63917.9	3486.88	107345	3486.88	34081.9
3486.98	-989.249	3487.6	67265.5	3486.98	104717	3486.98	30371.1
3487.08	-80.249	3487.7	62438	3487.08	98891.6	3487.08	29299.5
3487.18	2256.75	3487.8	62394.7	3487.18	93566.9	3487.18	25868.4
3487.27	2582.75	3487.9	63591.6	3487.27	90550.4	3487.27	23216.6
3487.37	138.751	3488	62760.7	3487.37	88448.5	3487.37	18990.7
3487.47	-101.249	3488.1	64629.6	3487.47	87058.1	3487.47	16795.7
3487.57	246.751	3488.2	66819.4	3487.57	84488.2	3487.57	17142.1
3487.66	-69.249	3488.3	65531.4	3487.66	84285.8	3487.66	17562.7
3487.76	-369.249	3488.4	63247	3487.76	85937	3487.76	18466
3487.86	380.751	3488.5	66666.2	3487.86	86688.1	3487.86	19341.7
3487.96	1991.75	3488.6	64246.8	3487.96	90266.1	3487.96	19159.8
3488.05	859.751	3488.7	64533.2	3488.05	92161.6	3488.05	19825.2
3488.15	777.751	3488.8	65107.9	3488.15	92177.2	3488.15	20686.5
3488.25	-2138.25	3488.9	66237.6	3488.25	94042.3	3488.25	23205.3
3488.35	-148.249	3489	64865.4	3488.35	95023.8	3488.35	24799.1
3488.45	2788.75	3489.1	64328	3488.45	95767.7	3488.45	25370.9
3488.54	987.751	3489.2	64726.8	3488.54	95244.7	3488.54	26781.1
3488.64	-315.249	3489.3	64223.3	3488.64	97214.7	3488.64	27906.2
3488.74	-1247.25	3489.4	66699.4	3488.74	98307.1	3488.74	29418.4
3488.84	-1326.25	3489.5	66872.6	3488.84	99393.4	3488.84	30089
3488.93	-437.249	3489.6	63474.1	3488.93	98027.4	3488.93	29803.9
3489.03	1385.75	3489.7	65256.6	3489.03	98323.9	3489.03	28905.8
3489.13	1384.75	3489.8	65893.2	3489.13	100127	3489.13	27802.7
3489.23	537.751	3489.9	64265.6	3489.23	99822.3	3489.23	28427.4
3489.33	503.751	3490	64696	3489.33	99991.3	3489.33	27288.9
3489.42	1046.75	3490.1	63912.9	3489.42	101751	3489.42	30466.7
3489.52	183.751	3490.2	64221.5	3489.52	99905.9	3489.52	30261.8
3489.62	887.751	3490.3	64655.6	3489.62	100691	3489.62	29466.9
3489.72	-1332.25	3490.4	63053.5	3489.72	100072	3489.72	29686
3489.81	-818.249	3490.5	67482.9	3489.81	101097	3489.81	30292.9
3489.91	-1204.25	3490.6	65493.6	3489.91	99855.4	3489.91	29605
3490.01	423.751	3490.7	66611.8	3490.01	98626.2	3490.01	29890
3490.11	233.751	3490.8	66096.7	3490.11	100149	3490.11	30143.3
3490.21	-789.249	3490.9	65163	3490.21	100932	3490.21	28094.2
3490.3	-935.249	3491	65702.3	3490.3	102668	3490.3	31204.9
3490.4	-933.249	3491.1	65832.6	3490.4	100714	3490.4	30484.7
3490.5	599.751	3491.2	64327.2	3490.5	100535	3490.5	30389.6
3490.6	-169.249	3491.3	64326.1	3490.6	99124.4	3490.6	27822.8
3490.69	165.751	3491.4	66988.6	3490.69	99211.8	3490.69	28805.3
3490.79	-694.249	3491.5	64412.1	3490.79	98831.5	3490.79	31304.2
3490.89	1654.75	3491.6	64092.6	3490.89	100105	3490.89	31180.6
3490.99	1418.75	3491.7	64456	3490.99	100178	3490.99	28713.6
3491.08	892.751	3491.8	67505.8	3491.08	99413.3	3491.08	30196.1
3491.18	553.751	3491.9	67153.8	3491.18	100809	3491.18	31475.3
3491.28	134.751	3492	67811.5	3491.28	101926	3491.28	30788.2
3491.38	-977.249	3492.1	63827.4	3491.38	100367	3491.38	28535.7
3491.48	-574.249	3492.2	64280.1	3491.48	100749	3491.48	28972
3491.57	1602.75	3492.3	62449.3	3491.57	99726.6	3491.57	30579.1
3491.67	1333.75	3492.4	66558.4	3491.67	98889.8	3491.67	30829.9
3491.77	566.751	3492.5	66981.1	3491.77	98782.8	3491.77	31204.6
3491.87	-655.249	3492.6	64068.3	3491.87	99664.6	3491.87	30988.1
3491.96	219.751	3492.7	66009.7	3491.96	100050	3491.96	29151.4
3492.06	-592.249	3492.8	66571.2	3492.06	99557.7	3492.06	30690.6
3492.16	-219.249	3492.9	66119.3	3492.16	100836	3492.16	29603.6
3492.26	34.751	3493	63479.2	3492.26	97921.2	3492.26	29680.6
3492.36	-658.249	3493.1	63944.2	3492.36	100697	3492.36	30269.5
3492.45	-663.249	3493.2	66660.2	3492.45	100160	3492.45	31326.2
3492.55	-493.249	3493.3	67027.6	3492.55	98961.3	3492.55	28042.9
3492.65	724.751	3493.4	64701.2	3492.65	99460.1	3492.65	27889.6
3492.75	2230.75	3493.5	65115.7	3492.75	100719	3492.75	28056.1
3492.84	1544.75	3493.6	66823.3	3492.84	99580.7	3492.84	26410.7
3492.94	571.751	3493.7	67115.9	3492.94	98981.4	3492.94	28858.3
3493.04	361.751	3493.8	64894.6	3493.04	102167	3493.04	29286.8
3493.14	761.751	3493.9	66697.6	3493.14	100456	3493.14	30073.3
3493.24	2015.75	3494	62532.9	3493.24	98891.6	3493.24	29987.8
3493.33	1307.75	3494.1	65309.4	3493.33	98592.3	3493.33	29221.3
3493.43	227.751	3494.2	67264.5	3493.43	100438	3493.43	30207.9
3493.53	-1328.25	3494.3	66652.5	3493.53	100597	3493.53	28964.4
3493.63	-1013.25	3494.4	64478.3	3493.63	97520.4	3493.63	31086.8
3493.72	-677.249	3494.5	63972.6	3493.72	99963.9	3493.72	29944.2
3493.82	773.751	3494.6	64788.9	3493.82	101134	3493.82	28702.4
3493.92	1198.75	3494.7	66846.6	3493.92	101086	3493.92	30260.6
3494.02	631.751	3494.8	63966.8	3494.02	100016	3494.02	29320.6
3494.12	-720.249	3494.9	63341.7	3494.12	99280.8	3494.12	29693.5
3494.21	-551.249	3495	62614	3494.21	101104	3494.21	29780.3
3494.31	-1262.25	3495.1	65477.5	3494.31	101397	3494.31	30497.9
3494.41	-676.249	3495.2	64070.8	3494.41	100390	3494.41	28740.5
3494.51	585.751	3495.3	65930.7	3494.51	99958.7	3494.51	30633.1
3494.6	765.751	3495.4	65770.1	3494.6	99384.4	3494.6	30312.7
3494.7	463.751	3495.5	64443	3494.7	99625.2	3494.7	28594.4
3494.8	-1124.25	3495.6	65501.9	3494.8	99651.1	3494.8	29518.2
3494.9	-1079.25	3495.7	65429.4	3494.9	99973.2	3494.9	30416.2
3495	-414.249	3495.8	64057.7	3495	99773.5	3495	30151.3
3495.09	233.751	3495.9	66183.1	3495.09	101154	3495.09	30727.7
3495.19	813.751	3496	66090.2	3495.19	100025	3495.19	27892.2
3495.29	1020.75	3496.1	65889.8	3495.29	99768.7	3495.29	28271.9
3495.39	-592.249	3496.2	64408.4	3495.39	101156	3495.39	29783.7
3495.48	-1129.25	3496.3	64644.8	3495.48	99260.8	3495.48	31241.6
3495.58	-317.249	3496.4	64182.8	3495.58	100012	3495.58	29682.6
3495.68	370.751	3496.5	64512.1	3495.68	100988	3495.68	28670.7
3495.78	-137.249	3496.6	67367.4	3495.78	101476	3495.78	30064.8
3495.87	-1739.25	3496.7	63407.1	3495.87	100984	3495.87	30574
3495.97	-914.249	3496.8	64886.1	3495.97	98542.9	3495.97	29471.3
3496.07	451.751	3496.9	66261.3	3496.07	99743.6	3496.07	30150.6
3496.17	-302.249	3497	67226.4	3496.17	101704	3496.17	29044.1
3496.27	465.751	3497.1	64045.4	3496.27	100721	3496.27	30453.7
3496.36	126.751	3497.2	65505.1	3496.36	100498	3496.36	29990.3
3496.46	813.751	3497.3	65577.6	3496.46	100111	3496.46	29516.2
3496.56	1435.75	3497.4	66104.8	3496.56	99030.8	3496.56	30503.1
3496.66	766.751	3497.5	65394.4	3496.66	99482.4	3496.66	30550.3
3496.75	642.751	3497.6	67505.6	3496.75	100684	3496.75	31872.7
3496.85	159.751	3497.7	65241.5	3496.85	101428	3496.85	30539.3
3496.95	-644.249	3497.8	65543.2	3496.95	100610	3496.95	28687.2
3497.05	70.751	3497.9	65878.7	3497.05	97703.4	3497.05	29329.4
3497.15	-1869.25	3498	62408.3	3497.15	99068.4	3497.15	30993.8
3497.24	-1780.25	3498.1	65179.4	3497.24	97949.9	3497.24	31700.6
3497.34	503.751	3498.2	65700.7	3497.34	99594.8	3497.34	31623.8
3497.44	1723.75	3498.3	64054.3	3497.44	100855	3497.44	30156.5
3497.54	2363.75	3498.4	66556.4	3497.54	100596	3497.54	30560.5
3497.63	506.751	3498.5	64127	3497.63	100431	3497.63	30735.1
3497.73	1000.75	3498.6	66104.4	3497.73	99864.5	3497.73	29864.2
3497.83	1328.75	3498.7	65460.5	3497.83	99269.3	3497.83	29784.1
3497.93	508.751	3498.8	67196.6	3497.93	99279	3497.93	29525.6
3498.03	-608.249	3498.9	66283.7	3498.03	101415	3498.03	29342.9
3498.12	-486.249	3499	66093.3	3498.12	101583	3498.12	30992.1
3498.22	163.751	3499.1	65445.8	3498.22	101978	3498.22	30892.2
3498.32	3244.75	3499.2	65387	3498.32	100917	3498.32	30273.5
3498.42	-801.249	3499.3	67211.2	3498.42	101294	3498.42	29163.1
3498.51	89.751	3499.4	63891.7	3498.51	100221	3498.51	29505.2
3498.61	-301.249	3499.5	66705.1	3498.61	98540.6	3498.61	30746.8
3498.71	384.751	3499.6	64940.6	3498.71	99522.4	3498.71	29923.2
3498.81	-2484.25	3499.7	67203.9	3498.81	101826	3498.81	30355.8
3498.91	-331.249	3499.8	66029.3	3498.91	101701	3498.91	29469.9
3499	943.751	3499.9	64839	3499	102744	3499	29255.2
3499.1	1661.75	3500	65599.3	3499.1	101185	3499.1	29779.3
3499.2	-213.249	3500.1	64897.5	3499.2	101325	3499.2	30787.3
3499.3	-1239.25	3500.2	66989.6	3499.3	100143	3499.3	30598.3
3499.39	-903.249	3500.3	67869.3	3499.39	98967.4	3499.39	29518.4
3499.49	415.751	3500.4	66317.2	3499.49	100023	3499.49	30341.4
3499.59	-453.249	3500.5	64869.9	3499.59	101423	3499.59	29568.2
3499.69	-238.249	3500.6	64998.2	3499.69	103380	3499.69	30387.5
3499.78	-1052.25	3500.7	67098.7	3499.78	101683	3499.78	30693.7
3499.88	-2376.25	3500.8	65884.3	3499.88	102343	3499.88	32249.6
3499.98	-2671.25	3500.9	65386.5	3499.98	104051	3499.98	32442.5
3500.08	-1675.25	3501	63910.3	3500.08	105597	3500.08	30944
3500.18	136.751	3501.1	64974.7	3500.18	104389	3500.18	31107.6
3500.27	-1095.25	3501.2	68946.2	3500.27	103326	3500.27	31907.1
3500.37	-219.249	3501.3	65554.5	3500.37	105577	3500.37	35022
3500.47	890.751	3501.4	64605.5	3500.47	108263	3500.47	37578
3500.57	172.751	3501.5	68235.7	3500.57	109248	3500.57	38208.8
3500.66	1059.75	3501.6	63227.4	3500.66	111499	3500.66	40950.1
3500.76	1620.75	3501.7	66256.9	3500.76	116823	3500.76	44329.3
3500.86	3060.75	3501.8	68452.8	3500.86	118306	3500.86	46758.2
3500.96	13.751	3501.9	63608.6	3500.96	121058	3500.96	48522.5
3501.06	-2006.25	3502	68072.4	3501.06	125193	3501.06	49763
3501.15	1886.75	3502.1	65876.1	3501.15	127989	3501.15	53057.6
3501.25	-141.249	3502.2	64993.5	3501.25	127373	3501.25	55254
3501.35	-882.249	3502.3	66301.5	3501.35	126840	3501.35	56335.6
3501.45	-1447.25	3502.4	65108.9	3501.45	125985	3501.45	54301.2
3501.54	-1113.25	3502.5	67565.3	3501.54	123152	3501.54	51802.2
3501.64	1329.75	3502.6	68442.7	3501.64	118780	3501.64	47206.9
3501.74	970.751	3502.7	64795.2	3501.74	112794	3501.74	41896.2
3501.84	-508.249	3502.8	67088.9	3501.84	105264	3501.84	34634.7
3501.94	-332.249	3502.9	65503	3501.94	98524.8	3501.94	28806.5
3502.03	-70.249	3503	67263.4	3502.03	90573.9	3502.03	22821.1
3502.13	624.751	3503.1	64103.2	3502.13	83157.4	3502.13	15446.8
3502.23	-566.249	3503.2	65161.6	3502.23	77828.1	3502.23	12162.6
3502.33	-127.249	3503.3	64977.4	3502.33	74811.4	3502.33	9069.34
3502.42	885.751	3503.4	66105.7	3502.42	73643.1	3502.42	6299.35
3502.52	979.751	3503.5	65565.7	3502.52	71251	3502.52	4374.93
3502.62	-663.249	3503.6	65680.7	3502.62	72476.6	3502.62	5831.01
3502.72	-439.249	3503.7	67037	3502.72	74041.8	3502.72	7506.35
3502.82	534.751	3503.8	63876.9	3502.82	78792.1	3502.82	7872.51
3502.91	653.751	3503.9	64631.2	3502.91	81318.9	3502.91	11828
3503.01	-155.249	3504	64962.1	3503.01	83517	3503.01	15134.4
3503.11	-1021.25	3504.1	64523.4	3503.11	83923.5	3503.11	16853
3503.21	-550.249	3504.2	67343	3503.21	86723.8	3503.21	17495.4
3503.3	-353.249	3504.3	68138.3	3503.3	91542.2	3503.3	21002.2
3503.4	-1129.25	3504.4	65537.9	3503.4	94056.9	3503.4	25147.2
3503.5	-503.249	3504.5	65726.5	3503.5	97029.7	3503.5	27373.5
3503.6	333.751	3504.6	63229.8	3503.6	96588.4	3503.6	27247.3
3503.7	508.751	3504.7	65926.3	3503.7	98156.4	3503.7	29574.6
3503.79	39.751	3504.8	63976	3503.79	98591.8	3503.79	30533.2
3503.89	-644.249	3504.9	66557.9	3503.89	100519	3503.89	29657.8
3503.99	2.75098	3505	65947.9	3503.99	98828.9	3503.99	28356.1
3504.09	-156.249	3505.1	66261.9	3504.09	100409	3504.09	28915.8
3504.18	903.751	3505.2	66443.2	3504.18	97096.7	3504.18	29158.6
3504.28	-650.249	3505.3	66321.7	3504.28	98561	3504.28	30260.3
3504.38	-715.249	3505.4	65740.6	3504.38	99912.9	3504.38	29772.2
3504.48	-1756.25	3505.5	67561.3	3504.48	99106.1	3504.48	29609.8
3504.57	-2162.25	3505.6	63988.5	3504.57	98077.6	3504.57	29256.2
3504.67	-2789.25	3505.7	65956.4	3504.67	99432.7	3504.67	28504.3
3504.77	-1347.25	3505.8	65230.5	3504.77	99235.2	3504.77	28809.7
3504.87	-1360.25	3505.9	64767.6	3504.87	97700.9	3504.87	29965.7
3504.97	1974.75	3506	67489.3	3504.97	99567.7	3504.97	31469.3
3505.06	1627.75	3506.1	65969.7	3505.06	100768	3505.06	30469.2
3505.16	1137.75	3506.2	63693.7	3505.16	100746	3505.16	30517.7
3505.26	-2315.25	3506.3	64729	3505.26	98940.2	3505.26	29372.2
3505.36	-3133.25	3506.4	63782.4	3505.36	99280.1	3505.36	29739
3505.45	-1296.25	3506.5	68664.6	3505.45	99439.3	3505.45	30544.3
3505.55	-90.249	3506.6	63926.5	3505.55	100228	3505.55	30028.3
3505.65	-976.249	3506.7	64615.6	3505.65	99259.3	3505.65	30737.1
3505.75	-243.249	3506.8	66369.8	3505.75	99453.4	3505.75	28831.8
3505.85	762.751	3506.9	66202.4	3505.85	100415	3505.85	30286.5
3505.94	574.751	3507	63916.7	3505.94	100856	3505.94	30904.5
3506.04	531.751	3507.1	65784.3	3506.04	98932.9	3506.04	30462.8
3506.14	592.751	3507.2	62773.6	3506.14	99867.4	3506.14	29492.3
3506.24	2282.75	3507.3	63210.5	3506.24	101121	3506.24	28846.3
3506.33	2019.75	3507.4	64338.6	3506.33	100774	3506.33	29595.7
3506.43	-1594.25	3507.5	64043.3	3506.43	100638	3506.43	29792.6
3506.53	-1544.25	3507.6	63803.5	3506.53	99287.4	3506.53	28550.1
3506.63	424.751	3507.7	67061.9	3506.63	99677.2	3506.63	28889.2
3506.73	-768.249	3507.8	64679.6	3506.73	100552	3506.73	30292
3506.82	-1563.25	3507.9	65239.6	3506.82	99826.5	3506.82	29740.4
3506.92	-422.249	3508	64002	3506.92	100482	3506.92	29477.5
3507.02	853.751	3508.1	66204.9	3507.02	100615	3507.02	29301.4
3507.12	-622.249	3508.2	65264.2	3507.12	98518.7	3507.12	28239
3507.21	-684.249	3508.3	65406.7	3507.21	99075.6	3507.21	29805.4
3507.31	235.751	3508.4	63256	3507.31	99812.2	3507.31	32061.7
3507.41	238.751	3508.5	64827.9	3507.41	100416	3507.41	31488.7
3507.51	-765.249	3508.6	62869	3507.51	100562	3507.51	31133.6
3507.6	-417.249	3508.7	63029.5	3507.6	101743	3507.6	30866.4
3507.7	-411.249	3508.8	64017.6	3507.7	100938	3507.7	31296.1
3507.8	-376.249	3508.9	66033.4	3507.8	100694	3507.8	31126.7
3507.9	-786.249	3509	66178.3	3507.9	100602	3507.9	30025.2
3508	1023.75	3509.1	65131.3	3508	98817.6	3508	31292.6
3508.09	-409.249	3509.2	64525.8	3508.09	98858.3	3508.09	30796
3508.19	-798.249	3509.3	64382.3	3508.19	98723.9	3508.19	32135.3
3508.29	349.751	3509.4	63375	3508.29	100163	3508.29	30235.6
3508.39	-472.249	3509.5	66108.6	3508.39	99964	3508.39	29790.8
3508.48	101.751	3509.6	65100.1	3508.48	99259.4	3508.48	29136.9
3508.58	111.751	3509.7	64837.2	3508.58	100565	3508.58	28943.9
3508.68	621.751	3509.8	65949.4	3508.68	100668	3508.68	30377.8
3508.78	325.751	3509.9	64191.8	3508.78	99485.8	3508.78	31299.6
3508.88	103.751	3510	64367.9	3508.88	98606.5	3508.88	30829.1
3508.97	-627.249	3510.1	64513.8	3508.97	99168.1	3508.97	29864.5
3509.07	1119.75	3510.2	64757.4	3509.07	99854.5	3509.07	29158.7
3509.17	1831.75	3510.3	64426.8	3509.17	99685.7	3509.17	28889.8
3509.27	2323.75	3510.4	61751.1	3509.27	99248.9	3509.27	29481.9
3509.36	716.751	3510.5	65390.5	3509.36	99829	3509.36	31935.8
3509.46	-208.249	3510.6	64649.7	3509.46	101194	3509.46	30054.8
3509.56	1645.75	3510.7	64538.6	3509.56	98952.3	3509.56	28430.9
3509.66	704.751	3510.8	62618.1	3509.66	99274.6	3509.66	29365
3509.76	-1322.25	3510.9	68034.3	3509.76	99851.1	3509.76	30471.3
3509.85	-2066.25	3511	63995.4	3509.85	101425	3509.85	31204.8
3509.95	1617.75	3511.1	64453.6	3509.95	100398	3509.95	29612.5
3510.05	166.751	3511.2	65784	3510.05	99396.7	3510.05	29344.3
3510.15	1121.75	3511.3	65697	3510.15	99577.9	3510.15	28179.2
3510.24	2621.75	3511.4	65121.4	3510.24	100668	3510.24	28886.3
3510.34	1593.75	3511.5	61847.2	3510.34	100473	3510.34	29963.5
3510.44	1892.75	3511.6	65941.2	3510.44	99125.2	3510.44	30445.7
3510.54	-461.249	3511.7	65009.7	3510.54	99368.8	3510.54	31346
3510.64	-1020.25	3511.8	62300.1	3510.64	99539.5	3510.64	31145.4
3510.73	-1774.25	3511.9	65930.8	3510.73	101293	3510.73	28671.8
3510.83	-2360.25	3512	67227.3	3510.83	100919	3510.83	30509.3
3510.93	-475.249	3512.1	63666	3510.93	100666	3510.93	29985.8
3511.03	1555.75	3512.2	64296.6	3511.03	99287.8	3511.03	30002.4
3511.12	1888.75	3512.3	64127.4	3511.12	100953	3511.12	28763.2
3511.22	-842.249	3512.4	65966.7	3511.22	100964	3511.22	28305
3511.32	-1376.25	3512.5	64235.3	3511.32	100192	3511.32	28874
3511.42	-108.249	3512.6	66493.1	3511.42	100385	3511.42	30603.1
3511.52	580.751	3512.7	62911.2	3511.52	100621	3511.52	30943.4
3511.61	292.751	3512.8	65874.7	3511.61	100906	3511.61	30912
3511.71	2028.75	3512.9	65120.3	3511.71	102536	3511.71	29489.7
3511.81	2136.75	3513	64144	3511.81	101026	3511.81	29992.7
3511.91	803.751	3513.1	66729.9	3511.91	100260	3511.91	29359
3512	759.751	3513.2	64296.3	3512	98629.5	3512	29915.6
3512.1	-591.249	3513.3	63640.8	3512.1	97804.1	3512.1	31045.5
3512.2	-1426.25	3513.4	63342.4	3512.2	100206	3512.2	29946.8
3512.3	-237.249	3513.5	64794.3	3512.3	100524	3512.3	31621.5
3512.4	-247.249	3513.6	64390.8	3512.4	100035	3512.4	31339.7
3512.49	618.751	3513.7	64251.6	3512.49	99264	3512.49	31880.3
3512.59	331.751	3513.8	64033.9	3512.59	97416.2	3512.59	30261.6
3512.69	-484.249	3513.9	63046.6	3512.69	99421.1	3512.69	30746.5
3512.79	2088.75	3514	63760.1	3512.79	101415	3512.79	30305.1
3512.88	-54.249	3514.1	65704.1	3512.88	99073.4	3512.88	30622.4
3512.98	-2508.25	3514.2	65433.3	3512.98	98877	3512.98	30325.7
3513.08	-953.249	3514.3	62894.5	3513.08	100442	3513.08	30735.9
3513.18	-470.249	3514.4	62656.3	3513.18	99644.6	3513.18	30435.2
3513.27	-395.249	3514.5	65606.2	3513.27	100964	3513.27	30133.9
3513.37	1553.75	3514.6	65946.9	3513.37	101502	3513.37	29788.9
3513.47	1234.75	3514.7	64920.9	3513.47	101505	3513.47	31089.6
3513.57	267.751	3514.8	63783.8	3513.57	101526	3513.57	31397
3513.67	-655.249	3514.9	63321.1	3513.67	100740	3513.67	31104.6
3513.76	-348.249	3515	62521.7	3513.76	101693	3513.76	29749.8
3513.86	1074.75	3515.1	64305.1	3513.86	101017	3513.86	30709
3513.96	-537.249	3515.2	62002.7	3513.96	101572	3513.96	30045.1
3514.06	240.751	3515.3	64733	3514.06	101776	3514.06	31024.1
3514.15	-71.249	3515.4	64767.1	3514.15	102252	3514.15	30756
3514.25	-574.249	3515.5	63434.5	3514.25	100192	3514.25	29682.9
3514.35	796.751	3515.6	63568.8	3514.35	101744	3514.35	28233.6
3514.45	1250.75	3515.7	64823.7	3514.45	101109	3514.45	30043.9
3514.55	-114.249	3515.8	62855.3	3514.55	99680.3	3514.55	32631.5
3514.64	528.751	3515.9	65801.4	3514.64	102403	3514.64	30983.6
3514.74	-118.249	3516	64492.9	3514.74	101893	3514.74	32720.9
3514.84	488.751	3516.1	65522.1	3514.84	101130	3514.84	31218.6
3514.94	-10.249	3516.2	65084.5	3514.94	102082	3514.94	32820
3515.03	227.751	3516.3	64479.1	3515.03	101911	3515.03	32502.5
3515.13	-561.249	3516.4	62935.3	3515.13	104304	3515.13	33879
3515.23	-865.249	3516.5	63128.5	3515.23	105153	3515.23	37060.8
3515.33	290.751	3516.6	66215.6	3515.33	107235	3515.33	37679.3
3515.43	-1157.25	3516.7	60935.7	3515.43	108971	3515.43	38422.4
3515.52	168.751	3516.8	66916.8	3515.52	112077	3515.52	39610.7
3515.62	160.751	3516.9	63311.2	3515.62	116170	3515.62	43579.6
3515.72	-1527.25	3517	65097.9	3515.72	118534	3515.72	46846.2
3515.82	-383.249	3517.1	65346.4	3515.82	121006	3515.82	48078.2
3515.91	-1826.25	3517.2	63037.6	3515.91	124796	3515.91	51109.3
3516.01	-874.249	3517.3	63946	3516.01	126958	3516.01	52911.9
3516.11	1009.75	3517.4	63902.6	3516.11	127886	3516.11	55259.5
3516.21	1141.75	3517.5	65203	3516.21	128802	3516.21	54662.6
3516.3	512.751	3517.6	64487.7	3516.3	126702	3516.3	52924.2
3516.4	-180.249	3517.7	67700	3516.4	123046	3516.4	50062.3
3516.5	-1301.25	3517.8	62960.4	3516.5	117917	3516.5	47515.8
3516.6	1581.75	3517.9	64841	3516.6	111676	3516.6	42165.8
3516.7	1787.75	3518	65499.5	3516.7	106100	3516.7	34570.9
3516.79	1129.75	3518.1	63131.4	3516.79	99067.9	3516.79	28849.8
3516.89	1821.75	3518.2	65131.3	3516.89	90310.6	3516.89	21933
3516.99	-706.249	3518.3	65683.7	3516.99	84065.9	3516.99	15767.3
3517.09	-1221.25	3518.4	64391.6	3517.09	78940.5	3517.09	9007.53
3517.18	1278.75	3518.5	64366	3517.18	74228.2	3517.18	6439
3517.28	1158.75	3518.6	64838.7	3517.28	73775.2	3517.28	5371.58
3517.38	648.751	3518.7	64253.4	3517.38	73320	3517.38	4602.17
3517.48	1847.75	3518.8	64773.1	3517.48	71580.5	3517.48	4430.77
3517.58	-605.249	3518.9	65544.9	3517.58	71373.9	3517.58	7507.46
3517.67	-108.249	3519	66210.5	3517.67	75997.7	3517.67	10343.3
3517.77	-1339.25	3519.1	62505.6	3517.77	79929.8	3517.77	12308.8
3517.87	-1796.25	3519.2	66107.3	3517.87	81666.2	3517.87	15118.6
3517.97	476.751	3519.3	63790.8	3517.97	86898	3517.97	18322.2
3518.06	1513.75	3519.4	63885.7	3518.06	88756.3	3518.06	20552.9
3518.16	1231.75	3519.5	64504.2	3518.16	92005	3518.16	23363.1
3518.26	1194.75	3519.6	66018.9	3518.26	93122.3	3518.26	23884.8
3518.36	-60.249	3519.7	64496.1	3518.36	93525.3	3518.36	26250.4
3518.46	-1707.25	3519.8	64434.1	3518.46	97236.3	3518.46	25754.8
3518.55	-237.249	3519.9	63793.1	3518.55	98727.4	3518.55	25614.6
3518.65	-211.249	3520	61919.2	3518.65	97992.9	3518.65	27985.8
3518.75	-241.249	3520.1	67000.9	3518.75	98313.5	3518.75	28941.2
3518.85	1167.75	3520.2	63309.1	3518.85	98640.2	3518.85	30464.4
3518.94	128.751	3520.3	64941.9	3518.94	96763.6	3518.94	28255.3
3519.04	-1117.25	3520.4	64585.4	3519.04	99965.4	3519.04	28911
3519.14	213.751	3520.5	63787.5	3519.14	102103	3519.14	31158.3
3519.24	2720.75	3520.6	64431	3519.24	100020	3519.24	30667.5
3519.34	2215.75	3520.7	62786.2	3519.34	99353.1	3519.34	30033.3
3519.43	439.751	3520.8	66912.3	3519.43	101176	3519.43	29809.9
3519.53	-1119.25	3520.9	64359.1	3519.53	100427	3519.53	28658.1
3519.63	-1085.25	3521	63817.9	3519.63	100608	3519.63	27585.5
3519.73	-1763.25	3521.1	62777.4	3519.73	100679	3519.73	28461.6
3519.82	-1378.25	3521.2	66693.5	3519.82	99808.1	3519.82	30140.2
3519.92	-1050.25	3521.3	62617.9	3519.92	101288	3519.92	30433
3520.02	-1176.25	3521.4	65763.1	3520.02	99856.7	3520.02	31449.5
3520.12	667.751	3521.5	64616.3	3520.12	101054	3520.12	30468.9
3520.22	-740.249	3521.6	66121	3520.22	100489	3520.22	30929.7
3520.31	-1447.25	3521.7	65812.5	3520.31	100667	3520.31	31814
3520.41	-2065.25	3521.8	67352.1	3520.41	100825	3520.41	31891
3520.51	-1093.25	3521.9	66220.9	3520.51	100638	3520.51	30026.7
3520.61	-218.249	3522	64598.7	3520.61	100572	3520.61	31122.3
3520.7	405.751	3522.1	64438.6	3520.7	100400	3520.7	28467
3520.8	-1370.25	3522.2	65245.8	3520.8	97689.4	3520.8	29420
3520.9	42.751	3522.3	64960.2	3520.9	98548.6	3520.9	28461.1
3521	415.751	3522.4	68163.1	3521	100510	3521	29006.6
3521.09	-288.249	3522.5	65128.2	3521.09	100533	3521.09	29504.4
3521.19	-1117.25	3522.6	67351.6	3521.19	100664	3521.19	31599.7
3521.29	-18.249	3522.7	63337.2	3521.29	99178.5	3521.29	29799.6
3521.39	-413.249	3522.8	64643.7	3521.39	99068.7	3521.39	30205
3521.49	-1754.25	3522.9	63748.8	3521.49	100469	3521.49	30789
3521.58	1030.75	3523	63671.6	3521.58	99537.6	3521.58	30270.7
3521.68	355.751	3523.1	64598.1	3521.68	101284	3521.68	29659.9
3521.78	-1094.25	3523.2	62779.1	3521.78	99476.9	3521.78	28276.9
3521.88	-1020.25	3523.3	63426.9	3521.88	99605.2	3521.88	28456.7
3521.97	-521.249	3523.4	63849.1	3521.97	99072.1	3521.97	29601.2
3522.07	1968.75	3523.5	65875.6	3522.07	99915.9	3522.07	30156.5
3522.17	2014.75	3523.6	64894.9	3522.17	100043	3522.17	31592.6
3522.27	439.751	3523.7	65735.6	3522.27	101213	3522.27	28654.5
3522.37	714.751	3523.8	64847.6	3522.37	100418	3522.37	30433.2
3522.46	1070.75	3523.9	66330.1	3522.46	100610	3522.46	30603.8
3522.56	-549.249	3524	65226.2	3522.56	98572.5	3522.56	31957.3
3522.66	24.751	3524.1	63340.5	3522.66	99256.2	3522.66	30459.7
3522.76	569.751	3524.2	64732.4	3522.76	99306.8	3522.76	29830
3522.85	761.751	3524.3	67242.6	3522.85	98468.3	3522.85	31330.2
3522.95	-650.249	3524.4	66215.8	3522.95	98824.8	3522.95	30167.4
3523.05	257.751	3524.5	65543.6	3523.05	100480	3523.05	29888.6
3523.15	187.751	3524.6	64456.5	3523.15	102023	3523.15	31432.6
3523.25	1034.75	3524.7	65768.6	3523.25	100443	3523.25	30586.6
3523.34	1729.75	3524.8	64829.8	3523.34	98998.8	3523.34	30627.4
3523.44	1162.75	3524.9	62951.2	3523.44	100456	3523.44	30173.1
3523.54	1104.75	3525	65110.2	3523.54	99590.6	3523.54	30888.8
3523.64	1189.75	3525.1	64709.3	3523.64	99761.2	3523.64	29850.2
3523.73	-292.249	3525.2	63710.1	3523.73	99758.6	3523.73	30243.5
3523.83	-1492.25	3525.3	66801.4	3523.83	99513.8	3523.83	30809.5
3523.93	-1602.25	3525.4	65270.2	3523.93	98606.8	3523.93	29411.4
3524.03	-1313.25	3525.5	66541.2	3524.03	98689.7	3524.03	28675.2
3524.13	261.751	3525.6	63778.2	3524.13	99784.4	3524.13	28973.8
3524.22	3048.75	3525.7	65502.7	3524.22	101198	3524.22	29554.4
3524.32	345.751	3525.8	62877.3	3524.32	100633	3524.32	30021
3524.42	-339.249	3525.9	64689.8	3524.42	98490.4	3524.42	30128.6
3524.52	-1599.25	3526	66785.8	3524.52	101032	3524.52	30311.3
3524.61	-808.249	3526.1	63874.4	3524.61	99904.1	3524.61	30069.1
3524.71	-230.249	3526.2	67186.3	3524.71	101492	3524.71	30804.1
3524.81	-1557.25	3526.3	63214.4	3524.81	101658	3524.81	30253.2
3524.91	-2005.25	3526.4	65447.9	3524.91	99245.8	3524.91	29705.4
3525	-1130.25	3526.5	64262.6	3525	99026.3	3525	30530.7
3525.1	-1247.25	3526.6	63767.3	3525.1	100931	3525.1	30241.1
3525.2	-1937.25	3526.7	64001.8	3525.2	102553	3525.2	30116.6
3525.3	-1757.25	3526.8	63553.5	3525.3	101311	3525.3	30808.1
3525.4	-658.249	3526.9	64738.5	3525.4	101041	3525.4	31353.6
3525.49	1152.75	3527	62421.6	3525.49	98819.7	3525.49	28954.1
3525.59	1498.75	3527.1	64030	3525.59	100664	3525.59	28896.6
3525.69	1500.75	3527.2	65433.3	3525.69	99820.1	3525.69	29535.2
3525.79	904.751	3527.3	66660.5	3525.79	100432	3525.79	30259.7
3525.88	83.751	3527.4	63598	3525.88	99509.6	3525.88	29463.3
3525.98	-1680.25	3527.5	66252.1	3525.98	101570	3525.98	31082.8
3526.08	769.751	3527.6	64679.4	3526.08	101365	3526.08	30693.4
3526.18	2055.75	3527.7	63497.5	3526.18	100188	3526.18	29680.1
3526.28	2009.75	3527.8	64556.8	3526.28	100287	3526.28	28917.8
3526.37	2322.75	3527.9	66471.5	3526.37	99893.1	3526.37	29888.7
3526.47	788.751	3528	64457.1	3526.47	97786.3	3526.47	30470.6
3526.57	2851.75	3528.1	65990.5	3526.57	97462.6	3526.57	29145.6
3526.67	1116.75	3528.2	64042.4	3526.67	98881.9	3526.67	28582.7
3526.76	2011.75	3528.3	63880.9	3526.76	99353.5	3526.76	31264.9
3526.86	978.751	3528.4	62248.9	3526.86	99639.2	3526.86	30836.4
3526.96	-1846.25	3528.5	64615.7	3526.96	98423.1	3526.96	29513.9
3527.06	-2827.25	3528.6	64316.6	3527.06	99269.2	3527.06	30158.7
3527.16	-544.249	3528.7	65210.6	3527.16	99217.6	3527.16	29116.6
3527.25	-437.249	3528.8	66628	3527.25	100073	3527.25	29614.8
3527.35	-1980.25	3528.9	63647.2	3527.35	101704	3527.35	29325.2
3527.45	-2395.25	3529	62499.9	3527.45	99759.2	3527.45	29952.9
3527.55	-1286.25	3529.1	64343.1	3527.55	98648.7	3527.55	29554.9
3527.64	-2015.25	3529.2	65062	3527.64	100116	3527.64	29139.3
3527.74	-335.249	3529.3	64610.8	3527.74	101381	3527.74	29306
3527.84	1490.75	3529.4	66364.6	3527.84	100121	3527.84	27345.2
3527.94	588.751	3529.5	64796.3	3527.94	98533.2	3527.94	30091.8
3528.04	1711.75	3529.6	63884.2	3528.04	99609.3	3528.04	30562.1
3528.13	1403.75	3529.7	64302.6	3528.13	100306	3528.13	30228.9
3528.23	-1114.25	3529.8	64882.6	3528.23	98930.5	3528.23	31166.5
3528.33	-765.249	3529.9	65025.9	3528.33	97557.9	3528.33	30073.8
3528.43	-363.249	3530	62595	3528.43	97724.3	3528.43	27665
3528.52	-404.249	3530.1	67580.4	3528.52	99372	3528.52	29514.3
3528.62	-181.249	3530.2	62126.4	3528.62	98804.1	3528.62	29671.9
3528.72	-961.249	3530.3	66747.4	3528.72	101314	3528.72	29387
3528.82	669.751	3530.4	64597.5	3528.82	102756	3528.82	31251.9
3528.92	1535.75	3530.5	64946.9	3528.92	101825	3528.92	30903.3
3529.01	552.751	3530.6	66807.9	3529.01	101352	3529.01	32370.1
3529.11	130.751	3530.7	66998.1	3529.11	99918.1	3529.11	32835.9
3529.21	991.751	3530.8	65331.8	3529.21	100247	3529.21	31577
3529.31	469.751	3530.9	63086.4	3529.31	99575.4	3529.31	30875.2
3529.4	1614.75	3531	64052.2	3529.4	100307	3529.4	30692.3
3529.5	202.751	3531.1	63048.1	3529.5	100150	3529.5	31176.9
3529.6	487.751	3531.2	62982.4	3529.6	100095	3529.6	30948.1
3529.7	614.751	3531.3	66912.1	3529.7	99117.1	3529.7	31191.4
3529.79	129.751	3531.4	61804	3529.79	101553	3529.79	32054.7
3529.89	-971.249	3531.5	65572	3529.89	102511	3529.89	32442.1
3529.99	-1438.25	3531.6	64350.6	3529.99	102216	3529.99	32592.2
3530.09	-752.249	3531.7	63378.9	3530.09	102206	3530.09	33990.2
3530.19	-1132.25	3531.8	64236	3530.19	104320	3530.19	34261.2
3530.28	-1219.25	3531.9	63520	3530.28	106405	3530.28	34331
3530.38	-2100.25	3532	63202.1	3530.38	105774	3530.38	35600.8
3530.48	-2447.25	3532.1	63995.1	3530.48	105196	3530.48	36247.5
3530.58	-657.249	3532.2	63684.4	3530.58	106546	3530.58	38249.4
3530.67	-1588.25	3532.3	65788.7	3530.67	111450	3530.67	39236.7
3530.77	-1711.25	3532.4	63500.8	3530.77	113051	3530.77	37832.2
3530.87	344.751	3532.5	64295	3530.87	111396	3530.87	40970.7
3530.97	-586.249	3532.6	63730.8	3530.97	113741	3530.97	43132.1
3531.07	-357.249	3532.7	64188.4	3531.07	115132	3531.07	41862.5
3531.16	156.751	3532.8	64712.3	3531.16	114751	3531.16	42885
3531.26	-2143.25	3532.9	66188	3531.26	113140	3531.26	40264.8
3531.36	-1377.25	3533	64605.7	3531.36	110930	3531.36	37171.2
3531.46	-1080.25	3533.1	64975.1	3531.46	107202	3531.46	34035.5
3531.55	-677.249	3533.2	65221.5	3531.55	102971	3531.55	31475.4
3531.65	584.751	3533.3	62481	3531.65	98513	3531.65	30105.1
3531.75	-299.249	3533.4	64977.2	3531.75	95717.3	3531.75	26369.3
3531.85	650.751	3533.5	66660.2	3531.85	93335.6	3531.85	23056
3531.95	1631.75	3533.6	66770.2	3531.95	90858.1	3531.95	19868.5
3532.04	1791.75	3533.7	66550.9	3532.04	87231.7	3532.04	19778.2
3532.14	533.751	3533.8	64115.5	3532.14	86988.9	3532.14	17679.7
3532.24	-606.249	3533.9	67236.4	3532.24	87350.1	3532.24	17525.5
3532.34	-1776.25	3534	66355.9	3532.34	84991.8	3532.34	19186.2
3532.43	-641.249	3534.1	64785.4	3532.43	86022.5	3532.43	19896.6
3532.53	803.751	3534.2	67339.3	3532.53	88512.1	3532.53	19524.3
3532.63	-64.249	3534.3	66637.3	3532.63	87298.1	3532.63	21214.2
3532.73	-536.249	3534.4	64137.9	3532.73	90435.8	3532.73	20596.7
3532.82	-964.249	3534.5	66122.3	3532.82	93633.9	3532.82	22408.9
3532.92	1060.75	3534.6	65169.3	3532.92	95078.2	3532.92	25054.5
3533.02	1791.75	3534.7	64158.5	3533.02	95653.9	3533.02	26110.9
3533.12	1330.75	3534.8	65645.8	3533.12	97213.3	3533.12	26684.2
3533.22	-1414.25	3534.9	63993.2	3533.22	98292.9	3533.22	28831.7
3533.31	-515.249	3535	64087.2	3533.31	99031.6	3533.31	30036.1
3533.41	1963.75	3535.1	64712	3533.41	97600.7	3533.41	31289.5
3533.51	3176.75	3535.2	65328.3	3533.51	98138.6	3533.51	27914.8
3533.61	619.751	3535.3	65383.7	3533.61	99666.7	3533.61	29763.7
3533.7	-51.249	3535.4	64474	3533.7	99257.2	3533.7	29572.4
3533.8	2295.75	3535.5	64577.6	3533.8	99338.5	3533.8	29094
3533.9	596.751	3535.6	66280.8	3533.9	100259	3533.9	28976.9
3534	204.751	3535.7	65524.3	3534	98836.5	3534	29444.5
3534.1	803.751	3535.8	65450.5	3534.1	100724	3534.1	31354.1
3534.19	1390.75	3535.9	66482.9	3534.19	100910	3534.19	29725.5
3534.29	-401.249	3536	66362	3534.29	98475.5	3534.29	28558.7
3534.39	-1371.25	3536.1	65845.4	3534.39	99234	3534.39	28262.8
3534.49	-1579.25	3536.2	66689.6	3534.49	99627.3	3534.49	28030.9
3534.58	-299.249	3536.3	65458.9	3534.58	98646.1	3534.58	29031.9
3534.68	-1491.25	3536.4	65101.5	3534.68	99372.9	3534.68	29584.2
3534.78	-613.249	3536.5	64190.4	3534.78	99851.2	3534.78	29432
3534.88	1155.75	3536.6	66103.3	3534.88	100403	3534.88	30557.7
3534.98	-20.249	3536.7	67076.4	3534.98	100246	3534.98	31157.4
3535.07	-782.249	3536.8	64360.6	3535.07	101928	3535.07	31736.2
3535.17	1235.75	3536.9	67233.7	3535.17	101096	3535.17	29881.3
3535.27	-1721.25	3537	64831.5	3535.27	100347	3535.27	29060.7
3535.37	-1525.25	3537.1	67196.7	3535.37	99868.6	3535.37	28823.5
3535.46	-1187.25	3537.2	66624.4	3535.46	99136.6	3535.46	29246.8
3535.56	-528.249	3537.3	65283.8	3535.56	99436	3535.56	30669.6
3535.66	-576.249	3537.4	68838.3	3535.66	100874	3535.66	31153
3535.76	-246.249	3537.5	64866.6	3535.76	99156.6	3535.76	31253.1
3535.86	-446.249	3537.6	67108.6	3535.86	100510	3535.86	28446.8
3535.95	-1649.25	3537.7	65441	3535.95	102090	3535.95	29833.1
3536.05	615.751	3537.8	65426	3536.05	100490	3536.05	29973.2
3536.15	-79.249	3537.9	65569	3536.15	99839.3	3536.15	28460.1
3536.25	-2418.25	3538	64997.8	3536.25	99208.3	3536.25	29579.7
3536.34	-1178.25	3538.1	64579.8	3536.34	98226.1	3536.34	30751.2
3536.44	-2316.25	3538.2	65323.5	3536.44	100341	3536.44	31085.4
3536.54	-1920.25	3538.3	68254.2	3536.54	101070	3536.54	32294.5
3536.64	-1083.25	3538.4	64172.7	3536.64	100526	3536.64	31626.4
3536.74	362.751	3538.5	66402.5	3536.74	101239	3536.74	31806.3
3536.83	911.751	3538.6	64477.7	3536.83	101101	3536.83	31472
3536.93	-109.249	3538.7	64852.2	3536.93	100100	3536.93	30742.5
3537.03	923.751	3538.8	65694.7	3537.03	98581.5	3537.03	30542
3537.13	-610.249	3538.9	63973.8	3537.13	100248	3537.13	29922.3
3537.22	-664.249	3539	64226.4	3537.22	100345	3537.22	31071.6
3537.32	-1407.25	3539.1	64066.4	3537.32	99743.8	3537.32	30005.8
3537.42	-628.249	3539.2	65695.4	3537.42	100082	3537.42	30353.9
3537.52	1475.75	3539.3	64892.4	3537.52	99478.2	3537.52	29571.9
3537.61	-829.249	3539.4	66136.6	3537.61	100397	3537.61	29371.9
3537.71	-1957.25	3539.5	65198.4	3537.71	100657	3537.71	30612.8
3537.81	-1308.25	3539.6	66659.7	3537.81	101900	3537.81	30517.7
3537.91	-757.249	3539.7	64342.7	3537.91	99724.3	3537.91	30198.5
3538.01	724.751	3539.8	63543.3	3538.01	99259.2	3538.01	29123.3
3538.1	-30.249	3539.9	65002.1	3538.1	98907	3538.1	29592
3538.2	102.751	3540	65326.9	3538.2	99373.7	3538.2	31396.7
3538.3	1015.75	3540.1	66190.9	3538.3	99244.4	3538.3	32527.3
3538.4	974.751	3540.2	65937.9	3538.4	100498	3538.4	30564.9
3538.49	-917.249	3540.3	67261.5	3538.49	98497.8	3538.49	30988.5
3538.59	-920.249	3540.4	65778.1	3538.59	98005.4	3538.59	29679.1
3538.69	1240.75	3540.5	63301.8	3538.69	100460	3538.69	30627.6
3538.79	730.751	3540.6	67789.5	3538.79	100241	3538.79	30662.1
3538.89	-663.249	3540.7	65074.3	3538.89	99107.1	3538.89	29299.5
3538.98	133.751	3540.8	66757.4	3538.98	100272	3538.98	30555
3539.08	320.751	3540.9	64389.6	3539.08	100852	3539.08	31549.4
3539.18	-1020.25	3541	64996.5	3539.18	100929	3539.18	30589.8
3539.28	-587.249	3541.1	63972.6	3539.28	100769	3539.28	30201.2
3539.37	-2287.25	3541.2	65867.9	3539.37	99902.3	3539.37	30659.5
3539.47	307.751	3541.3	65414.4	3539.47	99328.7	3539.47	29964.9
3539.57	-68.249	3541.4	64833.2	3539.57	99519.1	3539.57	30637.2
3539.67	-414.249	3541.5	63427.9	3539.67	99372.5	3539.67	30536.6
3539.77	229.751	3541.6	63355.7	3539.77	99899.8	3539.77	30235.8
3539.86	-594.249	3541.7	67039.9	3539.86	98341.1	3539.86	31180.1
3539.96	2127.75	3541.8	64787.8	3539.96	100142	3539.96	31101.4
3540.06	885.751	3541.9	65310.2	3540.06	101208	3540.06	28523.7
3540.16	-1544.25	3542	66777.2	3540.16	100552	3540.16	28446.9
3540.25	-1038.25	3542.1	66501	3540.25	99500.3	3540.25	29859.2
3540.35	-427.249	3542.2	65957	3540.35	101054	3540.35	29725.4
3540.45	226.751	3542.3	65375.6	3540.45	100141	3540.45	28502.6
3540.55	32.751	3542.4	64625.3	3540.55	99854	3540.55	30833.8
3540.65	-1315.25	3542.5	66788.2	3540.65	100927	3540.65	30419
3540.74	-2514.25	3542.6	64113.9	3540.74	100757	3540.74	31154.2
3540.84	-1635.25	3542.7	61817	3540.84	100392	3540.84	31549.4
3540.94	-783.249	3542.8	64924.5	3540.94	98964.9	3540.94	29821.6
3541.04	-661.249	3542.9	64458.8	3541.04	100440	3541.04	30877.7
3541.13	609.751	3543	64061.9	3541.13	100184	3541.13	29423.9
3541.23	471.751	3543.1	64188.5	3541.23	99251.5	3541.23	29715.1
3541.33	-1353.25	3543.2	65292.3	3541.33	99326.7	3541.33	29086.2
3541.43	-2110.25	3543.3	65071.5	3541.43	98236.8	3541.43	29630.4
3541.52	-1330.25	3543.4	66210.1	3541.52	99954	3541.52	29423.5
3541.62	456.751	3543.5	65533.3	3541.62	99207.1	3541.62	30929.6
3541.72	778.751	3543.6	64421	3541.72	98479.3	3541.72	29953.8
3541.82	1612.75	3543.7	67604.4	3541.82	98211.4	3541.82	28460.9
3541.92	368.751	3543.8	63526.9	3541.92	98526.6	3541.92	29947
3542.01	-1178.25	3543.9	65366.4	3542.01	100008	3542.01	31231.1
3542.11	-101.249	3544	65845.2	3542.11	100753	3542.11	29570.2
3542.21	-1215.25	3544.1	64293.8	3542.21	99769.9	3542.21	30180.4
3542.31	-1485.25	3544.2	64409.4	3542.31	99037.1	3542.31	32307.5
3542.4	-753.249	3544.3	67495	3542.4	100569	3542.4	31272.6
3542.5	1647.75	3544.4	65650.4	3542.5	98871.3	3542.5	29323.7
3542.6	1462.75	3544.5	64147.2	3542.6	99594.4	3542.6	26961.8
3542.7	771.751	3544.6	65589.8	3542.7	99814.5	3542.7	28650.8
3542.8	-666.249	3544.7	65874.3	3542.8	101483	3542.8	29576.9
3542.89	-1737.25	3544.8	65133.4	3542.89	100462	3542.89	30798
3542.99	-1509.25	3544.9	65911.3	3542.99	99756.8	3542.99	29526.1
3543.09	-1094.25	3545	66558.9	3543.09	99450.9	3543.09	30197.2
3543.19	-1442.25	3545.1	66435.6	3543.19	99777	3543.19	29500.3
3543.28	-1513.25	3545.2	63847.9	3543.28	98425	3543.28	29228.3
3543.38	-1384.25	3545.3	65657.1	3543.38	100011	3543.38	29118.4
3543.48	1062.75	3545.4	67497.7	3543.48	100352	3543.48	28850.5
3543.58	-271.249	3545.5	63285	3543.58	99738.3	3543.58	30023.6
3543.68	-300.249	3545.6	64868.7	3543.68	99341.4	3543.68	29021.6
3543.77	1317.75	3545.7	63809.3	3543.77	100589	3543.77	30456.7
3543.87	-821.249	3545.8	65920.1	3543.87	100418	3543.87	30635.8
3543.97	-1421.25	3545.9	63770.2	3543.97	99793.6	3543.97	30510.8
3544.07	-1438.25	3546	67689.2	3544.07	102205	3544.07	31746.9
3544.16	-1487.25	3546.1	64605.6	3544.16	101684	3544.16	30777
3544.26	-1432.25	3546.2	63078.1	3544.26	99841.8	3544.26	30598
3544.36	-404.249	3546.3	64407.2	3544.36	98844.8	3544.36	30301.1
3544.46	928.751	3546.4	66041.5	3544.46	100119	3544.46	32042.1
3544.56	296.751	3546.5	67112.4	3544.56	100503	3544.56	30671.2
3544.65	-680.249	3546.6	66461.9	3544.65	99414	3544.65	30799.2
3544.75	-810.249	3546.7	64020	3544.75	100704	3544.75	28549.3
3544.85	-1343.25	3546.8	64713.3	3544.85	101011	3544.85	30316.3
3544.95	39.751	3546.9	66331.9	3544.95	101794	3544.95	29638.4
3545.04	1288.75	3547	63571.5	3545.04	100358	3545.04	30486.4
3545.14	104.751	3547.1	63094.7	3545.14	99495.3	3545.14	31490.5
3545.24	1097.75	3547.2	66935.3	3545.24	98679.4	3545.24	31225.5
3545.34	615.751	3547.3	66456.1	3545.34	99686.4	3545.34	31573.5
3545.44	-168.249	3547.4	64351.9	3545.44	101149	3545.44	30971.6
3545.53	1052.75	3547.5	65519.3	3545.53	100894	3545.53	29546.6
3545.63	643.751	3547.6	66046.1	3545.63	99542.5	3545.63	30284.7
3545.73	696.751	3547.7	65740.6	3545.73	98677.6	3545.73	30845.7
3545.83	877.751	3547.8	66541.3	3545.83	98020.6	3545.83	30098.7
3545.92	207.751	3547.9	63157.2	3545.92	98798.6	3545.92	30906.8
3546.02	844.751	3548	62659.9	3546.02	99433.7	3546.02	30203.8
3546.12	1976.75	3548.1	64448.5	3546.12	100022	3546.12	30539.8
3546.22	-2021.25	3548.2	66595.4	3546.22	99986.8	3546.22	30585.9
3546.31	-16.249	3548.3	63403.1	3546.31	100725	3546.31	29495.9
3546.41	303.751	3548.4	64810.5	3546.41	99149.8	3546.41	30077.9
3546.51	42.751	3548.5	64191.3	3546.51	98484.9	3546.51	30535
3546.61	-128.249	3548.6	66399.7	3546.61	100015	3546.61	30189
3546.71	570.751	3548.7	67392.2	3546.71	98859.9	3546.71	31329
3546.8	744.751	3548.8	66663.2	3546.8	100148	3546.8	29974.1
3546.9	1195.75	3548.9	63738.8	3546.9	100765	3546.9	30594.1
3547	-874.249	3549	68584.2	3547	100395	3547	32277.1
3547.1	-2022.25	3549.1	64710.3	3547.1	99002.1	3547.1	30825.1
3547.19	190.751	3549.2	65607.5	3547.19	100267	3547.19	28898.2
3547.29	662.751	3549.3	67947.4	3547.29	99509.1	3547.29	29831.2
3547.39	1915.75	3549.4	65575.4	3547.39	98299.2	3547.39	30052.2
3547.49	841.751	3549.5	66495.5	3547.49	99296.2	3547.49	28951.2
3547.59	1295.75	3549.6	64084.9	3547.59	97742.2	3547.59	28164.3
3547.68	464.751	3549.7	63247.4	3547.68	97035.2	3547.68	30202.3
3547.78	-24.249	3549.8	64166.2	3547.78	98878.3	3547.78	29521.3
3547.88	-651.249	3549.9	66034.5	3547.88	100058	3547.88	30897.3
3547.98	399.751	3550	66363.5	3547.98	99134.3	3547.98	30483.4
3548.07	-279.249	3550.1	65218.3	3548.07	99646.3	3548.07	31128.4
3548.17	-455.249	3550.2	66113.1	3548.17	98292.4	3548.17	29293.4
3548.27	-1098.25	3550.3	65542.1	3548.27	99974.4	3548.27	28356.4
3548.37	-1453.25	3550.4	68675.8	3548.37	100528	3548.37	28234.4
3548.47	452.751	3550.5	65641.6	3548.47	101671	3548.47	27726.5
3548.56	897.751	3550.6	66549.6	3548.56	101567	3548.56	30542.5
3548.66	200.751	3550.7	65657.8	3548.66	99929.5	3548.66	30819.5
3548.76	828.751	3550.8	64463.2	3548.76	98446.5	3548.76	29545.5
3548.86	1086.75	3550.9	66631.9	3548.86	99020.5	3548.86	31077.5
3548.95	338.751	3551	65600.1	3548.95	100042	3548.95	29988.6
3549.05	-51.249	3551.1	64949.6	3549.05	102856	3549.05	31065.6
3549.15	-1197.25	3551.2	62005.9	3549.15	100654	3549.15	30909.6
3549.25	-687.249	3551.3	63756	3549.25	99237.6	3549.25	30585.6
3549.34	182.751	3551.4	66839	3549.34	99969.6	3549.34	31370.6
3549.44	-1201.25	3551.5	62977.3	3549.44	100264	3549.44	29463.6
3549.54	-309.249	3551.6	64418.5	3549.54	99500.7	3549.54	28963.7
3549.64	-1034.25	3551.7	61793.3	3549.64	98530.7	3549.64	27945.7
3549.74	-1022.25	3551.8	65653.2	3549.74	98936.7	3549.74	30960.7
3549.83	1048.75	3551.9	62142.6	3549.83	99449.7	3549.83	30450.7
3549.93	-1503.25	3552	61769.6	3549.93	97923.7	3549.93	30738.7
3550.03	-452.249	3552.1	62722.3	3550.03	99253.8	3550.03	28346.7
3550.13	140.751	3552.2	67068.4	3550.13	98768.8	3550.13	29474.8
3550.22	-275.249	3552.3	64311.7	3550.22	98568.8	3550.22	30652.8
3550.32	2041.75	3552.4	62446.5	3550.32	99131.8	3550.32	31782.8
3550.42	714.751	3552.5	62569.3	3550.42	100543	3550.42	30352.8
3550.52	-355.249	3552.6	63225.3	3550.52	99661.8	3550.52	29885.8
3550.62	-91.249	3552.7	65439.9	3550.62	98276.9	3550.62	29899.8
3550.71	-71.249	3552.8	63080.1	3550.71	98519.9	3550.71	30196.9
3550.81	815.751	3552.9	62785.6	3550.81	98870.9	3550.81	29410.9
3550.91	1540.75	3553	63400.6	3550.91	99090.9	3550.91	30130.9
3551.01	-8.24902	3553.1	64563.3	3551.01	100542	3551.01	29041.9
3551.1	801.751	3553.2	64725.9	3551.1	101305	3551.1	29235.9
3551.2	1564.75	3553.3	61751	3551.2	101899	3551.2	31850.9
3551.3	876.751	3553.4	65584.5	3551.3	100506	3551.3	29974.9
3551.4	1835.75	3553.5	64368.4	3551.4	100385	3551.4	29776.9
3551.5	511.751	3553.6	66093.2	3551.5	99815	3551.5	27598.9
3551.59	846.751	3553.7	64249.9	3551.59	100961	3551.59	28897.9
3551.69	2277.75	3553.8	66744.4	3551.69	101365	3551.69	30117
3551.79	1324.75	3553.9	64815.4	3551.79	101102	3551.79	30261
3551.89	-250.249	3554	66265.3	3551.89	100819	3551.89	28379
3551.98	-2331.25	3554.1	63057.6	3551.98	100256	3551.98	30457
3552.08	-2008.25	3554.2	67610.1	3552.08	99979	3552.08	28821
3552.18	915.751	3554.3	65354.2	3552.18	98846.1	3552.18	30201
3552.28	137.751	3554.4	65211.8	3552.28	99861.1	3552.28	31669
3552.38	-1427.25	3554.5	64473.5	3552.38	100976	3552.38	30871.1
3552.47	-717.249	3554.6	64360.1	3552.47	100225	3552.47	29400.1
3552.57	-800.249	3554.7	63537.3	3552.57	100745	3552.57	28586.1
3552.67	-643.249	3554.8	63323.8	3552.67	101498	3552.67	29451.1
3552.77	-660.249	3554.9	64752.1	3552.77	99151.1	3552.77	28651.1
3552.86	-1946.25	3555	64952.3	3552.86	99907.2	3552.86	29975.1
3552.96	-1966.25	3555.1	66724.4	3552.96	100391	3552.96	30503.1
3553.06	-992.249	3555.2	64418	3553.06	101301	3553.06	31099.1
3553.16	-733.249	3555.3	63162.2	3553.16	100146	3553.16	30517.1
3553.26	1017.75	3555.4	62250.3	3553.26	99913.2	3553.26	30052.1
3553.35	134.751	3555.5	67008.1	3553.35	99997.2	3553.35	31239.1
3553.45	650.751	3555.6	63035.8	3553.45	99949.2	3553.45	30301.2
3553.55	1196.75	3555.7	65467.8	3553.55	99619.2	3553.55	29096.2
3553.65	690.751	3555.8	65599.4	3553.65	98534.2	3553.65	29933.2
3553.74	-856.249	3555.9	68004.9	3553.74	99461.2	3553.74	30168.2
3553.84	-164.249	3556	64814.4	3553.84	99392.2	3553.84	28929.2
3553.94	124.751	3556.1	63703.5	3553.94	98557.3	3553.94	30794.2
3554.04	217.751	3556.2	66539.8	3554.04	99476.3	3554.04	30889.2
3554.14	-29.249	3556.3	63547.1	3554.14	101296	3554.14	30563.2
3554.23	307.751	3556.4	65511.2	3554.23	100088	3554.23	30203.2
3554.33	593.751	3556.5	65915.5	3554.33	98497.3	3554.33	29007.2
3554.43	196.751	3556.6	67147.4	3554.43	98290.3	3554.43	29816.2
3554.53	-432.249	3556.7	65698.9	3554.53	100076	3554.53	30048.3
3554.62	-749.249	3556.8	64377	3554.62	100322	3554.62	31180.3
3554.72	-151.249	3556.9	62592	3554.72	99832.3	3554.72	30908.3
3554.82	1266.75	3557	66687.7	3554.82	99923.3	3554.82	29798.3
3554.92	757.751	3557.1	64353.8	3554.92	99736.3	3554.92	31328.3
3555.01	-1521.25	3557.2	63747.4	3555.01	101478	3555.01	30450.3
3555.11	-781.249	3557.3	65916.7	3555.11	99986.4	3555.11	31375.3
3555.21	-442.249	3557.4	67612	3555.21	100575	3555.21	31529.3
3555.31	739.751	3557.5	64718.4	3555.31	100971	3555.31	30831.3
3555.41	-108.249	3557.6	62740.5	3555.41	100721	3555.41	30128.3
3555.5	950.751	3557.7	64038.9	3555.5	99743.4	3555.5	31368.3
3555.6	-1138.25	3557.8	67458.1	3555.6	99320.4	3555.6	29589.3
3555.7	698.751	3557.9	65276.3	3555.7	99971.4	3555.7	30522.3
3555.8	312.751	3558	65434.9	3555.8	98542.4	3555.8	29292.3
3555.89	-1297.25	3558.1	65656.1	3555.89	97930.4	3555.89	27552.3
3555.99	548.751	3558.2	63391.2	3555.99	100413	3555.99	28705.4
3556.09	708.751	3558.3	61429.1	3556.09	100732	3556.09	29930.4
3556.19	148.751	3558.4	66064.3	3556.19	98898.5	3556.19	29500.4
3556.29	-1927.25	3558.5	62791	3556.29	98740.5	3556.29	29260.4
3556.38	-81.249	3558.6	65516.7	3556.38	99697.5	3556.38	30296.4
3556.48	-120.249	3558.7	65992.6	3556.48	100987	3556.48	30278.4
3556.58	-1060.25	3558.8	65042.7	3556.58	99942.5	3556.58	29104.4
3556.68	-1217.25	3558.9	63605.5	3556.68	99266.5	3556.68	29130.4
3556.77	-1164.25	3559	65191.3	3556.77	99792.5	3556.77	31079.4
3556.87	-607.249	3559.1	67161.9	3556.87	99442.5	3556.87	31645.4
3556.97	2227.75	3559.2	64615	3556.97	101362	3556.97	30506.4
3557.07	218.751	3559.3	65947.5	3557.07	102196	3557.07	31362.4
3557.17	323.751	3559.4	64550.2	3557.17	101060	3557.17	30568.4
3557.26	-369.249	3559.5	65091.5	3557.26	98512.6	3557.26	29214.5
3557.36	-15.249	3559.6	65988.6	3557.36	97420.6	3557.36	29135.5
3557.46	-364.249	3559.7	65322.4	3557.46	98290.6	3557.46	29475.5
3557.56	1536.75	3559.8	62180.9	3557.56	97438.6	3557.56	30116.5
3557.65	-367.249	3559.9	66457	3557.65	97537.6	3557.65	31523.5
3557.75	-504.249			3557.75	99656.6	3557.75	29330.5
3557.85	-1138.25			3557.85	98513.6	3557.85	28105.5
3557.95	-1562.25			3557.95	99257.6	3557.95	28228.5
3558.04	-793.249			3558.04	98891.6	3558.04	29649.5
3558.14	765.751			3558.14	99419.6	3558.14	29168.5
3558.24	-82.249			3558.24	99952.6	3558.24	29157.5
3558.34	-718.249			3558.34	99407.6	3558.34	29650.5
3558.44	-755.249			3558.44	100034	3558.44	30181.5
3558.53	-265.249			3558.53	98635.7	3558.53	31802.5
3558.63	-1315.25			3558.63	99802.6	3558.63	32304.5
3558.73	-1278.25			3558.73	99950.6	3558.73	30693.5
3558.83	1335.75			3558.83	98005.7	3558.83	28135.6
3558.92	-79.249			3558.92	101774	3558.92	27971.6
3559.02	-918.249			3559.02	101313	3559.02	27312.6
3559.12	-421.249			3559.12	101151	3559.12	28676.6
3559.22	3044.75			3559.22	99774.7	3559.22	30382.6
3559.32	393.751			3559.32	100972	3559.32	29501.6
3559.41	1383.75			3559.41	101283	3559.41	30386.6
3559.51	-411.249			3559.51	99053.7	3559.51	29419.6
3559.61	-574.249			3559.61	98618.7	3559.61	29059.6
3559.71	209.751			3559.71	98757.7	3559.71	27883.6
3559.8	-803.249			3559.8	99601.7	3559.8	29517.6
3559.9	-222.249			3559.9	100216	3559.9	31565.6
3560	-85.249			3560	100538	3560	31556.6
