# Supplementary material for: Solar-driven highly selective conversion of glycerol to dihydroxyacetone using surface atom engineered BiVO4 photoanodes
Source: Nat Commun. 2024 Jun 28;15:5475. doi: 10.1038/s41467-024-49662-7 (PMC11213950; doi:10.1038/s41467-024-49662-7)
Supplement: Supplementary file 3 — Source Data [file 41467_2024_49662_MOESM3_ESM.zip › Supplementary Information/ncomms-Supplementary Fig. 46-source-data.xlsx]

## Sheet: Sheet1
Supplementary Fig. 46
Data 1															Data 2															Data 3
Parameter x	Parameter y	Parameter x	Parameter y	Parameter x	Parameter y	Parameter x	Parameter y	Parameter x	Parameter y	Parameter x	Parameter y	Parameter x	Parameter y		Parameter x	Parameter y	Parameter x	Parameter y	Parameter x	Parameter y	Parameter x	Parameter y	Parameter x	Parameter y	Parameter x	Parameter y	Parameter x	Parameter y		Parameter x	Parameter y	Parameter x	Parameter y	Parameter x	Parameter y	Parameter x	Parameter y	Parameter x	Parameter y	Parameter x	Parameter y	Parameter x	Parameter y
0.02254	2.49941e-05	0.02231	1.77936e-05	0.02258	4.2005e-05	0.02245	4.493e-05	0.02261	3.1788e-05	0.02266	3.8208e-05	0.02201	2.1951e-05		0.0183	8.67265e-06	0.01856	2.85363e-05	0.01812	1.8378e-05	0.01829	1.4279e-05	0.01815	1.3762e-05	0.01826	1.1559e-05	0.01843	1.1114e-05		0.01545	1.29386e-05	0.01526	2.51289e-05	0.01503	1.1121e-05	0.01597	1.3918e-05	0.01599	6.3304e-06	0.01556	1.0534e-05	0.01569	9.796e-06
0.02254	2.80405e-05	0.02231	1.99632e-05	0.02258	4.7126e-05	0.02245	5.0408e-05	0.02261	3.5663e-05	0.02266	4.2866e-05	0.02201	2.4627e-05		0.0183	9.73001e-06	0.01856	3.20151e-05	0.01812	2.0618e-05	0.01829	1.6019e-05	0.01815	1.5439e-05	0.01826	1.2968e-05	0.01843	1.2469e-05		0.01545	1.45153e-05	0.01526	2.81921e-05	0.01503	1.2477e-05	0.01597	1.5615e-05	0.01599	7.1022e-06	0.01556	1.1818e-05	0.01569	1.099e-05
0.02254	3.14813e-05	0.02231	2.24128e-05	0.02258	5.2908e-05	0.02245	5.6593e-05	0.02261	4.0039e-05	0.02266	4.8127e-05	0.02201	2.7649e-05		0.0183	1.0924e-05	0.01856	3.59437e-05	0.01812	2.3148e-05	0.01829	1.7985e-05	0.01815	1.7334e-05	0.01826	1.4559e-05	0.01843	1.3999e-05		0.01545	1.62969e-05	0.01526	3.16514e-05	0.01503	1.4008e-05	0.01597	1.7531e-05	0.01599	7.9737e-06	0.01556	1.3269e-05	0.01569	1.2339e-05
0.02254	3.53151e-05	0.02231	2.51424e-05	0.02258	5.9351e-05	0.02245	6.3485e-05	0.02261	4.4915e-05	0.02266	5.3987e-05	0.02201	3.1016e-05		0.0183	1.22542e-05	0.01856	4.03208e-05	0.01812	2.5967e-05	0.01829	2.0175e-05	0.01815	1.9445e-05	0.01826	1.6332e-05	0.01843	1.5704e-05		0.01545	1.82816e-05	0.01526	3.55059e-05	0.01503	1.5714e-05	0.01597	1.9665e-05	0.01599	8.9447e-06	0.01556	1.4884e-05	0.01569	1.3842e-05
0.02254	3.96154e-05	0.02231	2.82032e-05	0.02258	6.6577e-05	0.02245	7.1214e-05	0.02261	5.0384e-05	0.02266	6.056e-05	0.02201	3.4793e-05		0.0183	1.37466e-05	0.01856	4.52309e-05	0.01812	2.9129e-05	0.01829	2.2632e-05	0.01815	2.1812e-05	0.01826	1.8321e-05	0.01843	1.7616e-05		0.01545	2.0507e-05	0.01526	3.98292e-05	0.01503	1.7627e-05	0.01597	2.206e-05	0.01599	1.0034e-05	0.01556	1.6697e-05	0.01569	1.5527e-05
0.02254	4.44312e-05	0.02231	3.1632e-05	0.02258	7.4671e-05	0.02245	7.9871e-05	0.02261	5.6508e-05	0.02266	6.7922e-05	0.02201	3.9022e-05		0.0183	1.5418e-05	0.01856	5.07286e-05	0.01812	3.267e-05	0.01829	2.5383e-05	0.01815	2.4464e-05	0.01826	2.0548e-05	0.01843	1.9757e-05		0.01545	2.30003e-05	0.01526	4.46704e-05	0.01503	1.977e-05	0.01597	2.4741e-05	0.01599	1.1254e-05	0.01556	1.8726e-05	0.01569	1.7414e-05
0.02254	4.98236e-05	0.02231	3.54704e-05	0.02258	8.3735e-05	0.02245	8.9566e-05	0.02261	6.3368e-05	0.02266	7.6167e-05	0.02201	4.3759e-05		0.0183	1.7288e-05	0.01856	5.68867e-05	0.01812	3.6635e-05	0.01829	2.8464e-05	0.01815	2.7434e-05	0.01826	2.3042e-05	0.01843	2.2156e-05		0.01545	2.57926e-05	0.01526	5.00933e-05	0.01503	2.2169e-05	0.01597	2.7745e-05	0.01599	1.2619e-05	0.01556	2.0999e-05	0.01569	1.9528e-05
0.02254	5.59926e-05	0.02231	3.98624e-05	0.02258	9.4103e-05	0.02245	0.00010066	0.02261	7.1214e-05	0.02266	8.5598e-05	0.02201	4.9177e-05		0.0183	1.94293e-05	0.01856	6.39301e-05	0.01812	4.1171e-05	0.01829	3.1988e-05	0.01815	3.083e-05	0.01826	2.5895e-05	0.01843	2.4899e-05		0.01545	2.89855e-05	0.01526	5.62957e-05	0.01503	2.4914e-05	0.01597	3.118e-05	0.01599	1.4182e-05	0.01556	2.3599e-05	0.01569	2.1946e-05
0.02254	6.27042e-05	0.02231	4.46416e-05	0.02258	0.00010538	0.02245	0.00011272	0.02261	7.9749e-05	0.02266	9.5857e-05	0.02201	5.5072e-05		0.0183	2.17583e-05	0.01856	7.15936e-05	0.01812	4.6106e-05	0.01829	3.5822e-05	0.01815	3.4526e-05	0.01826	2.8999e-05	0.01843	2.7883e-05		0.01545	3.24603e-05	0.01526	6.30427e-05	0.01503	2.7901e-05	0.01597	3.4917e-05	0.01599	1.5882e-05	0.01556	2.6428e-05	0.01569	2.4576e-05
0.02254	7.04902e-05	0.02231	5.0184e-05	0.02258	0.00011847	0.02245	0.00012672	0.02261	8.9652e-05	0.02266	0.00010776	0.02201	6.191e-05		0.0183	2.446e-05	0.01856	8.0483e-05	0.01812	5.1831e-05	0.01829	4.0271e-05	0.01815	3.8813e-05	0.01826	3.26e-05	0.01843	3.1346e-05		0.01545	3.64909e-05	0.01526	7.08711e-05	0.01503	3.1365e-05	0.01597	3.9253e-05	0.01599	1.7854e-05	0.01556	2.971e-05	0.01569	2.7628e-05
0.02254	7.90541e-05	0.02231	5.628e-05	0.02258	0.00013286	0.02245	0.00014211	0.02261	0.00010054	0.02266	0.00012085	0.02201	6.9431e-05		0.0183	2.74315e-05	0.01856	9.02603e-05	0.01812	5.8128e-05	0.01829	4.5163e-05	0.01815	4.3528e-05	0.01826	3.656e-05	0.01843	3.5154e-05		0.01545	4.09238e-05	0.01526	7.94783e-05	0.01503	3.5175e-05	0.01597	4.4021e-05	0.01599	2.0023e-05	0.01556	3.3319e-05	0.01569	3.0984e-05
0.02254	8.84925e-05	0.02231	6.3e-05	0.02258	0.00014872	0.02245	0.00015908	0.02261	0.00011255	0.02266	0.00013528	0.02201	7.7721e-05		0.0183	3.07072e-05	0.01856	0.000101037	0.01812	6.5068e-05	0.01829	5.0555e-05	0.01815	4.8725e-05	0.01826	4.0925e-05	0.01843	3.9351e-05		0.01545	4.58098e-05	0.01526	8.89723e-05	0.01503	3.9375e-05	0.01597	4.9277e-05	0.01599	2.2414e-05	0.01556	3.7297e-05	0.01569	3.4684e-05
0.02254	9.93684e-05	0.02231	7.0744e-05	0.02259	0.000167	0.02245	0.00017863	0.02261	0.00012638	0.02266	0.00015191	0.02201	8.7273e-05		0.0183	3.44802e-05	0.01856	0.000113455	0.01812	7.3065e-05	0.01829	5.6769e-05	0.01815	5.4714e-05	0.01826	4.5955e-05	0.01843	4.4187e-05		0.01545	5.14405e-05	0.01526	9.99051e-05	0.01503	4.4215e-05	0.01597	5.5334e-05	0.01599	2.5168e-05	0.01556	4.1881e-05	0.01569	3.8947e-05
0.02254	0.000111402	0.02231	7.93104e-05	0.02259	0.00018722	0.02245	0.00020026	0.02261	0.00014168	0.02266	0.0001703	0.02201	9.7841e-05		0.0183	3.86559e-05	0.01856	0.000127193	0.01812	8.1913e-05	0.01829	6.3643e-05	0.01815	6.1339e-05	0.01826	5.152e-05	0.01843	4.9538e-05		0.01545	5.76691e-05	0.01526	0.000112	0.01503	4.9569e-05	0.01597	6.2034e-05	0.01599	2.8216e-05	0.01556	4.6952e-05	0.01569	4.3663e-05
0.02254	0.000124968	0.02231	8.8968e-05	0.02259	0.00021002	0.02245	0.00022465	0.02261	0.00015894	0.02266	0.00019104	0.02201	0.00010976		0.0183	4.33632e-05	0.01856	0.000142688	0.01812	9.1888e-05	0.01829	7.1393e-05	0.01815	6.8809e-05	0.01826	5.7794e-05	0.01843	5.5571e-05		0.01545	6.46922e-05	0.01526	0.000125644	0.01503	5.5605e-05	0.01597	6.9588e-05	0.01599	3.1652e-05	0.01556	5.267e-05	0.01569	4.898e-05
0.02254	0.000140053	0.02231	9.97088e-05	0.02259	0.00023538	0.02245	0.00025177	0.02261	0.00017813	0.02266	0.0002141	0.02201	0.00012301		0.0183	4.85994e-05	0.01856	0.000159913	0.01812	0.00010298	0.01829	8.0013e-05	0.01815	7.7116e-05	0.01826	6.4771e-05	0.01843	6.228e-05		0.01545	7.25022e-05	0.01526	0.000140814	0.01503	6.2318e-05	0.01597	7.799e-05	0.01599	3.5474e-05	0.01556	5.9029e-05	0.01569	5.4894e-05
0.02254	0.000157406	0.02231	0.000112062	0.02259	0.00026454	0.02245	0.00028296	0.02261	0.00020019	0.02266	0.00024063	0.02201	0.00013825		0.0183	5.46205e-05	0.01856	0.000179725	0.01812	0.00011574	0.01829	8.9926e-05	0.01815	8.667e-05	0.01826	7.2796e-05	0.01843	6.9996e-05		0.01545	8.14846e-05	0.01526	0.000158253	0.01503	7.0039e-05	0.01597	8.7652e-05	0.01599	3.9869e-05	0.01556	6.6343e-05	0.01569	6.1695e-05
0.02254	0.000176106	0.02231	0.000125376	0.02259	0.00029597	0.02246	0.00031658	0.02261	0.00022398	0.02266	0.00026922	0.02201	0.00015467		0.0183	6.11089e-05	0.01856	0.000201071	0.01812	0.00012949	0.01829	0.00010061	0.01815	9.6968e-05	0.01826	8.1445e-05	0.01843	7.8312e-05		0.01545	9.11665e-05	0.01526	0.000177059	0.01503	7.836e-05	0.01597	9.8066e-05	0.01599	4.4605e-05	0.01556	7.4225e-05	0.01569	6.9025e-05
0.02254	0.00019837	0.02231	0.000141222	0.02259	0.00033337	0.02246	0.00035659	0.02261	0.00025229	0.02266	0.00030325	0.02201	0.00017422		0.0183	6.88329e-05	0.01856	0.000226486	0.01812	0.00014586	0.01829	0.00011333	0.01815	0.00010922	0.01826	9.1739e-05	0.01843	8.821e-05		0.01545	0.000102685	0.01526	0.000199439	0.01503	8.8264e-05	0.01597	0.00011046	0.01599	5.0243e-05	0.01556	8.3607e-05	0.01569	7.7749e-05
0.02254	0.000221408	0.02231	0.00015763	0.02259	0.0003721	0.02246	0.00039802	0.02261	0.0002816	0.02266	0.00033848	0.02201	0.00019446		0.0183	7.6831e-05	0.01856	0.000252798	0.01812	0.0001628	0.01829	0.00012649	0.01815	0.00012191	0.01826	0.0001024	0.01843	9.8459e-05		0.01545	0.000114616	0.01526	0.000222609	0.01503	9.8519e-05	0.01597	0.00012329	0.01599	5.6081e-05	0.01556	9.332e-05	0.01569	8.6782e-05
0.02254	0.000248186	0.02231	0.000176688	0.02259	0.00041709	0.02246	0.00044614	0.02261	0.00031565	0.02266	0.00037941	0.02201	0.00021798		0.0183	8.61209e-05	0.01857	0.000283374	0.01812	0.00018249	0.01829	0.00014179	0.01815	0.00013666	0.01826	0.00011478	0.01843	0.00011037		0.01545	0.000128484	0.01526	0.000249526	0.01503	0.00011043	0.01597	0.0001382	0.01599	6.2862e-05	0.01556	0.0001046	0.01569	9.7276e-05
0.02254	0.000279371	0.02231	0.000198896	0.02259	0.0004695	0.02246	0.0005022	0.02261	0.00035531	0.02266	0.00042708	0.02201	0.00024537		0.0183	9.69426e-05	0.01857	0.000318981	0.01812	0.00020542	0.01829	0.0001596	0.01815	0.00015383	0.01826	0.0001292	0.01843	0.00012423		0.01545	0.000144626	0.01526	0.000280877	0.01503	0.00012431	0.01597	0.00015557	0.01599	7.0761e-05	0.01556	0.00011775	0.01569	0.0001095
0.02254	0.000312052	0.02231	0.00022216	0.02259	0.0005244	0.02246	0.00056092	0.02261	0.00039687	0.02266	0.00047702	0.02201	0.00027406		0.0183	0.000108282	0.01857	0.000356278	0.01812	0.00022945	0.01829	0.00017827	0.01815	0.00017182	0.01826	0.00014431	0.01843	0.00013876		0.01545	0.00016154	0.01526	0.000313731	0.01503	0.00013885	0.01597	0.00017376	0.01599	7.9038e-05	0.01556	0.00013152	0.01569	0.00012231
0.02254	0.000355735	0.02231	0.000253248	0.02259	0.0005978	0.02246	0.00063944	0.02261	0.00045242	0.02266	0.0005438	0.02201	0.00031243		0.0183	0.000123441	0.01857	0.000406159	0.01812	0.00026157	0.01829	0.00020323	0.01815	0.00019587	0.01826	0.00016452	0.01843	0.00015819		0.01545	0.000184151	0.01526	0.000357644	0.01503	0.00015828	0.01597	0.00019809	0.01599	9.0103e-05	0.01556	0.00014993	0.01569	0.00013943
0.02254	0.000395257	0.02231	0.000281392	0.02259	0.00066421	0.02246	0.00071047	0.02261	0.00050268	0.02266	0.00060421	0.02201	0.00034714		0.0183	0.000137151	0.01857	0.000451282	0.01812	0.00029063	0.01829	0.00022581	0.01815	0.00021764	0.01826	0.0001828	0.01843	0.00017577		0.01545	0.000204619	0.01526	0.000397375	0.01503	0.00017587	0.01597	0.00022009	0.01599	0.00010011	0.01556	0.00016659	0.01569	0.00015492
0.02254	0.00044098	0.02231	0.000313952	0.02259	0.00074104	0.02246	0.00079265	0.02261	0.00056084	0.02266	0.00067411	0.02201	0.00038731		0.0183	0.000153029	0.01857	0.000503503	0.01812	0.00032425	0.01829	0.00025193	0.01815	0.00024282	0.01826	0.00020395	0.01843	0.0001961		0.01545	0.000228292	0.01526	0.000443352	0.01503	0.00019622	0.01597	0.00024555	0.01599	0.0001117	0.01556	0.00018586	0.01569	0.00017284
0.02254	0.000498671	0.02231	0.000355008	0.0226	0.00083796	0.02247	0.00089632	0.02261	0.0006342	0.02267	0.00076229	0.02201	0.00043798		0.0183	0.000173045	0.01857	0.000569374	0.01812	0.00036667	0.01829	0.00028489	0.01815	0.00027458	0.01826	0.00023063	0.01843	0.00022176		0.01545	0.000258152	0.01526	0.000501344	0.01503	0.00022188	0.01597	0.00027768	0.01599	0.00012631	0.01556	0.00021018	0.01569	0.00019546
0.02254	0.000561068	0.02231	0.00039944	0.0226	0.00094278	0.02247	0.00101	0.02262	0.00071356	0.02267	0.00085767	0.02202	0.00049278		0.0183	0.000194704	0.01857	0.000640614	0.01812	0.00041255	0.01829	0.00032054	0.01815	0.00030895	0.01826	0.00025949	0.01843	0.00024951		0.01545	0.000290466	0.01526	0.000564079	0.01503	0.00024965	0.01597	0.00031242	0.01599	0.00014212	0.01556	0.00023648	0.01569	0.00021992
0.02254	0.000627708	0.02231	0.00044688	0.0226	0.00105	0.02247	0.00113	0.02262	0.0007983	0.02267	0.00095952	0.02202	0.00055132		0.0183	0.00021783	0.01857	0.000716716	0.01812	0.00046155	0.01829	0.00035862	0.01815	0.00034565	0.01826	0.00029032	0.01843	0.00027916		0.01545	0.00032497	0.01527	0.000631067	0.01503	0.0002793	0.01597	0.00034953	0.01599	0.000159	0.01556	0.00026457	0.01569	0.00024604
0.02254	0.000706765	0.02231	0.000503168	0.02261	0.00119	0.02248	0.00127	0.02262	0.00089883	0.02267	0.00108	0.02202	0.00062075		0.0183	0.000245271	0.01857	0.000806975	0.01812	0.00051968	0.01829	0.00040379	0.01815	0.00038919	0.01826	0.00032689	0.01843	0.00031432		0.01545	0.000365905	0.01527	0.000710538	0.01503	0.00031448	0.01598	0.00039354	0.01599	0.00017903	0.01556	0.0002979	0.0157	0.00027703
0.02255	0.000788691	0.02231	0.000561472	0.02261	0.00133	0.02248	0.00142	0.02262	0.001	0.02268	0.00121	0.02202	0.00069271		0.0183	0.000273712	0.01857	0.000900523	0.01812	0.00057992	0.01829	0.0004506	0.01815	0.0004343	0.01826	0.00036479	0.01843	0.00035076		0.01545	0.000408316	0.01527	0.000792885	0.01503	0.00035092	0.01598	0.00043915	0.01599	0.00019979	0.01556	0.00033243	0.0157	0.00030915
0.02255	0.000892078	0.02232	0.000635088	0.02262	0.0015	0.02249	0.0016	0.02263	0.00113	0.02268	0.00136	0.02202	0.00078353		0.0183	0.000309606	0.01858	0.00102	0.01813	0.00065594	0.0183	0.00050968	0.01815	0.00049125	0.01826	0.00041262	0.01843	0.00039676		0.01546	0.000461859	0.01527	0.000896759	0.01504	0.00039693	0.01598	0.00049671	0.01599	0.00022599	0.01556	0.00037602	0.0157	0.00034969
0.02255	0.000989346	0.02232	0.00070432	0.02263	0.00166	0.0225	0.00178	0.02263	0.00126	0.02269	0.00151	0.02202	0.00086897		0.0183	0.000343377	0.01858	0.00113	0.01813	0.00072746	0.0183	0.00056526	0.01815	0.00054483	0.01826	0.00045763	0.01843	0.00044004		0.01546	0.000512233	0.01528	0.000994545	0.01504	0.0004402	0.01598	0.00055086	0.01599	0.00025064	0.01556	0.00041702	0.0157	0.00038783
0.02255	0.00111	0.02232	0.000790512	0.02264	0.00186	0.02252	0.00199	0.02264	0.00141	0.0227	0.0017	0.02203	0.00097532		0.0183	0.000385422	0.01858	0.00127	0.01813	0.00081648	0.0183	0.00063445	0.01815	0.00061153	0.01826	0.00051366	0.01843	0.00049391		0.01546	0.000574943	0.01528	0.00112	0.01504	0.00049407	0.01598	0.00061825	0.01599	0.00028133	0.01556	0.00046807	0.0157	0.0004353
0.02256	0.00127	0.02233	0.00090072	0.02266	0.00212	0.02253	0.00227	0.02265	0.00161	0.02271	0.00193	0.02203	0.00111		0.0183	0.000439195	0.01859	0.00144	0.01814	0.00093032	0.0183	0.00072293	0.01815	0.00069683	0.01826	0.00058531	0.01843	0.00056282		0.01546	0.000655139	0.01529	0.00127	0.01504	0.00056295	0.01599	0.00070441	0.01599	0.00032058	0.01557	0.00053334	0.0157	0.00049602
0.02256	0.00139	0.02233	0.000992992	0.02267	0.00234	0.02255	0.0025	0.02266	0.00177	0.02272	0.00213	0.02204	0.00123		0.0183	0.00048424	0.01859	0.00159	0.01814	0.00103	0.0183	0.00079703	0.01816	0.00076827	0.01827	0.00064533	0.01843	0.00062054		0.01546	0.000722305	0.01529	0.0014	0.01504	0.00062062	0.01599	0.00077655	0.01599	0.00035346	0.01557	0.00058801	0.0157	0.00054687
0.02257	0.00158	0.02234	0.00113	0.0227	0.00266	0.02258	0.00284	0.02267	0.00201	0.02274	0.00242	0.02204	0.00139		0.0183	0.000550137	0.0186	0.00181	0.01815	0.00117	0.01831	0.00090544	0.01816	0.0008728	0.01827	0.00073315	0.01843	0.00070499		0.01546	0.000820581	0.0153	0.00159	0.01505	0.00070499	0.016	0.00088207	0.016	0.00040156	0.01557	0.000668	0.0157	0.00062128
0.02258	0.00175	0.02235	0.00125	0.02273	0.00294	0.02261	0.00315	0.02269	0.00223	0.02276	0.00268	0.02205	0.00154		0.0183	0.000609171	0.01861	0.002	0.01815	0.00129	0.01831	0.001	0.01816	0.00096641	0.01827	0.0008118	0.01844	0.00078063		0.01547	0.000908591	0.01531	0.00176	0.01505	0.00078052	0.016	0.00097652	0.016	0.00044465	0.01557	0.00073961	0.0157	0.00068791
0.02259	0.00197	0.02236	0.00141	0.02277	0.00331	0.02265	0.00354	0.0227	0.00251	0.02278	0.00302	0.02206	0.00173		0.01831	0.000685685	0.01862	0.00225	0.01816	0.00145	0.01832	0.00113	0.01817	0.00109	0.01827	0.00091374	0.01844	0.00087867		0.01547	0.00102	0.01533	0.00198	0.01506	0.00087837	0.01601	0.0011	0.016	0.0005005	0.01558	0.00083242	0.01571	0.00077426
0.02261	0.00222	0.02237	0.00158	0.02281	0.00372	0.0227	0.00397	0.02273	0.00282	0.02282	0.00339	0.02207	0.00195		0.01831	0.000770132	0.01864	0.00253	0.01817	0.00163	0.01832	0.00127	0.01817	0.00122	0.01828	0.00103	0.01844	0.00098688		0.01547	0.00115	0.01535	0.00223	0.01506	0.00098628	0.01602	0.00123	0.016	0.00056214	0.01558	0.00093481	0.01571	0.00086954
0.02263	0.0025	0.02239	0.00178	0.02287	0.00419	0.02277	0.00448	0.02276	0.00318	0.02286	0.00382	0.02209	0.0022		0.01831	0.000869251	0.01866	0.00286	0.01819	0.00184	0.01833	0.00143	0.01818	0.00138	0.01828	0.00116	0.01844	0.00111		0.01548	0.0013	0.01537	0.00251	0.01507	0.00111	0.01603	0.00139	0.016	0.00063449	0.01559	0.00105	0.01572	0.00098135
0.02265	0.00279	0.02241	0.00199	0.02295	0.00467	0.02284	0.00499	0.0228	0.00354	0.02291	0.00426	0.02211	0.00245		0.01831	0.000969618	0.01869	0.00319	0.0182	0.00205	0.01834	0.00159	0.01819	0.00154	0.01829	0.00129	0.01845	0.00124		0.01549	0.00145	0.0154	0.0028	0.01508	0.00124	0.01605	0.00155	0.016	0.00070775	0.0156	0.00118	0.01572	0.00109
0.02268	0.00313	0.02243	0.00223	0.02304	0.00523	0.02294	0.0056	0.02285	0.00398	0.02297	0.00478	0.02213	0.00275		0.01832	0.00109	0.01872	0.00358	0.01823	0.0023	0.01836	0.00179	0.0182	0.00173	0.01829	0.00145	0.01845	0.0014		0.0155	0.00162	0.01543	0.00314	0.0151	0.00139	0.01607	0.00174	0.01601	0.00079473	0.01561	0.00132	0.01573	0.00123
0.02272	0.0035	0.02247	0.00249	0.02315	0.00585	0.02306	0.00626	0.02291	0.00445	0.02305	0.00534	0.02216	0.00308		0.01832	0.00122	0.01876	0.004	0.01825	0.00258	0.01838	0.002	0.01821	0.00193	0.0183	0.00162	0.01846	0.00156		0.01551	0.00182	0.01548	0.00352	0.01512	0.00156	0.0161	0.00195	0.01601	0.00089002	0.01562	0.00148	0.01574	0.00138
0.02277	0.00397	0.02251	0.00282	0.02331	0.00661	0.02323	0.00707	0.023	0.00503	0.02317	0.00604	0.02221	0.00349		0.01833	0.00138	0.01881	0.00453	0.01829	0.00292	0.0184	0.00227	0.01823	0.00219	0.01832	0.00184	0.01847	0.00177		0.01552	0.00206	0.01554	0.00398	0.01514	0.00176	0.01613	0.00221	0.01601	0.00101	0.01564	0.00167	0.01575	0.00156
0.02283	0.00441	0.02256	0.00314	0.02348	0.00733	0.02342	0.00784	0.02309	0.00559	0.02329	0.00671	0.02225	0.00388		0.01834	0.00154	0.01887	0.00504	0.01834	0.00324	0.01843	0.00252	0.01825	0.00244	0.01833	0.00205	0.01848	0.00197		0.01554	0.00229	0.0156	0.00442	0.01517	0.00196	0.01617	0.00245	0.01602	0.00112	0.01566	0.00186	0.01577	0.00173
0.0229	0.00492	0.02262	0.0035	0.0237	0.00815	0.02365	0.00872	0.02321	0.00623	0.02344	0.00748	0.02231	0.00432		0.01835	0.00172	0.01894	0.00562	0.01839	0.00361	0.01846	0.00281	0.01828	0.00272	0.01835	0.00228	0.0185	0.0022		0.01556	0.00255	0.01569	0.00492	0.0152	0.00219	0.01622	0.00273	0.01603	0.00125	0.01568	0.00208	0.01579	0.00193
0.02301	0.00558	0.02272	0.00397	0.02402	0.00922	0.02399	0.00986	0.02338	0.00706	0.02366	0.00847	0.0224	0.00491		0.01836	0.00195	0.01905	0.00638	0.01847	0.0041	0.01851	0.0032	0.01831	0.00309	0.01837	0.0026	0.01852	0.0025		0.01559	0.0029	0.01581	0.00558	0.01525	0.00248	0.01629	0.0031	0.01603	0.00142	0.01571	0.00236	0.01581	0.0022
0.02312	0.00622	0.02281	0.00442	0.02436	0.01023	0.02436	0.01094	0.02357	0.00786	0.02391	0.00943	0.02249	0.00547		0.01838	0.00218	0.01917	0.00712	0.01855	0.00457	0.01856	0.00357	0.01835	0.00345	0.0184	0.0029	0.01854	0.00279		0.01563	0.00324	0.01595	0.00622	0.0153	0.00276	0.01637	0.00345	0.01604	0.00159	0.01575	0.00263	0.01584	0.00245
0.02326	0.00691	0.02293	0.00491	0.02476	0.0113	0.0248	0.01209	0.0238	0.00872	0.0242	0.01045	0.02261	0.00608		0.0184	0.00242	0.01932	0.00791	0.01866	0.00508	0.01863	0.00396	0.0184	0.00383	0.01843	0.00322	0.01856	0.0031		0.01567	0.0036	0.01611	0.00689	0.01537	0.00307	0.01646	0.00382	0.01606	0.00177	0.0158	0.00292	0.01588	0.00273
0.02346	0.0078	0.02311	0.00554	0.02535	0.01267	0.02543	0.01355	0.02413	0.00983	0.02462	0.01177	0.02277	0.00687		0.01843	0.00274	0.01953	0.00893	0.01881	0.00573	0.01872	0.00448	0.01848	0.00434	0.01848	0.00365	0.0186	0.00351		0.01573	0.00408	0.01634	0.00777	0.01546	0.00346	0.0166	0.00431	0.01608	0.002	0.01587	0.00331	0.01593	0.00308
0.02368	0.00866	0.0233	0.00615	0.02598	0.01396	0.0261	0.01494	0.02449	0.01089	0.02508	0.01303	0.02295	0.00764		0.01846	0.00306	0.01976	0.00993	0.01897	0.00637	0.01883	0.00498	0.01856	0.00483	0.01854	0.00407	0.01865	0.00392		0.01579	0.00454	0.0166	0.00861	0.01556	0.00385	0.01674	0.00478	0.0161	0.00223	0.01594	0.00368	0.01599	0.00343
0.02397	0.00966	0.02355	0.00686	0.02678	0.01541	0.02696	0.01649	0.02495	0.01211	0.02567	0.01447	0.02319	0.00852		0.01851	0.00343	0.02006	0.01108	0.01918	0.0071	0.01896	0.00557	0.01866	0.0054	0.01861	0.00455	0.0187	0.00439		0.01588	0.00508	0.01693	0.00957	0.01569	0.00429	0.01693	0.00532	0.01612	0.0025	0.01604	0.00411	0.01606	0.00384
0.02431	0.01075	0.02385	0.00762	0.02774	0.01694	0.028	0.01812	0.02551	0.01343	0.02639	0.01603	0.02348	0.0095		0.01856	0.00383	0.02043	0.01235	0.01944	0.0079	0.01913	0.00621	0.01879	0.00603	0.0187	0.00509	0.01877	0.00491		0.01599	0.00567	0.01733	0.01062	0.01585	0.00477	0.01717	0.0059	0.01615	0.0028	0.01616	0.00458	0.01616	0.00429
0.0248	0.01208	0.02427	0.00857	0.02904	0.01874	0.0294	0.02004	0.02629	0.01503	0.02738	0.0179	0.02389	0.0107		0.01863	0.00434	0.02095	0.01391	0.01981	0.00889	0.01936	0.007	0.01897	0.00681	0.01882	0.00576	0.01887	0.00556		0.01614	0.00641	0.01789	0.01188	0.01608	0.00535	0.01749	0.00661	0.0162	0.00317	0.01632	0.00517	0.01629	0.00485
0.02534	0.01338	0.02473	0.00948	0.03042	0.02038	0.03088	0.0218	0.02713	0.01656	0.02846	0.01968	0.02434	0.01187		0.01871	0.00485	0.02152	0.01543	0.02021	0.00984	0.01962	0.00778	0.01917	0.00759	0.01896	0.00642	0.01898	0.00621		0.01631	0.00714	0.01849	0.01309	0.01633	0.00592	0.01784	0.00728	0.01625	0.00354	0.01651	0.00574	0.01643	0.0054
0.02601	0.01482	0.0253	0.01048	0.03206	0.02207	0.03265	0.02361	0.02818	0.01822	0.02978	0.02159	0.0249	0.01317		0.01882	0.00543	0.02224	0.01712	0.02071	0.01089	0.01994	0.00865	0.01943	0.00846	0.01914	0.00717	0.01912	0.00694		0.01652	0.00796	0.01924	0.0144	0.01663	0.00655	0.01827	0.00802	0.01632	0.00396	0.01674	0.00639	0.01662	0.00602
0.02682	0.01636	0.02599	0.01156	0.03397	0.02374	0.03472	0.02539	0.02944	0.01996	0.03136	0.02358	0.0256	0.01458		0.01895	0.00608	0.02312	0.01896	0.02132	0.01203	0.02034	0.0096	0.01974	0.00943	0.01936	0.00801	0.0193	0.00776		0.01678	0.00886	0.02014	0.01578	0.017	0.00722	0.01879	0.0088	0.0164	0.00444	0.01703	0.00709	0.01684	0.0067
0.02783	0.01804	0.02685	0.01272	0.0362	0.02538	0.03712	0.02713	0.03097	0.02179	0.03327	0.02565	0.02647	0.01613		0.01912	0.00681	0.02422	0.02097	0.02207	0.01326	0.02085	0.01065	0.02014	0.01051	0.01965	0.00895	0.01952	0.00869		0.01712	0.00988	0.02123	0.01723	0.01746	0.00795	0.01942	0.00963	0.01651	0.00497	0.01739	0.00787	0.01713	0.00746
0.02905	0.0198	0.02787	0.01394	0.03869	0.02688	0.03981	0.02872	0.03278	0.02366	0.03551	0.02771	0.02753	0.01779		0.01933	0.00763	0.02557	0.02312	0.02298	0.01456	0.02146	0.01178	0.02064	0.0117	0.02	0.01	0.01981	0.00973		0.01753	0.011	0.02252	0.0187	0.01801	0.00871	0.02016	0.01048	0.01664	0.00557	0.01783	0.00871	0.01749	0.0083
0.03033	0.02143	0.02894	0.01506	0.04112	0.02805	0.04245	0.02997	0.03464	0.0253	0.03779	0.0295	0.02865	0.01933		0.01957	0.00845	0.027	0.02513	0.02393	0.01576	0.02212	0.01286	0.02118	0.01284	0.02039	0.01102	0.02012	0.01075		0.01798	0.01207	0.02385	0.02	0.01858	0.00941	0.02093	0.01124	0.01679	0.00617	0.0183	0.00951	0.01787	0.00911
0.03205	0.02333	0.03036	0.01635	0.0441	0.02916	0.04567	0.03113	0.03706	0.0271	0.04074	0.03141	0.03019	0.02116		0.0199	0.00947	0.02895	0.0275	0.02521	0.01715	0.02303	0.01415	0.02194	0.01425	0.02093	0.0123	0.02056	0.01204		0.01861	0.0134	0.02558	0.02142	0.01934	0.01022	0.02193	0.01208	0.017	0.00692	0.01895	0.01047	0.01841	0.0101
0.034	0.02518	0.03195	0.0176	0.04715	0.02996	0.04898	0.03195	0.03974	0.02873	0.04394	0.03308	0.03197	0.02297		0.02031	0.01059	0.03121	0.02986	0.02667	0.01851	0.02408	0.01546	0.02284	0.01573	0.0216	0.01366	0.0211	0.01344		0.01936	0.01478	0.0275	0.02271	0.02019	0.011	0.02303	0.01287	0.01725	0.00773	0.0197	0.01145	0.01905	0.01114
0.03596	0.02677	0.03354	0.01868	0.04991	0.03042	0.05199	0.0324	0.04234	0.03	0.04702	0.03434	0.0338	0.02456		0.02076	0.01169	0.03353	0.03193	0.02814	0.01968	0.02518	0.01664	0.02379	0.0171	0.02231	0.01496	0.0217	0.01479		0.02016	0.01608	0.02936	0.02372	0.02104	0.01167	0.02411	0.01351	0.01753	0.00853	0.02048	0.01234	0.01973	0.0121
0.03829	0.02837	0.03539	0.01976	0.05285	0.03064	0.05518	0.03258	0.04532	0.03114	0.05049	0.03539	0.03601	0.02619		0.02135	0.01296	0.03635	0.03405	0.02987	0.02086	0.02652	0.0179	0.025	0.01863	0.02323	0.01643	0.02247	0.01635		0.02116	0.01752	0.03148	0.02462	0.02203	0.01235	0.02533	0.01412	0.0179	0.00946	0.02144	0.0133	0.02057	0.01317
0.04163	0.03024	0.03801	0.02102	0.05653	0.03056	0.05919	0.03239	0.04939	0.03221	0.05516	0.03625	0.03929	0.02813		0.02232	0.01479	0.04051	0.03657	0.03237	0.02223	0.02853	0.01948	0.02688	0.02066	0.0247	0.01847	0.02373	0.01856		0.02273	0.01942	0.03439	0.02546	0.02343	0.01314	0.02701	0.01477	0.01851	0.0108	0.02287	0.0145	0.02189	0.01458
0.04372	0.03118	0.03962	0.02167	0.05857	0.03035	0.06141	0.03209	0.05183	0.03261	0.05791	0.03649	0.04141	0.02912		0.02301	0.01595	0.04319	0.03786	0.03393	0.02292	0.02984	0.02034	0.02815	0.02185	0.02573	0.0197	0.02463	0.01994		0.02379	0.02054	0.03613	0.02578	0.02429	0.01354	0.02801	0.01507	0.01894	0.01164	0.02381	0.01518	0.02278	0.01541
0.04569	0.03192	0.04111	0.0222	0.06032	0.03008	0.06332	0.03174	0.05405	0.03282	0.06038	0.03653	0.04343	0.02991		0.02374	0.01707	0.04577	0.03888	0.03539	0.02347	0.03112	0.02108	0.02943	0.02291	0.02678	0.02084	0.02557	0.02125		0.02485	0.02154	0.03771	0.02594	0.02509	0.01387	0.02892	0.0153	0.01939	0.01246	0.02471	0.01576	0.02366	0.01614
0.0492	0.03298	0.04375	0.023	0.06313	0.02952	0.0664	0.03097	0.05785	0.03287	0.06457	0.03627	0.04718	0.03098		0.02526	0.01915	0.05053	0.04027	0.03802	0.02425	0.0335	0.02223	0.03193	0.02469	0.02893	0.02285	0.02754	0.02364		0.02694	0.02321	0.04043	0.02598	0.0265	0.01437	0.03049	0.0156	0.02035	0.01398	0.02641	0.01669	0.02538	0.01738
0.05184	0.03357	0.0457	0.02352	0.06501	0.02907	0.06845	0.03035	0.06058	0.03268	0.06753	0.03585	0.0501	0.0315		0.02666	0.02082	0.05423	0.04095	0.03999	0.02469	0.0354	0.02296	0.03402	0.02593	0.0308	0.02433	0.02932	0.02549		0.02868	0.02437	0.04238	0.02583	0.02754	0.0147	0.03161	0.01576	0.02122	0.0152	0.02775	0.0173	0.0268	0.01824
0.05442	0.03402	0.04756	0.02399	0.06668	0.02868	0.07027	0.02976	0.06314	0.03235	0.07027	0.03529	0.05302	0.03178		0.02828	0.02256	0.05795	0.04131	0.04191	0.02501	0.03732	0.02356	0.03626	0.02704	0.03289	0.02574	0.03138	0.02735		0.03054	0.02542	0.04421	0.02558	0.02854	0.01499	0.03267	0.01591	0.02223	0.01647	0.02912	0.01785	0.02831	0.01903
0.05657	0.03433	0.04911	0.0244	0.06796	0.02843	0.07168	0.02933	0.06521	0.032	0.07246	0.03475	0.05554	0.03183		0.02992	0.02412	0.06115	0.04138	0.04352	0.02524	0.03901	0.02399	0.03831	0.0279	0.03489	0.0269	0.03343	0.02895		0.03225	0.02623	0.04569	0.0253	0.02936	0.01525	0.03352	0.01604	0.02325	0.01761	0.03031	0.01828	0.02968	0.01965
0.05918	0.03471	0.05094	0.025	0.0694	0.02832	0.07325	0.02897	0.06762	0.03155	0.07499	0.03409	0.05867	0.03168		0.03232	0.02617	0.06512	0.04118	0.04546	0.02552	0.04113	0.02446	0.04103	0.02885	0.03768	0.02823	0.03641	0.03091		0.03452	0.02713	0.04741	0.02494	0.03034	0.01563	0.03451	0.01628	0.02476	0.0191	0.03181	0.01879	0.03148	0.02037
0.06119	0.03509	0.05235	0.02565	0.07043	0.02848	0.07438	0.0289	0.06943	0.03125	0.07686	0.03364	0.06115	0.03142		0.03462	0.02792	0.06827	0.04085	0.04696	0.0258	0.04284	0.02481	0.04334	0.02954	0.04018	0.0292	0.03923	0.03245		0.03644	0.02777	0.0487	0.0247	0.0311	0.01603	0.03526	0.01658	0.02619	0.02038	0.03302	0.01922	0.03299	0.02093
0.06276	0.03555	0.05343	0.02636	0.07119	0.02886	0.07522	0.02908	0.0708	0.03112	0.07828	0.03342	0.06313	0.03116		0.03676	0.02942	0.07079	0.04051	0.04814	0.02614	0.04422	0.02514	0.04528	0.03007	0.04238	0.02992	0.04183	0.03364		0.03807	0.02827	0.04968	0.0246	0.03168	0.01648	0.03583	0.01694	0.02753	0.02147	0.034	0.01963	0.03426	0.02139
0.06419	0.03622	0.05441	0.02729	0.07186	0.02954	0.07595	0.02953	0.07203	0.03118	0.07953	0.03341	0.06496	0.03092		0.03906	0.03093	0.07311	0.0402	0.0492	0.02663	0.04551	0.02553	0.04717	0.03059	0.04461	0.03055	0.04457	0.0347		0.03964	0.02876	0.05056	0.02465	0.0322	0.01706	0.03633	0.01746	0.02897	0.02258	0.03491	0.02013	0.03548	0.02189
0.06543	0.03716	0.05526	0.02847	0.07242	0.03056	0.07656	0.03031	0.07307	0.03149	0.0806	0.03368	0.06658	0.03078		0.0414	0.03241	0.07516	0.04002	0.05013	0.02732	0.04666	0.02605	0.04892	0.03115	0.04675	0.03111	0.04733	0.0356		0.04109	0.02929	0.05131	0.0249	0.03265	0.0178	0.03677	0.01815	0.03043	0.02366	0.03572	0.02074	0.0366	0.02244
0.06644	0.03834	0.05595	0.02986	0.07287	0.03186	0.07705	0.03138	0.07391	0.03206	0.08145	0.03425	0.06789	0.0308		0.04357	0.03381	0.07683	0.04004	0.05088	0.02819	0.04761	0.02669	0.05039	0.03177	0.04863	0.03162	0.04985	0.03633		0.04232	0.02987	0.0519	0.02534	0.03302	0.01866	0.03712	0.01898	0.03179	0.02468	0.03639	0.02146	0.03754	0.02306
0.06748	0.0403	0.05665	0.03201	0.07333	0.03396	0.07754	0.03318	0.07476	0.03319	0.08232	0.03542	0.06926	0.0311		0.04613	0.03558	0.07857	0.04043	0.05166	0.02963	0.04861	0.02776	0.05199	0.03275	0.05073	0.0323	0.0528	0.03714		0.04365	0.03079	0.05251	0.02624	0.0334	0.02001	0.03748	0.02029	0.03339	0.02597	0.03709	0.02259	0.03855	0.02401
0.06809	0.04205	0.05708	0.03383	0.0736	0.0358	0.07783	0.0348	0.07525	0.03431	0.08282	0.03658	0.07007	0.03154		0.04781	0.0369	0.0796	0.041	0.05212	0.03092	0.0492	0.02872	0.05296	0.03362	0.05204	0.03287	0.05469	0.03769		0.04446	0.03161	0.05286	0.02712	0.03362	0.02115	0.03769	0.02141	0.03444	0.02693	0.03751	0.02357	0.03916	0.02484
0.06878	0.04487	0.05755	0.03668	0.07391	0.03872	0.07816	0.0374	0.0758	0.0362	0.08338	0.03859	0.07097	0.03244		0.04982	0.03881	0.08074	0.04218	0.05263	0.03299	0.04986	0.03032	0.05405	0.03507	0.05355	0.03381	0.05695	0.0385		0.04537	0.03297	0.05326	0.02862	0.03388	0.02292	0.03793	0.02318	0.03569	0.02833	0.03798	0.02514	0.03986	0.02618
0.06923	0.04747	0.05786	0.03923	0.07412	0.04136	0.07838	0.03979	0.07616	0.03802	0.08375	0.04051	0.07155	0.03342		0.0512	0.04046	0.08147	0.04345	0.05297	0.03491	0.0503	0.03181	0.05477	0.03646	0.05455	0.03472	0.05849	0.03924		0.04597	0.03428	0.05351	0.03006	0.03404	0.02452	0.03809	0.02477	0.03656	0.02953	0.03829	0.02658	0.04031	0.02743
0.06974	0.0515	0.05822	0.04309	0.07437	0.04538	0.07864	0.04345	0.07656	0.0409	0.08416	0.04357	0.07218	0.03511		0.0528	0.04293	0.08228	0.04564	0.05335	0.03787	0.05078	0.03417	0.05557	0.03868	0.05567	0.03623	0.06024	0.04044		0.04664	0.03637	0.0538	0.03233	0.03424	0.02693	0.03828	0.02718	0.03756	0.03133	0.03864	0.02879	0.04082	0.02938
0.07014	0.05573	0.05851	0.04708	0.07459	0.04954	0.07886	0.04728	0.07687	0.04399	0.08448	0.04685	0.07265	0.03703		0.05403	0.0455	0.08288	0.04814	0.05364	0.04098	0.05115	0.03668	0.05617	0.0411	0.05652	0.03793	0.06157	0.04181		0.04714	0.03864	0.05402	0.03477	0.03439	0.02943	0.03843	0.02968	0.03832	0.03321	0.03891	0.03112	0.0412	0.03146
0.07052	0.06088	0.0588	0.05187	0.07481	0.05456	0.07909	0.05191	0.07717	0.04778	0.08479	0.05089	0.07308	0.0395		0.05515	0.04865	0.08342	0.05135	0.05393	0.04476	0.05149	0.03977	0.05671	0.04412	0.05727	0.04011	0.06276	0.04362		0.04759	0.04148	0.05423	0.03777	0.03454	0.03242	0.03858	0.03268	0.03902	0.03551	0.03916	0.03395	0.04156	0.03402
0.07088	0.0667	0.05907	0.05723	0.07505	0.06018	0.07931	0.05712	0.07744	0.05212	0.08509	0.0555	0.07345	0.04242		0.05609	0.05227	0.08389	0.05514	0.0542	0.04905	0.05179	0.0433	0.05718	0.04762	0.0579	0.0427	0.06376	0.04582		0.04798	0.04477	0.05442	0.0412	0.03469	0.03577	0.03874	0.03605	0.03962	0.03815	0.03938	0.03715	0.04186	0.03695
0.07126	0.0736	0.05937	0.06353	0.07532	0.06678	0.07957	0.06325	0.07772	0.05729	0.0854	0.061	0.0738	0.04598		0.05695	0.05661	0.08433	0.05978	0.05448	0.05412	0.05209	0.04751	0.05761	0.05184	0.05847	0.0459	0.06464	0.04861		0.04834	0.04874	0.05463	0.04529	0.03485	0.03971	0.03891	0.04	0.04015	0.04132	0.03961	0.04095	0.04216	0.04046
0.07161	0.08062	0.05967	0.0699	0.0756	0.07347	0.07983	0.06948	0.07799	0.06258	0.0857	0.06664	0.0741	0.0497		0.05764	0.0611	0.08471	0.06461	0.05474	0.05928	0.05236	0.05183	0.05798	0.05621	0.05892	0.04927	0.06533	0.0516		0.04865	0.05285	0.05482	0.04947	0.03501	0.04369	0.03908	0.044	0.04058	0.0446	0.03982	0.04482	0.04241	0.04406
0.0721	0.09077	0.06009	0.07906	0.07602	0.08309	0.08022	0.07845	0.07836	0.07026	0.08612	0.07481	0.07448	0.05517		0.05844	0.06768	0.0852	0.07173	0.05511	0.06675	0.05272	0.05809	0.05844	0.0626	0.05946	0.05427	0.0661	0.05613		0.04903	0.05886	0.05508	0.05554	0.03524	0.04941	0.03932	0.04975	0.04108	0.04941	0.0401	0.05041	0.04274	0.0493
0.07258	0.10036	0.06051	0.08767	0.07644	0.09213	0.08061	0.0869	0.07872	0.07753	0.08652	0.08254	0.07482	0.06042		0.05907	0.07399	0.08563	0.07855	0.05546	0.07379	0.05305	0.06404	0.05884	0.0687	0.05989	0.0591	0.06668	0.06058		0.04936	0.06459	0.05534	0.06129	0.03546	0.05479	0.03957	0.05517	0.04147	0.05401	0.04037	0.0557	0.04303	0.05427
0.07315	0.11142	0.06102	0.09758	0.07697	0.10254	0.0811	0.09664	0.07914	0.08594	0.08702	0.0915	0.0752	0.06655		0.05972	0.08135	0.08612	0.08652	0.05589	0.08193	0.05344	0.07092	0.05928	0.0758	0.06033	0.06478	0.06726	0.06586		0.04973	0.07127	0.05564	0.06794	0.03573	0.06099	0.03987	0.0614	0.04188	0.05938	0.04068	0.06181	0.04337	0.06004
0.07385	0.12412	0.06165	0.10893	0.07763	0.11446	0.0817	0.1078	0.07966	0.09561	0.08762	0.10179	0.07565	0.07364		0.06041	0.08987	0.08669	0.09573	0.05641	0.09127	0.0539	0.07884	0.0598	0.084	0.06082	0.07138	0.06785	0.07206		0.05016	0.07898	0.05601	0.07558	0.03607	0.06808	0.04025	0.06853	0.04231	0.0656	0.04106	0.06882	0.04376	0.06668
0.07474	0.13887	0.06245	0.12209	0.07848	0.12828	0.08248	0.12075	0.08032	0.10686	0.08839	0.11377	0.0762	0.08194		0.06119	0.09985	0.08739	0.10652	0.05708	0.10211	0.05448	0.08806	0.06041	0.09358	0.06138	0.07914	0.06849	0.07942		0.05068	0.08798	0.05648	0.08447	0.0365	0.07631	0.04073	0.0768	0.0428	0.07288	0.04153	0.07698	0.04424	0.07442
0.07572	0.15369	0.06333	0.13529	0.07942	0.14213	0.08334	0.13373	0.08104	0.11817	0.08924	0.1258	0.07679	0.09031		0.06198	0.10993	0.08814	0.11741	0.0578	0.11301	0.0551	0.09733	0.06107	0.10323	0.06195	0.087	0.06912	0.08691		0.05122	0.09705	0.057	0.09342	0.03697	0.08456	0.04126	0.08509	0.04329	0.08024	0.04204	0.08516	0.04476	0.08221
0.0771	0.17269	0.06459	0.1522	0.08077	0.15988	0.08457	0.15038	0.08207	0.13269	0.09043	0.14125	0.07761	0.1011		0.06304	0.12294	0.08918	0.13143	0.05883	0.12698	0.05598	0.10924	0.06199	0.11566	0.06273	0.09715	0.06994	0.09663		0.05199	0.10874	0.05773	0.10489	0.03764	0.09512	0.04202	0.09572	0.04396	0.08973	0.04277	0.09567	0.04548	0.09221
0.07887	0.19459	0.06621	0.17168	0.08251	0.18031	0.08615	0.16955	0.08338	0.14944	0.09198	0.15907	0.07866	0.11358		0.06435	0.138	0.09051	0.14765	0.06016	0.14308	0.0571	0.12298	0.06315	0.13002	0.06369	0.10892	0.07094	0.10797		0.05295	0.12224	0.05867	0.11813	0.03851	0.1073	0.043	0.10795	0.04477	0.10073	0.0437	0.10779	0.0464	0.10377
0.08086	0.21651	0.06803	0.19117	0.08446	0.20075	0.08793	0.18874	0.08485	0.16622	0.0937	0.17691	0.07983	0.12611		0.06577	0.15314	0.09199	0.16394	0.06164	0.1592	0.05836	0.13675	0.06443	0.14443	0.06475	0.12076	0.07201	0.1194		0.05403	0.13579	0.05972	0.1314	0.03948	0.11948	0.0441	0.1202	0.04566	0.11178	0.04474	0.11993	0.04742	0.11536
0.08332	0.24103	0.07028	0.21294	0.08688	0.22359	0.09014	0.21018	0.08668	0.18499	0.09585	0.19687	0.08127	0.14015		0.06751	0.17011	0.09382	0.1822	0.06348	0.17723	0.05991	0.15215	0.06602	0.16057	0.06605	0.13405	0.07331	0.13226		0.05535	0.15096	0.06102	0.14624	0.04069	0.13309	0.04546	0.13388	0.04675	0.12417	0.04603	0.1335	0.04869	0.12833
0.08654	0.26969	0.07323	0.23842	0.09005	0.25027	0.09302	0.23523	0.08906	0.20694	0.09864	0.2202	0.08314	0.15659		0.06976	0.19001	0.0962	0.20357	0.06588	0.1983	0.06193	0.17017	0.06809	0.17947	0.06773	0.14963	0.07497	0.14738		0.05707	0.16873	0.06272	0.16359	0.04226	0.14901	0.04724	0.14986	0.04816	0.13869	0.04771	0.14937	0.05034	0.1435
0.09089	0.30419	0.07721	0.26907	0.09433	0.28235	0.09692	0.26537	0.09228	0.23338	0.10242	0.24828	0.08567	0.1764		0.07278	0.21402	0.09941	0.22932	0.06913	0.22367	0.06467	0.19187	0.07087	0.20224	0.06999	0.16844	0.0772	0.16565		0.05939	0.19014	0.06502	0.18449	0.04439	0.16817	0.04965	0.16909	0.05004	0.15622	0.04998	0.16848	0.05257	0.16178
0.09606	0.3406	0.08196	0.30144	0.09942	0.31621	0.10156	0.29719	0.09611	0.2613	0.10691	0.27792	0.08868	0.19733		0.07635	0.23943	0.10323	0.25653	0.07298	0.25044	0.06792	0.21478	0.07418	0.22631	0.07266	0.18834	0.07983	0.18501		0.06214	0.21277	0.06776	0.20656	0.04693	0.1884	0.05252	0.18939	0.05228	0.17477	0.05268	0.18867	0.05521	0.18109
0.10302	0.38415	0.08835	0.34019	0.10629	0.35667	0.10781	0.33522	0.10127	0.29471	0.11296	0.31336	0.09272	0.2224		0.08116	0.2699	0.10836	0.28912	0.07818	0.28246	0.07229	0.2422	0.07863	0.25513	0.07626	0.21219	0.08336	0.20824		0.06585	0.23987	0.07145	0.23297	0.05035	0.21262	0.05638	0.21367	0.05528	0.19701	0.05632	0.21283	0.05877	0.2042
0.11081	0.4275	0.0955	0.37882	0.11396	0.39693	0.1148	0.37308	0.10704	0.32799	0.11973	0.34863	0.09724	0.24738		0.08652	0.3003	0.1141	0.32159	0.08399	0.31434	0.07719	0.26951	0.0836	0.28386	0.08028	0.23597	0.08729	0.23143		0.07	0.26688	0.07557	0.25928	0.05417	0.23676	0.06069	0.23784	0.05863	0.2192	0.06039	0.2369	0.06275	0.22723
0.12047	0.4757	0.10439	0.42179	0.12348	0.44164	0.12348	0.41515	0.1142	0.36501	0.12812	0.38781	0.10285	0.27515		0.09319	0.33418	0.12123	0.35769	0.09121	0.34978	0.08326	0.29987	0.08978	0.31581	0.08526	0.26246	0.09217	0.25727		0.07515	0.29692	0.08068	0.28855	0.05893	0.26362	0.06606	0.26471	0.0628	0.24393	0.06544	0.26368	0.0677	0.25286
0.13306	0.53166	0.11598	0.47179	0.13587	0.49352	0.13478	0.46399	0.12354	0.40803	0.13904	0.43327	0.11015	0.30742		0.10188	0.37365	0.1305	0.39965	0.1006	0.39093	0.09117	0.33514	0.09783	0.35296	0.09176	0.29328	0.09852	0.28734		0.08186	0.33184	0.08735	0.32255	0.06512	0.29487	0.07304	0.29591	0.06823	0.27274	0.07203	0.2948	0.07413	0.28264
0.14884	0.59403	0.13053	0.52762	0.15139	0.55128	0.14894	0.5184	0.13524	0.45602	0.15272	0.48389	0.11931	0.34341		0.11277	0.41778	0.14213	0.44643	0.11237	0.43679	0.10109	0.37446	0.10791	0.39441	0.0999	0.32769	0.10649	0.32093		0.09026	0.37081	0.09571	0.36049	0.0729	0.32976	0.08179	0.33069	0.07504	0.30495	0.08029	0.32954	0.08221	0.31586
0.16832	0.6625	0.14854	0.58909	0.17056	0.61461	0.16642	0.57811	0.14972	0.50878	0.16961	0.5394	0.13062	0.38293		0.12628	0.46644	0.1565	0.49781	0.12691	0.48713	0.11334	0.41766	0.12038	0.43998	0.10997	0.36555	0.11633	0.35792		0.10065	0.41366	0.10605	0.4022	0.08253	0.36818	0.0926	0.36889	0.08348	0.34047	0.0905	0.36774	0.09219	0.35239
0.19208	0.73671	0.17054	0.65595	0.1939	0.68315	0.18774	0.64279	0.16738	0.56603	0.19018	0.59946	0.14441	0.42579		0.14277	0.51945	0.17401	0.55353	0.14464	0.5417	0.12829	0.4645	0.1356	0.48946	0.12226	0.4067	0.12835	0.39811		0.11333	0.46018	0.11867	0.44745	0.0943	0.40997	0.1058	0.41032	0.09379	0.37916	0.10297	0.40923	0.10437	0.39204
0.22318	0.82275	0.19943	0.73382	0.22442	0.76247	0.21563	0.71774	0.19052	0.63253	0.21707	0.66897	0.16247	0.47551		0.16447	0.58129	0.19695	0.61816	0.16785	0.60496	0.14786	0.51885	0.15555	0.54694	0.13838	0.45455	0.1441	0.44488		0.12996	0.51422	0.1352	0.50002	0.10975	0.45864	0.12307	0.45837	0.10735	0.4243	0.11932	0.45745	0.12034	0.43811
0.26295	0.91955	0.23651	0.82197	0.26339	0.85151	0.25128	0.80202	0.22017	0.70755	0.2514	0.74697	0.18558	0.53149		0.19234	0.65144	0.2263	0.69094	0.19753	0.67614	0.1729	0.58006	0.18109	0.61178	0.15905	0.50862	0.1643	0.49772		0.15124	0.57518	0.15637	0.55933	0.12958	0.51373	0.14518	0.5125	0.12477	0.4755	0.14028	0.51191	0.14079	0.49008
0.30969	1.01965	0.28031	0.91378	0.30912	0.94329	0.29317	0.88908	0.25508	0.78533	0.29167	0.82736	0.21274	0.58941		0.2253	0.7247	0.26079	0.76623	0.23241	0.74974	0.20235	0.64341	0.21118	0.67904	0.18341	0.56479	0.1881	0.55263		0.17631	0.63841	0.18131	0.62081	0.153	0.57111	0.17118	0.56852	0.14537	0.52898	0.16498	0.56845	0.16487	0.54398
0.36723	1.128	0.33452	1.01408	0.36527	1.0423	0.34469	0.98323	0.29814	0.86984	0.34111	0.91405	0.24619	0.65217		0.26618	0.80498	0.30327	0.84782	0.27535	0.82941	0.23863	0.71209	0.2483	0.75214	0.21349	0.62595	0.21751	0.61244		0.20725	0.70714	0.21207	0.68762	0.18199	0.6338	0.20321	0.62925	0.17092	0.58758	0.19548	0.62999	0.19459	0.60257
0.43673	1.24274	0.40048	1.1215	0.43293	1.1467	0.40688	1.0828	0.3503	0.95974	0.40067	1.0054	0.28662	0.71869		0.31604	0.89131	0.35462	0.9343	0.32722	0.91378	0.2825	0.78494	0.29327	0.82992	0.25	0.6912	0.25319	0.67624		0.24472	0.78027	0.24932	0.75869	0.21726	0.70094	0.24195	0.69367	0.20208	0.65059	0.23248	0.69559	0.23059	0.66491
0.52307	1.36694	0.48309	1.23944	0.51671	1.259	0.48406	1.1904	0.41531	1.0576	0.47438	1.1037	0.33688	0.79078		0.37866	0.98654	0.41845	1.02801	0.39165	1.0051	0.33707	0.86395	0.34933	0.91461	0.29559	0.76246	0.29774	0.74594		0.29144	0.85989	0.29576	0.83605	0.26144	0.77465	0.29013	0.76355	0.24122	0.7201	0.27865	0.76716	0.27548	0.7328
0.62353	1.49206	0.58022	1.36042	0.6138	1.3714	0.57375	1.2985	0.49125	1.1569	0.55978	1.2019	0.3954	0.86351		0.45253	1.08479	0.49277	1.12256	0.46662	1.0971	0.40064	0.94376	0.41483	1.0006	0.34897	0.83508	0.34992	0.81697		0.34602	0.94074	0.35	0.91455	0.31338	0.85026	0.34627	0.83414	0.28739	0.79182	0.3327	0.84003	0.32793	0.80172
0.74696	1.62398	0.70104	1.49088	0.73254	1.4888	0.68381	1.4123	0.58501	1.2625	0.66416	1.3044	0.46738	0.94035		0.54482	1.19156	0.58418	1.22246	0.55873	1.1941	0.4789	1.0282	0.49572	1.0921	0.41508	0.91275	0.41454	0.89296		0.41343	1.02676	0.41697	0.99802	0.37799	0.9318	0.41539	0.90884	0.34507	0.86975	0.39957	0.91787	0.39271	0.8751
0.88947	1.7529	0.84262	1.62224	0.86889	1.6024	0.81067	1.5232	0.69389	1.367	0.78395	1.4034	0.55059	1.0157		0.65353	1.30002	0.68986	1.32041	0.66508	1.2889	0.56944	1.1111	0.58969	1.1827	0.4921	0.99009	0.48984	0.96864		0.49174	1.11194	0.49475	1.08063	0.4537	1.0139	0.49537	0.9822	0.41301	0.94892	0.47744	0.99526	0.46797	0.94774
1.05472	1.87762	1.00965	1.75376	1.026	1.7105	0.9575	1.6299	0.82098	1.4694	0.92187	1.4976	0.6472	1.0887		0.78253	1.41	0.81255	1.41531	0.7884	1.3806	0.67468	1.1917	0.69943	1.2716	0.58238	1.0666	0.5781	1.0435		0.58319	1.19552	0.58552	1.16158	0.54302	1.0961	0.58834	1.0535	0.49364	1.0292	0.56861	1.0717	0.55586	1.0191
1.24541	1.99444	1.20632	1.88336	1.2059	1.8098	1.1266	1.7293	0.96878	1.5673	1.0797	1.5839	0.75887	1.1574		0.93553	1.52002	0.95437	1.50462	0.93071	1.4665	0.79647	1.2677	0.82711	1.3567	0.68786	1.1406	0.68124	1.116		0.68959	1.27553	0.6911	1.23897	0.64819	1.1771	0.69596	1.1209	0.58926	1.1095	0.67503	1.1454	0.65814	1.0873
1.45337	2.09426	1.42578	2.00144	1.4006	1.8923	1.3105	1.8135	1.1314	1.6532	1.2504	1.6553	0.88088	1.2165		1.10765	1.62222	1.10933	1.58145	1.0859	1.5399	0.92971	1.3333	0.96765	1.4315	0.80453	1.2064	0.79534	1.1805		0.80671	1.34585	0.80725	1.30688	0.76555	1.2509	0.81372	1.179	0.69684	1.1841	0.7926	1.2108	0.77074	1.1474
1.68264	2.17546	1.67385	2.10688	1.6133	1.9565	1.5127	1.8812	1.3123	1.726	1.4366	1.7105	1.0156	1.2649		1.30402	1.7162	1.28042	1.64437	1.257	1.5996	1.0771	1.3875	1.1241	1.4949	0.93513	1.2635	0.92308	1.2364		0.93708	1.40546	0.93647	1.36443	0.89821	1.3168	0.944	1.2271	0.81957	1.2527	0.92402	1.2671	0.89613	1.1983
