# Supplementary material for: Solar-driven highly selective conversion of glycerol to dihydroxyacetone using surface atom engineered BiVO4 photoanodes
Source: Nat Commun. 2024 Jun 28;15:5475. doi: 10.1038/s41467-024-49662-7 (PMC11213950; doi:10.1038/s41467-024-49662-7)
Supplement: Supplementary file 3 — Source Data [file 41467_2024_49662_MOESM3_ESM.zip › Supplementary Information/ncomms-Supplementary Fig. 47-source-data.xlsx]

## Sheet: Sheet1
Supplementary Fig. 47
Data 1									Data 2									Data 3
Parameter x	Parameter y	Parameter x	Parameter y	Parameter x	Parameter y	Parameter x	Parameter y		Parameter x	Parameter y	Parameter x	Parameter y	Parameter x	Parameter y	Parameter x	Parameter y		Parameter x	Parameter y	Parameter x	Parameter y	Parameter x	Parameter y	Parameter x	Parameter y
0.2652	-52.97	0.2652	-34.1	0.2652	-17.45	0.2652	-10.68		0.2652	-36.61	0.2652	-27.12	0.2652	-16.2	0.2652	-10.84		0.2652	-42.59	0.2652	-27.38	0.2652	-14.86	0.2652	-9.434
0.2642	-51.83	0.2642	-33.54	0.2642	-15.4	0.2642	-8.764		0.2642	-35.55	0.2642	-26.59	0.2642	-14.43	0.2642	-9.267		0.2642	-42.38	0.2642	-27.28	0.2642	-14.01	0.2642	-8.574
0.2652	-44.05	0.2652	-27.38	0.2652	-9.869	0.2652	-4.935		0.2652	-29.26	0.2652	-21.46	0.2652	-10.5	0.2652	-6.522		0.2652	-39.11	0.2652	-24.51	0.2652	-11.06	0.2652	-6.335
0.2662	-36.06	0.2662	-20.84	0.2662	-6.604	0.2662	-3.062		0.2662	-23.97	0.2662	-17.1	0.2662	-8.46	0.2662	-5.107		0.2662	-35.29	0.2662	-21.08	0.2662	-8.884	0.2662	-4.882
0.2672	-29.59	0.2672	-16.05	0.2672	-4.318	0.2672	-1.8		0.2672	-20.22	0.2672	-14.28	0.2672	-6.914	0.2672	-4.046		0.2672	-31.89	0.2672	-18.28	0.2672	-7.134	0.2672	-3.781
0.2682	-24.25	0.2682	-12.29	0.2682	-2.598	0.2682	-0.8731		0.2682	-17.37	0.2682	-12.16	0.2682	-5.679	0.2682	-3.2		0.2682	-28.88	0.2682	-15.88	0.2682	-5.701	0.2682	-2.911
0.2692	-19.66	0.2692	-9.17	0.2692	-1.203	0.2692	-0.138		0.2692	-14.99	0.2692	-10.37	0.2692	-4.612	0.2692	-2.503		0.2692	-26.16	0.2692	-13.75	0.2692	-4.459	0.2692	-2.191
0.2702	-15.64	0.2702	-6.51	0.2702	-0.0114	0.2702	0.4788		0.2702	-12.96	0.2702	-8.812	0.2702	-3.659	0.2702	-1.883		0.2702	-23.66	0.2702	-11.83	0.2702	-3.361	0.2702	-1.572
0.2712	-12.09	0.2712	-4.204	0.2712	0.9449	0.2712	0.9654		0.2712	-11.19	0.2712	-7.42	0.2712	-2.862	0.2712	-1.368		0.2712	-21.34	0.2712	-10.09	0.2712	-2.412	0.2712	-1.056
0.2722	-8.872	0.2722	-2.151	0.2722	1.819	0.2722	1.408		0.2722	-9.575	0.2722	-6.155	0.2722	-2.111	0.2722	-0.8898		0.2722	-19.15	0.2722	-8.471	0.2722	-1.548	0.2722	-0.5876
0.2732	-5.963	0.2732	-0.339	0.2732	2.572	0.2732	1.79		0.2732	-8.087	0.2732	-5.012	0.2732	-1.429	0.2732	-0.4544		0.2732	-17.09	0.2732	-6.969	0.2732	-0.7754	0.2732	-0.1643
0.2742	-3.306	0.2742	1.31	0.2742	3.206	0.2742	2.095		0.2742	-6.73	0.2742	-3.95	0.2742	-0.8391	0.2742	-0.0764		0.2742	-15.14	0.2742	-5.575	0.2742	-0.07113	0.2742	0.1965
0.2752	-0.8685	0.2752	2.78	0.2752	3.813	0.2752	2.407		0.2752	-5.46	0.2752	-2.963	0.2752	-0.2524	0.2752	0.2842		0.2752	-13.3	0.2752	-4.265	0.2752	0.5756	0.2752	0.5319
0.2762	1.377	0.2762	4.117	0.2762	4.324	0.2762	2.664		0.2762	-4.287	0.2762	-2.049	0.2762	0.2693	0.2762	0.6084		0.2762	-11.55	0.2762	-3.046	0.2762	1.159	0.2762	0.828
0.2772	3.48	0.2772	5.356	0.2772	4.805	0.2772	2.889		0.2772	-3.16	0.2772	-1.187	0.2772	0.7433	0.2772	0.8961		0.2772	-9.873	0.2772	-1.891	0.2772	1.692	0.2772	1.096
0.2782	5.382	0.2782	6.482	0.2782	5.244	0.2782	3.114		0.2782	-2.114	0.2782	-0.3745	0.2782	1.203	0.2782	1.177		0.2782	-8.267	0.2782	-0.8054	0.2782	2.188	0.2782	1.351
0.2792	7.199	0.2792	7.54	0.2792	5.625	0.2792	3.29		0.2792	-1.14	0.2792	0.3854	0.2792	1.602	0.2792	1.419		0.2792	-6.724	0.2792	0.2245	0.2792	2.634	0.2792	1.567
0.2802	8.918	0.2802	8.517	0.2802	5.987	0.2802	3.469		0.2802	-0.1881	0.2802	1.104	0.2802	1.995	0.2802	1.659		0.2802	-5.247	0.2802	1.191	0.2802	3.056	0.2802	1.777
0.2812	10.48	0.2812	9.389	0.2812	6.322	0.2812	3.645		0.2812	0.6987	0.2812	1.771	0.2812	2.372	0.2812	1.883		0.2812	-3.842	0.2812	2.092	0.2812	3.448	0.2812	1.969
0.2822	11.97	0.2822	10.22	0.2822	6.61	0.2822	3.774		0.2822	1.552	0.2822	2.404	0.2822	2.702	0.2822	2.076		0.2822	-2.485	0.2822	2.958	0.2822	3.796	0.2822	2.14
0.2832	13.39	0.2832	11.01	0.2832	6.901	0.2832	3.906		0.2832	2.37	0.2832	3.022	0.2832	3.034	0.2832	2.275		0.2832	-1.172	0.2832	3.774	0.2832	4.124	0.2832	2.309
0.2842	14.68	0.2842	11.72	0.2842	7.143	0.2842	4.028		0.2842	3.121	0.2842	3.581	0.2842	3.334	0.2842	2.46		0.2842	0.08815	0.2842	4.534	0.2842	4.429	0.2842	2.455
0.2852	15.95	0.2852	12.4	0.2852	7.387	0.2852	4.133		0.2852	3.865	0.2852	4.121	0.2852	3.613	0.2852	2.618		0.2852	1.303	0.2852	5.276	0.2852	4.721	0.2852	2.596
0.2862	17.13	0.2862	13.05	0.2862	7.621	0.2862	4.256		0.2862	4.577	0.2862	4.637	0.2862	3.891	0.2862	2.787		0.2862	2.47	0.2862	5.975	0.2862	4.997	0.2862	2.733
0.2872	18.22	0.2872	13.63	0.2872	7.807	0.2872	4.336		0.2872	5.23	0.2872	5.134	0.2872	4.124	0.2872	2.924		0.2872	3.584	0.2872	6.633	0.2872	5.24	0.2872	2.846
0.2882	19.29	0.2882	14.2	0.2882	8.012	0.2882	4.434		0.2882	5.895	0.2882	5.616	0.2882	4.374	0.2882	3.066		0.2882	4.661	0.2882	7.273	0.2882	5.485	0.2882	2.962
0.2892	20.29	0.2892	14.71	0.2892	8.201	0.2892	4.54		0.2892	6.51	0.2892	6.06	0.2892	4.615	0.2892	3.216		0.2892	5.707	0.2892	7.882	0.2892	5.706	0.2892	3.073
0.2902	21.23	0.2902	15.2	0.2902	8.345	0.2902	4.595		0.2902	7.112	0.2902	6.495	0.2902	4.825	0.2902	3.328		0.2902	6.717	0.2902	8.462	0.2902	5.905	0.2902	3.167
0.2912	22.14	0.2912	15.68	0.2912	8.521	0.2912	4.684		0.2912	7.712	0.2912	6.915	0.2912	5.038	0.2912	3.453		0.2912	7.707	0.2912	9.01	0.2912	6.11	0.2912	3.267
0.2922	22.98	0.2922	16.1	0.2922	8.644	0.2922	4.757		0.2922	8.259	0.2922	7.312	0.2922	5.232	0.2922	3.569		0.2922	8.648	0.2922	9.528	0.2922	6.282	0.2922	3.35
0.2932	23.84	0.2932	16.52	0.2932	8.774	0.2932	4.81		0.2932	8.792	0.2932	7.697	0.2932	5.41	0.2932	3.668		0.2932	9.561	0.2932	10.03	0.2932	6.448	0.2932	3.428
0.2942	24.61	0.2942	16.91	0.2942	8.919	0.2942	4.889		0.2942	9.311	0.2942	8.058	0.2942	5.604	0.2942	3.782		0.2942	10.44	0.2942	10.49	0.2942	6.616	0.2942	3.511
0.2952	25.34	0.2952	17.27	0.2952	9.011	0.2952	4.932		0.2952	9.801	0.2952	8.41	0.2952	5.757	0.2952	3.858		0.2952	11.29	0.2952	10.94	0.2952	6.759	0.2952	3.574
0.2962	26.07	0.2962	17.62	0.2962	9.137	0.2962	4.989		0.2962	10.3	0.2962	8.747	0.2962	5.925	0.2962	3.943		0.2962	12.11	0.2962	11.38	0.2962	6.908	0.2962	3.644
0.2972	26.74	0.2972	17.94	0.2972	9.247	0.2972	5.051		0.2972	10.76	0.2972	9.054	0.2972	6.091	0.2972	4.038		0.2972	12.91	0.2972	11.78	0.2972	7.04	0.2972	3.712
0.2982	27.38	0.2982	18.25	0.2982	9.332	0.2982	5.087		0.2982	11.21	0.2982	9.37	0.2982	6.22	0.2982	4.108		0.2982	13.68	0.2982	12.17	0.2982	7.156	0.2982	3.765
0.2992	28.01	0.2992	18.54	0.2992	9.441	0.2992	5.138		0.2992	11.66	0.2992	9.675	0.2992	6.376	0.2992	4.195		0.2992	14.43	0.2992	12.55	0.2992	7.283	0.2992	3.827
0.3002	28.58	0.3002	18.81	0.3002	9.517	0.3002	5.186		0.3002	12.05	0.3002	9.934	0.3002	6.501	0.3002	4.272		0.3002	15.15	0.3002	12.9	0.3002	7.381	0.3002	3.869
0.3012	29.16	0.3012	19.08	0.3012	9.593	0.3012	5.218		0.3012	12.47	0.3012	10.22	0.3012	6.629	0.3012	4.34		0.3012	15.85	0.3012	13.25	0.3012	7.487	0.3012	3.912
0.3022	29.7	0.3022	19.33	0.3022	9.696	0.3022	5.279		0.3022	12.88	0.3022	10.49	0.3022	6.767	0.3022	4.418		0.3022	16.53	0.3022	13.57	0.3022	7.593	0.3022	3.97
0.3032	30.22	0.3032	19.54	0.3032	9.743	0.3032	5.302		0.3032	13.25	0.3032	10.73	0.3032	6.868	0.3032	4.466		0.3032	17.18	0.3032	13.88	0.3032	7.683	0.3032	4.005
0.3042	30.74	0.3042	19.77	0.3042	9.826	0.3042	5.337		0.3042	13.61	0.3042	10.99	0.3042	6.984	0.3042	4.532		0.3042	17.82	0.3042	14.18	0.3042	7.779	0.3042	4.048
0.3052	31.21	0.3052	19.98	0.3052	9.898	0.3052	5.384		0.3052	13.97	0.3052	11.21	0.3052	7.102	0.3052	4.605		0.3052	18.42	0.3052	14.45	0.3052	7.859	0.3052	4.093
0.3062	31.67	0.3062	20.19	0.3062	9.949	0.3062	5.402		0.3062	14.29	0.3062	11.43	0.3062	7.193	0.3062	4.646		0.3062	19.02	0.3062	14.72	0.3062	7.93	0.3062	4.119
0.3072	32.13	0.3072	20.37	0.3072	10.01	0.3072	5.441		0.3072	14.65	0.3072	11.66	0.3072	7.305	0.3072	4.708		0.3072	19.59	0.3072	14.98	0.3072	8.013	0.3072	4.166
0.3082	32.55	0.3082	20.56	0.3082	10.06	0.3082	5.476		0.3082	14.97	0.3082	11.86	0.3082	7.388	0.3082	4.768		0.3082	20.13	0.3082	15.22	0.3082	8.075	0.3082	4.197
0.3092	32.98	0.3092	20.75	0.3092	10.12	0.3092	5.49		0.3092	15.29	0.3092	12.06	0.3092	7.472	0.3092	4.804		0.3092	20.67	0.3092	15.46	0.3092	8.135	0.3092	4.226
0.3102	33.37	0.3102	20.9	0.3102	10.19	0.3102	5.54		0.3102	15.6	0.3102	12.26	0.3102	7.571	0.3102	4.864		0.3102	21.19	0.3102	15.69	0.3102	8.203	0.3102	4.263
0.3112	33.73	0.3112	21.06	0.3112	10.21	0.3112	5.55		0.3112	15.88	0.3112	12.45	0.3112	7.65	0.3112	4.893		0.3112	21.68	0.3112	15.9	0.3112	8.253	0.3112	4.284
0.3122	34.11	0.3122	21.22	0.3122	10.27	0.3122	5.58		0.3122	16.18	0.3122	12.64	0.3122	7.74	0.3122	4.942		0.3122	22.17	0.3122	16.11	0.3122	8.321	0.3122	4.319
0.3132	34.45	0.3132	21.35	0.3132	10.31	0.3132	5.616		0.3132	16.47	0.3132	12.8	0.3132	7.83	0.3132	4.993		0.3132	22.64	0.3132	16.29	0.3132	8.371	0.3132	4.345
0.3142	34.93	0.3142	21.58	0.3142	10.48	0.3142	5.724		0.3142	16.84	0.3142	13.04	0.3142	7.979	0.3142	5.093		0.3142	23.15	0.3142	16.52	0.3142	8.481	0.3142	4.417
0.3152	35.34	0.3152	21.79	0.3152	10.5	0.3152	5.707		0.3152	17.14	0.3152	13.25	0.3152	8.022	0.3152	5.102		0.3152	23.66	0.3152	16.75	0.3152	8.525	0.3152	4.43
0.3162	35.62	0.3162	21.86	0.3162	10.5	0.3162	5.71		0.3162	17.32	0.3162	13.35	0.3162	8.07	0.3162	5.131		0.3162	24.08	0.3162	16.9	0.3162	8.553	0.3162	4.444
0.3172	35.9	0.3172	21.96	0.3172	10.51	0.3172	5.72		0.3172	17.56	0.3172	13.49	0.3172	8.123	0.3172	5.155		0.3172	24.48	0.3172	17.05	0.3172	8.581	0.3172	4.458
0.3182	36.19	0.3182	22.06	0.3182	10.56	0.3182	5.747		0.3182	17.8	0.3182	13.62	0.3182	8.196	0.3182	5.197		0.3182	24.87	0.3182	17.19	0.3182	8.625	0.3182	4.482
0.3192	36.45	0.3192	22.14	0.3192	10.57	0.3192	5.752		0.3192	18.01	0.3192	13.76	0.3192	8.237	0.3192	5.217		0.3192	25.23	0.3192	17.33	0.3192	8.646	0.3192	4.489
0.3202	36.74	0.3202	22.25	0.3202	10.62	0.3202	5.775		0.3202	18.25	0.3202	13.9	0.3202	8.302	0.3202	5.253		0.3202	25.61	0.3202	17.47	0.3202	8.686	0.3202	4.511
0.3212	36.99	0.3212	22.33	0.3212	10.66	0.3212	5.804		0.3212	18.45	0.3212	14.01	0.3212	8.364	0.3212	5.29		0.3212	25.97	0.3212	17.59	0.3212	8.718	0.3212	4.53
0.3222	37.26	0.3222	22.43	0.3222	10.67	0.3222	5.802		0.3222	18.66	0.3222	14.14	0.3222	8.399	0.3222	5.307		0.3222	26.32	0.3222	17.72	0.3222	8.745	0.3222	4.537
0.3232	37.52	0.3232	22.52	0.3232	10.71	0.3232	5.83		0.3232	18.89	0.3232	14.27	0.3232	8.466	0.3232	5.343		0.3232	26.65	0.3232	17.84	0.3232	8.782	0.3232	4.559
0.3242	37.75	0.3242	22.59	0.3242	10.74	0.3242	5.85		0.3242	19.07	0.3242	14.37	0.3242	8.51	0.3242	5.371		0.3242	26.97	0.3242	17.95	0.3242	8.807	0.3242	4.574
0.3252	38.01	0.3252	22.68	0.3252	10.76	0.3252	5.855		0.3252	19.27	0.3252	14.5	0.3252	8.553	0.3252	5.388		0.3252	27.28	0.3252	18.06	0.3252	8.83	0.3252	4.585
0.3262	38.23	0.3262	22.76	0.3262	10.81	0.3262	5.892		0.3262	19.46	0.3262	14.6	0.3262	8.614	0.3262	5.43		0.3262	27.58	0.3262	18.16	0.3262	8.866	0.3262	4.611
0.3272	38.45	0.3272	22.84	0.3272	10.81	0.3272	5.893		0.3272	19.63	0.3272	14.7	0.3272	8.642	0.3272	5.44		0.3272	27.87	0.3272	18.26	0.3272	8.883	0.3272	4.616
0.3282	38.7	0.3282	22.91	0.3282	10.85	0.3282	5.919		0.3282	19.82	0.3282	14.81	0.3282	8.689	0.3282	5.465		0.3282	28.17	0.3282	18.36	0.3282	8.918	0.3282	4.631
0.3292	38.91	0.3292	22.99	0.3292	10.88	0.3292	5.943		0.3292	19.99	0.3292	14.91	0.3292	8.74	0.3292	5.499		0.3292	28.44	0.3292	18.46	0.3292	8.941	0.3292	4.649
0.3302	39.14	0.3302	23.06	0.3302	10.9	0.3302	5.945		0.3302	20.15	0.3302	15.01	0.3302	8.764	0.3302	5.511		0.3302	28.71	0.3302	18.55	0.3302	8.953	0.3302	4.657
0.3312	39.36	0.3312	23.13	0.3312	10.95	0.3312	5.973		0.3312	20.34	0.3312	15.1	0.3312	8.812	0.3312	5.542		0.3312	28.97	0.3312	18.62	0.3312	8.987	0.3312	4.674
0.3322	39.54	0.3322	23.19	0.3322	10.96	0.3322	5.984		0.3322	20.49	0.3322	15.18	0.3322	8.851	0.3322	5.563		0.3322	29.22	0.3322	18.7	0.3322	9	0.3322	4.686
0.3332	39.76	0.3332	23.26	0.3332	10.99	0.3332	5.996		0.3332	20.65	0.3332	15.28	0.3332	8.879	0.3332	5.574		0.3332	29.46	0.3332	18.78	0.3332	9.016	0.3332	4.693
0.3342	39.98	0.3342	23.32	0.3342	11.03	0.3342	6.029		0.3342	20.8	0.3342	15.36	0.3342	8.931	0.3342	5.611		0.3342	29.71	0.3342	18.86	0.3342	9.046	0.3342	4.713
0.3352	40.15	0.3352	23.38	0.3352	11.03	0.3352	6.028		0.3352	20.95	0.3352	15.43	0.3352	8.948	0.3352	5.619		0.3352	29.93	0.3352	18.92	0.3352	9.06	0.3352	4.718
0.3362	40.36	0.3362	23.46	0.3362	11.07	0.3362	6.046		0.3362	21.1	0.3362	15.53	0.3362	8.988	0.3362	5.642		0.3362	30.14	0.3362	18.99	0.3362	9.086	0.3362	4.732
0.3372	40.54	0.3372	23.51	0.3372	11.1	0.3372	6.077		0.3372	21.24	0.3372	15.61	0.3372	9.025	0.3372	5.669		0.3372	30.35	0.3372	19.05	0.3372	9.105	0.3372	4.75
0.3382	40.73	0.3382	23.57	0.3382	11.11	0.3382	6.074		0.3382	21.38	0.3382	15.68	0.3382	9.049	0.3382	5.676		0.3382	30.55	0.3382	19.11	0.3382	9.119	0.3382	4.752
0.3392	40.93	0.3392	23.62	0.3392	11.15	0.3392	6.104		0.3392	21.52	0.3392	15.76	0.3392	9.089	0.3392	5.701		0.3392	30.76	0.3392	19.17	0.3392	9.142	0.3392	4.767
0.3402	41.09	0.3402	23.68	0.3402	11.17	0.3402	6.122		0.3402	21.64	0.3402	15.82	0.3402	9.117	0.3402	5.724		0.3402	30.94	0.3402	19.23	0.3402	9.154	0.3402	4.777
0.3412	41.3	0.3412	23.74	0.3412	11.2	0.3412	6.132		0.3412	21.78	0.3412	15.9	0.3412	9.147	0.3412	5.735		0.3412	31.14	0.3412	19.29	0.3412	9.179	0.3412	4.784
0.3422	41.49	0.3422	23.79	0.3422	11.24	0.3422	6.164		0.3422	21.91	0.3422	15.96	0.3422	9.181	0.3422	5.762		0.3422	31.32	0.3422	19.34	0.3422	9.2	0.3422	4.803
0.3432	41.66	0.3432	23.85	0.3432	11.24	0.3432	6.163		0.3432	22.02	0.3432	16.02	0.3432	9.2	0.3432	5.77		0.3432	31.49	0.3432	19.39	0.3432	9.213	0.3432	4.804
0.3442	41.86	0.3442	23.9	0.3442	11.28	0.3442	6.188		0.3442	22.15	0.3442	16.1	0.3442	9.231	0.3442	5.784		0.3442	31.67	0.3442	19.44	0.3442	9.231	0.3442	4.817
0.3452	42.02	0.3452	23.94	0.3452	11.31	0.3452	6.213		0.3452	22.26	0.3452	16.14	0.3452	9.264	0.3452	5.811		0.3452	31.83	0.3452	19.48	0.3452	9.254	0.3452	4.828
0.3462	42.19	0.3462	24	0.3462	11.33	0.3462	6.214		0.3462	22.37	0.3462	16.21	0.3462	9.278	0.3462	5.816		0.3462	31.99	0.3462	19.53	0.3462	9.265	0.3462	4.833
0.3472	42.38	0.3472	24.05	0.3472	11.37	0.3472	6.242		0.3472	22.5	0.3472	16.27	0.3472	9.317	0.3472	5.844		0.3472	32.15	0.3472	19.58	0.3472	9.288	0.3472	4.849
0.3482	42.54	0.3482	24.1	0.3482	11.39	0.3482	6.256		0.3482	22.61	0.3482	16.32	0.3482	9.337	0.3482	5.861		0.3482	32.29	0.3482	19.62	0.3482	9.297	0.3482	4.858
0.3492	42.73	0.3492	24.16	0.3492	11.42	0.3492	6.265		0.3492	22.71	0.3492	16.38	0.3492	9.361	0.3492	5.87		0.3492	32.44	0.3492	19.67	0.3492	9.32	0.3492	4.866
0.3502	42.9	0.3502	24.2	0.3502	11.47	0.3502	6.3		0.3502	22.83	0.3502	16.44	0.3502	9.398	0.3502	5.896		0.3502	32.59	0.3502	19.71	0.3502	9.348	0.3502	4.881
0.3512	43.06	0.3512	24.25	0.3512	11.47	0.3512	6.301		0.3512	22.91	0.3512	16.48	0.3512	9.408	0.3512	5.905		0.3512	32.73	0.3512	19.75	0.3512	9.354	0.3512	4.881
0.3522	43.27	0.3522	24.31	0.3522	11.52	0.3522	6.328		0.3522	23.02	0.3522	16.54	0.3522	9.44	0.3522	5.92		0.3522	32.86	0.3522	19.79	0.3522	9.379	0.3522	4.897
0.3532	43.43	0.3532	24.35	0.3532	11.55	0.3532	6.358		0.3532	23.12	0.3532	16.59	0.3532	9.467	0.3532	5.947		0.3532	32.98	0.3532	19.83	0.3532	9.401	0.3532	4.912
0.3542	43.61	0.3542	24.42	0.3542	11.57	0.3542	6.354		0.3542	23.21	0.3542	16.64	0.3542	9.484	0.3542	5.952		0.3542	33.11	0.3542	19.87	0.3542	9.415	0.3542	4.912
0.3552	43.79	0.3552	24.48	0.3552	11.62	0.3552	6.387		0.3552	23.33	0.3552	16.7	0.3552	9.513	0.3552	5.974		0.3552	33.24	0.3552	19.91	0.3552	9.442	0.3552	4.93
0.3562	43.95	0.3562	24.52	0.3562	11.65	0.3562	6.408		0.3562	23.42	0.3562	16.73	0.3562	9.538	0.3562	5.993		0.3562	33.35	0.3562	19.95	0.3562	9.46	0.3562	4.938
0.3572	44.13	0.3572	24.59	0.3572	11.67	0.3572	6.421		0.3572	23.51	0.3572	16.79	0.3572	9.556	0.3572	6.003		0.3572	33.48	0.3572	20	0.3572	9.478	0.3572	4.945
0.3582	44.3	0.3582	24.64	0.3582	11.72	0.3582	6.46		0.3582	23.6	0.3582	16.83	0.3582	9.591	0.3582	6.03		0.3582	33.59	0.3582	20.03	0.3582	9.506	0.3582	4.963
0.3592	44.49	0.3592	24.68	0.3592	11.74	0.3592	6.462		0.3592	23.68	0.3592	16.87	0.3592	9.598	0.3592	6.037		0.3592	33.69	0.3592	20.07	0.3592	9.518	0.3592	4.964
0.3602	44.67	0.3602	24.76	0.3602	11.78	0.3602	6.488		0.3602	23.78	0.3602	16.93	0.3602	9.629	0.3602	6.057		0.3602	33.8	0.3602	20.12	0.3602	9.546	0.3602	4.977
0.3612	44.84	0.3612	24.81	0.3612	11.83	0.3612	6.52		0.3612	23.86	0.3612	16.96	0.3612	9.662	0.3612	6.079		0.3612	33.91	0.3612	20.15	0.3612	9.564	0.3612	4.992
0.3622	45.03	0.3622	24.88	0.3622	11.85	0.3622	6.525		0.3622	23.94	0.3622	17.01	0.3622	9.672	0.3622	6.082		0.3622	34.02	0.3622	20.19	0.3622	9.581	0.3622	4.995
0.3632	45.23	0.3632	24.94	0.3632	11.9	0.3632	6.561		0.3632	24.03	0.3632	17.06	0.3632	9.701	0.3632	6.107		0.3632	34.12	0.3632	20.24	0.3632	9.61	0.3632	5.011
0.3642	43.96	0.3642	24.19	0.3642	10.14	0.3642	5.029		0.3642	23.04	0.3642	16.52	0.3642	8.55	0.3642	5.089		0.3642	33.6	0.3642	19.92	0.3642	8.782	0.3642	4.282
0.3632	37.08	0.3632	19.02	0.3632	5.915	0.3632	2.246		0.3632	19.24	0.3632	13.49	0.3632	6.222	0.3632	3.374		0.3632	30.49	0.3632	17.41	0.3632	6.478	0.3632	2.7
0.3622	30.34	0.3622	13.97	0.3622	3.569	0.3622	0.9346		0.3622	16.39	0.3622	11.07	0.3622	4.924	0.3622	2.438		0.3622	27.14	0.3622	14.62	0.3622	4.889	0.3622	1.73
0.3612	24.97	0.3612	10.41	0.3612	1.939	0.3612	0.0606		0.3612	14.34	0.3612	9.441	0.3612	3.921	0.3612	1.73		0.3612	24.29	0.3612	12.43	0.3612	3.653	0.3612	1.019
0.3602	20.59	0.3602	7.655	0.3602	0.7234	0.3602	-0.5754		0.3602	12.73	0.3602	8.132	0.3602	3.106	0.3602	1.174		0.3602	21.81	0.3602	10.57	0.3602	2.649	0.3602	0.4762
0.3592	16.85	0.3592	5.365	0.3592	-0.2763	0.3592	-1.083		0.3592	11.3	0.3592	6.97	0.3592	2.392	0.3592	0.6992		0.3592	19.6	0.3592	8.94	0.3592	1.784	0.3592	0.03058
0.3582	13.57	0.3582	3.45	0.3582	-1.121	0.3582	-1.515		0.3582	10.04	0.3582	5.954	0.3582	1.755	0.3582	0.2798		0.3582	17.59	0.3582	7.467	0.3582	1.034	0.3582	-0.3586
0.3572	10.66	0.3572	1.768	0.3572	-1.81	0.3572	-1.846		0.3572	8.901	0.3572	5.025	0.3572	1.205	0.3572	-0.06532		0.3572	15.71	0.3572	6.136	0.3572	0.3868	0.3572	-0.6742
0.3562	8.001	0.3562	0.2809	0.3562	-2.441	0.3562	-2.163		0.3562	7.82	0.3562	4.159	0.3562	0.6823	0.3562	-0.4014		0.3562	13.96	0.3562	4.918	0.3562	-0.2096	0.3562	-0.9622
0.3552	5.629	0.3552	-1.05	0.3552	-2.974	0.3552	-2.432		0.3552	6.815	0.3552	3.383	0.3552	0.2181	0.3552	-0.7018		0.3552	12.31	0.3552	3.806	0.3552	-0.7384	0.3552	-1.207
0.3542	3.441	0.3542	-2.257	0.3542	-3.466	0.3542	-2.663		0.3542	5.863	0.3542	2.63	0.3542	-0.2103	0.3542	-0.9573		0.3542	10.76	0.3542	2.759	0.3542	-1.211	0.3542	-1.426
0.3532	1.405	0.3532	-3.34	0.3532	-3.917	0.3532	-2.895		0.3532	4.965	0.3532	1.93	0.3532	-0.631	0.3532	-1.212		0.3532	9.289	0.3532	1.791	0.3532	-1.654	0.3532	-1.635
0.3522	-0.4629	0.3522	-4.34	0.3522	-4.304	0.3522	-3.078		0.3522	4.118	0.3522	1.272	0.3522	-0.999	0.3522	-1.434		0.3522	7.889	0.3522	0.8818	0.3522	-2.04	0.3522	-1.812
0.3512	-2.235	0.3512	-5.281	0.3512	-4.682	0.3512	-3.257		0.3512	3.304	0.3512	0.6334	0.3512	-1.347	0.3512	-1.643		0.3512	6.538	0.3512	0.01387	0.3512	-2.403	0.3512	-1.977
0.3502	-3.871	0.3502	-6.114	0.3502	-5.023	0.3502	-3.435		0.3502	2.518	0.3502	0.03441	0.3502	-1.687	0.3502	-1.854		0.3502	5.262	0.3502	-0.7965	0.3502	-2.741	0.3502	-2.138
0.3492	-5.407	0.3492	-6.907	0.3492	-5.315	0.3492	-3.569		0.3492	1.764	0.3492	-0.5444	0.3492	-1.983	0.3492	-2.023		0.3492	4.049	0.3492	-1.557	0.3492	-3.048	0.3492	-2.273
0.3482	-6.875	0.3482	-7.65	0.3482	-5.623	0.3482	-3.72		0.3482	1.024	0.3482	-1.102	0.3482	-2.287	0.3482	-2.203		0.3482	2.878	0.3482	-2.278	0.3482	-3.351	0.3482	-2.413
0.3472	-8.247	0.3472	-8.353	0.3472	-5.886	0.3472	-3.856		0.3472	0.326	0.3472	-1.619	0.3472	-2.562	0.3472	-2.373		0.3472	1.76	0.3472	-2.95	0.3472	-3.622	0.3472	-2.54
0.3462	-9.56	0.3462	-9.016	0.3462	-6.133	0.3462	-3.97		0.3462	-0.371	0.3462	-2.128	0.3462	-2.823	0.3462	-2.522		0.3462	0.6739	0.3462	-3.604	0.3462	-3.875	0.3462	-2.654
0.3452	-10.79	0.3452	-9.637	0.3452	-6.386	0.3452	-4.103		0.3452	-1.054	0.3452	-2.611	0.3452	-3.092	0.3452	-2.683		0.3452	-0.3769	0.3452	-4.214	0.3452	-4.126	0.3452	-2.774
0.3442	-11.96	0.3442	-10.2	0.3442	-6.584	0.3442	-4.199		0.3442	-1.694	0.3442	-3.072	0.3442	-3.321	0.3442	-2.821		0.3442	-1.384	0.3442	-4.804	0.3442	-4.348	0.3442	-2.876
0.3432	-13.08	0.3432	-10.77	0.3432	-6.807	0.3432	-4.308		0.3432	-2.328	0.3432	-3.535	0.3432	-3.56	0.3432	-2.954		0.3432	-2.362	0.3432	-5.369	0.3432	-4.571	0.3432	-2.977
0.3422	-14.13	0.3422	-11.29	0.3422	-7.021	0.3422	-4.419		0.3422	-2.942	0.3422	-3.971	0.3422	-3.798	0.3422	-3.098		0.3422	-3.298	0.3422	-5.904	0.3422	-4.78	0.3422	-3.079
0.3412	-15.15	0.3412	-11.79	0.3412	-7.202	0.3412	-4.5		0.3412	-3.543	0.3412	-4.396	0.3412	-3.998	0.3412	-3.212		0.3412	-4.211	0.3412	-6.416	0.3412	-4.969	0.3412	-3.166
0.3402	-16.15	0.3402	-12.27	0.3402	-7.394	0.3402	-4.606		0.3402	-4.138	0.3402	-4.82	0.3402	-4.219	0.3402	-3.34		0.3402	-5.104	0.3402	-6.911	0.3402	-5.162	0.3402	-3.261
0.3392	-17.09	0.3392	-12.72	0.3392	-7.566	0.3392	-4.696		0.3392	-4.71	0.3392	-5.212	0.3392	-4.425	0.3392	-3.46		0.3392	-5.948	0.3392	-7.382	0.3392	-5.343	0.3392	-3.348
0.3382	-17.98	0.3382	-13.17	0.3382	-7.725	0.3382	-4.77		0.3382	-5.269	0.3382	-5.601	0.3382	-4.609	0.3382	-3.566		0.3382	-6.786	0.3382	-7.835	0.3382	-5.513	0.3382	-3.423
0.3372	-18.86	0.3372	-13.59	0.3372	-7.902	0.3372	-4.864		0.3372	-5.82	0.3372	-5.979	0.3372	-4.813	0.3372	-3.688		0.3372	-7.587	0.3372	-8.279	0.3372	-5.685	0.3372	-3.51
0.3362	-19.69	0.3362	-13.99	0.3362	-8.045	0.3362	-4.931		0.3362	-6.353	0.3362	-6.342	0.3362	-4.989	0.3362	-3.787		0.3362	-8.368	0.3362	-8.707	0.3362	-5.834	0.3362	-3.579
0.3352	-20.5	0.3352	-14.39	0.3352	-8.216	0.3352	-5.008		0.3352	-6.884	0.3352	-6.71	0.3352	-5.169	0.3352	-3.887		0.3352	-9.137	0.3352	-9.114	0.3352	-5.99	0.3352	-3.658
0.3342	-21.28	0.3342	-14.76	0.3342	-8.369	0.3342	-5.099		0.3342	-7.419	0.3342	-7.052	0.3342	-5.356	0.3342	-4.002		0.3342	-9.874	0.3342	-9.507	0.3342	-6.14	0.3342	-3.739
0.3332	-22.03	0.3332	-15.12	0.3332	-8.489	0.3332	-5.154		0.3332	-7.911	0.3332	-7.395	0.3332	-5.512	0.3332	-4.088		0.3332	-10.59	0.3332	-9.887	0.3332	-6.273	0.3332	-3.798
0.3322	-22.77	0.3322	-15.48	0.3322	-8.646	0.3322	-5.239		0.3322	-8.437	0.3322	-7.737	0.3322	-5.689	0.3322	-4.192		0.3322	-11.3	0.3322	-10.25	0.3322	-6.418	0.3322	-3.876
0.3312	-23.44	0.3312	-15.81	0.3312	-8.769	0.3312	-5.312		0.3312	-8.919	0.3312	-8.063	0.3312	-5.855	0.3312	-4.29		0.3312	-11.96	0.3312	-10.61	0.3312	-6.549	0.3312	-3.946
0.3302	-24.16	0.3302	-16.17	0.3302	-8.895	0.3302	-5.373		0.3302	-9.409	0.3302	-8.403	0.3302	-6.002	0.3302	-4.376		0.3302	-12.63	0.3302	-10.96	0.3302	-6.682	0.3302	-4.011
0.3292	-24.81	0.3292	-16.49	0.3292	-9.041	0.3292	-5.456		0.3292	-9.893	0.3292	-8.708	0.3292	-6.172	0.3292	-4.48		0.3292	-13.29	0.3292	-11.3	0.3292	-6.816	0.3292	-4.082
0.3282	-25.46	0.3282	-16.81	0.3282	-9.152	0.3282	-5.505		0.3282	-10.35	0.3282	-9.018	0.3282	-6.314	0.3282	-4.564		0.3282	-13.92	0.3282	-11.63	0.3282	-6.941	0.3282	-4.144
0.3272	-26.09	0.3272	-17.12	0.3272	-9.28	0.3272	-5.579		0.3272	-10.82	0.3272	-9.339	0.3272	-6.473	0.3272	-4.648		0.3272	-14.55	0.3272	-11.94	0.3272	-7.066	0.3272	-4.212
0.3262	-26.69	0.3262	-17.42	0.3262	-9.416	0.3262	-5.655		0.3262	-11.29	0.3262	-9.635	0.3262	-6.632	0.3262	-4.751		0.3262	-15.15	0.3262	-12.25	0.3262	-7.192	0.3262	-4.281
0.3252	-27.28	0.3252	-17.72	0.3252	-9.504	0.3252	-5.701		0.3252	-11.73	0.3252	-9.93	0.3252	-6.758	0.3252	-4.821		0.3252	-15.75	0.3252	-12.55	0.3252	-7.298	0.3252	-4.335
0.3242	-27.85	0.3242	-18	0.3242	-9.642	0.3242	-5.78		0.3242	-12.18	0.3242	-10.23	0.3242	-6.914	0.3242	-4.907		0.3242	-16.35	0.3242	-12.85	0.3242	-7.422	0.3242	-4.406
0.3232	-28.39	0.3232	-18.28	0.3232	-9.742	0.3232	-5.846		0.3232	-12.61	0.3232	-10.51	0.3232	-7.058	0.3232	-4.992		0.3232	-16.92	0.3232	-13.12	0.3232	-7.528	0.3232	-4.467
0.3222	-28.97	0.3222	-18.56	0.3222	-9.855	0.3222	-5.901		0.3222	-13.05	0.3222	-10.81	0.3222	-7.189	0.3222	-5.069		0.3222	-17.48	0.3222	-13.42	0.3222	-7.639	0.3222	-4.529
0.3212	-29.52	0.3212	-18.83	0.3212	-9.982	0.3212	-5.974		0.3212	-13.49	0.3212	-11.09	0.3212	-7.338	0.3212	-5.165		0.3212	-18.03	0.3212	-13.69	0.3212	-7.764	0.3212	-4.601
0.3202	-30.02	0.3202	-19.1	0.3202	-10.07	0.3202	-6.021		0.3202	-13.91	0.3202	-11.37	0.3202	-7.47	0.3202	-5.242		0.3202	-18.57	0.3202	-13.97	0.3202	-7.858	0.3202	-4.656
0.3192	-30.55	0.3192	-19.38	0.3192	-10.19	0.3192	-6.09		0.3192	-14.35	0.3192	-11.66	0.3192	-7.609	0.3192	-5.325		0.3192	-19.12	0.3192	-14.24	0.3192	-7.974	0.3192	-4.722
0.3182	-31.04	0.3182	-19.63	0.3182	-10.31	0.3182	-6.164		0.3182	-14.76	0.3182	-11.92	0.3182	-7.756	0.3182	-5.414		0.3182	-19.64	0.3182	-14.49	0.3182	-8.094	0.3182	-4.789
0.3172	-31.54	0.3172	-19.9	0.3172	-10.4	0.3172	-6.207		0.3172	-15.18	0.3172	-12.2	0.3172	-7.876	0.3172	-5.487		0.3172	-20.16	0.3172	-14.74	0.3172	-8.194	0.3172	-4.843
0.3162	-32.06	0.3162	-20.16	0.3162	-10.53	0.3162	-6.284		0.3162	-15.6	0.3162	-12.47	0.3162	-8.031	0.3162	-5.57		0.3162	-20.67	0.3162	-15	0.3162	-8.31	0.3162	-4.91
0.3152	-32.54	0.3152	-20.41	0.3152	-10.64	0.3152	-6.359		0.3152	-16.01	0.3152	-12.74	0.3152	-8.173	0.3152	-5.657		0.3152	-21.16	0.3152	-15.25	0.3152	-8.416	0.3152	-4.975
0.3142	-33.13	0.3142	-20.74	0.3142	-10.85	0.3142	-6.497		0.3142	-16.53	0.3142	-13.07	0.3142	-8.382	0.3142	-5.798		0.3142	-21.69	0.3142	-15.54	0.3142	-8.58	0.3142	-5.083
0.3132	-33.69	0.3132	-21.08	0.3132	-10.94	0.3132	-6.536		0.3132	-16.97	0.3132	-13.39	0.3132	-8.503	0.3132	-5.856		0.3132	-22.23	0.3132	-15.84	0.3132	-8.689	0.3132	-5.142
0.3122	-34.08	0.3122	-21.28	0.3122	-11	0.3122	-6.56		0.3122	-17.31	0.3122	-13.6	0.3122	-8.604	0.3122	-5.918		0.3122	-22.69	0.3122	-16.07	0.3122	-8.767	0.3122	-5.184
0.3112	-34.5	0.3112	-21.5	0.3112	-11.11	0.3112	-6.622		0.3112	-17.72	0.3112	-13.86	0.3112	-8.736	0.3112	-5.991		0.3112	-23.16	0.3112	-16.3	0.3112	-8.87	0.3112	-5.246
0.3102	-34.92	0.3102	-21.71	0.3102	-11.21	0.3102	-6.696		0.3102	-18.09	0.3102	-14.1	0.3102	-8.876	0.3102	-6.077		0.3102	-23.61	0.3102	-16.52	0.3102	-8.974	0.3102	-5.314
0.3092	-35.33	0.3092	-21.94	0.3092	-11.29	0.3092	-6.735		0.3092	-18.48	0.3092	-14.36	0.3092	-8.989	0.3092	-6.14		0.3092	-24.08	0.3092	-16.76	0.3092	-9.063	0.3092	-5.367
0.3082	-35.76	0.3082	-22.19	0.3082	-11.42	0.3082	-6.816		0.3082	-18.88	0.3082	-14.62	0.3082	-9.134	0.3082	-6.228		0.3082	-24.53	0.3082	-16.99	0.3082	-9.171	0.3082	-5.434
0.3072	-36.17	0.3072	-22.4	0.3072	-11.51	0.3072	-6.884		0.3072	-19.27	0.3072	-14.87	0.3072	-9.268	0.3072	-6.317		0.3072	-24.97	0.3072	-17.21	0.3072	-9.271	0.3072	-5.5
0.3062	-36.6	0.3062	-22.65	0.3062	-11.62	0.3062	-6.938		0.3062	-19.66	0.3062	-15.14	0.3062	-9.391	0.3062	-6.386		0.3062	-25.42	0.3062	-17.44	0.3062	-9.374	0.3062	-5.564
0.3052	-37	0.3052	-22.89	0.3052	-11.75	0.3052	-7.016		0.3052	-20.06	0.3052	-15.4	0.3052	-9.536	0.3052	-6.479		0.3052	-25.86	0.3052	-17.66	0.3052	-9.486	0.3052	-5.638
0.3042	-37.4	0.3042	-23.12	0.3042	-11.84	0.3042	-7.077		0.3042	-20.45	0.3042	-15.65	0.3042	-9.654	0.3042	-6.556		0.3042	-26.29	0.3042	-17.89	0.3042	-9.583	0.3042	-5.701
0.3032	-37.83	0.3032	-23.37	0.3032	-11.94	0.3032	-7.149		0.3032	-20.84	0.3032	-15.92	0.3032	-9.793	0.3032	-6.639		0.3032	-26.73	0.3032	-18.12	0.3032	-9.698	0.3032	-5.773
0.3022	-38.22	0.3022	-23.6	0.3022	-12.07	0.3022	-7.232		0.3022	-21.23	0.3022	-16.18	0.3022	-9.944	0.3022	-6.735		0.3022	-27.16	0.3022	-18.34	0.3022	-9.806	0.3022	-5.849
0.3012	-38.62	0.3012	-23.85	0.3012	-12.16	0.3012	-7.279		0.3012	-21.61	0.3012	-16.44	0.3012	-10.07	0.3012	-6.805		0.3012	-27.57	0.3012	-18.57	0.3012	-9.91	0.3012	-5.913
0.3002	-39.03	0.3002	-24.1	0.3002	-12.3	0.3002	-7.36		0.3002	-22	0.3002	-16.7	0.3002	-10.21	0.3002	-6.901		0.3002	-27.99	0.3002	-18.79	0.3002	-10.02	0.3002	-5.987
0.2992	-39.41	0.2992	-24.34	0.2992	-12.39	0.2992	-7.437		0.2992	-22.38	0.2992	-16.96	0.2992	-10.35	0.2992	-6.989		0.2992	-28.41	0.2992	-19	0.2992	-10.13	0.2992	-6.058
0.2982	-39.8	0.2982	-24.59	0.2982	-12.51	0.2982	-7.5		0.2982	-22.77	0.2982	-17.22	0.2982	-10.48	0.2982	-7.064		0.2982	-28.82	0.2982	-19.22	0.2982	-10.23	0.2982	-6.13
0.2972	-40.19	0.2972	-24.83	0.2972	-12.64	0.2972	-7.585		0.2972	-23.16	0.2972	-17.49	0.2972	-10.64	0.2972	-7.17		0.2972	-29.23	0.2972	-19.44	0.2972	-10.36	0.2972	-6.212
0.2962	-40.57	0.2962	-25.07	0.2962	-12.74	0.2962	-7.642		0.2962	-23.54	0.2962	-17.73	0.2962	-10.76	0.2962	-7.248		0.2962	-29.64	0.2962	-19.67	0.2962	-10.46	0.2962	-6.282
0.2952	-40.98	0.2952	-25.32	0.2952	-12.88	0.2952	-7.729		0.2952	-23.95	0.2952	-18.01	0.2952	-10.91	0.2952	-7.335		0.2952	-30.06	0.2952	-19.9	0.2952	-10.58	0.2952	-6.363
0.2942	-41.36	0.2942	-25.56	0.2942	-13	0.2942	-7.818		0.2942	-24.35	0.2942	-18.26	0.2942	-11.07	0.2942	-7.444		0.2942	-30.47	0.2942	-20.11	0.2942	-10.7	0.2942	-6.448
0.2932	-41.74	0.2932	-25.81	0.2932	-13.11	0.2932	-7.871		0.2932	-24.71	0.2932	-18.53	0.2932	-11.19	0.2932	-7.518		0.2932	-30.88	0.2932	-20.34	0.2932	-10.81	0.2932	-6.518
0.2922	-42.14	0.2922	-26.05	0.2922	-13.25	0.2922	-7.96		0.2922	-25.13	0.2922	-18.8	0.2922	-11.35	0.2922	-7.62		0.2922	-31.29	0.2922	-20.57	0.2922	-10.93	0.2922	-6.604
0.2912	-42.51	0.2912	-26.3	0.2912	-13.37	0.2912	-8.048		0.2912	-25.51	0.2912	-19.06	0.2912	-11.5	0.2912	-7.722		0.2912	-31.69	0.2912	-20.78	0.2912	-11.05	0.2912	-6.691
0.2902	-42.92	0.2902	-26.57	0.2902	-13.5	0.2902	-8.127		0.2902	-25.91	0.2902	-19.34	0.2902	-11.64	0.2902	-7.81		0.2902	-32.12	0.2902	-21.02	0.2902	-11.17	0.2902	-6.771
0.2892	-43.3	0.2892	-26.82	0.2892	-13.64	0.2892	-8.23		0.2892	-26.31	0.2892	-19.61	0.2892	-11.81	0.2892	-7.916		0.2892	-32.52	0.2892	-21.26	0.2892	-11.3	0.2892	-6.869
0.2882	-43.67	0.2882	-27.08	0.2882	-13.76	0.2882	-8.3		0.2882	-26.68	0.2882	-19.88	0.2882	-11.93	0.2882	-8.016		0.2882	-32.93	0.2882	-21.49	0.2882	-11.42	0.2882	-6.95
0.2872	-44.04	0.2872	-27.35	0.2872	-13.89	0.2872	-8.384		0.2872	-27.1	0.2872	-20.17	0.2872	-12.09	0.2872	-8.117		0.2872	-33.32	0.2872	-21.72	0.2872	-11.55	0.2872	-7.032
0.2862	-44.41	0.2862	-27.59	0.2862	-14.03	0.2862	-8.491		0.2862	-27.5	0.2862	-20.44	0.2862	-12.26	0.2862	-8.236		0.2862	-33.72	0.2862	-21.94	0.2862	-11.68	0.2862	-7.137
0.2852	-44.81	0.2852	-27.86	0.2852	-14.15	0.2852	-8.557		0.2852	-27.88	0.2852	-20.71	0.2852	-12.41	0.2852	-8.326		0.2852	-34.13	0.2852	-22.18	0.2852	-11.81	0.2852	-7.222
0.2842	-45.2	0.2842	-28.14	0.2842	-14.3	0.2842	-8.652		0.2842	-28.3	0.2842	-21.01	0.2842	-12.58	0.2842	-8.436		0.2842	-34.53	0.2842	-22.42	0.2842	-11.93	0.2842	-7.318
0.2832	-45.58	0.2832	-28.4	0.2832	-14.43	0.2832	-8.749		0.2832	-28.69	0.2832	-21.28	0.2832	-12.73	0.2832	-8.555		0.2832	-34.92	0.2832	-22.66	0.2832	-12.06	0.2832	-7.411
0.2822	-45.98	0.2822	-28.68	0.2822	-14.57	0.2822	-8.832		0.2822	-29.11	0.2822	-21.58	0.2822	-12.9	0.2822	-8.649		0.2822	-35.32	0.2822	-22.9	0.2822	-12.2	0.2822	-7.502
0.2812	-46.38	0.2812	-28.96	0.2812	-14.74	0.2812	-8.935		0.2812	-29.52	0.2812	-21.87	0.2812	-13.08	0.2812	-8.769		0.2812	-35.73	0.2812	-23.15	0.2812	-12.35	0.2812	-7.612
0.2802	-46.75	0.2802	-29.22	0.2802	-14.87	0.2802	-9.015		0.2802	-29.91	0.2802	-22.17	0.2802	-13.23	0.2802	-8.88		0.2802	-36.15	0.2802	-23.39	0.2802	-12.48	0.2802	-7.706
0.2792	-47.17	0.2792	-29.53	0.2792	-15.02	0.2792	-9.122		0.2792	-30.35	0.2792	-22.47	0.2792	-13.41	0.2792	-8.992		0.2792	-36.57	0.2792	-23.64	0.2792	-12.63	0.2792	-7.811
0.2782	-47.57	0.2782	-29.81	0.2782	-15.18	0.2782	-9.236		0.2782	-30.76	0.2782	-22.76	0.2782	-13.6	0.2782	-9.129		0.2782	-36.98	0.2782	-23.89	0.2782	-12.78	0.2782	-7.923
0.2772	-47.96	0.2772	-30.1	0.2772	-15.32	0.2772	-9.312		0.2772	-31.18	0.2772	-23.08	0.2772	-13.76	0.2772	-9.226		0.2772	-37.38	0.2772	-24.15	0.2772	-12.92	0.2772	-8.022
0.2762	-48.38	0.2762	-30.4	0.2762	-15.5	0.2762	-9.431		0.2762	-31.62	0.2762	-23.38	0.2762	-13.96	0.2762	-9.359		0.2762	-37.8	0.2762	-24.39	0.2762	-13.08	0.2762	-8.143
0.2752	-48.78	0.2752	-30.68	0.2752	-15.65	0.2752	-9.535		0.2752	-32.04	0.2752	-23.69	0.2752	-14.14	0.2752	-9.489		0.2752	-38.21	0.2752	-24.64	0.2752	-13.23	0.2752	-8.262
0.2742	-49.2	0.2742	-30.99	0.2742	-15.81	0.2742	-9.632		0.2742	-32.48	0.2742	-24.03	0.2742	-14.31	0.2742	-9.599		0.2742	-38.62	0.2742	-24.91	0.2742	-13.39	0.2742	-8.373
0.2732	-49.61	0.2732	-31.29	0.2732	-16	0.2732	-9.75		0.2732	-32.93	0.2732	-24.35	0.2732	-14.52	0.2732	-9.735		0.2732	-39.04	0.2732	-25.16	0.2732	-13.55	0.2732	-8.496
0.2722	-50.01	0.2722	-31.61	0.2722	-16.15	0.2722	-9.847		0.2722	-33.36	0.2722	-24.67	0.2722	-14.7	0.2722	-9.857		0.2722	-39.45	0.2722	-25.42	0.2722	-13.71	0.2722	-8.603
0.2712	-50.44	0.2712	-31.96	0.2712	-16.33	0.2712	-9.96		0.2712	-33.81	0.2712	-25.01	0.2712	-14.9	0.2712	-9.993		0.2712	-39.89	0.2712	-25.7	0.2712	-13.87	0.2712	-8.731
0.2702	-50.85	0.2702	-32.26	0.2702	-16.52	0.2702	-10.09		0.2702	-34.25	0.2702	-25.33	0.2702	-15.11	0.2702	-10.14		0.2702	-40.32	0.2702	-25.96	0.2702	-14.04	0.2702	-8.858
0.2692	-51.27	0.2692	-32.57	0.2692	-16.68	0.2692	-10.18		0.2692	-34.71	0.2692	-25.67	0.2692	-15.29	0.2692	-10.27		0.2692	-40.76	0.2692	-26.23	0.2692	-14.21	0.2692	-8.979
0.2682	-51.72	0.2682	-32.92	0.2682	-16.87	0.2682	-10.31		0.2682	-35.18	0.2682	-26.01	0.2682	-15.51	0.2682	-10.41		0.2682	-41.19	0.2682	-26.51	0.2682	-14.38	0.2682	-9.122
0.2672	-52.13	0.2672	-33.23	0.2672	-17.05	0.2672	-10.43		0.2672	-35.64	0.2672	-26.35	0.2672	-15.73	0.2672	-10.56		0.2672	-41.61	0.2672	-26.79	0.2672	-14.56	0.2672	-9.245
0.2662	-52.58	0.2662	-33.58	0.2662	-17.24	0.2662	-10.55		0.2662	-36.11	0.2662	-26.71	0.2662	-15.94	0.2662	-10.7		0.2662	-42.05	0.2662	-27.08	0.2662	-14.74	0.2662	-9.374
0.2652	-53.01	0.2652	-33.93	0.2652	-17.45	0.2652	-10.69		0.2652	-36.6	0.2652	-27.07	0.2652	-16.18	0.2652	-10.86		0.2652	-42.47	0.2652	-27.38	0.2652	-14.93	0.2652	-9.516
