# Supplementary material for: Solar-driven highly selective conversion of glycerol to dihydroxyacetone using surface atom engineered BiVO4 photoanodes
Source: Nat Commun. 2024 Jun 28;15:5475. doi: 10.1038/s41467-024-49662-7 (PMC11213950; doi:10.1038/s41467-024-49662-7)
Supplement: Supplementary file 3 — Source Data [file 41467_2024_49662_MOESM3_ESM.zip › Supplementary Information/ncomms-Supplementary Fig. 48-source-data.xlsx]

## Sheet: Sheet1
Supplementary Fig. 48
Data 1							Data 2
Parameter x	Parameter y	Parameter x	Parameter y	Parameter x	Parameter y		Parameter x	Parameter y	Parameter x	Parameter y	Parameter x	Parameter y
10	4.75	10	5.4455	10	6.1105		0.3	0.13422	0.3	0.05878	0.3	0.06234
20	8.53	20	8.1805	20	10.665		0.5	0.16254	0.5	0.08218	0.5	0.11378
50	16.03	50	13.055	50	21.16		0.8	0.22182	0.8	0.11997	0.8	0.15763
100	22.42	100	16.685	100	34.03		1	0.25812	1	0.15935	1	0.3055
