# Supplementary material for: Solar-driven highly selective conversion of glycerol to dihydroxyacetone using surface atom engineered BiVO4 photoanodes
Source: Nat Commun. 2024 Jun 28;15:5475. doi: 10.1038/s41467-024-49662-7 (PMC11213950; doi:10.1038/s41467-024-49662-7)
Supplement: Supplementary file 3 — Source Data [file 41467_2024_49662_MOESM3_ESM.zip › Supplementary Information/ncomms-Supplementary Fig. 6-source-data.xlsx]

## Sheet: Sheet1
Supplementary Fig. 6
Data 1		Data 2		Data 3
Parameter x	Parameter y	Parameter x	Parameter y	Parameter x	Parameter y
-256.219	298	-256.219	25314.9	-256.219	50322
-253.875	357	-253.875	25325.9	-253.875	50307
-251.531	352	-251.531	25321.2	-251.531	50342
-249.188	306	-249.188	25323.1	-249.188	50340
-246.846	306	-246.846	25322.6	-246.846	50312
-244.504	314	-244.504	25319.4	-244.504	50336
-242.163	375	-242.163	25318.4	-242.163	50339
-239.822	298	-239.822	25317.4	-239.822	50314
-237.482	324	-237.482	25319.2	-237.482	50344
-235.143	323	-235.143	25323.8	-235.143	50309
-232.804	300	-232.804	25320.4	-232.804	50318
-230.466	332	-230.466	25320.7	-230.466	50312
-228.128	307	-228.128	25318.9	-228.128	50337
-225.791	341	-225.791	25323.7	-225.791	50311
-223.455	326	-223.455	25319.4	-223.455	50342
-221.119	360	-221.119	25320.6	-221.119	50322
-218.784	314	-218.784	25320.2	-218.784	50280
-216.449	352	-216.449	25318.1	-216.449	50344
-214.116	321	-214.116	25322.6	-214.116	50303
-211.782	310	-211.782	25322.9	-211.782	50310
-209.45	279	-209.45	25324.4	-209.45	50319
-207.117	331	-207.117	25320.4	-207.117	50313
-204.786	284	-204.786	25321.5	-204.786	50320
-202.455	314	-202.455	25320.5	-202.455	50324
-200.125	305	-200.125	25322.8	-200.125	50317
-197.795	323	-197.795	25326.3	-197.795	50289
-195.466	327	-195.466	25325.7	-195.466	50319
-193.137	322	-193.137	25323	-193.137	50326
-190.81	375	-190.81	25326.4	-190.81	50303
-188.482	307	-188.482	25322.9	-188.482	50339
-186.156	329	-186.156	25324.4	-186.156	50323
-183.83	322	-183.83	25323.4	-183.83	50332
-181.504	322	-181.504	25321.7	-181.504	50358
-179.179	305	-179.179	25324.2	-179.179	50351
-176.855	299	-176.855	25323.5	-176.855	50331
-174.531	308	-174.531	25324.1	-174.531	50342
-172.208	303	-172.208	25324.1	-172.208	50347
-169.886	323	-169.886	25327.4	-169.886	50341
-167.564	336	-167.564	25321.2	-167.564	50306
-165.243	346	-165.243	25326.3	-165.243	50304
-162.922	336	-162.922	25327.6	-162.922	50268
-160.602	314	-160.602	25324.5	-160.602	50362
-158.283	306	-158.283	25325.1	-158.283	50314
-155.964	329	-155.964	25325.3	-155.964	50327
-153.646	359	-153.646	25325.9	-153.646	50327
-151.328	303	-151.328	25324.3	-151.328	50329
-149.011	360	-149.011	25327.2	-149.011	50328
-146.695	290	-146.695	25324.2	-146.695	50326
-144.379	301	-144.379	25325.6	-144.379	50337
-142.064	306	-142.064	25326.8	-142.064	50340
-139.749	346	-139.749	25326.1	-139.749	50296
-137.435	376	-137.435	25328.6	-137.435	50308
-135.122	316	-135.122	25325.6	-135.122	50320
-132.809	326	-132.809	25324.9	-132.809	50278
-130.497	341	-130.497	25325.5	-130.497	50329
-128.185	312	-128.185	25325.5	-128.185	50306
-125.874	316	-125.874	25325.6	-125.874	50276
-123.564	319	-123.564	25329.7	-123.564	50335
-121.254	339	-121.254	25323.8	-121.254	50347
-118.945	358	-118.945	25324.6	-118.945	50314
-116.636	335	-116.636	25324.3	-116.636	50343
-114.328	345	-114.328	25328.1	-114.328	50341
-112.021	346	-112.021	25323.6	-112.021	50308
-109.714	320	-109.714	25322.6	-109.714	50302
-107.408	351	-107.408	25326.3	-107.408	50351
-105.103	350	-105.103	25325.1	-105.103	50284
-102.798	344	-102.798	25319.1	-102.798	50290
-100.493	315	-100.493	25328.8	-100.493	50329
-98.189	347	-98.189	25325.5	-98.189	50327
-95.886	325	-95.886	25324.8	-95.886	50339
-93.584	327	-93.584	25326	-93.584	50353
-91.282	326	-91.282	25322.5	-91.282	50334
-88.981	313	-88.981	25326.4	-88.981	50337
-86.68	330	-86.68	25325.4	-86.68	50312
-84.38	320	-84.38	25326.9	-84.38	50314
-82.08	311	-82.08	25327.4	-82.08	50295
-79.781	311	-79.781	25323.6	-79.781	50329
-77.483	341	-77.483	25326.1	-77.483	50329
-75.185	322	-75.185	25324.9	-75.185	50346
-72.888	350	-72.888	25327.6	-72.888	50330
-70.591	347	-70.591	25326.9	-70.591	50311
-68.296	298	-68.296	25327.6	-68.296	50338
-66	308	-66	25324.4	-66	50318
-63.705	313	-63.705	25329.3	-63.705	50315
-61.411	323	-61.411	25328.7	-61.411	50299
-59.118	315	-59.118	25329.6	-59.118	50353
-56.825	339	-56.825	25330	-56.825	50307
-54.533	334	-54.533	25326.7	-54.533	50314
-52.241	335	-52.241	25330.3	-52.241	50309
-49.95	324	-49.95	25327.3	-49.95	50316
-47.659	336	-47.659	25329.5	-47.659	50320
-45.369	360	-45.369	25329.7	-45.369	50370
-43.08	353	-43.08	25330.7	-43.08	50337
-40.791	353	-40.791	25330.2	-40.791	50323
-38.503	324	-38.503	25331.5	-38.503	50332
-36.216	336	-36.216	25331.7	-36.216	50314
-33.929	309	-33.929	25333.7	-33.929	50345
-31.642	357	-31.642	25334.3	-31.642	50345
-29.357	338	-29.357	25330	-29.357	50312
-27.071	368	-27.071	25334.5	-27.071	50338
-24.787	315	-24.787	25334.9	-24.787	50303
-22.503	327	-22.503	25336.4	-22.503	50327
-20.22	324	-20.22	25337.6	-20.22	50362
-17.937	302	-17.937	25338.3	-17.937	50360
-15.655	367	-15.655	25340.3	-15.655	50339
-13.373	317	-13.373	25346.2	-13.373	50315
-11.092	369	-11.092	25349.2	-11.092	50313
-8.812	374	-8.812	25352.4	-8.812	50374
-6.532	385	-6.532	25363.7	-6.532	50381
-4.253	451	-4.253	25386.1	-4.253	50473
-1.975	815	-1.975	25488.7	-1.975	50887
0.303	3670	0.303	26753.6	0.303	53936
2.581	1350	2.581	26831.7	2.581	51438
4.857	416	4.857	25443.5	4.857	50372
7.133	429	7.133	25394.9	7.133	50397
9.409	358	9.409	25383.9	9.409	50382
11.684	345	11.684	25386.7	11.684	50351
13.958	353	13.958	25390.3	13.958	50411
16.232	430	16.232	25398.9	16.232	50386
18.505	388	18.505	25402.7	18.505	50404
20.778	409	20.778	25427.4	20.778	50459
23.05	417	23.05	25452	23.05	50503
25.321	479	25.321	25496.6	25.321	50501
27.592	654	27.592	25610.6	27.592	50674
29.862	983	29.862	25929.5	29.862	51059
32.132	2318	32.132	26923	32.132	52256
34.4	5355	34.4	29414.2	34.4	55309
36.669	9012	36.669	32712.5	36.669	58560
38.937	10675	38.937	34670.5	38.937	60968
41.204	12092	41.204	35954.5	41.204	61800
43.47	13882	43.47	37892.8	43.47	63909
45.736	17402	45.736	40731	45.736	67576
48.002	20407	48.002	44227.1	48.002	71204
50.266	24088	50.266	47771.9	50.266	73924
52.531	27040	52.531	52215.7	52.531	78382
54.794	29625	54.794	57608.8	54.794	81963
57.057	31918	57.057	62327.8	57.057	85695
59.32	32975	59.32	66247.5	59.32	86879
61.581	31490	61.581	67493.9	61.581	84713
63.843	28951	63.843	64891.8	63.843	81628
66.103	24224	66.103	58805.5	66.103	75347
68.363	20005	68.363	51956.8	68.363	71147
70.623	16179	70.623	46274.7	70.623	66421
72.881	13514	72.881	41847.4	72.881	63867
75.14	11606	75.14	38809.1	75.14	61730
77.397	10033	77.397	36600	77.397	59786
79.654	8894	79.654	35240.5	79.654	59565
81.911	8660	81.911	34401.8	81.911	58434
84.166	8256	84.166	33990.7	84.166	58577
86.422	7959	86.422	33804.4	86.422	58097
88.676	8144	88.676	33734.3	88.676	58114
90.93	8044	90.93	33510.9	90.93	57832
93.184	7538	93.184	33207	93.184	57376
95.437	7393	95.437	32889.8	95.437	57665
97.689	6822	97.689	32607.1	97.689	57441
99.941	6512	99.941	32358.3	99.941	57200
102.192	6477	102.192	32082	102.192	56830
104.442	6570	104.442	31983.6	104.442	56708
106.692	6954	106.692	32057.2	106.692	56873
108.941	6943	108.941	32230.5	108.941	57082
111.19	7020	111.19	32284.8	111.19	57424
113.438	6835	113.438	31995.8	113.438	56836
115.685	6471	115.685	31914	115.685	56802
117.932	7094	117.932	32150.6	117.932	57197
120.179	7620	120.179	32919.8	120.179	57822
122.424	8848	122.424	34334.5	122.424	59118
124.669	10837	124.669	36542.9	124.669	61339
126.914	12169	126.914	38828.4	126.914	62431
129.158	11751	129.158	39478.2	129.158	62273
131.401	10793	131.401	38085.1	131.401	60747
133.644	9104	133.644	36047	133.644	59376
135.886	7753	135.886	34390	135.886	57996
138.128	7163	138.128	33285.4	138.128	57202
140.369	6900	140.369	32696.8	140.369	56906
142.609	6377	142.609	32282.6	142.609	56441
144.849	6042	144.849	31777	144.849	56004
147.088	5559	147.088	31168.6	147.088	55111
149.326	4863	149.326	30624.7	149.326	55102
151.564	4430	151.564	30187.3	151.564	54674
153.802	4376	153.802	29891	153.802	54324
156.038	4174	156.038	29625.3	156.038	54221
158.275	4399	158.275	29480.8	158.275	54239
160.51	3949	160.51	29344.8	160.51	54115
162.745	3920	162.745	29248.2	162.745	54005
164.98	3699	164.98	29133.2	164.98	54058
167.214	3715	167.214	29042.2	167.214	53788
169.447	3611	169.447	28963.7	169.447	53768
171.679	3629	171.679	28897.1	171.679	53829
173.911	3450	173.911	28811.2	173.911	53532
176.143	3520	176.143	28776.2	176.143	53403
178.374	3426	178.374	28775.5	178.374	53570
180.604	3381	180.604	28754.3	180.604	53661
182.834	3409	182.834	28777.3	182.834	53610
185.063	3562	185.063	28857.4	185.063	53594
187.291	3406	187.291	28942.5	187.291	53630
189.519	3803	189.519	29103.3	189.519	53919
191.746	4030	191.746	29316.5	191.746	53988
193.973	4352	193.973	29612.5	193.973	54480
196.199	4621	196.199	30064.2	196.199	54489
198.425	5071	198.425	30616.3	198.425	55674
200.65	5881	200.65	31366.2	200.65	56142
202.874	6309	202.874	32338.8	202.874	56936
205.098	7759	205.098	33571.3	205.098	58326
207.321	8502	207.321	35049.1	207.321	59440
209.543	10188	209.543	36540.8	209.543	60798
211.765	10051	211.765	37567.2	211.765	61206
213.987	9861	213.987	37561.8	213.987	60918
216.207	9140	216.207	36366	216.207	59687
218.428	7294	218.428	34407.7	218.428	57795
220.647	6027	220.647	32518.9	220.647	56264
222.866	4600	222.866	30934.1	222.866	55300
225.085	3969	225.085	29836.2	225.085	54101
227.302	3326	227.302	29058.9	227.302	53540
229.52	3096	229.52	28513.5	229.52	53181
231.736	2754	231.736	28108.5	231.736	52786
233.952	2326	233.952	27823.3	233.952	52664
236.168	2497	236.168	27614.5	236.168	52322
238.383	2178	238.383	27461.8	238.383	52276
240.597	2125	240.597	27319.7	240.597	52209
242.811	2056	242.811	27215.8	242.811	51945
245.024	1830	245.024	27102.6	245.024	51931
247.236	1830	247.236	27045.1	247.236	52048
249.448	1593	249.448	26964.2	249.448	51746
251.659	1735	251.659	26921.1	251.659	51775
253.87	1796	253.87	26894.1	253.87	51650
256.08	1675	256.08	26858.3	256.08	51790
258.29	1750	258.29	26849	258.29	51852
260.499	1637	260.499	26845.1	260.499	51702
262.707	1811	262.707	26851.4	262.707	51711
264.915	1754	264.915	26849.7	264.915	51910
267.122	1766	267.122	26865.4	267.122	51801
269.329	1800	269.329	26894.8	269.329	52039
271.535	1703	271.535	26897.7	271.535	51908
273.74	1876	273.74	26951.2	273.74	51742
275.945	1762	275.945	26955	275.945	51982
278.149	1806	278.149	26967	278.149	51851
280.353	1858	280.353	26979.9	280.353	51992
282.556	1882	282.556	26984.3	282.556	51836
284.758	1811	284.758	26983.9	284.758	51869
286.96	1851	286.96	26975	286.96	51859
289.161	1902	289.161	26977.5	289.161	51830
291.362	1807	291.362	26985.2	291.362	51825
293.562	1705	293.562	27011.9	293.562	51977
295.762	1809	295.762	27032.5	295.762	51962
297.961	2075	297.961	27085.1	297.961	51889
300.159	2036	300.159	27139.2	300.159	52029
302.357	1898	302.357	27220.5	302.357	52143
304.554	2196	304.554	27342.7	304.554	52148
306.751	2121	306.751	27470	306.751	52299
308.947	2467	308.947	27637.2	308.947	52580
311.142	2608	311.142	27876.7	311.142	52659
313.337	3078	313.337	28182.7	313.337	52997
315.531	3221	315.531	28575.9	315.531	53454
317.725	3886	317.725	29146.6	317.725	53948
319.918	4393	319.918	29937.2	319.918	54437
322.11	5349	322.11	30925.2	322.11	55380
324.302	6380	324.302	31935	324.302	56530
326.493	6483	326.493	32522.7	326.493	56980
328.684	6553	328.684	32230.1	328.684	56423
330.874	5691	330.874	31348.6	330.874	55651
333.063	4839	333.063	30352.3	333.063	55273
335.252	4122	335.252	29515.3	335.252	54133
337.441	3749	337.441	28987.2	337.441	53918
339.628	3612	339.628	28637.2	339.628	53560
341.816	3200	341.816	28441.3	341.816	53381
344.002	3378	344.002	28355.6	344.002	53496
346.188	3256	346.188	28380.2	346.188	53250
348.374	3330	348.374	28478.7	348.374	53337
350.558	3483	350.558	28656.7	350.558	53609
352.743	3794	352.743	28896.9	352.743	53873
354.926	4250	354.926	29285	354.926	54478
357.109	4711	357.109	29827.6	357.109	54819
359.292	5583	359.292	30625.4	359.292	55623
361.474	6481	361.474	31867.4	361.474	56682
363.655	7512	363.655	33485	363.655	58192
365.836	8955	365.836	35319	365.836	59749
368.016	9327	368.016	36620.5	368.016	60428
370.195	8492	370.195	36437	370.195	59392
372.374	7316	372.374	34761.4	372.374	57990
374.553	6010	374.553	32883.8	374.553	56662
376.73	5189	376.73	31402.4	376.73	55611
378.908	4489	378.908	30334.3	378.908	54617
381.084	4165	381.084	29675	381.084	54053
383.26	3629	383.26	29099.3	383.26	53566
385.436	3074	385.436	28630.8	385.436	53326
387.61	2574	387.61	28197	387.61	52854
389.785	2775	389.785	27873.5	389.785	52612
391.958	2279	391.958	27656.3	391.958	52588
394.131	2095	394.131	27508.1	394.131	52265
396.304	2390	396.304	27449.8	396.304	52106
398.476	2212	398.476	27381	398.476	52262
400.647	2111	400.647	27312.4	400.647	52191
402.818	1862	402.818	27220.4	402.818	52031
404.988	1838	404.988	27110.6	404.988	52064
407.158	1691	407.158	26992.6	407.158	51764
409.327	1708	409.327	26893.7	409.327	51731
411.495	1716	411.495	26787.3	411.495	51676
413.663	1752	413.663	26719.3	413.663	51526
415.83	1449	415.83	26668.3	415.83	51633
417.997	1422	417.997	26617.6	417.997	51587
420.163	1519	420.163	26582.5	420.163	51625
422.328	1291	422.328	26568.2	422.328	51533
424.493	1367	424.493	26532.2	424.493	51475
426.657	1374	426.657	26501	426.657	51418
428.821	1402	428.821	26496.5	428.821	51349
430.984	1282	430.984	26466.2	430.984	51364
433.147	1297	433.147	26457.5	433.147	51380
435.309	1271	435.309	26443	435.309	51376
437.47	1290	437.47	26427.7	437.47	51246
439.631	1262	439.631	26404.2	439.631	51266
441.791	1295	441.791	26408.5	441.791	51393
443.951	1239	443.951	26401.4	443.951	51350
446.11	1342	446.11	26408	446.11	51281
448.268	1299	448.268	26395.5	448.268	51365
450.426	1271	450.426	26395	450.426	51259
452.583	1273	452.583	26397.8	452.583	51358
454.74	1294	454.74	26386.2	454.74	51244
456.896	1216	456.896	26388.5	456.896	51301
459.052	1260	459.052	26372	459.052	51364
461.207	1170	461.207	26363.7	461.207	51205
463.361	1204	463.361	26348.7	463.361	51332
465.515	1214	465.515	26328.7	465.515	51175
467.668	1197	467.668	26311.9	467.668	51106
469.821	1121	469.821	26302.5	469.821	51209
471.973	1040	471.973	26286.8	471.973	51207
474.124	1105	474.124	26284	474.124	51166
476.275	1083	476.275	26258.4	476.275	51123
478.425	1174	478.425	26266	478.425	51144
480.575	1171	480.575	26243.8	480.575	51124
482.724	1113	482.724	26230.4	482.724	51262
484.873	1049	484.873	26226.7	484.873	51128
487.021	1074	487.021	26227.2	487.021	51264
489.168	999	489.168	26208.5	489.168	51184
491.315	1103	491.315	26196.9	491.315	51138
493.461	1004	493.461	26195.6	493.461	51180
495.607	1050	495.607	26189.5	495.607	51088
497.752	1041	497.752	26180.9	497.752	51177
499.896	1121	499.896	26163.4	499.896	51037
502.04	1060	502.04	26158.1	502.04	51130
504.183	958	504.183	26155.2	504.183	51058
506.326	916	506.326	26143.5	506.326	51303
508.468	1020	508.468	26126.8	508.468	51051
510.61	1028	510.61	26139.8	510.61	50977
512.751	1038	512.751	26127.5	512.751	50972
514.891	1010	514.891	26117.6	514.891	51029
517.031	1041	517.031	26112	517.031	51007
519.17	911	519.17	26106.7	519.17	51032
521.309	819	521.309	26125.8	521.309	50989
523.447	1075	523.447	26111	523.447	50975
525.584	970	525.584	26123.5	525.584	51027
527.721	931	527.721	26112.1	527.721	51079
529.858	944	529.858	26101.8	529.858	51024
531.993	1012	531.993	26096.2	531.993	51015
534.128	1008	534.128	26106.1	534.128	50928
536.263	982	536.263	26094.1	536.263	51038
538.397	954	538.397	26099	538.397	51126
540.53	1016	540.53	26085.1	540.53	51009
542.663	987	542.663	26087.8	542.663	51048
544.796	1000	544.796	26093.2	544.796	50956
546.927	999	546.927	26096	546.927	50999
549.058	1010	549.058	26089.2	549.058	51026
551.189	1005	551.189	26090.6	551.189	50967
553.319	980	553.319	26111	553.319	51001
555.448	1045	555.448	26091	555.448	50927
557.577	988	557.577	26103	557.577	51036
559.705	949	559.705	26108.7	559.705	50944
561.833	861	561.833	26115.8	561.833	51094
563.96	965	563.96	26118.5	563.96	51024
566.086	1061	566.086	26125.4	566.086	51024
568.212	991	568.212	26139.8	568.212	50977
570.337	978	570.337	26141.4	570.337	51000
572.462	952	572.462	26154.3	572.462	51123
574.586	1103	574.586	26152.6	574.586	51121
576.71	1072	576.71	26168.8	576.71	50956
578.833	975	578.833	26173.2	578.833	51095
580.955	1002	580.955	26179.6	580.955	51101
583.077	982	583.077	26188.9	583.077	50959
585.198	1011	585.198	26202.7	585.198	51128
587.319	989	587.319	26200.8	587.319	51208
589.439	1063	589.439	26211.9	589.439	51227
591.559	969	591.559	26209.4	591.559	51052
593.678	990	593.678	26221.2	593.678	51196
595.796	1069	595.796	26230.8	595.796	51123
597.914	1123	597.914	26220.9	597.914	51162
600.031	1031	600.031	26211.8	600.031	51171
602.147	1131	602.147	26227.3	602.147	51142
604.264	1177	604.264	26232.5	604.264	51244
606.379	1002	606.379	26227.7	606.379	51224
608.494	1058	608.494	26225.6	608.494	51203
610.608	1304	610.608	26220.6	610.608	51171
612.722	1155	612.722	26242.2	612.722	51146
614.835	986	614.835	26238.7	614.835	51061
616.948	1153	616.948	26234.8	616.948	51198
619.06	1113	619.06	26254.7	619.06	51107
621.171	1100	621.171	26252.3	621.171	51134
623.282	1175	623.282	26258	623.282	51144
625.392	1175	625.392	26288	625.392	51091
627.502	1209	627.502	26301.1	627.502	51280
629.611	1135	629.611	26322.5	629.611	51153
631.719	1103	631.719	26353.7	631.719	51167
633.827	1274	633.827	26378.2	633.827	51292
635.935	1301	635.935	26406.6	635.935	51348
638.042	1257	638.042	26419.5	638.042	51240
640.148	1122	640.148	26430.5	640.148	51366
642.253	1295	642.253	26433.6	642.253	51393
644.358	1286	644.358	26418.3	644.358	51247
646.463	1211	646.463	26393.5	646.463	51206
648.567	1177	648.567	26371.3	648.567	51208
650.67	1234	650.67	26352.9	650.67	51285
652.773	1179	652.773	26356.8	652.773	51258
654.875	1238	654.875	26354	654.875	51272
656.977	1216	656.977	26354	656.977	51234
659.078	1242	659.078	26358.8	659.078	51315
661.178	1256	661.178	26376.4	661.178	51280
663.278	1194	663.278	26398	663.278	51349
665.377	1258	665.377	26433.7	665.377	51350
667.476	1489	667.476	26472.1	667.476	51349
669.574	1358	669.574	26521.7	669.574	51520
671.672	1447	671.672	26571.4	671.672	51531
673.769	1492	673.769	26640.6	673.769	51539
675.865	1500	675.865	26723.1	675.865	51625
677.961	1592	677.961	26813.5	677.961	51618
680.056	1873	680.056	26908.2	680.056	51771
682.151	1866	682.151	27036	682.151	51981
684.245	1832	684.245	27159.9	684.245	52063
686.339	2098	686.339	27321	686.339	52053
688.432	2108	688.432	27463.8	688.432	52213
690.524	2074	690.524	27654.7	690.524	52360
692.616	2544	692.616	27832.1	692.616	52687
694.707	2559	694.707	28057.1	694.707	52570
696.798	2749	696.798	28273	696.798	53013
698.888	2887	698.888	28537	698.888	53125
700.977	3203	700.977	28764.2	700.977	53437
703.066	3273	703.066	28976.6	703.066	53486
705.155	3362	705.155	29174.5	705.155	53703
707.243	3523	707.243	29327	707.243	53723
709.33	3580	709.33	29380.7	709.33	53802
711.416	3643	711.416	29426.2	711.416	53736
713.503	3729	713.503	29424.4	713.503	53898
715.588	3676	715.588	29358.7	715.588	54036
717.673	3533	717.673	29300	717.673	53548
719.757	3387	719.757	29244.7	719.757	53724
721.841	3635	721.841	29181.9	721.841	53808
723.924	3430	723.924	29169.2	723.924	53650
726.007	3514	726.007	29117.6	726.007	53638
728.089	3426	728.089	29118.2	728.089	53655
730.171	3598	730.171	29120.5	730.171	53879
732.251	3603	732.251	29117.9	732.251	53547
734.332	3523	734.332	29134.7	734.332	53838
736.412	3612	736.412	29193.5	736.412	53901
738.491	3661	738.491	29223.5	738.491	53793
740.569	3822	740.569	29279.3	740.569	53809
742.647	3906	742.647	29340.3	742.647	53789
744.725	3819	744.725	29459.1	744.725	53966
746.802	3718	746.802	29535.4	746.802	54259
748.878	3744	748.878	29640.8	748.878	54399
750.954	4204	750.954	29761.9	750.954	54258
753.029	4092	753.029	29907.7	753.029	54462
755.104	4419	755.104	30089.9	755.104	54730
757.178	4605	757.178	30258.3	757.178	54483
759.251	4703	759.251	30447.7	759.251	54914
761.324	4892	761.324	30690	761.324	55110
763.396	5378	763.396	30931.7	763.396	55333
765.468	5478	765.468	31174.7	765.468	55698
767.539	5795	767.539	31490.5	767.539	55930
769.61	6015	769.61	31775.2	769.61	56251
771.68	6354	771.68	32134.8	771.68	56838
773.749	6627	773.749	32517.9	773.749	56807
775.818	7006	775.818	32933	775.818	57301
777.887	7488	777.887	33385.4	777.887	57748
779.954	8010	779.954	33892.5	779.954	58524
782.021	8329	782.021	34392	782.021	58862
784.088	8857	784.088	34943.4	784.088	59460
786.154	9556	786.154	35572.4	786.154	59530
788.22	10280	788.22	36274	788.22	60674
790.284	10704	790.284	37040.3	790.284	61502
792.349	11291	792.349	37939.6	792.349	62450
794.412	12401	794.412	38874.4	794.412	63220
796.476	13500	796.476	39965.9	796.476	64766
798.538	14641	798.538	41244.9	798.538	65694
800.6	16236	800.6	42613.3	800.6	67273
802.662	17873	802.662	44224.7	802.662	68139
804.723	18724	804.723	46019.8	804.723	70269
806.783	20610	806.783	48131.1	806.783	72665
808.843	22411	808.843	50337.7	808.843	74578
810.902	24997	810.902	52973.6	810.902	76740
812.961	26281	812.961	55786.2	812.961	79706
815.019	29829	815.019	58836.9	815.019	82040
817.076	31944	817.076	62067.3	817.076	84782
819.133	33776	819.133	65531.2	819.133	87711
821.189	36786	821.189	68838.5	821.189	89909
823.245	38368	823.245	71606.9	823.245	91789
825.3	39563	825.3	73911.3	825.3	93780
827.355	39835	827.355	75238.8	827.355	94096
829.409	39188	829.409	75200.8	829.409	93747
831.462	38004	831.462	74043.9	831.462	91620
833.515	36180	833.515	71702.8	833.515	89889
835.568	32881	835.568	68347.4	835.568	86508
837.619	29453	837.619	64874.7	837.619	83230
839.671	27889	839.671	60975.1	839.671	80571
841.721	23858	841.721	57026.1	841.721	76774
843.771	21312	843.771	53516.3	843.771	73328
845.821	19430	845.821	50267	845.821	71303
847.87	17598	847.87	47419.7	847.87	68406
849.918	15366	849.918	44929.4	849.918	66436
851.966	13919	851.966	42725.3	851.966	65566
854.013	12781	854.013	40850.5	854.013	63790
856.06	11703	856.06	39176.6	856.06	62089
858.106	10197	858.106	37800.8	858.106	61286
860.151	9022	860.151	36549.7	860.151	59905
862.196	8669	862.196	35532.6	862.196	59092
864.241	7607	864.241	34564.3	864.241	58321
866.284	7192	866.284	33796.8	866.284	57621
868.328	6209	868.328	33066.7	868.328	57097
870.37	6450	870.37	32474.8	870.37	56460
872.412	5767	872.412	31931.9	872.412	56080
874.454	5515	874.454	31435.6	874.454	55704
876.495	4844	876.495	30997.8	876.495	55052
878.535	4764	878.535	30615.2	878.535	55075
880.575	4830	880.575	30283.8	880.575	54414
882.614	4441	882.614	29995.5	882.614	54299
884.653	3953	884.653	29729	884.653	53936
886.691	3973	886.691	29482.8	886.691	53928
888.729	3557	888.729	29275.9	888.729	53710
890.766	3516	890.766	29070.7	890.766	53656
892.802	3194	892.802	28863.9	892.802	53570
894.838	3008	894.838	28697.5	894.838	53608
896.873	2842	896.873	28551.1	896.873	53345
898.908	2621	898.908	28382.6	898.908	53126
900.942	2848	900.942	28276.5	900.942	52921
902.976	2588	902.976	28138.1	902.976	52811
905.009	2577	905.009	28044.3	905.009	52768
907.041	2577	907.041	27914.2	907.041	52744
909.073	2223	909.073	27813.9	909.073	52566
911.105	2254	911.105	27751.4	911.105	52624
913.135	2240	913.135	27681.7	913.135	52287
915.165	2285	915.165	27584	915.165	52308
917.195	2067	917.195	27504.2	917.195	52126
919.224	1940	919.224	27441.2	919.224	52232
921.253	1915	921.253	27354.8	921.253	51974
923.281	1904	923.281	27323.7	923.281	52083
925.308	1691	925.308	27254.4	925.308	52151
927.335	1798	927.335	27177.2	927.335	51900
929.361	1588	929.361	27128.9	929.361	51889
931.387	1820	931.387	27065.7	931.387	51803
933.412	1794	933.412	27035	933.412	51904
935.436	1676	935.436	26973.9	935.436	51726
937.46	1642	937.46	26931.6	937.46	51725
939.484	1478	939.484	26871.7	939.484	51794
941.506	1427	941.506	26850.2	941.506	51561
943.529	1414	943.529	26792	943.529	51616
945.55	1526	945.55	26754.3	945.55	51582
947.572	1443	947.572	26725.9	947.572	51522
949.592	1382	949.592	26683.3	949.592	51506
951.612	1454	951.612	26655.2	951.612	51394
953.632	1415	953.632	26615.7	953.632	51342
955.65	1404	955.65	26589.8	955.65	51360
957.669	1234	957.669	26563.1	957.669	51333
959.687	1269	959.687	26531.7	959.687	51399
961.704	1117	961.704	26495	961.704	51387
963.72	1270	963.72	26466.5	963.72	51293
965.736	1142	965.736	26458.9	965.736	51318
967.752	1122	967.752	26426.3	967.752	51294
969.767	1192	969.767	26407.3	969.767	51335
971.781	1053	971.781	26386.3	971.781	51156
973.795	1143	973.795	26364.7	973.795	51289
975.808	1276	975.808	26354.1	975.808	51266
977.821	1102	977.821	26345.4	977.821	51269
979.833	1032	979.833	26330.3	979.833	51166
981.845	1045	981.845	26314.6	981.845	51058
983.856	1224	983.856	26294.5	983.856	51232
985.866	1094	985.866	26285.9	985.866	51097
987.876	1016	987.876	26272.6	987.876	51016
989.885	953	989.885	26266.5	989.885	51143
991.894	1022	991.894	26248.1	991.894	51249
993.902	983	993.902	26249.8	993.902	51196
995.91	1041	995.91	26222	995.91	51081
997.917	885	997.917	26218.8	997.917	51002
999.923	973	999.923	26223.7	999.923	51044
1001.93	1036	1001.93	26215.7	1001.93	51174
1003.93	969	1003.93	26193.9	1003.93	51144
1005.94	942	1005.94	26196.1	1005.94	51004
1007.94	1007	1007.94	26183.2	1007.94	51083
1009.95	941	1009.95	26186.3	1009.95	51100
1011.95	967	1011.95	26170.2	1011.95	51005
1013.95	1079	1013.95	26171.3	1013.95	51079
1015.96	996	1015.96	26165.5	1015.96	51017
1017.96	954	1017.96	26164.3	1017.96	51054
1019.96	972	1019.96	26153.5	1019.96	51093
1021.96	929	1021.96	26157.9	1021.96	51017
1023.96	1058	1023.96	26136	1023.96	51052
1025.96	930	1025.96	26138.3	1025.96	51018
1027.95	972	1027.95	26123.7	1027.95	51024
1029.95	918	1029.95	26133.3	1029.95	51064
1031.95	949	1031.95	26124.1	1031.95	50988
1033.95	936	1033.95	26115.2	1033.95	51055
1035.94	917	1035.94	26125.1	1035.94	51034
1037.94	940	1037.94	26118.1	1037.94	51020
1039.93	1007	1039.93	26106.6	1039.93	50949
1041.93	983	1041.93	26103.1	1041.93	51045
1043.92	950	1043.92	26107.3	1043.92	51108
1045.92	909	1045.92	26103.7	1045.92	50932
1047.91	953	1047.91	26102.8	1047.91	51022
1049.9	820	1049.9	26104.8	1049.9	51033
1051.89	895	1051.89	26098.9	1051.89	51052
1053.88	915	1053.88	26097	1053.88	50981
1055.88	969	1055.88	26100.2	1055.88	50926
1057.87	834	1057.87	26091.1	1057.87	50980
1059.86	824	1059.86	26092.7	1059.86	50935
1061.85	869	1061.85	26108	1061.85	50949
1063.83	1022	1063.83	26096.7	1063.83	50918
1065.82	895	1065.82	26097	1065.82	50969
1067.81	846	1067.81	26105	1067.81	50918
1069.8	938	1069.8	26105.3	1069.8	50950
1071.78	884	1071.78	26105	1071.78	51008
1073.77	881	1073.77	26096.9	1073.77	51007
1075.75	928	1075.75	26097.4	1075.75	51039
1077.74	914	1077.74	26103.8	1077.74	50970
1079.72	945	1079.72	26099.3	1079.72	50972
1081.7	886	1081.7	26110.6	1081.7	51049
1083.69	920	1083.69	26109	1083.69	51039
1085.67	798	1085.67	26102.6	1085.67	51010
1087.65	904	1087.65	26103.9	1087.65	51023
1089.63	839	1089.63	26105.2	1089.63	51052
1091.61	789	1091.61	26106.4	1091.61	50992
1093.59	856	1093.59	26094	1093.59	50904
1095.57	850	1095.57	26106	1095.57	50968
1097.55	841	1097.55	26100.4	1097.55	50995
1099.53	869	1099.53	26096.9	1099.53	51095
1101.51	914	1101.51	26102.7	1101.51	51020
1103.49	992	1103.49	26078.6	1103.49	50977
1105.46	893	1105.46	26086.7	1105.46	51008
1107.44	836	1107.44	26071.6	1107.44	50954
1109.41	876	1109.41	26066.2	1109.41	50943
1111.39	907	1111.39	26070.8	1111.39	50852
1113.36	808	1113.36	26062.6	1113.36	51039
1115.34	852	1115.34	26058.9	1115.34	51012
1117.31	826	1117.31	26045.8	1117.31	50892
1119.28	833	1119.28	26036.8	1119.28	50979
1121.26	855	1121.26	26039.1	1121.26	50922
1123.23	874	1123.23	26033.4	1123.23	50857
1125.2	851	1125.2	26021.7	1125.2	50958
1127.17	798	1127.17	26022.5	1127.17	50933
1129.14	862	1129.14	26009.9	1129.14	50910
1131.11	830	1131.11	26008	1131.11	50868
1133.08	793	1133.08	26004.4	1133.08	50864
1135.05	825	1135.05	26001.5	1135.05	50861
1137.02	846	1137.02	25992.4	1137.02	50891
1138.98	751	1138.98	25984.4	1138.98	50866
1140.95	845	1140.95	25989.9	1140.95	50899
1142.91	752	1142.91	25974.6	1142.91	50860
1144.88	786	1144.88	25964.6	1144.88	50816
1146.85	839	1146.85	25961.3	1146.85	50894
1148.81	777	1148.81	25960.3	1148.81	50920
1150.77	860	1150.77	25967.4	1150.77	50862
1152.74	751	1152.74	25953.3	1152.74	50795
1154.7	752	1154.7	25955.1	1154.7	50844
1156.66	874	1156.66	25951.7	1156.66	50857
1158.62	777	1158.62	25946	1158.62	50838
1160.59	771	1160.59	25951.1	1160.59	50863
1162.55	768	1162.55	25954.1	1162.55	50849
1164.51	746	1164.51	25955.8	1164.51	50832
1166.47	765	1166.47	25948.1	1166.47	50821
1168.42	801	1168.42	25948.8	1168.42	50813
1170.38	826	1170.38	25950.5	1170.38	50822
1172.34	790	1172.34	25949.7	1172.34	50846
1174.3	789	1174.3	25935.4	1174.3	50831
1176.26	752	1176.26	25933.5	1176.26	50823
1178.21	773	1178.21	25941.4	1178.21	50821
1180.17	710	1180.17	25933	1180.17	50758
1182.12	669	1182.12	25932.6	1182.12	50818
1184.08	723	1184.08	25935.1	1184.08	50797
1186.03	762	1186.03	25935	1186.03	50819
1187.98	672	1187.98	25935.5	1187.98	50749
1189.94	731	1189.94	25927.6	1189.94	50809
1191.89	736	1191.89	25919.1	1191.89	50823
1193.84	686	1193.84	25929.1	1193.84	50875
1195.79	697	1195.79	25928.8	1195.79	50832
1197.74	767	1197.74	25920.1	1197.74	50988
1199.69	775	1199.69	25926.6	1199.69	50878
1201.64	756	1201.64	25918.1	1201.64	50809
1203.59	777	1203.59	25917.2	1203.59	50842
1205.54	660	1205.54	25912.1	1205.54	50843
1207.49	743	1207.49	25910.8	1207.49	50852
1209.43	750	1209.43	25903.4	1209.43	50847
1211.38	733	1211.38	25912.6	1211.38	50803
1213.33	696	1213.33	25900.6	1213.33	50987
1215.27	720	1215.27	25903.2	1215.27	50821
1217.22	690	1217.22	25886.2	1217.22	50837
1219.16	749	1219.16	25891.2	1219.16	50796
1221.11	721	1221.11	25882.2	1221.11	50763
1223.05	640	1223.05	25874.1	1223.05	50733
1224.99	708	1224.99	25871.6	1224.99	50704
1226.93	690	1226.93	25867.6	1226.93	50714
1228.88	672	1228.88	25862.1	1228.88	50763
1230.82	672	1230.82	25852.1	1230.82	50807
1232.76	717	1232.76	25848.5	1232.76	50774
1234.7	663	1234.7	25856.8	1234.7	50790
1236.64	712	1236.64	25845.9	1236.64	50685
1238.58	711	1238.58	25842.2	1238.58	50762
1240.51	615	1240.51	25833.5	1240.51	50747
1242.45	684	1242.45	25835.7	1242.45	50721
1244.39	662	1244.39	25826	1244.39	50625
1246.33	660	1246.33	25816.8	1246.33	50742
1248.26	672	1248.26	25810.5	1248.26	50740
1250.2	635	1250.2	25813.2	1250.2	50712
1252.13	735	1252.13	25815.3	1252.13	50769
1254.07	682	1254.07	25809.5	1254.07	50775
1256	679	1256	25793.6	1256	50740
1257.93	725	1257.93	25799.1	1257.93	50760
1259.87	662	1259.87	25796.9	1259.87	50706
1261.8	639	1261.8	25778.6	1261.8	50756
1263.73	590	1263.73	25784.8	1263.73	50765
1265.66	543	1265.66	25777.6	1265.66	50709
1267.59	605	1267.59	25771.5	1267.59	50676
1269.52	708	1269.52	25776.1	1269.52	50728
1271.45	581	1271.45	25777	1271.45	50702
1273.38	646	1273.38	25768.4	1273.38	50675
1275.31	517	1275.31	25757.7	1275.31	50691
1277.24	599	1277.24	25760.5	1277.24	50700
1279.17	549	1279.17	25762.5	1279.17	50667
1281.09	582	1281.09	25748.1	1281.09	50698
1283.02	615	1283.02	25742.3	1283.02	50622
1284.94	564	1284.94	25738.6	1284.94	50695
1286.87	649	1286.87	25738.4	1286.87	50723
1288.8	655	1288.8	25732.3	1288.8	50739
1290.72	521	1290.72	25732.1	1290.72	50639
1292.64	618	1292.64	25723.7	1292.64	50604
1294.57	582	1294.57	25719.8	1294.57	50621
1296.49	548	1296.49	25714.7	1296.49	50704
1298.41	592	1298.41	25705.1	1298.41	50692
1300.33	570	1300.33	25701.5	1300.33	50584
1302.25	565	1302.25	25702.1	1302.25	50609
1304.17	656	1304.17	25689.5	1304.17	50596
1306.09	541	1306.09	25685.6	1306.09	50655
1308.01	592	1308.01	25693.8	1308.01	50650
1309.93	508	1309.93	25685	1309.93	50699
1311.85	506	1311.85	25683.6	1311.85	50652
1313.77	538	1313.77	25675.5	1313.77	50620
1315.68	533	1315.68	25673.2	1315.68	50545
1317.6	559	1317.6	25667.6	1317.6	50587
1319.51	524	1319.51	25665.8	1319.51	50615
1321.43	542	1321.43	25674.8	1321.43	50664
1323.34	562	1323.34	25673.3	1323.34	50562
1325.26	625	1325.26	25667.7	1325.26	50568
1327.17	605	1327.17	25664.4	1327.17	50670
1329.08	553	1329.08	25657.8	1329.08	50627
1331	509	1331	25656.4	1331	50523
1332.91	499	1332.91	25657.4	1332.91	50555
1334.82	513	1334.82	25655.3	1334.82	50568
1336.73	502	1336.73	25653.1	1336.73	50596
1338.64	523	1338.64	25655.5	1338.64	50590
1340.55	516	1340.55	25651.5	1340.55	50542
1342.46	499	1342.46	25657.3	1342.46	50624
1344.37	477	1344.37	25647.5	1344.37	50567
1346.28	535	1346.28	25647.9	1346.28	50560
1348.18	472	1348.18	25645.3	1348.18	50621
1350.09	544	1350.09	25651	1350.09	50574
1352	520	1352	25649.1	1352	50568
1353.9	526	1353.9	25648.4	1353.9	50549
1355.81	550	1355.81	25645.3	1355.81	50566
1357.71	542	1357.71	25645.4	1357.71	50584
1359.62	555	1359.62	25648.8	1359.62	50570
1361.52	470	1361.52	25650.2	1361.52	50540
1363.42	462	1363.42	25636.6	1363.42	50527
1365.33	502	1365.33	25641.9	1365.33	50522
1367.23	517	1367.23	25642.8	1367.23	50610
1369.13	534	1369.13	25646.6	1369.13	50589
1371.03	516	1371.03	25644.8	1371.03	50549
1372.93	538	1372.93	25635.8	1372.93	50581
1374.83	568	1374.83	25641.2	1374.83	50559
1376.73	532	1376.73	25642.8	1376.73	50567
1378.63	480	1378.63	25642.1	1378.63	50573
1380.53	499	1380.53	25645.5	1380.53	50580
1382.43	522	1382.43	25644.5	1382.43	50591
1384.32	569	1384.32	25646.1	1384.32	50532
1386.22	562	1386.22	25649.2	1386.22	50516
1388.12	522	1388.12	25652.3	1388.12	50563
1390.01	513	1390.01	25646.3	1390.01	50533
1391.91	522	1391.91	25656.4	1391.91	50565
1393.8	523	1393.8	25656	1393.8	50530
1395.7	548	1395.7	25656.1	1395.7	50623
1397.59	465	1397.59	25659.5	1397.59	50606
1399.48	567	1399.48	25664.1	1399.48	50549
1401.37	577	1401.37	25658.5	1401.37	50658
1403.27	512	1403.27	25658.1	1403.27	50569
1405.16	477	1405.16	25659.1	1405.16	50584
1407.05	494	1407.05	25665.5	1407.05	50626
1408.94	482	1408.94	25669.4	1408.94	50582
1410.83	549	1410.83	25668.5	1410.83	50606
1412.72	530	1412.72	25674.8	1412.72	50574
1414.6	504	1414.6	25674.1	1414.6	50542
1416.49	537	1416.49	25678.2	1416.49	50599
1418.38	516	1418.38	25675.9	1418.38	50619
1420.27	500	1420.27	25680.9	1420.27	50704
1422.15	582	1422.15	25679.7	1422.15	50642
1424.04	566	1424.04	25687	1424.04	50629
1425.92	508	1425.92	25679.6	1425.92	50704
1427.81	488	1427.81	25691.1	1427.81	50680
1429.69	598	1429.69	25688	1429.69	50683
1431.58	560	1431.58	25695.2	1431.58	50682
1433.46	563	1433.46	25703.7	1433.46	50562
1435.34	652	1435.34	25697.1	1435.34	50651
1437.22	594	1437.22	25705.3	1437.22	50652
1439.1	551	1439.1	25703.9	1439.1	50578
1440.98	548	1440.98	25707.9	1440.98	50623
1442.87	550	1442.87	25708.1	1442.87	50716
1444.74	595	1444.74	25715.6	1444.74	50578
1446.62	531	1446.62	25716.4	1446.62	50552
1448.5	541	1448.5	25717.4	1448.5	50673
1450.38	523	1450.38	25720.1	1450.38	50602
1452.26	599	1452.26	25726.9	1452.26	50678
1454.13	653	1454.13	25725.4	1454.13	50618
1456.01	557	1456.01	25737	1456.01	50581
1457.89	553	1457.89	25735	1457.89	50627
1459.76	587	1459.76	25731.1	1459.76	50717
1461.64	630	1461.64	25736.2	1461.64	50707
1463.51	561	1463.51	25740.9	1463.51	50601
1465.38	664	1465.38	25745.5	1465.38	50669
1467.26	579	1467.26	25742.7	1467.26	50615
1469.13	584	1469.13	25751.6	1469.13	50649
1471	605	1471	25750.3	1471	50640
1472.88	540	1472.88	25753.4	1472.88	50701
1474.75	603	1474.75	25754.9	1474.75	50676
1476.62	529	1476.62	25759.3	1476.62	50644
1478.49	625	1478.49	25766.3	1478.49	50720
1480.36	601	1480.36	25767.6	1480.36	50656
1482.22	651	1482.22	25775	1482.22	50711
1484.09	611	1484.09	25773.9	1484.09	50692
1485.96	645	1485.96	25773.9	1485.96	50666
1487.83	504	1487.83	25773.3	1487.83	50689
1489.69	578	1489.69	25785.2	1489.69	50614
1491.56	577	1491.56	25793.2	1491.56	50656
1493.43	597	1493.43	25792.4	1493.43	50732
1495.29	581	1495.29	25788	1495.29	50730
1497.15	726	1497.15	25795.1	1497.15	50743
1499.02	614	1499.02	25805.6	1499.02	50720
1500.88	651	1500.88	25808.3	1500.88	50703
1502.75	707	1502.75	25814.8	1502.75	50754
1504.61	661	1504.61	25813.9	1504.61	50688
1506.47	573	1506.47	25812.8	1506.47	50778
1508.33	642	1508.33	25827.3	1508.33	50791
1510.19	661	1510.19	25828.6	1510.19	50676
1512.05	603	1512.05	25842.9	1512.05	50701
1513.91	612	1513.91	25839	1513.91	50661
1515.77	623	1515.77	25847.7	1515.77	50712
1517.63	631	1517.63	25844	1517.63	50852
1519.49	685	1519.49	25846	1519.49	50742
1521.34	620	1521.34	25855.7	1521.34	50790
1523.2	744	1523.2	25871.4	1523.2	50748
1525.06	706	1525.06	25867.8	1525.06	50725
1526.91	668	1526.91	25873.6	1526.91	50796
1528.77	700	1528.77	25885.6	1528.77	50785
1530.62	804	1530.62	25883.7	1530.62	50736
1532.48	698	1532.48	25893.6	1532.48	50873
1534.33	663	1534.33	25907.8	1534.33	50788
1536.18	693	1536.18	25904.8	1536.18	50804
1538.04	715	1538.04	25907.7	1538.04	50912
1539.89	770	1539.89	25917	1539.89	50707
1541.74	749	1541.74	25926.4	1541.74	50838
1543.59	776	1543.59	25924.6	1543.59	50728
1545.44	755	1545.44	25947.3	1545.44	50926
1547.29	758	1547.29	25945.7	1547.29	50827
1549.14	836	1549.14	25952.9	1549.14	50852
1550.99	733	1550.99	25963.5	1550.99	50849
1552.84	785	1552.84	25973.2	1552.84	50870
1554.69	814	1554.69	25968.8	1554.69	50961
1556.53	732	1556.53	25978.5	1556.53	50953
1558.38	713	1558.38	25993.5	1558.38	50812
1560.23	757	1560.23	25984.2	1560.23	50844
1562.07	892	1562.07	26001.9	1562.07	50880
1563.92	824	1563.92	26010.5	1563.92	50843
1565.76	800	1565.76	26006.8	1565.76	50863
1567.61	829	1567.61	26017.2	1567.61	50955
1569.45	955	1569.45	26018.4	1569.45	50942
1571.29	798	1571.29	26023.3	1571.29	50782
1573.13	745	1573.13	26028.5	1573.13	50804
1574.97	840	1574.97	26046.7	1574.97	50913
1576.82	818	1576.82	26035.9	1576.82	50928
1578.66	807	1578.66	26052.8	1578.66	50864
1580.5	818	1580.5	26053.9	1580.5	50852
1582.34	846	1582.34	26066.7	1582.34	51019
1584.18	919	1584.18	26062.4	1584.18	50942
1586.02	777	1586.02	26072.2	1586.02	50975
1587.85	744	1587.85	26073.7	1587.85	50971
1589.69	882	1589.69	26087.9	1589.69	50902
1591.53	937	1591.53	26087.1	1591.53	50958
1593.36	850	1593.36	26094.2	1593.36	50992
1595.2	874	1595.2	26097.7	1595.2	50952
1597.04	808	1597.04	26103.5	1597.04	50952
1598.87	817	1598.87	26094.8	1598.87	51000
1600.7	863	1600.7	26121.8	1600.7	50949
1602.54	918	1602.54	26107.5	1602.54	51049
1604.37	921	1604.37	26114.9	1604.37	51028
1606.2	862	1606.2	26123.5	1606.2	51017
1608.04	927	1608.04	26117.9	1608.04	50935
1609.87	977	1609.87	26128.2	1609.87	51070
1611.7	852	1611.7	26130	1611.7	50966
1613.53	990	1613.53	26137.8	1613.53	50974
1615.36	928	1615.36	26140.7	1615.36	51048
1617.19	910	1617.19	26148.4	1617.19	50931
1619.02	865	1619.02	26138.3	1619.02	51082
1620.85	924	1620.85	26155.4	1620.85	51056
1622.67	891	1622.67	26159.7	1622.67	50964
1624.5	967	1624.5	26165.1	1624.5	50926
1626.33	835	1626.33	26168.7	1626.33	51074
1628.15	906	1628.15	26161.4	1628.15	50898
1629.98	783	1629.98	26158.4	1629.98	50969
1631.8	813	1631.8	26147.5	1631.8	50992
1633.63	995	1633.63	26158.3	1633.63	50999
1635.45	908	1635.45	26170.7	1635.45	51071
1637.28	829	1637.28	26164.8	1637.28	51072
1639.1	856	1639.1	26157.6	1639.1	51040
1640.92	902	1640.92	26162.9	1640.92	51067
1642.74	957	1642.74	26156.2	1642.74	51005
1644.57	885	1644.57	26151.6	1644.57	50944
1646.39	859	1646.39	26146.4	1646.39	51030
1648.21	863	1648.21	26146.3	1648.21	51001
1650.03	876	1650.03	26130.4	1650.03	51034
1651.85	886	1651.85	26128.8	1651.85	51036
1653.66	878	1653.66	26124.6	1653.66	50898
1655.48	782	1655.48	26119.5	1655.48	51011
1657.3	807	1657.3	26113.9	1657.3	50897
1659.12	814	1659.12	26093.9	1659.12	50877
1660.93	831	1660.93	26087.3	1660.93	51036
1662.75	810	1662.75	26086.9	1662.75	50933
1664.57	831	1664.57	26075.3	1664.57	50974
1666.38	832	1666.38	26075.8	1666.38	50948
1668.19	818	1668.19	26060.4	1668.19	50972
1670.01	813	1670.01	26060	1670.01	50988
1671.82	888	1671.82	26043.1	1671.82	50875
1673.63	858	1673.63	26045.3	1673.63	50936
1675.45	876	1675.45	26041.9	1675.45	50847
1677.26	764	1677.26	26054.1	1677.26	50920
1679.07	767	1679.07	26077.4	1679.07	50870
1680.88	890	1680.88	26124	1680.88	51016
1682.69	876	1682.69	26143.6	1682.69	50937
1684.5	868	1684.5	26146	1684.5	50986
1686.31	895	1686.31	26134.3	1686.31	50990
1688.12	824	1688.12	26116.9	1688.12	51004
1689.93	934	1689.93	26106.4	1689.93	50903
1691.73	854	1691.73	26096.5	1691.73	50910
1693.54	784	1693.54	26057.4	1693.54	50894
1695.35	826	1695.35	26030.6	1695.35	50929
1697.15	746	1697.15	26011.5	1697.15	50851
1698.96	700	1698.96	25993.1	1698.96	50860
1700.76	694	1700.76	25967.2	1700.76	50825
1702.57	669	1702.57	25960.8	1702.57	50844
1704.37	736	1704.37	25946.1	1704.37	50786
1706.17	721	1706.17	25934.5	1706.17	50883
1707.98	760	1707.98	25925.4	1707.98	50834
1709.78	688	1709.78	25915.9	1709.78	50746
1711.58	742	1711.58	25907.9	1711.58	50776
1713.38	642	1713.38	25915.5	1713.38	50734
1715.18	640	1715.18	25903.8	1715.18	50718
1716.98	708	1716.98	25895.4	1716.98	50723
1718.78	732	1718.78	25891.5	1718.78	50757
1720.58	674	1720.58	25884.7	1720.58	50840
1722.38	672	1722.38	25884.7	1722.38	50660
1724.18	649	1724.18	25883.1	1724.18	50740
1725.97	663	1725.97	25868.2	1725.97	50751
1727.77	737	1727.77	25874.6	1727.77	50709
1729.57	773	1729.57	25861.1	1729.57	50784
1731.36	671	1731.36	25868.6	1731.36	50757
1733.16	698	1733.16	25856.1	1733.16	50796
1734.95	656	1734.95	25855.3	1734.95	50716
1736.75	630	1736.75	25838.5	1736.75	50746
1738.54	684	1738.54	25842.2	1738.54	50741
1740.34	668	1740.34	25840	1740.34	50687
1742.13	616	1742.13	25838.1	1742.13	50645
1743.92	645	1743.92	25833.3	1743.92	50723
1745.71	583	1745.71	25827.7	1745.71	50698
1747.5	618	1747.5	25823	1747.5	50710
1749.29	623	1749.29	25822.1	1749.29	50774
1751.08	677	1751.08	25813.6	1751.08	50695
1752.87	648	1752.87	25817.4	1752.87	50720
1754.66	553	1754.66	25790.4	1754.66	50694
1756.45	608	1756.45	25810.8	1756.45	50745
1758.24	670	1758.24	25806.9	1758.24	50671
1760.02	621	1760.02	25800.3	1760.02	50710
1761.81	630	1761.81	25789.1	1761.81	50642
1763.6	572	1763.6	25789.2	1763.6	50724
1765.38	581	1765.38	25779.6	1765.38	50679
1767.17	608	1767.17	25783.3	1767.17	50653
1768.95	631	1768.95	25774.1	1768.95	50655
1770.74	544	1770.74	25772.7	1770.74	50729
1772.52	554	1772.52	25760.6	1772.52	50668
1774.3	575	1774.3	25755.5	1774.3	50693
1776.09	596	1776.09	25751.9	1776.09	50664
1777.87	587	1777.87	25756.6	1777.87	50596
1779.65	539	1779.65	25754.3	1779.65	50602
1781.43	591	1781.43	25745.5	1781.43	50646
1783.21	638	1783.21	25744.6	1783.21	50640
1784.99	567	1784.99	25734.4	1784.99	50669
1786.77	546	1786.77	25735.8	1786.77	50732
1788.55	514	1788.55	25733	1788.55	50606
1790.33	533	1790.33	25725.8	1790.33	50583
1792.1	598	1792.1	25721.7	1792.1	50593
1793.88	556	1793.88	25726.7	1793.88	50544
1795.66	535	1795.66	25713.6	1795.66	50667
1797.43	508	1797.43	25709.2	1797.43	50647
1799.21	481	1799.21	25707.6	1799.21	50604
1800.98	465	1800.98	25704.6	1800.98	50627
1802.76	537	1802.76	25701.4	1802.76	50677
1804.53	482	1804.53	25690.7	1804.53	50597
1806.31	468	1806.31	25703.2	1806.31	50574
1808.08	463	1808.08	25683	1808.08	50585
1809.85	557	1809.85	25679.9	1809.85	50608
1811.62	534	1811.62	25682.2	1811.62	50522
1813.4	527	1813.4	25677.4	1813.4	50540
1815.17	495	1815.17	25676.9	1815.17	50566
1816.94	440	1816.94	25667.8	1816.94	50536
1818.71	475	1818.71	25668	1818.71	50559
1820.48	474	1820.48	25663.9	1820.48	50540
1822.24	465	1822.24	25660.9	1822.24	50573
1824.01	511	1824.01	25656.3	1824.01	50542
1825.78	510	1825.78	25655.6	1825.78	50590
1827.55	495	1827.55	25651.2	1827.55	50568
1829.32	471	1829.32	25652.9	1829.32	50546
1831.08	506	1831.08	25651.2	1831.08	50513
1832.85	420	1832.85	25644.2	1832.85	50548
1834.61	489	1834.61	25646.2	1834.61	50502
1836.38	457	1836.38	25647.2	1836.38	50562
1838.14	425	1838.14	25646.7	1838.14	50488
1839.9	494	1839.9	25644.2	1839.9	50573
1841.67	523	1841.67	25641.5	1841.67	50482
1843.43	490	1843.43	25644.7	1843.43	50601
1845.19	456	1845.19	25636.7	1845.19	50579
1846.95	458	1846.95	25643.2	1846.95	50590
1848.71	471	1848.71	25638.3	1848.71	50572
1850.47	469	1850.47	25641.6	1850.47	50613
1852.23	477	1852.23	25633.5	1852.23	50556
1853.99	451	1853.99	25643.5	1853.99	50516
1855.75	440	1855.75	25633.2	1855.75	50586
1857.51	478	1857.51	25635.7	1857.51	50525
1859.27	455	1859.27	25634.4	1859.27	50526
1861.03	489	1861.03	25633	1861.03	50468
1862.78	482	1862.78	25642.8	1862.78	50548
1864.54	468	1864.54	25634.8	1864.54	50616
1866.29	446	1866.29	25637.6	1866.29	50550
1868.05	447	1868.05	25636.1	1868.05	50538
1869.8	526	1869.8	25637	1869.8	50595
1871.56	506	1871.56	25627.9	1871.56	50545
1873.31	443	1873.31	25636.5	1873.31	50502
1875.06	480	1875.06	25632.8	1875.06	50539
1876.82	455	1876.82	25630	1876.82	50526
1878.57	501	1878.57	25629.2	1878.57	50533
1880.32	450	1880.32	25631.1	1880.32	50510
1882.07	453	1882.07	25634.3	1882.07	50530
1883.82	456	1883.82	25631.1	1883.82	50534
1885.57	450	1885.57	25633.9	1885.57	50521
1887.32	439	1887.32	25636.4	1887.32	50542
1889.07	451	1889.07	25636.9	1889.07	50547
1890.82	456	1890.82	25630.6	1890.82	50500
1892.57	506	1892.57	25640.3	1892.57	50604
1894.31	446	1894.31	25638.2	1894.31	50517
1896.06	462	1896.06	25636.5	1896.06	50486
1897.81	519	1897.81	25636.4	1897.81	50592
1899.55	464	1899.55	25633.2	1899.55	50568
1901.3	478	1901.3	25631.9	1901.3	50539
1903.04	467	1903.04	25632	1903.04	50600
1904.78	484	1904.78	25633.5	1904.78	50579
1906.53	507	1906.53	25630.5	1906.53	50545
1908.27	468	1908.27	25629.8	1908.27	50499
1910.01	460	1910.01	25629.3	1910.01	50511
1911.76	446	1911.76	25628.4	1911.76	50555
1913.5	460	1913.5	25632.8	1913.5	50534
1915.24	501	1915.24	25621.8	1915.24	50507
1916.98	480	1916.98	25627.4	1916.98	50581
1918.72	424	1918.72	25630	1918.72	50574
1920.46	458	1920.46	25630.2	1920.46	50584
1922.2	455	1922.2	25632.9	1922.2	50574
1923.93	472	1923.93	25632.8	1923.93	50527
1925.67	462	1925.67	25626.3	1925.67	50640
1927.41	408	1927.41	25631.6	1927.41	50510
1929.15	503	1929.15	25633.7	1929.15	50526
1930.88	490	1930.88	25632.3	1930.88	50535
1932.62	426	1932.62	25630.7	1932.62	50495
1934.35	451	1934.35	25625.7	1934.35	50612
1936.09	484	1936.09	25630.3	1936.09	50553
1937.82	485	1937.82	25632.2	1937.82	50558
1939.56	466	1939.56	25625.1	1939.56	50554
1941.29	496	1941.29	25626.3	1941.29	50602
1943.02	454	1943.02	25631.8	1943.02	50538
1944.75	473	1944.75	25623.5	1944.75	50593
1946.48	435	1946.48	25627.4	1946.48	50588
1948.22	485	1948.22	25627.7	1948.22	50522
1949.95	428	1949.95	25630.5	1949.95	50468
1951.68	427	1951.68	25623.7	1951.68	50555
1953.41	417	1953.41	25632.4	1953.41	50554
1955.13	473	1955.13	25625.6	1955.13	50530
1956.86	410	1956.86	25625.3	1956.86	50498
1958.59	514	1958.59	25626.4	1958.59	50499
1960.32	475	1960.32	25627.1	1960.32	50556
1962.05	437	1962.05	25627.9	1962.05	50470
1963.77	492	1963.77	25619.6	1963.77	50602
1965.5	485	1965.5	25625.9	1965.5	50591
1967.22	437	1967.22	25632.6	1967.22	50490
1968.95	458	1968.95	25621.3	1968.95	50507
1970.67	418	1970.67	25622.4	1970.67	50592
1972.39	431	1972.39	25625.9	1972.39	50570
1974.12	458	1974.12	25629.2	1974.12	50550
1975.84	430	1975.84	25623.5	1975.84	50557
1977.56	504	1977.56	25624.1	1977.56	50526
1979.29	473	1979.29	25625.4	1979.29	50558
1981.01	445	1981.01	25626.9	1981.01	50520
1982.73	486	1982.73	25626.1	1982.73	50543
1984.45	407	1984.45	25625.5	1984.45	50561
1986.17	410	1986.17	25619.2	1986.17	50565
1987.88	433	1987.88	25621.9	1987.88	50506
1989.6	427	1989.6	25622.5	1989.6	50558
1991.32	450	1991.32	25629.8	1991.32	50552
1993.04	476	1993.04	25629.6	1993.04	50620
1994.76	409	1994.76	25627.3	1994.76	50601
1996.47	462	1996.47	25622.9	1996.47	50549
1998.19	448	1998.19	25626.8	1998.19	50492
1999.9	474	1999.9	25630.8	1999.9	50549
2001.62	491	2001.62	25631.4	2001.62	50499
2003.33	441	2003.33	25628.4	2003.33	50523
2005.05	485	2005.05	25631.5	2005.05	50539
2006.76	418	2006.76	25621.9	2006.76	50544
2008.47	456	2008.47	25626.5	2008.47	50502
2010.18	448	2010.18	25629.3	2010.18	50554
2011.9	466	2011.9	25631	2011.9	50558
2013.61	473	2013.61	25626.7	2013.61	50569
2015.32	396	2015.32	25629	2015.32	50601
2017.03	464	2017.03	25628.3	2017.03	50548
2018.74	506	2018.74	25628	2018.74	50545
2020.45	474	2020.45	25633.7	2020.45	50416
2022.16	394	2022.16	25625.6	2022.16	50515
2023.87	399	2023.87	25627.9	2023.87	50533
2025.57	381	2025.57	25631.8	2025.57	50510
2027.28	463	2027.28	25634.5	2027.28	50586
2028.99	468	2028.99	25626	2028.99	50575
2030.69	458	2030.69	25633.4	2030.69	50497
2032.4	366	2032.4	25625.2	2032.4	50604
2034.1	458	2034.1	25627.9	2034.1	50544
2035.81	476	2035.81	25629.8	2035.81	50552
2037.51	497	2037.51	25632.2	2037.51	50510
2039.21	416	2039.21	25631	2039.21	50527
2040.92	419	2040.92	25627.5	2040.92	50510
2042.62	435	2042.62	25632.2	2042.62	50505
2044.32	487	2044.32	25632.1	2044.32	50517
2046.02	426	2046.02	25628.7	2046.02	50562
2047.72	501	2047.72	25628.9	2047.72	50602
2049.43	431	2049.43	25631.5	2049.43	50536
2051.12	474	2051.12	25630.3	2051.12	50487
2052.82	404	2052.82	25637.2	2052.82	50601
2054.52	412	2054.52	25624.6	2054.52	50528
2056.22	450	2056.22	25630	2056.22	50494
2057.92	466	2057.92	25629.6	2057.92	50488
2059.62	472	2059.62	25631.7	2059.62	50536
2061.31	484	2061.31	25630.7	2061.31	50516
2063.01	422	2063.01	25636.2	2063.01	50588
2064.7	520	2064.7	25628.2	2064.7	50550
2066.4	418	2066.4	25627.7	2066.4	50529
2068.09	491	2068.09	25627.8	2068.09	50524
2069.79	435	2069.79	25631.8	2069.79	50569
2071.48	418	2071.48	25628.5	2071.48	50504
2073.18	475	2073.18	25623.7	2073.18	50568
2074.87	435	2074.87	25629.7	2074.87	50452
2076.56	415	2076.56	25626.3	2076.56	50514
2078.25	485	2078.25	25628.6	2078.25	50566
2079.94	430	2079.94	25630.3	2079.94	50561
2081.63	455	2081.63	25629.3	2081.63	50518
2083.32	423	2083.32	25630.3	2083.32	50582
2085.01	431	2085.01	25622.7	2085.01	50618
2086.7	471	2086.7	25623.6	2086.7	50585
2088.39	433	2088.39	25629	2088.39	50488
2090.08	479	2090.08	25631.1	2090.08	50494
2091.77	415	2091.77	25633.5	2091.77	50504
2093.45	414	2093.45	25631	2093.45	50554
2095.14	426	2095.14	25630.1	2095.14	50557
2096.83	452	2096.83	25628.2	2096.83	50634
2098.51	538	2098.51	25621.9	2098.51	50501
2100.2	451	2100.2	25627.8	2100.2	50520
2101.88	463	2101.88	25624.8	2101.88	50551
2103.56	439	2103.56	25631.7	2103.56	50511
2105.25	483	2105.25	25623.7	2105.25	50564
2106.93	451	2106.93	25623	2106.93	50526
2108.61	406	2108.61	25624	2108.61	50500
2110.29	425	2110.29	25626.1	2110.29	50570
2111.98	478	2111.98	25627.2	2111.98	50556
2113.66	447	2113.66	25629	2113.66	50597
2115.34	442	2115.34	25632.2	2115.34	50517
2117.02	456	2117.02	25626.2	2117.02	50586
2118.7	421	2118.7	25636.8	2118.7	50525
2120.38	481	2120.38	25633.3	2120.38	50511
2122.05	440	2122.05	25635.2	2122.05	50494
2123.73	445	2123.73	25623.2	2123.73	50552
2125.41	433	2125.41	25631.6	2125.41	50461
2127.08	447	2127.08	25627.6	2127.08	50486
2128.76	444	2128.76	25626.2	2128.76	50534
2130.44	482	2130.44	25630.7	2130.44	50556
2132.11	480	2132.11	25628	2132.11	50534
2133.79	478	2133.79	25622.7	2133.79	50504
2135.46	502	2135.46	25628.5	2135.46	50528
2137.13	508	2137.13	25630.5	2137.13	50534
2138.81	395	2138.81	25625	2138.81	50549
2140.48	503	2140.48	25634.4	2140.48	50515
2142.15	404	2142.15	25633.1	2142.15	50510
2143.82	443	2143.82	25626.8	2143.82	50573
2145.49	399	2145.49	25627.3	2145.49	50480
2147.16	421	2147.16	25629.7	2147.16	50562
2148.83	457	2148.83	25632.5	2148.83	50540
2150.5	414	2150.5	25627.5	2150.5	50552
2152.17	467	2152.17	25631.1	2152.17	50574
2153.84	431	2153.84	25631.1	2153.84	50537
2155.51	441	2155.51	25635.7	2155.51	50586
2157.18	471	2157.18	25633.4	2157.18	50562
2158.84	452	2158.84	25633.6	2158.84	50569
2160.51	459	2160.51	25635.5	2160.51	50509
2162.18	412	2162.18	25632	2162.18	50517
2163.84	413	2163.84	25628.4	2163.84	50519
2165.51	466	2165.51	25636.2	2165.51	50543
2167.17	439	2167.17	25631	2167.17	50491
2168.84	432	2168.84	25632.9	2168.84	50518
2170.5	470	2170.5	25635.2	2170.5	50536
2172.16	447	2172.16	25635.1	2172.16	50566
2173.82	428	2173.82	25634.5	2173.82	50551
2175.49	457	2175.49	25630.3	2175.49	50535
2177.15	392	2177.15	25635	2177.15	50526
2178.81	488	2178.81	25638.1	2178.81	50561
2180.47	438	2180.47	25638.4	2180.47	50501
2182.13	446	2182.13	25641.5	2182.13	50595
2183.79	457	2183.79	25630.2	2183.79	50483
2185.45	420	2185.45	25635.1	2185.45	50520
2187.1	509	2187.1	25635.6	2187.1	50512
2188.76	478	2188.76	25635.5	2188.76	50479
2190.42	431	2190.42	25636.1	2190.42	50560
2192.07	474	2192.07	25640.2	2192.07	50514
2193.73	462	2193.73	25630.5	2193.73	50553
2195.39	437	2195.39	25633.2	2195.39	50567
2197.04	478	2197.04	25640.8	2197.04	50572
2198.7	450	2198.7	25634.3	2198.7	50519
2200.35	454	2200.35	25634.7	2200.35	50494
2202.01	454	2202.01	25633.2	2202.01	50551
2203.66	450	2203.66	25633.2	2203.66	50590
2205.31	398	2205.31	25634.5	2205.31	50533
2206.96	459	2206.96	25641	2206.96	50533
2208.61	468	2208.61	25633.2	2208.61	50575
2210.26	453	2210.26	25629.4	2210.26	50463
2211.92	416	2211.92	25637.1	2211.92	50528
2213.57	469	2213.57	25632.7	2213.57	50608
2215.22	472	2215.22	25634.5	2215.22	50495
2216.86	478	2216.86	25633.1	2216.86	50511
2218.51	468	2218.51	25637.2	2218.51	50474
2220.16	480	2220.16	25634.1	2220.16	50541
2221.81	493	2221.81	25628.4	2221.81	50600
2223.46	432	2223.46	25637.5	2223.46	50495
2225.1	434	2225.1	25631.2	2225.1	50472
2226.75	445	2226.75	25627.9	2226.75	50546
2228.39	487	2228.39	25632.4	2228.39	50540
2230.04	442	2230.04	25633.4	2230.04	50472
2231.68	453	2231.68	25636.7	2231.68	50527
2233.33	432	2233.33	25629.4	2233.33	50536
2234.97	404	2234.97	25627.7	2234.97	50530
2236.61	456	2236.61	25631.5	2236.61	50520
2238.26	509	2238.26	25633.1	2238.26	50527
2239.9	460	2239.9	25632.1	2239.9	50493
2241.54	458	2241.54	25628.3	2241.54	50552
2243.18	402	2243.18	25635.5	2243.18	50565
2244.82	478	2244.82	25637.6	2244.82	50523
2246.46	436	2246.46	25628.6	2246.46	50570
2248.1	458	2248.1	25636.8	2248.1	50491
2249.74	479	2249.74	25631.8	2249.74	50528
2251.38	447	2251.38	25629.2	2251.38	50494
2253.01	453	2253.01	25633.6	2253.01	50477
2254.65	464	2254.65	25632.6	2254.65	50630
2256.29	505	2256.29	25636.6	2256.29	50549
2257.93	428	2257.93	25631.6	2257.93	50500
2259.56	440	2259.56	25628.9	2259.56	50536
2261.2	434	2261.2	25631.4	2261.2	50487
2262.83	440	2262.83	25640.7	2262.83	50578
2264.47	501	2264.47	25632.2	2264.47	50536
2266.1	416	2266.1	25633.1	2266.1	50480
2267.73	391	2267.73	25634	2267.73	50484
2269.37	422	2269.37	25635.3	2269.37	50528
2271	455	2271	25635	2271	50474
2272.63	444	2272.63	25639.2	2272.63	50535
2274.26	454	2274.26	25635.4	2274.26	50521
2275.89	418	2275.89	25637.5	2275.89	50534
2277.52	410	2277.52	25641.5	2277.52	50434
2279.15	478	2279.15	25630.6	2279.15	50488
2280.78	460	2280.78	25636.1	2280.78	50445
2282.41	479	2282.41	25635.2	2282.41	50517
2284.04	432	2284.04	25638.8	2284.04	50511
2285.67	425	2285.67	25634.4	2285.67	50547
2287.29	413	2287.29	25632.7	2287.29	50526
2288.92	453	2288.92	25637.4	2288.92	50499
2290.55	444	2290.55	25646.7	2290.55	50570
2292.17	430	2292.17	25639.9	2292.17	50542
2293.8	507	2293.8	25645.7	2293.8	50580
2295.42	430	2295.42	25641.6	2295.42	50442
2297.05	462	2297.05	25638.6	2297.05	50475
2298.67	489	2298.67	25638.6	2298.67	50492
2300.29	439	2300.29	25637.8	2300.29	50551
2301.92	447	2301.92	25635.2	2301.92	50516
2303.54	496	2303.54	25640.6	2303.54	50490
2305.16	423	2305.16	25628.1	2305.16	50532
2306.78	478	2306.78	25647.1	2306.78	50517
2308.4	449	2308.4	25645	2308.4	50482
2310.02	480	2310.02	25639	2310.02	50578
2311.64	424	2311.64	25647.1	2311.64	50534
2313.26	459	2313.26	25637.9	2313.26	50510
2314.88	474	2314.88	25640	2314.88	50565
2316.5	461	2316.5	25653.6	2316.5	50498
2318.12	446	2318.12	25645.6	2318.12	50490
2319.73	460	2319.73	25644.2	2319.73	50542
2321.35	482	2321.35	25644.9	2321.35	50493
2322.97	485	2322.97	25654.6	2322.97	50556
2324.58	476	2324.58	25651.2	2324.58	50533
2326.2	464	2326.2	25640.8	2326.2	50591
2327.81	452	2327.81	25650.7	2327.81	50542
2329.43	474	2329.43	25646.3	2329.43	50537
2331.04	438	2331.04	25644.2	2331.04	50545
2332.65	461	2332.65	25646.4	2332.65	50553
2334.26	500	2334.26	25646	2334.26	50493
2335.88	450	2335.88	25650	2335.88	50484
2337.49	485	2337.49	25647	2337.49	50551
2339.1	415	2339.1	25643.4	2339.1	50466
2340.71	436	2340.71	25652.9	2340.71	50483
2342.32	483	2342.32	25650.9	2342.32	50506
2343.93	512	2343.93	25646.7	2343.93	50540
2345.54	432	2345.54	25647.9	2345.54	50544
2347.15	406	2347.15	25645.3	2347.15	50528
2348.76	418	2348.76	25647.8	2348.76	50551
2350.36	457	2350.36	25643.6	2350.36	50586
2351.97	446	2351.97	25643.3	2351.97	50502
2353.58	439	2353.58	25647.4	2353.58	50470
2355.18	439	2355.18	25649.5	2355.18	50513
2356.79	448	2356.79	25646.9	2356.79	50516
2358.39	503	2358.39	25644.9	2358.39	50593
2360	416	2360	25653.4	2360	50485
2361.6	449	2361.6	25649.2	2361.6	50523
2363.21	413	2363.21	25659.6	2363.21	50574
2364.81	423	2364.81	25645.6	2364.81	50508
2366.41	448	2366.41	25649.9	2366.41	50528
2368.01	480	2368.01	25646.6	2368.01	50533
2369.61	465	2369.61	25648.8	2369.61	50506
2371.22	503	2371.22	25658.8	2371.22	50529
2372.82	430	2372.82	25654.2	2372.82	50521
2374.42	430	2374.42	25655.8	2374.42	50472
2376.02	462	2376.02	25655.3	2376.02	50534
2377.62	501	2377.62	25647.1	2377.62	50536
2379.21	488	2379.21	25648.4	2379.21	50497
2380.81	515	2380.81	25647	2380.81	50526
2382.41	466	2382.41	25652	2382.41	50471
2384.01	467	2384.01	25647.4	2384.01	50543
2385.6	420	2385.6	25645.1	2385.6	50524
2387.2	458	2387.2	25651.3	2387.2	50525
2388.8	478	2388.8	25654.5	2388.8	50577
2390.39	447	2390.39	25648.9	2390.39	50555
2391.99	494	2391.99	25645.4	2391.99	50504
2393.58	456	2393.58	25655	2393.58	50615
2395.17	483	2395.17	25657.3	2395.17	50573
2396.76	462	2396.76	25654	2396.76	50562
2398.36	516	2398.36	25649.5	2398.36	50493
2399.95	413	2399.95	25648.1	2399.95	50540
2401.54	458	2401.54	25647.1	2401.54	50507
2403.13	413	2403.13	25652.2	2403.13	50589
2404.72	452	2404.72	25653.7	2404.72	50548
2406.31	474	2406.31	25654.5	2406.31	50523
2407.9	475	2407.9	25652.7	2407.9	50561
2409.49	471	2409.49	25650.3	2409.49	50564
2411.08	518	2411.08	25653.6	2411.08	50571
2412.67	494	2412.67	25651.9	2412.67	50602
2414.26	495	2414.26	25659.3	2414.26	50616
2415.84	438	2415.84	25645.5	2415.84	50505
2417.43	468	2417.43	25645.8	2417.43	50564
2419.01	481	2419.01	25657.7	2419.01	50544
2420.6	472	2420.6	25648.5	2420.6	50515
2422.19	479	2422.19	25655.1	2422.19	50548
2423.77	428	2423.77	25654.7	2423.77	50557
2425.36	467	2425.36	25654.1	2425.36	50537
2426.94	490	2426.94	25653.1	2426.94	50577
2428.52	480	2428.52	25647.7	2428.52	50523
2430.1	321	2430.1	25644.5	2430.1	50509
2431.69	406	2431.69	25653.2	2431.69	50596
2433.27	489	2433.27	25651	2433.27	50534
2434.85	466	2434.85	25652.1	2434.85	50519
2436.43	468	2436.43	25650.4	2436.43	50483
2438.01	479	2438.01	25647.8	2438.01	50466
2439.59	437	2439.59	25658	2439.59	50505
2441.17	438	2441.17	25651.1	2441.17	50507
2442.75	436	2442.75	25648.9	2442.75	50519
2444.32	528	2444.32	25653.5	2444.32	50527
2445.9	415	2445.9	25653.5	2445.9	50586
2447.48	452	2447.48	25648.3	2447.48	50561
2449.06	436	2449.06	25649.4	2449.06	50484
2450.63	470	2450.63	25656.4	2450.63	50564
2452.21	406	2452.21	25652.9	2452.21	50481
2453.78	403	2453.78	25653.3	2453.78	50534
2455.36	456	2455.36	25653.3	2455.36	50506
2456.93	408	2456.93	25652.6	2456.93	50542
2458.51	436	2458.51	25648.3	2458.51	50600
2460.08	446	2460.08	25654.2	2460.08	50579
2461.65	430	2461.65	25655.5	2461.65	50532
2463.22	472	2463.22	25651	2463.22	50534
2464.79	414	2464.79	25658	2464.79	50504
2466.36	478	2466.36	25654	2466.36	50510
2467.94	448	2467.94	25647.6	2467.94	50519
2469.51	458	2469.51	25652.6	2469.51	50518
2471.07	448	2471.07	25647.8	2471.07	50614
2472.64	480	2472.64	25644.5	2472.64	50573
2474.21	450	2474.21	25646.6	2474.21	50574
2475.78	443	2475.78	25648.6	2475.78	50584
2477.35	467	2477.35	25659.6	2477.35	50500
2478.92	505	2478.92	25652.5	2478.92	50492
2480.48	453	2480.48	25648.5	2480.48	50550
2482.05	462	2482.05	25641.1	2482.05	50560
2483.61	496	2483.61	25644.1	2483.61	50585
2485.18	399	2485.18	25644.8	2485.18	50533
2486.74	467	2486.74	25648	2486.74	50622
2488.31	401	2488.31	25644.6	2488.31	50480
2489.87	414	2489.87	25649.7	2489.87	50512
2491.43	394	2491.43	25642.2	2491.43	50540
2493	518	2493	25644.7	2493	50535
2494.56	403	2494.56	25642.7	2494.56	50516
2496.12	435	2496.12	25642.1	2496.12	50567
2497.68	409	2497.68	25641.7	2497.68	50562
2499.24	435	2499.24	25637.4	2499.24	50557
2500.8	478	2500.8	25648.3	2500.8	50612
2502.36	453	2502.36	25636.9	2502.36	50518
2503.92	488	2503.92	25635.2	2503.92	50578
2505.48	486	2505.48	25645.5	2505.48	50509
2507.04	446	2507.04	25641.3	2507.04	50508
2508.6	387	2508.6	25635.6	2508.6	50504
2510.16	443	2510.16	25641.3	2510.16	50481
2511.71	392	2511.71	25637.4	2511.71	50566
2513.27	529	2513.27	25635.8	2513.27	50530
2514.82	394	2514.82	25638.3	2514.82	50570
2516.38	462	2516.38	25633.5	2516.38	50510
2517.93	422	2517.93	25641.2	2517.93	50510
2519.49	440	2519.49	25642.3	2519.49	50554
2521.04	424	2521.04	25640.5	2521.04	50493
2522.59	446	2522.59	25634.3	2522.59	50570
2524.15	476	2524.15	25638.1	2524.15	50544
2525.7	459	2525.7	25638	2525.7	50554
2527.25	401	2527.25	25629.5	2527.25	50499
2528.8	440	2528.8	25637.2	2528.8	50499
2530.35	441	2530.35	25629	2530.35	50524
2531.9	405	2531.9	25630.3	2531.9	50448
2533.45	458	2533.45	25629.4	2533.45	50570
2535	444	2535	25638.6	2535	50538
2536.55	462	2536.55	25637.5	2536.55	50623
2538.1	466	2538.1	25632.8	2538.1	50536
2539.65	492	2539.65	25631.3	2539.65	50527
2541.2	461	2541.2	25632.1	2541.2	50499
2542.74	443	2542.74	25634.3	2542.74	50499
2544.29	443	2544.29	25636.5	2544.29	50512
2545.83	446	2545.83	25632.8	2545.83	50542
2547.38	435	2547.38	25625	2547.38	50517
2548.92	450	2548.92	25630.2	2548.92	50553
2550.47	395	2550.47	25632.9	2550.47	50518
2552.01	477	2552.01	25632	2552.01	50531
2553.56	412	2553.56	25626.7	2553.56	50544
2555.1	471	2555.1	25630.5	2555.1	50503
2556.64	422	2556.64	25634.9	2556.64	50495
2558.18	445	2558.18	25638.7	2558.18	50501
2559.72	450	2559.72	25634.1	2559.72	50566
2561.26	430	2561.26	25631	2561.26	50598
2562.81	438	2562.81	25625.3	2562.81	50568
2564.35	444	2564.35	25635.4	2564.35	50530
2565.89	428	2565.89	25633	2565.89	50536
2567.42	476	2567.42	25631.2	2567.42	50472
2568.96	407	2568.96	25633	2568.96	50487
2570.5	471	2570.5	25635.9	2570.5	50506
2572.04	443	2572.04	25633	2572.04	50574
2573.57	423	2573.57	25631.7	2573.57	50555
2575.11	457	2575.11	25632.9	2575.11	50444
2576.65	418	2576.65	25634.3	2576.65	50511
2578.18	427	2578.18	25625.6	2578.18	50512
2579.72	512	2579.72	25634	2579.72	50531
2581.25	405	2581.25	25631.8	2581.25	50544
2582.79	446	2582.79	25630	2582.79	50548
2584.32	469	2584.32	25630.2	2584.32	50504
2585.85	444	2585.85	25633.4	2585.85	50540
2587.39	429	2587.39	25632	2587.39	50487
2588.92	422	2588.92	25629.3	2588.92	50514
2590.45	400	2590.45	25625.6	2590.45	50420
2591.98	428	2591.98	25630.6	2591.98	50492
2593.51	472	2593.51	25628.8	2593.51	50591
2595.04	417	2595.04	25623.5	2595.04	50509
2596.57	421	2596.57	25631.1	2596.57	50543
2598.1	460	2598.1	25628	2598.1	50505
2599.63	424	2599.63	25628.1	2599.63	50519
2601.16	443	2601.16	25622.7	2601.16	50521
2602.68	411	2602.68	25630.1	2602.68	50508
2604.21	446	2604.21	25628.2	2604.21	50546
2605.74	472	2605.74	25621.8	2605.74	50531
2607.26	402	2607.26	25633.9	2607.26	50532
2608.79	404	2608.79	25622.5	2608.79	50531
2610.32	410	2610.32	25625.2	2610.32	50526
2611.84	414	2611.84	25620.6	2611.84	50578
2613.36	460	2613.36	25626.4	2613.36	50542
2614.89	472	2614.89	25630.4	2614.89	50494
2616.41	422	2616.41	25630.6	2616.41	50516
2617.93	430	2617.93	25628.8	2617.93	50483
2619.46	463	2619.46	25628.8	2619.46	50494
2620.98	420	2620.98	25629.7	2620.98	50534
2622.5	400	2622.5	25631.6	2622.5	50556
2624.02	442	2624.02	25626.8	2624.02	50530
2625.54	487	2625.54	25620.9	2625.54	50508
2627.06	411	2627.06	25624.9	2627.06	50544
2628.58	396	2628.58	25623	2628.58	50596
2630.1	399	2630.1	25626.6	2630.1	50505
2631.62	430	2631.62	25625.6	2631.62	50499
2633.14	399	2633.14	25622.1	2633.14	50525
2634.65	396	2634.65	25623.4	2634.65	50497
2636.17	409	2636.17	25622.4	2636.17	50472
2637.68	459	2637.68	25628.2	2637.68	50471
2639.2	436	2639.2	25624.5	2639.2	50536
2640.72	434	2640.72	25625.7	2640.72	50589
2642.23	383	2642.23	25619.8	2642.23	50507
2643.75	453	2643.75	25621.6	2643.75	50507
2645.26	473	2645.26	25628	2645.26	50503
2646.77	464	2646.77	25619.2	2646.77	50499
2648.29	394	2648.29	25630.7	2648.29	50611
2649.8	412	2649.8	25628.3	2649.8	50540
2651.31	454	2651.31	25623.6	2651.31	50520
2652.82	402	2652.82	25630.9	2652.82	50524
2654.33	404	2654.33	25623.1	2654.33	50497
2655.84	464	2655.84	25626.4	2655.84	50548
2657.35	374	2657.35	25627.2	2657.35	50536
2658.86	436	2658.86	25625.4	2658.86	50541
2660.37	422	2660.37	25626.5	2660.37	50546
2661.88	434	2661.88	25622.2	2661.88	50507
2663.39	395	2663.39	25619.6	2663.39	50535
2664.9	383	2664.9	25626.8	2664.9	50495
2666.4	412	2666.4	25629	2666.4	50497
2667.91	383	2667.91	25624.9	2667.91	50549
2669.42	438	2669.42	25627.5	2669.42	50538
2670.92	449	2670.92	25624.9	2670.92	50462
2672.43	394	2672.43	25629.8	2672.43	50448
2673.93	439	2673.93	25625.7	2673.93	50556
2675.44	401	2675.44	25628.5	2675.44	50528
2676.94	514	2676.94	25619.6	2676.94	50469
2678.44	408	2678.44	25628.4	2678.44	50534
2679.95	431	2679.95	25621.6	2679.95	50546
2681.45	384	2681.45	25625.8	2681.45	50546
2682.95	375	2682.95	25627	2682.95	50527
2684.45	406	2684.45	25622.6	2684.45	50566
2685.95	411	2685.95	25619.5	2685.95	50465
2687.45	468	2687.45	25633	2687.45	50507
2688.95	425	2688.95	25628.3	2688.95	50541
2690.45	424	2690.45	25625.9	2690.45	50525
2691.95	441	2691.95	25628.4	2691.95	50498
2693.45	466	2693.45	25623.4	2693.45	50540
2694.95	395	2694.95	25623.4	2694.95	50549
2696.44	425	2696.44	25630.3	2696.44	50460
2697.94	375	2697.94	25620.5	2697.94	50537
2699.44	417	2699.44	25631.1	2699.44	50512
2700.93	422	2700.93	25621	2700.93	50510
2702.43	406	2702.43	25630.6	2702.43	50483
2703.92	364	2703.92	25623.5	2703.92	50481
2705.42	485	2705.42	25628.4	2705.42	50553
2706.91	420	2706.91	25618.8	2706.91	50528
2708.41	468	2708.41	25628.3	2708.41	50458
2709.9	422	2709.9	25624.1	2709.9	50514
2711.39	448	2711.39	25633	2711.39	50546
2712.88	359	2712.88	25621.9	2712.88	50570
2714.38	448	2714.38	25626.6	2714.38	50497
2715.87	445	2715.87	25629.2	2715.87	50526
2717.36	450	2717.36	25624.5	2717.36	50539
2718.85	411	2718.85	25625.6	2718.85	50532
2720.34	464	2720.34	25621.5	2720.34	50518
2721.82	450	2721.82	25619.8	2721.82	50475
2723.31	425	2723.31	25618.5	2723.31	50457
2724.8	442	2724.8	25621	2724.8	50546
2726.29	386	2726.29	25621.9	2726.29	50550
2727.78	401	2727.78	25620	2727.78	50542
2729.26	415	2729.26	25625.8	2729.26	50510
2730.75	429	2730.75	25629.9	2730.75	50551
2732.24	424	2732.24	25622.2	2732.24	50507
2733.72	386	2733.72	25620.5	2733.72	50526
2735.21	438	2735.21	25625.9	2735.21	50509
2736.69	394	2736.69	25619.8	2736.69	50528
2738.17	391	2738.17	25621.3	2738.17	50593
2739.66	442	2739.66	25626.2	2739.66	50524
2741.14	435	2741.14	25621.8	2741.14	50532
2742.62	463	2742.62	25627.8	2742.62	50458
2744.1	414	2744.1	25621.8	2744.1	50511
2745.59	389	2745.59	25621	2745.59	50528
2747.07	366	2747.07	25621.1	2747.07	50472
2748.55	377	2748.55	25617.7	2748.55	50559
2750.03	398	2750.03	25617.4	2750.03	50511
2751.51	447	2751.51	25622.4	2751.51	50548
2752.99	470	2752.99	25619.6	2752.99	50549
2754.46	449	2754.46	25626.2	2754.46	50518
2755.94	411	2755.94	25619.5	2755.94	50474
2757.42	434	2757.42	25618.1	2757.42	50558
2758.9	421	2758.9	25625.3	2758.9	50518
2760.37	372	2760.37	25621.8	2760.37	50508
2761.85	411	2761.85	25623.2	2761.85	50515
2763.32	422	2763.32	25621.5	2763.32	50552
2764.8	395	2764.8	25621.1	2764.8	50465
2766.28	436	2766.28	25625.5	2766.28	50544
2767.75	388	2767.75	25622.3	2767.75	50495
2769.22	470	2769.22	25622.9	2769.22	50473
2770.7	392	2770.7	25625.5	2770.7	50553
2772.17	409	2772.17	25624.1	2772.17	50538
2773.64	414	2773.64	25615	2773.64	50480
2775.11	489	2775.11	25615.2	2775.11	50499
2776.58	365	2776.58	25625.8	2776.58	50523
2778.05	413	2778.05	25624.1	2778.05	50499
2779.53	376	2779.53	25623	2779.53	50522
2780.99	455	2780.99	25625	2780.99	50513
2782.46	459	2782.46	25622.4	2782.46	50557
2783.93	455	2783.93	25617.8	2783.93	50515
2785.4	388	2785.4	25623.8	2785.4	50502
2786.87	429	2786.87	25616.4	2786.87	50479
2788.34	360	2788.34	25624	2788.34	50586
2789.8	439	2789.8	25623.9	2789.8	50526
2791.27	388	2791.27	25629.2	2791.27	50508
2792.74	437	2792.74	25626	2792.74	50593
2794.2	404	2794.2	25624.7	2794.2	50572
2795.67	405	2795.67	25625.5	2795.67	50461
2797.13	461	2797.13	25623.4	2797.13	50527
2798.59	413	2798.59	25623.3	2798.59	50498
2800.06	428	2800.06	25617.9	2800.06	50463
2801.52	452	2801.52	25631.3	2801.52	50474
2802.98	438	2802.98	25622.1	2802.98	50507
2804.45	443	2804.45	25621.5	2804.45	50543
2805.91	423	2805.91	25627.6	2805.91	50528
2807.37	483	2807.37	25629.2	2807.37	50510
2808.83	442	2808.83	25628.5	2808.83	50454
2810.29	416	2810.29	25631.5	2810.29	50488
2811.75	359	2811.75	25623.4	2811.75	50486
2813.21	459	2813.21	25626	2813.21	50508
2814.67	422	2814.67	25626.5	2814.67	50549
2816.13	483	2816.13	25621.6	2816.13	50509
2817.58	443	2817.58	25628.4	2817.58	50485
2819.04	390	2819.04	25624.5	2819.04	50426
2820.5	433	2820.5	25626.1	2820.5	50494
2821.95	423	2821.95	25624.5	2821.95	50581
2823.41	481	2823.41	25630.8	2823.41	50533
2824.86	415	2824.86	25629.8	2824.86	50561
2826.32	431	2826.32	25623.7	2826.32	50499
2827.77	447	2827.77	25623.6	2827.77	50479
2829.23	437	2829.23	25624.3	2829.23	50514
2830.68	400	2830.68	25627.6	2830.68	50530
2832.14	412	2832.14	25631.1	2832.14	50521
2833.59	404	2833.59	25619.9	2833.59	50511
2835.04	386	2835.04	25628.1	2835.04	50490
2836.49	451	2836.49	25627.9	2836.49	50551
2837.94	442	2837.94	25620.9	2837.94	50593
2839.39	450	2839.39	25626.1	2839.39	50530
2840.84	404	2840.84	25629.7	2840.84	50556
2842.29	433	2842.29	25625.1	2842.29	50521
2843.74	436	2843.74	25627.3	2843.74	50509
2845.19	411	2845.19	25621.4	2845.19	50468
2846.64	426	2846.64	25621.9	2846.64	50496
2848.09	384	2848.09	25625.9	2848.09	50522
2849.53	449	2849.53	25623.3	2849.53	50530
2850.98	385	2850.98	25623.3	2850.98	50535
2852.43	438	2852.43	25621.6	2852.43	50524
2853.87	389	2853.87	25632.3	2853.87	50535
2855.32	422	2855.32	25628.2	2855.32	50508
2856.76	398	2856.76	25625.4	2856.76	50446
2858.21	382	2858.21	25623	2858.21	50541
2859.65	480	2859.65	25623.2	2859.65	50484
2861.09	438	2861.09	25620.3	2861.09	50523
2862.54	351	2862.54	25617.5	2862.54	50483
2863.98	456	2863.98	25629.6	2863.98	50508
2865.42	514	2865.42	25619.4	2865.42	50502
2866.86	414	2866.86	25623.6	2866.86	50577
2868.3	482	2868.3	25623.6	2868.3	50518
2869.74	481	2869.74	25626.2	2869.74	50466
2871.18	457	2871.18	25617.1	2871.18	50518
2872.62	436	2872.62	25626.3	2872.62	50527
2874.06	441	2874.06	25622.7	2874.06	50499
2875.5	424	2875.5	25627.9	2875.5	50523
2876.94	422	2876.94	25622.8	2876.94	50465
2878.38	439	2878.38	25626.5	2878.38	50529
2879.82	423	2879.82	25632.1	2879.82	50564
2881.25	421	2881.25	25620.3	2881.25	50515
2882.69	414	2882.69	25625.9	2882.69	50548
2884.12	441	2884.12	25622.9	2884.12	50509
2885.56	430	2885.56	25623	2885.56	50480
2886.99	436	2886.99	25626	2886.99	50487
2888.43	469	2888.43	25620.3	2888.43	50508
2889.86	446	2889.86	25622.9	2889.86	50552
2891.3	387	2891.3	25625.7	2891.3	50471
2892.73	467	2892.73	25619.2	2892.73	50496
2894.16	395	2894.16	25619.6	2894.16	50462
2895.59	441	2895.59	25622.5	2895.59	50506
2897.03	383	2897.03	25626.5	2897.03	50515
2898.46	436	2898.46	25621.2	2898.46	50536
2899.89	400	2899.89	25623.6	2899.89	50476
2901.32	426	2901.32	25627.3	2901.32	50467
2902.75	464	2902.75	25625.4	2902.75	50500
2904.18	429	2904.18	25621.2	2904.18	50485
2905.6	409	2905.6	25622.4	2905.6	50552
2907.03	466	2907.03	25617.7	2907.03	50495
2908.46	411	2908.46	25621	2908.46	50513
2909.89	450	2909.89	25619.5	2909.89	50547
2911.31	443	2911.31	25628.1	2911.31	50538
2912.74	421	2912.74	25620.5	2912.74	50525
2914.17	384	2914.17	25626.4	2914.17	50534
2915.59	504	2915.59	25623.3	2915.59	50453
2917.02	429	2917.02	25628.3	2917.02	50580
2918.44	442	2918.44	25625.9	2918.44	50485
2919.86	412	2919.86	25623.5	2919.86	50460
2921.29	394	2921.29	25629.7	2921.29	50497
2922.71	462	2922.71	25624.9	2922.71	50524
2924.13	437	2924.13	25623.5	2924.13	50552
2925.55	423	2925.55	25625	2925.55	50578
2926.98	392	2926.98	25625.4	2926.98	50522
2928.4	412	2928.4	25631	2928.4	50485
2929.82	470	2929.82	25623.4	2929.82	50546
2931.24	433	2931.24	25627	2931.24	50567
2932.66	451	2932.66	25624.4	2932.66	50541
2934.08	378	2934.08	25617.7	2934.08	50513
2935.49	374	2935.49	25620.4	2935.49	50543
2936.91	397	2936.91	25627.6	2936.91	50476
2938.33	385	2938.33	25623.7	2938.33	50507
2939.75	389	2939.75	25619.6	2939.75	50530
2941.16	412	2941.16	25621.8	2941.16	50522
2942.58	437	2942.58	25616	2942.58	50586
2944	432	2944	25626.4	2944	50504
2945.41	435	2945.41	25629.5	2945.41	50495
2946.83	389	2946.83	25620.3	2946.83	50534
2948.24	426	2948.24	25617.9	2948.24	50563
2949.66	384	2949.66	25624.5	2949.66	50537
2951.07	450	2951.07	25625.4	2951.07	50514
2952.48	403	2952.48	25624	2952.48	50493
2953.89	441	2953.89	25622.1	2953.89	50446
2955.31	398	2955.31	25625.3	2955.31	50470
2956.72	438	2956.72	25627.1	2956.72	50526
2958.13	476	2958.13	25617.9	2958.13	50472
2959.54	434	2959.54	25617.3	2959.54	50562
2960.95	427	2960.95	25618.6	2960.95	50522
2962.36	448	2962.36	25627	2962.36	50499
2963.77	401	2963.77	25620.9	2963.77	50511
2965.18	456	2965.18	25625.5	2965.18	50510
2966.59	408	2966.59	25616.7	2966.59	50485
2967.99	422	2967.99	25622.8	2967.99	50500
2969.4	404	2969.4	25627.3	2969.4	50451
2970.81	424	2970.81	25630.2	2970.81	50538
2972.22	450	2972.22	25619.9	2972.22	50489
2973.62	426	2973.62	25621.5	2973.62	50521
2975.03	412	2975.03	25623.8	2975.03	50534
2976.43	442	2976.43	25622.1	2976.43	50508
2977.84	403	2977.84	25621.6	2977.84	50484
2979.24	419	2979.24	25614.8	2979.24	50548
2980.64	428	2980.64	25622.6	2980.64	50456
2982.05	419	2982.05	25619.3	2982.05	50512
2983.45	428	2983.45	25621.7	2983.45	50565
2984.85	418	2984.85	25616.9	2984.85	50524
2986.25	381	2986.25	25616.7	2986.25	50523
2987.65	429	2987.65	25616.2	2987.65	50517
2989.05	441	2989.05	25617.9	2989.05	50521
2990.45	424	2990.45	25613.2	2990.45	50538
2991.85	413	2991.85	25619.3	2991.85	50494
2993.25	438	2993.25	25625.1	2993.25	50488
2994.65	413	2994.65	25613	2994.65	50477
2996.05	376	2996.05	25617.8	2996.05	50477
2997.45	435	2997.45	25621.8	2997.45	50505
2998.85	457	2998.85	25619.6	2998.85	50514
3000.24	418	3000.24	25613.3	3000.24	50529
3001.64	373	3001.64	25603.9	3001.64	50497
3003.03	419	3003.03	25608.5	3003.03	50506
3004.43	369	3004.43	25611.1	3004.43	50520
3005.83	444	3005.83	25614.5	3005.83	50510
3007.22	436	3007.22	25614.6	3007.22	50521
3008.61	423	3008.61	25611.4	3008.61	50534
3010.01	364	3010.01	25613.7	3010.01	50496
3011.4	417	3011.4	25613.9	3011.4	50484
3012.79	423	3012.79	25611.1	3012.79	50483
3014.19	415	3014.19	25607.8	3014.19	50476
3015.58	400	3015.58	25613.1	3015.58	50473
3016.97	429	3016.97	25603.8	3016.97	50498
3018.36	398	3018.36	25598.8	3018.36	50466
3019.75	387	3019.75	25603.6	3019.75	50445
3021.14	410	3021.14	25608.9	3021.14	50489
3022.53	355	3022.53	25606.5	3022.53	50489
3023.92	412	3023.92	25611.9	3023.92	50470
3025.31	357	3025.31	25605.6	3025.31	50534
3026.7	397	3026.7	25597.9	3026.7	50524
3028.08	374	3028.08	25600.1	3028.08	50474
3029.47	402	3029.47	25604.1	3029.47	50493
3030.86	441	3030.86	25598.5	3030.86	50553
3032.24	383	3032.24	25605.8	3032.24	50542
3033.63	413	3033.63	25602.9	3033.63	50512
3035.01	451	3035.01	25595.4	3035.01	50474
3036.4	369	3036.4	25605.6	3036.4	50582
3037.78	414	3037.78	25606.2	3037.78	50435
3039.17	441	3039.17	25607.6	3039.17	50520
3040.55	396	3040.55	25597.8	3040.55	50510
3041.93	447	3041.93	25598.3	3041.93	50526
3043.32	397	3043.32	25600	3043.32	50492
3044.7	441	3044.7	25602.1	3044.7	50500
3046.08	449	3046.08	25594.7	3046.08	50472
3047.46	434	3047.46	25594.3	3047.46	50497
3048.84	408	3048.84	25598	3048.84	50496
3050.22	472	3050.22	25599	3050.22	50485
3051.6	399	3051.6	25594.6	3051.6	50470
3052.98	394	3052.98	25594.4	3052.98	50519
3054.36	404	3054.36	25598.4	3054.36	50519
3055.74	379	3055.74	25599	3055.74	50450
3057.11	444	3057.11	25593.9	3057.11	50502
3058.49	457	3058.49	25595.3	3058.49	50467
3059.87	420	3059.87	25600	3059.87	50539
3061.24	371	3061.24	25600.2	3061.24	50515
3062.62	415	3062.62	25595.4	3062.62	50538
3063.99	423	3063.99	25596.5	3063.99	50452
3065.37	444	3065.37	25598.7	3065.37	50486
3066.74	420	3066.74	25594	3066.74	50475
3068.12	458	3068.12	25593.1	3068.12	50496
3069.49	439	3069.49	25587.4	3069.49	50477
3070.86	396	3070.86	25598.2	3070.86	50471
3072.24	374	3072.24	25592.1	3072.24	50494
3073.61	403	3073.61	25596.4	3073.61	50471
3074.98	438	3074.98	25588.9	3074.98	50494
3076.35	428	3076.35	25592.2	3076.35	50455
3077.72	422	3077.72	25595	3077.72	50457
3079.09	442	3079.09	25587	3079.09	50479
3080.46	426	3080.46	25595.7	3080.46	50546
3081.83	382	3081.83	25588.1	3081.83	50513
3083.2	360	3083.2	25598	3083.2	50546
3084.57	405	3084.57	25586.2	3084.57	50484
3085.94	384	3085.94	25591.1	3085.94	50426
3087.3	404	3087.3	25586.6	3087.3	50410
3088.67	386	3088.67	25594.7	3088.67	50508
3090.04	364	3090.04	25589.9	3090.04	50493
3091.4	416	3091.4	25587.8	3091.4	50468
3092.77	385	3092.77	25591.1	3092.77	50464
3094.13	392	3094.13	25582.5	3094.13	50530
3095.5	416	3095.5	25589.3	3095.5	50502
3096.86	422	3096.86	25589.3	3096.86	50537
3098.22	427	3098.22	25586.2	3098.22	50486
3099.59	390	3099.59	25583.1	3099.59	50467
3100.95	386	3100.95	25580.8	3100.95	50520
3102.31	442	3102.31	25575.5	3102.31	50505
3103.68	407	3103.68	25584.5	3103.68	50490
3105.04	396	3105.04	25592.7	3105.04	50454
3106.4	382	3106.4	25583.3	3106.4	50460
3107.76	386	3107.76	25579.3	3107.76	50446
3109.12	382	3109.12	25584.9	3109.12	50509
3110.48	421	3110.48	25581.7	3110.48	50537
3111.84	426	3111.84	25578.6	3111.84	50408
3113.2	391	3113.2	25578.4	3113.2	50516
3114.55	405	3114.55	25573.7	3114.55	50443
3115.91	394	3115.91	25581.7	3115.91	50518
3117.27	370	3117.27	25577.3	3117.27	50496
3118.62	387	3118.62	25574.1	3118.62	50436
3119.98	461	3119.98	25582	3119.98	50519
3121.34	390	3121.34	25574.2	3121.34	50538
3122.69	409	3122.69	25572.2	3122.69	50400
3124.05	382	3124.05	25566.8	3124.05	50473
3125.4	366	3125.4	25574.3	3125.4	50492
3126.76	418	3126.76	25567.9	3126.76	50495
3128.11	431	3128.11	25571	3128.11	50497
3129.46	392	3129.46	25567.1	3129.46	50475
3130.81	449	3130.81	25569.8	3130.81	50385
3132.17	412	3132.17	25569.8	3132.17	50476
3133.52	383	3133.52	25566.6	3133.52	50489
3134.87	451	3134.87	25566.6	3134.87	50504
3136.22	422	3136.22	25567.3	3136.22	50558
3137.57	425	3137.57	25571.1	3137.57	50425
3138.92	390	3138.92	25571	3138.92	50471
3140.27	420	3140.27	25568.1	3140.27	50528
3141.62	368	3141.62	25564.8	3141.62	50454
3142.97	399	3142.97	25569.2	3142.97	50472
3144.31	392	3144.31	25566.7	3144.31	50455
3145.66	414	3145.66	25558.6	3145.66	50447
3147.01	424	3147.01	25561.4	3147.01	50449
3148.35	374	3148.35	25567.3	3148.35	50463
3149.7	370	3149.7	25574.2	3149.7	50469
3151.05	408	3151.05	25566.2	3151.05	50513
3152.39	414	3152.39	25569.9	3152.39	50499
3153.74	438	3153.74	25560.9	3153.74	50460
3155.08	400	3155.08	25569.5	3155.08	50434
3156.42	414	3156.42	25570.9	3156.42	50492
3157.77	383	3157.77	25560.4	3157.77	50484
3159.11	431	3159.11	25558.6	3159.11	50481
3160.45	391	3160.45	25563.1	3160.45	50450
3161.79	402	3161.79	25557.9	3161.79	50516
3163.13	431	3163.13	25556.4	3163.13	50457
3164.47	377	3164.47	25553.1	3164.47	50488
3165.82	388	3165.82	25547.4	3165.82	50499
3167.16	380	3167.16	25559.9	3167.16	50402
3168.49	412	3168.49	25550.2	3168.49	50499
3169.83	404	3169.83	25553.5	3169.83	50501
3171.17	407	3171.17	25553.1	3171.17	50500
3172.51	426	3172.51	25555.2	3172.51	50460
3173.85	432	3173.85	25553.8	3173.85	50467
3175.19	355	3175.19	25555.9	3175.19	50463
3176.52	399	3176.52	25548.2	3176.52	50433
3177.86	401	3177.86	25551	3177.86	50471
3179.2	418	3179.2	25556.3	3179.2	50472
3180.53	407	3180.53	25555	3180.53	50467
3181.86	362	3181.86	25553.3	3181.86	50432
3183.2	359	3183.2	25547.7	3183.2	50436
3184.53	390	3184.53	25558.6	3184.53	50458
3185.87	437	3185.87	25552	3185.87	50403
3187.2	496	3187.2	25554	3187.2	50434
3188.53	390	3188.53	25546.5	3188.53	50439
3189.86	413	3189.86	25545	3189.86	50421
3191.2	383	3191.2	25552.8	3191.2	50451
3192.53	359	3192.53	25552.9	3192.53	50462
3193.86	364	3193.86	25545	3193.86	50454
3195.19	374	3195.19	25540.5	3195.19	50430
3196.52	422	3196.52	25543.9	3196.52	50421
3197.85	430	3197.85	25548.3	3197.85	50503
3199.18	362	3199.18	25549.5	3199.18	50475
3200.51	388	3200.51	25552.7	3200.51	50434
3201.83	421	3201.83	25547.4	3201.83	50476
3203.16	399	3203.16	25544.3	3203.16	50450
3204.49	388	3204.49	25544.2	3204.49	50494
3205.81	398	3205.81	25546.9	3205.81	50463
3207.14	359	3207.14	25539	3207.14	50414
3208.47	395	3208.47	25536.2	3208.47	50474
3209.79	367	3209.79	25537.1	3209.79	50432
3211.12	385	3211.12	25536.5	3211.12	50542
3212.44	380	3212.44	25535.8	3212.44	50445
3213.76	363	3213.76	25541.2	3213.76	50497
3215.09	398	3215.09	25539.9	3215.09	50466
3216.41	408	3216.41	25544.3	3216.41	50483
3217.73	360	3217.73	25547.6	3217.73	50477
3219.05	380	3219.05	25544.8	3219.05	50436
3220.38	353	3220.38	25540.9	3220.38	50498
3221.7	402	3221.7	25534.5	3221.7	50417
3223.02	397	3223.02	25543.5	3223.02	50456
3224.34	370	3224.34	25536.1	3224.34	50460
3225.66	389	3225.66	25540.6	3225.66	50366
3226.98	427	3226.98	25538.7	3226.98	50473
3228.3	391	3228.3	25543.3	3228.3	50476
3229.61	383	3229.61	25533.3	3229.61	50514
3230.93	347	3230.93	25544	3230.93	50470
